# Supplementary material for: Remote homology clustering identifies lowly conserved families of effector proteins in plant-pathogenic fungi
Source: Microb Genom. 2021 Sep 1;7(9):000637. doi: 10.1099/mgen.0.000637 (PMC8715435; doi:10.1099/mgen.0.000637)
Supplement: Supplementary material 2 [file mgen-7-0637-s002.xlsx]

## Sheet: summary
rank	count
taxon	69724
phylum	65
class	182
order	622
family	1754
genus	7008
species	56008
Table S1.Taxonomic summary of input protein dataset. The sheet “summary” contains the numbers of distinct phyla, classes, orders, families, genera, and species. The sheets “superkingdom”, “phylum”, “class”, and “order” indicate the number of clusters that contain a member of each taxon at the sheet names rank.

## Sheet: superkingdom
superkingdom	count
.	53384
Archaea	64
Bacteria	5122028
Eukaryota	18168849
Viruses	7462

## Sheet: phylum
superkingdom	kingdom	phylum	count
Archaea	.	Euryarchaeota	29
Archaea	.	Crenarchaeota	22
Archaea	.	.	13
Bacteria	.	Proteobacteria	4652271
Bacteria	.	Spirochaetes	334642
Bacteria	.	Actinobacteria	110869
Bacteria	.	Firmicutes	15717
Bacteria	.	Deinococcus-Thermus	6787
Bacteria	.	.	742
Bacteria	.	Bacteroidetes	385
Bacteria	.	Chlamydiae	371
Bacteria	.	Cyanobacteria	122
Bacteria	.	Tenericutes	52
Bacteria	.	Verrucomicrobia	12
Bacteria	.	Calditrichaeota	7
Bacteria	.	Synergistetes	7
Bacteria	.	Candidatus Tectomicrobia	6
Bacteria	.	Deferribacteres	6
Bacteria	.	Nitrospirae	6
Bacteria	.	Planctomycetes	6
Bacteria	.	Candidatus Atribacteria	5
Bacteria	.	Chloroflexi	4
Bacteria	.	Fusobacteria	3
Bacteria	.	Acidobacteria	2
Bacteria	.	Candidatus Saccharibacteria	2
Bacteria	.	candidate division NC10	1
Bacteria	.	Candidatus Wolfebacteria	1
Bacteria	.	Chlorobi	1
Bacteria	.	Coprothermobacterota	1
Eukaryota	Fungi	Ascomycota	12048246
Eukaryota	Fungi	Basidiomycota	4374180
Eukaryota	Fungi	Mucoromycota	1025201
Eukaryota	Fungi	Chytridiomycota	284316
Eukaryota	Fungi	Zoopagomycota	186071
Eukaryota	Fungi	Microsporidia	117976
Eukaryota	Fungi	Blastocladiomycota	31935
Eukaryota	Fungi	Cryptomycota	26559
Eukaryota	Fungi	Olpidiomycota	16
Eukaryota	Metazoa	Chordata	14491
Eukaryota	Metazoa	Arthropoda	11356
Eukaryota	Metazoa	Annelida	2221
Eukaryota	Metazoa	Hemichordata	858
Eukaryota	Metazoa	Nematoda	278
Eukaryota	Metazoa	Cnidaria	76
Eukaryota	Metazoa	Mollusca	37
Eukaryota	Metazoa	Platyhelminthes	34
Eukaryota	Metazoa	Echinodermata	6
Eukaryota	Metazoa	Placozoa	3
Eukaryota	Metazoa	Rotifera	3
Eukaryota	Metazoa	Xenacoelomorpha	2
Eukaryota	Metazoa	Brachiopoda	1
Eukaryota	Metazoa	Porifera	1
Eukaryota	Metazoa	Priapulida	1
Eukaryota	Viridiplantae	Streptophyta	14163
Eukaryota	Viridiplantae	Chlorophyta	32
Eukaryota	.	.	30624
Eukaryota	.	Euglenozoa	46
Eukaryota	.	Rhodophyta	35
Eukaryota	.	Apicomplexa	27
Eukaryota	.	Ciliophora	20
Eukaryota	.	Evosea	20
Eukaryota	.	Preaxostyla	5
Eukaryota	.	Endomyxa	4
Eukaryota	.	Bacillariophyta	2
Eukaryota	.	Parabasalia	2
Eukaryota	.	Haptista	1
Viruses	.	.	5281
Viruses	.	Negarnaviricota	2181
.	.	.	53384

## Sheet: class
superkingdom	kingdom	phylum	class	count
Archaea	.	Crenarchaeota	Thermoprotei	22
Archaea	.	Euryarchaeota	Methanomicrobia	16
Archaea	.	Euryarchaeota	Halobacteria	5
Archaea	.	Euryarchaeota	Methanococci	4
Archaea	.	Euryarchaeota	Methanobacteria	2
Archaea	.	Euryarchaeota	Candidatus Poseidoniia	1
Archaea	.	Euryarchaeota	Thermococci	1
Archaea	.	.	.	13
Bacteria	.	Acidobacteria	.	2
Bacteria	.	Actinobacteria	Actinobacteria	110835
Bacteria	.	Actinobacteria	Coriobacteriia	33
Bacteria	.	Actinobacteria	Nitriliruptoria	1
Bacteria	.	Bacteroidetes	Bacteroidia	212
Bacteria	.	Bacteroidetes	Flavobacteriia	107
Bacteria	.	Bacteroidetes	Sphingobacteriia	49
Bacteria	.	Bacteroidetes	Saprospiria	7
Bacteria	.	Bacteroidetes	Cytophagia	6
Bacteria	.	Bacteroidetes	.	4
Bacteria	.	Calditrichaeota	Calditrichae	7
Bacteria	.	candidate division NC10	.	1
Bacteria	.	Candidatus Atribacteria	.	5
Bacteria	.	Candidatus Saccharibacteria	.	2
Bacteria	.	Candidatus Tectomicrobia	.	6
Bacteria	.	Candidatus Wolfebacteria	.	1
Bacteria	.	Chlamydiae	Chlamydiia	371
Bacteria	.	Chlorobi	Chlorobia	1
Bacteria	.	Chloroflexi	Chloroflexia	3
Bacteria	.	Chloroflexi	.	1
Bacteria	.	Coprothermobacterota	Coprothermobacteria	1
Bacteria	.	Cyanobacteria	.	122
Bacteria	.	Deferribacteres	Deferribacteres	6
Bacteria	.	Deinococcus-Thermus	Deinococci	6787
Bacteria	.	Firmicutes	Bacilli	13500
Bacteria	.	Firmicutes	.	1189
Bacteria	.	Firmicutes	Clostridia	949
Bacteria	.	Firmicutes	Tissierellia	39
Bacteria	.	Firmicutes	Negativicutes	32
Bacteria	.	Firmicutes	Erysipelotrichia	8
Bacteria	.	Fusobacteria	Fusobacteriia	3
Bacteria	.	Nitrospirae	Nitrospira	6
Bacteria	.	Planctomycetes	Planctomycetia	6
Bacteria	.	Proteobacteria	Gammaproteobacteria	4011520
Bacteria	.	Proteobacteria	Betaproteobacteria	605589
Bacteria	.	Proteobacteria	Epsilonproteobacteria	27366
Bacteria	.	Proteobacteria	Alphaproteobacteria	3291
Bacteria	.	Proteobacteria	.	2611
Bacteria	.	Proteobacteria	Acidithiobacillia	1858
Bacteria	.	Proteobacteria	Deltaproteobacteria	36
Bacteria	.	Spirochaetes	Spirochaetia	334642
Bacteria	.	Synergistetes	Synergistia	7
Bacteria	.	Tenericutes	Mollicutes	52
Bacteria	.	Verrucomicrobia	Opitutae	7
Bacteria	.	Verrucomicrobia	Verrucomicrobiae	4
Bacteria	.	Verrucomicrobia	.	1
Bacteria	.	.	.	742
Eukaryota	Fungi	Ascomycota	Sordariomycetes	3801547
Eukaryota	Fungi	Ascomycota	Eurotiomycetes	2792428
Eukaryota	Fungi	Ascomycota	Dothideomycetes	2284205
Eukaryota	Fungi	Ascomycota	Saccharomycetes	1765050
Eukaryota	Fungi	Ascomycota	Leotiomycetes	1017832
Eukaryota	Fungi	Ascomycota	Pezizomycetes	199165
Eukaryota	Fungi	Ascomycota	Orbiliomycetes	62538
Eukaryota	Fungi	Ascomycota	Lecanoromycetes	33416
Eukaryota	Fungi	Ascomycota	Schizosaccharomycetes	28217
Eukaryota	Fungi	Ascomycota	Pneumocystidomycetes	18719
Eukaryota	Fungi	Ascomycota	.	12791
Eukaryota	Fungi	Ascomycota	Neolectomycetes	11842
Eukaryota	Fungi	Ascomycota	Taphrinomycetes	11418
Eukaryota	Fungi	Ascomycota	Xylonomycetes	8208
Eukaryota	Fungi	Ascomycota	Arthoniomycetes	634
Eukaryota	Fungi	Ascomycota	Lichinomycetes	100
Eukaryota	Fungi	Ascomycota	Geoglossomycetes	72
Eukaryota	Fungi	Ascomycota	Candelariomycetes	18
Eukaryota	Fungi	Ascomycota	Coniocybomycetes	18
Eukaryota	Fungi	Ascomycota	Collemopsidiomycetes	12
Eukaryota	Fungi	Ascomycota	Archaeorhizomycetes	9
Eukaryota	Fungi	Ascomycota	Xylobotryomycetes	6
Eukaryota	Fungi	Ascomycota	Laboulbeniomycetes	1
Eukaryota	Fungi	Basidiomycota	Agaricomycetes	2871789
Eukaryota	Fungi	Basidiomycota	Tremellomycetes	567810
Eukaryota	Fungi	Basidiomycota	Pucciniomycetes	333443
Eukaryota	Fungi	Basidiomycota	Ustilaginomycetes	151407
Eukaryota	Fungi	Basidiomycota	Microbotryomycetes	148477
Eukaryota	Fungi	Basidiomycota	Exobasidiomycetes	145619
Eukaryota	Fungi	Basidiomycota	Wallemiomycetes	64414
Eukaryota	Fungi	Basidiomycota	Dacrymycetes	35739
Eukaryota	Fungi	Basidiomycota	Malasseziomycetes	31499
Eukaryota	Fungi	Basidiomycota	Mixiomycetes	15338
Eukaryota	Fungi	Basidiomycota	Cystobasidiomycetes	8056
Eukaryota	Fungi	Basidiomycota	.	212
Eukaryota	Fungi	Basidiomycota	Agaricostilbomycetes	171
Eukaryota	Fungi	Basidiomycota	Bartheletiomycetes	108
Eukaryota	Fungi	Basidiomycota	Moniliellomycetes	55
Eukaryota	Fungi	Basidiomycota	Spiculogloeomycetes	19
Eukaryota	Fungi	Basidiomycota	Geminibasidiomycetes	13
Eukaryota	Fungi	Basidiomycota	Tritirachiomycetes	7
Eukaryota	Fungi	Basidiomycota	Atractiellomycetes	2
Eukaryota	Fungi	Basidiomycota	Classiculomycetes	2
Eukaryota	Fungi	Blastocladiomycota	Blastocladiomycetes	31931
Eukaryota	Fungi	Blastocladiomycota	Physodermatomycetes	4
Eukaryota	Fungi	Chytridiomycota	Chytridiomycetes	159388
Eukaryota	Fungi	Chytridiomycota	Neocallimastigomycetes	97148
Eukaryota	Fungi	Chytridiomycota	Monoblepharidomycetes	27780
Eukaryota	Fungi	Cryptomycota	.	26559
Eukaryota	Fungi	Microsporidia	.	117976
Eukaryota	Fungi	Mucoromycota	Glomeromycetes	592188
Eukaryota	Fungi	Mucoromycota	Mucoromycetes	303503
Eukaryota	Fungi	Mucoromycota	Endogonomycetes	90056
Eukaryota	Fungi	Mucoromycota	Mortierellomycetes	39253
Eukaryota	Fungi	Mucoromycota	Umbelopsidomycetes	163
Eukaryota	Fungi	Mucoromycota	.	38
Eukaryota	Fungi	Olpidiomycota	Olpidiomycetes	16
Eukaryota	Fungi	Zoopagomycota	Harpellomycetes	100445
Eukaryota	Fungi	Zoopagomycota	Entomophthoromycetes	21458
Eukaryota	Fungi	Zoopagomycota	Zoopagomycetes	17082
Eukaryota	Fungi	Zoopagomycota	Kickxellomycetes	16647
Eukaryota	Fungi	Zoopagomycota	Basidiobolomycetes	15577
Eukaryota	Fungi	Zoopagomycota	Dimargaritomycetes	14840
Eukaryota	Fungi	Zoopagomycota	.	18
Eukaryota	Fungi	Zoopagomycota	Asellariomycetes	3
Eukaryota	Fungi	Zoopagomycota	Neozygitomycetes	1
Eukaryota	Metazoa	Annelida	Polychaeta	2216
Eukaryota	Metazoa	Annelida	Clitellata	5
Eukaryota	Metazoa	Arthropoda	Insecta	8809
Eukaryota	Metazoa	Arthropoda	Arachnida	2155
Eukaryota	Metazoa	Arthropoda	Hexanauplia	314
Eukaryota	Metazoa	Arthropoda	Malacostraca	62
Eukaryota	Metazoa	Arthropoda	Branchiopoda	11
Eukaryota	Metazoa	Arthropoda	Collembola	4
Eukaryota	Metazoa	Arthropoda	Chilopoda	1
Eukaryota	Metazoa	Brachiopoda	Lingulata	1
Eukaryota	Metazoa	Chordata	Aves	5685
Eukaryota	Metazoa	Chordata	Actinopteri	2782
Eukaryota	Metazoa	Chordata	Lepidosauria	2569
Eukaryota	Metazoa	Chordata	Amphibia	1809
Eukaryota	Metazoa	Chordata	Mammalia	1582
Eukaryota	Metazoa	Chordata	.	41
Eukaryota	Metazoa	Chordata	Chondrichthyes	6
Eukaryota	Metazoa	Chordata	Leptocardii	6
Eukaryota	Metazoa	Chordata	Ascidiacea	4
Eukaryota	Metazoa	Chordata	Hyperoartia	3
Eukaryota	Metazoa	Chordata	Cladistia	2
Eukaryota	Metazoa	Chordata	Appendicularia	1
Eukaryota	Metazoa	Chordata	Coelacanthimorpha	1
Eukaryota	Metazoa	Cnidaria	Anthozoa	75
Eukaryota	Metazoa	Cnidaria	Hydrozoa	1
Eukaryota	Metazoa	Echinodermata	Echinoidea	6
Eukaryota	Metazoa	Hemichordata	Enteropneusta	858
Eukaryota	Metazoa	Mollusca	Bivalvia	19
Eukaryota	Metazoa	Mollusca	Gastropoda	15
Eukaryota	Metazoa	Mollusca	Cephalopoda	3
Eukaryota	Metazoa	Nematoda	Chromadorea	168
Eukaryota	Metazoa	Nematoda	Enoplea	110
Eukaryota	Metazoa	Placozoa	.	3
Eukaryota	Metazoa	Platyhelminthes	Trematoda	19
Eukaryota	Metazoa	Platyhelminthes	Cestoda	7
Eukaryota	Metazoa	Platyhelminthes	Rhabditophora	5
Eukaryota	Metazoa	Platyhelminthes	Monogenea	3
Eukaryota	Metazoa	Porifera	Demospongiae	1
Eukaryota	Metazoa	Priapulida	Priapulimorpha	1
Eukaryota	Metazoa	Rotifera	Bdelloidea	3
Eukaryota	Metazoa	Xenacoelomorpha	.	2
Eukaryota	Viridiplantae	Chlorophyta	Chlorophyceae	13
Eukaryota	Viridiplantae	Chlorophyta	Trebouxiophyceae	13
Eukaryota	Viridiplantae	Chlorophyta	Mamiellophyceae	5
Eukaryota	Viridiplantae	Chlorophyta	Chlorodendrophyceae	1
Eukaryota	Viridiplantae	Streptophyta	Magnoliopsida	13738
Eukaryota	Viridiplantae	Streptophyta	Bryopsida	144
Eukaryota	Viridiplantae	Streptophyta	Polypodiopsida	123
Eukaryota	Viridiplantae	Streptophyta	Pinopsida	85
Eukaryota	Viridiplantae	Streptophyta	Jungermanniopsida	23
Eukaryota	Viridiplantae	Streptophyta	Gnetopsida	15
Eukaryota	Viridiplantae	Streptophyta	Marchantiopsida	14
Eukaryota	Viridiplantae	Streptophyta	Cycadopsida	4
Eukaryota	Viridiplantae	Streptophyta	Lycopodiopsida	3
Eukaryota	Viridiplantae	Streptophyta	Andreaeobryopsida	2
Eukaryota	Viridiplantae	Streptophyta	Coleochaetophyceae	2
Eukaryota	Viridiplantae	Streptophyta	Ginkgoopsida	2
Eukaryota	Viridiplantae	Streptophyta	Klebsormidiophyceae	2
Eukaryota	Viridiplantae	Streptophyta	Takakiopsida	2
Eukaryota	Viridiplantae	Streptophyta	Andreaeopsida	1
Eukaryota	Viridiplantae	Streptophyta	Leiosporocerotopsida	1
Eukaryota	Viridiplantae	Streptophyta	Sphagnopsida	1
Eukaryota	Viridiplantae	Streptophyta	Tetraphidopsida	1
Eukaryota	.	Apicomplexa	Aconoidasida	21
Eukaryota	.	Apicomplexa	Conoidasida	6
Eukaryota	.	Bacillariophyta	Bacillariophyceae	2
Eukaryota	.	Ciliophora	Oligohymenophorea	15
Eukaryota	.	Ciliophora	Spirotrichea	5
Eukaryota	.	Endomyxa	.	4
Eukaryota	.	Euglenozoa	Kinetoplastea	46
Eukaryota	.	Evosea	.	11
Eukaryota	.	Evosea	Eumycetozoa	7
Eukaryota	.	Evosea	Variosea	2
Eukaryota	.	Haptista	Haptophyta	1
Eukaryota	.	Parabasalia	.	2
Eukaryota	.	Preaxostyla	.	5
Eukaryota	.	Rhodophyta	Florideophyceae	21
Eukaryota	.	Rhodophyta	Bangiophyceae	14
Eukaryota	.	.	.	30484
Eukaryota	.	.	Oomycetes	80
Eukaryota	.	.	Dinophyceae	30
Eukaryota	.	.	Phaeophyceae	22
Eukaryota	.	.	Entorrhizomycetes	5
Eukaryota	.	.	Xanthophyceae	2
Eukaryota	.	.	Ichthyosporea	1
Viruses	.	Negarnaviricota	Monjiviricetes	2174
Viruses	.	Negarnaviricota	Insthoviricetes	4
Viruses	.	Negarnaviricota	Ellioviricetes	3
Viruses	.	.	.	5281
.	.	.	.	53384

## Sheet: order
superkingdom	kingdom	phylum	class	order	count
Archaea	.	Crenarchaeota	Thermoprotei	Sulfolobales	11
Archaea	.	Crenarchaeota	Thermoprotei	Acidilobales	10
Archaea	.	Crenarchaeota	Thermoprotei	Thermoproteales	1
Archaea	.	Euryarchaeota	Candidatus Poseidoniia	.	1
Archaea	.	Euryarchaeota	Halobacteria	Halobacteriales	5
Archaea	.	Euryarchaeota	Methanobacteria	Methanobacteriales	2
Archaea	.	Euryarchaeota	Methanococci	Methanococcales	4
Archaea	.	Euryarchaeota	Methanomicrobia	Methanomicrobiales	9
Archaea	.	Euryarchaeota	Methanomicrobia	Methanosarcinales	7
Archaea	.	Euryarchaeota	Thermococci	Thermococcales	1
Archaea	.	.	.	.	13
Bacteria	.	Acidobacteria	.	.	2
Bacteria	.	Actinobacteria	Actinobacteria	Corynebacteriales	91936
Bacteria	.	Actinobacteria	Actinobacteria	Streptomycetales	17344
Bacteria	.	Actinobacteria	Actinobacteria	Micrococcales	1263
Bacteria	.	Actinobacteria	Actinobacteria	Propionibacteriales	138
Bacteria	.	Actinobacteria	Actinobacteria	.	43
Bacteria	.	Actinobacteria	Actinobacteria	Bifidobacteriales	38
Bacteria	.	Actinobacteria	Actinobacteria	Streptosporangiales	33
Bacteria	.	Actinobacteria	Actinobacteria	Actinomycetales	13
Bacteria	.	Actinobacteria	Actinobacteria	Pseudonocardiales	11
Bacteria	.	Actinobacteria	Actinobacteria	Catenulisporales	6
Bacteria	.	Actinobacteria	Actinobacteria	Micromonosporales	5
Bacteria	.	Actinobacteria	Actinobacteria	Frankiales	2
Bacteria	.	Actinobacteria	Actinobacteria	Kineosporiales	2
Bacteria	.	Actinobacteria	Actinobacteria	Candidatus Nanopelagicales	1
Bacteria	.	Actinobacteria	Coriobacteriia	Coriobacteriales	25
Bacteria	.	Actinobacteria	Coriobacteriia	Eggerthellales	8
Bacteria	.	Actinobacteria	Nitriliruptoria	Euzebyales	1
Bacteria	.	Bacteroidetes	Bacteroidia	Bacteroidales	210
Bacteria	.	Bacteroidetes	Bacteroidia	Marinilabiliales	2
Bacteria	.	Bacteroidetes	Cytophagia	Cytophagales	6
Bacteria	.	Bacteroidetes	Flavobacteriia	Flavobacteriales	107
Bacteria	.	Bacteroidetes	Saprospiria	Saprospirales	7
Bacteria	.	Bacteroidetes	Sphingobacteriia	Sphingobacteriales	49
Bacteria	.	Bacteroidetes	.	.	4
Bacteria	.	Calditrichaeota	Calditrichae	Calditrichales	7
Bacteria	.	candidate division NC10	.	.	1
Bacteria	.	Candidatus Atribacteria	.	.	5
Bacteria	.	Candidatus Saccharibacteria	.	.	2
Bacteria	.	Candidatus Tectomicrobia	.	.	6
Bacteria	.	Candidatus Wolfebacteria	.	.	1
Bacteria	.	Chlamydiae	Chlamydiia	Chlamydiales	371
Bacteria	.	Chlorobi	Chlorobia	Chlorobiales	1
Bacteria	.	Chloroflexi	Chloroflexia	Chloroflexales	3
Bacteria	.	Chloroflexi	.	.	1
Bacteria	.	Coprothermobacterota	Coprothermobacteria	Coprothermobacterales	1
Bacteria	.	Cyanobacteria	.	Nostocales	50
Bacteria	.	Cyanobacteria	.	Synechococcales	29
Bacteria	.	Cyanobacteria	.	Chroococcales	21
Bacteria	.	Cyanobacteria	.	Oscillatoriales	18
Bacteria	.	Cyanobacteria	.	Gloeoemargaritales	4
Bacteria	.	Deferribacteres	Deferribacteres	Deferribacterales	6
Bacteria	.	Deinococcus-Thermus	Deinococci	Deinococcales	6767
Bacteria	.	Deinococcus-Thermus	Deinococci	Thermales	20
Bacteria	.	Firmicutes	Bacilli	Lactobacillales	9444
Bacteria	.	Firmicutes	Bacilli	Bacillales	4054
Bacteria	.	Firmicutes	Bacilli	.	2
Bacteria	.	Firmicutes	Clostridia	Clostridiales	930
Bacteria	.	Firmicutes	Clostridia	Thermoanaerobacterales	19
Bacteria	.	Firmicutes	Erysipelotrichia	Erysipelotrichales	8
Bacteria	.	Firmicutes	Negativicutes	Veillonellales	19
Bacteria	.	Firmicutes	Negativicutes	Selenomonadales	11
Bacteria	.	Firmicutes	Negativicutes	Acidaminococcales	2
Bacteria	.	Firmicutes	Tissierellia	Tissierellales	39
Bacteria	.	Firmicutes	.	.	1189
Bacteria	.	Fusobacteria	Fusobacteriia	Fusobacteriales	3
Bacteria	.	Nitrospirae	Nitrospira	Nitrospirales	6
Bacteria	.	Planctomycetes	Planctomycetia	Pirellulales	3
Bacteria	.	Planctomycetes	Planctomycetia	Planctomycetales	2
Bacteria	.	Planctomycetes	Planctomycetia	Isosphaerales	1
Bacteria	.	Proteobacteria	Acidithiobacillia	Acidithiobacillales	1858
Bacteria	.	Proteobacteria	Alphaproteobacteria	Rhizobiales	2395
Bacteria	.	Proteobacteria	Alphaproteobacteria	Rhodobacterales	405
Bacteria	.	Proteobacteria	Alphaproteobacteria	Sphingomonadales	224
Bacteria	.	Proteobacteria	Alphaproteobacteria	Rickettsiales	129
Bacteria	.	Proteobacteria	Alphaproteobacteria	Rhodospirillales	110
Bacteria	.	Proteobacteria	Alphaproteobacteria	Caulobacterales	12
Bacteria	.	Proteobacteria	Alphaproteobacteria	.	9
Bacteria	.	Proteobacteria	Alphaproteobacteria	Sneathiellales	5
Bacteria	.	Proteobacteria	Alphaproteobacteria	Pelagibacterales	2
Bacteria	.	Proteobacteria	Betaproteobacteria	Burkholderiales	605063
Bacteria	.	Proteobacteria	Betaproteobacteria	Neisseriales	430
Bacteria	.	Proteobacteria	Betaproteobacteria	Rhodocyclales	47
Bacteria	.	Proteobacteria	Betaproteobacteria	.	34
Bacteria	.	Proteobacteria	Betaproteobacteria	Nitrosomonadales	14
Bacteria	.	Proteobacteria	Betaproteobacteria	Ferrovales	1
Bacteria	.	Proteobacteria	Deltaproteobacteria	Desulfovibrionales	15
Bacteria	.	Proteobacteria	Deltaproteobacteria	Myxococcales	14
Bacteria	.	Proteobacteria	Deltaproteobacteria	Desulfarculales	4
Bacteria	.	Proteobacteria	Deltaproteobacteria	Desulfuromonadales	2
Bacteria	.	Proteobacteria	Deltaproteobacteria	.	1
Bacteria	.	Proteobacteria	Epsilonproteobacteria	Campylobacterales	27366
Bacteria	.	Proteobacteria	Gammaproteobacteria	Enterobacterales	4007204
Bacteria	.	Proteobacteria	Gammaproteobacteria	Pseudomonadales	1894
Bacteria	.	Proteobacteria	Gammaproteobacteria	Vibrionales	1354
Bacteria	.	Proteobacteria	Gammaproteobacteria	Pasteurellales	440
Bacteria	.	Proteobacteria	Gammaproteobacteria	Xanthomonadales	364
Bacteria	.	Proteobacteria	Gammaproteobacteria	Alteromonadales	71
Bacteria	.	Proteobacteria	Gammaproteobacteria	Aeromonadales	56
Bacteria	.	Proteobacteria	Gammaproteobacteria	.	40
Bacteria	.	Proteobacteria	Gammaproteobacteria	Oceanospirillales	39
Bacteria	.	Proteobacteria	Gammaproteobacteria	Orbales	15
Bacteria	.	Proteobacteria	Gammaproteobacteria	Thiotrichales	15
Bacteria	.	Proteobacteria	Gammaproteobacteria	Legionellales	13
Bacteria	.	Proteobacteria	Gammaproteobacteria	Methylococcales	8
Bacteria	.	Proteobacteria	Gammaproteobacteria	Chromatiales	3
Bacteria	.	Proteobacteria	Gammaproteobacteria	Cellvibrionales	2
Bacteria	.	Proteobacteria	Gammaproteobacteria	Nevskiales	2
Bacteria	.	Proteobacteria	.	.	2611
Bacteria	.	Spirochaetes	Spirochaetia	Leptospirales	334637
Bacteria	.	Spirochaetes	Spirochaetia	Spirochaetales	5
Bacteria	.	Synergistetes	Synergistia	Synergistales	7
Bacteria	.	Tenericutes	Mollicutes	Acholeplasmatales	43
Bacteria	.	Tenericutes	Mollicutes	Mycoplasmatales	7
Bacteria	.	Tenericutes	Mollicutes	Entomoplasmatales	2
Bacteria	.	Verrucomicrobia	Opitutae	Opitutales	7
Bacteria	.	Verrucomicrobia	Verrucomicrobiae	Verrucomicrobiales	4
Bacteria	.	Verrucomicrobia	.	.	1
Bacteria	.	.	.	.	742
Eukaryota	Fungi	Ascomycota	Archaeorhizomycetes	Archaeorhizomycetales	9
Eukaryota	Fungi	Ascomycota	Arthoniomycetes	Arthoniales	633
Eukaryota	Fungi	Ascomycota	Arthoniomycetes	Lichenostigmatales	1
Eukaryota	Fungi	Ascomycota	Candelariomycetes	Candelariales	18
Eukaryota	Fungi	Ascomycota	Collemopsidiomycetes	Collemopsidiales	12
Eukaryota	Fungi	Ascomycota	Coniocybomycetes	Coniocybales	18
Eukaryota	Fungi	Ascomycota	Dothideomycetes	Pleosporales	1008019
Eukaryota	Fungi	Ascomycota	Dothideomycetes	Capnodiales	536573
Eukaryota	Fungi	Ascomycota	Dothideomycetes	Dothideales	347349
Eukaryota	Fungi	Ascomycota	Dothideomycetes	Venturiales	161360
Eukaryota	Fungi	Ascomycota	Dothideomycetes	Botryosphaeriales	83906
Eukaryota	Fungi	Ascomycota	Dothideomycetes	.	81019
Eukaryota	Fungi	Ascomycota	Dothideomycetes	Myriangiales	26783
Eukaryota	Fungi	Ascomycota	Dothideomycetes	Hysteriales	24563
Eukaryota	Fungi	Ascomycota	Dothideomycetes	Mytilinidiales	13882
Eukaryota	Fungi	Ascomycota	Dothideomycetes	Tubeufiales	293
Eukaryota	Fungi	Ascomycota	Dothideomycetes	Asterinales	154
Eukaryota	Fungi	Ascomycota	Dothideomycetes	Muyocopronales	59
Eukaryota	Fungi	Ascomycota	Dothideomycetes	Valsariales	51
Eukaryota	Fungi	Ascomycota	Dothideomycetes	Trypetheliales	43
Eukaryota	Fungi	Ascomycota	Dothideomycetes	Stigmatodiscales	26
Eukaryota	Fungi	Ascomycota	Dothideomycetes	Abrothallales	24
Eukaryota	Fungi	Ascomycota	Dothideomycetes	Jahnulales	19
Eukaryota	Fungi	Ascomycota	Dothideomycetes	Eremomycetales	14
Eukaryota	Fungi	Ascomycota	Dothideomycetes	Patellariales	13
Eukaryota	Fungi	Ascomycota	Dothideomycetes	Superstratomycetales	11
Eukaryota	Fungi	Ascomycota	Dothideomycetes	Kirschsteiniotheliales	8
Eukaryota	Fungi	Ascomycota	Dothideomycetes	Monoblastiales	8
Eukaryota	Fungi	Ascomycota	Dothideomycetes	Strigulales	8
Eukaryota	Fungi	Ascomycota	Dothideomycetes	Minutisphaerales	5
Eukaryota	Fungi	Ascomycota	Dothideomycetes	Lineolatales	4
Eukaryota	Fungi	Ascomycota	Dothideomycetes	Phaeotrichales	4
Eukaryota	Fungi	Ascomycota	Dothideomycetes	Acrospermales	3
Eukaryota	Fungi	Ascomycota	Dothideomycetes	Microthyriales	2
Eukaryota	Fungi	Ascomycota	Dothideomycetes	Asterotexiales	1
Eukaryota	Fungi	Ascomycota	Dothideomycetes	Eremithallales	1
Eukaryota	Fungi	Ascomycota	Eurotiomycetes	Eurotiales	1883338
Eukaryota	Fungi	Ascomycota	Eurotiomycetes	Onygenales	554331
Eukaryota	Fungi	Ascomycota	Eurotiomycetes	Chaetothyriales	338111
Eukaryota	Fungi	Ascomycota	Eurotiomycetes	Verrucariales	9612
Eukaryota	Fungi	Ascomycota	Eurotiomycetes	Phaeomoniellales	6950
Eukaryota	Fungi	Ascomycota	Eurotiomycetes	.	36
Eukaryota	Fungi	Ascomycota	Eurotiomycetes	Mycocaliciales	19
Eukaryota	Fungi	Ascomycota	Eurotiomycetes	Pyrenulales	18
Eukaryota	Fungi	Ascomycota	Eurotiomycetes	Sclerococcales	10
Eukaryota	Fungi	Ascomycota	Eurotiomycetes	Coryneliales	3
Eukaryota	Fungi	Ascomycota	Geoglossomycetes	Geoglossales	70
Eukaryota	Fungi	Ascomycota	Geoglossomycetes	.	2
Eukaryota	Fungi	Ascomycota	Laboulbeniomycetes	Pyxidiophorales	1
Eukaryota	Fungi	Ascomycota	Lecanoromycetes	Umbilicariales	17616
Eukaryota	Fungi	Ascomycota	Lecanoromycetes	Lecanorales	10987
Eukaryota	Fungi	Ascomycota	Lecanoromycetes	Peltigerales	1637
Eukaryota	Fungi	Ascomycota	Lecanoromycetes	Teloschistales	769
Eukaryota	Fungi	Ascomycota	Lecanoromycetes	Ostropales	761
Eukaryota	Fungi	Ascomycota	Lecanoromycetes	Pertusariales	568
Eukaryota	Fungi	Ascomycota	Lecanoromycetes	Trapeliales	453
Eukaryota	Fungi	Ascomycota	Lecanoromycetes	Caliciales	217
Eukaryota	Fungi	Ascomycota	Lecanoromycetes	Lecideales	158
Eukaryota	Fungi	Ascomycota	Lecanoromycetes	Acarosporales	90
Eukaryota	Fungi	Ascomycota	Lecanoromycetes	.	47
Eukaryota	Fungi	Ascomycota	Lecanoromycetes	Baeomycetales	36
Eukaryota	Fungi	Ascomycota	Lecanoromycetes	Arctomiales	28
Eukaryota	Fungi	Ascomycota	Lecanoromycetes	Rhizocarpales	19
Eukaryota	Fungi	Ascomycota	Lecanoromycetes	Sarrameanales	16
Eukaryota	Fungi	Ascomycota	Lecanoromycetes	Hymeneliales	14
Eukaryota	Fungi	Ascomycota	Leotiomycetes	Helotiales	661505
Eukaryota	Fungi	Ascomycota	Leotiomycetes	.	267690
Eukaryota	Fungi	Ascomycota	Leotiomycetes	Erysiphales	88199
Eukaryota	Fungi	Ascomycota	Leotiomycetes	Rhytismatales	279
Eukaryota	Fungi	Ascomycota	Leotiomycetes	Phacidiales	137
Eukaryota	Fungi	Ascomycota	Leotiomycetes	Thelebolales	16
Eukaryota	Fungi	Ascomycota	Leotiomycetes	Triblidiales	6
Eukaryota	Fungi	Ascomycota	Lichinomycetes	Lichinales	100
Eukaryota	Fungi	Ascomycota	Neolectomycetes	Neolectales	11842
Eukaryota	Fungi	Ascomycota	Orbiliomycetes	Orbiliales	62538
Eukaryota	Fungi	Ascomycota	Pezizomycetes	Pezizales	199165
Eukaryota	Fungi	Ascomycota	Pneumocystidomycetes	Pneumocystidales	18719
Eukaryota	Fungi	Ascomycota	Saccharomycetes	Saccharomycetales	1765048
Eukaryota	Fungi	Ascomycota	Saccharomycetes	.	2
Eukaryota	Fungi	Ascomycota	Schizosaccharomycetes	Schizosaccharomycetales	28213
Eukaryota	Fungi	Ascomycota	Schizosaccharomycetes	.	4
Eukaryota	Fungi	Ascomycota	Sordariomycetes	Hypocreales	2394254
Eukaryota	Fungi	Ascomycota	Sordariomycetes	Glomerellales	481149
Eukaryota	Fungi	Ascomycota	Sordariomycetes	Xylariales	295736
Eukaryota	Fungi	Ascomycota	Sordariomycetes	Sordariales	183324
Eukaryota	Fungi	Ascomycota	Sordariomycetes	Magnaporthales	176346
Eukaryota	Fungi	Ascomycota	Sordariomycetes	Diaporthales	103030
Eukaryota	Fungi	Ascomycota	Sordariomycetes	Ophiostomatales	66622
Eukaryota	Fungi	Ascomycota	Sordariomycetes	Coniochaetales	48355
Eukaryota	Fungi	Ascomycota	Sordariomycetes	Microascales	37974
Eukaryota	Fungi	Ascomycota	Sordariomycetes	Togniniales	9439
Eukaryota	Fungi	Ascomycota	Sordariomycetes	Melanosporales	4193
Eukaryota	Fungi	Ascomycota	Sordariomycetes	.	422
Eukaryota	Fungi	Ascomycota	Sordariomycetes	Trichosphaeriales	180
Eukaryota	Fungi	Ascomycota	Sordariomycetes	Chaetosphaeriales	111
Eukaryota	Fungi	Ascomycota	Sordariomycetes	Xenospadicoidales	90
Eukaryota	Fungi	Ascomycota	Sordariomycetes	Pleurotheciales	56
Eukaryota	Fungi	Ascomycota	Sordariomycetes	Coronophorales	48
Eukaryota	Fungi	Ascomycota	Sordariomycetes	Savoryellales	48
Eukaryota	Fungi	Ascomycota	Sordariomycetes	Calosphaeriales	45
Eukaryota	Fungi	Ascomycota	Sordariomycetes	Phyllachorales	29
Eukaryota	Fungi	Ascomycota	Sordariomycetes	Boliniales	18
Eukaryota	Fungi	Ascomycota	Sordariomycetes	Falcocladiales	16
Eukaryota	Fungi	Ascomycota	Sordariomycetes	Annulatascales	12
Eukaryota	Fungi	Ascomycota	Sordariomycetes	Conioscyphales	9
Eukaryota	Fungi	Ascomycota	Sordariomycetes	Koralionastetales	9
Eukaryota	Fungi	Ascomycota	Sordariomycetes	Myrmecridiales	7
Eukaryota	Fungi	Ascomycota	Sordariomycetes	Torpedosporales	7
Eukaryota	Fungi	Ascomycota	Sordariomycetes	Meliolales	6
Eukaryota	Fungi	Ascomycota	Sordariomycetes	Fuscosporellales	4
Eukaryota	Fungi	Ascomycota	Sordariomycetes	Lulworthiales	4
Eukaryota	Fungi	Ascomycota	Sordariomycetes	Pisorisporiales	4
Eukaryota	Fungi	Ascomycota	Taphrinomycetes	Taphrinales	11418
Eukaryota	Fungi	Ascomycota	Xylobotryomycetes	Xylobotryales	6
Eukaryota	Fungi	Ascomycota	Xylonomycetes	Xylonales	8201
Eukaryota	Fungi	Ascomycota	Xylonomycetes	Symbiotaphrinales	7
Eukaryota	Fungi	Ascomycota	.	.	12788
Eukaryota	Fungi	Ascomycota	.	Thelocarpales	2
Eukaryota	Fungi	Ascomycota	.	Vezdaeales	1
Eukaryota	Fungi	Basidiomycota	Agaricomycetes	Agaricales	1017204
Eukaryota	Fungi	Basidiomycota	Agaricomycetes	Polyporales	575868
Eukaryota	Fungi	Basidiomycota	Agaricomycetes	Boletales	411498
Eukaryota	Fungi	Basidiomycota	Agaricomycetes	Cantharellales	165026
Eukaryota	Fungi	Basidiomycota	Agaricomycetes	Russulales	147729
Eukaryota	Fungi	Basidiomycota	Agaricomycetes	Atheliales	106873
Eukaryota	Fungi	Basidiomycota	Agaricomycetes	Auriculariales	101899
Eukaryota	Fungi	Basidiomycota	Agaricomycetes	Hymenochaetales	85098
Eukaryota	Fungi	Basidiomycota	Agaricomycetes	Geastrales	69770
Eukaryota	Fungi	Basidiomycota	Agaricomycetes	Sebacinales	56314
Eukaryota	Fungi	Basidiomycota	Agaricomycetes	Gloeophyllales	49346
Eukaryota	Fungi	Basidiomycota	Agaricomycetes	Jaapiales	32735
Eukaryota	Fungi	Basidiomycota	Agaricomycetes	Trechisporales	26705
Eukaryota	Fungi	Basidiomycota	Agaricomycetes	Amylocorticiales	13632
Eukaryota	Fungi	Basidiomycota	Agaricomycetes	Corticiales	11610
Eukaryota	Fungi	Basidiomycota	Agaricomycetes	Gomphales	153
Eukaryota	Fungi	Basidiomycota	Agaricomycetes	Phallales	118
Eukaryota	Fungi	Basidiomycota	Agaricomycetes	Thelephorales	91
Eukaryota	Fungi	Basidiomycota	Agaricomycetes	Hysterangiales	85
Eukaryota	Fungi	Basidiomycota	Agaricomycetes	.	33
Eukaryota	Fungi	Basidiomycota	Agaricomycetes	Lepidostromatales	2
Eukaryota	Fungi	Basidiomycota	Agaricostilbomycetes	Agaricostilbales	171
Eukaryota	Fungi	Basidiomycota	Atractiellomycetes	Atractiellales	2
Eukaryota	Fungi	Basidiomycota	Bartheletiomycetes	Bartheletiales	108
Eukaryota	Fungi	Basidiomycota	Classiculomycetes	Classiculales	2
Eukaryota	Fungi	Basidiomycota	Cystobasidiomycetes	Cystobasidiales	7879
Eukaryota	Fungi	Basidiomycota	Cystobasidiomycetes	.	117
Eukaryota	Fungi	Basidiomycota	Cystobasidiomycetes	Erythrobasidiales	52
Eukaryota	Fungi	Basidiomycota	Cystobasidiomycetes	Naohideales	8
Eukaryota	Fungi	Basidiomycota	Dacrymycetes	Dacrymycetales	35739
Eukaryota	Fungi	Basidiomycota	Exobasidiomycetes	Tilletiales	86725
Eukaryota	Fungi	Basidiomycota	Exobasidiomycetes	Ceraceosorales	15847
Eukaryota	Fungi	Basidiomycota	Exobasidiomycetes	Exobasidiales	15514
Eukaryota	Fungi	Basidiomycota	Exobasidiomycetes	Microstromatales	13603
Eukaryota	Fungi	Basidiomycota	Exobasidiomycetes	Entylomatales	7073
Eukaryota	Fungi	Basidiomycota	Exobasidiomycetes	Georgefischeriales	6839
Eukaryota	Fungi	Basidiomycota	Exobasidiomycetes	Doassansiales	7
Eukaryota	Fungi	Basidiomycota	Exobasidiomycetes	Golubeviales	4
Eukaryota	Fungi	Basidiomycota	Exobasidiomycetes	Robbauerales	4
Eukaryota	Fungi	Basidiomycota	Exobasidiomycetes	.	3
Eukaryota	Fungi	Basidiomycota	Geminibasidiomycetes	Geminibasidiales	13
Eukaryota	Fungi	Basidiomycota	Malasseziomycetes	Malasseziales	31499
Eukaryota	Fungi	Basidiomycota	Microbotryomycetes	Sporidiobolales	97444
Eukaryota	Fungi	Basidiomycota	Microbotryomycetes	Microbotryales	40442
Eukaryota	Fungi	Basidiomycota	Microbotryomycetes	Leucosporidiales	10321
Eukaryota	Fungi	Basidiomycota	Microbotryomycetes	.	180
Eukaryota	Fungi	Basidiomycota	Microbotryomycetes	Kriegeriales	86
Eukaryota	Fungi	Basidiomycota	Microbotryomycetes	Heterogastridiales	4
Eukaryota	Fungi	Basidiomycota	Mixiomycetes	Mixiales	15338
Eukaryota	Fungi	Basidiomycota	Moniliellomycetes	Moniliellales	55
Eukaryota	Fungi	Basidiomycota	Pucciniomycetes	Pucciniales	333414
Eukaryota	Fungi	Basidiomycota	Pucciniomycetes	Septobasidiales	18
Eukaryota	Fungi	Basidiomycota	Pucciniomycetes	Helicobasidiales	5
Eukaryota	Fungi	Basidiomycota	Pucciniomycetes	Platygloeales	5
Eukaryota	Fungi	Basidiomycota	Pucciniomycetes	Pachnocybales	1
Eukaryota	Fungi	Basidiomycota	Spiculogloeomycetes	Spiculogloeales	19
Eukaryota	Fungi	Basidiomycota	Tremellomycetes	Tremellales	520615
Eukaryota	Fungi	Basidiomycota	Tremellomycetes	Trichosporonales	40175
Eukaryota	Fungi	Basidiomycota	Tremellomycetes	Cystofilobasidiales	6769
Eukaryota	Fungi	Basidiomycota	Tremellomycetes	Filobasidiales	217
Eukaryota	Fungi	Basidiomycota	Tremellomycetes	Holtermanniales	23
Eukaryota	Fungi	Basidiomycota	Tremellomycetes	.	11
Eukaryota	Fungi	Basidiomycota	Tritirachiomycetes	Tritirachiales	7
Eukaryota	Fungi	Basidiomycota	Ustilaginomycetes	Ustilaginales	143311
Eukaryota	Fungi	Basidiomycota	Ustilaginomycetes	Violaceomycetales	8056
Eukaryota	Fungi	Basidiomycota	Ustilaginomycetes	Urocystidales	37
Eukaryota	Fungi	Basidiomycota	Ustilaginomycetes	.	3
Eukaryota	Fungi	Basidiomycota	Wallemiomycetes	Wallemiales	64414
Eukaryota	Fungi	Basidiomycota	.	.	212
Eukaryota	Fungi	Blastocladiomycota	Blastocladiomycetes	Blastocladiales	31931
Eukaryota	Fungi	Blastocladiomycota	Physodermatomycetes	Physodermatales	4
Eukaryota	Fungi	Chytridiomycota	Chytridiomycetes	Chytridiales	48647
Eukaryota	Fungi	Chytridiomycota	Chytridiomycetes	Rhizophydiales	30262
Eukaryota	Fungi	Chytridiomycota	Chytridiomycetes	Spizellomycetales	24493
Eukaryota	Fungi	Chytridiomycota	Chytridiomycetes	.	24253
Eukaryota	Fungi	Chytridiomycota	Chytridiomycetes	Synchytriales	19759
Eukaryota	Fungi	Chytridiomycota	Chytridiomycetes	Caulochytriales	11909
Eukaryota	Fungi	Chytridiomycota	Chytridiomycetes	Rhizophlyctidales	44
Eukaryota	Fungi	Chytridiomycota	Chytridiomycetes	Cladochytriales	12
Eukaryota	Fungi	Chytridiomycota	Chytridiomycetes	Polychytriales	9
Eukaryota	Fungi	Chytridiomycota	Monoblepharidomycetes	Monoblepharidales	27780
Eukaryota	Fungi	Chytridiomycota	Neocallimastigomycetes	Neocallimastigales	97133
Eukaryota	Fungi	Chytridiomycota	Neocallimastigomycetes	.	15
Eukaryota	Fungi	Cryptomycota	.	.	26559
Eukaryota	Fungi	Microsporidia	.	.	117976
Eukaryota	Fungi	Mucoromycota	Endogonomycetes	Endogonales	90056
Eukaryota	Fungi	Mucoromycota	Glomeromycetes	Glomerales	473610
Eukaryota	Fungi	Mucoromycota	Glomeromycetes	Diversisporales	118546
Eukaryota	Fungi	Mucoromycota	Glomeromycetes	Archaeosporales	17
Eukaryota	Fungi	Mucoromycota	Glomeromycetes	Paraglomerales	15
Eukaryota	Fungi	Mucoromycota	Mortierellomycetes	Mortierellales	39253
Eukaryota	Fungi	Mucoromycota	Mucoromycetes	Mucorales	303503
Eukaryota	Fungi	Mucoromycota	Umbelopsidomycetes	Umbelopsidales	163
Eukaryota	Fungi	Mucoromycota	.	.	36
Eukaryota	Fungi	Mucoromycota	.	Calcarisporiellales	2
Eukaryota	Fungi	Olpidiomycota	Olpidiomycetes	Olpidiales	16
Eukaryota	Fungi	Zoopagomycota	Asellariomycetes	Asellariales	3
Eukaryota	Fungi	Zoopagomycota	Basidiobolomycetes	Basidiobolales	15577
Eukaryota	Fungi	Zoopagomycota	Dimargaritomycetes	Dimargaritales	14840
Eukaryota	Fungi	Zoopagomycota	Entomophthoromycetes	Entomophthorales	21458
Eukaryota	Fungi	Zoopagomycota	Harpellomycetes	Harpellales	100445
Eukaryota	Fungi	Zoopagomycota	Kickxellomycetes	Kickxellales	16647
Eukaryota	Fungi	Zoopagomycota	Neozygitomycetes	Neozygitales	1
Eukaryota	Fungi	Zoopagomycota	Zoopagomycetes	Zoopagales	17082
Eukaryota	Fungi	Zoopagomycota	.	Ramicandelaberales	9
Eukaryota	Fungi	Zoopagomycota	.	Barbatosporales	5
Eukaryota	Fungi	Zoopagomycota	.	Orphellales	4
Eukaryota	Metazoa	Annelida	Clitellata	Hirudinida	5
Eukaryota	Metazoa	Annelida	Polychaeta	Terebellida	2212
Eukaryota	Metazoa	Annelida	Polychaeta	Capitellida	1
Eukaryota	Metazoa	Annelida	Polychaeta	Phyllodocida	1
Eukaryota	Metazoa	Annelida	Polychaeta	Spionida	1
Eukaryota	Metazoa	Annelida	Polychaeta	Xenopneusta	1
Eukaryota	Metazoa	Arthropoda	Arachnida	Araneae	2122
Eukaryota	Metazoa	Arthropoda	Arachnida	Mesostigmata	13
Eukaryota	Metazoa	Arthropoda	Arachnida	Ixodida	9
Eukaryota	Metazoa	Arthropoda	Arachnida	Trombidiformes	5
Eukaryota	Metazoa	Arthropoda	Arachnida	Amblypygi	3
Eukaryota	Metazoa	Arthropoda	Arachnida	Sarcoptiformes	2
Eukaryota	Metazoa	Arthropoda	Arachnida	Scorpiones	1
Eukaryota	Metazoa	Arthropoda	Branchiopoda	Diplostraca	10
Eukaryota	Metazoa	Arthropoda	Branchiopoda	Anostraca	1
Eukaryota	Metazoa	Arthropoda	Chilopoda	Geophilomorpha	1
Eukaryota	Metazoa	Arthropoda	Collembola	Entomobryomorpha	4
Eukaryota	Metazoa	Arthropoda	Hexanauplia	Calanoida	267
Eukaryota	Metazoa	Arthropoda	Hexanauplia	Siphonostomatoida	42
Eukaryota	Metazoa	Arthropoda	Hexanauplia	Harpacticoida	2
Eukaryota	Metazoa	Arthropoda	Hexanauplia	Sessilia	2
Eukaryota	Metazoa	Arthropoda	Hexanauplia	Cyclopoida	1
Eukaryota	Metazoa	Arthropoda	Insecta	Blattodea	4466
Eukaryota	Metazoa	Arthropoda	Insecta	Hemiptera	3331
Eukaryota	Metazoa	Arthropoda	Insecta	Hymenoptera	303
Eukaryota	Metazoa	Arthropoda	Insecta	Diptera	280
Eukaryota	Metazoa	Arthropoda	Insecta	Lepidoptera	209
Eukaryota	Metazoa	Arthropoda	Insecta	Coleoptera	144
Eukaryota	Metazoa	Arthropoda	Insecta	Orthoptera	49
Eukaryota	Metazoa	Arthropoda	Insecta	Phthiraptera	24
Eukaryota	Metazoa	Arthropoda	Insecta	Siphonaptera	2
Eukaryota	Metazoa	Arthropoda	Insecta	Thysanoptera	1
Eukaryota	Metazoa	Arthropoda	Malacostraca	Decapoda	30
Eukaryota	Metazoa	Arthropoda	Malacostraca	Stomatopoda	21
Eukaryota	Metazoa	Arthropoda	Malacostraca	Isopoda	6
Eukaryota	Metazoa	Arthropoda	Malacostraca	Amphipoda	5
Eukaryota	Metazoa	Brachiopoda	Lingulata	Lingulida	1
Eukaryota	Metazoa	Chordata	Actinopteri	Syngnathiformes	2383
Eukaryota	Metazoa	Chordata	Actinopteri	Cichliformes	125
Eukaryota	Metazoa	Chordata	Actinopteri	Cyprinodontiformes	118
Eukaryota	Metazoa	Chordata	Actinopteri	Cypriniformes	29
Eukaryota	Metazoa	Chordata	Actinopteri	Labriformes	23
Eukaryota	Metazoa	Chordata	Actinopteri	.	17
Eukaryota	Metazoa	Chordata	Actinopteri	Anguilliformes	13
Eukaryota	Metazoa	Chordata	Actinopteri	Perciformes	10
Eukaryota	Metazoa	Chordata	Actinopteri	Salmoniformes	9
Eukaryota	Metazoa	Chordata	Actinopteri	Tetraodontiformes	7
Eukaryota	Metazoa	Chordata	Actinopteri	Siluriformes	6
Eukaryota	Metazoa	Chordata	Actinopteri	Pleuronectiformes	5
Eukaryota	Metazoa	Chordata	Actinopteri	Carangiformes	4
Eukaryota	Metazoa	Chordata	Actinopteri	Beloniformes	3
Eukaryota	Metazoa	Chordata	Actinopteri	Blenniiformes	3
Eukaryota	Metazoa	Chordata	Actinopteri	Gadiformes	3
Eukaryota	Metazoa	Chordata	Actinopteri	Osteoglossiformes	3
Eukaryota	Metazoa	Chordata	Actinopteri	Synbranchiformes	3
Eukaryota	Metazoa	Chordata	Actinopteri	Anabantiformes	2
Eukaryota	Metazoa	Chordata	Actinopteri	Clupeiformes	2
Eukaryota	Metazoa	Chordata	Actinopteri	Gobiiformes	2
Eukaryota	Metazoa	Chordata	Actinopteri	Scombriformes	2
Eukaryota	Metazoa	Chordata	Actinopteri	Spariformes	2
Eukaryota	Metazoa	Chordata	Actinopteri	Acipenseriformes	1
Eukaryota	Metazoa	Chordata	Actinopteri	Atheriniformes	1
Eukaryota	Metazoa	Chordata	Actinopteri	Characiformes	1
Eukaryota	Metazoa	Chordata	Actinopteri	Esociformes	1
Eukaryota	Metazoa	Chordata	Actinopteri	Gonorynchiformes	1
Eukaryota	Metazoa	Chordata	Actinopteri	Holocentriformes	1
Eukaryota	Metazoa	Chordata	Actinopteri	Kurtiformes	1
Eukaryota	Metazoa	Chordata	Actinopteri	Pempheriformes	1
Eukaryota	Metazoa	Chordata	Amphibia	Anura	1793
Eukaryota	Metazoa	Chordata	Amphibia	Caudata	10
Eukaryota	Metazoa	Chordata	Amphibia	Gymnophiona	6
Eukaryota	Metazoa	Chordata	Appendicularia	Copelata	1
Eukaryota	Metazoa	Chordata	Ascidiacea	Enterogona	2
Eukaryota	Metazoa	Chordata	Ascidiacea	Stolidobranchia	2
Eukaryota	Metazoa	Chordata	Aves	Passeriformes	2889
Eukaryota	Metazoa	Chordata	Aves	Pelecaniformes	2375
Eukaryota	Metazoa	Chordata	Aves	Galliformes	72
Eukaryota	Metazoa	Chordata	Aves	Coraciiformes	56
Eukaryota	Metazoa	Chordata	Aves	Anseriformes	30
Eukaryota	Metazoa	Chordata	Aves	Charadriiformes	30
Eukaryota	Metazoa	Chordata	Aves	Apodiformes	24
Eukaryota	Metazoa	Chordata	Aves	Gruiformes	18
Eukaryota	Metazoa	Chordata	Aves	Psittaciformes	18
Eukaryota	Metazoa	Chordata	Aves	Accipitriformes	17
Eukaryota	Metazoa	Chordata	Aves	Cuculiformes	15
Eukaryota	Metazoa	Chordata	Aves	Apterygiformes	14
Eukaryota	Metazoa	Chordata	Aves	Columbiformes	14
Eukaryota	Metazoa	Chordata	Aves	Falconiformes	14
Eukaryota	Metazoa	Chordata	Aves	Caprimulgiformes	10
Eukaryota	Metazoa	Chordata	Aves	Tinamiformes	10
Eukaryota	Metazoa	Chordata	Aves	Strigiformes	9
Eukaryota	Metazoa	Chordata	Aves	Ciconiiformes	7
Eukaryota	Metazoa	Chordata	Aves	Phoenicopteriformes	7
Eukaryota	Metazoa	Chordata	Aves	Piciformes	6
Eukaryota	Metazoa	Chordata	Aves	Procellariiformes	6
Eukaryota	Metazoa	Chordata	Aves	Sphenisciformes	5
Eukaryota	Metazoa	Chordata	Aves	Casuariiformes	4
Eukaryota	Metazoa	Chordata	Aves	Coliiformes	4
Eukaryota	Metazoa	Chordata	Aves	Galbuliformes	4
Eukaryota	Metazoa	Chordata	Aves	Musophagiformes	4
Eukaryota	Metazoa	Chordata	Aves	Trogoniformes	4
Eukaryota	Metazoa	Chordata	Aves	Bucerotiformes	3
Eukaryota	Metazoa	Chordata	Aves	Cariamiformes	3
Eukaryota	Metazoa	Chordata	Aves	Podicipediformes	3
Eukaryota	Metazoa	Chordata	Aves	Gaviiformes	2
Eukaryota	Metazoa	Chordata	Aves	Opisthocomiformes	2
Eukaryota	Metazoa	Chordata	Aves	Rheiformes	2
Eukaryota	Metazoa	Chordata	Aves	Struthioniformes	2
Eukaryota	Metazoa	Chordata	Aves	Upupiformes	2
Eukaryota	Metazoa	Chordata	Chondrichthyes	Orectolobiformes	2
Eukaryota	Metazoa	Chordata	Chondrichthyes	Rajiformes	2
Eukaryota	Metazoa	Chordata	Chondrichthyes	Carcharhiniformes	1
Eukaryota	Metazoa	Chordata	Chondrichthyes	Chimaeriformes	1
Eukaryota	Metazoa	Chordata	Cladistia	Polypteriformes	2
Eukaryota	Metazoa	Chordata	Coelacanthimorpha	Coelacanthiformes	1
Eukaryota	Metazoa	Chordata	Hyperoartia	Petromyzontiformes	3
Eukaryota	Metazoa	Chordata	Lepidosauria	Squamata	2567
Eukaryota	Metazoa	Chordata	Lepidosauria	Sphenodontia	2
Eukaryota	Metazoa	Chordata	Leptocardii	Amphioxiformes	6
Eukaryota	Metazoa	Chordata	Mammalia	Rodentia	626
Eukaryota	Metazoa	Chordata	Mammalia	Primates	496
Eukaryota	Metazoa	Chordata	Mammalia	Artiodactyla	186
Eukaryota	Metazoa	Chordata	Mammalia	Carnivora	116
Eukaryota	Metazoa	Chordata	Mammalia	Chiroptera	39
Eukaryota	Metazoa	Chordata	Mammalia	Perissodactyla	24
Eukaryota	Metazoa	Chordata	Mammalia	Lagomorpha	21
Eukaryota	Metazoa	Chordata	Mammalia	Diprotodontia	16
Eukaryota	Metazoa	Chordata	Mammalia	Eulipotyphla	8
Eukaryota	Metazoa	Chordata	Mammalia	Cingulata	7
Eukaryota	Metazoa	Chordata	Mammalia	Monotremata	6
Eukaryota	Metazoa	Chordata	Mammalia	.	6
Eukaryota	Metazoa	Chordata	Mammalia	Pholidota	5
Eukaryota	Metazoa	Chordata	Mammalia	Dasyuromorphia	4
Eukaryota	Metazoa	Chordata	Mammalia	Didelphimorphia	4
Eukaryota	Metazoa	Chordata	Mammalia	Proboscidea	4
Eukaryota	Metazoa	Chordata	Mammalia	Sirenia	4
Eukaryota	Metazoa	Chordata	Mammalia	Macroscelidea	3
Eukaryota	Metazoa	Chordata	Mammalia	Tubulidentata	3
Eukaryota	Metazoa	Chordata	Mammalia	Dermoptera	2
Eukaryota	Metazoa	Chordata	Mammalia	Scandentia	2
Eukaryota	Metazoa	Chordata	.	Crocodylia	21
Eukaryota	Metazoa	Chordata	.	Testudines	20
Eukaryota	Metazoa	Cnidaria	Anthozoa	Alcyonacea	28
Eukaryota	Metazoa	Cnidaria	Anthozoa	Antipatharia	18
Eukaryota	Metazoa	Cnidaria	Anthozoa	Scleractinia	17
Eukaryota	Metazoa	Cnidaria	Anthozoa	Actiniaria	6
Eukaryota	Metazoa	Cnidaria	Anthozoa	Corallimorpharia	4
Eukaryota	Metazoa	Cnidaria	Anthozoa	Pennatulacea	2
Eukaryota	Metazoa	Cnidaria	Hydrozoa	Anthoathecata	1
Eukaryota	Metazoa	Echinodermata	Echinoidea	Echinoida	5
Eukaryota	Metazoa	Echinodermata	Echinoidea	Temnopleuroida	1
Eukaryota	Metazoa	Hemichordata	Enteropneusta	.	858
Eukaryota	Metazoa	Mollusca	Bivalvia	Pectinoida	8
Eukaryota	Metazoa	Mollusca	Bivalvia	Mytiloida	3
Eukaryota	Metazoa	Mollusca	Bivalvia	Veneroida	3
Eukaryota	Metazoa	Mollusca	Bivalvia	Ostreoida	2
Eukaryota	Metazoa	Mollusca	Bivalvia	Lucinoida	1
Eukaryota	Metazoa	Mollusca	Bivalvia	Nuculoida	1
Eukaryota	Metazoa	Mollusca	Bivalvia	Pterioida	1
Eukaryota	Metazoa	Mollusca	Cephalopoda	Octopoda	2
Eukaryota	Metazoa	Mollusca	Cephalopoda	Teuthida	1
Eukaryota	Metazoa	Mollusca	Gastropoda	Littorinimorpha	5
Eukaryota	Metazoa	Mollusca	Gastropoda	.	4
Eukaryota	Metazoa	Mollusca	Gastropoda	Stylommatophora	2
Eukaryota	Metazoa	Mollusca	Gastropoda	Aplysiida	1
Eukaryota	Metazoa	Mollusca	Gastropoda	Architaenioglossa	1
Eukaryota	Metazoa	Mollusca	Gastropoda	Lepetellida	1
Eukaryota	Metazoa	Mollusca	Gastropoda	Neogastropoda	1
Eukaryota	Metazoa	Nematoda	Chromadorea	Rhabditida	151
Eukaryota	Metazoa	Nematoda	Chromadorea	Strongylida	16
Eukaryota	Metazoa	Nematoda	Chromadorea	Plectida	1
Eukaryota	Metazoa	Nematoda	Enoplea	Trichinellida	99
Eukaryota	Metazoa	Nematoda	Enoplea	Mermithida	10
Eukaryota	Metazoa	Nematoda	Enoplea	Dioctophymatida	1
Eukaryota	Metazoa	Placozoa	.	.	3
Eukaryota	Metazoa	Platyhelminthes	Cestoda	Cyclophyllidea	7
Eukaryota	Metazoa	Platyhelminthes	Monogenea	Polystomatidea	3
Eukaryota	Metazoa	Platyhelminthes	Rhabditophora	Tricladida	4
Eukaryota	Metazoa	Platyhelminthes	Rhabditophora	Macrostomida	1
Eukaryota	Metazoa	Platyhelminthes	Trematoda	Opisthorchiida	8
Eukaryota	Metazoa	Platyhelminthes	Trematoda	Plagiorchiida	6
Eukaryota	Metazoa	Platyhelminthes	Trematoda	Strigeidida	5
Eukaryota	Metazoa	Porifera	Demospongiae	Haplosclerida	1
Eukaryota	Metazoa	Priapulida	Priapulimorpha	Priapulimorphida	1
Eukaryota	Metazoa	Rotifera	Bdelloidea	Adinetida	3
Eukaryota	Metazoa	Xenacoelomorpha	.	.	2
Eukaryota	Viridiplantae	Chlorophyta	Chlorodendrophyceae	Chlorodendrales	1
Eukaryota	Viridiplantae	Chlorophyta	Chlorophyceae	Chlamydomonadales	11
Eukaryota	Viridiplantae	Chlorophyta	Chlorophyceae	Oedogoniales	1
Eukaryota	Viridiplantae	Chlorophyta	Chlorophyceae	Sphaeropleales	1
Eukaryota	Viridiplantae	Chlorophyta	Mamiellophyceae	Mamiellales	5
Eukaryota	Viridiplantae	Chlorophyta	Trebouxiophyceae	Trebouxiales	13
Eukaryota	Viridiplantae	Streptophyta	Andreaeobryopsida	Andreaeobryales	2
Eukaryota	Viridiplantae	Streptophyta	Andreaeopsida	Andreaeales	1
Eukaryota	Viridiplantae	Streptophyta	Bryopsida	Hypnodendrales	46
Eukaryota	Viridiplantae	Streptophyta	Bryopsida	Diphysciales	32
Eukaryota	Viridiplantae	Streptophyta	Bryopsida	Funariales	27
Eukaryota	Viridiplantae	Streptophyta	Bryopsida	Hypnales	17
Eukaryota	Viridiplantae	Streptophyta	Bryopsida	Pottiales	10
Eukaryota	Viridiplantae	Streptophyta	Bryopsida	Dicranales	3
Eukaryota	Viridiplantae	Streptophyta	Bryopsida	Encalyptales	3
Eukaryota	Viridiplantae	Streptophyta	Bryopsida	Grimmiales	3
Eukaryota	Viridiplantae	Streptophyta	Bryopsida	Orthotrichales	2
Eukaryota	Viridiplantae	Streptophyta	Bryopsida	Pseudoditrichales	1
Eukaryota	Viridiplantae	Streptophyta	Coleochaetophyceae	Coleochaetales	2
Eukaryota	Viridiplantae	Streptophyta	Cycadopsida	Cycadales	4
Eukaryota	Viridiplantae	Streptophyta	Ginkgoopsida	Ginkgoales	2
Eukaryota	Viridiplantae	Streptophyta	Gnetopsida	Ephedrales	15
Eukaryota	Viridiplantae	Streptophyta	Jungermanniopsida	Porellales	16
Eukaryota	Viridiplantae	Streptophyta	Jungermanniopsida	Jungermanniales	5
Eukaryota	Viridiplantae	Streptophyta	Jungermanniopsida	Pallaviciniales	2
Eukaryota	Viridiplantae	Streptophyta	Klebsormidiophyceae	Klebsormidiales	2
Eukaryota	Viridiplantae	Streptophyta	Leiosporocerotopsida	Leiosporocerotales	1
Eukaryota	Viridiplantae	Streptophyta	Lycopodiopsida	Lycopodiales	2
Eukaryota	Viridiplantae	Streptophyta	Lycopodiopsida	Isoetales	1
Eukaryota	Viridiplantae	Streptophyta	Magnoliopsida	Caryophyllales	4164
Eukaryota	Viridiplantae	Streptophyta	Magnoliopsida	Gentianales	2130
Eukaryota	Viridiplantae	Streptophyta	Magnoliopsida	Myrtales	2012
Eukaryota	Viridiplantae	Streptophyta	Magnoliopsida	Fabales	1317
Eukaryota	Viridiplantae	Streptophyta	Magnoliopsida	Poales	950
Eukaryota	Viridiplantae	Streptophyta	Magnoliopsida	Asterales	487
Eukaryota	Viridiplantae	Streptophyta	Magnoliopsida	Rosales	456
Eukaryota	Viridiplantae	Streptophyta	Magnoliopsida	Lamiales	265
Eukaryota	Viridiplantae	Streptophyta	Magnoliopsida	Asparagales	181
Eukaryota	Viridiplantae	Streptophyta	Magnoliopsida	Malpighiales	148
Eukaryota	Viridiplantae	Streptophyta	Magnoliopsida	Alismatales	130
Eukaryota	Viridiplantae	Streptophyta	Magnoliopsida	Ericales	120
Eukaryota	Viridiplantae	Streptophyta	Magnoliopsida	Cucurbitales	113
Eukaryota	Viridiplantae	Streptophyta	Magnoliopsida	Solanales	105
Eukaryota	Viridiplantae	Streptophyta	Magnoliopsida	Brassicales	101
Eukaryota	Viridiplantae	Streptophyta	Magnoliopsida	Piperales	88
Eukaryota	Viridiplantae	Streptophyta	Magnoliopsida	Malvales	83
Eukaryota	Viridiplantae	Streptophyta	Magnoliopsida	Apiales	82
Eukaryota	Viridiplantae	Streptophyta	Magnoliopsida	Nymphaeales	80
Eukaryota	Viridiplantae	Streptophyta	Magnoliopsida	Magnoliales	78
Eukaryota	Viridiplantae	Streptophyta	Magnoliopsida	Cornales	77
Eukaryota	Viridiplantae	Streptophyta	Magnoliopsida	Saxifragales	69
Eukaryota	Viridiplantae	Streptophyta	Magnoliopsida	Dioscoreales	65
Eukaryota	Viridiplantae	Streptophyta	Magnoliopsida	Santalales	64
Eukaryota	Viridiplantae	Streptophyta	Magnoliopsida	Sapindales	62
Eukaryota	Viridiplantae	Streptophyta	Magnoliopsida	Zingiberales	56
Eukaryota	Viridiplantae	Streptophyta	Magnoliopsida	Arecales	54
Eukaryota	Viridiplantae	Streptophyta	Magnoliopsida	Vitales	51
Eukaryota	Viridiplantae	Streptophyta	Magnoliopsida	Fagales	33
Eukaryota	Viridiplantae	Streptophyta	Magnoliopsida	Dipsacales	29
Eukaryota	Viridiplantae	Streptophyta	Magnoliopsida	Boraginales	20
Eukaryota	Viridiplantae	Streptophyta	Magnoliopsida	Ranunculales	18
Eukaryota	Viridiplantae	Streptophyta	Magnoliopsida	Chloranthales	10
Eukaryota	Viridiplantae	Streptophyta	Magnoliopsida	Oxalidales	6
Eukaryota	Viridiplantae	Streptophyta	Magnoliopsida	Aquifoliales	5
Eukaryota	Viridiplantae	Streptophyta	Magnoliopsida	Dilleniales	4
Eukaryota	Viridiplantae	Streptophyta	Magnoliopsida	Laurales	4
Eukaryota	Viridiplantae	Streptophyta	Magnoliopsida	Liliales	4
Eukaryota	Viridiplantae	Streptophyta	Magnoliopsida	Pandanales	3
Eukaryota	Viridiplantae	Streptophyta	Magnoliopsida	Proteales	3
Eukaryota	Viridiplantae	Streptophyta	Magnoliopsida	Celastrales	2
Eukaryota	Viridiplantae	Streptophyta	Magnoliopsida	Ceratophyllales	2
Eukaryota	Viridiplantae	Streptophyta	Magnoliopsida	Commelinales	2
Eukaryota	Viridiplantae	Streptophyta	Magnoliopsida	Acorales	1
Eukaryota	Viridiplantae	Streptophyta	Magnoliopsida	Austrobaileyales	1
Eukaryota	Viridiplantae	Streptophyta	Magnoliopsida	Berberidopsidales	1
Eukaryota	Viridiplantae	Streptophyta	Magnoliopsida	Buxales	1
Eukaryota	Viridiplantae	Streptophyta	Magnoliopsida	Zygophyllales	1
Eukaryota	Viridiplantae	Streptophyta	Marchantiopsida	Marchantiales	14
Eukaryota	Viridiplantae	Streptophyta	Pinopsida	Pinales	59
Eukaryota	Viridiplantae	Streptophyta	Pinopsida	Araucariales	24
Eukaryota	Viridiplantae	Streptophyta	Pinopsida	Cupressales	2
Eukaryota	Viridiplantae	Streptophyta	Polypodiopsida	Polypodiales	59
Eukaryota	Viridiplantae	Streptophyta	Polypodiopsida	Cyatheales	49
Eukaryota	Viridiplantae	Streptophyta	Polypodiopsida	Gleicheniales	4
Eukaryota	Viridiplantae	Streptophyta	Polypodiopsida	Hymenophyllales	3
Eukaryota	Viridiplantae	Streptophyta	Polypodiopsida	Marattiales	2
Eukaryota	Viridiplantae	Streptophyta	Polypodiopsida	Salviniales	2
Eukaryota	Viridiplantae	Streptophyta	Polypodiopsida	Ophioglossales	1
Eukaryota	Viridiplantae	Streptophyta	Polypodiopsida	Osmundales	1
Eukaryota	Viridiplantae	Streptophyta	Polypodiopsida	Psilotales	1
Eukaryota	Viridiplantae	Streptophyta	Polypodiopsida	Schizaeales	1
Eukaryota	Viridiplantae	Streptophyta	Sphagnopsida	Sphagnales	1
Eukaryota	Viridiplantae	Streptophyta	Takakiopsida	Takakiales	2
Eukaryota	Viridiplantae	Streptophyta	Tetraphidopsida	Tetraphidales	1
Eukaryota	.	Apicomplexa	Aconoidasida	Haemosporida	20
Eukaryota	.	Apicomplexa	Aconoidasida	Piroplasmida	1
Eukaryota	.	Apicomplexa	Conoidasida	Eucoccidiorida	6
Eukaryota	.	Bacillariophyta	Bacillariophyceae	Naviculales	2
Eukaryota	.	Ciliophora	Oligohymenophorea	Hymenostomatida	13
Eukaryota	.	Ciliophora	Oligohymenophorea	Peniculida	2
Eukaryota	.	Ciliophora	Spirotrichea	Euplotida	3
Eukaryota	.	Ciliophora	Spirotrichea	Sporadotrichida	2
Eukaryota	.	Endomyxa	.	Plasmodiophorida	4
Eukaryota	.	Euglenozoa	Kinetoplastea	Trypanosomatida	41
Eukaryota	.	Euglenozoa	Kinetoplastea	Eubodonida	5
Eukaryota	.	Evosea	Eumycetozoa	Dictyosteliales	7
Eukaryota	.	Evosea	Variosea	Cavosteliida	2
Eukaryota	.	Evosea	.	Mastigamoebida	11
Eukaryota	.	Haptista	Haptophyta	Isochrysidales	1
Eukaryota	.	Parabasalia	.	Trichomonadida	2
Eukaryota	.	Preaxostyla	.	Oxymonadida	5
Eukaryota	.	Rhodophyta	Bangiophyceae	Bangiales	12
Eukaryota	.	Rhodophyta	Bangiophyceae	Cyanidiales	1
Eukaryota	.	Rhodophyta	Bangiophyceae	Porphyridiales	1
Eukaryota	.	Rhodophyta	Florideophyceae	Gracilariales	17
Eukaryota	.	Rhodophyta	Florideophyceae	Gigartinales	2
Eukaryota	.	Rhodophyta	Florideophyceae	Batrachospermales	1
Eukaryota	.	Rhodophyta	Florideophyceae	Ceramiales	1
Eukaryota	.	.	Dinophyceae	Suessiales	29
Eukaryota	.	.	Dinophyceae	Gymnodiniales	1
Eukaryota	.	.	Entorrhizomycetes	Entorrhizales	5
Eukaryota	.	.	Ichthyosporea	Dermocystida	1
Eukaryota	.	.	Oomycetes	Peronosporales	80
Eukaryota	.	.	Phaeophyceae	Laminariales	11
Eukaryota	.	.	Phaeophyceae	Fucales	6
Eukaryota	.	.	Phaeophyceae	Ectocarpales	5
Eukaryota	.	.	Xanthophyceae	Tribonematales	2
Eukaryota	.	.	.	.	30484
Viruses	.	Negarnaviricota	Ellioviricetes	Bunyavirales	3
Viruses	.	Negarnaviricota	Insthoviricetes	Articulavirales	4
Viruses	.	Negarnaviricota	Monjiviricetes	Mononegavirales	2174
Viruses	.	.	.	.	3754
Viruses	.	.	.	Caudovirales	1391
Viruses	.	.	.	Ortervirales	76
Viruses	.	.	.	Tymovirales	29
Viruses	.	.	.	Herpesvirales	15
Viruses	.	.	.	Picornavirales	10
Viruses	.	.	.	Nidovirales	6
.	.	.	.	.	53384
