# Supplementary material for: Remote homology clustering identifies lowly conserved families of effector proteins in plant-pathogenic fungi
Source: Microb Genom. 2021 Sep 1;7(9):000637. doi: 10.1099/mgen.0.000637 (PMC8715435; doi:10.1099/mgen.0.000637)
Supplement: Supplementary material 4 [file mgen-7-0637-s004.xlsx]

## Sheet: used
id	name	ncbi_taxid	ncbi_name	doi	pubmed	reference_url	jgi_id	notes
Afab20615	Ascochyta fabae 206-15	372025	Ascochyta fabae					provided by Dr Robert Lee <robert.lee@curtin.edu.au>. Unpublished.
Afab24715	Ascochyta fabae 247-15	372025	Ascochyta fabae					provided by Dr Robert Lee <robert.lee@curtin.edu.au>. Unpublished.
AfabFT15008	Ascochyta fabae FT15008	372025	Ascochyta fabae					provided by Dr Robert Lee <robert.lee@curtin.edu.au>. Unpublished.
AfabFT15036	Ascochyta fabae FT15036	372025	Ascochyta fabae					provided by Dr Robert Lee <robert.lee@curtin.edu.au>. Unpublished.
AlenF16132	Ascochyta lentis F16132	205686	Ascochyta lentis					provided by Dr Robert Lee <robert.lee@curtin.edu.au>. Unpublished.
AlenF162933	Ascochyta lentis F16293-3	205686	Ascochyta lentis					provided by Dr Robert Lee <robert.lee@curtin.edu.au>. Unpublished.
AlenFOR16616	Ascochyta lentis FOR-16-616	205686	Ascochyta lentis					provided by Dr Robert Lee <robert.lee@curtin.edu.au>. Unpublished.
AlenFOR16620	Ascochyta lentis FOR-16-620	205686	Ascochyta lentis					provided by Dr Robert Lee <robert.lee@curtin.edu.au>. Unpublished.
AlenFT16116	Ascochyta lentis FT16116	205686	Ascochyta lentis					provided by Dr Robert Lee <robert.lee@curtin.edu.au>. Unpublished.
AlenGRM16623	Ascochyta lentis GRM-16-623	205686	Ascochyta lentis					provided by Dr Robert Lee <robert.lee@curtin.edu.au>. Unpublished.
AlenONG16641	Ascochyta lentis ONG-16-641	205686	Ascochyta lentis					provided by Dr Robert Lee <robert.lee@curtin.edu.au>. Unpublished.
AlenP9424	Ascochyta lentis P94-24	205686	Ascochyta lentis					provided by Dr Robert Lee <robert.lee@curtin.edu.au>. Unpublished.
AlenRAV16625	Ascochyta lentis RAV-16-625	205686	Ascochyta lentis					provided by Dr Robert Lee <robert.lee@curtin.edu.au>. Unpublished.
BotDLY16612	Botrytis DLY-16-612	33196	Botrytis					provided by Dr Robert Lee <robert.lee@curtin.edu.au>. Unpublished.
BotSCD16611	Botrytis SCD-16-611	33196	Botrytis					provided by Dr Robert Lee <robert.lee@curtin.edu.au>. Unpublished.
PpinBAL1101	Peyronellaea pinodes BAL-11-01	749589	Didymella pinodes					provided by Dr Robert Lee <robert.lee@curtin.edu.au>. Unpublished.
PpinGRP1130	Peyronellaea pinodes GRP-11-30	749589	Didymella pinodes					provided by Dr Robert Lee <robert.lee@curtin.edu.au>. Unpublished.
PpinRIV11185	Peyronellaea pinodes RIV-11-185	749589	Didymella pinodes					provided by Dr Robert Lee <robert.lee@curtin.edu.au>. Unpublished.
PpinWTN11157	Peyronellaea pinodes WTN-11-157	749589	Didymella pinodes					provided by Dr Robert Lee <robert.lee@curtin.edu.au>. Unpublished.
PpinYEL1187	Peyronellaea pinodes YEL-11-87	749589	Didymella pinodes					provided by Dr Robert Lee <robert.lee@curtin.edu.au>. Unpublished.
PkoolCND11149	Phoma koolunga CND-11-149	507361	Phoma koolunga					provided by Dr Robert Lee <robert.lee@curtin.edu.au>. Unpublished.
PkoolGRP15464	Phoma koolunga GRP-15-464	507361	Phoma koolunga					provided by Dr Robert Lee <robert.lee@curtin.edu.au>. Unpublished.
PkoolPIN15415	Phoma koolunga PIN-15-415	507361	Phoma koolunga					provided by Dr Robert Lee <robert.lee@curtin.edu.au>. Unpublished.
PkoolRBW11176	Phoma koolunga RBW-11-176	507361	Phoma koolunga					provided by Dr Robert Lee <robert.lee@curtin.edu.au>. Unpublished.
AtakeA7993	Aciculosporium take MAFF-241224	1036760	Aciculosporium take MAFF-241224	10.1371/journal.pgen.1003323	https://www.ncbi.nlm.nih.gov/pmc/articles/PMC3585121/			proteins available at http://www.endophyte.uky.edu/
AaltATCC11680	Alternaria alternata ATCC11680	5599	Alternaria alternata	10.1186/s12864-015-1430-7	https://www.ncbi.nlm.nih.gov/pmc/articles/PMC4387663/			from the Alternaria genome database http://alternaria.vbi.vt.edu/
AaltATCC66891	Alternaria alternata ATCC66891	5599	Alternaria alternata	10.1186/s12864-015-1430-7	https://www.ncbi.nlm.nih.gov/pmc/articles/PMC4387663/			from the Alternaria genome database http://alternaria.vbi.vt.edu/
AaltBMP0270	Alternaria alternata BMP0270	5599	Alternaria alternata	10.1186/s12864-015-1430-7	https://www.ncbi.nlm.nih.gov/pmc/articles/PMC4387663/			from the Alternaria genome database http://alternaria.vbi.vt.edu/
AarbBMP0308	Alternaria arborescens BMP0308	156630	Alternaria arborescens	10.1186/s12864-015-1430-7	https://www.ncbi.nlm.nih.gov/pmc/articles/PMC4387663/			from the Alternaria genome database http://alternaria.vbi.vt.edu/
Abra1	Alternaria brassicicola	29001	Alternaria brassicicola	10.1186/s12864-015-1430-7	https://www.ncbi.nlm.nih.gov/pmc/articles/PMC4387663/			from the Alternaria genome database http://alternaria.vbi.vt.edu/
Altbr1	Alternaria brassicicola	29001	Alternaria brassicicola	10.1371/journal.ppat.1003037	https://www.ncbi.nlm.nih.gov/pubmed/23236275		Altbr1
AbraATCC96836	Alternaria brassicicola ATCC96836	622360	Alternaria brassicicola ATCC 96836	10.1186/s12864-015-1430-7	https://www.ncbi.nlm.nih.gov/pmc/articles/PMC4387663/			from the Alternaria genome database http://alternaria.vbi.vt.edu/
AcapBMP0180	Alternaria capsici BMP0180	283357	Alternaria capsici	10.1186/s12864-015-1430-7	https://www.ncbi.nlm.nih.gov/pmc/articles/PMC4387663/			from the Alternaria genome database http://alternaria.vbi.vt.edu/
AcarBMP1963	Alternaria carthami BMP1963	157258	Alternaria carthami	10.1186/s12864-015-1430-7	https://www.ncbi.nlm.nih.gov/pmc/articles/PMC4387663/			from the Alternaria genome database http://alternaria.vbi.vt.edu/
AcitBMP2343	Alternaria citriarbusti BMP2343	232505	Alternaria citriarbusti	10.1186/s12864-015-1430-7	https://www.ncbi.nlm.nih.gov/pmc/articles/PMC4387663/			from the Alternaria genome database http://alternaria.vbi.vt.edu/
AcraBMP0172	Alternaria crassa BMP0172	119918	Alternaria crassa	10.1186/s12864-015-1430-7	https://www.ncbi.nlm.nih.gov/pmc/articles/PMC4387663/			from the Alternaria genome database http://alternaria.vbi.vt.edu/
AdauBMP0167	Alternaria dauci BMP0167	48095	Alternaria dauci	10.1186/s12864-015-1430-7	https://www.ncbi.nlm.nih.gov/pmc/articles/PMC4387663/			from the Alternaria genome database http://alternaria.vbi.vt.edu/
AdesBMP0317	Alternaria destruens BMP0317	230003	Alternaria destruens	10.1186/s12864-015-1430-7	https://www.ncbi.nlm.nih.gov/pmc/articles/PMC4387663/			from the Alternaria genome database http://alternaria.vbi.vt.edu/
AfraBMP3062	Alternaria fragariae BMP3062	291290	Alternaria fragaria	10.1186/s12864-015-1430-7	https://www.ncbi.nlm.nih.gov/pmc/articles/PMC4387663/			from the Alternaria genome database http://alternaria.vbi.vt.edu/
AgaiBMP2338	Alternaria gaisen BMP2338	167740	Alternaria gaisen	10.1186/s12864-015-1430-7	https://www.ncbi.nlm.nih.gov/pmc/articles/PMC4387663/			from the Alternaria genome database http://alternaria.vbi.vt.edu/
AlimBMP2335	Alternaria limoniasperae BMP2335	232503	Alternaria limoniasperae	10.1186/s12864-015-1430-7	https://www.ncbi.nlm.nih.gov/pmc/articles/PMC4387663/			from the Alternaria genome database http://alternaria.vbi.vt.edu/
AlonBMP0313	Alternaria longipes BMP0313	160389	Alternaria longipes	10.1186/s12864-015-1430-7	https://www.ncbi.nlm.nih.gov/pmc/articles/PMC4387663/			from the Alternaria genome database http://alternaria.vbi.vt.edu/
AmacBMP1949	Alternaria macrospora BMP1949	119921	Alternaria macrospora	10.1186/s12864-015-1430-7	https://www.ncbi.nlm.nih.gov/pmc/articles/PMC4387663/			from the Alternaria genome database http://alternaria.vbi.vt.edu/
AmalBMP3063	Alternaria mali BMP3063	167741	Alternaria mali	10.1186/s12864-015-1430-7	https://www.ncbi.nlm.nih.gov/pmc/articles/PMC4387663/			from the Alternaria genome database http://alternaria.vbi.vt.edu/
AmalBMP3064	Alternaria mali BMP3064	167741	Alternaria mali	10.1186/s12864-015-1430-7	https://www.ncbi.nlm.nih.gov/pmc/articles/PMC4387663/			from the Alternaria genome database http://alternaria.vbi.vt.edu/
AporBMP0178	Alternaria porri BMP0178	48098	Alternaria porri	10.1186/s12864-015-1430-7	https://www.ncbi.nlm.nih.gov/pmc/articles/PMC4387663/			from the Alternaria genome database http://alternaria.vbi.vt.edu/
AsolBMP0185	Alternaria solani BMP0185	48100	Alternaria solani	10.1186/s12864-015-1430-7	https://www.ncbi.nlm.nih.gov/pmc/articles/PMC4387663/			from the Alternaria genome database http://alternaria.vbi.vt.edu/
AtanBMP2327	Alternaria tangelonis BMP2327	232506	Alternaria tangelonis	10.1186/s12864-015-1430-7	https://www.ncbi.nlm.nih.gov/pmc/articles/PMC4387663/			from the Alternaria genome database http://alternaria.vbi.vt.edu/
AtenBMP0304	Alternaria tenuissima BMP0304	119927	Alternaria tenuissima	10.1186/s12864-015-1430-7	https://www.ncbi.nlm.nih.gov/pmc/articles/PMC4387663/			from the Alternaria genome database http://alternaria.vbi.vt.edu/
AtomBMP2032	Alternaria tomatophila BMP2032	378261	Alternaria tomatophila	10.1186/s12864-015-1430-7	https://www.ncbi.nlm.nih.gov/pmc/articles/PMC4387663/			from the Alternaria genome database http://alternaria.vbi.vt.edu/
Ambph1	Ambrosiozyma philentoma NRRL Y-7523	43984	Ambrosiozyma philentoma	10.1038/s41467-018-04374-7	https://www.ncbi.nlm.nih.gov/pubmed/29760453		Ambph1
Antlo1	Antonospora locustae HM-2013	1284279	Antonospora locustae HM-2013	10.1016/j.cub.2004.04.041	https://www.ncbi.nlm.nih.gov/pubmed/15186746		Antlo1
Armcep1	Armillaria cepistipes B5	47426	Armillaria cepistipes	10.1038/s41559-017-0347-8	https://www.ncbi.nlm.nih.gov/pubmed/29085064		Armcep1
Armme1_1	Armillaria mellea DSM 3731	1314977	Armillaria mellea DSM 3731	10.1021/pr301131t	https://www.ncbi.nlm.nih.gov/pubmed/23656496		Armme1_1
Armosto1	Armillaria ostoyae C18/9	47428	Armillaria ostoyae	10.1038/s41559-017-0347-8	https://www.ncbi.nlm.nih.gov/pubmed/29085064		Armosto1
Ascim1	Ascobolus immersus RN42 v1.0	1160509	Ascobolus immersus RN42	10.1038/s41559-018-0710-4	https://www.ncbi.nlm.nih.gov/pubmed/30420746		Ascim1
Ascsa1	Ascocoryne sarcoides NRRL50072	1016881	Ascocoryne sarcoides NRRL 50072	10.1371/journal.pgen.1002558	https://www.ncbi.nlm.nih.gov/pubmed/22396667		Ascsa1
Ascru1	Ascoidea rubescens NRRL Y17699 v1.0	983968	Ascoidea rubescens NRRL Y17699	10.1073/pnas.1603941113	https://www.ncbi.nlm.nih.gov/pubmed/27535936		Ascru1
Aspfl1	Aspergillus flavus NRRL3357	332952	Aspergillus flavus NRRL3357	10.1093/nar/gkr875	https://www.ncbi.nlm.nih.gov/pubmed/22080559		Aspfl1
Aspfu1	Aspergillus fumigatus Af293 from AspGD	330879	Aspergillus fumigatus Af293	10.1038/nature04332	https://www.ncbi.nlm.nih.gov/pubmed/16372009		Aspfu1
Aspnid1	Aspergillus nidulans	162425	Aspergillus nidulans	10.1038/nature04341	https://www.ncbi.nlm.nih.gov/pubmed/22080559		Aspnid1
Aspni7	Aspergillus niger ATCC 1015 v4.0	380704	Aspergillus niger ATCC 1015	10.1101/gr.112169.110	https://www.ncbi.nlm.nih.gov/pubmed/21543515		Aspni7
Aspni_NRRL3_1	Aspergillus niger NRRL3	1451139	Aspergillus niger NRRL3	10.1038/s41588-018-0246-1	https://www.ncbi.nlm.nih.gov/pubmed/30349117		Aspni_NRRL3_1
Aspor1	Aspergillus oryzae RIB40	510516	Aspergillus oryzae RIB40	10.1038/nature04300	https://www.ncbi.nlm.nih.gov/pubmed/22080559		Aspor1
Aspsy1	Aspergillus sydowii CBS 593.65 v1.0	1036612	Aspergillus sydowii CBS 593.65	10.1186/s13059-017-1151-0	https://www.ncbi.nlm.nih.gov/pubmed/28196534		Aspsy1
Aspzo1	Aspergillus zonatus v1.0	41063	Penicilliopsis zonata	10.1186/s13059-017-1151-0	https://www.ncbi.nlm.nih.gov/pubmed/28196534		Aspzo1	check jgi page. contaminated but cleaned
AhypB4728	Atkinsonella hypoxylon B4728	1405481	Atkinsonella hypoxylon B4728	10.1016/B978-0-12-397940-7.00010-0				proteins available at http://www.endophyte.uky.edu/
AtexB6155	Atkinsonella texensis B6155	51582	Atkinsonella texensis	10.1016/B978-0-12-397940-7.00010-0				proteins available at http://www.endophyte.uky.edu/
AtexB6156	Atkinsonella texensis B6156	51582	Atkinsonella texensis	10.1016/B978-0-12-397940-7.00010-0				proteins available at http://www.endophyte.uky.edu/
Aurde3_1	Auricularia subglabra v2.0	1331295	Auricularia subglabra	10.1126/science.1221748	https://www.ncbi.nlm.nih.gov/pubmed/22745431		Aurde3_1
Babin1	Babjeviella inositovora NRRL Y-12698 v1.0	984486	Babjeviella inositovora NRRL Y-12698	10.1073/pnas.1603941113	https://www.ncbi.nlm.nih.gov/pubmed/27535936		Babin1
BobB249	Balansia obtecta B249	1405085	Balansia obtecta B249	10.1016/B978-0-12-397940-7.00010-0				proteins available at http://www.endophyte.uky.edu/
Bjead1_1	Bjerkandera adusta v1.0	5331	Bjerkandera adusta	10.3852/13-003	https://www.ncbi.nlm.nih.gov/pubmed/23935031		Bjead1_1
BlugrR1_1	Blumeria graminis f. sp. hordei Race1	62688	Blumeria graminis f. sp. hordei	10.1186/s12864-018-4750-6	https://www.ncbi.nlm.nih.gov/pubmed/29788921		BlugrR1_1
Blyhe1	Blyttiomyces helicus single-cell v1.0	388810	Blyttiomyces helicus	10.1038/s41564-018-0261-0	https://www.ncbi.nlm.nih.gov/pubmed/30297742		Blyhe1
Botdo1_1	Botryosphaeria dothidea	55169	Botryosphaeria dothidea	10.1111/mpp.12495	https://www.ncbi.nlm.nih.gov/pubmed/27682468		Botdo1_1
Botci1	Botrytis cinerea v1.0	40559	Botrytis cinerea	10.1371/journal.pgen.1002230	https://www.ncbi.nlm.nih.gov/pubmed/23104368		Botci1
Canar1	Candida arabinofermentans NRRL YB-2248 v1.0	983967	[Candida] arabinofermentans NRRL YB-2248	10.1073/pnas.1603941113	https://www.ncbi.nlm.nih.gov/pubmed/27535936		Canar1
Canbo1	Candida boidinii NRRL Y-2332	5477	[Candida] boidinii	10.1038/s41467-018-04374-7	https://www.ncbi.nlm.nih.gov/pubmed/29760453		Canbo1
Canta1	Candida tanzawaensis NRRL Y-17324 v1.0	984487	Suhomyces tanzawaensis NRRL Y-17324	10.1073/pnas.1603941113	https://www.ncbi.nlm.nih.gov/pubmed/27535936		Canta1
Caupr_SCcomb	Caulochytrium protostelioides ATCC 52028 single-cell v1.0	1555241	Caulochytrium protostelioides	10.1038/s41564-018-0261-0	https://www.ncbi.nlm.nih.gov/pubmed/30297742		Caupr_SCcomb
Cenge3	Cenococcum geophilum 1.58 v2.0	794803	Cenococcum geophilum 1.58	10.1038/ncomms12662	https://www.ncbi.nlm.nih.gov/pubmed/27601008		Cenge3
Cersu1	Ceriporiopsis (Gelatoporia) subvermispora B	42741	Ceriporiopsis	10.1073/pnas.1119912109	https://www.ncbi.nlm.nih.gov/pubmed/22434909		Cersu1
Chove1	Choiromyces venosus 120613-1 v1.0	1336337	Choiromyces venosus 120613-1	10.1038/s41559-018-0710-4	https://www.ncbi.nlm.nih.gov/pubmed/30420746		Chove1
Citma1	Citeromyces matritensis NRRL Y-2407	36909	Citeromyces matritensis	10.1038/s41467-018-04374-7	https://www.ncbi.nlm.nih.gov/pubmed/29760453		Citma1
Clafu1	Cladosporium fulvum v1.0	5499	Passalora fulva	10.1371/journal.pgen.1003088	https://www.ncbi.nlm.nih.gov/pubmed/23209441		Clafu1
Clasph1	Cladosporium sphaerospermum UM 843	1151026	Cladosporium sphaerospermum UM 843	10.1128/EC.00081-12	https://www.ncbi.nlm.nih.gov/pubmed/22544899		Clasph1
CfusPRL1980	Claviceps fusiformis PRL 1980	1036761	Claviceps fusiformis PRL 1980	10.1371/journal.pgen.1003323	https://www.ncbi.nlm.nih.gov/pmc/articles/PMC3585121/			proteins available at http://www.endophyte.uky.edu/
CpasRRC1481	Claviceps paspali RRC 1481	877506	Claviceps paspali RRC 1481	10.1371/journal.pgen.1003323	https://www.ncbi.nlm.nih.gov/pmc/articles/PMC3585121/			proteins available at http://www.endophyte.uky.edu/
Cpur201	Claviceps purpurea 20.1	1111077	Claviceps purpurea 20.1	10.1371/journal.pgen.1003323	https://www.ncbi.nlm.nih.gov/pmc/articles/PMC3585121/			proteins available at http://www.endophyte.uky.edu/
Coclu2	Cochliobolus lunatus m118 v2.0	977863	Curvularia lunata m118	10.1371/journal.ppat.1003037	https://www.ncbi.nlm.nih.gov/pubmed/23236275		Coclu2
Conco1	Conidiobolus coronatus NRRL28638 v1.0	34488	Conidiobolus coronatus	10.1093/gbe/evv090	https://www.ncbi.nlm.nih.gov/pubmed/25977457		Conco1
Conol1	Coniophora olivacea MUCL 20566 v1.0	85977	Coniophora olivacea	10.1186/s12864-017-4243-z	https://www.ncbi.nlm.nih.gov/pubmed/29145801		Conol1
Copmic2	Coprinellus micaceus FP101781 v2.0	71717	Coprinellus micaceus	10.1038/s41559-019-0834-1	https://www.ncbi.nlm.nih.gov/pubmed/30886374		Copmic2
Copci1	Coprinopsis cinerea	5346	Coprinopsis cinerea	10.1073/pnas.1003391107	https://www.ncbi.nlm.nih.gov/pubmed/20547848		Copci1
Copci_AmutBmut1	Coprinopsis cinerea AmutBmut pab1-1 v1.0	1132390	Coprinopsis cinerea AmutBmut pab1-1	10.1371/journal.pone.0141586	https://www.ncbi.nlm.nih.gov/pubmed/26510163		Copci_AmutBmut1
Croqu1	Cronartium quercuum f. sp. fusiforme G11 v1.0	708437	Cronartium quercuum f. sp. fusiforme G11	10.3389/fpls.2014.00299	https://www.ncbi.nlm.nih.gov/pubmed/25018762		Croqu1
Rhomi1	Cystobasidium minutum MCA 4210 v1.0	1397322	Cystobasidium minutum MCA 4210	10.1002/yea.3359	https://www.ncbi.nlm.nih.gov/pubmed/30264407		Rhomi1
Dekbr2	Dekkera bruxellensis CBS 2499 v2.0	747657	Brettanomyces bruxellensis CBS 2499	10.1016/j.ijfoodmicro.2012.05.008	https://www.ncbi.nlm.nih.gov/pubmed/22663979		Dekbr2
Denbi1	Dendrothele bispora CBS 962.96 v1.0	1314807	Dendrothele bispora CBS 962.96	10.1038/s41559-019-0834-1	https://www.ncbi.nlm.nih.gov/pubmed/30886374		Denbi1
DimcrSC1	Dimargaris cristalligena RSA 468 single-cell v1.0	215637	Dimargaris cristalligena	10.1038/s41564-018-0261-0	https://www.ncbi.nlm.nih.gov/pubmed/30297742		DimcrSC1
Dotse1	Dothistroma septosporum NZE10 v1.0	675120	Dothistroma septosporum NZE10	10.1371/journal.pgen.1003088	https://www.ncbi.nlm.nih.gov/pubmed/23209441		Dotse1
Endsp1	Endogone sp FLAS 59071	4871	Endogone	10.1111/nph.15613	https://www.ncbi.nlm.nih.gov/pubmed/30485448		Endsp1
EamaE4668	Epichloe amarillans E4668	1406313	Epichloe amarillans E4668	10.1016/B978-0-12-397940-7.00010-0				proteins available at http://www.endophyte.uky.edu/
EamaE57	Epichloe amarillans E57	1037526	Epichloe amarillans E57	10.1371/journal.pgen.1003323	https://www.ncbi.nlm.nih.gov/pmc/articles/PMC3585121/			proteins available at http://www.endophyte.uky.edu/
EaotMYA1229	Epichloë aotearoae MYA-1229	170559	Epichloe aotearoae	10.1016/B978-0-12-397940-7.00010-0				proteins available at http://www.endophyte.uky.edu/
EbacATCC200745	Epichloe baconii ATCC 200745	1406312	Epichloe baconii ATCC 200745	10.1016/B978-0-12-397940-7.00010-0				proteins available at http://www.endophyte.uky.edu/
EbraE4804	Epichloe brachyelytri E4804	1036762	Epichloe brachyelytri E4804	10.1371/journal.pgen.1003323	https://www.ncbi.nlm.nih.gov/pmc/articles/PMC3585121/			proteins available at http://www.endophyte.uky.edu/
EbroAL04262	Epichloë bromicola AL04262	79588	Epichloe bromicola			http://uknowledge.uky.edu/plantpath_etds/14		proteins available at http://www.endophyte.uky.edu/
EbroAL0434	Epichloë bromicola AL0434	79588	Epichloe bromicola			http://uknowledge.uky.edu/plantpath_etds/14		proteins available at http://www.endophyte.uky.edu/
EbroATCC200750	Epichloë bromicola ATCC 200750	79588	Epichloe bromicola	10.1371/journal.pgen.1003323	https://www.ncbi.nlm.nih.gov/pmc/articles/PMC3585121/			proteins available at http://www.endophyte.uky.edu/
EcoeE4163	Epichloë coenophiala e4163	5047	Epichloe coenophiala	10.1371/journal.pgen.1003323	https://www.ncbi.nlm.nih.gov/pmc/articles/PMC3585121/			proteins available at http://www.endophyte.uky.edu/
EelyE56	Epichloe elymi E56	1226778	Epichloe elymi E56	10.1371/journal.pgen.1003323	https://www.ncbi.nlm.nih.gov/pmc/articles/PMC3585121/			proteins available at http://www.endophyte.uky.edu/
EfesE2368	Epichloe festucae E2368	696363	Epichloe festucae E2368	10.1371/journal.pgen.1003323	https://www.ncbi.nlm.nih.gov/pmc/articles/PMC3585121/			proteins available at http://www.endophyte.uky.edu/
EfesFl1	Epichloe festucae Fl1	877507	Epichloe festucae Fl1	10.1371/journal.pgen.1003323	https://www.ncbi.nlm.nih.gov/pmc/articles/PMC3585121/			proteins available at http://www.endophyte.uky.edu/
EganE7080	Epichloe gansuensis E7080	1037527	Epichloe gansuensis E7080	10.1371/journal.pgen.1003323	https://www.ncbi.nlm.nih.gov/pmc/articles/PMC3585121/			proteins available at http://www.endophyte.uky.edu/
EganE818	Epichloe gansuensis var. inebrians E818	1227659	Epichloe gansuensis var. inebrians E818	10.1371/journal.pgen.1003323	https://www.ncbi.nlm.nih.gov/pmc/articles/PMC3585121/			proteins available at http://www.endophyte.uky.edu/
EglyE277	Epichloe glyceriae E277	1035635	Epichloe glyceriae E277	10.1371/journal.pgen.1003323	https://www.ncbi.nlm.nih.gov/pmc/articles/PMC3585121/			proteins available at http://www.endophyte.uky.edu/
EspAL9924	Epichloe sp. AL9924	1344566	Epichloe sp. AL9924	10.1016/B978-0-12-397940-7.00010-0				proteins available at http://www.endophyte.uky.edu/
EsylGR10156	Epichloë sylvatica GR_10156	79593	Epichloe sylvatica	10.3852/15-019	https://www.ncbi.nlm.nih.gov/pubmed/25911697			proteins available at http://www.endophyte.uky.edu/
EtypE5819	Epichloe typhina E5819	1051583	Epichloe typhina E5819	10.1371/journal.pgen.1003323	https://www.ncbi.nlm.nih.gov/pmc/articles/PMC3585121/			proteins available at http://www.endophyte.uky.edu/
EtypE8	Epichloe typhina E8	1227655	Epichloe typhina E8	10.1371/journal.pgen.1003323	https://www.ncbi.nlm.nih.gov/pmc/articles/PMC3585121/			proteins available at http://www.endophyte.uky.edu/
EuncCBS102646	Epichloë uncinata CBS 102646	5050	Epichloe uncinata	10.1371/journal.pgen.1003323	https://www.ncbi.nlm.nih.gov/pmc/articles/PMC3585121/			proteins available at http://www.endophyte.uky.edu/
Exigl1	Exidia glandulosa v1.0	5219	Exidia glandulosa	10.1093/molbev/msv337	https://www.ncbi.nlm.nih.gov/pubmed/26659563		Exigl1
Fibsp1	Fibulorhizoctonia sp. CBS 109695 v1.0	436010	Fibularhizoctonia sp. CBS 109695	10.1093/molbev/msv337	https://www.ncbi.nlm.nih.gov/pubmed/26659563		Fibsp1
Fomme1	Fomitiporia mediterranea v1.0	208960	Fomitiporia mediterranea	10.1126/science.1221748	https://www.ncbi.nlm.nih.gov/pubmed/22745431		Fomme1
FvirMont1	Fusarium virguliforme Mont-1	994087	Fusarium virguliforme Mont-1	10.1371/journal.pone.0081832	https://www.ncbi.nlm.nih.gov/pmc/articles/PMC3891557/
Galma1	Galerina marginata v1.0	109633	Galerina marginata	10.1073/pnas.1400592111	https://www.ncbi.nlm.nih.gov/pubmed/24958869		Galma1
Gansp1	Ganoderma sp. 10597 SS1 v1.0	767862	Ganoderma sp. 10597 SS1	10.3852/13-003	https://www.ncbi.nlm.nih.gov/pubmed/23935031		Gansp1
Gigro1	Gigaspora rosea v1.0	44941	Gigaspora rosea	10.1111/nph.15687	https://www.ncbi.nlm.nih.gov/pubmed/30636349		Gigro1
Glotr1_1	Gloeophyllum trabeum v1.0	104355	Gloeophyllum trabeum	10.1126/science.1221748	https://www.ncbi.nlm.nih.gov/pubmed/22745431		Glotr1_1
Glost2	Glonium stellatum CBS 207.34 v1.0	574774	Glonium stellatum	10.1038/ncomms12662	https://www.ncbi.nlm.nih.gov/pubmed/27601008		Glost2
Ganpr1	Gonapodya prolifera v1.0	1123529	Gonapodya prolifera	10.1093/gbe/evv090	https://www.ncbi.nlm.nih.gov/pubmed/25977457		Ganpr1
Hanva1_1	Hanseniaspora valbyensis NRRL Y-1626 v1.1	766949	Hanseniaspora valbyensis NRRL Y-1626	10.1073/pnas.1603941113	https://www.ncbi.nlm.nih.gov/pubmed/27535936		Hanva1_1
Hetan2	Heterobasidion annosum v2.0	13563	Heterobasidion annosum	10.1111/j.1469-8137.2012.04128.x	https://www.ncbi.nlm.nih.gov/pubmed/22463738		Hetan2
Hisca1	Histoplasma capsulatum NAm1	339724	Histoplasma capsulatum NAm1	10.1101/gr.087551.108	https://www.ncbi.nlm.nih.gov/pubmed/19717792		Hisca1
Horwer1	Hortaea werneckii EXF-2000 M0 v1.0	1157616	Hortaea werneckii EXF-2000	10.1371/journal.pone.0071328	https://www.ncbi.nlm.nih.gov/pubmed/23977017		Horwer1
Hypsu1	Hypholoma sublateritium v1.0	71945	Hypholoma sublateritium	10.1038/ng.3223	https://www.ncbi.nlm.nih.gov/pubmed/25706625		Hypsu1
Hypbu1	Hyphopichia burtonii NRRL Y-1933 v1.0	984485	Hyphopichia burtonii NRRL Y-1933	10.1073/pnas.1603941113	https://www.ncbi.nlm.nih.gov/pubmed/27535936		Hypbu1
Hyspu1_1	Hysterium pulicare	100027	Hysterium pulicare	10.1371/journal.ppat.1003037	https://www.ncbi.nlm.nih.gov/pubmed/23236275		Hyspu1_1
Ilysp1	Ilyonectria sp. v1.0	1755430	Ilyonectria sp.	10.1094/MPMI-05-18-0133-R	https://www.ncbi.nlm.nih.gov/pubmed/30699306		Ilysp1
Jaaar1	Jaapia argillacea v1.0	202697	Jaapia argillacea	10.1073/pnas.1400592111	https://www.ncbi.nlm.nih.gov/pubmed/24958869		Jaaar1
Jimfl_AD_1	Jimgerdemannia flammicorona AD002	994334	Jimgerdemannia flammicorona	10.1111/nph.15613	https://www.ncbi.nlm.nih.gov/pubmed/30485448		Jimfl_AD_1
Jimfl_GMNB39_1	Jimgerdemannia flammicorona GMNB39	994334	Jimgerdemannia flammicorona	10.1111/nph.15613	https://www.ncbi.nlm.nih.gov/pubmed/30485448		Jimfl_GMNB39_1
Jimlac1	Jimgerdemannia lactiflua OSC166217	324621	Jimgerdemannia lactiflua	10.1111/nph.15613	https://www.ncbi.nlm.nih.gov/pubmed/30485448		Jimlac1
Lacam2	Laccaria amethystina LaAM-08-1 v2.0	1095629	Laccaria amethystina LaAM-08-1	10.1038/ng.3223	https://www.ncbi.nlm.nih.gov/pubmed/25706625		Lacam2
Lacbi2	Laccaria bicolor v2.0	29883	Laccaria bicolor	10.1038/nature06556	https://www.ncbi.nlm.nih.gov/pubmed/18322534		Lacbi2
Lened_B_1_1	Lentinula edodes B17 v1.1	5353	Lentinula edodes	10.1016/j.jbiotec.2016.02.032	https://www.ncbi.nlm.nih.gov/pubmed/29845094		Lened_B_1_1
Lentinedodes1	Lentinula edodes W1-26 v1.0	5353	Lentinula edodes	10.1371/journal.pone.0160336	https://www.ncbi.nlm.nih.gov/pubmed/27500531		Lentinedodes1
Leugo1_1	Leucoagaricus gongylophorus Ac12	1258663	Leucoagaricus gongylophorus Ac12	10.1128/AEM.03833-12	https://www.ncbi.nlm.nih.gov/pubmed/23584789		Leugo1_1
Lipst1_1	Lipomyces starkeyi NRRL Y-11557 v1.0	675824	Lipomyces starkeyi NRRL Y-11557	10.1073/pnas.1603941113	https://www.ncbi.nlm.nih.gov/pubmed/27535936		Lipst1_1
MgBR29	Magnaporthe grisea BR29	148305	Pyricularia grisea	10.1093/gbe/evv187	https://www.ncbi.nlm.nih.gov/pubmed/26454013			Available at: http://genome.jouy.inra.fr/gemo/. Note there are other genomes here but they are contaminated with bacterial contigs.
Maggr1	Magnaporthe grisea v1.0	148305	Pyricularia grisea	10.1038/nature03449	https://www.ncbi.nlm.nih.gov/pubmed/15846337		Maggr1
MoBR32	Magnaporthe oryzae BR32	318829	Pyricularia oryzae	10.1093/gbe/evv187	https://www.ncbi.nlm.nih.gov/pubmed/26454013			Available at: http://genome.jouy.inra.fr/gemo/. Note there are other genomes here but they are contaminated with bacterial contigs.
MoTH16	Magnaporthe oryzae TH16	318829	Pyricularia oryzae	10.1093/gbe/evv187	https://www.ncbi.nlm.nih.gov/pubmed/26454013			Available at: http://genome.jouy.inra.fr/gemo/. Note there are other genomes here but they are contaminated with bacterial contigs.
MoUS71	Magnaporthe oryzae US71	318829	Pyricularia oryzae	10.1093/gbe/evv187	https://www.ncbi.nlm.nih.gov/pubmed/26454013			Available at: http://genome.jouy.inra.fr/gemo/. Note there are other genomes here but they are contaminated with bacterial contigs.
Malsy1_1	Malassezia sympodialis ATCC 42132	1230383	Malassezia sympodialis ATCC 42132	10.1128/mBio.00572-12	https://www.ncbi.nlm.nih.gov/pubmed/23341551		Malsy1_1
Melli1	Melampsora lini CH5	5261	Melampsora lini	10.3389/fpls.2014.00098	https://www.ncbi.nlm.nih.gov/pubmed/24715894		Melli1
MlCH5	Melampsora lini CH5	5261	Melampsora lini	10.3389/fpls.2014.00098	https://www.ncbi.nlm.nih.gov/pubmed/24715894		Melli1
MacrCQMa102	Metarhizium acridum CQMa 102	655827	Metarhizium acridum CQMa 102	10.1371/journal.pgen.1001264	https://www.ncbi.nlm.nih.gov/pmc/articles/PMC3017113/			proteins available at http://www.endophyte.uky.edu/
MrobARSEF23	Metarhizium robertsii ARSEF 23	655844	Metarhizium robertsii ARSEF 23	10.1371/journal.pgen.1001264	https://www.ncbi.nlm.nih.gov/pmc/articles/PMC3017113/			proteins available at http://www.endophyte.uky.edu/
Metbi1	Metschnikowia bicuspidata NRRL YB-4993 v1.0	27322	Metschnikowia bicuspidata	10.1073/pnas.1603941113	https://www.ncbi.nlm.nih.gov/pubmed/27535936		Metbi1
Metfru2	Metschnikowia fructicola 277	1200864	Metschnikowia fructicola 277	10.1186/1471-2164-14-168	https://www.ncbi.nlm.nih.gov/pubmed/23496978		Metfru2
Micca1	Microsporum canis CBS 113480	554155	Microsporum canis CBS 113480	10.1128/mBio.00259-12	https://www.ncbi.nlm.nih.gov/pubmed/22951933		Micca1
Mixos1	Mixia osmundae IAM 14324 v1.0	764103	Mixia osmundae IAM 14324	10.1186/1471-2164-14-623	https://www.ncbi.nlm.nih.gov/pubmed/24372469		Mixos1
Monpe1_1	Moniliophthora perniciosa FA553	554373	Moniliophthora perniciosa FA553	10.1186/1471-2164-9-548	https://www.ncbi.nlm.nih.gov/pubmed/19019209		Monpe1_1
Nadfu1	Nadsonia fulvescens var. elongata DSM 6958 v1.0	857566	Nadsonia fulvescens var. elongata DSM 6958	10.1073/pnas.1603941113	https://www.ncbi.nlm.nih.gov/pubmed/27535936		Nadfu1
Nakbac1	Nakaseomyces bacillisporus CBS 7720	1279116	Nakaseomyces bacillisporus CBS 7720	10.1186/1471-2164-14-623	https://www.ncbi.nlm.nih.gov/pubmed/24034898		Nakbac1
Nakdel1	Nakaseomyces delphensis CBS 2170	1279113	Nakaseomyces delphensis CBS 2170	10.1186/1471-2164-14-623	https://www.ncbi.nlm.nih.gov/pubmed/24034898		Nakdel1
Nakwi1	Nakazawaea wickerhamii NRRL Y-2563	1538186	Nakazawaea wickerhamii	10.1038/s41467-018-04374-7	https://www.ncbi.nlm.nih.gov/pubmed/29760453		Nakwi1
Neosp1	Neocallimastix californiae G1 v1.0	1754190	Neocallimastix californiae	10.1038/nmicrobiol.2017.87	https://www.ncbi.nlm.nih.gov/pubmed/28555641		Neosp1
Neoirr1	Neolecta irregularis DAH-1 v1.0	48691	Neolecta irregularis	10.1038/ncomms14444	https://www.ncbi.nlm.nih.gov/pubmed/28176784		Neoirr1
Ompol1	Omphalotus olearius	72120	Omphalotus olearius	10.1073/pnas.1201403109	https://www.ncbi.nlm.nih.gov/pubmed/22726691		Ompol1
Ophnu1	Ophiostoma novo-ulmi subsp. novo-ulmi H327	1224258	Ophiostoma novo-ulmi subsp. novo-ulmi H327	10.7171/jbt.12-2401-005	https://www.ncbi.nlm.nih.gov/pubmed/23542132		Ophnu1
Orpsp1_1	Orpinomyces sp.	2002773	Orpinomyces sp.	10.1128/AEM.00821-13	https://www.ncbi.nlm.nih.gov/pubmed/23709508		Orpsp1_1
Pacta1_2	Pachysolen tannophilus NRRL Y-2460 v1.2	669874	Pachysolen tannophilus NRRL Y-2460	10.1073/pnas.1603941113	https://www.ncbi.nlm.nih.gov/pubmed/27535936		Pacta1_2
Bysni1	Paecilomyces niveus CO7 v1.0	5093	Byssochlamys nivea	10.1128/genomeA.00556-18	https://www.ncbi.nlm.nih.gov/pubmed/29930063		Bysni1
Paevar_HGY_1	Paecilomyces variotii CBS144490 HYG1 v1.0	264951	Byssochlamys spectabilis	10.3389/fmicb.2018.03058	https://www.ncbi.nlm.nih.gov/pubmed/30619145		Paevar_HGY_1
Parbr1	Paracoccidioides brasiliensis Pb03	482561	Paracoccidioides brasiliensis Pb03	10.1371/journal.pgen.1002345	https://www.ncbi.nlm.nih.gov/pubmed/22046142		Parbr1
SN15	Parastagonospora nodorum SN15	321614	Parastagonospora nodorum SN15	10.1371/journal.pone.0147221	https://www.ncbi.nlm.nih.gov/pmc/articles/PMC4739733/
SN2000	Parastagonospora nodorum SN2000	13684	Parastagonospora nodorum	10.1534/g3.117.300462	https://www.ncbi.nlm.nih.gov/pmc/articles/PMC5919747/
SN4	Parastagonospora nodorum SN4	1211001	Parastagonospora nodorum Sn4	10.1534/g3.117.300462	https://www.ncbi.nlm.nih.gov/pmc/articles/PMC5919747/
SN79	Parastagonospora nodorum SN79	1211002	Parastagonospora nodorum Sn79	10.1534/g3.117.300462	https://www.ncbi.nlm.nih.gov/pmc/articles/PMC5919747/
Paxru2	Paxillus adelphus Ve08.2h10 v2.0	1842050	Paxillus adelphus	10.1038/ng.3223	https://www.ncbi.nlm.nih.gov/pubmed/25706625		Paxru2
Paxin1	Paxillus involutus ATCC 200175 v1.0	664439	Paxillus involutus ATCC 200175	10.1038/ng.3223	https://www.ncbi.nlm.nih.gov/pubmed/25706625		Paxin1
Pench1	Penicillium chrysogenum v1.0	5076	Penicillium chrysogenum	10.1186/s13059-017-1151-0	https://www.ncbi.nlm.nih.gov/pubmed/28196534		Pench1
PenchWisc1_1	Penicillium chrysogenum Wisconsin 54-1255	5076	Penicillium chrysogenum	10.1038/nbt.1498	https://www.ncbi.nlm.nih.gov/pubmed/18820685		PenchWisc1_1
Penth1	Penicillium thymicola DAOMC 180753 v1.0	293382	Penicillium thymicola	10.1016/j.funbio.2016.04.002	https://www.ncbi.nlm.nih.gov/pubmed/27521635		Penth1
Lopni1	Peniophora sp. CONTA v1.0	1897082	Peniophora sp. CONTA	10.1038/s41559-019-0834-1	https://www.ncbi.nlm.nih.gov/pubmed/30886374		Lopni1
PipoIasaF13	Periglandula ipomoeae IasaF13	1037531	Periglandula ipomoeae IasaF13	10.1371/journal.pgen.1003323	https://www.ncbi.nlm.nih.gov/pmc/articles/PMC3585121/			proteins available at http://www.endophyte.uky.edu/
Petxy1	Peterozyma xylosa NRRL Y-12939	1337056	Peterozyma xylosa	10.1038/s41467-018-04374-7	https://www.ncbi.nlm.nih.gov/pubmed/29760453		Petxy1
Phchr2	Phanerochaete chrysosporium RP-78 v2.2	273507	Phanerochaete chrysosporium RP-78	10.1016/j.fgb.2014.05.001	https://www.ncbi.nlm.nih.gov/pubmed/24853079		Phchr2
Phlbr1	Phlebia brevispora HHB-7030 SS6 v1.0	747484	Phlebia brevispora HHB-7030 SS6	10.3852/13-003	https://www.ncbi.nlm.nih.gov/pubmed/23935031		Phlbr1
Phlcen1	Phlebia centrifuga FBCC195	98765	Phlebia centrifuga	10.1128/genomeA.01414-17	https://www.ncbi.nlm.nih.gov/pubmed/29622620		Phlcen1
Phlrad1	Phlebia radiata Fr. (isolate 79, FBCC0043)	5308	Phlebia radiata	10.1186/s13068-016-0608-9	https://www.ncbi.nlm.nih.gov/pubmed/27602055		Phlrad1
Phlgi1	Phlebiopsis gigantea v1.0	82310	Phlebiopsis gigantea	10.1371/journal.pgen.1004759	https://www.ncbi.nlm.nih.gov/pubmed/25474575		Phlgi1
Picme2	Pichia membranifaciens v2.0	4926	Pichia membranifaciens	10.1073/pnas.1603941113	https://www.ncbi.nlm.nih.gov/pubmed/27535936		Picme2
Pilcr1	Piloderma croceum F 1598 v1.0	765440	Piloderma croceum F 1598	10.1038/ng.3223	https://www.ncbi.nlm.nih.gov/pubmed/25706625		Pilcr1
Pismi1	Pisolithus microcarpus 441 v1.0	765257	Pisolithus microcarpus 441	10.1038/ng.3223	https://www.ncbi.nlm.nih.gov/pubmed/25706625		Pismi1
Pisti1	Pisolithus tinctorius Marx 270 v1.0	870435	Pisolithus tinctorius Marx 270	10.1038/ng.3223	https://www.ncbi.nlm.nih.gov/pubmed/25706625		Pisti1
PleosPC9_1	Pleurotus ostreatus PC9 v1.0	1137139	Pleurotus ostreatus PC9	10.1111/1462-2920.13360	https://www.ncbi.nlm.nih.gov/pubmed/27117896		PleosPC9_1
Polar1	Polyporus arcularius v1.0	5639	Polyporus arcularius	10.1038/s41559-019-0834-1	https://www.ncbi.nlm.nih.gov/pubmed/30886374		Polar1
Pospl1	Postia placenta MAD 698-R v1.0	104341	Postia placenta	10.1073/pnas.0809575106	https://www.ncbi.nlm.nih.gov/pubmed/19193860		Pospl1
Psicub1_1	Psilocybe cubensis v1.0	181762	Psilocybe cubensis	10.1002/anie.201705489	https://www.ncbi.nlm.nih.gov/pubmed/28763571		Psicub1_1
Psiser1	Psilocybe serbica v1.0	797126	Psilocybe serbica	10.1002/anie.201705489	https://www.ncbi.nlm.nih.gov/pubmed/28763571		Psiser1
Pucstr1	Puccinia striiformis f. sp. tritici 104 E137 A-	168172	Puccinia striiformis f. sp. tritici	10.1128/mBio.02275-17	https://www.ncbi.nlm.nih.gov/pubmed/29463659		Pucstr1
Pycci1	Pycnoporus cinnabarinus BRFM 137	5643	Trametes cinnabarina	10.1186/1471-2164-15-486	https://www.ncbi.nlm.nih.gov/pubmed/24942338		Pycci1
PtmSG1	Pyrenophora teres f. maculata SG1	97480	Pyrenophora teres f. maculata	10.3389/fgene.2018.00130	https://www.ncbi.nlm.nih.gov/pmc/articles/PMC5915480/
Ptt73	Pyrenophora teres f. teres 73	97479	Pyrenophora teres f. teres	10.3389/fgene.2018.00130	https://www.ncbi.nlm.nih.gov/pmc/articles/PMC5915480/
Ptt9122	Pyrenophora teres f. teres 9122	97479	Pyrenophora teres f. teres	10.3389/fgene.2018.00130	https://www.ncbi.nlm.nih.gov/pmc/articles/PMC5915480/
Ptt9139	Pyrenophora teres f. teres 9139	97479	Pyrenophora teres f. teres	10.3389/fgene.2018.00130	https://www.ncbi.nlm.nih.gov/pmc/articles/PMC5915480/
PttNB29	Pyrenophora teres f. teres NB29	97479	Pyrenophora teres f. teres	10.3389/fgene.2018.00130	https://www.ncbi.nlm.nih.gov/pmc/articles/PMC5915480/
PttNB85	Pyrenophora teres f. teres NB85	97479	Pyrenophora teres f. teres	10.3389/fgene.2018.00130	https://www.ncbi.nlm.nih.gov/pmc/articles/PMC5915480/
PttW11	Pyrenophora teres f. teres W11	97479	Pyrenophora teres f. teres	10.3389/fgene.2018.00130	https://www.ncbi.nlm.nih.gov/pmc/articles/PMC5915480/
Rhihy1	Rhizoclosmatium globosum JEL800 v1.0	329046	Rhizoclosmatium globosum	10.1038/ng.3859	https://www.ncbi.nlm.nih.gov/pubmed/28481340		Rhihy1
Rhiso1	Rhizoctonia solani AG-1 IB	1108050	Rhizoctonia solani AG-1 IB	10.1016/j.jbiotec.2012.12.010	https://www.ncbi.nlm.nih.gov/pubmed/23280342		Rhiso1
Rhice1_1	Rhizophagus cerebriforme DAOM 227022 v1.0	658196	Glomus cerebriforme	10.1111/nph.15687	https://www.ncbi.nlm.nih.gov/pubmed/30636349		Rhice1_1
Rhidi1	Rhizophagus diaphanus v1.0	118614	Oehlia diaphana	10.1111/nph.15687	https://www.ncbi.nlm.nih.gov/pubmed/30636349		Rhidi1
RhiirA1_1	Rhizophagus irregularis A1 v1.0	588596	Rhizophagus irregularis	10.1111/nph.14989	https://www.ncbi.nlm.nih.gov/pubmed/29355972		RhiirA1_1
RhiirA4	Rhizophagus irregularis A4 v1.0	588596	Rhizophagus irregularis	10.1111/nph.14989	https://www.ncbi.nlm.nih.gov/pubmed/29355972		RhiirA4
RhiirA5	Rhizophagus irregularis A5 v1.0	588596	Rhizophagus irregularis	10.1111/nph.14989	https://www.ncbi.nlm.nih.gov/pubmed/29355972		RhiirA5
RhiirB3	Rhizophagus irregularis B3 v1.0	588596	Rhizophagus irregularis	10.1111/nph.14989	https://www.ncbi.nlm.nih.gov/pubmed/29355972		RhiirB3
RhiirC2	Rhizophagus irregularis C2 v1.0	588596	Rhizophagus irregularis	10.1111/nph.14989	https://www.ncbi.nlm.nih.gov/pubmed/29355972		RhiirC2
Gloin1	Rhizophagus irregularis DAOM 181602 v1.0	747089	Rhizophagus irregularis DAOM 181602=DAOM 197198	10.1073/pnas.1313452110	https://www.ncbi.nlm.nih.gov/pubmed/24277808		Gloin1
Rhives1	Rhizopogon vesiculosus Smith	180088	Rhizopogon vesiculosus	10.1534/g3.117.039396	https://www.ncbi.nlm.nih.gov/pubmed/28450370		Rhives1
Rhich1	Rhizopus microsporus var. chinensis CCTCC M201021	1271458	Rhizopus microsporus var. chinensis CCTCC M201021	10.1128/genomeA.00195-12	https://www.ncbi.nlm.nih.gov/pubmed/23516228		Rhich1
Rhoto_IFO0559_1	Rhodosporidium toruloides IFO0559_1	5286	Rhodotorula toruloides	10.1002/bit.25864	https://www.ncbi.nlm.nih.gov/pubmed/26479039		Rhoto_IFO0559_1
Rhoto_IFO0880_2	Rhodosporidium toruloides IFO0880 v2.0	5286	Rhodotorula toruloides	10.1002/bit.25864	https://www.ncbi.nlm.nih.gov/pubmed/26479039		Rhoto_IFO0880_2
Rhoto_IFO1236_1	Rhodosporidium toruloides IFO1236_1	5286	Rhodotorula toruloides	10.1002/bit.25864	https://www.ncbi.nlm.nih.gov/pubmed/26479039		Rhoto_IFO1236_1
Rhyru1_1	Rhytidhysteron rufulum	37885	Rhytidhysteron rufulum	10.1371/journal.ppat.1003037	https://www.ncbi.nlm.nih.gov/pubmed/23236275		Rhyru1_1
Rozal1_1	Rozella allomycis CSF55	988480	Rozella allomycis CSF55	10.1016/j.cub.2013.06.057	https://www.ncbi.nlm.nih.gov/pubmed/23932404		Rozal1_1
Rozal_SC1	Rozella allomycis CSF55 single-cell v1.0	988480	Rozella allomycis CSF55	10.1038/s41564-018-0261-0	https://www.ncbi.nlm.nih.gov/pubmed/30297742		Rozal_SC1
SacceM3707_1	Saccharomyces cerevisiae M3707 Dikaryon	1149757	Saccharomyces cerevisiae M3707	10.1128/genomeA.00323-13	https://www.ncbi.nlm.nih.gov/pubmed/23792743		SacceM3707_1
SacceM3836_1	Saccharomyces cerevisiae M3836 v1.0	1162671	Saccharomyces cerevisiae M3836	10.1128/genomeA.00323-13	https://www.ncbi.nlm.nih.gov/pubmed/23792743		SacceM3836_1
SacceM3837_1	Saccharomyces cerevisiae M3837 v1.0	1162672	Saccharomyces cerevisiae M3837	10.1128/genomeA.00323-13	https://www.ncbi.nlm.nih.gov/pubmed/23792743		SacceM3837_1
SacceM3838_1	Saccharomyces cerevisiae M3838 v1.0	1162673	Saccharomyces cerevisiae M3838	10.1128/genomeA.00323-13	https://www.ncbi.nlm.nih.gov/pubmed/23792743		SacceM3838_1
SacceM3839_1	Saccharomyces cerevisiae M3839 v1.0	1162674	Saccharomyces cerevisiae M3839	10.1128/genomeA.00323-13	https://www.ncbi.nlm.nih.gov/pubmed/23792743		SacceM3839_1
Sacca1	Saccharomycopsis capsularis NRRL Y-17639	36036	Saccharomycopsis capsularis	10.1038/s41467-018-04374-7	https://www.ncbi.nlm.nih.gov/pubmed/29760453		Sacca1
Sakvas1	Saksenaea vasiformis B4078	1274794	Saksenaea vasiformis B4078	10.1038/ncomms12218	https://www.ncbi.nlm.nih.gov/pubmed/27447865		Sakvas1
Satdi1	Saturnispora dispora NRRL Y-1447	29835	Saturnispora dispora	10.1038/s41467-018-04374-7	https://www.ncbi.nlm.nih.gov/pubmed/29760453		Satdi1
Schco3	Schizophyllum commune H4-8 v3.0	578458	Schizophyllum commune H4-8	10.1038/nbt.1643	https://www.ncbi.nlm.nih.gov/pubmed/20622885		Schco3
Sclci1	Scleroderma citrinum Foug A v1.0	1036808	Scleroderma citrinum Foug A	10.1038/ng.3223	https://www.ncbi.nlm.nih.gov/pubmed/25706625		Sclci1
Sclsc1	Sclerotinia sclerotiorum v1.0	5180	Sclerotinia sclerotiorum	10.1371/journal.pgen.1002230	https://www.ncbi.nlm.nih.gov/pubmed/21876677		Sclsc1
Sebve1	Sebacina vermifera MAFF 305830 v1.0	933852	Serendipita vermifera MAFF 305830	10.1038/ng.3223	https://www.ncbi.nlm.nih.gov/pubmed/25706625		Sebve1
Sepmu1	Septoria musiva SO2202 v1.0	692275	Sphaerulina musiva SO2202	10.1371/journal.ppat.1003037	https://www.ncbi.nlm.nih.gov/pubmed/23236275		Sepmu1
Seppo1	Septoria populicola v1.0	215467	Sphaerulina populicola	10.1371/journal.ppat.1003037	https://www.ncbi.nlm.nih.gov/pubmed/23236275		Seppo1
Serla_varsha1	Serpula himantioides (S.lacrymans var shastensis) MUCL38935 v1.0	80602	Serpula himantioides	10.1038/s41396-017-0006-8	https://www.ncbi.nlm.nih.gov/pubmed/29305577		Serla_varsha1
SerlaS7_9_2	Serpula lacrymans S7.9 v2.0	85982	Serpula lacrymans	10.1126/science.1205411	https://www.ncbi.nlm.nih.gov/pubmed/21764756		SerlaS7_9_2
Settu3	Setosphaeria turcica Et28A v2.0	671987	Exserohilum turcica Et28A	10.1371/journal.ppat.1003037	https://www.ncbi.nlm.nih.gov/pubmed/23236275		Settu3
SmicuMNP_2	Smittium culicis GSMNP	133412	Smittium culicis	10.1093/molbev/msw126	https://www.ncbi.nlm.nih.gov/pubmed/27343289		SmicuMNP_2
SmiculW2_1	Smittium culicis ID-206-W2	133412	Smittium culicis	10.1093/molbev/msw126	https://www.ncbi.nlm.nih.gov/pubmed/27343289		SmiculW2_1
Smimuc2	Smittium mucronatum ALG-7-W6	133383	Smittium mucronatum	10.1093/molbev/msw126	https://www.ncbi.nlm.nih.gov/pubmed/27343289		Smimuc2
Sodal1	Sodiomyces alkalinus v1.0	1302862	Sodiomyces alkalinus	10.1111/mec.14912	https://www.ncbi.nlm.nih.gov/pubmed/30368956		Sodal1
Sphst1	Sphaerobolus stellatus v1.0	68786	Sphaerobolus stellatus	10.1038/ng.3223	https://www.ncbi.nlm.nih.gov/pubmed/25706625		Sphst1
Suibr2	Suillus brevipes Sb2 v2.0	1400700	Suillus brevipes Sb2	10.1111/mec.13132	https://www.ncbi.nlm.nih.gov/pubmed/25728665		Suibr2
Suilu4	Suillus luteus UH-Slu-Lm8-n1 v3.0	930992	Suillus luteus UH-Slu-Lm8-n1	10.1038/ng.3223	https://www.ncbi.nlm.nih.gov/pubmed/25706625		Suilu4
Talabor1	Talaromyces borbonicus CBS 141340	2077152	Talaromyces borbonicus	10.1080/00275514.2018.1456835	https://www.ncbi.nlm.nih.gov/pubmed/29843575		Talabor1
Thelan1	Thermomyces lanuginosus SSBP	1158138	Thermomyces lanuginosus SSBP	10.1128/genomeA.00388-13	https://www.ncbi.nlm.nih.gov/pubmed/23788551		Thelan1
Tolinf1	Tolypocladium inflatum NRRL 8044	29910	Tolypocladium inflatum	10.1371/journal.pgen.1003496	https://www.ncbi.nlm.nih.gov/pubmed/23818858		Tolinf1
Canca1	Tortispora caseinolytica Y-17796 v1.0	51930	Tortispora caseinolytica	10.1073/pnas.1603941113	https://www.ncbi.nlm.nih.gov/pubmed/27535936		Canca1
Triaru1	Trichoderma arundinaceum IBT 40837	490622	Trichoderma arundinaceum	10.1371/journal.ppat.1006946	https://www.ncbi.nlm.nih.gov/pubmed/29649280		Triaru1
Trias1	Trichoderma asperellum CBS 433.97 v1.0	1042311	Trichoderma asperellum CBS 433.97	10.1371/journal.pgen.1007322	https://www.ncbi.nlm.nih.gov/pubmed/29630596		Trias1
Triasp1	Trichoderma asperellum TR356 v1.0	101201	Trichoderma asperellum	10.1186/s12864-019-5680-7	https://www.ncbi.nlm.nih.gov/pubmed/31189469		Triasp1
Triatrob1	Trichoderma atrobrunneum ITEM 908	1491457	Trichoderma atrobrunneum	10.1186/s12864-018-5049-3	https://www.ncbi.nlm.nih.gov/pubmed/30200883		Triatrob1
Triat2	Trichoderma atroviride v2.0	63577	Trichoderma atroviride	10.1186/gb-2011-12-4-r40	https://www.ncbi.nlm.nih.gov/pubmed/21501500		Triat2
Tribre1	Trichoderma brevicompactum IBT40841	247546	Trichoderma brevicompactum	10.1371/journal.ppat.1006946	https://www.ncbi.nlm.nih.gov/pubmed/29649280		Tribre1
Triham1	Trichoderma hamatum GD12	1247866	Trichoderma hamatum GD12	10.3389/fpls.2013.00258	https://www.ncbi.nlm.nih.gov/pubmed/23908658		Triham1
Triple1	Trichoderma pleuroti TPhu1	500994	Trichoderma pleuroti	10.1002/cbdv.201700033	https://www.ncbi.nlm.nih.gov/pubmed/28261948		Triple1
Trire_Chr	Trichoderma reesei QM6a	431241	Trichoderma reesei QM6a	10.1186/s13068-017-0825-x	https://www.ncbi.nlm.nih.gov/pubmed/28690679		Trire_Chr
Trire2	Trichoderma reesei v2.0	51453	Trichoderma reesei	10.1038/nbt1403	https://www.ncbi.nlm.nih.gov/pubmed/18454138		Trire2
Tubae1	Tuber aestivum var. urcinatum v1.0	59557	Tuber aestivum	10.1038/s41559-018-0710-4	https://www.ncbi.nlm.nih.gov/pubmed/30420746		Tubae1
Tubme1v2	Tuber melanosporum Mel28 v1.2	656061	Tuber melanosporum Mel28	10.1038/nature08867	https://www.ncbi.nlm.nih.gov/pubmed/20348908		Tubme1v2
Tulca1	Tulasnella calospora AL13/4D v1.0	1051891	Tulasnella calospora MUT 4182	10.1038/ng.3223	https://www.ncbi.nlm.nih.gov/pubmed/25706625		Tulca1
Venin1	Venturia inaequalis	5025	Venturia inaequalis	10.1186/s12864-017-3699-1	https://www.ncbi.nlm.nih.gov/pubmed/28464870		Venin1
Vi1389	Venturia inaequalis 1389	86259	Venturia nashicola	10.1186/s12864-017-3699-1	https://www.ncbi.nlm.nih.gov/pubmed/28464870
Vi1639	Venturia inaequalis 1639	5025	Venturia inaequalis	10.1186/s12864-017-3699-1	https://www.ncbi.nlm.nih.gov/pubmed/28464870
ViB04	Venturia inaequalis B04	5025	Venturia inaequalis	10.1186/s12864-017-3699-1	https://www.ncbi.nlm.nih.gov/pubmed/28464870
Venpi1	Venturia pirina	415593	Venturia pyrina	10.1186/s12864-017-3699-1	https://www.ncbi.nlm.nih.gov/pubmed/28464870		Venpi1
Volvo1	Volvariella volvacea V23	706473	Volvariella volvacea V23	10.1371/journal.pone.0058294	https://www.ncbi.nlm.nih.gov/pubmed/23526973		Volvo1
Wolco1	Wolfiporia cocos MD-104 SS10 v1.0	742152	Wolfiporia cocos MD-104 SS10	10.1126/science.1221748	https://www.ncbi.nlm.nih.gov/pubmed/22745431		Wolco1
Zancul2	Zancudomyces culisetae COL-18-3	1213189	Zancudomyces culisetae	10.1093/molbev/msw126	https://www.ncbi.nlm.nih.gov/pubmed/27343289		Zancul2
Zymar1	Zymoseptoria ardabiliae STIR04_1.1.1	985147	Zymoseptoria ardabiliae STIR04_1.1.1	10.1073/pnas.1201403109	https://www.ncbi.nlm.nih.gov/pubmed/22711811		Zymar1
Zymps1	Zymoseptoria pseudotritici STIR04_2.2.1	985140	Zymoseptoria pseudotritici STIR04_2.2.1	10.1073/pnas.1201403109	https://www.ncbi.nlm.nih.gov/pubmed/22711811		Zymps1
Table S2. Additional genomes and proteomes used for clustering in addition to non-redundant sets from NCBI IPG and Uniparc. Genomes collected from the JGI mycocosm database have a corresponding JGI ID.

## Sheet: available_with_permission
id	name	ncbi_taxid	ncbi_name	year	pi	email	permission	doi	pubmed	reference_url	jgi_id	jgi_proposal	jgi_project	notes
Aaoar1	Aaosphaeria arxii CBS 175.79 v1.0	1450172	Aaosphaeria arxii CBS 175.79		pedro Crous	p.crous@cbs.knaw.nl	not asked				Aaoar1	1000 Fungal Genomes (Proposal ID: 662)	Aaosphaeria arxii CBS 175.79 Standard Draft ( Project ID: 1019657 )
Abobi1	Abortiporus biennis CCBS 521 v1.0	137743	Abortiporus biennis		Francis Martin	fmartin@nancy.inra.fr	not asked				Abobi1	1KFG: Deep Sequencing of Ecologically-relevant Dikarya (Proposal ID: 1974)	Abortiporus biennis CCBS 521 Standard Draft ( Project ID: 1108909 )
Abobie1	Abortiporus biennis CIRM-BRFM1778 v1.0	137743	Abortiporus biennis		Eric Record	eric.record@univ-amu.fr	not asked				Abobie1	Survey of lignocellulolytic capabilities over the order Polyporales (Fungi, Basidiomycetes) (Proposal ID: 999)	Abortiporus biennis CIRM-BRFM 1778 Standard Draft ( Project ID: 1127634 )
Acema1	Acephala macrosclerotiorum EW76-UTF0540 v1.0	886606	Acephala macrosclerotiorum		Francis Martin	fmartin@nancy.inra.fr	not asked				Acema1	1000 Fungal Genomes (Proposal ID: 662)	Acephala macrosclerotiorum EW76-UTF0540 Standard Draft ( Project ID: 1034881 )
Achstr1	Achaetomium strumarium CBS333.67 v1.0	79814	Achaetomium strumarium		Francis Martin	fmartin@nancy.inra.fr	not asked				Achstr1	1KFG: Deep Sequencing of Ecologically-relevant Dikarya (Proposal ID: 1974)	Achaetomium strumarium CBS333.67 Standard Draft ( Project ID: 1109049 )
Aciaci1	Acidothrix acidophila CBS 136259 v1.0	1442179	Acidothrix acidophila		Milan Gryndler	gryndler@biomed.cas.cz	not asked				Aciaci1	1000 Fungal Genomes (Proposal ID: 662)	Acidothrix acidophila CBS 136259 Standard Draft ( Project ID: 1059288 )
Acral2	Acremonium alcalophilum v2.0	398408	Acremonium alcalophilum		Adrian Tsang	tsang@gene.concordia.ca	not asked				Acral2	Genome sequencing of thermophilic and alkalophilic fungi (Proposal ID: 2120)	Acremonium alcalophilum JCM 7366 (ATCC 90507) ( Project ID: 52145 )
AcreTS7_1	Acremonium sp. TS7 v1.0	2046025	Acremonium sp. (in: Hypocreales)		Teppo R�m�	teppo.rama@uit.no	not asked				AcreTS7_1	1000 Fungal Genomes (Proposal ID: 662)	Acremonium sp. TS7 Minimal Draft ( Project ID: 1092660 )
Acrst1	Acremonium strictum DS1bioAY4a v1.0	5046	Sarocladium strictum		Colleen Hansel	chansel@whoi.edu	not asked				Acrst1	Genome-enabled Investigations of the Role of Secreted Proteins and Reactive Metabolites in Carbon Degradation by Pure and Mixed Ascomycete Fungal Communities (Proposal ID: 1468)	Acremonium strictum DS1bioAY4a Standard Draft ( Project ID: 1029426 )
Agahy1	Agaricostilbum hyphaenes ATCC MYA-4628 v1.0	44565	Sterigmatomyces hyphaenes	2013	Catherine Aime,Igor Grigoriev	maime@purdue.edu, ivgrigoriev@lbl.gov	not asked				Agahy1	1000 Fungal Genomes (Proposal ID: 662)	Agaricostilbum hyphaenes ATCC MYA-4628 (P8) Standard Draft ( Project ID: 1019569 )
Agrped1	Agrocybe pediades AH 40210 v1.0	84607	Agrocybe pediades	2015	Jose Maria Barrasa	josembarrasa.61@gmail.com	not asked				Agrped1	Study of the lignocellulolytic machinery in saprobic wood and leaf litter degrading Agaricales (Proposal ID: 1609)	Agrocybe pediades AH 40210 Standard Draft ( Project ID: 1056792 )
Agrpra2	Agrocybe praecox OKM6292 v1.0	71668	Agrocybe praecox	2018	Jon Karl Magnuson	jon.magnuson@pnl.gov	not asked				Agrpra2	1000 Fungal Genomes (Proposal ID: 662)	Agrocybe praecox OKM6292 Standard Draft ( Project ID: 1119245 )
Albpec1	Albatrellus peckianus DAOM 52321 v1.0	80572	Albatrellus peckianus	2017	Jon Karl Magnuson	jon.magnuson@pnl.gov	not asked				Albpec1	1000 Fungal Genomes (Proposal ID: 662)	Albatrellus peckianus DAOM 52321 Standard Draft ( Project ID: 1119249 )
Alikh1	Aliquandostipite khaoyaiensis CBS 118232 v1.0	112102	Aliquandostipite khaoyaiensis	2016	Jon Karl Magnuson	jon.magnuson@pnl.gov	not asked				Alikh1	1000 Fungal Genomes (Proposal ID: 662)	Aliquandostipite khaoyaiensis CBS 118232 Standard Draft ( Project ID: 1019641 )
Altalt1	Alternaria alternata MPI-PUGE-AT-0064 v1.0	5599	Alternaria alternata	2017	Francis Martin	fmartin@nancy.inra.fr	not asked				Altalt1	1KFG: Deep Sequencing of Ecologically-relevant Dikarya (Proposal ID: 1974)	Alternaria alternata MPI-PUGE-AT-0064 Standard Draft ( Project ID: 1103683 )
Altro1	Alternaria rosae MPI-PUGE-AT-0040 v1.0	1187941	Alternaria rosae	2018	Francis Martin	fmartin@nancy.inra.fr	not asked				Altro1	1KFG: Deep Sequencing of Ecologically-relevant Dikarya (Proposal ID: 1974)	Alternaria rosae MPI-PUGE-AT-0040 Standard Draft ( Project ID: 1103635 )
Amarub1	Amanita rubescens Přilba v1.0	71933	Amanita rubescens	2019	Francis Martin	fmartin@nancy.inra.fr	not asked				Amarub1	1KFG: Deep Sequencing of Ecologically-relevant Dikarya (Proposal ID: 1974)	Amanita rubescens Prilba Standard Draft ( Project ID: 1108937 )
Amnli1	Amniculicola lignicola CBS 123094 v1.0	1392246	Amniculicola lignicola CBS 123094	2014	pedro Crous	p.crous@cbs.knaw.nl	not asked				Amnli1	1000 Fungal Genomes (Proposal ID: 662)	Amniculicola lignicola CBS 123094 Standard Draft ( Project ID: 1011329 )
Ampqui1	Ampelomyces quisqualis HMLAC05119 v1.0	50730	Ampelomyces quisqualis	2015	Chen Liang	syliangchen@163.com	not asked				Ampqui1	1000 Fungal Genomes (Proposal ID: 662)	Ampelomyces quisqualis HMLAC05119 Standard Draft ( Project ID: 1051023 )
Amycha1	Amylostereum chailletii DWAch2 v1.0	55340	Amylostereum chailletii	2015	Francis Martin	fmartin@nancy.inra.fr	not asked				Amycha1	1000 Fungal Genomes (Proposal ID: 662)	Amylostereum chailletii DWAch2 Standard Draft ( Project ID: 1019545 )
Amyenc1	Amylocarpus encephaloides TRa018bII v1.0	45428	Amylocarpus encephaloides	2019	Teppo R�m�	teppo.rama@uit.no	not asked				Amyenc1	1000 Fungal Genomes (Proposal ID: 662)	Amylocarpus encephaloides TRa018bII Minimal Draft ( Project ID: 1081723 )
Amylap1_1	Amylocystis lapponica SKaAmylap13 v1.0	202700	Amylocystis lapponica	2017	Francis Martin	fmartin@nancy.inra.fr	not asked				Amylap1_1	1KFG: Deep Sequencing of Ecologically-relevant Dikarya (Proposal ID: 1974)	Amylocystis lapponica SKaAmylap13 Standard Draft ( Project ID: 1109527 )
Amyrou1	Amylomyces rouxii NRRL 5866 v1.0	29923	Amylomyces rouxii	2018	Timothy Yong James	tyjames@umich.edu	not asked				Amyrou1	Genomics of the early diverging lineages of fungi and their transition to terrestrial, plant-based ecologies (Proposal ID: 1978)	Amylomyces rouxii NRRL 5866 Draft Metagenome-Assembled Genome ( Project ID: 1187128 )
Amysub1	Amylocorticium subincarnatum OMC1654 v1.0	264088	Amylocorticium subincarnatum	2018	Francis Martin	fmartin@nancy.inra.fr	not asked				Amysub1	1KFG: Deep Sequencing of Ecologically-relevant Dikarya (Proposal ID: 1974)	Amylocorticium subincarnatum OMC1654 Standard Draft ( Project ID: 1189264 )
Anoalb1	Anomoloma albolutescens OMC1655 v1.0	693288	Anomoloma albolutescens	2018	Francis Martin	fmartin@nancy.inra.fr	not asked				Anoalb1	1KFG: Deep Sequencing of Ecologically-relevant Dikarya (Proposal ID: 1974)	Anomoloma albolutescens OMC1655 Standard Draft ( Project ID: 1177590 )
Anobom1	Anomoporia bombycina ATCC 64506 v1.0	264122	Anomoporia bombycina	2015	Jon Karl Magnuson	jon.magnuson@pnl.gov	not asked				Anobom1	1000 Fungal Genomes (Proposal ID: 662)	Anomoporia bombycina ATCC64506 Standard Draft ( Project ID: 1051233 )
Anomyc1	Anomoporia myceliosa MJL 4413 v1.0	693289	Anomoloma myceliosum	2017	Jon Karl Magnuson	jon.magnuson@pnl.gov	not asked				Anomyc1	1000 Fungal Genomes (Proposal ID: 662)	Anomoporia myceliosa MJL 4413 Standard Draft ( Project ID: 1119251 )
Antav1	Anthostoma avocetta NRRL 3190 v1.0	1405086	Anthostoma avocetta NRRL 3190	2012	Kerry O'Donnell	kerry.odonnell@ars.usda.gov	not asked				Antav1	1000 Fungal Genomes (Proposal ID: 662)	Anthostoma avocetla NRRL 3190 Standard Draft ( Project ID: 1006061 )
Antser1	Antrodia serialis Sig1Antser10 v1.0	139415	Antrodia serialis	2017	Francis Martin	fmartin@nancy.inra.fr	not asked				Antser1	1KFG: Deep Sequencing of Ecologically-relevant Dikarya (Proposal ID: 1974)	Antrodia serialis SigAntser10 Standard Draft ( Project ID: 1109529 )
Antsi1	Antrodia sinuosa LB1 v1.0	1158206	Adustoporia sinuosa LB1	2016	Francis Martin	fmartin@nancy.inra.fr	not asked				Antsi1	Metatranscriptomics of Soil Forest Ecosystems (Proposal ID: 570)	Antrodia sinuosa LB1 Standard Draft ( Project ID: 1006290 )
Aphpse1	Aphanobasidium pseudotsugae OMC1630 v1.0	693291	Aphanobasidium pseudotsugae	2018	Francis Martin	fmartin@nancy.inra.fr	not asked				Aphpse1	1KFG: Deep Sequencing of Ecologically-relevant Dikarya (Proposal ID: 1974)	Aphanobasidium pseudotsugae OMC1630 Standard Draft ( Project ID: 1178724 )
Apibac1	Apiosordaria backusii CBS 540.89 v1.0	314023	Apiosordaria backusii	2017	Francis Martin	fmartin@nancy.inra.fr	not asked				Apibac1	1KFG: Deep Sequencing of Ecologically-relevant Dikarya (Proposal ID: 1974)	Apiosordaria backusii CBS 540.89 Standard Draft ( Project ID: 1133619 )
Apimo1	Apiospora montagnei NRRL 25634 v1.0	1149870	Arthrinium arundis NRRL 25634		pedro Crous	p.crous@cbs.knaw.nl	not asked				Apimo1	1000 Fungal Genomes (Proposal ID: 662)	Apiospora montagnei NRRL 25634 Standard Draft ( Project ID: 1006423 )
Aplpr1	Aplosporella prunicola CBS 121.167 v1.0	462254	Aplosporella prunicola	2012	pedro Crous	p.crous@cbs.knaw.nl	not asked				Aplpr1	1000 Fungal Genomes (Proposal ID: 662)	Aplosporella prunicola CBS 121167 Standard Draft ( Project ID: 1006427 )
Apope1	Apodospora peruviana CBS 118394 v1.0	516989	Apodospora peruviana	2017	Francis Martin	fmartin@nancy.inra.fr	not asked				Apope1	1KFG: Deep Sequencing of Ecologically-relevant Dikarya (Proposal ID: 1974)	Apodospora peruviana CBS 118394 Standard Draft ( Project ID: 1109059 )
Armbor1	Armillaria borealis FPL87.14 v1.0	47425	Armillaria borealis	2018	Francis Martin	fmartin@nancy.inra.fr	not asked				Armbor1	1KFG: Deep Sequencing of Ecologically-relevant Dikarya (Proposal ID: 1974)	Armillaria borealis FPL87.14 Standard Draft ( Project ID: 1186191 )
Armect1	Armillaria ectypa FPL83.16 v1.0	47430	Armillaria ectypa	2018	Francis Martin	fmartin@nancy.inra.fr	not asked				Armect1	1KFG: Deep Sequencing of Ecologically-relevant Dikarya (Proposal ID: 1974)	Armillaria ectypa FPL83.16 Standard Draft ( Project ID: 1186197 )
Armlut1	Armillaria luteobubalina HWK02 v1.0	153913	Armillaria luteobubalina	2018	Jonathan Plett	j.plett@uws.edu.au	not asked				Armlut1	1000 Fungal Genomes (Proposal ID: 662)	Armillaria luteobubalina HWK02 Standard Draft ( Project ID: 1112279 )
Armnab1	Armillaria nabsnona CMW6904 v1.0	64368	Armillaria nabsnona	2018	Francis Martin	fmartin@nancy.inra.fr	not asked				Armnab1	1KFG: Deep Sequencing of Ecologically-relevant Dikarya (Proposal ID: 1974)	Armillaria nabsnona CMW6904 Standard Draft ( Project ID: 1186193 )
Armtab1	Armillaria tabescens CCBAS 213 v1.0	47431	Armillaria tabescens	2018	Francis Martin	fmartin@nancy.inra.fr	not asked				Armtab1	1KFG: Deep Sequencing of Ecologically-relevant Dikarya (Proposal ID: 1974)	Armillaria tabescens CCBAS 213 Standard Draft ( Project ID: 1186195 )
Artel1	Artolenzites elegans CIRM-BRFM 1663 v1.0	526244	Trametes elegans	2014	Marie-No�lle Rosso	marie-noelle.rosso@univ-amu.fr	not asked				Artel1	Survey of lignocellulolytic capabilities over the order Polyporales (Fungi, Basidiomycetes) (Proposal ID: 999)	Artolenzites elegans CIRM1663 Standard Draft ( Project ID: 1017671 )
Artele1122_1	Artolenzites elegans CIRM-BRFM 1122 v1.0	526244	Trametes elegans	2016	Marie-No�lle Rosso	marie-noelle.rosso@univ-amu.fr	not asked				Artele1122_1	Survey of lignocellulolytic capabilities over the order Polyporales (Fungi, Basidiomycetes) (Proposal ID: 999)	Artolenzites elegans CIRM-BRFM 1122 Standard Draft ( Project ID: 1075399 )
Artfe1_2	Arthroascus fermentans 17710 v1.0	53486	Saccharomycopsis fermentans	2014	Jon Karl Magnuson	jon.magnuson@pnl.gov	not asked				Artfe1_2	1000 Fungal Genomes (Proposal ID: 662)	Arthroascus fermentans (Saccharomycopsis fermentans) NRRL Y-17710 Standard Draft ( Project ID: 1040501 )
Aspacri1	Aspergillus acristatulus CBS 119.55 v1.0	286159	Aspergillus nidulans var. acristatus	2015	Scott Baker	scott.baker@pnnl.gov	not asked				Aspacri1	Aspergillus whole-genus sequencing (Proposal ID: 1307)	Aspergillus acristatulus CBS 119.55 Standard Draft ( Project ID: 1052021 )
Aspalbe1	Aspergillus albertensis v1.0	41046	Aspergillus albertensis	2016	Scott Baker	scott.baker@pnnl.gov	not asked				Aspalbe1	Aspergillus whole-genus sequencing (Proposal ID: 1307)	Aspergillus albertensis IBT 14317 Standard Draft ( Project ID: 1052225 )
Aspamy1	Aspergillus amylovorus CBS 600.67 v1.0	176161	Aspergillus amylovorus	2015	Scott Baker	scott.baker@pnnl.gov	not asked				Aspamy1	Aspergillus whole-genus sequencing (Proposal ID: 1307)	Aspergillus amylovorus CBS 600.67 Standard Draft ( Project ID: 1052015 )
Aspara19utr	Aspergillus arachidicola v1.0	656916	Aspergillus arachidicola	2015	Scott Baker	scott.baker@pnnl.gov	not asked				Aspara19utr	Aspergillus whole-genus sequencing (Proposal ID: 1307)	Aspergillus arachidicola CBS 117612 Standard Draft ( Project ID: 1052231 )
Aspave1	Aspergillus avenaceus IBT 18842 v1.0	36643	Aspergillus avenaceus	2015	Scott Baker	scott.baker@pnnl.gov	not asked				Aspave1	Aspergillus whole-genus sequencing (Proposal ID: 1307)	Aspergillus avenaceus IBT 18842 Standard Draft ( Project ID: 1052237 )
Aspber1	Aspergillus bertholletius IBT 29228 v1.0	1226010	Aspergillus bertholletius	2015	Scott Baker	scott.baker@pnnl.gov	not asked				Aspber1	Aspergillus whole-genus sequencing (Proposal ID: 1307)	Aspergillus bertholletius IBT 29228 Standard Draft ( Project ID: 1052243 )
Aspbisp1	Aspergillus bisporus CBS 707.71 v1.0	41753	Aspergillus bisporus	2015	Scott Baker	scott.baker@pnnl.gov	not asked				Aspbisp1	Aspergillus whole-genus sequencing (Proposal ID: 1307)	Aspergillus bisporus CBS 707.71 Standard Draft ( Project ID: 1052009 )
Aspbrev1	Aspergillus brevijanus CBS 111.46 v1.0	176172	Aspergillus brevijanus	2015	Scott Baker	scott.baker@pnnl.gov	not asked				Aspbrev1	Aspergillus whole-genus sequencing (Proposal ID: 1307)	Aspergillus brevijanus CBS 111.46 Standard Draft ( Project ID: 1052453 )
Aspcae1	Aspergillus caelatus CBS 763.97 v1.0	61420	Aspergillus caelatus	2015	Scott Baker	scott.baker@pnnl.gov	not asked				Aspcae1	Aspergillus whole-genus sequencing (Proposal ID: 1307)	Aspergillus caelatus CBS 763.97 Standard Draft ( Project ID: 1052249 )
Aspcar1	Aspergillus carlsbadensis CBS 123894 v1.0	1810906	Aspergillus carlsbadensis	2017	Mikael Andersen	mr@bio.dtu.dk	not asked				Aspcar1	Aspergillus whole-genus sequencing (Proposal ID: 1307)	Aspergillus carlsbadensis CBS 123894 Minimal Draft ( Project ID: 1097690 )
Aspchev1	Aspergillus chevalieri CBS 522.65 v1.0	182096	Aspergillus chevalieri	2015	Scott Baker	scott.baker@pnnl.gov	not asked				Aspchev1	Aspergillus whole-genus sequencing (Proposal ID: 1307)	Aspergillus chevalieri CBS 522.65 Standard Draft ( Project ID: 1051973 )
Aspcor1	Aspergillus coremiiformis CBS 553.77 v1.0	138285	Aspergillus coremiiformis	2015	Scott Baker	scott.baker@pnnl.gov	not asked				Aspcor1	Aspergillus whole-genus sequencing (Proposal ID: 1307)	Aspergillus coremiiformis CBS 553.77 Standard Draft ( Project ID: 1052255 )
Aspdese1	Aspergillus desertorum CBS 653.73 v1.0	1810909	Aspergillus desertorum	2015	Scott Baker	scott.baker@pnnl.gov	not asked				Aspdese1	Aspergillus whole-genus sequencing (Proposal ID: 1307)	Aspergillus desertorum CBS 653.73 Standard Draft ( Project ID: 1052057 )
Aspegy1	Aspergillus egyptiacus CBS 656.73 v1.0	41743	Aspergillus egyptiacus	2017	Mikael Andersen	mr@bio.dtu.dk	not asked				Aspegy1	Aspergillus whole-genus sequencing (Proposal ID: 1307)	Aspergillus egyptiacus CBS 656.73 Minimal Draft ( Project ID: 1097696 )
Aspfili1	Aspergillus filifera CBS 114510 v1.0	447248	Aspergillus filifer	2015	Scott Baker	scott.baker@pnnl.gov	not asked				Aspfili1	Aspergillus whole-genus sequencing (Proposal ID: 1307)	Aspergillus filifera CBS 114510 Standard Draft ( Project ID: 1052075 )
Aspfuni1	Aspergillus funiculosus CBS 116.56 v1.0	176168	Aspergillus funiculosus	2015	Scott Baker	scott.baker@pnnl.gov	not asked				Aspfuni1	Aspergillus whole-genus sequencing (Proposal ID: 1307)	Aspergillus funiculosus CBS 116.56 Standard Draft ( Project ID: 1051949 )
Aspind2_1	Aspergillus indicus v2.0	138288	Aspergillus terricola var. indicus	2015	Scott Baker	scott.baker@pnnl.gov	not asked				Aspind2_1	Aspergillus whole-genus sequencing (Proposal ID: 1307)	Aspergillus indicus CBS 952.97 Standard Draft ( Project ID: 1052099 )
Aspinso1	Aspergillus insolitus CBS 384.61 v1.0	1131488	Aspergillus insolitus	2015	Scott Baker	scott.baker@pnnl.gov	not asked				Aspinso1	Aspergillus whole-genus sequencing (Proposal ID: 1307)	Aspergillus insolitus CBS 384.61 Standard Draft ( Project ID: 1051979 )
Aspmin1	Aspergillus minisclerotigenes CBS 117635 v1.0	656917	Aspergillus minisclerotigenes	2015	Scott Baker	scott.baker@pnnl.gov	not asked				Aspmin1	Aspergillus whole-genus sequencing (Proposal ID: 1307)	Aspergillus minisclerotigenes CBS 117635 Standard Draft ( Project ID: 1052267 )
Aspmul1_1	Aspergillus multicolor v1.0	41759	Aspergillus multicolor	2015	Scott Baker	scott.baker@pnnl.gov	not asked				Aspmul1_1	Aspergillus whole-genus sequencing (Proposal ID: 1307)	Aspergillus multicolor CBS 133.54 Standard Draft ( Project ID: 1052111 )
Aspne1	Aspergillus neoechinulatus CBS120.55 v1.0	2184044	Aspergillus sp. JGI-2018a	2015	Scott Baker	scott.baker@pnnl.gov	not asked				Aspne1	Aspergillus whole-genus sequencing (Proposal ID: 1307)	Aspergillus neoechinulatus CBS 120.55 Standard Draft ( Project ID: 1052063 )
Aspneoa1	Aspergillus neoauricomus CBS112787 v1.0	1883083	Aspergillus neoauricomus	2015	Scott Baker	scott.baker@pnnl.gov	not asked				Aspneoa1	Aspergillus whole-genus sequencing (Proposal ID: 1307)	Aspergillus neoauricomus CBS 112787 Standard Draft ( Project ID: 1052381 )
Aspnom1	Aspergillus nomius IBT 12657 v1.0	41061	Aspergillus nomius	2015	Scott Baker	scott.baker@pnnl.gov	not asked				Aspnom1	Aspergillus whole-genus sequencing (Proposal ID: 1307)	Aspergillus nomius IBT 12657 Standard Draft ( Project ID: 1052279 )
Aspnovo1	Aspergillus novoparasiticus CBS 126849 v1.0	986946	Aspergillus novoparasiticus	2015	Scott Baker	scott.baker@pnnl.gov	not asked				Aspnovo1	Aspergillus whole-genus sequencing (Proposal ID: 1307)	Aspergillus novoparasiticus CBS 126849 Standard Draft ( Project ID: 1052285 )
Aspoli1_1	Aspergillus olivicola v1.0	1250372	Aspergillus olivicola	2015	Scott Baker	scott.baker@pnnl.gov	not asked				Aspoli1_1	Aspergillus whole-genus sequencing (Proposal ID: 1307)	Aspergillus olivicola CBS 597.65 Standard Draft ( Project ID: 1052123 )
Asppar1	Aspergillus parasiticus CBS 117618 v1.0	5067	Aspergillus parasiticus	2015	Scott Baker	scott.baker@pnnl.gov	not asked				Asppar1	Aspergillus whole-genus sequencing (Proposal ID: 1307)	Aspergillus parasiticus CBS 117618 Standard Draft ( Project ID: 1052291 )
Aspparv1	Aspergillus parvulus CBS 136.61 v1.0	41750	Aspergillus parvulus	2015	Scott Baker	scott.baker@pnnl.gov	not asked				Aspparv1	Aspergillus whole-genus sequencing (Proposal ID: 1307)	Aspergillus parvulus CBS 136.61 Standard Draft ( Project ID: 1051961 )
Asppeni1	Aspergillus penicilloides CBS 540.65 v1.0	41959	Aspergillus penicillioides	2015	Scott Baker	scott.baker@pnnl.gov	not asked				Asppeni1	Aspergillus whole-genus sequencing (Proposal ID: 1307)	Aspergillus penicilloides CBS 540.65 Standard Draft ( Project ID: 1051985 )
Asppsec1	Aspergillus pseudocaelatus CBS 117616 v1.0	1825620	Aspergillus pseudocaelatus	2015	Scott Baker	scott.baker@pnnl.gov	not asked				Asppsec1	Aspergillus whole-genus sequencing (Proposal ID: 1307)	Aspergillus pseudocaelatus CBS 117616 Standard Draft ( Project ID: 1052303 )
Asppsen1	Aspergillus pseudonomius CBS 119388 v1.0	1506151	Aspergillus pseudonomius	2015	Scott Baker	scott.baker@pnnl.gov	not asked				Asppsen1	Aspergillus whole-genus sequencing (Proposal ID: 1307)	Aspergillus pseudonomius CBS 119388 Standard Draft ( Project ID: 1052309 )
Asppset1	Aspergillus pseudotamarii CBS 117625 v1.0	132259	Aspergillus pseudotamarii	2015	Scott Baker	scott.baker@pnnl.gov	not asked				Asppset1	Aspergillus whole-genus sequencing (Proposal ID: 1307)	Aspergillus pseudotamarii CBS 117625 Standard Draft ( Project ID: 1052315 )
Asprec1_1	Aspergillus recurvatus v1.0	41761	Aspergillus recurvatus	2015	Scott Baker	scott.baker@pnnl.gov	not asked				Asprec1_1	Aspergillus whole-genus sequencing (Proposal ID: 1307)	Aspergillus recurvatus CBS 496.65 Standard Draft ( Project ID: 1052147 )
Aspres1	Aspergillus restrictus CBS 118.33 v1.0	5064	Aspergillus restrictus	2015	Scott Baker	scott.baker@pnnl.gov	not asked				Aspres1	Aspergillus whole-genus sequencing (Proposal ID: 1307)	Aspergillus restrictus CBS 118.33 Standard Draft ( Project ID: 1051991 )
Asprobu1	Aspergillus robustus CBS 428.77 v1.0	138281	Aspergillus robustus	2015	Scott Baker	scott.baker@pnnl.gov	not asked				Asprobu1	Aspergillus whole-genus sequencing (Proposal ID: 1307)	Aspergillus robustus CBS 428.77 Standard Draft ( Project ID: 1051925 )
Aspros1	Aspergillus roseoglobulosus CBS112800 v1.0	1250373	Aspergillus roseoglobulosus	2015	Scott Baker	scott.baker@pnnl.gov	not asked				Aspros1	Aspergillus whole-genus sequencing (Proposal ID: 1307)	Aspergillus roseoglobulosus CBS 112800 Standard Draft ( Project ID: 1052405 )
Aspsc1	Aspergillus sclerotiorum CBS 549.65 v1.0	138282	Aspergillus sclerotiorum	2015	Scott Baker	scott.baker@pnnl.gov	not asked				Aspsc1	Aspergillus whole-genus sequencing (Proposal ID: 1307)	Aspergillus sclerotiorum CBS 549.65 Standard Draft ( Project ID: 1051931 )
Aspser1	Aspergillus sergii CBS 130017 v1.0	1034303	Aspergillus sergii	2015	Scott Baker	scott.baker@pnnl.gov	not asked				Aspser1	Aspergillus whole-genus sequencing (Proposal ID: 1307)	Aspergillus sergii CBS 130017 Standard Draft ( Project ID: 1052321 )
Aspstec1_1	Aspergillus stercoraria CBS 428.93 v1.0	1883081	Aspergillus stercoraria	2015	Scott Baker	scott.baker@pnnl.gov	not asked				Aspstec1_1	Aspergillus whole-genus sequencing (Proposal ID: 1307)	Aspergillus stercoraria CBS 428.93 Standard Draft ( Project ID: 1052165 )
Aspstel1_1	Aspergillus stella-maris CBS 113639 v1.0	1810926	Aspergillus stella-maris	2015	Scott Baker	scott.baker@pnnl.gov	not asked				Aspstel1_1	Aspergillus whole-genus sequencing (Proposal ID: 1307)	Aspergillus stella-maris CBS 113639 Standard Draft ( Project ID: 1052171 )
Asptam1	Aspergillus tamarii CBS 117626 v1.0	41984	Aspergillus tamarii	2015	Scott Baker	scott.baker@pnnl.gov	not asked				Asptam1	Aspergillus whole-genus sequencing (Proposal ID: 1307)	Aspergillus tamarii CBS 117626 Standard Draft ( Project ID: 1052327 )
Asptr1	Aspergillus triticus CBS266.81 v1.0	478866	Aspergillus tritici	2015	Scott Baker	scott.baker@pnnl.gov	not asked				Asptr1	Aspergillus whole-genus sequencing (Proposal ID: 1307)	Aspergillus triticus CBS 266.81 Standard Draft ( Project ID: 1052429 )
Asptra1	Aspergillus transmontanensis CBS 130015 v1.0	1034304	Aspergillus transmontanensis	2015	Scott Baker	scott.baker@pnnl.gov	not asked				Asptra1	Aspergillus whole-genus sequencing (Proposal ID: 1307)	Aspergillus transmontanensis CBS 130015 Standard Draft ( Project ID: 1052333 )
Aspund1_1	Aspergillus undulatus CBS 261.88 v1.0	1810928	Aspergillus undulatus	2015	Scott Baker	scott.baker@pnnl.gov	not asked				Aspund1_1	Aspergillus whole-genus sequencing (Proposal ID: 1307)	Aspergillus undulatus CBS 261.88 Standard Draft ( Project ID: 1052189 )
Aspung1	Aspergillus unguis CBS132.55 v1.0	40381	Aspergillus unguis	2015	Scott Baker	scott.baker@pnnl.gov	not asked				Aspung1	Aspergillus whole-genus sequencing (Proposal ID: 1307)	Aspergillus unguis CBS 132.55 Standard Draft ( Project ID: 1052195 )
Aspven1	Aspergillus venezuelensis CBS 868.97 v1.0	1810929	Aspergillus venezuelensis	2015	Scott Baker	scott.baker@pnnl.gov	not asked				Aspven1	Aspergillus whole-genus sequencing (Proposal ID: 1307)	Aspergillus venezuelensis CBS 868.97 Standard Draft ( Project ID: 1052201 )
Astsub1	Astrocystis sublimbata CBS 130006 v1.0	743114	Astrocystis sublimbata	2019	Jana U'Ren	juren@email.arizona.edu	not asked				Astsub1	Comparative and population genomics of Xylariaceae: exploring the roles of endophytic fungi in lignocellulose degradation, nutrient cycling, and secondary metabolite production (Proposal ID: 503506)	Astrocystis sublimbata CBS 130006 Standard Draft ( Project ID: 1224332 )
Atrsp2	Atractiellales rhizophila v2.0	1938712	Atractiella rhizophila	2016	Gregory Bonito	bonito@msu.edu	not asked				Atrsp2	Metatranscriptomics of Soil Forest Ecosystems (Proposal ID: 570)	Atractiellales rhizophila PMI 95 Standard Draft ( Project ID: 1006294 )
Aulhe2	Aulographum hederae v2.0	1176130	Aulographum hederae	2012	pedro Crous	p.crous@cbs.knaw.nl	not asked				Aulhe2	1000 Fungal Genomes (Proposal ID: 662)	Aulographum hederae CBS 113979 Standard Draft ( Project ID: 1006065 )
Auramp1	Auriculariopsis ampla NL-1724 v1.0	97359	Auriculariopsis ampla	2016	Laszlo Nagy	lnagy@clarku.edu	not asked				Auramp1	1000 Fungal Genomes (Proposal ID: 662)	Auriculariopsis ampla strain NL-1724 Standard Draft ( Project ID: 1101474
Aurvu1	Auriscalpium vulgare FP105234-Sp v1.0	40419	Auriscalpium vulgare	2014	Laszlo Nagy	lnagy@clarku.edu	not asked				Aurvu1	1000 Fungal Genomes (Proposal ID: 662)	Auriscalpium vulgare FP105234-Sp Standard Draft ( Project ID: 1031308 )
Bacci1	Backusella circina FSU 941 v1.0	1314798	Backusella circina FSU 941	2016	Andrii Gryganskyi	apg10@duke.edu	not asked				Bacci1	1000 Fungal Genomes (Proposal ID: 662)	Backusella circina FSU 941 Standard Draft ( Project ID: 1015495 )
Benpoi1	Benjaminiella poitrasii RSA 903 v1.0	64631	Benjaminiella poitrasii		Joseph Spatafora	spatafoj@science.oregonstate.edu	not asked				Benpoi1	1000 Fungal Genomes (Proposal ID: 662)	Benjaminiella poitrasii RSA903 Annotated Metagenome-Assembled Genome ( Project ID: 1191939 )	metagenome
Bimnz1	Bimuria novae-zelandiae CBS 107.79 v1.0	1447943	Bimuria novae-zelandiae CBS 107.79	2015	pedro Crous	p.crous@cbs.knaw.nl	not asked				Bimnz1	1000 Fungal Genomes (Proposal ID: 662)	Bimuria novae-zelandiae CBS 107.79 Standard Draft ( Project ID: 1019717 )
Biscog1	Biscogniauxia sp. genotype 304 FL1348 v1.0	1799005	Biscogniauxia sp. genotype 304	2019	Jana U'Ren	juren@email.arizona.edu	not asked				Biscog1	Comparative and population genomics of Xylariaceae: exploring the roles of endophytic fungi in lignocellulose degradation, nutrient cycling, and secondary metabolite production (Proposal ID: 503506)	Biscogniauxia sp. genotype 304 FL1348 Standard Draft ( Project ID: 1224358 )
Bisnum1	Biscogniauxia nummularia v1.0	97378	Biscogniauxia nummularia	2016	Daniel Eastwood	d.c.eastwood@swansea.ac.uk	not asked				Bisnum1	Genomes to dynamic decay communities: Understanding fungal interactions during early decomposition events in natural lignocellulosic substrate (Proposal ID: 2588)	Biscogniauxia nummularia BnCUCC2015 Standard Draft ( Project ID: 1106943 )
Bissp1	Bisporella sp. PMI_857 v1.0	1954211	Bisporella sp. PMI_857	2016	Francis Martin	fmartin@nancy.inra.fr	not asked				Bissp1	1KFG: Deep Sequencing of Ecologically-relevant Dikarya (Proposal ID: 1974)	Bisporella sp. PMI_857 Standard Draft ( Project ID: 1113391 )
Blabri1	Blastocladiella britannica v1.0	64508	Blastocladiella britannica	2016	Timothy James	tyjames@umich.edu	not asked				Blabri1	Genomics of the early diverging lineages of fungi and their transition to terrestrial, plant-based ecologies (Proposal ID: 1978)	Blastocladiella britannica JEL711 Standard Draft ( Project ID: 1098997 )
Blatri_F921_1	Blakeslea trispora F921 v1.0	4850	Blakeslea trispora	2017	Luis M. Corrochano	corrochano@us.es	not asked				Blatri_F921_1	Genomics of the early diverging lineages of fungi and their transition to terrestrial, plant-based ecologies (Proposal ID: 1978)	Blakeslea trispora F921 Standard Draft ( Project ID: 1098977 )
Blatri_F986_2	Blakeslea trispora F986 v1.0	4850	Blakeslea trispora	2017	Luis M. Corrochano	corrochano@us.es	not asked				Blatri_F986_2	Genomics of the early diverging lineages of fungi and their transition to terrestrial, plant-based ecologies (Proposal ID: 1978)	Blakeslea trispora F986 Standard Draft ( Project ID: 1098979 )
Blatri1	Blakeslea trispora NRRL 2456 v1.0	4850	Blakeslea trispora	2016	Joseph Spatafora	spatafoj@science.oregonstate.edu	not asked				Blatri1	1000 Fungal Genomes (Proposal ID: 662)	Blakeslea trispora NRRL 2456 Fungal Standard Draft ( Project ID: 1085219 )
Boeex1	Boeremia exigua MPI-SDFR-AT-0100 v1.0	749465	Boeremia exigua		Francis Martin	fmartin@nancy.inra.fr	not asked				Boeex1	1KFG: Deep Sequencing of Ecologically-relevant Dikarya (Proposal ID: 1974)	Boeremia exigua ZJUB106 Standard Draft ( Project ID: 1103657 )
Boled5	Boletus edulis BED1 v4.0	1328754	Boletus edulis BED1	2012	Francis Martin	fmartin@nancy.inra.fr	not asked				Boled5	Exploring the Genome Diversity of Mycorrhizal Fungi to Understand the Evolution and Functioning of Symbiosis in Woody Shrubs and Trees (Proposal ID: 305)	Boletus edulis Standard Draft ( Project ID: 1006378 )
Boledp1	Boletus edulis Přilba v1.0	36056	Boletus edulis	2018	Francis Martin	fmartin@nancy.inra.fr	not asked				Boledp1	1KFG: Deep Sequencing of Ecologically-relevant Dikarya (Proposal ID: 1974)	Boletus edulis Prilba Standard Draft ( Project ID: 1108935 )
Bolvit1	Bolbitius vitellinus SZMC-NL-1974 v1.0	34439	Bolbitius vitellinus	2019	Laszlo Nagy	lnagy@clarku.edu	not asked				Bolvit1	1000 Fungal Genomes (Proposal ID: 662)	Bolbitius vitellinus SZMC-NL-1794 Standard Draft ( Project ID: 1097215 )
Bombar1	Lasiosphaeriaceae sp. AZ0830 v1.0	2184036	Lasiosphaeriaceae sp. AZ0830	2018	A. Elizabeth Arnold	barnoldaz@gmail.com	not asked				Bombar1	1000 Fungal Genomes (Proposal ID: 662)	Lasiosphaeriaceae sp. AZ0830 Standard Draft ( Project ID: 1033481 )
Bombom1	Bombardia bombarda SMH3391-2 v1.0	252184	Bombardia bombarda	2017	Francis Martin	fmartin@nancy.inra.fr	not asked				Bombom1	1KFG: Deep Sequencing of Ecologically-relevant Dikarya (Proposal ID: 1974)	Bombardia bombarda SMH3391-2 Standard Draft ( Project ID: 1133631 )
Borrad1	Boreostereum radiatum TFC1981-005 v1.0	103380	Boreostereum radiatum	2018	Francis Martin	fmartin@nancy.inra.fr	not asked				Borrad1	1KFG: Deep Sequencing of Ecologically-relevant Dikarya (Proposal ID: 1974)	Boreostereum radiatum TFC1981-005 Standard Draft ( Project ID: 1177588 )
Botmuc1	Botryozyma mucatilis CBS 9042 v1.0	280465	Botryozyma mucatilis	2017	Jon Magnuson	jon.magnuson@pnl.gov	not asked				Botmuc1	1000 Fungal Genomes (Proposal ID: 662)	Botryozyma mucatilis CBS 9042 Standard Draft ( Project ID: 1119259 )
Bulin1	Bulgaria inquinans CBS118.31 v1.0	73172	Bulgaria inquinans	2015	Jon Magnuson	jon.magnuson@pnl.gov	not asked				Bulin1	1000 Fungal Genomes (Proposal ID: 662)	Bulgaria inquinans CBS118.31 Standard Draft ( Project ID: 1051161 )
Bysci1	Byssothecium circinans CBS 675.92 v1.0	147558	Byssothecium circinans	2014	pedro Crous	p.crous@cbs.knaw.nl	not asked				Bysci1	1000 Fungal Genomes (Proposal ID: 662)	Byssothecium circinans CBS 675.92 Standard Draft ( Project ID: 1019709 )
Caecom1	Caecomyces churrovis A v1.0	2019372	Caecomyces churrovis	2017	Michelle O'Malley	momalley@engineering.ucsb.edu	not asked				Caecom1	Genomic Basis for Syntrophic Interactions between Anaerobic Gut Fungi and Methanogenic Archaea (Proposal ID: 1976)	Caecomyces churrovis A Standard Draft ( Project ID: 1099321
Calful1	Caloscypha fulgens ATCC 42695 v1.0	47187	Caloscypha fulgens	2016	Jon Magnuson	jon.magnuson@pnl.gov	not asked				Calful1	1000 Fungal Genomes (Proposal ID: 662)	Caloscypha fulgens 42695-D Standard Draft ( Project ID: 1052670 )
Calmar1	Calycina marina TRa3180A v1.0	1763456	Calycina marina	2019	Teppo R�m�	teppo.rama@uit.no	not asked				Calmar1	1000 Fungal Genomes (Proposal ID: 662)	Calycina marina TRa3180A Minimal Draft ( Project ID: 1081727 )
Calor1	Caliciopsis orientalis	380014	Caliciopsis orientalis		Prof. Dr. Joey Spatafora	spatafoj@science.oregonstate.edu	not asked				Calor1			from AFTOL, http://aftol.org/
Calpu1	Calosphaeria pulchella	312312	Calosphaeria pulchella		Prof. Dr. Joey Spatafora	spatafoj@science.oregonstate.edu	not asked				Calpu1			from AFTOL, http://aftol.org/
Cananz1	Cantharellus anzutake C23 v1.0	1750568	Cantharellus anzutake	2016	Francis Martin	fmartin@nancy.inra.fr	not asked				Cananz1	Exploring the Genome Diversity of Mycorrhizal Fungi to Understand the Evolution and Functioning of Symbiosis in Woody Shrubs and Trees (Proposal ID: 305)	Cantharellus anzutake C23 Standard Draft ( Project ID: 1006245 )
Cepal1_1	Cephaloascus albidus ATCC 66658 v1.0	43958	Cephaloascus albidus	2014	Jon Magnuson	jon.magnuson@pnl.gov	not asked				Cepal1_1	1000 Fungal Genomes (Proposal ID: 662)	Cephaloascus albidus ATCC 66658 Standard Draft ( Project ID: 1040507 )
Cepfr1_1	Cephaloascus fragrans 12-1022 v1.0	27311	Cephaloascus fragrans	2014	Jon Magnuson	jon.magnuson@pnl.gov	not asked				Cepfr1_1	1000 Fungal Genomes (Proposal ID: 662)	Cephaloascus fragrans Phaff 12-1022 Standard Draft ( Project ID: 1040513 )
CerAGI	Ceratobasidium sp. (anastomosis group I, AG-I) v1.0	1768090	Ceratobasidium sp.	2015	Jon Magnuson	jon.magnuson@pnl.gov	not asked				CerAGI	1000 Fungal Genomes (Proposal ID: 662)	Ceratobasidium sp. AG-I-DN8442 Standard Draft ( Project ID: 1019533 )
Cercau1	Cercophora caudata CBS 606.72 v1.0	314043	Cercophora caudata	2017	Jon Magnuson	jon.magnuson@pnl.gov	not asked				Cercau1	1000 Fungal Genomes (Proposal ID: 662)	Cercophora caudata CBS606.72 Standard Draft ( Project ID: 1109051 )
Cercer1	Cerinomyces ceraceus ATCC 56525 v1.0	1175230	Cerinomyces ceraceus	2015	Jon Magnuson	jon.magnuson@pnl.gov	not asked				Cercer1	1000 Fungal Genomes (Proposal ID: 662)	Cerinomyces ceraceus ATCC56525 Standard Draft ( Project ID: 1051227 )
Cernew1	Cercophora newfieldiana SMH2532-1 v1.0	92897	Cercophora newfieldiana	2017	Francis Martin	fmartin@nancy.inra.fr	not asked				Cernew1	1KFG: Deep Sequencing of Ecologically-relevant Dikarya (Proposal ID: 1974)	Cercophora newfieldiana SMH2532-1 Standard Draft ( Project ID: 1133623 )
Cersc1	Cercophora scortea SMH4131-1 v1.0	314031	Cercophora scortea	2017	Francis Martin	fmartin@nancy.inra.fr	not asked				Cersc1	1KFG: Deep Sequencing of Ecologically-relevant Dikarya (Proposal ID: 1974)	Cercophora scortea SMH4131-1 Standard Draft ( Project ID: 1133625 )
Cerun2	Cerrena unicolor v1.1	90312	Cerrena unicolor		Steven Singer	SWSinger@lbl.gov	not asked				Cerun2	Sequencing of Basidiomycetes Isolates that Secrete High Levels of Oxidase and Hydrolase Enzymes (Proposal ID: 803)	Cerrena unicolor 303 ( Project ID: 407723 )
Cervir1	Ceriporia viridans OMC1683 v1.0	40428	Ceriporia viridans		Francis Martin	fmartin@nancy.inra.fr	not asked				Cervir1	1KFG: Deep Sequencing of Ecologically-relevant Dikarya (Proposal ID: 1974)	Ceriporia viridans OMC1683 Standard Draft ( Project ID: 1189276 )
Cerzm1	Cercospora zeae-maydis v1.0	135779	Cercospora zeae-maydis	2018	Stephen Goodwin	sgoodwin@purdue.edu	not asked				Cerzm1	Sequencing and comparative analysis of Dothideomycetes plant pathogens of bioenergy crops (Proposal ID: 159)	Cercospora zeae-maydis SCOH1-5 ( Project ID: 401984 )
Chafi1	Chaetomidium fimeti CBS 168.71 v1.0	1854472	Chaetomium fimeti	2017	Francis Martin	fmartin@nancy.inra.fr	not asked				Chafi1	1KFG: Deep Sequencing of Ecologically-relevant Dikarya (Proposal ID: 1974)	Chaetomidium fimeti CBS168.71 Standard Draft ( Project ID: 1109045 )
Chafu1	Chaetomium funicola MPI-SDFR-AT-0129 v1.0	1934379	Dichotomopilus funicola	2018	Francis Martin	fmartin@nancy.inra.fr	not asked				Chafu1	1KFG: Deep Sequencing of Ecologically-relevant Dikarya (Proposal ID: 1974)	Chaetomium funicola MPI-SDFR-AT-0129 Standard Draft ( Project ID: 1103669 )
Chain1	Chaetosphaeria innumera	139949	Chaetosphaeria innumera		Prof. Dr. Joey Spatafora	spatafoj@science.oregonstate.edu	not asked				Chain1			from AFTOL, http://aftol.org/
Chame1	Chaetomium megalocarpum MPI-CAGE-AT-0009 v1.0	1036259	Chaetomium megalocarpum	2017	Francis Martin	fmartin@nancy.inra.fr	not asked				Chame1	1KFG: Deep Sequencing of Ecologically-relevant Dikarya (Proposal ID: 1974)	Chaetomium megalocarpum MPI-CAGE-AT-0009 Standard Draft ( Project ID: 1103623 )
Chiap1	Chionosphaera apobasidialis 52639 v1.0	54742	Chionosphaera apobasidialis	2014	Jon Magnuson	jon.magnuson@pnl.gov	not asked				Chiap1	1000 Fungal Genomes (Proposal ID: 662)	Chionosphaera apobasidialis ATCC 52639 Standard Draft ( Project ID: 1045315 )
Chicu1	Chionosphaera cuniculicola CBS10063 v1.0	180810	Chionosphaera cuniculicola	2015	Jon Magnuson	jon.magnuson@pnl.gov	not asked				Chicu1	1000 Fungal Genomes (Proposal ID: 662)	Chionosphaera cuniculicola CBS10063 Standard Draft ( Project ID: 1051203 )
Chlpad1	Absidia padenii NRRL 2977 v1.0	4828	Absidia	2016	Ying Chang	changyi@science.oregonstate.edu	not asked				Chlpad1	Genomics of the early diverging lineages of fungi and their transition to terrestrial, plant-based ecologies (Proposal ID: 1978)	Chlamydoabsidia padenii NRRL 2977 T Standard Draft ( Project ID: 1099015 )
Chocucu1	Choanephora cucurbitarum NRRL2744 (50) v1.0	101091	Choanephora cucurbitarum	2018	Jason Stajich	jason.stajich@ucr.edu	not asked				Chocucu1	Genomics of the early diverging lineages of fungi and their transition to terrestrial, plant-based ecologies (Proposal ID: 1978)	Choanephora cucurbitarum NRRL 2744 (50) Standard Draft ( Project ID: 1099013 )
Chyhya1	Chytriomyces hyalinus JEL632 v1.0	4814	Chytriomyces hyalinus	2018	Timothy James	tyjames@umich.edu	not asked				Chyhya1	1000 Fungal Genomes (Proposal ID: 662)	Chytriomyces hyalinus JEL632 Standard Draft ( Project ID: 1042703 )
Chylag1	Chytridium lagenaria Arg66 v1.0	64509	Chytridium lagenaria	2017	Timothy James	tyjames@umich.edu	not asked				Chylag1	Genomics of the early diverging lineages of fungi and their transition to terrestrial, plant-based ecologies (Proposal ID: 1978)	Chytridium lagenaria Arg66 Standard Draft ( Project ID: 1098987 )
Chytri1	Chytriomyces sp. MP 71 v1.0	2012326	Chytriomyces sp.	2017	Timothy James	tyjames@umich.edu	not asked				Chytri1	Genomics of the early diverging lineages of fungi and their transition to terrestrial, plant-based ecologies (Proposal ID: 1978)	Chytriomyces sp. nov. MP71 Standard Draft ( Project ID: 1098989 )
Cirumb1	Circinella umbellata NRRL1351 v1.0	101103	Circinella umbellata	2016	Joseph Spatafora	spatafoj@science.oregonstate.edu	not asked				Cirumb1	1000 Fungal Genomes (Proposal ID: 662)	Circinella umbellata NRRL 1351 Fungal Standard Draft ( Project ID: 1085223 )
Clabul1	Cladorrhinum bulbillosum DJ3 v1.0	585595	Cladorrhinum bulbillosum	2016	Jonathan Walton	walton@msu.edu	not asked				Clabul1	Genome and Transcriptome Sequencing of an Alkaline-tolerant Cellulolytic Fungus (Proposal ID: 2069)	Cladorrhinum bulbillosum DJ3 Standard Draft ( Project ID: 1091308 )
Clael1	Clathrospora elynae CBS 161.51 v1.0	706981	Clathrospora elynae	2015	pedro Crous	p.crous@cbs.knaw.nl	not asked				Clael1	1000 Fungal Genomes (Proposal ID: 662)	Clathrospora elynae CBS 161.51 Standard Draft ( Project ID: 1019661 )
ClaNC0930_1	Phaeomoniellales sp. NC0930 v1.0	1907227	Phaeomoniellales sp. NC0930	2017	A. Elizabeth Arnold	barnoldaz@gmail.com	not asked				ClaNC0930_1	1000 Fungal Genomes (Proposal ID: 662)	Phaeomoniellales sp. NC0930 Standard Draft ( Project ID: 1033437 )
ClaPMI390	Clavulina sp. PMI_390 v1.0	1486700	Clavulina sp. PMI_390	2014	Gregory Bonito	bonito@msu.edu	not asked				ClaPMI390	1000 Fungal Genomes (Proposal ID: 662)	Clavulina sp. PMI_390 Standard Draft ( Project ID: 1021554 )
Clapol1_1	Cladochytrium polystomum WB228 v1.0	1437435	Cladochytrium polystomum	2018	Timothy James	tyjames@umich.edu	not asked				Clapol1_1	Genomics of the early diverging lineages of fungi and their transition to terrestrial, plant-based ecologies (Proposal ID: 1978)	Cladochytrium polystomum WB228 Standard Draft ( Project ID: 1098985 )
Clapy1	Clavicorona pyxidata HHB10654 v1.0	48021	Artomyces pyxidatus	2014	Laszlo Nagy	lnagy@clarku.edu	not asked				Clapy1	1000 Fungal Genomes (Proposal ID: 662)	Clavicorona pyxidata HHB10654 Standard Draft ( Project ID: 1031304 )
Clibor1	Climacocystis borealis CliBor001 v1.0	239101	Climacocystis borealis	2016	H�vard Kauserud	haavarka@ibv.uio.no	not asked				Clibor1	1000 Fungal Genomes (Proposal ID: 662)	Climacocystis borealis CliBor001 Standard Draft ( Project ID: 1075445 )
Cligib1	Clitocybe gibba IJFM A808 v1.0	378275	Infundibulicybe gibba	2016	Jose Maria Barrasa	josembarrasa.61@gmail.com	not asked				Cligib1	Study of the lignocellulolytic machinery in saprobic wood and leaf litter degrading Agaricales (Proposal ID: 1609)	Clitocybe gibba IJFM A808 Standard Draft ( Project ID: 1105448 )
Cloro1	Clonostachys rosea CBS125111 v1.0	29856	Clonostachys rosea	2015	Kathryn Bushley	bushleyk@science.oregonstate.edu	not asked				Cloro1	1000 Fungal Genomes (Proposal ID: 662)	Clonostachys rosea CBS125111 Standard Draft ( Project ID: 1032557 )
Cocba1	Coccodinium bartschii CBS 121709 v1.0	1450531	Coccodinium bartschii CBS 121709	2014	pedro Crous	p.crous@cbs.knaw.nl	not asked				Cocba1	1000 Fungal Genomes (Proposal ID: 662)	Coccodinium bartschii CBS 121709 Standard Draft ( Project ID: 1011333 )
Cocst1	Coccomyces strobi CBS 202.91 v1.0	380015	Coccomyces strobi	2015	Jon Magnuson	jon.magnuson@pnl.gov	not asked				Cocst1	1000 Fungal Genomes (Proposal ID: 662)	Coccomyces strobi CBS 202.91 Standard Draft ( Project ID: 1040519 )
CodFL1790_1	Chaetosphaeriaceae sp. FL1790 v1.0	1896340	Chaetosphaeriaceae sp.	2018	A. Elizabeth Arnold	barnoldaz@gmail.com	not asked				CodFL1790_1	1000 Fungal Genomes (Proposal ID: 662)	Codinaeopsis sp. FL1790 Standard Draft ( Project ID: 1033485 )
Coemoj1	Coemansia mojavensis RSA 71 v1.0	4864	Coemansia mojavensis	2018	Joseph Spatafora	spatafoj@science.oregonstate.edu	not asked				Coemoj1	Genomics of the early diverging lineages of fungi and their transition to terrestrial, plant-based ecologies (Proposal ID: 1978)	Coemansia mojavensis RSA 71 Standard Draft ( Project ID: 1098931 )
Coespi1	Coemansia spiralis RSA 1278 v1.0	417178	Coemansia spiralis	2017	Jason Stajich	jason.stajich@ucr.edu	not asked				Coespi1	Genomics of the early diverging lineages of fungi and their transition to terrestrial, plant-based ecologies (Proposal ID: 1978)	Coemansia spiralis RSA 1278 Standard Draft ( Project ID: 1098929 )
Cokrec1	Cokeromyces recurvatus NRRL 2243 v1.0	90255	Cokeromyces recurvatus	2016	Ying Chang	changyi@science.oregonstate.edu	not asked				Cokrec1	Genomics of the early diverging lineages of fungi and their transition to terrestrial, plant-based ecologies (Proposal ID: 1978)	Cokeromyces recurvatus NRRL 2243 Standard Draft ( Project ID: 1098957 )
Colac2	Colletotrichum acutatum CBS 112980 v2.0	27357	Colletotrichum acutatum	2016	Michael Thon	mthon@usal.es	not asked				Colac2	Evolution and adaptation of carbohydrate utilization in the Colletotrichum acutatum species complex (Proposal ID: 1661)	Colletotrichum acutatum CBS 112980 Standard Draft ( Project ID: 1061000 )
Colca1	Colletotrichum caudatum CBS131602 v1.0	5460	Colletotrichum caudatum	2015	Jo Anne Crouch	joanne.crouch@ars.usda.gov	not asked				Colca1	Genomic signatures of pathogenicity and endophytism in five species of grass-associated Colletotrichum impacting the health and production of bioenergy feedstocks, agriculture and the environment (Proposal ID: 729)	Colletotrichum caudatum CBS131602 Standard Draft ( Project ID: 1006149 )
Colce1	Colletotrichum cereale CBS 129662 v1.0	343994	Colletotrichum cereale	2015	Jo Anne Crouch	joanne.crouch@ars.usda.gov	not asked				Colce1	Genomic signatures of pathogenicity and endophytism in five species of grass-associated Colletotrichum impacting the health and production of bioenergy feedstocks, agriculture and the environment (Proposal ID: 729)	Colletotrichum cereale CBS129662 Standard Draft ( Project ID: 1043097 )
Coler1	Colletotrichum eremochloae CBS129661 v1.0	1173702	Colletotrichum eremochloae	2014	Jo Anne Crouch	joanne.crouch@ars.usda.gov	not asked				Coler1	Genomic signatures of pathogenicity and endophytism in five species of grass-associated Colletotrichum impacting the health and production of bioenergy feedstocks, agriculture and the environment (Proposal ID: 729)	Colletotrichum eremochloae CBS129661 Standard Draft ( Project ID: 1043109 )
Colfa1	Colletotrichum falcatum MAFF306170 v1.0	129314	Colletotrichum falcatum	2014	Jo Anne Crouch	joanne.crouch@ars.usda.gov	not asked				Colfa1	Genomic signatures of pathogenicity and endophytism in five species of grass-associated Colletotrichum impacting the health and production of bioenergy feedstocks, agriculture and the environment (Proposal ID: 729)	Colletotrichum falcatum MAFF306170 Standard Draft ( Project ID: 1043115 )
Colgo1	Colletotrichum godetiae CBS 193.32 v1.0	1209918	Colletotrichum godetiae	2016	Michael Thon	mthon@usal.es	not asked				Colgo1	Evolution and adaptation of carbohydrate utilization in the Colletotrichum acutatum species complex (Proposal ID: 1661)	Colletotrichum godetiae CBS 193.32 Standard Draft ( Project ID: 1060998 )
Collu1	Colletotrichum lupini CBS 109225 v1.0	145971	Colletotrichum lupini	2016	Michael Thon	mthon@usal.es	not asked				Collu1	Evolution and adaptation of carbohydrate utilization in the Colletotrichum acutatum species complex (Proposal ID: 1661)	Colletotrichum lupini CBS 109225 Standard Draft ( Project ID: 1061002 )
Colna1	Colletotrichum navitas CBS125086 v1.0	681940	Colletotrichum navitas	2017	Jo Anne Crouch	joanne.crouch@ars.usda.gov	not asked				Colna1	Genomic signatures of pathogenicity and endophytism in five species of grass-associated Colletotrichum impacting the health and production of bioenergy feedstocks, agriculture and the environment (Proposal ID: 729)	Colletotrichum navitas CBS125086 Standard Draft ( Project ID: 1006161 )
Colph1	Colletotrichum phormii CBS102054 v1.0	359342	Colletotrichum phormii	2016	Michael Thon	mthon@usal.es	not asked				Colph1	Evolution and adaptation of carbohydrate utilization in the Colletotrichum acutatum species complex (Proposal ID: 1661)	Colletotrichum phormii CBS 102054 Standard Draft ( Project ID: 1060996 )
Colso1	Colletotrichum somersetensis CBS 131599 v1.0	1500509	Colletotrichum somersetense	2014	Jo Anne Crouch	joanne.crouch@ars.usda.gov	not asked				Colso1	Genomic signatures of pathogenicity and endophytism in five species of grass-associated Colletotrichum impacting the health and production of bioenergy feedstocks, agriculture and the environment (Proposal ID: 729)	Colletotrichum somersetensis CBS131599 Standard Draft ( Project ID: 1043133 )
Colsu1	Colletotrichum sublineola CBS 131301 v1.0	1173701	Colletotrichum sublineola	2014	Jo Anne Crouch	joanne.crouch@ars.usda.gov	not asked				Colsu1	Genomic signatures of pathogenicity and endophytism in five species of grass-associated Colletotrichum impacting the health and production of bioenergy feedstocks, agriculture and the environment (Proposal ID: 729)	Colletotrichum sublineola CBS131301 Standard Draft ( Project ID: 1006165 )
Colzo1	Colletotrichum zoysiae MAFF235873 v1.0	1216348	Colletotrichum zoysiae	2014	Jo Anne Crouch	joanne.crouch@ars.usda.gov	not asked				Colzo1	Genomic signatures of pathogenicity and endophytism in five species of grass-associated Colletotrichum impacting the health and production of bioenergy feedstocks, agriculture and the environment (Proposal ID: 729)	Colletotrichum zoysiae MAFF235873 Standard Draft ( Project ID: 1043139 )
Conapa1	Conocybe apala SZMC-NL-8967 v1.0	229365	Conocybe apala	2018	Laszlo Nagy	lnagy@brc.hu	not asked				Conapa1	1000 Fungal Genomes (Proposal ID: 662)	Conocybe apala SZMC-NL-8967 Standard Draft ( Project ID: 1185268 )
Conioc1	Coniochaeta sp. 2T2.1 v1.0	1571157	Coniochaeta sp. 2T2.1	2018	Nancy Nichols		not asked				Conioc1	Genome sequence of the inhibitor-tolerant Ascomycete Coniochaeta ligniaria NRRL30616 (Proposal ID: 1003)	Coniochaeta sp. 2T2.1 Standard Draft ( Project ID: 1019911 )
Conli1	Coniochaeta ligniaria CBS 111746	177197	Coniochaeta ligniaria		Joseph Spatafora	spatafoj@science.oregonstate.edu	not asked				Conli1
ConPMI546	Coniochaeta sp. PMI_546 v1.0	1450552	Coniochaeta sp. PMI_546	2014	Gregory Bonito	bonito@msu.edu	not asked				ConPMI546	1000 Fungal Genomes (Proposal ID: 662)	Lecythophora sp. PMI_546 Standard Draft ( Project ID: 1021558 )
Conth1	Conidiobolus thromboides FSU 785 v1.0	1314799	Conidiobolus thromboides FSU 785	2013	Andrii Gryganskyi	apg10@duke.edu	not asked				Conth1	1000 Fungal Genomes (Proposal ID: 662)	Conidiobolus thromboides FSU 785 Standard Draft ( Project ID: 1015483 )
Copang1	Coprinellus angulatus DOB1924 v1.0	980116	Coprinellus angulatus	2018	Thomas Bruns	pogon@berkeley.edu	not asked				Copang1	Functional genomics of pyrophilous fungi � determining the fate of pyrolyzed carbon in post-fire soils (Proposal ID: 502941)	Coprinellus angulatus DOB1924 Standard Draft ( Project ID: 1127121 )
Coppel1	Coprinellus pellucidus v1.0	575509	Coprinellus pellucidus	2015	Kabir Peay	kpeay@stanford.edu	not asked				Coppel1	Coprophilous fungi as a model system for understanding the metagenomics of carbon cycling in microbial eukaryote communities (Proposal ID: 1667)	Coprinellus pellucidus TEP 2b Standard Draft ( Project ID: 1074556 )
Copph3	Coprinus phaeopunctatus MPI-PUGE-AT-0042 v1.0	979884	Coprinus phaeopunctatus	2017	Francis Martin	fmartin@nancy.inra.fr	not asked				Copph3	1KFG: Deep Sequencing of Ecologically-relevant Dikarya (Proposal ID: 1974)	Coprinus phaeopunctatus MPI-PUGE-AT-0042 Standard Draft ( Project ID: 1103637 )
Copscl1	Coprinopsis sclerotiger v1.0	71723	Coprinopsis sclerotiger	2015	Kabir Peay	kpeay@stanford.edu	not asked				Copscl1	Coprophilous fungi as a model system for understanding the metagenomics of carbon cycling in microbial eukaryote communities (Proposal ID: 1667)	Coprinopsis sclerotiger strain TEP 19c Standard Draft ( Project ID: 1074558 )
Coraus1	Cortinarius austrovenetus TL2843-KIS7R v1.0	742016	Cortinarius austrovenetus	2018	David Catcheside	David.Catcheside@flinders.edu.au	not asked				Coraus1	Acquisition of the sequestrate (truffle like) habit by basidiomycete macrofungi (Proposal ID: 1956)	Cortinarius austrovenetus TL2843-KIS7R Standard Draft ( Project ID: 1193804 )
Corcam1	Cortinarius aff. campbellae TAS5-PSC4363 v1.0	2511838	Cortinarius aff. campbellae	2018	David Catcheside	David.Catcheside@flinders.edu.au	not asked				Corcam1	Acquisition of the sequestrate (truffle like) habit by basidiomycete macrofungi (Proposal ID: 1956)	Cortinarius aff. campbellae TAS5-PSC4363 Standard Draft ( Project ID: 1153666 )
Corgl3	Cortinarius glaucopus AT 2004 276 v2.0	1149754	Cortinarius glaucopus AT 2004 276	2013	Francis Martin	fmartin@nancy.inra.fr	not asked				Corgl3	Pennacchio R&D 2012 projects (Proposal ID: 935)	Cortinarius glaucopus AT 2004 276 LMP-CLRS protocol R&D ( Project ID: 1015465 )
Corma2	Corollospora maritima CBS 119819 v2.0	45810	Corollospora maritima	2013	Joseph Spatafora	spatafoj@science.oregonstate.edu	not asked				Corma2	1000 Fungal Genomes (Proposal ID: 662)	Corollospora maritima CBS 119819 Standard Draft ( Project ID: 1060067 )
Cornip1	Boliniaceae sp. AZ0804 v1.0	1907230	Boliniaceae sp. AZ0804	2018	A. Elizabeth Arnold	barnoldaz@gmail.com	not asked				Cornip1	1000 Fungal Genomes (Proposal ID: 662)	Boliniaceae sp. AZ0804 Standard Draft ( Project ID: 1033449 )
Corsim1	Myceliophthora similis CBS 632.67 v1.0	1403191	Corynascus similis CBS 632.67	2015	Don Natvig	dnatvig@gmail.com	not asked				Corsim1	A Phylogenomic Framework to Investigate Fungal Thermophily (Proposal ID: 692)	Myceliophthora similis CBS 632.67 Standard Draft ( Project ID: 1023025 )
Crafun1	Crassisporium funariophilum DOB1098 v1.0	1954473	Crassisporium funariophilum	2017	Thomas Bruns	pogon@berkeley.edu	not asked				Crafun1	Functional genomics of pyrophilous fungi � determining the fate of pyrolyzed carbon in post-fire soils (Proposal ID: 502941)	Crassisporium funariophilum DOB1098 Standard Draft ( Project ID: 1127123 )
Creces1	Crepidotus cesatii CBS 511.95 v1.0	110238	Crepidotus cesatii	2017	Jon Magnuson	jon.magnuson@pnl.gov	not asked				Creces1	1000 Fungal Genomes (Proposal ID: 662)	Crepidotus cesatii CBS 511.95 Standard Draft ( Project ID: 1119261 )
Crevar1	Crepidotus variabilis CBS 506.95 v1.0	179855	Crepidotus variabilis	2015	Jose Maria Barrasa	josembarrasa.61@gmail.com	not asked				Crevar1	Study of the lignocellulolytic machinery in saprobic wood and leaf litter degrading Agaricales (Proposal ID: 1609)	Crepidotus variabilis CBS 506.95 Standard Draft ( Project ID: 1056714 )
Crison1	Cristinia sonorae KKN 215 v1.0	1940300	Cristinia sonorae	2017	Jon Magnuson	jon.magnuson@pnl.gov	not asked				Crison1	1000 Fungal Genomes (Proposal ID: 662)	Cristinia sonorae KKN 215 Standard Draft ( Project ID: 1119263 )
Crudry1	Crustoderma dryinum OMC1663 v1.0	1333630	Crustoderma dryinum	2018	Francis Martin	fmartin@nancy.inra.fr	not asked				Crudry1	1KFG: Deep Sequencing of Ecologically-relevant Dikarya (Proposal ID: 1974)	Crustoderma dryinum OMC1663 Standard Draft ( Project ID: 1189270 )
Crycu1	Cryptococcus curvatus ATCC 20509 v1.0	57679	Cutaneotrichosporon curvatum	2015	Dan Close	closedm@ornl.gov	not asked				Crycu1	Genome sequencing of three representative oleaginous yeasts to better understand growth and lipid synthesis coupling (Proposal ID: 1812)	Cryptococcus curvatus ATCC 20509 Standard Draft ( Project ID: 1055694 )
Crypa2	Cryphonectria parasitica EP155 v2.0	660469	Cryphonectria parasitica EP155	2010	Donald Nuss	nuss@umbi.umd.edu	not asked				Crypa2	Genome sequencing of the chestnut blight fungus Cryphonectria parasitica. (Proposal ID: 2099)	Cryphonectria parasitica EP155 ( Project ID: 16952 )
Crypo1	Cryptodiaporthe populea CFL2025 v1.0	940279	Cryptodiaporthe populea	2016	Richard Hamelin	richard.hamelin@ubc.ca	not asked				Crypo1	Pathobiome of bioenergy trees (Proposal ID: 1999)	Cryptodiaporthe populea CFL2025 Standard Draft ( Project ID: 1117714 )
Crypto1	Cryptodiaporthe sp. AZ0812 v1.0	1907526	Cryptodiaporthe sp. AZ0812	2017	A. Elizabeth Arnold	barnoldaz@gmail.com	not asked				Crypto1	1000 Fungal Genomes (Proposal ID: 662)	Cryptodiaporthe sp. AZ0812 Standard Draft ( Project ID: 1033441 )
Cryte1	Cryptococcus terricola JCM 24523 v1.0	104414	Solicoccozyma terricola	2015	Dan Close	closedm@ornl.gov	not asked				Cryte1	Genome sequencing of three representative oleaginous yeasts to better understand growth and lipid synthesis coupling (Proposal ID: 1812)	Cryptococcus terricola JCM 24523 Standard Draft ( Project ID: 1055688 )
Cryvi1	Cryptococcus vishniacii v1.0	89929	Naganishia vishniacii	2012	laurie Connell	laurie.connell@umit.maine.edu	not asked				Cryvi1	Fungal Genome Program Extremophiles (Proposal ID: 1106)	Cryptococcus vishniaci Standard Draft ( Project ID: 1001555 )
Crywi1	Cryptococcus wieringae v1.0	104416	Filobasidium wieringae	2016	Jon Magnuson	jon.magnuson@pnl.gov	not asked				Crywi1	1000 Fungal Genomes (Proposal ID: 662)	Cryptococcus wieringae 05-544 Standard Draft ( Project ID: 1063579 )
Cucbe1	Cucurbitaria berberidis CBS 394.84 v1.0	1168544	Cucurbitaria berberidis CBS 394.84	2012	pedro Crous	p.crous@cbs.knaw.nl	not asked				Cucbe1	1000 Fungal Genomes (Proposal ID: 662)	Cucurbitaria berberidis CBS 394.84 Standard Draft ( Project ID: 1006069 )
Cunech1	Cunninghamella echinulata NRRL 1382 v1.0	76405	Cunninghamella echinulata	2016	Joseph Spatafora	spatafoj@science.oregonstate.edu	not asked				Cunech1	1000 Fungal Genomes (Proposal ID: 662)	Cunninghamella echinulata NRRL 1382 Fungal Standard Draft ( Project ID: 1085221 )
Currey1	Teichospora sp. FL1471 v1.0	1907231	Teichospora sp. FL1471	2018	A. Elizabeth Arnold	barnoldaz@gmail.com	not asked				Currey1	1000 Fungal Genomes (Proposal ID: 662)	Teichospora sp. FL1471 Standard Draft ( Project ID: 1033497 )
Cyastr2	Cyathus striatus AH 40144 v1.0	68777	Cyathus striatus	2016	Jose Maria Barrasa	josembarrasa.61@gmail.com	not asked				Cyastr2	Study of the lignocellulolytic machinery in saprobic wood and leaf litter degrading Agaricales (Proposal ID: 1609)	Cyathus striatus AH 40144 Standard Draft ( Project ID: 1056738 )
Cylol1	Cylindrocarpon olidum MPI-CAGE-CH-0241 v1.0	303675	Cylindrocarpon olidum	2017	Francis Martin	fmartin@nancy.inra.fr	not asked				Cylol1	1KFG: Deep Sequencing of Ecologically-relevant Dikarya (Proposal ID: 1974)	Cylindrocarpon olidum YIMPH30372 Standard Draft ( Project ID: 1103677 )
Cysmur1	Cystostereum murrayi CysMur001 v1.0	467946	Cystostereum murrayi	2016	H�vard Kauserud	haavarka@ibv.uio.no	not asked				Cysmur1	1000 Fungal Genomes (Proposal ID: 662)	Cystostereum murraii CysMur001 Standard Draft ( Project ID: 1075447 )
Cytch1	Cytospora chrysosperma CFL2056 v1.0	252740	Valsa sordida	2017	Richard Hamelin	richard.hamelin@ubc.ca	not asked				Cytch1	Pathobiome of bioenergy trees (Proposal ID: 1999)	Cytospora chrysosperma CFL2056 Standard Draft ( Project ID: 1110761 )
Cytmel1	Cytidiella melzeri FP 102339 v1.0	1883072	Cytidiella melzeri	2016	Jon Magnuson	jon.magnuson@pnl.gov	not asked				Cytmel1	1000 Fungal Genomes (Proposal ID: 662)	Cytidiella melzeri FP 102339 Standard Draft ( Project ID: 1106168 )
Daces1	Dactylonectria estremocensis MPI-CAGE-AT-0021 v1.0	1079267	Dactylonectria estremocensis	2018	Francis Martin	fmartin@nancy.inra.fr	not asked				Daces1	1KFG: Deep Sequencing of Ecologically-relevant Dikarya (Proposal ID: 1974)	Dactylonectria estremocensis MPI-CAGE-AT-0021 Standard Draft ( Project ID: 1103627 )
Dacma1	Dactylonectria macrodidyma MPI-CAGE-AT-0147 v1.0	307937	Dactylonectria macrodidyma	2018	Francis Martin	fmartin@nancy.inra.fr	not asked				Dacma1	1KFG: Deep Sequencing of Ecologically-relevant Dikarya (Proposal ID: 1974)	Ilyonectria macrodidyma MPI-CAGE-AT-0147 Standard Draft ( Project ID: 1176442 )
Dacruf1	Dacryonaema rufum OMC1653 v1.0	2079950	Dacryonaema rufum	2018	Francis Martin	fmartin@nancy.inra.fr	not asked				Dacruf1	1KFG: Deep Sequencing of Ecologically-relevant Dikarya (Proposal ID: 1974)	Dacryonaema rufum OMC1653 Standard Draft ( Project ID: 1189262 )
Dactor1	Dacrymyces fennicus OMC1656 v1.0	2079947	Dacrymyces tortus	2018	Francis Martin	fmartin@nancy.inra.fr	not asked				Dactor1	1KFG: Deep Sequencing of Ecologically-relevant Dikarya (Proposal ID: 1974)	Dacrymyces tortus OMC1656 Standard Draft ( Project ID: 1177592 )
Dalgra1	Daldinia grandis CBS 114736 v1.0	103428	Daldinia grandis	2019	Jana U'Ren	juren@email.arizona.edu	not asked				Dalgra1	Comparative and population genomics of Xylariaceae: exploring the roles of endophytic fungi in lignocellulose degradation, nutrient cycling, and secondary metabolite production (Proposal ID: 503506)	Daldinia grandis CBS 114736 Standard Draft ( Project ID: 1224330 )
DallocAZ0526	Daldinia loculata AZ0526 v1.0	103429	Daldinia loculata	2019	Jana U'Ren	juren@email.arizona.edu	not asked				DallocAZ0526	Comparative and population genomics of Xylariaceae: exploring the roles of endophytic fungi in lignocellulose degradation, nutrient cycling, and secondary metabolite production (Proposal ID: 503506)	Daldinia loculata AZ0526 Standard Draft ( Project ID: 1224328 )
Dalver1	Daldinia vernicosa CBS 139.73 v1.0	114800	Daldinia vernicosa	2019	Jana U'Ren	juren@email.arizona.edu	not asked				Dalver1	Comparative and population genomics of Xylariaceae: exploring the roles of endophytic fungi in lignocellulose degradation, nutrient cycling, and secondary metabolite production (Proposal ID: 503506)	Daldinia vernicosa CBS 139.73 Minimal Draft ( Project ID: 1199930 )
Decga1	Decorospora gaudefroyi v1.0	184978	Decorospora gaudefroyi	2015	Patrik Inderbitzin	patrik.inderbitzin@gmail.com	not asked				Decga1	1000 Fungal Genomes (Proposal ID: 662)	Decorospora gaudefroyi P77 CBS 332.63 Standard Draft ( Project ID: 1032355 )
Delco1	Delitschia confertaspora ATCC 74209 v1.0	1513339	Delitschia confertaspora ATCC 74209	2014	Gerald Bills	billsge@vt.edu	not asked				Delco1	1000 Fungal Genomes (Proposal ID: 662)	Delitschia confertaspora ATCC 74209 Standard Draft ( Project ID: 1020481 )
DelFL0756_1	Valsariales sp. FL0756 v1.0	1680668	Valsariales	2018	A. Elizabeth Arnold	barnoldaz@gmail.com	not asked				DelFL0756_1	1000 Fungal Genomes (Proposal ID: 662)	Delitschia sp. FL0756 Minimal Draft ( Project ID: 1033457 )
Delst1	Delphinella strobiligena CBS 735.71 v1.0	147560	Delphinella strobiligena	2016	Jon Magnuson	jon.magnuson@pnl.gov	not asked				Delst1	1000 Fungal Genomes (Proposal ID: 662)	Delphinella strobiligena CBS 735.71 Standard Draft ( Project ID: 1019673 )
Denmi1	Dendrothele microspora FP 101998 v1.0	1124678	Dendrothele microspora	2018	Jon Magnuson	jon.magnuson@pnl.gov	not asked				Denmi1	1000 Fungal Genomes (Proposal ID: 662)	Dendrothele microspora FP 101998 Minimal Draft ( Project ID: 1119269 )
Denna1	Dendryphion nanum MPI-CAGE-CH-0243 v1.0	256645	Dendryphion nanum	2017	Francis Martin	fmartin@nancy.inra.fr	not asked				Denna1	1KFG: Deep Sequencing of Ecologically-relevant Dikarya (Proposal ID: 1974)	Dendryphion nanum 29 Standard Draft ( Project ID: 1103679 )
Densp1	Dentipellis sp. KUC8613 v1.0	1883078	Dentipellis sp. KUC8613	2015	In-Geol Choi	igchoi@korea.ac.kr	not asked				Densp1	1000 Fungal Genomes (Proposal ID: 662)	Dentipellis sp. KUC8613 Standard Draft ( Project ID: 1036192 )
Dicele1	Dichotomocladium elegans RSA 919- v1.0	101130	Dichotomocladium elegans	2017	Jason Stajich	jason.stajich@ucr.edu	not asked				Dicele1	Genomics of the early diverging lineages of fungi and their transition to terrestrial, plant-based ecologies (Proposal ID: 1978)	Dichotomocladium elegans RSA 919- Standard Draft ( Project ID: 1098935 )
Didex1	Didymella exigua CBS 183.55 v1.0	1150837	Didymella exigua CBS 183.55		Joseph Spatafora	spatafoj@science.oregonstate.edu	not asked				Didex1	1000 Fungal Genomes (Proposal ID: 662)	Didymella exigua CBS 183.55 ( Project ID: 407831 )
Didma1	Didymella zeae-maydis 3018	259522	Didymella maydis	2016	Gillian Turgeon	bgt1@cornell.edu	not asked				Didma1
Didsa1	Didymocrea sadasivanii CBS 438.65 v1.0	372059	Didymocrea sadasivanii	2017	Jon Magnuson	jon.magnuson@pnl.gov	not asked				Didsa1	1000 Fungal Genomes (Proposal ID: 662)	Didymocrea sadasivanii CBS 438.65 Standard Draft ( Project ID: 1054428 )
Diocr1	Dioszegia cryoxerica v1.0	603311	Dioszegia cryoxerica	2012	laurie Connell	laurie.connell@umit.maine.edu	not asked				Diocr1	Fungal Genome Program Extremophiles (Proposal ID: 1106)	Dioszegia cryoxerica Standard Draft ( Project ID: 1001559 )
Disac1	Dissoconium aciculare v1.0	112489	Dissoconium aciculare	2013	pedro Crous	p.crous@cbs.knaw.nl	not asked				Disac1	Dissoconium aciculare CBS 342.82 Standard Draft ( Project ID: 1011337 )	1000 Fungal Genomes (Proposal ID: 662)
Disorn1	Dissophora ornata CBS 347.77 v1.0	979620	Dissophora ornata	2018	Alessandro Desirò	desiro.alessandro@gmail.com	not asked				Disorn1	Genomics of the early diverging lineages of fungi and their transition to terrestrial, plant-based ecologies (Proposal ID: 1978)	Dissophora ornata CBS 347.77 Minimal Draft ( Project ID: 1098927 )
Dotsy1	Dothidotthia symphoricarpi v1.0	548649	Dothidotthia symphoricarpi	2013	pedro Crous	p.crous@cbs.knaw.nl	not asked				Dotsy1	1000 Fungal Genomes (Proposal ID: 662)	Dothidotthia symphoricarpi CBS 119687 Standard Draft ( Project ID: 1011345 )
Earsca1	Earliella scabrosa CIRM-BRFM 1817 v1.0	2478900	Earliella scabrosa	2017	Eric Record	eric.record@univ-amu.fr	not asked				Earsca1	Survey of lignocellulolytic capabilities over the order Polyporales (Fungi, Basidiomycetes) (Proposal ID: 999)	Earliella scabrosa CIRM-BRFM 1816 Standard Draft ( Project ID: 1127646 )
EbroAL04262	Epichloë bromicola AL04262	79588	Epichloe bromicola				not asked			http://uknowledge.uky.edu/plantpath_etds/14				proteins available at http://www.endophyte.uky.edu/
EbroAL0434	Epichloë bromicola AL0434	79588	Epichloe bromicola				not asked			http://uknowledge.uky.edu/plantpath_etds/14				proteins available at http://www.endophyte.uky.edu/
Echtin1	Echinodontium tinctorium Aho-80 v1.0	40440	Echinodontium tinctorium	2013	Jon Magnuson	jon.magnuson@pnl.gov	not asked				Echtin1	1000 Fungal Genomes (Proposal ID: 662)	Echinodontium tinctorium Aho-80 Standard Draft ( Project ID: 1006077 )
Ellano1	Ellisomyces anomalus CBS 243.57 v1.0	101134	Ellisomyces anomalus	2019	Jason Stajich	jason.stajich@ucr.edu	not asked				Ellano1	Genomics of the early diverging lineages of fungi and their transition to terrestrial, plant-based ecologies (Proposal ID: 1978)	Ellisomyces anomalus CBS 243.57 (type) Standard Draft ( Project ID: 1148118 )
Elmca1	Aporpium caryae L-13461	1211726	Elmerina caryae	2015	Daniel Lindner	dlindner@wisc.edu	not asked				Elmca1	1000 Fungal Genomes (Proposal ID: 662)	Elmerina caryae L-13461 Standard Draft ( Project ID: 1009626 )
Elsamp1	Elsinoe ampelina CECT 20119 v1.0	302913	Elsinoe ampelina	2015	Manuel Alfaro Sánchez	manuel.alfaro@unavarra.es	not asked				Elsamp1	1000 Fungal Genomes (Proposal ID: 662)	Elsinoe ampelina CECT 20119 Standard Draft ( Project ID: 1064684 )
Elyde1	Elytroderma deformans CBS183.68 v1.0	128019	Elytroderma deformans	2018	Richard Hamelin	richard.hamelin@ubc.ca	not asked				Elyde1	Pathobiome of bioenergy trees (Proposal ID: 1999)	Elytroderma deformans 183.68 Standard Draft ( Project ID: 1166950 )
Enthel1	Entophlyctis helioformis JEL805 v1.0	281842	Entophlyctis helioformis	2016	Timothy James	tyjames@umich.edu	not asked				Enthel1	Genomics of the early diverging lineages of fungi and their transition to terrestrial, plant-based ecologies (Proposal ID: 1978)	Entophlyctis helioformis JEL805 Standard Draft ( Project ID: 1098995 )
Entma1	Entoleuca mammata CFL468 v1.0	97380	Entoleuca mammata	2016	Richard Hamelin	richard.hamelin@ubc.ca	not asked				Entma1	Pathobiome of bioenergy trees (Proposal ID: 1999)	Entoleuca mammata CFL468 Standard Draft ( Project ID: 1117716 )
Epityp1	Epithele typhae CBS 203.58 v1.0	378194	Epithele typhae	2017	Jon Magnuson	jon.magnuson@pnl.gov	not asked				Epityp1	1000 Fungal Genomes (Proposal ID: 662)	Epithele typhae CBS 203.58 Standard Draft ( Project ID: 1119271 )
Erebi1	Eremomyces bilateralis CBS 781.70 v1.0	1392243	Eremomyces bilateralis CBS 781.70	2014	pedro Crous	p.crous@cbs.knaw.nl	not asked				Erebi1	1000 Fungal Genomes (Proposal ID: 662)	Eremomyces bilateralis CBS 781.70 Standard Draft ( Project ID: 1011349 )
Eryha1	Erythrobasidium hasegawianum ATCC 9536 v1.0	1397323	Erythrobasidium hasegawianum ATCC 9536	2015	Catherine Aime	maime@purdue.edu	not asked				Eryha1	1000 Fungal Genomes (Proposal ID: 662)	Erythrobasidium hasegawianum ATCC 9536 (P36) Standard Draft ( Project ID: 1019585 )
EurotioJF033F_1	Eurotiomycetes sp. JF 03-3F Goopy v1.0	2486360	Eurotiomycetes sp. JF 03-3F	2018	Steven Harris	sharris2@unl.edu	not asked				EurotioJF033F_1	Fungal interaction networks in biological soil crusts (Proposal ID: 502943)	Eurotiomycetes sp. JF 03-3F Minimal Draft ( Project ID: 1134600 )
EurotioJF034F_1	Eurotiomycetes sp. JF 03-4F Slimy v1.0	2486359	Eurotiomycetes sp. JF 03-4F	2018	Steven Harris	sharris2@unl.edu	not asked				EurotioJF034F_1	Fungal interaction networks in biological soil crusts (Proposal ID: 502943)	Eurotiomycetes sp. JF 03-4F Minimal Draft ( Project ID: 1134606 )
Exoalc1	Exophiala alcalophila ATCC 48519 v1.0	91920	Exophiala alcalophila	2016	John Gladden	JMGladden@lbl.gov	not asked				Exoalc1	Aromatic degrading bacteria and fungi (Proposal ID: 1889)	Exophiala alcalophila ATCC 48519 Minimal Draft ( Project ID: 1099315 )
Exoalc1_J33	Exophiala alcalophila J33 v1.0	91920	Exophiala alcalophila	2016	John Gladden	JMGladden@lbl.gov	not asked				Exoalc1_J33	Aromatic degrading bacteria and fungi (Proposal ID: 1889)	Exophiala alcalophila J33 Minimal Draft ( Project ID: 1099313 )
Exomac1	Exobasidium maculosum A7-4 v1.0	1493668	Exobasidium maculosum	2017	Marin Brewer	mtbrewer@uga.edu	not asked				Exomac1	1000 Fungal Genomes (Proposal ID: 662)	Exobasidium maculosum A7-4 Standard Draft ( Project ID: 1150438 )
Exova1	Exobasidium vaccinii MPITM v1.0	1314671	Exobasidium vaccinii MPITM	2013	Gunther Doehlemann	doehlemann@mpi-marburg.mpg.de	not asked				Exova1	1000 Fungal Genomes (Proposal ID: 662)	Exobasidium vaccinii Standard Draft ( Project ID: 1016319 )
Felpe1	Fellomyces penicillatus Phaff54-35 v1.0	5610	Fellomyces penicillatus	2015	Jon Magnuson	jon.magnuson@pnl.gov	not asked				Felpe1	1000 Fungal Genomes (Proposal ID: 662)	Fellomyces penicillatus Phaff54-35 Standard Draft ( Project ID: 1051257 )
Fenfe1	Fenestella fenestrata ATCC 66461 v1.0	914049	Fenestella fenestrata	2017	Jon Magnuson	jon.magnuson@pnl.gov	not asked				Fenfe1	1000 Fungal Genomes (Proposal ID: 662)	Fenestella fenestrata ATCC 66461 Standard Draft ( Project ID: 1119275 )
Fenlin1	Fennellomyces sp. T-0311 v1.0	1329386	Fennellomyces sp. T-0311	2017	Jason Stajich	jason.stajich@ucr.edu	not asked				Fenlin1	Genomics of the early diverging lineages of fungi and their transition to terrestrial, plant-based ecologies (Proposal ID: 1978)	Fennellomyces sp. T-0311 Standard Draft ( Project ID: 1098937 )
Fibin1	Fibulobasidium inconspicuum Phaff89-39 v1.0	57688	Fibulobasidium inconspicuum	2015	Jon Magnuson	jon.magnuson@pnl.gov	not asked				Fibin1	1000 Fungal Genomes (Proposal ID: 662)	Fibulobasidium inconspicuum Phaff89-39 Standard Draft ( Project ID: 1052658 )
Fimjon1	Fimicolochytrium jonesii JEL569 v1.0	1396493	Fimicolochytrium jonesii	2018	Timothy James	tyjames@umich.edu	not asked				Fimjon1	Genomics of the early diverging lineages of fungi and their transition to terrestrial, plant-based ecologies (Proposal ID: 1978)	Fimicolochytrium jonesii JEL569 Standard Draft ( Project ID: 1148044 )
Flafl1	Flavodon flavus 38 v1.0	559739	Flavodon flavus	2018	Oded Yarden	oded.yarden@mail.huji.ac.il	not asked				Flafl1	1000 Fungal Genomes (Proposal ID: 662)	Flavodon flavus 38 Standard Draft ( Project ID: 1150446 )
FlaPMI526_1	Flagelloscypha sp. PMI_526 v1.0	1485228	Flagelloscypha sp. PMI_526	2018	Gregory Bonito	bonito@msu.edu	not asked				FlaPMI526_1	1000 Fungal Genomes (Proposal ID: 662)	Flagelloscypha sp. PMI_526 Standard Draft ( Project ID: 1021566 )
Fomfom1	Fomes fomentarius CIRM-BRFM 1821 v1.0	40442	Fomes fomentarius	2017	Eric Record	eric.record@univ-amu.fr	not asked				Fomfom1	Survey of lignocellulolytic capabilities over the order Polyporales (Fungi, Basidiomycetes) (Proposal ID: 999)	Fomes fomentarius CIRM-BRFM 1821 Standard Draft ( Project ID: 1127630 )
Fomro1	Fomitopsis rosea Sig1Fomros20-ss v1.0	34475	Fomitopsis rosea	2018	Francis Martin	fmartin@nancy.inra.fr	not asked				Fomro1	1KFG: Deep Sequencing of Ecologically-relevant Dikarya (Proposal ID: 1974)	Fomitopsis rosea Sig1Fomros20-ss Minimal Draft ( Project ID: 1109519 )
Fomros1	Rhodofomes roseus CIRM-BRFM 1785 v1.0	34475	Fomitopsis rosea	2017	Eric Record	eric.record@univ-amu.fr	not asked				Fomros1	Survey of lignocellulolytic capabilities over the order Polyporales (Fungi, Basidiomycetes) (Proposal ID: 999)	Rhodofomes roseus CIRM-BRFM 1785 Standard Draft ( Project ID: 1127628 )
Fusco1	Fusarium commune MPI-SDFR-AT-0072 v1.0	249398	Fusarium commune	2018	Francis Martin	fmartin@nancy.inra.fr	not asked				Fusco1	1KFG: Deep Sequencing of Ecologically-relevant Dikarya (Proposal ID: 1974)	Fusarium commune MPI-SDFR-AT-0072 Standard Draft ( Project ID: 1176426 )
Fuseq1	Fusarium sp. FIESC 12 v1.0	2494465	Fusarium ipomoeae	2018	Francis Martin	fmartin@nancy.inra.fr	not asked				Fuseq1	1KFG: Deep Sequencing of Ecologically-relevant Dikarya (Proposal ID: 1974)	Fusarium equiseti FIESC 12 Standard Draft ( Project ID: 1103661 )
FusoxT415	Fusarium oxysporum f. sp. pisi T415 v1.0	179143	Fusarium oxysporum f. sp. pisi	2015	Jeffrey Coleman	jjamescoleman@gmail.com	not asked				FusoxT415	Exploring the supernumerary chromosomes of the Fusarium solani and Fusarium oxysporum species complexes: Reservoirs for functional genetic diversity (Proposal ID: 1408)	Fusarium oxysporum f. sp. pisi T415 Standard Draft ( Project ID: 1041484 )
Fusoxy1	Fusarium oxysporum MPI-SDFR-AT-0094 v1.0	5507	Fusarium oxysporum	2017	Francis Martin	fmartin@nancy.inra.fr	not asked				Fusoxy1	1KFG: Deep Sequencing of Ecologically-relevant Dikarya (Proposal ID: 1974)	Fusarium oxysporum Fox64 Standard Draft ( Project ID: 1103653 )
Fusoxys1	Fusarium oxysporum MPI-CAGE-CH-0212 v1.0	5507	Fusarium oxysporum	2018	Francis Martin	fmartin@nancy.inra.fr	not asked				Fusoxys1	1KFG: Deep Sequencing of Ecologically-relevant Dikarya (Proposal ID: 1974)	Fusarium oxysporum MPI-CAGE-CH-0212 Standard Draft ( Project ID: 1176432 )
Fusre1	Fusarium redolens MPI-CAGE-AT-0023 v1.0	48865	Fusarium redolens	2017	Francis Martin	fmartin@nancy.inra.fr	not asked				Fusre1	1KFG: Deep Sequencing of Ecologically-relevant Dikarya (Proposal ID: 1974)	Fusarium redolens MPI-CAGE-AT-0023 Standard Draft ( Project ID: 1103629 )
Fusso1	Fusarium solani FSSC 5 v1.0	169388	Fusarium solani	2017	Francis Martin	fmartin@nancy.inra.fr	not asked				Fusso1	1KFG: Deep Sequencing of Ecologically-relevant Dikarya (Proposal ID: 1974)	Fusarium solani FSSC 5 Standard Draft ( Project ID: 1103651 )
FusspF10_1	Fusarium sp. FSSC 10 v1.0	2268561	Fusarium sp. FSSC_10	2015	Jeffrey Coleman	jjamescoleman@gmail.com	not asked				FusspF10_1	Exploring the supernumerary chromosomes of the Fusarium solani and Fusarium oxysporum species complexes: Reservoirs for functional genetic diversity (Proposal ID: 1408)	Fusarium sp. FSSC 10 Standard Draft ( Project ID: 1034392 )
FusspF11_1	Fusarium sp. FSSC 11 v1.0	2268563	Fusarium sp. FSSC_11	2015	Jeffrey Coleman	jjamescoleman@gmail.com	not asked				FusspF11_1	Exploring the supernumerary chromosomes of the Fusarium solani and Fusarium oxysporum species complexes: Reservoirs for functional genetic diversity (Proposal ID: 1408)	Fusarium sp. FSSC 11 Standard Draft ( Project ID: 1034404 )
FusspF23_1	Fusarium sp. FSSC 23 v1.0	2268562	Fusarium sp. FSSC_23	2015	Jeffrey Coleman	jjamescoleman@gmail.com	not asked				FusspF23_1	Exploring the supernumerary chromosomes of the Fusarium solani and Fusarium oxysporum species complexes: Reservoirs for functional genetic diversity (Proposal ID: 1408)	Fusarium sp. FSSC 23 Standard Draft ( Project ID: 1034396 )
Fustr1	Fusarium tricinctum MPI-SDFR-AT-0068 v1.0	61284	Fusarium tricinctum	2018	Francis Martin	fmartin@nancy.inra.fr	not asked				Fustr1	1KFG: Deep Sequencing of Ecologically-relevant Dikarya (Proposal ID: 1974)	Fusarium tricinctum F194 Standard Draft ( Project ID: 1103643 )
Fustri1	Fusarium tricinctum MPI-SDFR-AT-0044 v1.0	61284	Fusarium tricinctum	2018	Francis Martin	fmartin@nancy.inra.fr	not asked				Fustri1	1KFG: Deep Sequencing of Ecologically-relevant Dikarya (Proposal ID: 1974)	Fusarium tricinctum MPI-SDFR-AT-0044 Standard Draft ( Project ID: 1176430 )
Fusven1	Fusarium venenatum MPI-CAGE-CH-0201 v1.0	56646	Fusarium venenatum	2018	Francis Martin	fmartin@nancy.inra.fr	not asked				Fusven1	1KFG: Deep Sequencing of Ecologically-relevant Dikarya (Proposal ID: 1974)	Fusarium venenatum MPI-CAGE-CH-0201 Standard Draft ( Project ID: 1176444 )
Gaesem1	Gaertneriomyces semiglobifer Barr 43 v1.0	109897	Gaertneriomyces semiglobifer	2016	Timothy James	tyjames@umich.edu	not asked				Gaesem1	Genomics of the early diverging lineages of fungi and their transition to terrestrial, plant-based ecologies (Proposal ID: 1978)	Gaertneriomyces semiglobifer Barr 43 Standard Draft ( Project ID: 1098981 )
Galinc1	Galzinia incrustans CBS 104901 v1.0	202708	Galzinia incrustans	2017	Jon Magnuson	jon.magnuson@pnl.gov	not asked				Galinc1	1000 Fungal Genomes (Proposal ID: 662)	Galzinia incrustans CBS 104901 Standard Draft ( Project ID: 1119277 )
Gaumor1_1	Gautieria morchelliformis GMNE.BST v1.0	112417	Gautieria morchelliformis	2015	pedro Crous	p.crous@cbs.knaw.nl	not asked				Gaumor1_1	1000 Fungal Genomes (Proposal ID: 662)	Gautieria morchelliformis GMNE.BST Standard Draft ( Project ID: 1019425 )
Geatri1	Geastrum triplex GST.BST v1.0	90948	Geastrum triplex	2015	pedro Crous	p.crous@cbs.knaw.nl	not asked				Geatri1	1000 Fungal Genomes (Proposal ID: 662)	Geastrum triplex GST.BST Standard Draft ( Project ID: 1019441 )
Gelte1	Gelasinospora tetrasperma v1.0	94610	Neurospora tetraspora	2017	Francis Martin	fmartin@nancy.inra.fr	not asked				Gelte1	1KFG: Deep Sequencing of Ecologically-relevant Dikarya (Proposal ID: 1974)	Gelasinospora tetrasperma CBS 560.94 Standard Draft ( Project ID: 1109077 )
Geocar1	Geopyxis carbonaria DOB1671 v1.0	49969	Geopyxis carbonaria	2018	Thomas Bruns	pogon@berkeley.edu	not asked				Geocar1	Functional genomics of pyrophilous fungi – determining the fate of pyrolyzed carbon in post-fire soils (Proposal ID: 502941)	Geopyxis carbonaria DOB1671 Standard Draft ( Project ID: 1127117 )
Gervar1	Geranomyces variabilis JEL559 v1.0	109894	Geranomyces variabilis	2016	Mary Berbee	mary.berbee@gmail.com	not asked				Gervar1	1000 Fungal Genomes (Proposal ID: 662)	Geranomyces variabilis JEL 559 Standard Draft ( Project ID: 1042709 )
Gilper1	Gilbertella persicaria var. persicaria CBS 190.32-T v1.0	983150	Gilbertella persicaria var. persicaria	2016	Jason Stajich	jason.stajich@ucr.edu	not asked				Gilper1	Genomics of the early diverging lineages of fungi and their transition to terrestrial, plant-based ecologies (Proposal ID: 1978)	Gilbertella persicaria var. persicaria CBS 190.32- T Standard Draft ( Project ID: 1098939 )
Gloac1	Glomerella acutata (Colletotrichum fiorinae MH 18) v1.0	27357	Colletotrichum acutatum	2016	Francis Martin	fmartin@nancy.inra.fr	not asked				Gloac1	Metatranscriptomics of Soil Forest Ecosystems (Proposal ID: 570)	Glomerella acutata Standard Draft ( Project ID: 1006306 )
Gloci1	Glomerella cingulata 23 (Colletotrichum gloeosporoides 23) v1.0	474922	Colletotrichum gloeosporioides	2012	Francis Martin	fmartin@nancy.inra.fr	not asked				Gloci1	Metatranscriptomics of Soil Forest Ecosystems (Proposal ID: 570)	Glomerella cingulata 23 Standard Draft ( Project ID: 1006302 )
Glocon1	Gloeopeniophorella convolvens OM19405 v1.0	205761	Gloeopeniophorella convolvens	2016	Brian Looney	bpl10@duke.edu	not asked				Glocon1	1KFG: Deep Sequencing of Ecologically-relevant Dikarya (Proposal ID: 1974)	Gloeopeniophorella convolvens OM19405 Standard Draft ( Project ID: 1106231 )
Glonio1	Gloniopsis sp. FL0384 v1.0	1907235	Gloniopsis sp. FL0384	2018	A. Elizabeth Arnold	barnoldaz@gmail.com	not asked				Glonio1	1000 Fungal Genomes (Proposal ID: 662)	Gloniopsis sp. FL0384 Minimal Draft ( Project ID: 1033461 )
Glopol1	Globomyces pollinis-pini Arg68 v1.0	382532	Globomyces pollinis-pini	2016	Timothy James	tyjames@umich.edu	not asked				Glopol1	Genomics of the early diverging lineages of fungi and their transition to terrestrial, plant-based ecologies (Proposal ID: 1978)	Globomyces pollinis-pini Arg68 Standard Draft ( Project ID: 1098991 )
Golci1	Golovinomyces cichoracearum UCSC1 v1.0	62708	Golovinomyces cichoracearum	2017	Mary Wildermuth	mwildermuth@berkeley.edu	not asked				Golci1	Comparative Genomics of Powdery Mildews and Associated Host Plants (Proposal ID: 1657)	Golovinomyces cichoracearum Race UCSC1 Standard Draft ( Project ID: 1055992 )
Gonbut1	Gongronella butleri v1.0	101105	Gongronella butleri	2016	Ying Chang	changyi@science.oregonstate.edu	not asked				Gonbut1	Genomics of the early diverging lineages of fungi and their transition to terrestrial, plant-based ecologies (Proposal ID: 1978)	Gongronella butleri CBS 227.36+ Standard Draft ( Project ID: 1098955 )
Gorhay1	Gorgonomyces haynaldii MP57 v1.0	382530	Gorgonomyces haynaldii	2018	Timothy James	tyjames@umich.edu	not asked				Gorhay1	Genomics of the early diverging lineages of fungi and their transition to terrestrial, plant-based ecologies (Proposal ID: 1978)	Gorgonomyces haynaldii MP57 Standard Draft ( Project ID: 1148046 )
Greab1	Gremmeniella abietina DAOM 170408 v1.0	127520	Gremmeniella abietina	2017	Richard Hamelin	richard.hamelin@ubc.ca	not asked				Greab1	Pathobiome of bioenergy trees (Proposal ID: 1999)	Gremmeniella abietina DAOM 170408 Standard Draft ( Project ID: 1104310 )
Guyne1	Guyanagaster necrorhiza MCA 3950 v1.0	1450536	Guyanagaster necrorhizus MCA 3950	2014	Catherine Aime	maime@purdue.edu	not asked				Guyne1	1000 Fungal Genomes (Proposal ID: 662)	Guyanagaster necrorhiza MCA 3950 Standard Draft ( Project ID: 1019625 )
Gyman1	Gymnopus androsaceus JB14 v1.0	1447944	Gymnopus androsaceus JB14	2015	Francis Martin	fmartin@nancy.inra.fr	not asked				Gyman1	Metatranscriptomics of Soil Forest Ecosystems (Proposal ID: 570)	Gymnopus androsaceus JB14 Standard Draft ( Project ID: 1026975 )
Gymau1	Gymnascella aurantiaca v1.0	78594	Gymnascella aurantiaca	2016	Kerry O'Donnell	kerry.odonnell@ars.usda.gov	not asked				Gymau1	1000 Fungal Genomes (Proposal ID: 662)	Gymnascella aurantica NRRL 5967 Standard Draft ( Project ID: 1006431 )
Gymch1	Gymnopilus chrysopellus PR-1187 v1.0	1314808	Gymnopilus chrysopellus PR-1187	2013	Daniel Lindner	dlindner@wisc.edu	not asked				Gymch1	1000 Fungal Genomes (Proposal ID: 662)	Gymnopilus chrysopellus PR-1187 Standard Draft ( Project ID: 1006081 )
Gymci1_1	Gymnascella citrina v1.1	37245	Gymnascella citrina	2016	Kerry O'Donnell	kerry.odonnell@ars.usda.gov	not asked				Gymci1_1	1000 Fungal Genomes (Proposal ID: 662)	Gymnascella citrina NRRL 5970 Standard Draft ( Project ID: 1006435 )
Gymear1	Gymnopus earleae GB-263.02 v1.0	236213	Gymnopus earleae	2016	Francis Martin	fmartin@nancy.inra.fr	not asked				Gymear1	Metatranscriptomics of Soil Forest Ecosystems (Proposal ID: 570)	Gymnopus earleae GB-263.02 Standard Draft ( Project ID: 1104824 )
Gymjun1	Gymnopilus junonius AH 44721 v1.0	109634	Gymnopilus junonius	2017	Jose Maria Barrasa	josembarrasa.61@gmail.com	not asked				Gymjun1	Study of the lignocellulolytic machinery in saprobic wood and leaf litter degrading Agaricales (Proposal ID: 1609)	Gymnopilus junonius AH 44721 Standard Draft ( Project ID: 1056762 )
Gyresc1	Gyromitra esculenta CBS101906 v1.0	33161	Gyromitra esculenta	2016	Jon Magnuson	jon.magnuson@pnl.gov	not asked				Gyresc1	1000 Fungal Genomes (Proposal ID: 662)	Gyromitra esculenta CBS101906 Standard Draft ( Project ID: 1051239 )
Gyrli1	Gyrodon lividus BX v1.0	1450528	Gyrodon lividus BX	2014	Francis Martin	fmartin@nancy.inra.fr	not asked				Gyrli1	Exploring the Genome Diversity of Mycorrhizal Fungi to Understand the Evolution and Functioning of Symbiosis in Woody Shrubs and Trees (Proposal ID: 305)	Gyrodon lividus BX Standard Draft ( Project ID: 1016731 )
Halrad1	Halteromyces radiatus CBS 162.75 v1.0	101107	Halteromyces radiatus	2018	Ying Chang	changyi@science.oregonstate.edu	not asked				Halrad1	Genomics of the early diverging lineages of fungi and their transition to terrestrial, plant-based ecologies (Proposal ID: 1978)	Halteromyces radiatus CBS 162.75 T Standard Draft ( Project ID: 1098947 )
Helpul1	Helicostylum pulchrum RSA 2064 v1.0	562976	Helicostylum pulchrum	2018	Joseph Spatafora	spatafoj@science.oregonstate.edu	not asked				Helpul1	Genomics of the early diverging lineages of fungi and their transition to terrestrial, plant-based ecologies (Proposal ID: 1978)	Helicostylum pulchrum RSA 2064 Standard Draft ( Project ID: 1119348 )
Hercor1	Hericium coralloides FP-101451 v1.0	100756	Hericium coralloides	2017	Jon Magnuson	jon.magnuson@pnl.gov	not asked				Hercor1	1000 Fungal Genomes (Proposal ID: 662)	Hericium coralloides FP-101451 Standard Draft ( Project ID: 1006085 )
Herpot1_1	Herpotrichia sp. AK1299 v1.0	1907527	Herpotrichia sp. AK1299	2018	A. Elizabeth Arnold	barnoldaz@gmail.com	not asked				Herpot1_1	1000 Fungal Genomes (Proposal ID: 662)	Herpotrichia sp. AK1299 Standard Draft ( Project ID: 1033477 )
Hethyg1	Heterodoassansia hygrophilae CBS 346.65 v1.0	2031139	Heterodoassansia hygrophilae	2018	Catherine Aime	maime@purdue.edu	not asked				Hethyg1	1000 Fungal Genomes (Proposal ID: 662)	Heterodoassansia hygrophilae CBS 346.65 Standard Draft ( Project ID: 1185594 )
Hetpy1	Heterogastridium pycnidioideum ATCC MYA-4631 v1.0	1397325	Heterogastridium pycnidioideum ATCC MYA-4631	2013	Catherine Aime	maime@purdue.edu	not asked				Hetpy1	1000 Fungal Genomes (Proposal ID: 662)	Heterogastridium pycnidioideum ATCC MYA-4631 (P27) Standard Draft ( Project ID: 1019593 )
Hexnit1	Hexagonia nitida CIRM-BRFM 1802 v1.0	1140402	Hexagonia nitida	2017	Eric Record	eric.record@univ-amu.fr	not asked				Hexnit1	Survey of lignocellulolytic capabilities over the order Polyporales (Fungi, Basidiomycetes) (Proposal ID: 999)	Hexagonia nitida CIRM-BRFM 1802 Standard Draft ( Project ID: 1127632 )
Horac1	Hortaea acidophila CBS 113389 v1.0	245834	Neohortaea acidophila	2015	Jon Magnuson	jon.magnuson@pnl.gov	not asked				Horac1	1000 Fungal Genomes (Proposal ID: 662)	Hortaea acidophila CBS 113389 Standard Draft ( Project ID: 1040525 )
Hyabl1	Hyalopycnis blepharistoma ATCC 48560 v1.0	138530	Hyalopycnis blepharistoma	2014	Jon Magnuson	jon.magnuson@pnl.gov	not asked				Hyabl1	1000 Fungal Genomes (Proposal ID: 662)	Hyalopycnis blepharistoma ATCC 48560 Standard Draft ( Project ID: 1045309 )
Hyacur1	Hyaloraphidium curvatum SAG235-1 v1.0	82268	Hyaloraphidium curvatum	2018	Timothy James	tyjames@umich.edu	not asked				Hyacur1	Genomics of the early diverging lineages of fungi and their transition to terrestrial, plant-based ecologies (Proposal ID: 1978)	Hyaloraphidium curvatum SAG235-1 Standard Draft ( Project ID: 1148048 )
Hydfim1	Hydnopolyporus fimbriatus CBS384.51 v1.0	378272	Hydnopolyporus fimbriatus	2015	Jon Magnuson	jon.magnuson@pnl.gov	not asked				Hydfim1	1000 Fungal Genomes (Proposal ID: 662)	Hydnopolyporus fimbriatus CBS384.51 Standard Draft ( Project ID: 1051179 )
Hydru2	Hydnum rufescens UP504 v2.0	1448309	Hydnum rufescens UP504	2014	Francis Martin	fmartin@nancy.inra.fr	not asked				Hydru2	1000 Fungal Genomes (Proposal ID: 662)	Hydnum rufescens UP504 Standard Draft ( Project ID: 1019557 )
HyFL0543_1	Hypoxylon sp. FL0543 v1.0	1896109	Hypoxylon sp.	2019	Jana U'Ren	juren@email.arizona.edu	not asked				HyFL0543_1	Comparative and population genomics of Xylariaceae: exploring the roles of endophytic fungi in lignocellulose degradation, nutrient cycling, and secondary metabolite production (Proposal ID: 503506)	Hypoxylon sp. FL0543 Minimal Draft ( Project ID: 1199944 )
HyFL0890_1	Hypoxylon sp. FL0890 v1.0	1896109	Hypoxylon sp.	2019	Jana U'Ren	juren@email.arizona.edu	not asked				HyFL0890_1	Comparative and population genomics of Xylariaceae: exploring the roles of endophytic fungi in lignocellulose degradation, nutrient cycling, and secondary metabolite production (Proposal ID: 503506)	Hypoxylon sp. FL0890 Minimal Draft ( Project ID: 1199948 )
Hygaur1	Hygrophoropsis aurantiaca ATCC 28755 v1.0	72124	Hygrophoropsis aurantiaca	2018	Jon Magnuson	jon.magnuson@pnl.gov	not asked				Hygaur1	1000 Fungal Genomes (Proposal ID: 662)	Hygrophoropsis aurantiaca ATCC 28755 Standard Draft ( Project ID: 1045297 )
Hymrad1	Hymenopellis radicata IJFM A160 v1.0	937743	Hymenopellis radicata	2015	Jose Maria Barrasa	josembarrasa.61@gmail.com	not asked				Hymrad1	Study of the lignocellulolytic machinery in saprobic wood and leaf litter degrading Agaricales (Proposal ID: 1609)	Hymenopellis radicata IJFM A160 Standard Draft ( Project ID: 1056726 )
Hymvar1	Hymenoscyphus varicosporoides PMI_453 v1.0	354079	Hymenoscyphus varicosporoides	2016	Jon Magnuson	jon.magnuson@pnl.gov	not asked				Hymvar1	1KFG: Deep Sequencing of Ecologically-relevant Dikarya (Proposal ID: 1974)	Hymenoscyphus varicosporoides PMI_453 Standard Draft ( Project ID: 1113377 )
HyNC0597_1	Hypoxylon sp. NC0597 v1.0	1896109	Hypoxylon sp.	2019	Jana U'Ren	juren@email.arizona.edu	not asked				HyNC0597_1	Comparative and population genomics of Xylariaceae: exploring the roles of endophytic fungi in lignocellulose degradation, nutrient cycling, and secondary metabolite production (Proposal ID: 503506)	Hypoxylon sp. genotype 352 NC0597 Standard Draft ( Project ID: 1224364 )
Hypmon1	Hypoxylon monticulosum FL0542 v1.0	326669	Hypoxylon monticulosum	2019	Jana U'Ren	juren@email.arizona.edu	not asked				Hypmon1	Comparative and population genomics of Xylariaceae: exploring the roles of endophytic fungi in lignocellulose degradation, nutrient cycling, and secondary metabolite production (Proposal ID: 503506)	Hypoxylon monticulosum FL0542 Minimal Draft ( Project ID: 1199942 )
Hyssto1	Hysterangium stoloniferum HS.BST v1.0	1447937	Hysterangium stoloniferum HS.BST	2017	pedro Crous	p.crous@cbs.knaw.nl	not asked				Hyssto1	1000 Fungal Genomes (Proposal ID: 662)	Hysterangium stoloniferum HS.BST Standard Draft ( Project ID: 1019429 )
Ilyeu1	Ilyonectria europaea MPI-CAGE-AT-0026 v1.0	1079114	Ilyonectria europaea	2017	Francis Martin	fmartin@nancy.inra.fr	not asked				Ilyeu1	1KFG: Deep Sequencing of Ecologically-relevant Dikarya (Proposal ID: 1974)	Ilyonectria europaea MPI-CAGE-AT-0026 Standard Draft ( Project ID: 1103631 )
Ilyrob1	Ilyonectria robusta PMI_751 v1.0	1079257	Ilyonectria robusta	2016	Francis Martin	fmartin@nancy.inra.fr	not asked				Ilyrob1	1KFG: Deep Sequencing of Ecologically-relevant Dikarya (Proposal ID: 1974)	Ilyonectria robusta PMI_751 Standard Draft ( Project ID: 1113389 )
Irplac1	Irpex lacteus CCBAS Fr. 238 617/93 v1.0	5319	Irpex lacteus	2016	Marie-Noëlle Rosso	marie-noelle.rosso@univ-amu.fr	not asked				Irplac1	Survey of lignocellulolytic capabilities over the order Polyporales (Fungi, Basidiomycetes) (Proposal ID: 999)	Irpex lacteus CCBAS Fr. 238 617/93 Standard Draft ( Project ID: 1112606 )
Isori2	Issatchenkia orientalis ATCC PTA-6658 v2.0	4909	Pichia kudriavzevii	2018	Huimin Zhao	zhao5@illinois.edu	not asked				Isori2	CABBI: Genome Sequencing of Issatchenkia orientalist strains (Proposal ID: 503753)	Issatchenkia orientalis ATCC PTA-6658 Standard Draft ( Project ID: 1191928 )
Issori2	Issatchenkia orientalis ATCC 32196 v2.0	4909	Pichia kudriavzevii	2018	Huimin Zhao	zhao5@illinois.edu	not asked				Issori2	CABBI: Genome Sequencing of Issatchenkia orientalist strains (Proposal ID: 503753)	Issatchenkia orientalis ATCC_32196 Standard Draft ( Project ID: 1191926 )
Issorie2	Issatchenkia orientalis SD108 v2.0	4909	Pichia kudriavzevii	2018	Huimin Zhao	zhao5@illinois.edu	not asked				Issorie2	CABBI: Genome Sequencing of Issatchenkia orientalist strains (Proposal ID: 503753)	Issatchenkia orientalis SD108 Standard Draft ( Project ID: 1191930 )
Jahaq1	Jahnula aquatica CBS 123560 v1.0	435389	Jahnula aquatica	2018	Jon Magnuson	jon.magnuson@pnl.gov	not asked				Jahaq1	1000 Fungal Genomes (Proposal ID: 662)	Jahnula aquatica CBS 123560 Minimal Draft ( Project ID: 1019693 )
Kalpfe1	Kalaharituber pfeilii F3 v1.0	139406	Kalaharituber pfeilii	2015	Yaron Sitrit	sitrit@bgu.ac.il	not asked				Kalpfe1	1000 Fungal Genomes (Proposal ID: 662)	Kalaharituber pfeilii F3 Standard Draft ( Project ID: 1060175 )
Karrh1	Karstenula rhodostoma CBS 690.94 v1.0	1392251	Karstenula rhodostoma CBS 690.94	2014	pedro Crous	p.crous@cbs.knaw.nl	not asked				Karrh1	1000 Fungal Genomes (Proposal ID: 662)	Karstenula rhodostoma CBS 690.94 Standard Draft ( Project ID: 1019721 )
Khuory1	Khuskia oryzae ATCC 28132 v1.0	668251	Khuskia oryzae	2016	Jon Magnuson	jon.magnuson@pnl.gov	not asked				Khuory1	1000 Fungal Genomes (Proposal ID: 662)	Khuskia oryzae ATCC28132 Annotated Standard Draft ( Project ID: 1051221 )
Kicala1	Kickxella alabastrina RSA 675 v1.0	61397	Kickxella alabastrina	2017	Joseph Spatafora	spatafoj@science.oregonstate.edu	not asked				Kicala1	Genomics of the early diverging lineages of fungi and their transition to terrestrial, plant-based ecologies (Proposal ID: 1978)	Kickxella alabastrina RSA 675 Standard Draft ( Project ID: 1099021 )
Kircor1	Mucor cordense RSA 1222 v1.0	562975	Helicostylum cordense	2017	Joseph Spatafora	spatafoj@science.oregonstate.edu	not asked				Kircor1	Genomics of the early diverging lineages of fungi and their transition to terrestrial, plant-based ecologies (Proposal ID: 1978)	Kirkomyces cordense RSA 1222 T Standard Draft ( Project ID: 1099019 )
Kredeu1	Kretzschmaria deusta IL1129 v1.0	110526	Kretzschmaria deusta	2019	Jana U'Ren	juren@email.arizona.edu	not asked				Kredeu1	Comparative and population genomics of Xylariaceae: exploring the roles of endophytic fungi in lignocellulose degradation, nutrient cycling, and secondary metabolite production (Proposal ID: 503506)	Kretzschmaria deusta IL1129 Standard Draft ( Project ID: 1224362 )
Lacaka1	Lactarius akahatsu QP v1.0	416441	Lactarius akahatsu	2018	Francis Martin	fmartin@nancy.inra.fr	not asked				Lacaka1	1KFG: Deep Sequencing of Ecologically-relevant Dikarya (Proposal ID: 1974)	Lactarius akahatsu QP Standard Draft ( Project ID: 1177532 )
Lacdel1	Lactarius deliciosus 48 v1.0	55514	Lactarius deliciosus	2018	Francis Martin	fmartin@nancy.inra.fr	not asked				Lacdel1	1KFG: Deep Sequencing of Ecologically-relevant Dikarya (Proposal ID: 1974)	Lactarius deliciosus 48 Standard Draft ( Project ID: 1177530 )
Lachat1	Lactarius hatsudake 109 v1.0	416442	Lactarius hatsudake	2018	Francis Martin	fmartin@nancy.inra.fr	not asked				Lachat1	1KFG: Deep Sequencing of Ecologically-relevant Dikarya (Proposal ID: 1974)	Lactarius hatsudake 109 Standard Draft ( Project ID: 1177536 )
Lachen1	Lactarius hengduanensis 84 v1.0	1932122	Lactarius hengduanensis	2018	Francis Martin	fmartin@nancy.inra.fr	not asked				Lachen1	1KFG: Deep Sequencing of Ecologically-relevant Dikarya (Proposal ID: 1974)	Lactarius hengduanensis 84 Standard Draft ( Project ID: 1177540 )
Lacpsa1	Lactarius psammicola BPL869 v1.0	1907521	Lactarius psammicola	2018	Brian Looney	bpl10@duke.edu	not asked				Lacpsa1	1000 Fungal Genomes (Proposal ID: 662)	Lactarius psammicola BPL869 Standard Draft ( Project ID: 1092656 )
Lacpse1	Lactarius pseudohatsudake 88 v1.0	1932123	Lactarius pseudohatsudake	2018	Francis Martin	fmartin@nancy.inra.fr	not asked				Lacpse1	1KFG: Deep Sequencing of Ecologically-relevant Dikarya (Proposal ID: 1974)	Lactarius pseudohatsudake 88 Standard Draft ( Project ID: 1177542 )
Lacqui1	Lactarius quietus S23C v1.0	111141	Lactarius quietus	2016	Francis Martin	fmartin@nancy.inra.fr	not asked				Lacqui1	Exploring the Genome Diversity of Mycorrhizal Fungi to Understand the Evolution and Functioning of Symbiosis in Woody Shrubs and Trees (Proposal ID: 305)	Lactarius quietus SC23 Standard Draft ( Project ID: 1006257 )
Lacsan1	Lactarius sanguifluus B21 v1.0	111137	Lactarius sanguifluus	2018	Francis Martin	fmartin@nancy.inra.fr	not asked				Lacsan1	1KFG: Deep Sequencing of Ecologically-relevant Dikarya (Proposal ID: 1974)	Lactarius sanguifluus B21 Standard Draft ( Project ID: 1177534 )
Lacsu1	Lachnellula subtilissima CBS 196.66 v1.0	602034	Lachnellula subtilissima	2018	Francis Martin	fmartin@nancy.inra.fr	not asked				Lacsu1	1KFG: Deep Sequencing of Ecologically-relevant Dikarya (Proposal ID: 1974)	Lachnellula subtilissima CBS 196.66 Standard Draft ( Project ID: 1108927 )
Lacsub1	Lactifluus subvellereus BPL653 v1.0	1837270	Lactifluus subvellereus	2016	Francis Martin	fmartin@nancy.inra.fr	not asked				Lacsub1	1KFG: Deep Sequencing of Ecologically-relevant Dikarya (Proposal ID: 1974)	Lactifluus subvellereus BPL653 Standard Draft ( Project ID: 1108981 )
Lacviv1	Lactarius vividus 141 v1.0	1740625	Lactarius vividus	2018	Francis Martin	fmartin@nancy.inra.fr	not asked				Lacviv1	1KFG: Deep Sequencing of Ecologically-relevant Dikarya (Proposal ID: 1974)	Lactarius vividus 141 Standard Draft ( Project ID: 1177538 )
Lacvol1	Lactifluus volemus BPL652 v1.0	71967	Lactarius volemus	2016	Brian Looney	bpl10@duke.edu	not asked				Lacvol1	1KFG: Deep Sequencing of Ecologically-relevant Dikarya (Proposal ID: 1974)	Lactifluus volemus BPL652 Standard Draft ( Project ID: 1106233 )
Lashi1	Lasiosphaeris hispida CBS 955.72 v1.0	260671	Lasiosphaeria hispida	2017	Francis Martin	fmartin@nancy.inra.fr	not asked				Lashi1	1KFG: Deep Sequencing of Ecologically-relevant Dikarya (Proposal ID: 1974)	Lasiosphaeris hispida CBS 955.72 Standard Draft ( Project ID: 1109055 )
Lashir1	Lasiosphaeris hirsuta SMH4607-1 v1.0	260670	Lasiosphaeris hirsuta	2017	Francis Martin	fmartin@nancy.inra.fr	not asked				Lashir1	1KFG: Deep Sequencing of Ecologically-relevant Dikarya (Proposal ID: 1974)	Lasiosphaeris hirsuta SMH4607-1 Standard Draft ( Project ID: 1133627 )
Lasmin1	Lasiosphaeria miniovina SMH2392-1A v1.0	1954250	Lasiosphaeria miniovina	2017	Francis Martin	fmartin@nancy.inra.fr	not asked				Lasmin1	1KFG: Deep Sequencing of Ecologically-relevant Dikarya (Proposal ID: 1974)	Lasiosphaeria miniovina SMH2392-1A Standard Draft ( Project ID: 1133621 )
Lasov1	Lasiosphaeria ovina CBS 958.72 v1.0	92902	Lasiosphaeria ovina	2017	Francis Martin	fmartin@nancy.inra.fr	not asked				Lasov1	1KFG: Deep Sequencing of Ecologically-relevant Dikarya (Proposal ID: 1974)	Lasiosphaeria ovina CBS 958.72 Standard Draft ( Project ID: 1109069 )
Laxbic1	Laxitextum bicolor CBS 258.73 v1.0	68771	Laxitextum bicolor	2018	Jon Magnuson	jon.magnuson@pnl.gov	not asked				Laxbic1	1000 Fungal Genomes (Proposal ID: 662)	Laxitextum bicolor CBS 258.73 Standard Draft ( Project ID: 1119281 )
LecAK0013_1	Lecythophora sp. AK0013 v1.0	1884255	Coniochaeta sp. AK0013	2015	A. Elizabeth Arnold	barnoldaz@gmail.com	not asked				LecAK0013_1	1000 Fungal Genomes (Proposal ID: 662)	Lecythophora sp. AK0013 Standard Draft ( Project ID: 1033493 )
Leisp1	Leiotrametes sp BRFM 1775 v1.0	1391044	Leiotrametes	2014	Eric Record	eric.record@univ-amu.fr	not asked				Leisp1	Survey of lignocellulolytic capabilities over the order Polyporales (Fungi, Basidiomycetes) (Proposal ID: 999)	Leiotrametes sp. BRFM 1775 Standard Draft ( Project ID: 1037392 )
Lenafn_TMI1502_1	Lentinula afn. lateritia sp 3 TMI1502 v1.0	40482	Lentinula lateritia	2018	David S. Hibbett	dhibbett@clarku.edu	not asked				Lenafn_TMI1502_1	Comparative and functional genomics of shiitake mushrooms: an international collaboration to resolve evolutionary relationships, substrate specificity, growth profiles, and routes to domestication in the amphi-Pacific genus Lentinula (Proposal ID: 1911)	Lentinula afn. lateritia sp 3 TMI1502 Minimal Draft ( Project ID: 1129951 )
Lenafn1	Lentinula afn. lateritia sp2 HRB7682 ss15 v1.0	40482	Lentinula lateritia	2017	David S. Hibbett	dhibbett@clarku.edu	not asked				Lenafn1	Comparative and functional genomics of shiitake mushrooms: an international collaboration to resolve evolutionary relationships, substrate specificity, growth profiles, and routes to domestication in the amphi-Pacific genus Lentinula (Proposal ID: 1911)	Lentinula afn. lateritia sp2 HRB7682 ss15 Standard Draft ( Project ID: 1129864 )
Lenedo1	Lentinula edodes Le(Bin) 0899 ss11 v1.0	5353	Lentinula edodes	2017	David S. Hibbett	dhibbett@clarku.edu	not asked				Lenedo1	Comparative and functional genomics of shiitake mushrooms: an international collaboration to resolve evolutionary relationships, substrate specificity, growth profiles, and routes to domestication in the amphi-Pacific genus Lentinula (Proposal ID: 1911)	Lentinula edodes Le(Bin) 0899 ss11 Standard Draft ( Project ID: 1097928 )
Lenfl1	Lentithecium fluviatile v1.0	690899	Lentithecium fluviatile	2012	pedro Crous	p.crous@cbs.knaw.nl	not asked				Lenfl1	1000 Fungal Genomes (Proposal ID: 662)	Lentithecium fluviatile CBS 122367 Standard Draft ( Project ID: 1006093 )
Lenlat1	Lentinula lateritia RHP3577 ss4 v1.0	40482	Lentinula lateritia	2017	David S. Hibbett	dhibbett@clarku.edu	not asked				Lenlat1	Comparative and functional genomics of shiitake mushrooms: an international collaboration to resolve evolutionary relationships, substrate specificity, growth profiles, and routes to domestication in the amphi-Pacific genus Lentinula (Proposal ID: 1911)	Lentinula lateritia RHP3577 ss4 Standard Draft ( Project ID: 1097934 )
Lennov1	Lentinula novae-zelandiae TMI-1172 v1.0	42442	Lentinula novae-zelandiae	2018	David S. Hibbett	dhibbett@clarku.edu	not asked				Lennov1	Comparative and functional genomics of shiitake mushrooms: an international collaboration to resolve evolutionary relationships, substrate specificity, growth profiles, and routes to domestication in the amphi-Pacific genus Lentinula (Proposal ID: 1911)	Lentinula novae-zelandiae TMI-1172 Minimal Draft ( Project ID: 1129945 )
Lenra_T_1	Lentinula raphanica TFB8682 v1.0	153919	Lentinula raphanica	2018	David S. Hibbett	dhibbett@clarku.edu	not asked				Lenra_T_1	Comparative and functional genomics of shiitake mushrooms: an international collaboration to resolve evolutionary relationships, substrate specificity, growth profiles, and routes to domestication in the amphi-Pacific genus Lentinula (Proposal ID: 1911)	Lentinula raphanica TFB8682 Minimal Draft ( Project ID: 1097940 )
Lenrap1	Lentinula raphanica INPA1701G ss19 v1.0	153919	Lentinula raphanica				not asked				Lenrap1
Lenrap1_155	Lentinula raphanica TFB9929 ss4 v1.0	153919	Lentinula raphanica				not asked				Lenrap1_155
Lenvul1	Lentinellus vulpinus AHS73672-sp v1.0	156609	Lentinellus vulpinus				not asked				Lenvul1
Lepmol1	Leptoporus mollis OMC1684 v1.0	83243	Leptoporus mollis				not asked				Lepmol1
Lepnud1	Lepista nuda CBS 247.69 v1.0	64659	Lepista nuda				not asked				Lepnud1
Lepor2	Leptodontidium orchidicola MPI-SDFR-AT-0119 v2.0	1732013	Cadophora orchidicola				not asked				Lepor2
Leptod1	Leptodontium sp. PMI_412 v1.0	1485227	Leptodontidium sp. 2 PMI_412				not asked				Leptod1
Leumo1	Leucogyrophana mollusca KUC20120723A-06 v1.0	85980	Leucogyrophana mollusca				not asked				Leumo1
Lichy1	Lichtheimia hyalospora v1.0	420593	Lichtheimia hyalospora				not asked				Lichy1
Linin1	Lindgomyces ingoldianus ATCC 200398 v1.0	673940	Lindgomyces ingoldianus				not asked				Linin1
Linrh1	Lineolata rhizophorae ATCC 16933 v1.0	578093	Lineolata rhizophorae				not asked				Linrh1
Linth1	Lindra thalassiae JK4322 v1.0	45816	Lindra thalassiae				not asked				Linth1
Lizem1	Lizonia empirigonia CBS 542.76 v1.0	1496277	Lizonia empirigonia				not asked				Lizem1
Lobpul1	Lobaria pulmonaria Scotland reference genome v1.0	86794	Lobaria pulmonaria				not asked				Lobpul1
LobpulAf1	Lobaria pulmonaria Africa extracted metagenome v1.0	86794	Lobaria pulmonaria				not asked				LobpulAf1
LobpulSc1	Lobaria pulmonaria Scotland extracted metagenome v1.0	86794	Lobaria pulmonaria				not asked				LobpulSc1
LobpulSp1	Lobaria pulmonaria Spain extracted metagenome v1.0	86794	Lobaria pulmonaria				not asked				LobpulSp1
LobpulSw1	Lobaria pulmonaria Switzerland extracted metagenome v1.0	86794	Lobaria pulmonaria				not asked				LobpulSw1
Lolmi1	Lollipopaia minuta P26; CBS 116597 v1.0	151671	Lollipopaia minuta				not asked				Lolmi1
Lophiu1	Mytilinidiaceae sp. NC0267 v1.0	1907213	Mytilinidiaceae sp. NC0267				not asked				Lophiu1
Lopma1	Lophiostoma macrostomum v1.0	372055	Lophiostoma macrostomum				not asked				Lopma1
Lopmy1	Lophium mytilinum CBS 269.34 v1.0	1447936	Lophium mytilinum CBS 269.34				not asked				Lopmy1
Lopnit1_1	Lophodermium nitens PLMe3-1-3 v1.0	190466	Lophodermium nitens				not asked				Lopnit1_1
Lopnu1	Lophiotrema nucula CBS 627.86 v1.0	690887	Lophiotrema nucula				not asked				Lopnu1
Lorju1	Loramyces juncicola 46458 v1.0	132173	Loramyces juncicola				not asked				Lorju1
Lorma1	Loramyces macrosporus CBS235.53 v1.0	380016	Loramyces macrosporus				not asked				Lorma1
LraINPA1820_1	Lentinula raphanica INPA1820 v1.0	153919	Lentinula raphanica				not asked				LraINPA1820_1
LraJLM1587_1	Lentinula raphanica JLM1587 v1.0	153919	Lentinula raphanica				not asked				LraJLM1587_1
LraTFB9207_1	Lentinula raphanica TFB9207 v1.0	153919	Lentinula raphanica				not asked				LraTFB9207_1
Lycper1	Lycoperdon perlatum FP-102459-T v1.0	90686	Lycoperdon perlatum				not asked				Lycper1
Macan1	Macroventuria anomochaeta CBS 525.71 v1.0	1447947	Macroventuria anomochaeta CBS 525.71				not asked				Macan1
Macfu1	Macrolepiota fuliginosa MF-IS2 v1.0	1400762	Macrolepiota fuliginosa MF-IS2				not asked				Macfu1
Macpha1	Macrophomina phaseolina MPI-SDFR-AT-0080 v1.0	35725	Macrophomina phaseolina				not asked				Macpha1
Magpo1	Magnaporthiopsis poae ATCC 64411	644358	Magnaporthiopsis poae ATCC 64411				not asked				Magpo1
Marfi1	Marasmius fiardii PR-910 v1.0	1328756	Marasmius fiardii PR-910				not asked				Marfi1
MarPMI226	Mariannaea sp. PMI_226 v1.0	1896173	Mariannaea sp. PMI_226				not asked				MarPMI226
Marpt1	Martensiomyces pterosporus CBS 209.56 v1.0	61414	Martensiomyces pterosporus				not asked				Marpt1
Maseb1	Massarina eburnea CBS 473.64 v1.0	1395130	Massarina eburnea CBS 473.64				not asked				Maseb1
Masph1	Massariosphaeria phaeospora CBS 611.86 v1.0	100035	Massariosphaeria phaeospora				not asked				Masph1
Melame1	Melampsora americana R15-033-03 v1.0	2182807	Melampsora americana				not asked				Melame1
Melap1finSC_191	Melampsora allii-populina 12AY07 v1.0	242475	Melampsora allii-populina				not asked				Melap1finSC_191
Melbro1	Melanogaster broomeianus MBLB.BST v1.0	1447945	Melanogaster broomeianus MBLB.BST				not asked				Melbro1
Melen1	Melanotaenium endogenum CBS481.91 v1.0	84746	Melanotaenium endogenum				not asked				Melen1
Mellp2_3	Melampsora larici-populina v2.0	203908	Melampsora larici-populina				not asked				Mellp2_3
Melme_tre1	Melampsora medusae f. sp. tremuloidae Mmt05Ida529 v1.0	374510	Melampsora medusae f. sp. tremuloides				not asked				Melme_tre1
Melmed1	Melampsora medusae f. sp. Deltoidae Mmd05TRE539 v1.0	258770	Melampsora medusae f. sp. deltoidis				not asked				Melmed1
Melpu1	Melanomma pulvis-pyrius v1.0	100047	Melanomma pulvis-pyrius				not asked				Melpu1
Melsp1	Melanconium sp. NRRL 54901 v1.0	1155946	Melanconium sp. 1 NRRL 54901				not asked				Melsp1
Melti1	Melanospora tiffanyae F1KG0001 v1.0	2038071	Melanospora tiffanyae				not asked				Melti1
Meltu1	Melanops tulasnei CBS 116805 v1.0	371115	Melanops tulasnei				not asked				Meltu1
Mereb1	Meredithblackwellia eburnea MCA 4105 v1.0	1408158	Meredithblackwellia eburnea MCA 4105				not asked				Mereb1
Mersum1	Meripilus sumstinei FP 105329 v1.0	1940299	Meripilus sumstinei				not asked				Mersum1
Micmi1	Microthyrium microscopicum CBS 115976 v1.0	1450532	Microthyrium microscopicum CBS 115976				not asked				Micmi1
Microd1	Microdiplodia sp. AK1800 v1.0	1907216	Microdiplodia sp. AK1800				not asked				Microd1
Mictr1	Microascus trigonosporus CBS 218.31 v1.0	1314796	Microascus trigonosporus CBS 218.31				not asked				Mictr1
Mictri1	Microdochium trichocladiopsis MPI-CAGE-CH-0230 v1.0	1682393	Microdochium trichocladiopsis				not asked				Mictri1
MoeNVP64_1	Mortierella elongata NVP64 v1.0	310910	Mortierella elongata				not asked				MoeNVP64_1
Monili2	Moniliella sp. MCA 3643 v1.0	1954213	Moniliella sp. MCA 3643				not asked				Monili2
Monpu1	Monascus purpureus v1.0	5098	Monascus purpureus				not asked				Monpu1
Monru1	Monascus ruber NRRL 1597 v1.0	1155947	Monascus ruber NRRL 1597				not asked				Monru1
Morel_U14_1	Mortierella elongata MPI-CAGE-AA-0104 v1.0	310910	Mortierella elongata				not asked				Morel_U14_1
Morimp1	Morchella importuna SCYDJ1-A1 v1.0	1174673	Morchella importuna				not asked				Morimp1
Mormul1	Mortierella multidivaricata RSA 2152 T v1.0	101098	Gamsiella multidivaricata				not asked				Mormul1
Morsny1	Morchella snyderi DOB2414 v1.0	1174678	Morchella snyderi				not asked				Morsny1
Mrafri1	Mrakia frigida ATCC 22029 v1.0	29902	Mrakia frigida				not asked				Mrafri1
Muccir1_3	Mucor circinelloides MU402 v1.0	36080	Mucor circinelloides				not asked				Muccir1_3
Mucmuc1	Mucor mucedo NRRL 3635 v1.0	29922	Mucor mucedo				not asked				Mucmuc1
Muloch1	Multifurca ochricompacta BPL690 v1.0	376703	Multifurca ochricompacta				not asked				Muloch1
Mutel1	Mutinus elegans ME.BST v1.0	288524	Mutinus elegans				not asked				Mutel1
Myc59_1	Mycena sp. CBHHK59/15 v1.0	1940295	Mycena sp. CBHHK59/15				not asked				Myc59_1
Mycafr1	Mycotypha africana NRRL 2978 v1.0	64632	Mycotypha africana				not asked				Mycafr1
Mycalb1	Mycena albidolilacea CBHHK002 v1.0	1033008	Mycena albidolilacea				not asked				Mycalb1
Mycale1	Mycena alexandri CBHHK200 v1.0	1745969	Mycena alexandri				not asked				Mycale1
Mycami1	Mycena amicta BAPX v1.0	380012	Mycena amicta				not asked				Mycami1
Mycbel1	Mycena belliae CBHHK173m v1.0	1033014	Mycena belliae				not asked				Mycbel1
Myccro1	Mycena crocata CBHHK184 v1.0	220801	Mycena crocata				not asked				Myccro1
Mycepi1	Mycena epipterygia CBHHK145m v1.0	230806	Mycena epipterygia				not asked				Mycepi1
Mycfil1	Mycena filopes CBHHK001 v1.0	858877	Mycena filopes				not asked				Mycfil1
Mycflo1	Mycena floridula CBHHK072 v1.0	1033242	Mycena floridula				not asked				Mycflo1
Mycgal1	Mycena galopus ATCC-62051 v1.0	41248	Mycena galopus				not asked				Mycgal1
Mychae1	Mycena haematopus CBHHK189 v1.0	230807	Mycena haematopus				not asked				Mychae1
Myche1	Myceliophthora heterothallica CBS 203.75 v1.0	1149849	Thermothelomyces heterothallicus CBS 203.75				not asked				Myche1
Mychet1	Myceliophthora heterothallica CBS 202.75 v1.0	1149848	Thermothelomyces heterothallicus CBS 202.75				not asked				Mychet1
Myclat1	Mycena latifolia 10383 v1.0	1033247	Mycena latifolia				not asked				Myclat1
Mycreb1	Mycena rebaudengoi CBHHK068 v1.0	1045383	Mycena rebaudengoi				not asked				Mycreb1
Mycros1	Mycena rosella CBHHK067 v1.0	1033263	Mycena rosella				not asked				Mycros1
Mycrub1	Mycena capillaripes Frankland 9286 v1.0	230804	Mycena capillaripes				not asked				Mycrub1
Mycsan1	Mycena sanguinolenta CBHHK176m v1.0	230812	Mycena sanguinolenta				not asked				Mycsan1
Mycvit1	Mycena vitilis CBHHK169m v1.0	1033281	Mycena vitilis				not asked				Mycvit1
Myrdu1	Myriangium duriaei CBS 260.36 v1.0	1168546	Myriangium duriaei CBS 260.36				not asked				Myrdu1
Myrian1	Myriangiaceae sp. NC1570 v1.0	1907217	Myriangiaceae sp. NC1570				not asked				Myrian1
Myrin1	Myrothecium inundatum CBS 120646 v1.0	110576	Myrothecium inundatum				not asked				Myrin1
Mytre1	Mytilinidion resinicola CBS 304.34 v1.0	574789	Mytilinidion resinicola				not asked				Mytre1
Myxme1	Myxozyma melibiosi Phaff 52-87 v1.0	54550	Myxozyma melibiosi				not asked				Myxme1
Naifl1	Naiadella fluitans ATCC 64713 v1.0	1397326	Classicula fluitans ATCC 64713				not asked				Naifl1
Naose1	Naohidea sebacea CBS 8477 (P95) v1.0	1397327	Naohidea sebacea CBS 8477				not asked				Naose1
Necsp1	Nectriopsis sporangicola NRRL 22127 v1.0	1155949	Nectriopsis sporangiicola NRRL 22127				not asked				Necsp1
Nemabo1	Nemania abortiva FL1152 v1.0	561989	Nemania abortiva				not asked				Nemabo1
Neora1	Neonectria radicicola MPI-CAGE-AT-0134 v1.0	64609	Ilyonectria destructans				not asked				Neora1
Neucr4830_1	Neurospora crassa clade B FGSC 4830 v1.0	5141	Neurospora crassa				not asked				Neucr4830_1
Neudi1	Neurospora discreta FGSC 8579 mat A	510953	Neurospora discreta FGSC 8579				not asked				Neudi1
Neuhi1	Neurospora hispaniola FGSC 10403 v1.0	588809	Neurospora hispaniola				not asked				Neuhi1
Niavib1	Nia vibrissa CBS 119815 v1.0	155003	Nia vibrissa				not asked				Niavib1
Nieex1	Niesslia exilis CBS 358.70 v1.0	267680	Niesslia exilis				not asked				Nieex1
Obemuc1	Obelidium mucronatum JEL802 v1.0	110081	Obelidium mucronatum				not asked				Obemuc1
Olipa1	Oliveonia pauxilla MPI-PUGE-AT-0066 v1.0	1026881	Oliveonia pauxilla				not asked				Olipa1
Onnsc1	Onnia scaura P-53A v1.0	1496296	Onnia scaura				not asked				Onnsc1
Ophdi1	Ophiobolus disseminans CBS 113818 v1.0	1469910	Ophiobolus disseminans				not asked				Ophdi1
Ophpi1	Ophiostoma piliferum	38032	Ophiostoma piliferum				not asked				Ophpi1
Oudmuc1	Oudemansiella mucida CBS 558.79 v1.0	139077	Mucidula mucida				not asked				Oudmuc1
Panpap1	Panaeolus papilionaceus CIRM-BRFM 715 v1.0	330517	Panaeolus papilionaceus				not asked				Panpap1
Panru1	Panus rudis PR-1116 ss-1 v1.0	1314784	Panus rudis PR-1116 ss-1				not asked				Panru1
Panst_KUC8834_1_1	Panellus stipticus KUC8834 v1.1	5636	Panellus stipticus				not asked				Panst_KUC8834_1_1
Panst_LUM_1_1	Panellus stipticus LUM v1.0	5636	Panellus stipticus				not asked				Panst_LUM_1_1
Papla1	Papiliotrema laurentii 5307AH v1.0	5418	Papiliotrema laurentii				not asked				Papla1
Parch1	Paraphoma chrysanthemicola MPI-GEGE-AT-0034 v1.0	798071	Paraphoma chrysanthemicola				not asked				Parch1
Parchr1	Paraphoma chrysanthemicola MPI-SDFR-AT-0120 v1.0	798071	Paraphoma chrysanthemicola				not asked				Parchr1
Parpar1	Parasitella parasitica v1.0	35722	Parasitella parasitica				not asked				Parpar1
Parsed1	Paraphysoderma sedebokerense JEL821 v1.0	1500003	Paraphysoderma sedebokerense				not asked				Parsed1
Patat1	Patellaria atrata v1.0	703506	Patellaria atrata				not asked				Patat1
Paxam1	Paxillus ammoniavirescens Pou09.2 v1.0	1132860	Paxillus ammoniavirescens				not asked				Paxam1
Penac1	Talaromyces aculeatus ATCC 10409 v1.0	1392253	Talaromyces aculeatus ATCC 10409				not asked				Penac1
Penatra1	Penicillium atramentosum RS17 v1.0	36652	Penicillium atramentosum				not asked				Penatra1
Penbi1	Penicillium bilaiae ATCC 20851 v1.0	1314792	Penicillium bilaiae ATCC 20851				not asked				Penbi1
Penbr2	Penicillium brevicompactum 1011305 v2.0	5074	Penicillium brevicompactum				not asked				Penbr2
PenbrAgRF18_1	Penicillium brevicompactum AgRF18 v1.0	1392249	Penicillium brevicompactum AgRF18				not asked				PenbrAgRF18_1
Penca1	Penicillium canescens ATCC 10419 v1.0	1314794	Penicillium canescens ATCC 10419				not asked				Penca1
Penex1	Penicillium expansum ATCC 24692 v1.0	1314791	Penicillium expansum ATCC 24692				not asked				Penex1
Penfe1	Penicillium fellutanum ATCC 48694 v1.0	1314795	Penicillium fellutanum ATCC 48694				not asked				Penfe1
Pengl1	Penicillium glabrum DAOM 239074 v1.0	1314793	Penicillium glabrum DAOM 239074				not asked				Pengl1
Penja1	Penicillium janthinellum ATCC 10455 v1.0	1397297	Penicillium janthinellum ATCC 10455				not asked				Penja1
Penla1	Penicillium lanosocoeruleum ATCC 48919 v1.0	1346256	Penicillium lanosocoeruleum ATCC 48919				not asked				Penla1
Penra1	Penicillium raistrickii ATCC 10490 v1.0	1392252	Penicillium raistrickii ATCC 10490				not asked				Penra1
Pensoli1	Penicillium solitum IBT 30036 v1.0	60172	Penicillium solitum				not asked				Pensoli1
Penswi1	Penicillium swiecickii 182 6C1 v1.0	1295096	Penicillium swiecickii				not asked				Penswi1
Pestal1	Pestalotiopsis sp. NC0098 v1.0	1907218	Pestalotiopsis sp. NC0098				not asked				Pestal1
Pezech1	Peziza echinospora DOB1120 v1.0	61495	Peziza echinospora				not asked				Pezech1
Phaart1	Phascolomyces articulosus v1.0	60185	Phascolomyces articulosus				not asked				Phaart1
PhaeoFL0889_1	Phaeoacremonium sp. FL0889 v1.0	1884258	Phaeoacremonium sp. FL0889				not asked				PhaeoFL0889_1
Phapla1	Phaeosolenia platensis CBS 268.64 v1.0	269161	Phaeosolenia platensis				not asked				Phapla1
PhaPMI808	Phaeosphaeriaceae sp. PMI_808 v1.0	1756107	Phaeosphaeriaceae sp.				not asked				PhaPMI808
Phapo1	Phaeosphaeria poagena MPI-PUGE-AT-0046c v1.0	1508275	Phaeosphaeria poagena				not asked				Phapo1
Phcit1	Phyllosticta citribraziliensis CBS 100098 v1.0	989973	Phyllosticta citribraziliensis				not asked				Phcit1
Phcitr1	Phyllosticta citrichinaensis CBS 130529 v1.0	1130410	Phyllosticta citrichinaensis				not asked				Phcitr1
Phefer1	Phellinus ferrugineofuscus SpK3Phefer14 v1.0	167367	Phellinidium ferrugineofuscum				not asked				Phefer1
Pheign1_1	Phellinus igniarius CCBS 575 v1.0	40472	Phellinus igniarius				not asked				Pheign1_1
Pheni1	Phellopilus nigrolimitatus SigPhenig9 v1.0	127956	Phellopilus nigrolimitatus				not asked				Pheni1
Phimu1	Leotiomycetes sp. MPI-SDFR-AT-0126 v1.0	2138324	Leotiomycetes sp. MPI-SDFR-AT-0126				not asked				Phimu1
Phoaln1	Pholiota alnicola AH 47727 v1.0	109635	Flammula alnicola				not asked				Phoaln1
Phocon1	Pholiota conissans CIRM-BRFM 674 v1.0	109636	Pholiota conissans				not asked				Phocon1
Phohig1	Pholiota highlandensis v1.0	181755	Pholiota highlandensis				not asked				Phohig1
Phomu1	Phoma multirostrata 7a v1.0	73003	Ectophoma multirostrata				not asked				Phomu1
Photr1	Phoma tracheiphila IPT5 v1.0	1408161	Plenodomus tracheiphilus IPT5				not asked				Photr1
Phy27169	Phyllosticta paracitricarpa CBS 141357 v1.0	2016321	Phyllosticta paracitricarpa				not asked				Phy27169
Phybla1	Phycomyces blakesleeanus UBC1 v1.0	4837	Phycomyces blakesleeanus				not asked				Phybla1
Phycap1	Phyllosticta capitalensis CBS 128856 v1.0	121624	Phyllosticta capitalensis				not asked				Phycap1
Phycit1	Phyllosticta citriasiana CBS 120486 v1.0	595635	Phyllosticta citriasiana				not asked				Phycit1
Phycitr1	Phyllosticta citricarpa CBS 127454 v1.0	55181	Phyllosticta citricarpa				not asked				Phycitr1
Phycpc1	Phyllosticta sp. CPC 27913 v1.0	1882840	Phyllosticta sp. CPC 27913				not asked				Phycpc1
Pieho1_1	Piedraia hortae v1.1	147573	Piedraia hortae				not asked				Pieho1_1
Pilano1	Pilaira anomala RSA1997 v1.0	64641	Pilaira anomala				not asked				Pilano1
Pilumb1	Pilobolus umbonatus NRRL 6349 v1.0	101123	Pilobolus umbonatus				not asked				Pilumb1
Pipbet1_1	Fomitopsis betulina CIRM-BRFM 1772 v1.1	40450	Piptoporus betulinus				not asked				Pipbet1_1
Pis20_1	Phlebopus sp. FC_14 v1.0	2060792	Phlebopus sp.				not asked				Pis20_1
Pisalb1	Pisolithus albus SI12 v1.0	178870	Pisolithus albus				not asked				Pisalb1
Piscro1	Pisolithus croceorrhizus subspA 74A v1.0	2060934	Pisolithus croceorrhizus				not asked				Piscro1
Pismar1	Pisolithus marmoratus ssp. 2 16A v1.0	178871	Pisolithus marmoratus				not asked				Pismar1
Pisthe1	Pisolithus thermaeus 11 v1.0	2136032	Pisolithus sp. JGI-2018a				not asked				Pisthe1
Pisthe227_1	Pisolithus croceorrhizus ssp. 2 72 v1.0	2060934	Pisolithus croceorrhizus				not asked				Pisthe227_1
Pleav1	Pleospora avicennia ATCC 66911 v1.0	193131	Halojulella avicenniae				not asked				Pleav1
Plecto1	Xylariales sp. AK1849 v1.0	1907220	Xylariales sp. AK1849				not asked				Plecto1
Plecu1	Plectosphaerella cucumerina DS2psM2a2 v1.0	40658	Plectosphaerella cucumerina				not asked				Plecu1
Plecuc1	Plectosphaerella cucumerina RP01 v1.0	40658	Plectosphaerella cucumerina				not asked				Plecuc1
Pleery1	Pleurotus eryngii ATCC 90797 v1.0	5323	Pleurotus eryngii				not asked				Pleery1
Plemel1	Plectania melastoma CBS 918.72 v1.0	1280572	Plectania melastoma				not asked				Plemel1
Plesi1	Pleomassaria siparia v1.0	100044	Pleomassaria siparia				not asked				Plesi1
PnitS607_1	Phycomyces nitens S607 v1.0	269771	Phycomyces nitens				not asked				PnitS607_1
PnitS608_1	Phycomyces nitens S608 v1.0	269771	Phycomyces nitens				not asked				PnitS608_1
PnitS609_1	Phycomyces nitens S609 v1.0	269771	Phycomyces nitens				not asked				PnitS609_1
Podans1	Podospora anserina mat+ v1.0	5145	Podospora anserina				not asked				Podans1
Podap1	Podospora appendiculata CBS 314.62 v1.0	314037	Podospora appendiculata				not asked				Podap1
Podcur1	Podospora curvicolla TEP21a v1.0	48157	Podospora curvicolla				not asked				Podcur1
Poddi1	Podospora didyma CBS 232.78 v1.0	330526	Podospora didyma				not asked				Poddi1
Polci1	Polychaeton citri v1.0	705562	Polychaeton citri				not asked				Polci1
Polfu1	Polyplosphaeria fusca CBS 125425 v1.0	682080	Polyplosphaeria fusca				not asked				Polfu1
Polsqu1	Polyporus squamosus CCBS 676 v1.0	5640	Polyporus squamosus				not asked				Polsqu1
Porchr1	Porodaedalea chrysoloma FP-135951 v1.0	1330019	Porodaedalea chrysoloma FP-135951				not asked				Porchr1
Pormuc1	Porpomyces mucidus OMC1666 v1.0	156595	Porpomyces mucidus				not asked				Pormuc1
Pornie1_2	Porodaedalea niemelaei PN71-100-IP13 v1.0	175858	Porodaedalea niemelaei				not asked				Pornie1_2
Possti1	Postia stiptica OMC1664 v1.0	544579	Postia stiptica				not asked				Possti1
Powhir1	Powellomyces hirtus BR81 v1.0	109895	Powellomyces hirtus				not asked				Powhir1
Proin1	Protomyces inouyei	27332	Protomyces inouyei				not asked				Proin1
Pseel1	Pseudographis elatina	1695903	Pseudographis elatina				not asked				Pseel1
Psehy1	Pseudovirgaria hyperparasitica CBS 121739 v1.0	470096	Pseudovirgaria hyperparasitica				not asked				Psehy1
Pursp1	Purpureocillium sp. UdeA0106 v1.0	1323837	Purpureocillium sp. UdeA0106				not asked				Pursp1
Pyccin1	Pycnoporus cinnabarinus CIRM-BRFM 50 v1.0	5643	Trametes cinnabarina				not asked				Pyccin1
Pycco1662_1	Pycnoporus coccineus CIRM1662	158605	Trametes coccinea				not asked				Pycco1662_1
Pycpun1	Pycnoporus puniceus CIRM-BRFM 1868 v1.0	571087	Trametes punicea				not asked				Pycpun1
Pycsa1	Pycnoporus sanguineus BRFM 1264 v1.0	158606	Trametes sanguinea				not asked				Pycsa1
Pyrly1	Pyrenochaeta lycopersici MPI-SDFR-AT-0127 v1.0	285811	Pseudopyrenochaeta lycopersici				not asked				Pyrly1
Radcon1	Radulomyces confluens OMC1631 v1.0	264109	Radulomyces confluens				not asked				Radcon1
Radspe1	Radiomyces spectabilis NRRL 2753 v1.0	64574	Radiomyces spectabilis				not asked				Radspe1
Ramac1	Ramaria rubella (R. acris) UT-36052-T v1.0	113071	Ramaria rubella				not asked				Ramac1
Rambr1	Ramicandelaber brevisporus CBS 109374 v1.0	304332	Ramicandelaber brevisporus				not asked				Rambr1
Rhanym2_1	Rhamphospora nymphaeae CBS 172.38 v1.0	62645	Rhamphospora nymphaeae				not asked				Rhanym2_1
Rhesp1	Rhexocercosporidium sp. MPI-PUGE-AT-0058 v1.0	2042821	Rhexocercosporidium sp. MPI-PUGE-AT-0058				not asked				Rhesp1
Rhili1	Rhizodiscina lignyota CBS 133067 v1.0	1504668	Rhizodiscina lignyota				not asked				Rhili1
Rhisa1	Rhizopogon salebrosus TDB-379 v1.0	632084	Rhizopogon salebrosus TDB-379				not asked				Rhisa1
Rhitru1	Rhizopogon truncatus FC74 v1.0	98235	Rhizopogon truncatus				not asked				Rhitru1
Rhiund1	Rhizina undulata CBS 300.56 v1.0	44645	Rhizina undulata				not asked				Rhiund1
Rhivul1	Rhizopogon vulgaris FC72 v1.0	36057	Rhizopogon vulgaris				not asked				Rhivul1
Rhobu1	Rhodocollybia butyracea CCBAS 279 v1.0	206335	Rhodocollybia butyracea				not asked				Rhobu1
Rhobut1_1	Rhodocollybia butyracea AH 40177 v1.0	206335	Rhodocollybia butyracea				not asked				Rhobut1_1
Rhodia1_1	Rhodosporidium diobovatum 08-225 v1.0	5288	Rhodotorula diobovata				not asked				Rhodia1_1
RhodotJ31_1	Rhodotorula sp. J31 v1.0	1853554	Rhodotorula sp.				not asked				RhodotJ31_1
Rhoglu1	Rhodotorula glutinis v1.0	5535	Rhodotorula glutinis				not asked				Rhoglu1
Rhomuc1	Rhodotorula mucilaginosa ATCC58901 v1.0	5537	Rhodotorula mucilaginosa				not asked				Rhomuc1
Rhoto_ATCC26217_1	Rhodosporidium toruloides ATCC26217 v1.0	5286	Rhodotorula toruloides				not asked				Rhoto_ATCC26217_1
Ricfib1	Rickenella fibula HBK330-10 v1.0	264144	Rickenella fibula				not asked				Ricfib1
Rigmic1	Rigidoporus microporus ED310 v1.0	219653	Rigidoporus microporus				not asked				Rigmic1
Rorror1	Roridomyces roridus 9284 v1.0	1738132	Roridomyces roridus				not asked				Rorror1
Rusbre1	Russula brevipes BPL707 v1.0	98861	Russula brevipes				not asked				Rusbre1
Ruscom1	Russula compacta BPL669 v1.0	40490	Russula compacta				not asked				Ruscom1
Rusdis1	Russula dissimulans BPL704 v1.0	258981	Russula dissimulans				not asked				Rusdis1
Ruseme1	Russula emetica Přilba v1.0	152958	Russula emetica				not asked				Ruseme1
Rusoch1	Russula ochroleuca Přilba v1.0	152965	Russula ochroleuca				not asked				Rusoch1
Rusrug1	Russula rugulosa BPL654 v1.0	1935383	Russula rugulosa				not asked				Rusrug1
Russem1	Russula seminuda PSC4341-TAS1 v1.0	2516854	Russula seminuda				not asked				Russem1
Rusvin1	Russula vinacea BPL710 v1.0	517384	Russula vinacea				not asked				Rusvin1
Rutfi1	Rutstroemia firma CBS 115.86 v1.0	1490168	Rutstroemia firma				not asked				Rutfi1
SacceYB210_1	Saccharomyces cerevisiae YB210 v1.0	927258	Saccharomyces cerevisiae YB210				not asked				SacceYB210_1
Sacpr1	Saccharata proteae CBS 121410 v1.0	1314787	Saccharata proteae CBS 121410				not asked				Sacpr1
Sarco1	Sarcoscypha coccinea ATCC 58028 v1.0	51139	Sarcoscypha coccinea				not asked				Sarco1
Schco_LoeD_1	Schizophyllum commune Loenen D v1.0	1314666	Schizophyllum commune Loenen D				not asked				Schco_LoeD_1
Schco_TatD_1	Schizophyllum commune Tattone D v1.0	1314663	Schizophyllum commune Tattone D				not asked				Schco_TatD_1
Schco2071_1	Schizophyllum commune 207.1 v1.0	5334	Schizophyllum commune				not asked				Schco2071_1
Schco2231_1	Schizophyllum commune 223.1 v1.0	5334	Schizophyllum commune				not asked				Schco2231_1
Schco2251_1	Schizophyllum commune 225.1 v1.0	5334	Schizophyllum commune				not asked				Schco2251_1
Schco2271_1	Schizophyllum commune 227.1 v1.0	5334	Schizophyllum commune				not asked				Schco2271_1
Schco2272_1	Schizophyllum commune 227.2 v1.0	5334	Schizophyllum commune				not asked				Schco2272_1
Schcoi1	Scheffersomyces coipomoensis NRRL Y-17651T v1.0	1788519	Scheffersomyces coipomoensis				not asked				Schcoi1
Schque1	Scheffersomyces queiroziae UFMG-CLM-5.1 v1.0	880181	Candida queiroziae				not asked				Schque1
Schsti1	Scheffersomyces stipitis NRRL Y-7124 v1.0	913138	Scheffersomyces stipitis NRRL Y-7124				not asked				Schsti1
Schves1	Schizothecium vesticola SMH3187-1 v1.0	314040	Schizothecium vesticola				not asked				Schves1
Sclhys1_1	Sclerogaster hysterangioides SCL2.BST v1.0	1529657	Sclerogaster hysterangioides				not asked				Sclhys1_1
Sclsan1	Sclerophora sanguinea CBS100924 v1.0	1410009	Sclerophora sanguinea				not asked				Sclsan1
Scysp1_1	Scytinostroma sp. KUC9335 v1.0	2024391	Scytinostroma sp.				not asked				Scysp1_1
Sebvebe1	Serendipita vermifera ssp. bescii NFPB0129 v1.0	109899	Serendipita vermifera				not asked				Sebvebe1
Sepsp1	Septobasidium sp. PNB30-8B v1.0	1884257	Septobasidium sp. PNB30-8B				not asked				Sepsp1
Serend1	Serendipita sp. 407 v1.0	2136033	Serendipita sp. 407				not asked				Serend1
Setho1	Setomelanomma holmii CBS 110217 v1.0	210430	Setomelanomma holmii				not asked				Setho1
Settur3	Setosphaeria turcica NY001 v2.0	93612	Exserohilum turcicum				not asked				Settur3
Sirint1	Sirobasidium intermedium CBS7805 v1.0	89935	Sirobasidium intermedium				not asked				Sirint1
Sisbr1	Lentinus tigrinus v1.0	5365	Lentinus tigrinus				not asked				Sisbr1
Sisrad1	Sistotrema raduloides OMC1660 v1.0	283657	Sistotrema raduloides				not asked				Sisrad1
Slopil1	Slooffia pilatii Y-17178 v1.0	106016	Slooffia pilati				not asked				Slopil1
Sorbr1	Sordaria brevicollis FGSC1904 v1.0	83679	Sordaria brevicollis				not asked				Sorbr1
Spaarb1	Spathaspora arborariae UFMG-HMD-19.1 v1.0	979894	Spathaspora arborariae				not asked				Spaarb1
Spafl1	Spathularia flavida	33158	Spathularia flavida				not asked				Spafl1
Spalat1	Sparassis latifolia CCMJ1100 v1.0	1202976	Sparassis latifolia				not asked				Spalat1
Spifus1	Spinellus fusiger NRRL 22323 v1.0	101115	Spinellus fusiger				not asked				Spifus1
Spofi1	Sporormia fimetaria v1.0	718229	Sporormia fimetaria				not asked				Spofi1
Spogra1_1	Sporobolomyces gracilis NRRL Y-5504 v1.0	5435	Symmetrospora gracilis				not asked				Spogra1_1
Spola1	Sporopachydermia lactativora Phaff 68-199 v1.0	45794	Sporopachydermia lactativora				not asked				Spola1
Spoli1	Sporobolomyces linderae CBS 7893 v1.0	1397324	Phyllozyma linderae CBS 7893				not asked				Spoli1
Spopa1	Sporidiobolus pararoseus Phaff 68-350 v1.0	5003	Sporidiobolus pararoseus				not asked				Spopa1
Sporo1	Sporobolomyces roseus v1.0	40563	Sporobolomyces roseus				not asked				Sporo1
Spoumb1	Sporodiniella umbellata MES 1446 v1.0	101117	Sporodiniella umbellata				not asked				Spoumb1
Stael1	Stachybotrys elegans MPI-CAGE-CH-0235 v1.0	80388	Stachybotrys elegans				not asked				Stael1
Stagr1	Stanjemonium grisellum CBS 655.79 v1.0	73508	Stanjemonium grisellum				not asked				Stagr1
Stobe1	Stomiopeltis betulae CBS114420 v1.0	706121	Stomiopeltis betulae				not asked				Stobe1
Sugame1	Sugiyamaella americana NRRL YB-2067 v1.0	796026	Sugiyamaella americana				not asked				Sugame1
Suiame1	Suillus americanus EM31 v1.0	48561	Suillus americanus				not asked				Suiame1
Suiamp1	Suillus ampliporus FC55 v1.0	1912932	Suillus ampliporus				not asked				Suiamp1
Suibov1	Suillus bovinus UH-Sbo-P2 v1.0	48563	Suillus bovinus				not asked				Suibov1
Suicli1	Suillus clintonianus FC179 v1.0	1904413	Suillus clintonianus				not asked				Suicli1
Suicot1	Suillus cothurnatus VC 1858 v1.0	48568	Suillus cothurnatus				not asked				Suicot1
Suidec1	Suillus decipiens EM49 v1.0	48569	Suillus decipiens				not asked				Suidec1
Suifus1	Suillus fuscotomentosus FC203 v1.0	1912939	Suillus fuscotomentosus				not asked				Suifus1
Suigr1	Suillus granulatus EM37 v1.0	48571	Suillus granulatus				not asked				Suigr1
Suihi1	Suillus hirtellus EM16 v1.0	279518	Suillus hirtellus				not asked				Suihi1
Suilak1	Suillus lakei FC43 v1.0	48574	Suillus lakei				not asked				Suilak1
Suiocc1	Suillus occidentalis FC124 v1.0	756607	Suillus occidentalis				not asked				Suiocc1
Suipal1	Suillus paluster FC165 v1.0	48578	Suillus paluster				not asked				Suipal1
Suipic1	Suillus pictus EM44 v1.0	222705	Suillus pictus				not asked				Suipic1
Suipla1	Suillus placidus DOB743 v1.0	48579	Suillus placidus				not asked				Suipla1
Suisu1	Suillus subalutaceus FC151 v1.0	48586	Suillus subalutaceus				not asked				Suisu1
Suisub1	Suillus subaureus MN1 v1.0	48587	Suillus subaureus				not asked				Suisub1
Suitom1	Suillus tomentosus FC115 v1.0	48589	Suillus tomentosus				not asked				Suitom1
Suivar1	Suillus variegatus UH-Sva-Z1 v1.0	48592	Suillus variegatus				not asked				Suivar1
Symat1	Sympodiomyces attinorum NRRL Y-27639 v1.0	254439	Blastobotrys attinorum				not asked				Symat1
Symko1	Symbiotaphrina kochii v1.0	40221	Symbiotaphrina kochii				not asked				Symko1
Synfus1	Syncephalis fuscata S228 v1.0	1851187	Syncephalis fuscata				not asked				Synfus1
Synplu1	Syncephalis plumigaleata NRRL S24 v1.0	1851185	Syncephalis plumigaleata				not asked				Synplu1
Talpro1	Talaromyces proteolyticus PMI_201 v1.0	1131652	Talaromyces proteolyticus				not asked				Talpro1
Tappo1	Taphrina populi-salicis CBS419.54 v1.0	203085	Taphrina populi-salicis				not asked				Tappo1
Tercla1	Terfezia claveryi T7 v1.0	139407	Terfezia claveryi				not asked				Tercla1
TerNC1134_1	Teratosphaeriaceae sp. NC1134 v1.0	668547	Teratosphaeriaceae				not asked				TerNC1134_1
Ternu1	Teratosphaeria nubilosa CBS 116005 v1.0	161662	Teratosphaeria nubilosa				not asked				Ternu1
Thacu1	Thanatephorus cucumeris MPI-SDFR-AT-0096 v1.0	107832	Thanatephorus cucumeris				not asked				Thacu1
Thaele1	Thamnidium elegans v1.0	101142	Thamnidium elegans				not asked				Thaele1
Theau1	Thermoascus aurantiacus v1.0	5087	Thermoascus aurantiacus				not asked				Theau1
Thega1	Thelephora ganbajun P2 v1.0	370292	Thelephora ganbajun				not asked				Thega1
Themi1	Thelebolus microsporus ATCC 90970 v1.0	319061	Thelebolus microsporus				not asked				Themi1
Thest1	Thelebolus stercoreus	46453	Thelebolus stercoreus				not asked				Thest1
Theter1	Thelephora terrestris UH-Tt-Lm1 v1.0	56493	Thelephora terrestris				not asked				Theter1
Thian1	Thielavia antarctica CBS 123565 v1.0	1450530	Thielavia antarctica CBS 123565				not asked				Thian1
Thiap1	Thielavia appendiculata CBS 731.68 v1.0	1384585	Thielavia appendiculata CBS 731.68				not asked				Thiap1
Thiar1	Thielavia arenaria CBS 508.74 v1.0	1384583	Thielavia arenaria CBS 508.74				not asked				Thiar1
Thihy1	Thielavia hyrcaniae CBS 757.83 v1.0	1384584	Thielavia hyrcaniae CBS 757.83				not asked				Thihy1
ThoPMI491_1	Thozetella sp. PMI_491 v2.0	1506992	Thozetella sp. PMI_491				not asked				ThoPMI491_1
ThyNC0857_1	Penicillium sp. NC0857 v1.0	2185274	Penicillium sp. NC0857				not asked				ThyNC0857_1
Tilalb1	Tilletiopsis albescens v1.0	58915	Robbauera albescens				not asked				Tilalb1
Tillet1	Tilletiopsis sp. TKC30 v1.0	1954214	Tilletiopsis sp. TKC30				not asked				Tillet1
Tirniv1	Tirmania nivea G3 v1.0	160517	Tirmania nivea				not asked				Tirniv1
Torra1	Torpedospora radiata JK5252C v1.0	311114	Torpedospora radiata				not asked				Torra1
Totfu1	Tothia fuscella CBS 130266 v1.0	1048955	Tothia fuscella				not asked				Totfu1
Trabet1	Trametes betulina CIRM-BRFM 1801 v1.0	5632	Lenzites betulinus				not asked				Trabet1
Trace1	Trametopsis cervina CIRM-BRFM 1824 v1.0	1111950	Trametopsis cervina				not asked				Trace1
Traci1	Trametes cingulata BRFM 1805 v1.0	575983	Trametes cingulata				not asked				Traci1
Tragib1	Trametes gibbosa CIRM-BRFM 1770 v1.0	160864	Trametes gibbosa				not asked				Tragib1
Tralac1	Leiotrametes lactinea CIRM-BRFM 1664 v1.0	1391043	Leiotrametes lactinea				not asked				Tralac1
Tralj1	Trametes ljubarskyi CIRM1659 v1.0	1140396	Trametes ljubarskyi				not asked				Tralj1
Tramax1	Trametes maxima CIRM-BRFM 1813 v1.0	259368	Trametes maxima				not asked				Tramax1
Tramen1	Leiotrametes menziesii CIRM-BRFM 1781 v1.0	2136021	Leiotrametes menziesii				not asked				Tramen1
Tramey1	Trametes meyenii CIRM-BRFM 1810 v1.0	526243	Trametes meyenii				not asked				Tramey1
Trapol1	Trametes polyzona CIRM-BRFM 1798 v1.0	239206	Trametes polyzona				not asked				Trapol1
Trepe1	Trematosphaeria pertusa CBS 122368 v1.0	1447946	Trematosphaeria pertusa CBS 122368				not asked				Trepe1
Triab1_1	Trichaptum abietinum v1.0	40452	Trichaptum abietinum				not asked				Triab1_1
Triarc1	Triparticalcar arcticum BR59 v1.0	1117335	Phlyctochytrium arcticum				not asked				Triarc1
Triatr1	Trichoderma atroviride B10 v1.0	63577	Trichoderma atroviride				not asked				Triatr1
Triatro1	Trichoderma atroviride F7 v1.0	63577	Trichoderma atroviride				not asked				Triatro1
Triatrov1	Trichoderma atroviride P1 v1.0	63577	Trichoderma atroviride				not asked				Triatrov1
Tribi1	Trichodelitschia bisporula CBS 262.69 v1.0	703511	Trichodelitschia bisporula				not asked				Tribi1
Trich1	Trichosporon chiarellii MYA-4694 v1.0	457529	Haglerozyma chiarellii				not asked				Trich1
Trigu1	Trinosporium guianense CBS132537 v1.0	1196434	Trinosporium guianense				not asked				Trigu1
Trigue1	Trichosporon guehoae v1.0	105714	Pascua guehoae				not asked				Trigue1
TriharM10_1	Trichoderma harzianum M10 v1.0	5544	Trichoderma harzianum				not asked				TriharM10_1
TriharT22_1	Trichoderma harzianum T22 v1.0	5544	Trichoderma harzianum				not asked				TriharT22_1
Trihyb1	Trichophaea hybrida UTF0779 v1.0	47213	Trichophaea hybrida				not asked				Trihyb1
Trilon1	Trichoderma longibrachiatum MK1 v1.0	5548	Trichoderma longibrachiatum				not asked				Trilon1
Trima3	Tricholoma matsutake 945 v3.0	1095628	Tricholoma matsutake 945				not asked				Trima3
Tripe1	Trichomonascus petasosporus NRRL YB-2093 v1.0	64416	Trichomonascus petasosporus				not asked				Tripe1
Tripra1	Tricharina praecox DOB2270 v1.0	43433	Tricharina praecox				not asked				Tripra1
Trisp1	Tritirachium sp. CBS 265.96 v1.0	1055551	Tritirachium sp. CBS 265.96				not asked				Trisp1
Truan1	Truncatella angustata MPI-SDFR-AT-0073 v1.0	152316	Truncatella angustata				not asked				Truan1
Tryvi1	Trypethelium eluteriae v1.0	364715	Trypethelium eluteriae				not asked				Tryvi1
Tulcal1	Tulasnella calospora UAMH 9824 v1.0	156515	Tulasnella calospora				not asked				Tulcal1
TyphTRa3160C_1	Typhula sp. TRa3160C v1.0	1907243	Typhula sp. TRa3160C				not asked				TyphTRa3160C_1
Umbisa1	Umbelopsis isabellina AD026 v1.0	91625	Umbelopsis isabellina				not asked				Umbisa1
Umbra1	Umbelopsis ramanniana AG # v1.0	1314678	Umbelopsis ramanniana AG				not asked				Umbra1
Umbsp_AD052_1	Umbelopsis sp. nov. AD052 v1.0	1891170	Umbelopsis sp.				not asked				Umbsp_AD052_1
Uroocc1	Urocystis occulta CBS 102.71 v1.0	1983702	Urocystis occulta				not asked				Uroocc1
Uropr1	Urocystis primulicola RUB 030670 v1.0	2183100	Urocystis primulicola				not asked				Uropr1
Usnflo1	Usnea florida ATCC18376 v1.0	111620	Usnea florida				not asked				Usnflo1
Valla1	Valetoniellopsis laxa CBS 191.97 v1.0	152775	Valetoniellopsis laxa				not asked				Valla1
Varmin1	Vararia minispora EC-137 v1.0	1314806	Vararia minispora EC-137				not asked				Varmin1
Velabi1	Veluticeps abietina OMC1657 v1.0	941530	Veluticeps abietina				not asked				Velabi1
Verdah1	Verticillium dahliae MPI-CAGE-AT-0001 v1.0	27337	Verticillium dahliae				not asked				Verdah1
Veren1	Verruculina enalia CBS 304.66 v1.0	85948	Didymosphaeria enalia				not asked				Veren1
Vuico1	Vuilleminia comedens VcCUCC2015_SSI3 v1.0	47058	Vuilleminia comedens				not asked				Vuico1
Vuicom1	Vuilleminia comedens VcCUCC2015_SSI6 v1.0	47058	Vuilleminia comedens				not asked				Vuicom1
Wesor1	Westerdykella ornata CBS 379.55 v1.0	318751	Westerdykella ornata				not asked				Wesor1
Wicdo1	Wickerhamiella domercqiae NRRL Y-6692 v1.0	45788	Wickerhamiella domercqiae				not asked				Wicdo1
Wilmi1	Wilcoxina mikolae CBS 423.85 v1.0	1314677	Wilcoxina mikolae CBS 423.85				not asked				Wilmi1
Xanpa2	Xanthoria parietina 46-1-SA22 v1.1	714311	Xanthoria parietina 46-1-SA22				not asked				Xanpa2
Xenvag1	Xenasmatella vaga CBS212.54 v1.0	301416	Xenasmatella vaga				not asked				Xenvag1
Xerba1	Xerocomus badius 84.06 v1.0	36058	Xerocomus badius				not asked				Xerba1
XylarbFL1030	Xylaria arbuscula FL1030 v1.0	114810	Xylaria arbuscula				not asked				XylarbFL1030
Xylcub1	Xylaria flabelliformis NC1011 v1.0	2512241	Xylaria flabelliformis				not asked				Xylcub1
XylFL0016	Xylariaceae sp. FL0016 v1.0	1881983	Xylariaceae sp.				not asked				XylFL0016
XylFL0043	Xylaria sp. FL0043 v1.0	1715255	Xylaria sp.				not asked				XylFL0043
XylFL0255	Xylariaceae sp. FL0255 v1.0	1881983	Xylariaceae sp.				not asked				XylFL0255
XylFL0594	Xylariaceae sp. FL0594 v1.0	1881983	Xylariaceae sp.				not asked				XylFL0594
XylFL0662B	Xylariaceae sp. FL0662B v1.0	1881983	Xylariaceae sp.				not asked				XylFL0662B
XylFL0933	Xylaria sp. FL0933 v1.0	1715255	Xylaria sp.				not asked				XylFL0933
XylFL1019	Xylariaceae sp. FL1019 v1.0	1881983	Xylariaceae sp.				not asked				XylFL1019
XylFL1042	Xylaria sp. FL1042 v1.0	1715255	Xylaria sp.				not asked				XylFL1042
XylFL1651	Xylariaceae sp. FL1651 v1.0	1881983	Xylariaceae sp.				not asked				XylFL1651
XylFL2044	Xylariomycetidae sp. FL2044 v1.0	222545	Xylariomycetidae				not asked				XylFL2044
Xylgra1	Xylaria grammica CBS 120713 v1.0	363999	Xylaria grammica				not asked				Xylgra1
Xylhyp1	Xylaria hypoxylon OSC100004 v1.0	37992	Xylaria hypoxylon				not asked				Xylhyp1
XylPMI506	Xylariales sp. PMI_506 v1.0	1940296	Xylariales sp. PMI_506				not asked				XylPMI506
Xylven1	Xylaria venustula FL0490 v1.0	743302	Xylaria venustula				not asked				Xylven1
Zalva1	Zalerion varium MPI-CAGE-AT-0135 v1.0	394676	Halenospora varia				not asked				Zalva1
Zasce1	Zasmidium cellare ATCC 36951 v1.0	1080233	Zasmidium cellare ATCC 36951				not asked				Zasce1
Zoorad1	Zoophthora radicans ATCC 208865 v1.0	42210	Zoophthora radicans				not asked				Zoorad1
Zoprh1	Zopfia rhizophila v1.0	160035	Zopfia rhizophila				not asked				Zoprh1
Zycmex1	Zychaea mexicana RSA 1403 v1.0	64656	Zychaea mexicana				not asked				Zycmex1
Zyghe1_2	Zygoascus hellenicus Y-7136 v1.0	5621	Zygoascus hellenicus				not asked				Zyghe1_2
Zyghet1	Mucor heterogamus NRRL 1489 v1.0	101122	Mucor heterogamus				not asked				Zyghet1
