# Supplementary material for: Remote homology clustering identifies lowly conserved families of effector proteins in plant-pathogenic fungi
Source: Microb Genom. 2021 Sep 1;7(9):000637. doi: 10.1099/mgen.0.000637 (PMC8715435; doi:10.1099/mgen.0.000637)
Supplement: Supplementary material 6 [file mgen-7-0637-s006.xlsx]

## Sheet: phibase_effector_selection
supercluster_component	supercluster_markov	supercluster_greedy	cluster	unique_sequence_id	sequence_id	PHIbase ID	Sequence Strain	Gene	Pathogen species	Pathogen strain(s)	Disease	Host description	Host species	Host strain	Gene Function	Mutant Phenotype(s)	Host response	selected	secreted	deepsig	signalp3_hmm	signalp4	signalp5	phobius_signal	has_signal	phobius_transmembrane	tmhmm	has_tm
.	.	.	.	.	.	PHI:5237	SL1344	EcgA	Salmonella enterica	subsp. enterica serovar Typhimurium strain SL1344	Salmonellosis	Rodents	Mus musculus (related: house mouse)	Balb/c	.	reduced virulence	.	True	True	True	True	True	True	True	True	False	False	False
.	.	.	.	.	.	PHI:2998	V583	EF1533	Enterococcus faecalis	OG1RF	Nosocomial infections	Moths	Galleria mellonella (related: greater wax moth)	.	.	reduced virulence	.	True	True	False	True	False	True	True	True	False	False	False
.	.	.	.	.	.	PHI:636	Ty2	iagB	Salmonella enterica	subsp. enterica serovar Typhimurium strain SL1344	Gastroenteritis	Rodents	Mus musculus (related: house mouse)	.	.	reduced virulence	.	True	True	True	True	True	True	True	True	False	False	False
.	.	.	.	.	.	PHI:6598	K12	YfcO	Escherichia coli	DE205B	Neonatal meningitis	Birds	Anas platyrhynchos (related: mallard)	.	.	reduced virulence	.	True	True	True	True	True	True	True	True	False	False	False
.	.	.	PC_01GD4Q	PC_0464BH	A7EQ04#PHI:6436	PHI:6436	1980 UF-70	Ss-Rhs1	Sclerotinia sclerotiorum	1980	White mold	Eudicots	Arabidopsis thaliana (related: thale cress),Brassica napus (related: rape)	Col-0,Zhongshuang 9	.	reduced virulence	.	True	True	True	True	True	True	True	True	False	False	False
.	.	.	PC_03K5HL	PC_05P3YC	G4N703#PHI:2081	PHI:2081	70-15	Moatg15	Magnaporthe oryzae	Guy11	Rice blast	Monocots	Oryza sativa (related: rice)	CO-39	.	loss of pathogenicity	.	True	True	False	True	True	True	True	True	False	False	False
.	.	.	PC_07FNVV	PC_06EDTQ	A0A0D2XVZ5#PHI:5236	PHI:5236	4287	Dnj1	Fusarium oxysporum	f. sp. Lycopersici 4287	Fusarium wilt	Eudicots	Solanum lycopersicum (related: tomato)	Monika	.	reduced virulence	.	True	True	True	True	True	True	True	True	False	False	False
PC_00NROE	PC_00NROE	PC_00NROE	PC_03SKMZ	PC_046XA4	C1KJI7#PHI:2150	PHI:2150	ZN04	AVR-Pita1	Magnaporthe oryzae	Guy11	Rice blast	Monocots	Oryza sativa (related: rice)	Yashiro-mochi	.	effector (plant avirulence determinant)	.	True	True	True	True	True	True	True	True	False	False	False
PC_03ZG0S	PC_03ZG0S	PC_03ZG0S	PC_03ZG0S	PC_03N8HI	B9A9V1#PHI:2151	PHI:2151	.	PWL1	Magnaporthe oryzae	CP987,4091-5-8	Rice blast	Monocots	Eragrostis curvula (related: weeping love grass)	.	.	effector (plant avirulence determinant)	.	True	True	True	True	True	True	True	True	False	False	False
PC_07R7MF	PC_07R7MF	PC_07R7MF	PC_00QOVQ	PC_00Z9GD	C5IAW5#PHI:2264	PHI:2264	SN15	SnTox3	Parastagonospora nodorum	Sn1501	Glume blotch	Monocots	Triticum (related: wheat)	BG220	.	loss of pathogenicity	.	True	True	True	True	True	True	True	True	False	False	False
.	.	.	.	.	.	PHI:5298	PAO1	PA0011	Pseudomonas aeruginosa	PAO1	Nosocomial infections	Eudicots,Flies	Brassica rapa (related: field mustard),Drosophila melanogaster (related: fruit fly)	subsp. pekinensis (related: chinese cabbage)	2-OH-lauroytransferase	reduced virulence	.	True	True	False	True	False	False	True	True	False	False	False
.	.	.	PC_00NQD4	PC_06MB2J	P08331#PHI:7020	PHI:7020	K12	cpdB	Escherichia coli	APEC-34, O91	Colibacillosis	Birds	Gallus gallus (related: chicken)	.	2′,3′-Cyclic phosphodiesterase	reduced virulence	.	True	True	True	True	True	True	True	True	False	False	False
.	.	.	.	.	.	PHI:7635	PAO1	waaA	Pseudomonas aeruginosa	PAO1	Infections	Eudicots,Rodents	Lactuca sativa (related: garden lettuce),Mus musculus (related: house mouse)	Romaine,NMRI	3-deoxy-D-manno-octulosonic-acid (KDO) transferase	reduced virulence,unaffected pathogenicity	.	True	True	True	True	True	False	True	True	False	False	False
.	.	.	PC_08I2WG	PC_06RA3K	G4NAI7#PHI:2144	PHI:2144	70-15	MoAAT	Magnaporthe oryzae	Guy11	Rice blast	Monocots	Oryza sativa (related: rice)	CO39	4-aminobuty-rate aminotransferase-encoding	reduced virulence	.	True	True	True	True	True	True	True	True	False	False	False
.	.	.	.	.	.	PHI:5404	ATCC 33913	pobA	Xanthomonas campestris	pv. Campestris Xc1	Black rot disease	Eudicots	Brassica rapa (related: field mustard)	subsp. pekinensis (related: chinese cabbage)	4-HBA degradation pathway components	reduced virulence	.	True	True	True	False	False	False	True	True	False	False	False
.	.	.	.	.	.	PHI:2629	H37Rv	PptT	Mycobacterium tuberculosis	H37Rv	Tuberculosis	Rodents	Mus musculus (related: house mouse)	BALB/cJ,SCID	4′-Phosphopantetheinyl Transferase	reduced virulence	.	True	True	False	True	False	False	True	True	False	False	False
.	.	.	.	.	.	PHI:3139	ATCC 9545	PlCBP49	Paenibacillus larvae	subsp. larvae ATCC9545	American foulbrood	Bees	Apis mellifera (related: honey bee)	.	A modular, chitin-degrading protein, this enzyme is crucial for the degradation of the larval peritrophic matrix during infection.	reduced virulence	.	True	True	False	True	False	True	True	True	False	False	False
.	.	.	.	.	.	PHI:3284	PA103-29	Protease IV	Pseudomonas aeruginosa	PAO1	Nosocomial infections	Beetles,Crustaceans,Nematodes	Tenebrio molitor (related: yellow mealworm),Artemia salina (no common name found),Caenorhabditis elegans (related: roundworm)	.	a quorum sensing-dependent protease	increased virulence (hypervirulence)	.	True	True	True	True	True	True	True	True	False	False	False
.	.	.	.	.	.	PHI:6848	B8	niuB2	Helicobacter pylori	B128-S	Gastric infections	Rodents	Mus musculus (related: house mouse)	NMRI	ABC transporter	reduced virulence	.	True	True	True	True	True	True	True	True	False	False	False
.	.	.	PC_06T6TY	PC_06T6TY	D7FGA7#PHI:6847	PHI:6847	B8	niuB1	Helicobacter pylori	B128-S	Gastric infections	Rodents	Mus musculus (related: house mouse)	NMRI	ABC transporter	reduced virulence	.	True	True	True	True	True	True	True	True	False	False	False
.	.	.	.	.	.	PHI:6322	SMRU1010	potD	Streptococcus pneumoniae	TIGR4	Pneumococcal pneumonia	Rodents	Mus musculus (related: house mouse)	C57BL/6	ABC transporter ATP-binding protein - spermidine/putrescine transport	reduced virulence	.	True	True	False	True	False	True	True	True	False	False	False
.	.	.	PC_04TYXI	PC_0552O5	G4NC97#PHI:3976	PHI:3976	70-15	MoIlv6	Magnaporthe oryzae	Guy11	Rice blast	Monocots	Oryza sativa (related: rice),Hordeum vulgare (related: barley)	CO-39	Acetolactate synthases	loss of pathogenicity	.	True	True	False	True	False	False	True	True	False	False	False
.	.	.	.	.	.	PHI:2868	278/06	acpA	Francisella tularensis	Schu S4	Tularemia	Rodents	Mus musculus (related: house mouse)	BALB/c	Acid phosphatase activity	reduced virulence	.	True	True	True	True	True	True	True	True	False	False	False
.	.	.	.	.	.	PHI:2870	SCHU S4	acpC	Francisella tularensis	Schu S4	Tularemia	Rodents	Mus musculus (related: house mouse)	BALB/c	Acid phosphatase activity	reduced virulence	.	True	True	True	True	True	True	True	True	False	False	False
.	.	.	.	.	.	PHI:2871	SCHU S4	hapA	Francisella tularensis	Schu S4	Tularemia	Rodents	Mus musculus (related: house mouse)	BALB/c	Acid phosphatase activity	reduced virulence	.	True	True	True	True	True	True	True	True	False	False	False
.	.	.	PC_03Y895	PC_03MXMW	Q00663#PHI:17	PHI:17	ATCC750	ACP	Candida tropicalis	ATCC 750	Candidiasis	Rodents	Mus musculus (related: house mouse)	.	Acid proteinase	reduced virulence	.	True	True	True	True	True	True	True	True	False	False	False
.	.	.	.	.	.	PHI:1146	PXO99A	Ax21 (synonym: AvrXa21)	Xanthomonas oryzae	pv. oryzae PXO99A	Bacterial blight	Monocots	Oryza sativa (related: rice)	.	Activator of XA21-mediated immunity	effector (plant avirulence determinant)	.	True	True	True	True	True	True	True	True	False	False	False
.	.	.	.	.	.	PHI:6424	B31	RevA	Borreliella burgdorferi	B31 A3	Lyme disease	Rodents	Mus musculus (related: house mouse)	C3H/HeN	Adhesin	reduced virulence	.	True	True	True	True	True	True	True	True	False	False	False
.	.	.	PC_00S1EZ	PC_011E20	A4D962#PHI:135	PHI:135	ATCC 26199	BAD1 (WI-1)	Blastomyces dermatitidis	ATCC26199, ATCC60915	No data found	Rodents	Mus musculus (related: house mouse)	.	Adhesin	loss of pathogenicity	.	True	True	True	False	True	True	True	True	False	False	False
.	.	.	PC_05MD52	PC_055H9D	Q96V71#PHI:272	PHI:272	C735	SOWgp	Coccidioides immitis	C735	Coccidioidomycosis	Rodents	Mus musculus (related: house mouse)	.	Adhesin	reduced virulence	.	True	True	True	True	True	True	True	True	False	False	False
.	.	.	PC_05WLQZ	PC_04SAFE	Q6VBI9#PHI:3608	PHI:3608	.	EPA2	Candida glabrata	BG2	Peritonitis	Rodents	Mus musculus (related: house mouse)	BALB/c	Adhesin	unaffected pathogenicity	.	True	True	True	False	True	True	True	True	True	False	False
.	.	.	.	.	.	PHI:6253	6471/76 (serotype O:3)	YadA	Yersinia enterocolitica	type O:8	Yersiniosis	Rodents	Mus musculus (related: house mouse)	C57BL/6JolaHsd	Adhesion	reduced virulence,unaffected pathogenicity	.	True	True	True	True	True	True	True	True	False	False	False
.	.	.	.	.	.	PHI:6563	CG43	iucA	Klebsiella pneumoniae	ST86	Pneumonia	Rodents	Mus musculus (related: house mouse)	CD-1	Aerobactin	reduced virulence	.	True	True	True	True	True	True	True	True	False	False	False
.	.	.	.	.	.	PHI:3611	SMS-3-5	iutA	Escherichia coli	E058	Colibacillosis	Birds	Gallus gallus (related: chicken)	.	aerobactin	reduced virulence	.	True	True	True	True	True	True	True	True	False	False	False
.	.	.	PC_083P03	PC_00MRLC	F9X701#PHI:8595	PHI:8595	IPO323	ZtAar	Zymoseptoria tritici	IPO323,IPO323 ΔZtKu70	Septoria tritici blotch (stb)	Monocots	Triticum aestivum (related: bread wheat)	Riband	Alpha aminoadipate reductase	loss of pathogenicity	.	True	True	False	True	True	False	True	True	False	False	False
.	.	.	PC_08GZCY	PC_08GYLX	A6QG63#PHI:4569	PHI:4569	Newman	hla	Staphylococcus aureus	SF8300	Community- and hospital-acquired infections	Rodents	Rattus (related: rat)	Cotton	alpha-hemolysin precursor	reduced virulence	.	True	True	True	True	True	True	True	True	False	False	False
.	.	.	PC_04UQBZ	PC_002Q1Z	G8BJ74#PHI:6075	PHI:6075	CDC317	och1	Candida parapsilosis	CLIB-214	Disseminated candidiasis	Rodents	Mus musculus (related: house mouse)	Balb/c	alpha1,6-mannosyltransferase	reduced virulence	.	True	True	False	True	False	False	True	True	False	False	False
.	.	.	.	.	.	PHI:7778	8004	AmiC1 (XC_1816)	Xanthomonas campestris	pv. Campestris str. 8004	Black rot disease	Eudicots	Raphanus sativus (related: radish)	var. niger (related: chinese radish) Manshenhong	Amidase	reduced virulence	.	True	True	False	False	True	True	True	True	False	False	False
.	.	.	.	.	.	PHI:7779	B100	AmiC2	Xanthomonas campestris	pv. Campestris str. 8004	Black rot disease	Eudicots	Raphanus sativus (related: radish)	var. niger (related: chinese radish) Manshenhong	Amidase	reduced virulence,unaffected pathogenicity	.	True	True	False	True	True	True	True	True	False	False	False
.	.	.	.	.	.	PHI:7754	BLS256	AnkB (XOC_4324)	Xanthomonas oryzae	pv. oryzicola RS105	Rice bacterial leaf streak	Monocots	Oryza sativa (related: rice)	IR24	Ankyrin	reduced virulence	.	True	True	True	True	True	True	True	True	False	False	False
.	.	.	.	.	.	PHI:7753	KACC10331	AnkB (XOO0418)	Xanthomonas oryzae	pv. Oryzae strain ZJ173	Rice bacterial leaf blight	Monocots	Oryza sativa (related: rice)	IR24	Ankyrin-like protein	reduced virulence	.	True	True	True	True	True	True	True	True	False	False	False
.	.	.	.	.	.	PHI:7034	DC3000	mucB	Pseudomonas syringae	pv. Tomato str DC3000	Bacterial speck of tomato	Eudicots	Solanum lycopersicum (related: tomato)	Moneymaker	anti-sigmafactor	reduced virulence	.	True	True	True	True	True	True	True	True	False	False	False
.	.	.	PC_0858R8	PC_05CJ78	K9FGI7#PHI:5374	PHI:5374	PHI26	afpB	Penicillium digitatum	CECT20796 (isolate PHI26)	Green mold	Eudicots	Citrus sinensis (related: sweet orange)	.	Antifungal protein	reduced virulence,unaffected pathogenicity	.	True	True	True	True	True	True	True	True	False	False	False
.	.	.	.	.	.	PHI:6620	Temecula1	PrtA	Xylella fastidiosa	Temecula1	Pierce's disease of grapes and citrus variegated chlorosis (cvc)	Eudicots	Vitis vinifera (related: wine grape),Nicotiana tabacum (related: common tobacco)	Thompson seedless,SR1	antivirulence secreted serine protease	increased virulence (hypervirulence),reduced virulence	.	True	True	True	True	True	True	True	True	False	False	False
.	.	.	.	.	.	PHI:588	DC3000	PSPTO2105	Pseudomonas syringae	pv. Tomato str DC3000	Bacterial speck	Eudicots	Arabidopsis thaliana (related: thale cress)	Col-0	ApbE- family protein	reduced virulence	.	True	True	True	True	True	True	True	True	False	False	False
.	.	.	PC_033B9B	PC_002PA1	Q9P470#PHI:257	PHI:257	.	GAS2	Magnaporthe oryzae	Guy11	Rice blast	Monocots	Oryza sativa (related: rice)	.	Appressorial penetration	reduced virulence	.	True	True	True	True	True	True	True	True	False	False	False
.	.	.	PC_06GWKV	PC_05E61O	Q96TN6#PHI:256	PHI:256	.	GAS1	Magnaporthe oryzae	Guy11	Rice blast	Monocots	Oryza sativa (related: rice)	.	Appressorial penetration	reduced virulence	.	True	True	True	True	True	True	True	True	False	False	False
.	.	.	PC_06ZPKJ	PC_0342F6	L2G011#PHI:3973	PHI:3973	Nara gc5	ASP	Colletotrichum gloeosporioides	Cg-14	Anthracnose	Flowering plants	Persea americana (related: avocado)	Fuerte	Aspartic protease	reduced virulence	.	True	True	True	True	True	True	True	True	False	False	False
.	.	.	PC_02B5W1	PC_04GR7T	J9VNI6#PHI:7178	PHI:7178	H99	Ape4	Cryptococcus neoformans	KN99alpha	Cryptococcosis	Rodents	Mus musculus (related: house mouse)	C57BL/6	Aspartyl aminopeptidase	reduced virulence	.	True	True	True	True	True	False	True	True	False	False	False
.	.	.	PC_022WI7	PC_02PQHS	Q59VH7#PHI:480	PHI:480	SC5314	SAP7	Candida albicans	CAI-4	Candidiasis	Rodents	Mus musculus (related: house mouse)	.	Aspartyl proteinase	reduced virulence,unaffected pathogenicity	.	True	True	True	True	True	True	True	True	False	False	False
.	.	.	PC_03Y895	PC_073GZS	P0CY26#PHI:68	PHI:68	SS	SAP1	Candida albicans	CAI-4	Candidiasis	Rodents	Mus musculus (related: house mouse),Cavia porcellus (related: domestic guinea pig)	.	Aspartyl proteinase	reduced virulence	.	True	True	True	True	True	True	True	True	False	False	False
.	.	.	PC_03Y895	PC_05WQZU	P0CY28#PHI:73	PHI:73	SS	SAP3	Candida albicans	CAI-4	Candidiasis	Rodents	Cavia porcellus (related: domestic guinea pig),Mus musculus (related: house mouse)	.	Aspartyl proteinase	reduced virulence	.	True	True	True	True	True	True	True	True	False	False	False
.	.	.	PC_03Y895	PC_026LGJ	P43093#PHI:125	PHI:125	WO1	SAP4	Candida albicans	SC5314	Candidiasis	Rodents	Cavia porcellus (related: domestic guinea pig),Mus musculus (related: house mouse)	.	Aspartyl proteinase	reduced virulence	.	True	True	True	True	True	True	True	True	False	False	False
.	.	.	PC_03Y895	PC_03I4UI	P43095#PHI:127	PHI:127	Ca74	SAP6	Candida albicans	SC5314	Candidiasis	Rodents	Mus musculus (related: house mouse),Cavia porcellus (related: domestic guinea pig)	.	Aspartyl proteinase	reduced virulence	.	True	True	True	False	True	False	True	True	False	False	False
.	.	.	.	.	.	PHI:4094	ATCC 43809	AtlL	Staphylococcus lugdunensis	.	Infective endocarditis	Nematodes	Caenorhabditis elegans (related: roundworm)	N2	autolysin	reduced virulence	.	True	True	True	False	True	True	True	True	False	False	False
.	.	.	PC_00INZW	PC_00CAC4	J9VPP4#PHI:7203	PHI:7203	H99	Qsp1	Cryptococcus neoformans	KN99alpha	Fungal meningitis	Rodents	Mus musculus (related: house mouse)	A/Jcr	Autoregulatory signaling secreted peptide	reduced virulence	.	True	True	True	True	True	True	True	True	False	False	False
.	.	.	.	.	.	PHI:4027	DE205B	AatB	Escherichia coli	APEC DE205B	Septicemia	Birds	Anas platyrhynchos (related: mallard)	.	Autotransporter	reduced virulence	.	True	True	True	True	True	True	True	True	False	False	False
.	.	.	.	.	.	PHI:4664	K96243	bcaA	Burkholderia pseudomallei	10276	Melioidosis	Rodents	Mus musculus (related: house mouse)	Balb/c	Autotransporter	reduced virulence	.	True	True	False	True	True	False	True	True	False	False	False
.	.	.	.	.	.	PHI:4665	K96243	boaA	Burkholderia pseudomallei	10276	Melioidosis	Rodents	Mus musculus (related: house mouse)	Balb/c	Autotransporter	reduced virulence	.	True	True	True	False	True	True	True	True	False	False	False
.	.	.	.	.	.	PHI:4666	K96243	boaB	Burkholderia pseudomallei	10276	Melioidosis	Rodents	Mus musculus (related: house mouse)	Balb/c,J774.2 cells	Autotransporter	reduced virulence	.	True	True	True	False	True	True	True	True	False	False	False
.	.	.	.	.	.	PHI:3488	D/UW-3/CX	PmpD	Chlamydia trachomatis	D/UW-3/CX	Sexually transmitted diseases	Primates,Rodents	Macaca fascicularis (related: crab-eating macaque),Mus musculus (related: house mouse)	C3H/HeJ	autotransporter	reduced virulence,unaffected pathogenicity	.	True	True	True	False	False	False	True	True	False	False	False
.	.	.	.	.	.	PHI:7567	UCBPP-PA14	EprS	Pseudomonas aeruginosa	PAO1	Infections	Rodents	Mus musculus (related: house mouse)	ICR	Autotransporter serine protease	reduced virulence	.	True	True	True	False	True	True	True	True	False	False	False
.	.	.	PC_05IN8T	PC_03KDF0	Q00903#PHI:24	PHI:24	.	Avenacinase	Gaeumannomyces graminis	var. avenae isolate A3	No data found,Take-all	Monocots	Avena sativa (related: oat),Triticum (related: wheat)	.	Avenacinase	loss of pathogenicity,unaffected pathogenicity	.	True	True	True	True	True	True	True	True	False	False	False
.	.	.	PC_06VXG7	PC_03N0RF	E3QHX9#PHI:6227	PHI:6227	M1.001	KRE5	Colletotrichum graminicola	M2	Stalk rot and leaf blight of maize	Monocots	Zea mays (related: maize)	Mikado	beta-1,6-glucan synthesis	reduced virulence	.	True	True	True	False	True	True	True	True	False	False	False
.	.	.	PC_021VMA	PC_0184XF	Q7ZA48#PHI:323	PHI:323	150-1	VFGLU1	Lecanicillium fungicola	.	Mycopathogen	Basidiomycetes	Agaricus bisporus (related: cultivated mushroom)	.	Beta-1,6-glucanase	reduced virulence	.	True	True	True	True	True	True	True	True	False	False	False
.	.	.	PC_00Y1IT	PC_01V6L5	P43077#PHI:4987	PHI:4987	A72	HEX1	Candida albicans	SC5314	Disseminated candidiasis	Rodents	Mus musculus (related: house mouse)	Balb/c	beta-hexosaminidase	reduced virulence	.	True	True	True	True	True	True	True	True	False	False	False
.	.	.	.	.	.	PHI:6133	.	blaCMY-2	Salmonella enterica	subsp. enterica serovar Typhimurium strain SL1344	Salmonellosis	Rodents	Mus musculus (related: house mouse)	BALB/c	Beta-lactamase	reduced virulence	.	True	True	True	True	True	True	True	True	False	False	False
.	.	.	.	.	.	PHI:3965	8004	XC_1481	Xanthomonas campestris	pv. Campestris str. 8004	Black rot disease	Eudicots	Raphanus sativus (related: radish)	var. niger (related: chinese radish)	Beta-lactamase	reduced virulence	.	True	True	True	True	True	False	True	True	False	False	False
.	.	.	PC_07VGLD	PC_00TCN1	G4MV25#PHI:6711	PHI:6711	RKS2993	gel1	Magnaporthe oryzae	Guy11	Rice blast	Monocots	Oryza sativa (related: rice)	CO-39	beta‐1,3‐glucanosyltransferase	loss of pathogenicity,unaffected pathogenicity	.	True	True	True	True	True	True	True	True	True	False	False
.	.	.	.	.	.	PHI:8919	B31	Bgp (BB_0588)	Borreliella burgdorferi	B31 5A18	Lyme disease	Primates,Rodents	Homo sapiens (related: human),Chlorocebus aethiops (related: grivet),Mus musculus (related: house mouse)	HEK293 cells,Vero cells,EA.hy296,C3H/HeJ	Borrelia glycosaminoglycan binding protein	reduced virulence	.	True	True	False	False	True	True	True	True	False	False	False
.	.	.	.	.	.	PHI:7340	M1 476	SpyA	Streptococcus pyogenes	serotype M1 5448	Necrotizing fasciitis; toxic shock syndrome	Primates	Homo sapiens (related: human)	THP-1 cells	C3 family ADP-ribosyltransferase	reduced virulence	.	True	True	True	True	True	True	True	True	False	False	False
.	.	.	.	.	.	PHI:7801	DC3000	cvsS (PSPTO_3382)	Pseudomonas syringae	pv. Tomato str DC3000	Bacterial speck of tomato	Eudicots	Solanum lycopersicum (related: tomato),Arabidopsis thaliana (related: thale cress)	Moneymaker	Ca2+ induced two-component system, histidine kinase	reduced virulence	.	True	True	True	True	True	True	True	True	False	False	False
.	.	.	.	.	.	PHI:7802	DC3000	cvsR (PSPTO_3383 )	Pseudomonas syringae	pv. Tomato str DC3000	Bacterial speck of tomato	Eudicots	Solanum lycopersicum (related: tomato),Arabidopsis thaliana (related: thale cress)	Moneymaker	Ca2+ induced two-component system, response regulator	reduced virulence	.	True	True	True	True	True	True	True	True	False	False	False
.	.	.	.	.	.	PHI:4926	Isolate A	Rs-CRT	Radopholus similis	.	No data found	Eudicots	Solanum lycopersicum (related: tomato)	.	Ca2+-binding multifunctional protein that plays key roles in the parasitism, immune evasion, reproduction and pathogenesis.	reduced virulence	.	True	True	True	True	True	True	True	True	False	False	False
.	.	.	PC_05MZSS	PC_00O2BH	W7NEP8#PHI:7286	PHI:7286	7600	FvCP02	Fusarium verticillioides	M-3125,A00999	Maize stalk rot, ear rot, seedling blight	Monocots	Zea mays (related: maize)	Silver Queen	Catalase-peroxidase	reduced virulence,unaffected pathogenicity	.	True	True	True	True	True	True	True	True	False	False	False
.	.	.	.	.	.	PHI:4861	.	IroE	Escherichia coli	χ7122	Respiratory and systemic disease in poultry	Birds	Gallus gallus (related: chicken)	.	Catecholate siderophore esterases	reduced virulence,unaffected pathogenicity	.	True	True	True	True	True	True	True	True	False	False	False
.	.	.	.	.	.	PHI:8744	.	Bx-cpl-1	Bursaphelenchus xylophilus	AMA3	Pine wilt disease	Seed plants	Pinus massoniana (related: chinese red pine)	.	Cathepsin L-like Cysteine Proteinase	reduced virulence	.	True	True	True	True	True	True	True	True	False	False	False
.	.	.	.	.	.	PHI:8745	.	Bx-cpl-2	Bursaphelenchus xylophilus	AMA3	Pine wilt disease	Seed plants	Pinus massoniana (related: chinese red pine)	.	Cathepsin L-like cysteine proteinase	reduced virulence	.	True	True	True	True	True	True	True	True	False	False	False
.	.	.	.	.	.	PHI:8746	.	Bx-cpl-3	Bursaphelenchus xylophilus	AMA3	Pine wilt disease	Seed plants	Pinus massoniana (related: chinese red pine)	.	Cathepsin L-like Cysteine Proteinase	reduced virulence	.	True	True	True	True	True	True	True	True	False	False	False
PC_06S6A1	PC_06S6A1	PC_06S6A1	PC_061ANC	PC_04DBR8	F9XQ56#PHI:2442	PHI:2442	IPO323	MgNLP	Zymoseptoria tritici	IPO323	Leaf blotch	Monocots	Triticum aestivum (related: bread wheat)	Riband	Cell death and defense signalling	unaffected pathogenicity	.	True	True	True	True	True	True	True	True	False	False	False
.	.	.	.	.	.	PHI:5442	UCBPP-PA14	lolA	Pseudomonas aeruginosa	PAO1	Nosocomial infections	Moths,Rodents	Galleria mellonella (related: greater wax moth),Mus musculus (related: house mouse)	C57Bl/6	Cell envelope protein	reduced virulence	.	True	True	True	True	True	True	True	True	False	False	False
.	.	.	.	.	.	PHI:5443	UCBPP-PA14	lptH	Pseudomonas aeruginosa	PAO1	Nosocomial infections	Rodents,Moths	Mus musculus (related: house mouse),Galleria mellonella (related: greater wax moth)	C57Bl/6	Cell envelope protein	loss of pathogenicity,reduced virulence	.	True	True	True	True	True	True	True	True	False	False	False
.	.	.	PC_06P6Y2	PC_01W7ZQ	P46590#PHI:198	PHI:198	B792	ALS1	Candida albicans	CAI-4	Candidiasis	Rodents,Primates	Mus musculus (related: house mouse),Homo sapiens (related: human)	.	Cell surface protein	reduced virulence	.	True	True	True	False	True	True	True	True	False	False	False
.	.	.	PC_06P6Y2	PC_00IYDJ	Q59L12#PHI:527	PHI:527	SC5314	ALS3	Candida albicans	CAI-4	Candidiasis	Primates	Homo sapiens (related: human)	.	Cell surface protein	reduced virulence	.	True	True	True	False	True	True	True	True	False	False	False
.	.	.	PC_05UU0X	PC_01S5MU	Q6FJR5#PHI:7925	PHI:7925	CBS 138	Cgyps1	Candida glabrata	BG2	Disseminated candidiasis	Rodents,Primates	Mus musculus (related: house mouse),Homo sapiens (related: human)	BALB/c,THP-1 cell line	Cell surface-associated aspartyl protease (yapsins)	reduced virulence,unaffected pathogenicity	.	True	True	False	False	False	True	True	True	False	False	False
.	.	.	PC_06QMXB	PC_00MYUD	Q6FVH9#PHI:7928	PHI:7928	CBS 138	Cgyps4	Candida glabrata	BG2	Disseminated candidiasis	Rodents,Primates	Mus musculus (related: house mouse),Homo sapiens (related: human)	BALB/c,THP-1 cell line	Cell surface-associated aspartyl protease (yapsins)	reduced virulence,unaffected pathogenicity	.	True	True	True	False	True	True	True	True	False	False	False
.	.	.	PC_034K3P	PC_01OPI5	P43070#PHI:61	PHI:61	ATCC 10261	BGL2	Candida albicans	CAI-4	Candidiasis	Rodents	Mus musculus (related: house mouse)	.	Cell wall 1,3-beta-glucosyltransferase (bgl2p)	reduced virulence	.	True	True	True	True	True	True	True	True	False	False	False
.	.	.	PC_04VOLD	PC_03H7E9	G1UBC2#PHI:517	PHI:517	SC5314	CaEAP1	Candida albicans	SC5314	Candidiasis	Primates	Homo sapiens (related: human)	.	Cell wall adhesin	reduced virulence	.	True	True	False	False	False	True	True	True	False	False	False
PC_06FCV2	PC_00VO2T	PC_00VO2T	PC_00TRKU	PC_03CLRL	A4KTQ9#PHI:3209	PHI:3209	CBS 119.78	Pop1	Ceratocystis harringtonii	119.78	Plane canker stain	Eudicots	Populus alba (related: white poplar)	Marte	cerato-platanin	reduced virulence	Pop1 behaved as PAMP, since it stimulated poplar leaf tissues to activate defence responses able to reduce consistently the C. populicola growth in non susceptible poplar plants.	True	True	False	True	False	True	True	True	False	False	False
PC_06FCV2	PC_00VO2T	PC_00VO2T	PC_00VO2T	PC_062KEW	B2C3H8#PHI:3127	PHI:3127	.	MpCP1	Moniliophthora perniciosa	CP02	Witches’ broom disease	Eudicots	Nicotiana tabacum (related: common tobacco),Theobroma cacao (related: cocao)	.	cerato-platanin (CP)-like proteins	increased virulence (hypervirulence)	a mixture of MpCP1 with MpNEP2 led to a synergistic necrosis effect very similar to that found in naturally infected plants,necrosis,transparency, dried leaf	True	True	True	True	True	True	True	True	False	False	False
PC_06FCV2	PC_00VO2T	PC_00VO2T	PC_00TRKU	PC_04FUAL	A0A0D5ZBN4#PHI:5103	PHI:5103	3012	hacpl2	Heterobasidion annosum	3012	Root and butt rot disease of conifers	Seed plants,Eudicots	Pinus sylvestris (related: scots pine),Nicotiana tabacum (related: common tobacco)	.	cerato-platanin-like protein	increased virulence (hypervirulence)	.	True	True	True	True	True	True	True	True	False	False	False
.	.	.	.	.	.	PHI:6537	EGD-e	ChiA	Listeria monocytogenes	EGD-e	Listeriosis	Rodents,Eukaryotes	Mus musculus (related: house mouse),Dictyostelium discoideum (related: amoeba)	C57BL/6	Chitinase	reduced virulence	.	True	True	True	True	True	True	True	True	False	False	False
.	.	.	.	.	.	PHI:6538	EGD-e	ChiB	Listeria monocytogenes	EGD-e	Listeriosis	Rodents,Eukaryotes	Mus musculus (related: house mouse),Dictyostelium discoideum (related: amoeba)	C57BL/6	Chitinase	reduced virulence	.	True	True	True	True	True	True	True	True	False	False	False
.	.	.	PC_01TFAY	PC_01V5JO	Q8J1Y3#PHI:409	PHI:409	.	BbCHIT1	Beauveria bassiana	.	No data found	Aphids	Aphididae (related: aphids)	.	Chitinase	increased virulence (hypervirulence)	.	True	True	True	True	True	True	True	True	False	False	False
.	.	.	PC_03K8ER	PC_01Q44M	O59928#PHI:144	PHI:144	.	CHT42	Trichoderma virens	Tv10.4	Mycopathogen	Basidiomycetes	Rhizoctonia solani (no common name found)	.	Chitinase	reduced virulence	.	True	True	True	True	True	True	True	True	False	False	False
.	.	.	.	.	.	PHI:698	N16961	CtxA	Vibrio cholerae	N16961	Cholera	Primates	Homo sapiens (related: human)	.	Cholera toxin (CT)	reduced virulence	.	True	True	True	True	True	True	True	True	False	False	False
.	.	.	.	.	.	PHI:699	N16961	CtxB	Vibrio cholerae	N16961	Cholera	Primates	Homo sapiens (related: human)	.	Cholera toxin (CT)	reduced virulence	.	True	True	True	True	True	True	True	True	False	False	False
PC_057JYC	PC_03DUMB	PC_057JYC	PC_03DUMB	PC_00504L	Q4P2D2#PHI:2234	PHI:2234	.	Cmu1	Ustilago maydis	SG200,CL13	Corn smut	Monocots	Zea mays (related: maize)	.	Chorismate mutases	loss of pathogenicity,reduced virulence,unaffected pathogenicity	strong host response elicited by SG200Dcmu1-cmu1R183A,K194A mutant,nan	True	True	True	True	True	True	True	True	False	False	False
.	.	.	PC_01MCBR	PC_05G5VI	G4NC17#PHI:5185	PHI:5185	70-15	MoAPX1	Magnaporthe oryzae	KJ201	Rice blast	Monocots	Oryza sativa (related: rice)	Nakdongbyeo	Class I peroxidase	reduced virulence	.	True	True	False	True	False	True	True	True	False	False	False
.	.	.	PC_06K9DY	PC_006PXG	G4MZ98#PHI:5186	PHI:5186	70-15	MoAPX2	Magnaporthe oryzae	KJ201	Rice blast	Monocots	Oryza sativa (related: rice)	Nakdongbyeo	Class I peroxidase	reduced virulence	.	True	True	True	True	True	True	True	True	False	False	False
.	.	.	.	.	.	PHI:2805	ZY05719	cbp40	Streptococcus suis	ZY05719	Pneumonia; endocarditis; meningitis; arthritis	Bony fishes	Danio rerio (related: zebrafish)	.	Collagen type 1-binding protein	reduced virulence	.	True	True	False	False	False	True	True	True	False	False	False
.	.	.	.	.	.	PHI:4605	56601	ColA	Leptospira interrogans	Lai	Leptospirosis	Rodents	Mesocricetus auratus (related: golden hamster)	Syrian	Collagenase and critical virulence factor	reduced virulence	.	True	True	True	False	True	True	True	True	False	False	False
.	.	.	PC_052IKE	PC_04TPV9	E9R0F1#PHI:8544	PHI:8544	Af293	CcpA (Afu1g13670)	Aspergillus fumigatus	D141	Aspergillosis	Rodents,Primates	Mus musculus (related: house mouse),Homo sapiens (related: human)	CD-1,A549	Conidial cell wall protein	reduced virulence	.	True	True	False	True	False	False	True	True	False	False	False
.	.	.	.	.	.	PHI:3000	V583	EF0797	Enterococcus faecalis	OG1RF	Nosocomial infections	Moths	Galleria mellonella (related: greater wax moth)	.	Conserved domain protein	increased virulence (hypervirulence)	.	True	True	False	True	True	True	True	True	False	False	False
.	.	.	.	.	.	PHI:7968	PXO99A	PXO_01628	Xanthomonas oryzae	pv. oryzae PXO99A	Rice bacterial leaf blight	Monocots	Oryza sativa (related: rice)	IR24	Conserved hypothetical protein	reduced virulence	.	True	True	True	True	False	False	True	True	False	False	False
.	.	.	.	.	.	PHI:7969	PXO99A	PXO_02766	Xanthomonas oryzae	pv. oryzae PXO99A	Rice bacterial leaf blight	Monocots	Oryza sativa (related: rice)	IR24	Conserved hypothetical protein	reduced virulence	.	True	True	True	True	True	True	True	True	False	False	False
.	.	.	.	.	.	PHI:7970	PXO99A	PXO_03326	Xanthomonas oryzae	pv. oryzae PXO99A	Rice bacterial leaf blight	Monocots	Oryza sativa (related: rice)	IR24	Conserved hypothetical protein	reduced virulence	.	True	True	False	True	False	False	True	True	False	False	False
.	.	.	.	.	.	PHI:7972	PXO99A	PXO_04624	Xanthomonas oryzae	pv. oryzae PXO99A	Rice bacterial leaf blight	Monocots	Oryza sativa (related: rice)	IR24	Conserved hypothetical protein	reduced virulence	.	True	True	True	True	True	True	True	True	False	False	False
.	.	.	.	.	.	PHI:3644	H37Rv	Rv1891c	Mycobacterium tuberculosis	H37Rv	Tuberculosis	Rodents	Mus musculus (related: house mouse)	SCID	Conserved hypothetical protein	reduced virulence	.	True	True	False	True	False	True	True	True	False	False	False
.	.	.	.	.	.	PHI:7560	K279a	smlt0387	Stenotrophomonas maltophilia	K279a	Hospital-acquired infection	Moths	Galleria mellonella (related: greater wax moth)	.	Conserved hypothetical protein	reduced virulence	.	True	True	True	True	True	True	True	True	False	False	False
.	.	.	PC_025AYF	PC_070Q1S	G3CK43#PHI:753	PHI:753	521	um01238	Ustilago maydis	SG200	Corn smut	Monocots	Zea mays (related: maize)	.	conserved hypothetical Ustilago-specific protein	increased virulence (hypervirulence)	.	True	True	True	True	True	True	True	True	False	False	False
.	.	.	PC_03AQ4V	PC_00ZC9M	G3CK22#PHI:752	PHI:752	521	um01237	Ustilago maydis	SG200	Corn smut	Monocots	Zea mays (related: maize)	.	conserved hypothetical Ustilago-specific protein	increased virulence (hypervirulence)	.	True	True	True	True	True	True	True	True	False	False	False
.	.	.	PC_03ZEI1	PC_06RCA6	G3CK14#PHI:754	PHI:754	521	um01239	Ustilago maydis	SG200	Corn smut	Monocots	Zea mays (related: maize)	.	conserved hypothetical Ustilago-specific protein	increased virulence (hypervirulence)	.	True	True	True	True	True	True	True	True	False	False	False
.	.	.	PC_03ZEI1	PC_05VUYS	G3CJY5#PHI:755	PHI:755	521	um01240	Ustilago maydis	SG200	Corn smut	Monocots	Zea mays (related: maize)	.	conserved hypothetical Ustilago-specific protein	increased virulence (hypervirulence)	.	True	True	True	True	True	True	True	True	False	False	False
.	.	.	PC_04IM9B	PC_06MTCD	G3CK30#PHI:750	PHI:750	521	um01235	Ustilago maydis	SG200	Corn smut	Monocots	Zea mays (related: maize)	.	conserved hypothetical Ustilago-specific protein	increased virulence (hypervirulence)	.	True	True	True	True	True	True	True	True	False	False	False
.	.	.	PC_05PSBB	PC_0293G2	G3CJZ1#PHI:751	PHI:751	521	um01236	Ustilago maydis	SG200	Corn smut	Monocots	Zea mays (related: maize)	.	conserved hypothetical Ustilago-specific protein	increased virulence (hypervirulence)	.	True	True	True	True	True	True	True	True	False	False	False
.	.	.	.	.	.	PHI:3298	306	VrpA	Xanthomonas citri	subsp. citri 306	Citrus canker	Eudicots	Citrus x paradisi (related: grapefruit),Citrus sinensis (related: sweet orange)	Duncan,Valencia	contributes to efficient protein secretion by type III secretion system	loss of pathogenicity	.	True	True	True	True	True	True	True	True	False	False	False
.	.	.	.	.	.	PHI:4168	N16961	relV	Vibrio cholerae	O395	Cholera	Rodents	Mus musculus (related: house mouse)	.	CT production	reduced virulence	.	True	True	True	True	True	True	True	True	False	False	False
.	.	.	PC_07GL99	PC_03QT9R	A0A290WGZ0#PHI:7703	PHI:7703	Vd991	VEDA_05193	Verticillium dahliae	Vd991	Vascular wilt	Eudicots	Gossypium hirsutum (related: cotton),Solanum lycopersicum (related: tomato),Lactuca sativa (related: garden lettuce)	Junmian 1,Money maker,Capitata	Cupin, RmIC-type	reduced virulence,unaffected pathogenicity	.	True	True	True	True	True	True	True	True	False	False	False
.	.	.	PC_03OXPE	PC_03K2FQ	Q9Y7G8#PHI:407	PHI:407	JH26	PBC1	Pyrenopeziza brassicae	.	Light leaf spot	Eudicots	Brassica napus (related: rape)	.	Cutinase	loss of pathogenicity	.	True	True	False	True	False	False	True	True	False	False	False
.	.	.	PC_07XQZZ	PC_073NO6	X0J8P9#PHI:5393	PHI:5393	PH-1	GLX	Fusarium graminearum	54606	Maize ear rot	Monocots	Triticum aestivum (related: bread wheat)	Huamai13	CWP2 antigen	reduced virulence	.	True	True	True	True	True	True	True	True	False	False	False
.	.	.	PC_07XQZZ	PC_046AJM	W7N216#PHI:5393	PHI:5393	PH-1	GLX	Fusarium graminearum	54606	Maize ear rot	Monocots	Triticum aestivum (related: bread wheat)	Huamai13	CWP2 antigen	reduced virulence	.	True	True	True	True	True	True	True	True	False	False	False
.	.	.	PC_07XQZZ	PC_03ZP3E	A0A016PTV5#PHI:5393	PHI:5393	PH-1	GLX	Fusarium graminearum	54606	Maize ear rot	Monocots	Triticum aestivum (related: bread wheat)	Huamai13	CWP2 antigen	reduced virulence	.	True	True	True	True	True	True	True	True	False	False	False
.	.	.	PC_07XQZZ	PC_073NO6	X0J8P9#PHI:5393	PHI:5393	54006	GLX	Fusarium oxysporum	297	Maize ear rot	Monocots	Triticum aestivum (related: bread wheat)	Huamai13	CWP2 antigen	reduced virulence	.	True	True	True	True	True	True	True	True	False	False	False
.	.	.	PC_07XQZZ	PC_046AJM	W7N216#PHI:5393	PHI:5393	54006	GLX	Fusarium oxysporum	297	Maize ear rot	Monocots	Triticum aestivum (related: bread wheat)	Huamai13	CWP2 antigen	reduced virulence	.	True	True	True	True	True	True	True	True	False	False	False
.	.	.	PC_07XQZZ	PC_03ZP3E	A0A016PTV5#PHI:5393	PHI:5393	54006	GLX	Fusarium oxysporum	297	Maize ear rot	Monocots	Triticum aestivum (related: bread wheat)	Huamai13	CWP2 antigen	reduced virulence	.	True	True	True	True	True	True	True	True	False	False	False
.	.	.	PC_07XQZZ	PC_073NO6	X0J8P9#PHI:5393	PHI:5393	7600	GLX	Fusarium verticillioides	5611	Maize ear rot	Monocots	Triticum aestivum (related: bread wheat)	Huamai13	CWP2 antigen	reduced virulence	.	True	True	True	True	True	True	True	True	False	False	False
.	.	.	PC_07XQZZ	PC_046AJM	W7N216#PHI:5393	PHI:5393	7600	GLX	Fusarium verticillioides	5611	Maize ear rot	Monocots	Triticum aestivum (related: bread wheat)	Huamai13	CWP2 antigen	reduced virulence	.	True	True	True	True	True	True	True	True	False	False	False
.	.	.	PC_07XQZZ	PC_03ZP3E	A0A016PTV5#PHI:5393	PHI:5393	7600	GLX	Fusarium verticillioides	5611	Maize ear rot	Monocots	Triticum aestivum (related: bread wheat)	Huamai13	CWP2 antigen	reduced virulence	.	True	True	True	True	True	True	True	True	False	False	False
.	.	.	PC_01E9VN	PC_029AIM	E3QJK7#PHI:6827	PHI:6827	M1.001	GPI8	Colletotrichum graminicola	M2	Maize anthracnose	Monocots	Zea mays (related: maize)	Mikado	Cystein protease	loss of pathogenicity	.	True	True	True	True	True	True	True	True	False	False	False
.	.	.	.	.	.	PHI:6330	mexicana	cpb	Leishmania mexicana	MNYC/BZ/62/M379	Leishmaniasis	Rodents	Mus musculus (related: house mouse)	BALB/c	Cysteine peptidase	reduced virulence	.	True	True	True	True	True	True	True	True	False	False	False
.	.	.	PC_08GYYW	PC_08GYYW	J7FPJ3#PHI:6584	PHI:6584	MTCC96	SrtA	Staphylococcus aureus	Newman D2C	Skin infections; food poisoning; respiratory diseases	Rodents	Mus musculus (related: house mouse)	BALB/c	Cysteine transpeptidase	reduced virulence	.	True	True	False	True	False	False	True	True	False	False	False
.	.	.	.	.	.	PHI:8621	MC58	cbp (NMB0787)	Neisseria meningitidis	NIID84 Δcps	Septicemia	Primates	Homo sapiens (related: human)	HBMEC	Cysteine-binding protein	reduced virulence,unaffected pathogenicity	.	True	True	True	True	True	True	True	True	False	False	False
.	.	.	PC_04FXVS	PC_064BCQ	I1S2J5#PHI:9040	PHI:9040	PH-1	fgm1 (FGSG_10991)	Fusarium graminearum	PH-1	Fusarium head blight,Ear rot in corn and yellow mold in peanuts	Monocots	Triticum aestivum (related: bread wheat),Zea mays (related: maize)	Zhongyuan 98-68; Bobwhite	Cytochrome P450	reduced virulence	.	True	True	False	True	False	False	True	True	False	False	False
.	.	.	.	.	.	PHI:4607	.	BxCYP33C9	Bursaphelenchus xylophilus	AMA3	Pine wilt disease	Seed plants	Pinus massoniana (related: chinese red pine)	.	Cytochrome P450 Genes	reduced virulence	.	True	True	True	False	False	False	True	True	False	False	False
.	.	.	PC_06YTBG	PC_04MPSI	G2X6V8#PHI:6331	PHI:6331	VdLs.17	VdCYP1	Verticillium dahliae	Vd991	Vascular wilt	Eudicots	Gossypium hirsutum (related: cotton)	Junmian 1	Cytochrome P450 monooxygenase	loss of pathogenicity	.	True	True	False	True	False	False	True	True	False	False	False
.	.	.	.	.	.	PHI:7848	CH5	CdtA	Campylobacter jejuni	CS2	Gastroenteritis	Birds	Gallus gallus (related: chicken)	.	Cytolethal distending toxin	unaffected pathogenicity	.	True	True	False	True	True	True	True	True	False	False	False
.	.	.	.	.	.	PHI:7849	NCTC 11168	CdtB	Campylobacter jejuni	CS2	Gastroenteritis	Birds	Gallus gallus (related: chicken)	.	Cytolethal distending toxin	unaffected pathogenicity	.	True	True	True	True	True	True	True	True	False	False	False
.	.	.	.	.	.	PHI:7850	NCTC 11168	CdtC	Campylobacter jejuni	CS2	Gastroenteritis	Birds	Gallus gallus (related: chicken)	.	Cytolethal distending toxin	unaffected pathogenicity	.	True	True	True	True	True	True	True	True	False	False	False
.	.	.	.	.	.	PHI:6608	GT1	gra39	Toxoplasma gondii	Prugniaud	Toxoplasmosis	Rodents	Mus musculus (related: house mouse)	C57BL/6	Dense granule protein	reduced virulence	.	True	True	False	True	True	True	True	True	False	False	False
.	.	.	.	.	.	PHI:8903	ME49	GRA9 type II (TGME49_251540)	Toxoplasma gondii	PLK	Toxoplasmosis	Rodents,Primates	Mus musculus (related: house mouse),Chlorocebus aethiops (related: grivet)	BALB/c,Vero cells	Dense granule protein GRA9	reduced virulence	.	True	True	True	True	True	True	True	True	False	False	False
.	.	.	.	.	.	PHI:5573	33676	envC	Salmonella enterica	subsp. enterica serovar Typhimurium str. 14028s	Salmonellosis	Rodents	Mus musculus (related: house mouse)	C57BL/6	Determinants for intrinsic CAMP resistance	reduced virulence	.	True	True	False	True	False	False	True	True	False	False	False
.	.	.	.	.	.	PHI:6819	PAO1	PA2077	Pseudomonas aeruginosa	PAO1	Nosocomial infections	Flies,Eudicots	Drosophila melanogaster (related: fruit fly),Lactuca sativa (related: garden lettuce)	Oregon R,var. longifolia romaine hearts	Diol synthase	reduced virulence	.	True	True	True	True	True	True	True	True	False	False	False
.	.	.	.	.	.	PHI:6820	PAO1	PA2078	Pseudomonas aeruginosa	PAO1	Nosocomial infections	Flies,Eudicots	Drosophila melanogaster (related: fruit fly),Lactuca sativa (related: garden lettuce)	Oregon R,var. longifolia romaine hearts	Diol synthase	reduced virulence	.	True	True	True	True	True	True	True	True	False	False	False
.	.	.	.	.	.	PHI:4103	ATCC 33277	DPPIV	Porphyromonas gingivalis	ATCC 33277	Periodontitis	Rodents	Mus musculus (related: house mouse)	Balb/c	dipeptidyl peptidase IV	reduced virulence	.	True	True	True	True	True	True	True	True	False	False	False
.	.	.	.	.	.	PHI:7198	81-176	cjj81176_1228	Campylobacter jejuni	81-176	Gastroenteritis	Rodents	Mus musculus (related: house mouse)	C57BL/6	dl-Carboxypeptidase	loss of pathogenicity	.	True	True	True	True	True	True	True	True	False	False	False
.	.	.	.	.	.	PHI:7197	14983A	pgp2	Campylobacter jejuni	81-176	Gastroenteritis	Rodents	Mus musculus (related: house mouse)	C57BL/6	dl-Carboxypeptidase	reduced virulence	.	True	True	True	True	True	True	True	True	False	False	False
.	.	.	.	.	.	PHI:4840	BLS256	hshA	Xanthomonas oryzae	pv. oryzicola RS105	Leaf blight	Monocots	Oryza sativa (related: rice)	Shanyou-63	DSF-Controlled Virulence-Associated Genes	reduced virulence	.	True	True	True	True	True	True	True	True	False	False	False
.	.	.	PC_07OD7W	PC_00ELZR	G4N3U4#PHI:5188	PHI:5188	70-15	MoHPX1	Magnaporthe oryzae	KJ201	Rice blast	Monocots	Oryza sativa (related: rice)	Nakdongbyeo	Dye-type peroxidase	reduced virulence	.	True	True	True	True	True	True	True	True	False	False	False
.	.	.	.	.	.	PHI:3073	PAO1	EfhP	Pseudomonas aeruginosa	PAO1,FRD1	Nosocomial infections	Eudicots	Lactuca sativa (related: garden lettuce)	.	EF-Hand Protein involved in Ca2+ homeostasis	reduced virulence	.	True	True	True	True	False	True	True	True	False	False	False
.	.	.	.	.	.	PHI:5107	P6497	Avr1a	Phytophthora sojae	P7076	Soybean stem and root rot	Eudicots	Glycine max (related: soybean)	Williams,Harosoy	Effector	effector (plant avirulence determinant)	.	True	True	True	True	True	True	True	True	False	False	False
.	.	.	.	.	.	PHI:5106	P6497	Avr1c	Phytophthora sojae	P7076	Soybean stem and root rot	Eudicots	Glycine max (related: soybean)	Williams,Harosoy	Effector	effector (plant avirulence determinant)	.	True	True	True	True	True	True	True	True	False	False	False
.	.	.	.	.	.	PHI:5101	.	Avr4/6	Phytophthora sojae	P7076	Soybean stem and root rot	Eudicots	Glycine max (related: soybean)	Williams,Harosoy	Effector	effector (plant avirulence determinant)	.	True	True	True	True	True	True	True	True	False	False	False
.	.	.	.	.	.	PHI:6286	T30-4	EPIC1	Phytophthora infestans	88069	Late blight of potato	Eudicots	Solanum lycopersicum (related: tomato)	Money maker	Effector	effector (plant avirulence determinant)	.	True	True	True	True	True	True	True	True	False	False	False
.	.	.	.	.	.	PHI:6287	T30-4	EPIC2B	Phytophthora infestans	88069	Late blight of potato	Eudicots	Solanum lycopersicum (related: tomato)	Money maker	Effector	effector (plant avirulence determinant)	.	True	True	True	True	True	True	True	True	False	False	False
.	.	.	.	.	.	PHI:5498	Ro1	Gr-VAP1	Globodera rostochiensis	Ro1-Mierenbos	Tomato leaf mold	Eudicots	Solanum lycopersicum (related: tomato) (non-host bioassay: yeast),Solanum lycopersicum (related: tomato) (non-host bioassay: pichia pastoris),Solanum lycopersicum (related: tomato)	GCR161,Money maker	Effector	effector (plant avirulence determinant)	.	True	True	True	True	True	True	True	True	False	False	False
.	.	.	.	.	.	PHI:2975	DC3000	ipx10	Pseudomonas syringae	pv. Tomato str DC3000	Bacterial speck of tomato	Eudicots	Arabidopsis thaliana (related: thale cress),Solanum lycopersicum (related: tomato)	Col-0,Rio Grande 76S	Effector	effector (plant avirulence determinant)	.	True	True	True	True	False	True	True	True	False	False	False
.	.	.	.	.	.	PHI:5098	T30-4	PiAvr4	Phytophthora infestans	T30-4	Late blight of potato	Eudicots	Solanum tuberosum (related: potato)	Cebeco44-31-5	Effector	effector (plant avirulence determinant)	.	True	True	True	True	True	True	True	True	False	False	False
.	.	.	.	.	.	PHI:4980	P6497	XEG1	Phytophthora sojae	P6497	Soybean stem and root rot	Eudicots	Glycine max (related: soybean)	Williams	Effector	effector (plant avirulence determinant)	.	True	True	True	True	True	True	True	True	False	False	False
.	.	.	PC_00TZIC	PC_06LRS8	D5KLB5#PHI:5474	PHI:5474	.	CaAvr4	Cercospora apii	.	Leaf spot on celery	Eudicots	Nicotiana benthamiana (no common name found)	.	Effector	effector (plant avirulence determinant)	.	True	True	True	True	True	True	True	True	False	False	False
.	.	.	PC_00TZIC	PC_05BH1M	D5KLB3#PHI:5475	PHI:5475	.	CbAvr4	Cercospora beticola	.	Sugarbeet leaf spot	Eudicots	Nicotiana benthamiana (no common name found)	.	Effector	effector (plant avirulence determinant)	.	True	True	True	True	True	True	True	True	False	False	False
.	.	.	PC_02HCCM	PC_055BI5	A0A169T708#PHI:6307	PHI:6307	.	AVR1	Fusarium oxysporum	f. sp. Lycopersici Chiba-5	Fusarium wilt	Eudicots	Solanum lycopersicum (related: tomato)	ponderosa	Effector	effector (plant avirulence determinant)	.	True	True	True	True	True	True	True	True	False	False	False
.	.	.	PC_03G6PA	PC_04OPU0	Q709E0#PHI:5285	PHI:5285	BFOL-51	SIX2	Fusarium oxysporum	f. sp. lycopersici Fol007	Fusarium wilt	Eudicots	Solanum lycopersicum (related: tomato)	C32	Effector	effector (plant avirulence determinant)	.	True	True	True	True	True	True	True	True	False	False	False
.	.	.	PC_05OMCN	PC_06IJ4R	R9RX08#PHI:6343	PHI:6343	IN0017	AVR1-CO39	Xanthomonas oryzae	pv. oryzae PXO99	Bacterial leaf blight	Monocots	Oryza sativa (related: rice)	Kitaake (resistant),Kanto51 (susceptible)	Effector	effector (plant avirulence determinant)	cell death and ROS,no cell death no ROS	True	True	True	True	True	True	True	True	False	False	False
.	.	.	PC_06KBMM	PC_06KBMM	A0A0D1E5A8#PHI:6346	PHI:6346	521	apB73	Ustilago maydis	SG200	Smut disease	Monocots	Zea mays (related: maize)	B73	Effector	effector (plant avirulence determinant)	.	True	True	True	True	True	True	True	True	False	False	False
.	.	.	PC_06MBFG	PC_06MBFG	N1PIZ7#PHI:5477	PHI:5477	NZE10	DsAvr4	Dothistroma septosporum	.	Dothistroma needle blight	Eudicots	Nicotiana benthamiana (no common name found)	.	Effector	effector (plant avirulence determinant)	.	True	True	True	True	True	True	True	True	False	False	False
PC_053NVO	PC_02XUK5	PC_053NVO	PC_01LZTX	PC_00U99Q	Q709D8#PHI:5284	PHI:5284	.	AVR3	Fusarium oxysporum	f. sp. lycopersici Fol007	Fusarium wilt	Eudicots	Solanum lycopersicum (related: tomato)	C32	Effector	effector (plant avirulence determinant)	.	True	True	True	True	True	True	True	True	False	False	False
PC_053NVO	PC_02XUK5	PC_053NVO	PC_03SPGR	PC_05P49U	A0A0A0S3X0#PHI:5401	PHI:5401	00-100	AvrLm2	Leptosphaeria maculans	00-100	Stem canker of oilseed rape	Eudicots	Brassica napus (related: rape)	DH-Topas	Effector	effector (plant avirulence determinant)	.	True	True	True	True	True	True	True	True	False	False	False
PC_07R7MF	PC_07R7MF	PC_07R7MF	PC_00QOVQ	PC_00ENVV	M1GM60#PHI:6368	PHI:6368	AF421	SnTox3	Parastagonospora nodorum	.	Septoria nodorum blotch	Monocots	Triticum aestivum (related: bread wheat)	BG220	Effector	effector (plant avirulence determinant)	.	True	True	True	True	True	True	True	True	False	False	False
.	.	.	.	.	.	PHI:6593	DC3000	Cip1	Pseudomonas syringae	pv. Tomato str DC3000	Bacterial speck of tomato	Eudicots	Solanum lycopersicum (related: tomato)	Moneymaker	Effector (plant avirulence determinant)	effector (plant avirulence determinant)	.	True	True	True	True	True	True	True	True	False	False	False
.	.	.	.	.	.	PHI:6379	.	HgGLAND18	Heterodera glycines	.	.	Eudicots	Glycine max (related: soybean)	Essex	Effector (plant avirulence determinant)	effector (plant avirulence determinant)	.	True	True	True	True	True	True	True	True	False	False	False
.	.	.	PC_07HIJO	PC_00513L	G4MX34#PHI:3215	PHI:3215	70-15	MoCDIP3	Magnaporthe oryzae	70-15	Rice blast	Monocots,Eudicots	Oryza sativa (related: rice),Nicotiana benthamiana (no common name found)	CO-39	Effector (plant avirulence determinant)	effector (plant avirulence determinant)	.	True	True	True	True	True	True	True	True	False	False	False
PC_04X9BI	PC_03HV2H	PC_04X9BI	PC_04X9BI	PC_05Q12P	G4N8Y3#PHI:3213	PHI:3213	70-15	MoCDIP1	Magnaporthe oryzae	70-15	Rice blast	Monocots,Eudicots	Oryza sativa (related: rice),Nicotiana benthamiana (no common name found)	CO-39	Effector (plant avirulence determinant)	effector (plant avirulence determinant)	.	True	True	True	True	True	True	True	True	False	False	False
PC_06FCV2	PC_0334QE	PC_0334QE	PC_07A3DV	PC_05N0XA	G4MVX4#PHI:3216	PHI:3216	70-15	MoCDIP4	Magnaporthe oryzae	70-15	Rice blast	Monocots,Eudicots	Oryza sativa (related: rice),Nicotiana benthamiana (no common name found)	CO-39	Effector (plant avirulence determinant)	effector (plant avirulence determinant)	.	True	True	True	True	True	True	True	True	False	False	False
PC_07OLPP	PC_07OLPP	PC_07OLPP	PC_02N99O	PC_01I94C	W9ZT25#PHI:5067	PHI:5067	26406	AVRFOM2	Fusarium oxysporum	f. sp.melonis 26406	Melon wilt	Eudicots	Cucumis melo (related: muskmelon)	Cha-T	Effector (plant avirulence determinant)	effector (plant avirulence determinant)	.	True	True	True	True	True	True	True	True	False	False	False
.	.	.	.	.	.	PHI:328	Maks9	ATR13	Hyaloperonospora arabidopsidis	.	Downy mildew of arabidopsis	Eudicots	Arabidopsis thaliana (related: thale cress)	.	Effector protein	effector (plant avirulence determinant)	.	True	True	True	True	True	True	True	True	False	False	False
.	.	.	.	.	.	PHI:4771	Emoy2	ATR39-1	Hyaloperonospora arabidopsidis	Emoy2	Downy mildew of arabidopsis	Eudicots	Arabidopsis thaliana (related: thale cress)	Wei-0	Effector protein	effector (plant avirulence determinant)	.	True	True	True	True	True	True	True	True	False	False	False
.	.	.	.	.	.	PHI:4735	Emoy2	ATR5	Hyaloperonospora arabidopsidis	Emoy2	Downy mildew of arabidopsis	Eudicots	Arabidopsis thaliana (related: thale cress)	Col-0	Effector protein	effector (plant avirulence determinant)	.	True	True	False	True	False	False	True	True	False	False	False
.	.	.	.	.	.	PHI:2692	P7064	Avh5	Phytophthora sojae	.	Soybean stem and root rot	Eudicots	Glycine max (related: soybean)	.	Effector protein	effector (plant avirulence determinant)	.	True	True	True	True	True	True	True	True	False	False	False
.	.	.	.	.	.	PHI:2891	P7064	Avr1b-1	Phytophthora sojae	P6954	Soybean stem and root rot	Eudicots	Glycine max (related: soybean)	Williams,Harosoy	Effector protein	effector (plant avirulence determinant)	.	True	True	True	True	True	True	True	True	False	False	False
.	.	.	.	.	.	PHI:530	P6954	AVR1B-1	Phytophthora sojae	P6954	Root rot	Eudicots	Glycine max (related: soybean)	.	Effector protein	effector (plant avirulence determinant)	.	True	True	True	True	True	True	True	True	False	False	False
.	.	.	.	.	.	PHI:660	.	CBEL (GP34)	Phytophthora parasitica	var. nicotianae race 0	Potato buckeye rot	Eudicots	Nicotiana tabacum (related: common tobacco)	.	Effector protein	effector (plant avirulence determinant)	LOX activity	True	True	True	True	True	True	True	True	False	False	False
.	.	.	.	.	.	PHI:656	DDR7602	crn1	Phytophthora infestans	90128	Late blight	Eudicots	Nicotiana tabacum (related: common tobacco) (non-host bioassay),Solanum lycopersicum (related: tomato)	.	Effector protein	effector (plant avirulence determinant)	Necrosis	True	True	False	False	False	True	True	True	False	False	False
.	.	.	.	.	.	PHI:657	DDR7602	crn2	Phytophthora infestans	90128	Late blight	Eudicots	Nicotiana tabacum (related: common tobacco) (non-host bioassay),Solanum lycopersicum (related: tomato)	.	Effector protein	effector (plant avirulence determinant)	Necrosis	True	True	False	True	False	True	True	True	False	False	False
.	.	.	.	.	.	PHI:4752	.	HaRxL96	Hyaloperonospora arabidopsidis	Emoy2	Downy mildew of arabidopsis	Eudicots	Glycine max (related: soybean),Nicotiana benthamiana (no common name found)	.	Effector protein	effector (plant avirulence determinant)	.	True	True	False	True	False	True	True	True	False	False	False
.	.	.	.	.	.	PHI:762	88069	INF2A	Phytophthora infestans	88069	Late blight	Eudicots	Solanum huancabambense (no common name found),Solanum microdontum (no common name found)	.	Effector protein	effector (plant avirulence determinant)	necrosis	True	True	True	True	True	True	True	True	False	False	False
.	.	.	.	.	.	PHI:764	88069	INF2B	Phytophthora infestans	88069	Late blight	Eudicots	Solanum huancabambense (no common name found),Solanum microdontum (no common name found)	.	Effector protein	effector (plant avirulence determinant)	necrosis	True	True	True	True	True	True	True	True	False	False	False
.	.	.	.	.	.	PHI:666	.	NPP1	Phytophthora parasitica	1828	Potato buckeye rot	Eudicots	Nicotiana tabacum (related: common tobacco),Petroselinum crispum (related: parsley) (non-host bioassay),Arabidopsis thaliana (related: thale cress)	.	Effector protein	effector (plant avirulence determinant)	Necrosis	True	True	True	True	True	True	True	True	False	False	False
.	.	.	.	.	.	PHI:664	.	PaNie	Pythium aphanidermatum	.	No data found	Eudicots	Nicotiana tabacum (related: common tobacco),Arabidopsis thaliana (related: thale cress),Solanum lycopersicum (related: tomato)	.	Effector protein	effector (plant avirulence determinant)	Necrosis	True	True	True	True	True	True	True	True	False	False	False
.	.	.	.	.	.	PHI:8054	Pc537	Pc107869	Phytophthora capsici	Pc537	Crown infections, leaf spot, and foliar blight	Eudicots	Nicotiana benthamiana (no common name found),Capsicum annuum (no common name found)	Hanyu	Effector protein	effector (plant avirulence determinant)	.	True	True	True	True	True	True	True	True	False	False	False
.	.	.	.	.	.	PHI:8055	Pc537	Pc109095	Phytophthora capsici	Pc537	Crown infections, leaf spot, and foliar blight	Eudicots	Nicotiana benthamiana (no common name found),Capsicum annuum (no common name found)	Hanyu	Effector protein	effector (plant avirulence determinant)	.	True	True	True	True	True	True	True	True	False	False	False
.	.	.	.	.	.	PHI:8056	Pc537	Pc109174	Phytophthora capsici	Pc537	Crown infections, leaf spot, and foliar blight	Eudicots	Nicotiana benthamiana (no common name found),Capsicum annuum (no common name found)	Hanyu	Effector protein	effector (plant avirulence determinant)	.	True	True	True	True	True	True	True	True	False	False	False
.	.	.	.	.	.	PHI:8057	Pc537	Pc118356	Phytophthora capsici	Pc537	Crown infections, leaf spot, and foliar blight	Eudicots	Nicotiana benthamiana (no common name found),Capsicum annuum (no common name found)	Hanyu	Effector protein	effector (plant avirulence determinant)	.	True	True	True	True	True	True	True	True	False	False	False
.	.	.	.	.	.	PHI:8058	Pc537	Pc118551	Phytophthora capsici	Pc537	Crown infections, leaf spot, and foliar blight	Eudicots	Nicotiana benthamiana (no common name found),Capsicum annuum (no common name found)	Hanyu	Effector protein	effector (plant avirulence determinant)	.	True	True	True	True	True	True	True	True	False	False	False
.	.	.	.	.	.	PHI:8053	.	Pc11951	Phytophthora capsici	Pc537	Crown infections, leaf spot, and foliar blight	Eudicots	Nicotiana benthamiana (no common name found),Capsicum annuum (no common name found)	Hanyu	Effector protein	effector (plant avirulence determinant)	.	True	True	True	True	True	True	True	True	False	False	False
.	.	.	.	.	.	PHI:8059	Pc537	Pc121494	Phytophthora capsici	Pc537	Crown infections, leaf spot, and foliar blight	Eudicots	Nicotiana benthamiana (no common name found),Capsicum annuum (no common name found)	Hanyu	Effector protein	effector (plant avirulence determinant)	.	True	True	True	True	True	True	True	True	False	False	False
.	.	.	.	.	.	PHI:8060	Pc537	Pc129485	Phytophthora capsici	Pc537	Crown infections, leaf spot, and foliar blight	Eudicots	Nicotiana benthamiana (no common name found),Capsicum annuum (no common name found)	Hanyu	Effector protein	effector (plant avirulence determinant)	.	True	True	True	True	True	True	True	True	False	False	False
.	.	.	.	.	.	PHI:8061	.	Pc129892	Phytophthora capsici	Pc537	Crown infections, leaf spot, and foliar blight	Eudicots	Nicotiana benthamiana (no common name found),Capsicum annuum (no common name found)	Hanyu	Effector protein	effector (plant avirulence determinant)	.	True	True	True	True	True	True	True	True	False	False	False
.	.	.	.	.	.	PHI:8062	Pc537	Pc553546	Phytophthora capsici	Pc537	Crown infections, leaf spot, and foliar blight	Eudicots	Nicotiana benthamiana (no common name found),Capsicum annuum (no common name found)	Hanyu	Effector protein	effector (plant avirulence determinant)	.	True	True	True	True	True	True	True	True	False	False	False
.	.	.	.	.	.	PHI:665	.	PcF	Phytophthora cactorum	P381	Root rot	Eudicots	Fragaria x ananassa (related: strawberry),Solanum lycopersicum (related: tomato)	.	Effector protein	effector (plant avirulence determinant)	Necrosis	True	True	True	True	True	True	True	True	False	False	False
.	.	.	.	.	.	PHI:4753	.	PsAvh163	Phytophthora sojae	P6497	Soybean stem and root rot	Eudicots	Glycine max (related: soybean),Nicotiana benthamiana (no common name found)	.	Effector protein	effector (plant avirulence determinant)	.	True	True	True	True	True	True	True	True	False	False	False
.	.	.	.	.	.	PHI:7068	P7064	PsAvh23	Phytophthora sojae	P6497	Soybean stem and root rot	Eudicots	Glycine max (related: soybean)	.	Effector protein	effector (plant avirulence determinant)	.	True	True	True	True	True	True	True	True	False	False	False
.	.	.	.	.	.	PHI:7687	P7064	PsAvh73	Phytophthora sojae	P6497	Downy mildew of arabidopsis,Soybean stem and root rot	Eudicots	Nicotiana benthamiana (no common name found),Glycine max (related: soybean),Arabidopsis thaliana (related: thale cress)	Col-0	Effector protein	effector (plant avirulence determinant)	.	True	True	True	True	True	True	True	True	False	False	False
.	.	.	.	.	.	PHI:658	P6497	PsojNIP	Phytophthora sojae	race 2 strain P6497	Root rot	Eudicots	Glycine max (related: soybean)	.	Effector protein	effector (plant avirulence determinant)	Necrosis	True	True	True	True	True	True	True	True	False	False	False
.	.	.	.	.	.	PHI:3115	DC3000	PSPTO_5633	Pseudomonas syringae	pv. Tomato str DC3000	Bacterial speck of tomato	Eudicots	Solanum lycopersicum (related: tomato),Nicotiana tabacum (related: common tobacco)	.	effector protein	effector (plant avirulence determinant)	deletions do not affect the hypersensitive response orin planta growth of the resulting strains	True	True	True	True	True	True	True	True	False	False	False
.	.	.	.	.	.	PHI:6868	P6497	PsXEG1	Phytophthora sojae	P6497	Soybean stem and root rot	Eudicots	Glycine max (related: soybean)	Williams	Effector protein	effector (plant avirulence determinant)	.	True	True	True	True	True	True	True	True	False	False	False
.	.	.	.	.	.	PHI:4741	Waco9	RXLR13	Hyaloperonospora arabidopsidis	Emoy2	Downy mildew of arabidopsis	Eudicots	Arabidopsis thaliana (related: thale cress)	Col-0	Effector protein	effector (plant avirulence determinant)	.	True	True	True	True	True	True	True	True	False	False	False
.	.	.	.	.	.	PHI:4742	Waco9	RXLR16	Hyaloperonospora arabidopsidis	Emoy2	Downy mildew of arabidopsis	Eudicots	Arabidopsis thaliana (related: thale cress)	Col-0	Effector protein	effector (plant avirulence determinant)	.	True	True	True	True	True	True	True	True	False	False	False
.	.	.	.	.	.	PHI:4743	Waco9	RXLR17	Hyaloperonospora arabidopsidis	Emoy2	Downy mildew of arabidopsis	Eudicots	Arabidopsis thaliana (related: thale cress)	Col-0	Effector protein	effector (plant avirulence determinant)	.	True	True	True	True	True	True	True	True	False	False	False
.	.	.	.	.	.	PHI:4744	Waco9	RXLR19	Hyaloperonospora arabidopsidis	Emoy2	Downy mildew of arabidopsis	Eudicots	Arabidopsis thaliana (related: thale cress)	Col-0	Effector protein	effector (plant avirulence determinant)	.	True	True	True	True	True	True	True	True	False	False	False
.	.	.	.	.	.	PHI:4745	Waco9	RXLR20	Hyaloperonospora arabidopsidis	Emoy2	Downy mildew of arabidopsis	Eudicots	Arabidopsis thaliana (related: thale cress)	Col-0	Effector protein	effector (plant avirulence determinant)	.	True	True	True	True	True	True	True	True	False	False	False
.	.	.	.	.	.	PHI:4746	Waco9	RXLR21	Hyaloperonospora arabidopsidis	Emoy2	Downy mildew of arabidopsis	Eudicots	Arabidopsis thaliana (related: thale cress)	Col-0	Effector protein	effector (plant avirulence determinant)	.	True	True	True	True	True	True	True	True	False	False	False
.	.	.	.	.	.	PHI:4747	Waco9	RXLR22	Hyaloperonospora arabidopsidis	Emoy2	Downy mildew of arabidopsis	Eudicots	Arabidopsis thaliana (related: thale cress)	Col-0	Effector protein	effector (plant avirulence determinant)	.	True	True	True	True	True	True	True	True	False	False	False
.	.	.	.	.	.	PHI:4748	Waco9	RXLR23	Hyaloperonospora arabidopsidis	Emoy2	Downy mildew of arabidopsis	Eudicots	Arabidopsis thaliana (related: thale cress)	Col-0	Effector protein	effector (plant avirulence determinant)	.	True	True	True	True	True	True	True	True	False	False	False
.	.	.	.	.	.	PHI:4749	Waco9	RXLR29	Hyaloperonospora arabidopsidis	Emoy2	Downy mildew of arabidopsis	Eudicots	Arabidopsis thaliana (related: thale cress)	Col-0	Effector protein	effector (plant avirulence determinant)	.	True	True	True	True	True	True	True	True	False	False	False
.	.	.	.	.	.	PHI:4737	Waco9	RXLR3	Hyaloperonospora arabidopsidis	Emoy2	Downy mildew of arabidopsis	Eudicots	Arabidopsis thaliana (related: thale cress)	Col-0	Effector protein	effector (plant avirulence determinant)	.	True	True	True	True	True	True	True	True	False	False	False
.	.	.	.	.	.	PHI:4738	Waco9	RXLR4	Hyaloperonospora arabidopsidis	Emoy2	Downy mildew of arabidopsis	Eudicots	Arabidopsis thaliana (related: thale cress)	Col-0	Effector protein	effector (plant avirulence determinant)	.	True	True	True	True	True	True	True	True	False	False	False
.	.	.	.	.	.	PHI:4739	Waco9	RXLR6	Hyaloperonospora arabidopsidis	Emoy2	Downy mildew of arabidopsis	Eudicots	Arabidopsis thaliana (related: thale cress)	Col-0	Effector protein	effector (plant avirulence determinant)	.	True	True	True	True	True	True	True	True	False	False	False
.	.	.	.	.	.	PHI:4740	Waco9	RXLR9	Hyaloperonospora arabidopsidis	Emoy2	Downy mildew of arabidopsis	Eudicots	Arabidopsis thaliana (related: thale cress)	Col-0	Effector protein	effector (plant avirulence determinant)	.	True	True	True	True	True	True	True	True	False	False	False
.	.	.	PC_002QUS	PC_01DL8W	Q6R661#PHI:532	PHI:532	CH5	AVRL567-A	Melampsora lini	.	Flax rust	Eudicots	Linum usitatissimum (related: flax),Nicotiana tabacum (related: common tobacco) (non-host bioassay)	.	Effector protein	effector (plant avirulence determinant)	.	True	True	True	True	True	True	True	True	False	False	False
.	.	.	PC_002QUS	PC_06RRU2	Q6R659#PHI:533	PHI:533	CH5	AVRL567-b	Melampsora lini	.	Flax rust	Eudicots	Linum usitatissimum (related: flax),Nicotiana tabacum (related: common tobacco) (non-host bioassay)	.	Effector protein	effector (plant avirulence determinant)	.	True	True	True	True	True	True	True	True	False	False	False
.	.	.	PC_00AF76	PC_04UN7A	E3KHU8#PHI:8771	PHI:8771	CRL 75-36-700-3	PgtSR1 (PGTG_09586)	Puccinia graminis	f. sp. tritici	Stem rust disease	Eudicots,Monocots	Arabidopsis thaliana (related: thale cress),Triticum aestivum (related: bread wheat),Nicotiana benthamiana (no common name found)	Columbia (Col-0),McNair701,Thatcher-Sr31	Effector protein	effector (plant avirulence determinant)	.	True	True	True	True	True	True	True	True	False	False	False
.	.	.	PC_00FX1F	PC_03E0YM	G2X4U8#PHI:6834	PHI:6834	VdLs.17	Vd2LysM	Verticillium dahliae	VdLs17	Vascular wilt	Eudicots	Solanum lycopersicum (related: tomato),Arabidopsis thaliana (related: thale cress),Nicotiana benthamiana (no common name found)	Motelle,Moneymaker	Effector protein	effector (plant avirulence determinant)	.	True	True	False	True	True	True	True	True	False	False	False
.	.	.	PC_00HLGA	PC_04IA6C	G2WSX9#PHI:6831	PHI:6831	VdLs.17	Vd4LysM	Verticillium dahliae	JR2	Vascular wilt	Eudicots	Solanum lycopersicum (related: tomato),Arabidopsis thaliana (related: thale cress),Nicotiana benthamiana (no common name found)	Motelle,Moneymaker	Effector protein	effector (plant avirulence determinant)	.	True	True	True	True	True	True	True	True	False	False	False
.	.	.	PC_00XUIK	PC_036DH5	N1JK84#PHI:2896	PHI:2896	.	BEC1005	Blumeria graminis	f. sp. hordei CH4.8	Barley powdery mildew	Monocots	Hordeum vulgare (related: barley)	Golden promise	Effector protein	reduced virulence	.	True	True	False	True	True	True	True	True	False	False	False
.	.	.	PC_01K5XO	PC_04IZPS	F4RBY2#PHI:8555	PHI:8555	98AG31	Mlp124478	Melampsora larici-populina	.	Leaf rust disease	Eudicots	Arabidopsis thaliana (related: thale cress),Nicotiana benthamiana (no common name found)	Col-0	Effector protein	effector (plant avirulence determinant)	.	True	True	True	True	True	True	True	True	False	False	False
.	.	.	PC_01QMA6	PC_0460VM	A9JX75#PHI:3124	PHI:3124	SN15	SnTox1	Parastagonospora nodorum	Sn2000	Wheat stagonospora nodorum blotch	Monocots	Triticum aestivum (related: bread wheat)	W-7984	effector protein	effector (plant avirulence determinant)	.	True	True	True	True	True	True	True	True	False	False	False
.	.	.	PC_01RVQC	PC_034UDC	N1JK93#PHI:2901	PHI:2901	.	BEC1040	Blumeria graminis	f. sp. hordei CH4.8	Barley powdery mildew	Monocots	Hordeum vulgare (related: barley)	Golden promise	Effector protein	reduced virulence	.	True	True	True	True	True	True	True	True	False	False	False
.	.	.	PC_036JAZ	PC_036JAZ	E4ZT84#PHI:2919	PHI:2919	JN3	AvrLm11	Leptosphaeria maculans	IBCN 14	Stem canker	Eudicots	Brassica napus (related: rape)	Z1	Effector protein	effector (plant avirulence determinant)	.	True	True	False	True	False	False	True	True	False	False	False
.	.	.	PC_039XF3	PC_028QS9	I1VGT8#PHI:2697	PHI:2697	UK7	NIP3	Rhynchosporium commune	UK7	Barley leaf scald	Monocots	Hordeum vulgare (related: barley)	Ingrid,Atlas,Atlas 46,Turk	Effector protein	effector (plant avirulence determinant)	.	True	True	True	True	True	True	True	True	False	False	False
.	.	.	PC_049VOF	PC_0285IY	Q5VB04#PHI:529	PHI:529	.	AVR4E	Passalora fulva	.	Leaf mold	Eudicots	Solanum lycopersicum (related: tomato)	.	Effector protein	effector (plant avirulence determinant)	.	True	True	True	True	True	True	True	True	False	False	False
.	.	.	PC_05E09T	PC_01V6AB	Q2MV49#PHI:536	PHI:536	CH5	AVRP4	Melampsora lini	.	Flax rust	Eudicots	Linum usitatissimum (related: flax)	.	Effector protein	effector (plant avirulence determinant)	.	True	True	False	True	False	False	True	True	False	False	False
.	.	.	PC_05MI6H	PC_06RIJQ	A0A059UDR8#PHI:2897	PHI:2897	.	BEC1019	Blumeria graminis	f. sp. hordei CH4.8	Barley powdery mildew	Monocots	Hordeum vulgare (related: barley)	Golden promise	Effector protein	reduced virulence	.	True	True	True	True	True	True	True	True	False	False	False
.	.	.	PC_06ZE4M	PC_01NI9C	G2X9W2#PHI:7129	PHI:7129	VdLs.17	VdSCP7	Verticillium dahliae	V592	Vascular wilt	Eudicots	Gossypium barbadense (related: sea-island cotton)	.	Effector protein	effector (plant avirulence determinant)	.	True	True	True	True	True	True	True	True	False	False	False
.	.	.	PC_07Q8TG	PC_05E02K	G2XA95#PHI:6833	PHI:6833	VdLs.17	Vd6LysM	Verticillium dahliae	JR2	Vascular wilt	Eudicots	Solanum lycopersicum (related: tomato),Arabidopsis thaliana (related: thale cress),Nicotiana benthamiana (no common name found)	Motelle,Moneymaker	Effector protein	effector (plant avirulence determinant)	.	True	True	True	True	True	True	True	True	False	False	False
.	.	.	PC_07TUWD	PC_01TAWR	N1JJE7#PHI:2900	PHI:2900	.	BEC1016	Blumeria graminis	f. sp. hordei CH4.8	Barley powdery mildew	Monocots	Hordeum vulgare (related: barley)	Golden promise	Effector protein	reduced virulence	.	True	True	True	True	True	True	True	True	False	False	False
PC_00NROE	PC_00NROE	PC_00NROE	PC_03SKMZ	PC_028NRM	C1KJH9#PHI:2850	PHI:2850	91T59	AVR-Pita1	Magnaporthe oryzae	O-137	Rice blast	Monocots	Oryza sativa (related: rice)	Katy,Drew	effector protein	effector (plant avirulence determinant)	.	True	True	True	True	True	True	True	True	False	False	False
PC_00NROE	PC_00NROE	PC_00NROE	PC_03SKMZ	PC_064CPA	C1KJH7#PHI:2829	PHI:2829	OS99-G-7a	AVR-Pita1JA	Magnaporthe oryzae	OS99-G-7a	Rice blast	Monocots	Oryza sativa (related: rice)	Sasanishiki BL6	Effector protein	effector (plant avirulence determinant)	.	True	True	True	True	True	True	True	True	False	False	False
PC_00NROE	PC_00NROE	PC_00NROE	PC_03SKMZ	PC_01T6L7	C1KJG7#PHI:2830	PHI:2830	OS99-G-7a	AVR-Pita1JB	Magnaporthe oryzae	OS99-G-7a	Rice blast	Monocots	Oryza sativa (related: rice)	Sasanishiki BL6	Effector protein	effector (plant avirulence determinant)	.	True	True	True	True	True	True	True	True	False	False	False
PC_00PY60	PC_00PY60	PC_00PY60	PC_00PY60	PC_03ZQQ1	Q2MV43#PHI:537	PHI:537	CH5	AvrP123	Melampsora lini	.	Flax rust	Eudicots	Linum usitatissimum (related: flax)	.	Effector protein	effector (plant avirulence determinant)	.	True	True	True	True	True	True	False	True	True	False	False
PC_02ALJ9	PC_02ALJ9	PC_02ALJ9	PC_02ALJ9	PC_064JQU	I1VGT7#PHI:2696	PHI:2696	UK7	NIP2	Rhynchosporium commune	UK7	Barley leaf scald	Monocots	Hordeum vulgare (related: barley)	Ingrid,Atlas,Atlas 46,Turk	Effector protein	effector (plant avirulence determinant)	.	True	True	True	True	True	True	True	True	False	False	False
PC_032CKH	PC_01D3OM	PC_01D3OM	PC_06DDSH	PC_06TX7L	N1JN67#PHI:2902	PHI:2902	.	BEC1018	Blumeria graminis	f. sp. hordei CH4.8	Barley powdery mildew	Monocots	Hordeum vulgare (related: barley)	Golden promise	Effector protein	reduced virulence	.	True	True	True	True	True	True	True	True	False	False	False
PC_032CKH	PC_04SK9M	PC_02LGPA	PC_045HU3	PC_019FR5	N1JJX4#PHI:2898	PHI:2898	.	BEC1011	Blumeria graminis	f. sp. hordei CH4.8	Barley powdery mildew	Monocots	Hordeum vulgare (related: barley)	Golden promise	Effector protein	reduced virulence	.	True	True	True	True	True	True	False	True	True	False	False
PC_03ZG0S	PC_03ZG0S	PC_03ZG0S	PC_03ZG0S	PC_06A6X7	Q01145#PHI:41	PHI:41	.	PWL1	Magnaporthe oryzae	.	Rice blast	Monocots	Oryza sativa (related: rice)	.	Effector protein	effector (plant avirulence determinant)	.	True	True	True	True	True	True	True	True	False	False	False
PC_04535Q	PC_01NRLX	PC_01NRLX	PC_01NRLX	PC_06QP2W	H7CE70#PHI:3123	PHI:3123	104-T	CoMC69	Colletotrichum orbiculare	104-T	Anthracnose of cucurbits	Eudicots	Cucumis sativus (related: cucumber)	.	effector protein	effector (plant avirulence determinant)	deletions do not affect the hypersensitive response orin planta growth of the resulting strains	True	True	True	True	True	True	True	True	False	False	False
PC_04535Q	PC_01NRLX	PC_01NRLX	PC_01NRLX	PC_064WML	G5EI17#PHI:3122	PHI:3122	70-15	MC69	Magnaporthe oryzae	Ina72	Rice blast	Monocots	Oryza sativa (related: rice),Hordeum vulgare (related: barley)	Shin-2,Nigrate	effector protein	effector (plant avirulence determinant)	deletions do not affect the hypersensitive response orin planta growth of the resulting strains	True	True	True	True	True	True	True	True	False	False	False
PC_053NVO	PC_02XUK5	PC_053NVO	PC_01LZTX	PC_069E0O	Q709E2#PHI:379	PHI:379	Fol007	SIX1	Fusarium oxysporum	Fol	Vascular wilt	Eudicots	Solanum lycopersicum (related: tomato)	.	Effector protein	effector (plant avirulence determinant)	.	True	True	True	True	True	True	True	True	False	False	False
PC_057JYC	PC_03DUMB	PC_057JYC	PC_03DUMB	PC_00504L	A0A0D1DWQ2#PHI:8816	PHI:8816	521	Cmu1	Ustilago maydis	AB33	Smut disease	Eudicots	Nicotiana benthamiana (no common name found)	.	Effector protein	effector (plant avirulence determinant)	.	True	True	True	True	True	True	True	True	False	False	False
PC_05OR43	PC_05F15E	PC_05F15E	PC_05OR43	PC_069OT8	A0A0A7DM22#PHI:4721	PHI:4721	98-06	Iug9	Magnaporthe oryzae	98-06	Rice blast	Monocots	Oryza sativa (related: rice)	CO-39	Effector protein	effector (plant avirulence determinant)	.	True	True	True	True	True	True	True	True	False	False	False
PC_06QDZ9	PC_06QDZ9	PC_06QDZ9	PC_02SAI0	PC_02SAI0	N1JFE2#PHI:2899	PHI:2899	.	BEC1038	Blumeria graminis	f. sp. hordei CH4.8	Barley powdery mildew	Monocots	Hordeum vulgare (related: barley)	Golden promise	Effector protein	reduced virulence	.	True	True	True	True	True	True	True	True	False	False	False
PC_07HELN	PC_07HELN	PC_07HELN	PC_07HELN	PC_02S0ZY	A0A0A7DLN4#PHI:4720	PHI:4720	98-06	Iug6	Magnaporthe oryzae	98-06	Rice blast	Monocots	Oryza sativa (related: rice)	CO-39	Effector protein	effector (plant avirulence determinant)	.	True	True	True	True	True	True	True	True	False	False	False
PC_07OV0Y	PC_00DO78	PC_00DO78	PC_05RNHN	PC_05RNHN	Q2MV46#PHI:535	PHI:535	CH5	AVRM	Melampsora lini	.	Flax rust	Eudicots	Linum usitatissimum (related: flax)	.	Effector protein	effector (plant avirulence determinant)	.	True	True	True	False	True	True	True	True	False	False	False
.	.	.	.	.	.	PHI:7892	PAO1	lasB	Pseudomonas aeruginosa	PA14	Opportunistic infections	Rodents	Mus musculus (related: house mouse)	C57BL/6J	Elastase or pseudolysin which is a secreted type II Zn2+ metalloendopeptidase	reduced virulence	.	True	True	True	True	True	True	True	True	False	False	False
.	.	.	PC_07CZGK	PC_06KSGU	A7EB00#PHI:3936	PHI:3936	1980 UF-70	Ss-caf1	Sclerotinia sclerotiorum	Sunf-M	White mold or stem rot	Eudicots	Arabidopsis thaliana (related: thale cress),Brassica napus (related: rape),Brassica rapa (related: field mustard),Capsicum frutescens (related: hot pepper),Solanum lycopersicum (related: tomato),Cucumis sativus (related: cucumber),Glycine max (related: soybean)	Col-0subsp. chinensis (related: bok-choy)	encodes a secretory protein with a putative Ca2+ binding EF-hand motif	loss of pathogenicity	.	True	True	True	True	True	True	True	True	False	False	False
PC_06FCV2	PC_00VO2T	PC_00VO2T	PC_0008CG	PC_03ZQQ6	O74238#PHI:3221	PHI:3221	LAW96	SP1	Parastagonospora nodorum	LAW95	Leaf and glume blotch disease of wheat	Monocots	Triticum aestivum (related: bread wheat)	Riband	encoding SnodProt1	increased virulence (hypervirulence)	.	True	True	True	True	True	True	True	True	False	False	False
.	.	.	PC_063QAZ	PC_058GRZ	G4MVY2#PHI:2210	PHI:2210	70-15	endo-1,4-beta-xylanase B [GH10 family]	Magnaporthe oryzae	Br48	Rice blast	Monocots	Hordeum vulgare (related: barley),Triticum (related: wheat)	subsp. vulgare Nakaizumi (related: domesticated barley),Norin 4	Endo-beta-1,4 xylanase	reduced virulence	.	True	True	True	True	True	True	True	True	False	False	False
.	.	.	PC_063QAZ	PC_05QTLZ	G4MWS3#PHI:2211	PHI:2211	70-15	endo-1,4-beta-xylanase B [GH10 family]	Magnaporthe oryzae	Br48	Rice blast	Monocots	Hordeum vulgare (related: barley),Triticum (related: wheat)	subsp. vulgare Nakaizumi (related: domesticated barley),Norin 4	Endo-beta-1,4 xylanase	reduced virulence	.	True	True	True	True	True	True	True	True	False	False	False
.	.	.	PC_063QAZ	PC_06KRMV	G4NA54#PHI:2214	PHI:2214	70-15	endo-1,4-beta-xylanase I [GH10 family]	Magnaporthe oryzae	Br48	Rice blast	Monocots	Hordeum vulgare (related: barley),Triticum (related: wheat)	subsp. vulgare Nakaizumi (related: domesticated barley),Norin 4	Endo-beta-1,4 xylanase	reduced virulence	.	True	True	True	True	True	True	True	True	False	False	False
.	.	.	PC_063QAZ	PC_00ZX1H	P0CT49#PHI:2213	PHI:2213	70-15	endo-1,4-beta-xylanase I [GH10 family]	Magnaporthe oryzae	Br48	Rice blast	Monocots	Hordeum vulgare (related: barley),Triticum (related: wheat)	subsp. vulgare Nakaizumi (related: domesticated barley),Norin 4	Endo-beta-1,4 xylanase	reduced virulence	.	True	True	True	True	True	True	True	True	False	False	False
PC_06FCV2	PC_081AOA	PC_081AOA	PC_00MJLN	PC_03KEV9	G4MTF8#PHI:2204	PHI:2204	70-15	endo-1,4-beta-xylanase [GH10 family]	Magnaporthe oryzae	Br48	Rice blast	Monocots	Hordeum vulgare (related: barley),Triticum (related: wheat)	subsp. vulgare Nakaizumi (related: domesticated barley),Norin 4	Endo-beta-1,4 xylanase	reduced virulence	.	True	True	True	True	True	True	True	True	False	False	False
PC_06FCV2	PC_081AOA	PC_081AOA	PC_03GBZ1	PC_063H6J	G4N1Y8#PHI:2209	PHI:2209	70-15	endo-1,4-beta-xylanase [GH10 family]	Magnaporthe oryzae	Br48	Rice blast	Monocots	Hordeum vulgare (related: barley),Triticum (related: wheat)	subsp. vulgare Nakaizumi (related: domesticated barley),Norin 4	Endo-beta-1,4 xylanase	reduced virulence	.	True	True	True	True	True	True	True	True	False	False	False
PC_06FCV2	PC_081AOA	PC_081AOA	PC_03GBZ1	PC_06D0MJ	G4NBN8#PHI:2206	PHI:2206	70-15	endo-1,4-beta-xylanase precursor [GH10 family]	Magnaporthe oryzae	Br48	Rice blast	Monocots	Hordeum vulgare (related: barley),Triticum (related: wheat)	subsp. vulgare Nakaizumi (related: domesticated barley),Norin 4	Endo-beta-1,4 xylanase	reduced virulence	.	True	True	True	True	True	True	True	True	False	False	False
PC_06FCV2	PC_081AOA	PC_081AOA	PC_040D6Z	PC_0685EO	G4MPQ7#PHI:2207	PHI:2207	70-15	endo-1,4-beta-xylanase [GH10 family]	Magnaporthe oryzae	Br48	Rice blast	Monocots	Hordeum vulgare (related: barley),Triticum (related: wheat)	subsp. vulgare Nakaizumi (related: domesticated barley),Norin 4	Endo-beta-1,4 xylanase	reduced virulence	.	True	True	True	True	True	True	True	True	False	False	False
.	.	.	.	.	.	PHI:7911	98151	ppxyn1	Phytophthora parasitica	98151	Tobacco black shank disease	Eudicots	Nicotiana benthamiana (no common name found),Solanum lycopersicum (related: tomato)	Summer sweet	Endo-beta-1,4-xylanase	reduced virulence	.	True	True	True	True	True	True	True	True	False	False	False
.	.	.	.	.	.	PHI:7912	98151	ppxyn2	Phytophthora parasitica	98151	Tobacco black shank disease	Eudicots	Nicotiana benthamiana (no common name found),Solanum lycopersicum (related: tomato)	Summer sweet	Endo-beta-1,4-xylanase	reduced virulence	.	True	True	True	True	True	True	True	True	False	False	False
.	.	.	PC_063QAZ	PC_064WJ1	Q2LMP0#PHI:546	PHI:546	SAS56	XYN11A	Botrytis cinerea	B05.10	Grey mold	Eudicots	Solanum lycopersicum (related: tomato),Vitis (no common name found)	.	endo-beta-1,4-xylanase	reduced virulence	.	True	True	True	True	True	True	True	True	False	False	False
.	.	.	PC_07TWXL	PC_054GA3	I1S2L3#PHI:7283	PHI:7283	PH-1	Pg1	Fusarium graminearum	3827	Fusarium head blight	Eudicots,Monocots	Glycine max (related: soybean),Triticum aestivum (related: bread wheat)	Demetra,Bobwhite,Nandu	Endo-polygalacturonase	reduced virulence,unaffected pathogenicity	.	True	True	True	True	True	True	True	True	False	False	False
.	.	.	.	.	.	PHI:8585	.	efaA	Enterococcus faecalis	OG1RF	Nosocomial infections	Moths,Rabbits & hares,Rodents,Primates	Galleria mellonella (related: greater wax moth),Oryctolagus cuniculus (related: rabbit),Mus musculus (related: house mouse),Homo sapiens (related: human)	New Zealand White,C57BL/6Ncr	Endocarditis specific antigen	reduced virulence,unaffected pathogenicity	.	True	True	True	True	True	True	True	True	False	False	False
.	.	.	PC_05NH4W	PC_05Q1QZ	Q4U4T0#PHI:2388	PHI:2388	E6	Chi2	Metarhizium anisopliae	E6	No data found	Bugs	Dysdercus peruvianus (no common name found)	.	Endochitinase	increased virulence (hypervirulence),reduced virulence	.	True	True	True	True	True	True	True	True	False	False	False
.	.	.	PC_06NBN2	PC_04TNGQ	A7U5U4#PHI:2058	PHI:2058	70-15	LHS1	Magnaporthe oryzae	KJ201	Rice blast	Monocots	Oryza sativa (related: rice)	Nakdongbyeo,Yashiro-mochi,YT16	Endoplasmic Reticulum Chaperone	reduced virulence	expression of the rice defense-related genes PR1a and PBZ1 in response to Dlhs1 infection was less than that caused by infection with the wild-type KJ201 when analyzed by quantitative RT-PCR; reduced hypersensitive death	True	True	True	False	True	True	True	True	False	False	False
.	.	.	PC_039EMB	PC_0696IL	Q9C4A1#PHI:2818	PHI:2818	ATCC 58171	Acpg1	Alternaria citri	ATCC 58171	Citrus black rot	Eudicots	Citrus jambhiri (related: rough lemon),Citrus x paradisi (related: grapefruit),Citrus iyo (no common name found),Citrus sinensis (related: sweet orange),Citrus unshiu (related: satsuma mandarin)	.	Endopolygalacturonase	reduced virulence	.	True	True	True	True	True	True	True	True	False	False	False
.	.	.	PC_039EMB	PC_064W0Q	Q4G495#PHI:492	PHI:492	B05.10	BcPG2	Botrytis cinerea	.	Grey mold	Eudicots	Solanum lycopersicum (related: tomato),Phaseolus vulgaris (related: kidney bean)	.	Endopolygalacturonase	reduced virulence	.	True	True	True	True	True	True	True	True	False	False	False
.	.	.	PC_07TWXL	PC_02RWS9	P78607#PHI:247	PHI:247	T5	CPPG1	Claviceps purpurea	20.1	Ergot	Monocots	Secale cereale (related: rye)	.	Endopolygalacturonase	loss of pathogenicity	.	True	True	True	True	True	True	True	True	False	False	False
.	.	.	PC_07TWXL	PC_05MZ1V	P78608#PHI:437	PHI:437	T5	CPPG2	Claviceps purpurea	20.1	Ergot	Monocots	Secale cereale (related: rye)	.	Endopolygalacturonase	loss of pathogenicity	.	True	True	True	True	True	True	True	True	False	False	False
.	.	.	PC_07TWXL	PC_069ONJ	A0A059SVJ2#PHI:4916	PHI:4916	.	MfPG1	Monilinia fructicola	MUK-1 (M1)	Blossom blight and fruit rot	Eudicots	Prunus persica (related: peach),Rosa odorata (related: tea rose)	TianTao,Flaming Peace	Endopolygalacturonase	reduced virulence	.	True	True	True	True	True	True	True	True	False	False	False
.	.	.	.	.	.	PHI:7044	Mt103	RvErp	Mycolicibacterium smegmatis	MC2 155	Tuberculosis	Primates	Homo sapiens (related: human)	THP-1 cells	Exported repetitive protein	increased virulence (hypervirulence),unaffected pathogenicity	.	True	True	True	True	False	False	True	True	False	False	False
.	.	.	.	.	.	PHI:6473	H37Rv	Rv0888	Mycolicibacterium smegmatis	.	Tuberculosis	Rodents	Mus musculus (related: house mouse)	BALB/c	Extracellular Nuclease	reduced virulence	.	True	True	True	True	False	True	True	True	False	False	False
.	.	.	PC_02NYAJ	PC_00SYN8	Q6T7C1#PHI:350	PHI:350	70-15	EMP1	Magnaporthe oryzae	70-15	Rice blast	Monocots	Oryza sativa (related: rice)	.	Extracellular protein	reduced virulence	.	True	True	True	True	True	True	True	True	True	False	False
.	.	.	PC_02RYKY	PC_02RYKY	Q00364#PHI:70	PHI:70	race 5	ECP1	Passalora fulva	race 5	Leaf mold	Eudicots	Solanum lycopersicum (related: tomato)	.	Extracellular Protein	reduced virulence	.	True	True	True	True	True	True	True	True	False	False	False
.	.	.	.	.	.	PHI:4251	90128	EPI1	Phytophthora infestans	90128	Late blight	Eudicots	Solanum lycopersicum (related: tomato)	.	Extracellular protein inhibitor	effector (plant avirulence determinant)	.	True	True	True	True	True	True	True	True	False	False	False
.	.	.	.	.	.	PHI:4252	88069	EPI10	Phytophthora infestans	90128	Late blight	Eudicots	Solanum lycopersicum (related: tomato)	.	Extracellular protein inhibitor	effector (plant avirulence determinant)	.	True	True	True	True	True	True	True	True	False	False	False
.	.	.	.	.	.	PHI:6571	B31	BB0238	Borreliella burgdorferi	B31 A3	Lyme disease	Rodents,Mites & ticks	Mus musculus (related: house mouse),Ixodes scapularis (related: black-legged tick)	C3H/HeN	Facilitates Infection and Transmission	reduced virulence,unaffected pathogenicity	.	True	True	True	True	True	True	True	True	False	False	False
.	.	.	.	.	.	PHI:3166	PAO1	PA0423	Pseudomonas aeruginosa	PAO1	Nosocomial infections	Primates	Homo sapiens (related: human)	.	factor responsible for cytotoxicity in lung epithelial cells	reduced virulence	.	True	True	True	True	True	True	True	True	False	False	False
.	.	.	PC_03D9VG	PC_04SSG7	G5EHM3#PHI:4231	PHI:4231	70-15	MoFLP1	Magnaporthe oryzae	Guy11	Rice blast	Monocots	Oryza sativa (related: rice),Hordeum vulgare (related: barley)	CO-39,ZJ-8	fasciclin-like protein encoding gene	reduced virulence	.	True	True	True	True	True	True	True	True	False	False	False
.	.	.	.	.	.	PHI:8006	K-12	fecA	Escherichia coli	O32:H37 str. P4	Bovine mastitis	Even-toed ungulates	Bos taurus (related: cattle)	Holstein Friesian	Ferric citrate outer membrane transporter	reduced virulence	.	True	True	False	False	False	True	True	True	False	False	False
.	.	.	.	.	.	PHI:3660	Temecula1	BfeA (PD_1198)	Xylella fastidiosa	Temecula1	Pierce's disease of grapes and citrus variegated chlorosis (cvc)	Eudicots	Vitis vinifera (related: wine grape)	Thompson	Ferric enterobacyin receptor, BfeA	increased virulence (hypervirulence)	.	True	True	True	False	False	False	True	True	False	False	False
.	.	.	.	.	.	PHI:6373	PAO1	fiuA	Pseudomonas aeruginosa	PAO1	Infections	Rodents	Mus musculus (related: house mouse)	C57BL/6N	ferrichrome receptor	reduced virulence	.	True	True	True	True	True	True	True	True	False	False	False
.	.	.	.	.	.	PHI:3704	3B	SEF14	Salmonella enterica	subsp. enterica serovar Enteritidis 50336	Salmonellosis	Rodents	Mus musculus (related: house mouse)	BALB/c	Fimbrial protein	reduced virulence	.	True	True	True	True	True	True	True	True	False	False	False
.	.	.	.	.	.	PHI:6567	MG1655	yadC	Escherichia coli	SCI-07	Colibacillosis	Birds	Gallus gallus (related: chicken)	.	Fimbrial-like adhesin protein	reduced virulence	.	True	True	True	True	True	True	True	True	False	False	False
.	.	.	PC_040HVZ	PC_004OTR	Q6XX21#PHI:667	PHI:667	H99	FHB1	Cryptococcus neoformans	var. grubii H99 (Serotype A)	Cryptococcosis	Rodents	Mus musculus (related: house mouse)	.	Flavohemoglobin	reduced virulence,unaffected pathogenicity	.	True	True	True	True	True	True	True	True	False	False	False
.	.	.	.	.	.	PHI:7889	ATCC 33277	kgp	Porphyromonas gingivalis	ATCC 33277	Periodontitis	Rodents	Mus musculus (related: house mouse)	BALB/c	Gingipain production	reduced virulence	.	True	True	True	False	True	True	True	True	False	False	False
.	.	.	.	.	.	PHI:6558	ATCC 33277	omp17	Porphyromonas gingivalis	W83	Periodontitis	Rodents	Mus musculus (related: house mouse)	BALB/c	Gingipain production	reduced virulence	.	True	True	False	True	False	True	True	True	False	False	False
.	.	.	.	.	.	PHI:7888	ATCC 33277	rgpB	Porphyromonas gingivalis	ATCC 33277	Periodontitis	Rodents	Mus musculus (related: house mouse)	BALB/c	Gingipain production	reduced virulence	.	True	True	True	True	True	True	True	True	False	False	False
.	.	.	.	.	.	PHI:8795	RA-CH-1	gldK (B739_0222)	Riemerella anatipestifer	RA-CH-1	Septicemia anserum exsudativa	Birds,Primates	Anas platyrhynchos (related: mallard),Chlorocebus aethiops (related: grivet)	Cherry Valley,Vero cells	Gliding motility-associated lipoprotein	reduced virulence,unaffected pathogenicity	.	True	True	True	True	True	True	True	True	False	False	False
.	.	.	PC_038539	PC_00L3YW	B2W4L0#PHI:3859	PHI:3859	Pt-1C-BFP	GLU1	Pyrenophora tritici-repentis	Alg3-24	Tan spot	Monocots	Triticum aestivum (related: bread wheat)	Erik,6B662	glucanase gene	reduced virulence	.	True	True	True	True	True	True	True	True	False	False	False
.	.	.	.	.	.	PHI:652	.	GIP1	Phytophthora sojae	.	Root rot	Eudicots	Glycine max (related: soybean)	.	glucanase inhibitor protein	effector (plant avirulence determinant)	.	True	True	True	True	True	True	True	True	False	False	False
.	.	.	.	.	.	PHI:653	.	GIP2	Phytophthora sojae	.	Root rot	Eudicots	Glycine max (related: soybean)	.	glucanase inhibitor protein	effector (plant avirulence determinant)	.	True	True	False	True	True	True	True	True	False	False	False
.	.	.	PC_02W1WQ	PC_04ML8M	X0I5S4#PHI:6530	PHI:6530	54008	gas1	Fusarium oxysporum	f. sp. Conglutinans	Wilt disease	Eudicots	Brassica rapa (related: field mustard)	subsp. pekinensis (related: chinese cabbage) Zhong Gan 21	Glucanosyltransferase	reduced virulence	.	True	True	True	True	True	True	True	True	False	False	False
.	.	.	PC_02ME77	PC_02ME77	A0A290WHP2#PHI:7705	PHI:7705	Vd991	VEDA_05195	Verticillium dahliae	Vd991	Vascular wilt	Eudicots	Gossypium hirsutum (related: cotton),Solanum lycopersicum (related: tomato),Lactuca sativa (related: garden lettuce)	Junmian 1,Money maker,Capitata	Glucose-methanol-choline oxidoreductase	reduced virulence,unaffected pathogenicity	.	True	True	True	True	True	True	True	True	False	False	False
.	.	.	.	.	.	PHI:7275	race 1	Pep-13	Phytophthora sojae	.	Soybean stem and root rot	Eudicots	Solanum tuberosum (related: potato),Petroselinum crispum (related: parsley)	.	Glycoprotein elicitor	increased virulence (hypervirulence),unaffected pathogenicity	.	True	True	True	False	True	True	True	True	False	False	False
.	.	.	PC_02T0C8	PC_04HDGM	G4ML12#PHI:6739	PHI:6739	70-15	MoGls2	Magnaporthe oryzae	Guy11	Rice blast	Monocots	Oryza sativa (related: rice),Hordeum vulgare (related: barley)	CO-39,Golden Promise	Glycoside Hydrolase	reduced virulence	.	True	True	True	False	True	True	True	True	False	False	False
.	.	.	PC_017O70	PC_045ZUB	F9WWD1#PHI:7558	PHI:7558	IPO323	ZtGT2	Zymoseptoria tritici	IPO323	Septoria tritici blotch	Monocots	Triticum aestivum (related: bread wheat)	Riband	Glycosyltransferase	loss of pathogenicity	.	True	True	True	True	False	False	True	True	False	True	False
.	.	.	PC_011HYZ	PC_059DVW	J5K093#PHI:3096	PHI:3096	ARSEF 2860	Ktr4	Beauveria bassiana	ARSEF2860	White muscardine disease	Moths	Galleria mellonella (related: greater wax moth)	.	glycosyltransferase family 15	reduced virulence	.	True	True	False	True	True	False	True	True	False	False	False
.	.	.	PC_02T0EA	PC_02T0EA	Q5Y9C4#PHI:333	PHI:333	CAF2	CaEcm33	Candida albicans	CAI-4	Candidiasis	Rodents	Mus musculus (related: house mouse)	.	GPI-anchored protein	loss of pathogenicity	.	True	True	True	True	True	True	True	True	False	False	False
.	.	.	PC_03EL49	PC_00PZK2	Q9HFZ4#PHI:183	PHI:183	.	RBT1	Candida albicans	SC5314	Candidiasis	Rodents,Rabbits & hares	Mus musculus (related: house mouse),Oryctolagus cuniculus (related: rabbit)	.	GPI-modified cell wall protein	reduced virulence	.	True	True	True	False	True	True	True	True	False	False	False
.	.	.	.	.	.	PHI:6944	PAO1	phuR	Pseudomonas aeruginosa	PAO1	Pneumonia	Rodents	Mus musculus (related: house mouse)	CD1	Haem/Haemoglobin uptake outer membrane receptor	increased virulence (hypervirulence)	.	True	True	True	True	True	True	True	True	False	False	False
.	.	.	.	.	.	PHI:6514	PG2	MAG4460	Mycoplasma agalactiae	PG2	Contagious agalactia	Even-toed ungulates	Ovis aries (related: sheep)	.	Haloacid Dehalogenase-like Hydrolases	reduced virulence	.	True	True	True	True	True	True	True	True	False	False	False
.	.	.	PC_03B5PP	PC_03ZJCD	E7Q5D7#PHI:5043	PHI:5043	FostersB	Hsp150p	Saccharomyces cerevisiae	S288c	No data found	Rodents	Mus musculus (related: house mouse)	RAW 264.7	Hear shock protein	increased virulence (hypervirulence)	.	True	True	True	True	True	True	True	True	False	False	False
.	.	.	.	.	.	PHI:6943	PAO1	hasR	Pseudomonas aeruginosa	PAO1	Pneumonia	Rodents	Mus musculus (related: house mouse)	CD1	Heme uptake outer membrane receptor	increased virulence (hypervirulence)	.	True	True	False	True	True	True	True	True	False	False	False
.	.	.	.	.	.	PHI:8031	DNM2	HmbR	Neisseria meningitidis	Norman B:14:P1.7,16	Meningococcal infection	Rodents	Mus musculus (related: house mouse)	BALB/c	Hemoglobin receptor	increased virulence (hypervirulence)	.	True	True	False	False	True	True	True	True	False	False	False
.	.	.	.	.	.	PHI:6531	.	HlyF	Escherichia coli	χ7122	Colibacillosis	Birds	Gallus gallus (related: chicken)	.	Hemolysin	reduced virulence	.	True	True	True	True	True	True	True	True	False	False	False
.	.	.	.	.	.	PHI:4621	USA300_FPR3757	hysA	Staphylococcus aureus	RN4220	Skin infections; food poisoning; respiratory diseases	Rodents	Mus musculus (related: house mouse)	BALB/c	Hyaluronidase	reduced virulence	.	True	True	True	False	False	True	True	True	False	False	False
.	.	.	PC_01CSA2	PC_02LN9P	P52751#PHI:15	PHI:15	Guy-11	MPG1	Magnaporthe oryzae	Guy11	Rice blast	Monocots	Oryza sativa (related: rice)	.	Hydrophobin	reduced virulence	.	True	True	True	True	True	True	True	True	False	False	False
.	.	.	PC_01ESFG	PC_01DO0K	O94196#PHI:458	PHI:458	70-15	MHP1	Magnaporthe oryzae	.	Rice blast	Monocots	Oryza sativa (related: rice)	.	Hydrophobin	reduced virulence	.	True	True	True	True	True	True	True	True	False	False	False
.	.	.	PC_03Z0I0	PC_03KY4N	A5A2F8#PHI:7941	PHI:7941	.	hyd2	Beauveria bassiana	ATCC 90517	White muscardine disease	Eudicots	Phaseolus vulgaris (related: kidney bean)	soldier	Hydrophobin	reduced virulence	.	True	True	True	True	True	True	True	True	False	False	False
.	.	.	PC_047X7S	PC_073I76	A4L7H2#PHI:7940	PHI:7940	.	hyd1	Beauveria bassiana	ATCC 90517	White muscardine disease	Eudicots	Phaseolus vulgaris (related: kidney bean)	soldier	Hydrophobin	reduced virulence	.	True	True	True	True	True	True	True	True	False	False	False
.	.	.	.	.	.	PHI:7574	PAO1	PdtA	Pseudomonas aeruginosa	PAO1	Infections	Nematodes	Caenorhabditis elegans (related: roundworm)	.	Hypothetical exoprotein	reduced virulence	.	True	True	False	False	True	True	True	True	False	False	False
.	.	.	.	.	.	PHI:7716	R	MGA_1079	Mycoplasma gallisepticum	Ap3AS	Airsacculitis	Birds	Gallus gallus (related: chicken)	.	Hypothetical lipoprotein, trypsin-like peptidase motif	reduced virulence	.	True	True	True	False	False	True	True	True	False	False	False
.	.	.	.	.	.	PHI:7714	R	MGA_0588	Mycoplasma gallisepticum	Ap3AS	Airsacculitis	Birds	Gallus gallus (related: chicken)	.	Hypothetical membrane protein, multiple paralogs	reduced virulence	.	True	True	True	False	False	False	True	True	False	False	False
.	.	.	PC_01ES5G	PC_00KZR1	G3CK16#PHI:756	PHI:756	521	um01241	Ustilago maydis	SG200	Corn smut	Monocots	Zea mays (related: maize)	.	hypothetical protein	increased virulence (hypervirulence)	.	True	True	True	True	True	True	True	True	False	False	False
.	.	.	PC_0440OW	PC_049GCH	G4MS40#PHI:811	PHI:811	70-15	MGG_10510	Magnaporthe oryzae	KJ201	Rice blast	Monocots	Oryza sativa (related: rice)	.	Hypothetical protein	reduced virulence	.	True	True	True	True	True	True	True	True	False	False	False
.	.	.	PC_06SSW7	PC_02D3XE	G8BJ61#PHI:7579	PHI:7579	CDC317	CPAR2_404800 (CpALS7)	Candida parapsilosis	ATCC 22019	Mycosis	Rodents,Moths	Mus musculus (related: house mouse),Galleria mellonella (related: greater wax moth)	BALB/c	Hypothetical protein	reduced virulence,unaffected pathogenicity	.	True	True	True	False	True	True	True	True	False	False	False
.	.	.	PC_07G5N6	PC_02BBSH	G4MRS8#PHI:816	PHI:816	70-15	MGG_04582	Magnaporthe oryzae	KJ201	Rice blast	Monocots	Oryza sativa (related: rice)	.	Hypothetical protein	reduced virulence	.	True	True	False	True	False	True	True	True	False	False	False
.	.	.	PC_082QCO	PC_062LUG	G4NIS9#PHI:785	PHI:785	70-15	MGG_04128	Magnaporthe oryzae	KJ201	Rice blast	Monocots	Oryza sativa (related: rice)	.	Hypothetical protein	reduced virulence	.	True	True	True	True	True	True	True	True	True	False	False
PC_07QFFP	PC_07QFFP	PC_07QFFP	PC_02PJ10	PC_06YJWD	G2WWV6#PHI:8520	PHI:8520	VdLs.17	PevD1 (VDAG_02735)	Verticillium dahliae	.	Vascular wilt	Eudicots	Gossypium hirsutum (related: cotton),Nicotiana benthamiana (no common name found),Solanum lycopersicum (related: tomato)	Guoxin,Chuangxi	Hypothetical protein	reduced virulence,unaffected pathogenicity	.	True	True	True	True	True	True	True	True	False	False	False
.	.	.	.	.	.	PHI:3949	8004	XC_0650	Xanthomonas campestris	pv. Campestris str. 8004	Black rot disease	Eudicots	Raphanus sativus (related: radish)	var. niger (related: chinese radish)	Hypothetical protein, outer membrane beta-barrel	reduced virulence	.	True	True	True	True	True	True	True	True	False	False	False
.	.	.	PC_08GYX0	PC_08GYX0	Q9LAB5#PHI:6865	PHI:6865	M804	IsaB	Staphylococcus aureus	10833	Skin infections; food poisoning; respiratory diseases	Rodents	Mus musculus (related: house mouse)	ICR	Immunodominant surface antigen	reduced virulence	.	True	True	True	True	False	True	True	True	False	False	False
.	.	.	.	.	.	PHI:4014	B31	bba66	Borreliella burgdorferi	B31	Lyme disease	Rodents	Mus musculus (related: house mouse)	C3H/HeJ	immunogenic lipoprotein	reduced virulence	.	True	True	True	False	True	True	True	True	False	False	False
PC_014PA9	PC_014PA9	PC_03T15S	PC_014PA9	PC_01NM8K	G0X7E8#PHI:3223	PHI:3223	RK209	pep1	Ustilago maydis	.	Smut disease	Monocots	Hordeum vulgare (related: barley)	Golden promise	inhibitor of programmed cell death in host during infection	reduced virulence	unaffected pathogeniticy in mutants; increased susceptibility in wildtype	True	True	True	True	True	True	True	True	False	False	False
.	.	.	.	.	.	PHI:4148	ATCC 23685	Ivy	Edwardsiella tarda	TX01	No data found	Bony fishes	Scophthalmus maximus (related: turbot)	.	inhibitor of vertebrate lysozyme	reduced virulence	.	True	True	True	True	True	True	True	True	False	False	False
.	.	.	.	.	.	PHI:4124	RSA 493	OmpA	Coxiella burnetii	RSA 493	Zoonosis q fever	Moths	Galleria mellonella (related: greater wax moth)	.	invasin	reduced virulence	.	True	True	True	True	True	True	True	True	False	False	False
.	.	.	PC_04RJC3	PC_00N623	I1C4E4#PHI:4142	PHI:4142	99-880	CotH2	Rhizopus oryzae	99-880	Mucormycosis	Rodents	Mus musculus (related: house mouse)	ICR	Invasin	reduced virulence	.	True	True	True	True	True	True	True	True	False	False	False
.	.	.	PC_04RJC3	PC_014YKJ	I1CFE1#PHI:4143	PHI:4143	99-880	CotH3	Rhizopus oryzae	99-880	Mucormycosis	Rodents	Mus musculus (related: house mouse)	ICR	Invasin	reduced virulence	.	True	True	True	True	True	True	True	True	False	False	False
.	.	.	PC_03SUXH	PC_03SUXH	P39165#PHI:6184	PHI:6184	MG1655	ychO	Escherichia coli	SEPT362	Colibacillosis	Birds	Gallus gallus (related: chicken)	.	invasin homolog	reduced virulence	.	True	True	True	True	True	True	True	True	False	False	False
.	.	.	.	.	.	PHI:5201	TX16 (DO)	HMPREF0351_10114 (WxL locusC)	Enterococcus faecium	DO	Endocarditis	Rodents	Rattus (related: rat)	Sprague-Dawley	Involved in bile salt stress and endocarditis pathogenesis	reduced virulence	.	True	True	True	True	True	True	True	True	False	False	False
.	.	.	.	.	.	PHI:5202	TX16 (DO)	HMPREF0351_10115 (WxL locusC)	Enterococcus faecium	DO	Endocarditis	Rodents	Rattus (related: rat)	Sprague-Dawley	Involved in bile salt stress and endocarditis pathogenesis	reduced virulence	.	True	True	True	False	False	True	True	True	False	False	False
.	.	.	.	.	.	PHI:5197	TX16 (DO)	HMPREF0351_10614 (WxL locusB)	Enterococcus faecium	DO	Endocarditis	Rodents	Rattus (related: rat)	Sprague-Dawley	Involved in bile salt stress and endocarditis pathogenesis	reduced virulence	.	True	True	True	False	True	True	True	True	False	False	False
.	.	.	.	.	.	PHI:5198	TX16 (DO)	HMPREF0351_10615 (WxL locusB)	Enterococcus faecium	DO	Endocarditis	Rodents	Rattus (related: rat)	Sprague-Dawley	Involved in bile salt stress and endocarditis pathogenesis	reduced virulence	.	True	True	False	True	True	True	True	True	False	False	False
.	.	.	.	.	.	PHI:5200	TX16 (DO)	HMPREF0351_10617 (WxL locusB)	Enterococcus faecium	DO	Endocarditis	Rodents	Rattus (related: rat)	Sprague-Dawley	Involved in bile salt stress and endocarditis pathogenesis	reduced virulence	.	True	True	True	True	True	True	True	True	False	False	False
.	.	.	.	.	.	PHI:5194	TX16 (DO)	HMPREF0351_12114 (WxL locusA)	Enterococcus faecium	DO	Endocarditis	Rodents	Rattus (related: rat)	Sprague-Dawley	Involved in bile salt stress and endocarditis pathogenesis	reduced virulence	.	True	True	True	True	True	True	True	True	False	False	False
.	.	.	.	.	.	PHI:5196	TX16 (DO)	HMPREF0351_12116 (WxL locusA)	Enterococcus faecium	DO	Endocarditis	Rodents	Rattus (related: rat)	Sprague-Dawley	Involved in bile salt stress and endocarditis pathogenesis	reduced virulence	.	True	True	True	True	True	True	True	True	False	False	False
.	.	.	.	.	.	PHI:3320	SH0165	ompP2	Glaesserella parasuis	LC	Glasser’s disease	Rodents	Mus musculus (related: house mouse)	BALB/c	involved in pathogenicity	reduced virulence	.	True	True	True	True	True	True	True	True	False	False	False
.	.	.	.	.	.	PHI:6642	SCHU S4	fmvB	Francisella tularensis	LVS	Tularemia	Rodents	Mus musculus (related: house mouse)	C3H/HeN	Iron acquisition	reduced virulence	.	True	True	False	False	False	True	True	True	False	False	False
.	.	.	.	.	.	PHI:6990	PAO1	pvdG	Pseudomonas aeruginosa	PA14	Opportunistic infections	Rodents	Mus musculus (related: house mouse)	CD-1	Iron siderophore	loss of pathogenicity	.	True	True	False	True	False	False	True	True	False	False	False
.	.	.	.	.	.	PHI:4146	306	XAC3311	Xanthomonas citri	subsp. citri	Citrus canker	Eudicots	Citrus sinensis (related: sweet orange)	.	IroN, a TonB-dependent receptor	reduced virulence	.	True	True	True	True	True	True	True	True	False	False	False
.	.	.	PC_025VF7	PC_064Y50	G5EHZ3#PHI:9055	PHI:9055	70-15	MoIVD (MGG_02540)	Magnaporthe oryzae	Guy11	Rice blast	Monocots	Oryza sativa (related: rice),Hordeum vulgare (related: barley)	CO-39,Golden Promise	Isovaleryl CoA dehydrogenase	reduced virulence	.	True	True	False	True	False	False	True	True	False	False	False
.	.	.	.	.	.	PHI:4717	PAO1	PA2414	Pseudomonas aeruginosa	PAO1-L	Nosocomial infections	Nematodes,Rodents	Caenorhabditis elegans (related: roundworm),Mus musculus (related: house mouse)	.	L-sorbosone dehydrogenase	reduced virulence	.	True	True	True	True	True	True	True	True	False	False	False
.	.	.	PC_07EEST	PC_068H50	J9VY90#PHI:9058	PHI:9058	H99	lac1	Cryptococcus neoformans	H99	Fungal meningitis	Rodents,Bony fishes	Mus musculus (related: house mouse),Danio rerio (related: zebrafish)	J774 cells	Laccase	reduced virulence	.	True	True	True	True	True	True	True	True	False	False	False
.	.	.	PC_066U9H	PC_04IAUF	J7MF98#PHI:2700	PHI:2700	104-T	lac2	Colletotrichum orbiculare	104-T	Anthracnose of cucurbits	Eudicots	Cucumis sativus (related: cucumber)	Suyo	Laccase gene	reduced virulence	.	True	True	True	True	True	True	True	True	False	False	False
.	.	.	.	.	.	PHI:5086	YSSA15	LukSF-PV	Staphylococcus aureus	USA300	Skin infections; food poisoning; respiratory diseases	Rodents	Mus musculus (related: house mouse)	ND4 1180 Swiss Webster	leukotoxin	increased virulence (hypervirulence)	.	True	True	True	True	True	True	True	True	False	False	False
.	.	.	.	.	.	PHI:5087	YSSA15	LukSF-PV	Staphylococcus aureus	USA300	Skin infections; food poisoning; respiratory diseases	Rodents	Mus musculus (related: house mouse)	ND4 1180 Swiss Webster	leukotoxin	increased virulence (hypervirulence)	.	True	True	True	True	True	True	True	True	False	False	False
.	.	.	.	.	.	PHI:3418	.	ssp	Staphylococcus saprophyticus	93,257,108	Urinary tract infections	Nematodes	Caenorhabditis elegans (related: roundworm)	N2	Lipase activity	reduced virulence	.	True	True	True	False	False	False	True	True	False	False	False
.	.	.	.	.	.	PHI:5579	H37Rv	LprG	Mycobacterium tuberculosis	H37Rv	Tuberculosis	Rodents	Mus musculus (related: house mouse)	SCID	Lipoarabinomannan carrier protein	reduced virulence	.	True	True	True	True	True	True	True	True	False	False	False
.	.	.	.	.	.	PHI:4150	44276	LruA	Leptospira interrogans	serovar Manilae L495	Leptospirosis	Rodents	Mesocricetus auratus (related: golden hamster)	.	lipoprotein that has been implicated in leptospiral uveitis as a target of the immune response	reduced virulence	.	True	True	True	True	True	True	True	True	False	False	False
PC_06FCV2	PC_05CAN0	PC_018SXV	PC_08GTTJ	PC_00UG5E	F9XHX3#PHI:6495	PHI:6495	IPO323	Mg1LysM	Zymoseptoria tritici	IPO323 deltaKu80	Septoria tritici blotch	Monocots	Triticum aestivum (related: bread wheat)	Riband	LysM effector	effector (plant avirulence determinant)	.	True	True	True	True	True	True	True	True	False	False	False
PC_06FCV2	PC_083GBU	PC_06NMS2	PC_083GBU	PC_0196NI	F9XMT4#PHI:6494	PHI:6494	IPO323	Mg3LysM	Zymoseptoria tritici	IPO323 deltaKu80	Septoria tritici blotch	Monocots	Triticum aestivum (related: bread wheat)	Riband	LysM effector	effector (plant avirulence determinant)	.	True	True	True	True	True	True	True	True	False	False	False
.	.	.	PC_002QVH	PC_0206Z1	J4URT3#PHI:7376	PHI:7376	ARSEF 2860	Blys2	Beauveria bassiana	ARSEF2860	White muscardine disease	Moths	Galleria mellonella (related: greater wax moth)	.	LysM effector protein	effector (plant avirulence determinant)	.	True	True	False	True	True	True	True	True	False	False	False
.	.	.	PC_00I5PL	PC_06DOV4	A0A0A2ILW0#PHI:7664	PHI:7664	MD-8	LysM1	Penicillium expansum	PE 100/PEX2	Blue mold rot	Eudicots	Malus domestica (related: apple)	Golden delicious	LysM effector protein	effector (plant avirulence determinant)	.	True	True	True	True	True	True	True	True	False	False	False
.	.	.	PC_02ALHJ	PC_00KQ59	A0A0A2JY92#PHI:7666	PHI:7666	MD-8	LysM3	Penicillium expansum	PE 100/PEX2	Blue mold rot	Eudicots	Malus domestica (related: apple)	Golden delicious	LysM effector protein	effector (plant avirulence determinant)	.	True	True	True	True	True	True	True	True	False	False	False
.	.	.	PC_040F2S	PC_00IFP1	A0A0A2JVC2#PHI:7665	PHI:7665	MD-8	LysM2	Penicillium expansum	PE 100/PEX2	Blue mold rot	Eudicots	Malus domestica (related: apple)	Golden delicious	LysM effector protein	effector (plant avirulence determinant)	.	True	True	True	True	True	True	True	True	False	False	False
.	.	.	PC_0661M4	PC_05ISJS	A0A0A2JB06#PHI:7667	PHI:7667	MD-8	LysM4	Penicillium expansum	PE 100/PEX2	Blue mold rot	Eudicots	Malus domestica (related: apple)	Golden delicious	LysM effector protein	effector (plant avirulence determinant)	.	True	True	False	True	True	True	True	True	False	False	False
PC_06FCV2	PC_06NMS2	PC_06NMS2	PC_00V6CS	PC_00V6CS	J5J7Y8#PHI:7378	PHI:7378	ARSEF 2860	Blys5	Beauveria bassiana	ARSEF2860	White muscardine disease	Moths	Galleria mellonella (related: greater wax moth)	.	LysM effector protein	effector (plant avirulence determinant)	.	True	True	True	True	True	True	True	True	False	False	False
.	.	.	.	.	.	PHI:4982	ATCC 15947	ivy	Edwardsiella tarda	TX01	Hemorrhagic septicemia	Bony fishes	Scophthalmus maximus (related: turbot)	.	Lysozyme Inhibitor	reduced virulence	.	True	True	True	True	True	True	True	True	False	False	False
.	.	.	.	.	.	PHI:4981	EIB202	mliC	Edwardsiella tarda	TX01	Hemorrhagic septicemia	Bony fishes	Scophthalmus maximus (related: turbot)	.	Lysozyme Inhibitor	reduced virulence	.	True	True	True	True	True	True	True	True	False	False	False
.	.	.	PC_002Z4S	PC_05QDHW	E0IWR8#PHI:2646	PHI:2646	W	MliC	Escherichia coli	CH2	Colibacillosis; cellulitis; swollen head syndrome	Birds	Gallus gallus (related: chicken)	.	Lysozyme inhibitor	reduced virulence,unaffected pathogenicity	.	True	True	True	True	True	True	True	True	False	False	False
.	.	.	.	.	.	PHI:7781	8004	envC (XC_0022)	Xanthomonas campestris	pv. Campestris str. 8004	Black rot disease	Eudicots	Raphanus sativus (related: radish)	var. niger (related: chinese radish) Manshenhong	LytM family regulator	reduced virulence	.	True	True	False	True	False	False	True	True	False	False	False
.	.	.	.	.	.	PHI:7780	8004	NlpD (XC_2522)	Xanthomonas campestris	pv. Campestris str. 8004	Black rot disease	Eudicots	Raphanus sativus (related: radish)	var. niger (related: chinese radish) Manshenhong	LytM family regulator	reduced virulence	.	True	True	True	True	False	False	True	True	False	False	False
.	.	.	.	.	.	PHI:6661	NCTC 11168	porA	Campylobacter jejuni	NCTC 11168	Gastroenteritis	Rodents	Cavia porcellus (related: domestic guinea pig)	.	major outer membrane protein	increased virulence (hypervirulence)	.	True	True	True	True	True	True	True	True	False	False	False
.	.	.	.	.	.	PHI:2959	93-146	mdh	Edwardsiella ictaluri	93-146	Enteric septicemia	Bony fishes	Ictalurus punctatus (related: channel catfish)	.	Malate dehydrogenase	reduced virulence	.	True	True	False	True	False	False	True	True	False	False	False
.	.	.	PC_02T4ZT	PC_002H53	F5HEZ0#PHI:425	PHI:425	B-3501A	MPF3	Cryptococcus neoformans	H99	Cryptococcosis	Rodents	Mus musculus (related: house mouse)	.	Mannoprotein	reduced virulence	.	True	True	True	True	True	True	True	True	False	False	False
.	.	.	PC_08FBPS	PC_0722DY	Q5AD72#PHI:2885	PHI:2885	SC5314	MNN22	Candida albicans	CAI-4+CIp10	Disseminated candidiasis	Rodents,Moths	Mus musculus (related: house mouse),Galleria mellonella (related: greater wax moth)	BALB/c	Mannosyltransferase Family	reduced virulence	.	True	True	False	True	False	False	True	True	False	False	False
.	.	.	PC_05722M	PC_05V27F	L7IT41#PHI:6327	PHI:6327	P131	MoMKK1	Magnaporthe oryzae	Guy11	Rice blast	Monocots	Oryza sativa (related: rice)	.	MAP kinase kinase	reduced virulence	.	True	True	False	True	True	True	True	True	False	False	False
.	.	.	.	.	.	PHI:7463	GMI1000	prhA	Ralstonia solanacearum	GMI1000	Bacterial wilt	Eudicots	Arabidopsis thaliana (related: thale cress)	Col-0	Membrane receptor	reduced virulence	.	True	True	False	True	True	True	True	True	False	False	False
.	.	.	.	.	.	PHI:3705	.	endA	Streptococcus pneumoniae	D39	Pneumococcal pneumonia	Rodents	Mus musculus (related: house mouse)	CD-1	Membrane surface localized endonuclease	reduced virulence	.	True	True	True	True	True	True	True	True	False	False	False
.	.	.	PC_08GYBC	PC_08GYBC	Q2G2S6#PHI:7830	PHI:7830	NCTC 8325	PrsA	Staphylococcus aureus	HG001	Skin infections; food poisoning; respiratory diseases	Rodents	Mus musculus (related: house mouse)	BALB/c	Membrane-anchored lipoprotein, foldase	increased virulence (hypervirulence)	.	True	True	True	True	True	True	True	True	False	False	False
PC_08IU2W	PC_03SKNA	PC_03SKNA	PC_062T3X	PC_03I6ER	Q6WIH5#PHI:4970	PHI:4970	.	MEP1	Trichophyton mentagrophytes	ATCC 28185	Ringworm	Rodents	Cavia porcellus (related: domestic guinea pig)	.	Metalloprotease	reduced virulence	.	True	True	True	True	True	True	True	True	False	False	False
PC_08IU2W	PC_03SKNA	PC_03SKNA	PC_062T3X	PC_01JDX2	Q6WIH1#PHI:4973	PHI:4973	.	MEP4	Trichophyton mentagrophytes	ATCC 28185	Ringworm	Rodents	Cavia porcellus (related: domestic guinea pig)	.	Metalloprotease	reduced virulence	.	True	True	True	True	True	True	True	True	False	False	False
PC_08IU2W	PC_03SKNA	PC_03SKNA	PC_062T3X	PC_04TRA9	Q6WIH6#PHI:4974	PHI:4974	.	MEP5	Trichophyton mentagrophytes	ATCC 28185	Ringworm	Rodents	Cavia porcellus (related: domestic guinea pig)	.	Metalloprotease	reduced virulence	.	True	True	True	True	True	True	True	True	False	False	False
.	.	.	PC_03LLKV	PC_02JNOW	C5P3X6#PHI:479	PHI:479	C735	MEP1	Coccidioides posadasii	C735	Respiratory disease	Rodents	Mus musculus (related: house mouse)	.	Metalloproteinase	reduced virulence	.	True	True	True	True	True	True	True	True	False	False	False
.	.	.	.	.	.	PHI:2732	TIGR4	metQ	Streptococcus pneumoniae	100993	Pneumonia; otitis media; septicaemia; meningitis	Rodents	Mus musculus (related: house mouse)	CD1	Methionine ABC transporter lipoprotein	reduced virulence,unaffected pathogenicity	.	True	True	True	True	True	True	True	True	False	False	False
.	.	.	PC_03XQCV	PC_0231MK	Q697D5#PHI:367	PHI:367	.	MRB1	Ustilago maydis	.	Corn smut	Monocots	Zea mays (related: maize)	.	Mitochondrial matrix protein	reduced virulence	.	True	True	False	True	False	False	True	True	False	False	False
.	.	.	.	.	.	PHI:5560	YJ016	gbpA	Vibrio vulnificus	MO6-24/O	Vibriosis	Rodents	Mus musculus (related: house mouse)	ICR	Mucin-Binding Protein	reduced virulence	.	True	True	True	True	True	True	True	True	False	False	False
.	.	.	.	.	.	PHI:6553	.	MdsABC	Salmonella enterica	subsp. enterica serovar Typhimurium str. 14028s	Salmonellosis	Rodents	Mus musculus (related: house mouse)	RAW 264.7	Multidrug transporter of Salmonella	reduced virulence	.	True	True	True	True	True	True	True	True	False	False	False
.	.	.	.	.	.	PHI:8728	LT2	amiA	Salmonella enterica	subsp. enterica serovar Typhimurium strain SL1344	Typhoid	Rodents	Mus musculus (related: house mouse)	C57BL/6	N-acetylmuramoyl-L-alanine amidase	reduced virulence,unaffected pathogenicity	.	True	True	False	True	False	False	True	True	False	False	False
.	.	.	.	.	.	PHI:8729	LT2	amiC	Salmonella enterica	subsp. enterica serovar Typhimurium strain SL1344	Typhoid	Rodents	Mus musculus (related: house mouse)	C57BL/6	N-acetylmuramoyl-L-alanine amidase	reduced virulence	.	True	True	False	True	False	False	True	True	False	False	False
PC_06S6A1	PC_06S6A1	PC_02MFUP	PC_01NEH5	PC_01NEH5	G2X3W4#PHI:2711	PHI:2711	VdLs.17	NLP1	Verticillium dahliae	JR2	Vascular wilt	Eudicots	Solanum lycopersicum (related: tomato),Arabidopsis thaliana (related: thale cress),Nicotiana benthamiana (no common name found)	Money maker,Col-0	Necrosis and ethylene inducing like protein	reduced virulence	.	True	True	True	True	True	True	True	True	False	False	False
PC_06S6A1	PC_06S6A1	PC_06S6A1	PC_061ANC	PC_04WDGV	G2WWK9#PHI:2712	PHI:2712	VdLs.17	NLP2	Verticillium dahliae	JR2	Vascular wilt	Eudicots	Solanum lycopersicum (related: tomato),Arabidopsis thaliana (related: thale cress),Nicotiana benthamiana (no common name found)	Money maker,Col-0	Necrosis and ethylene inducing like protein	reduced virulence	.	True	True	True	True	True	True	True	True	False	False	False
PC_06S6A1	PC_06S6A1	PC_06S6A1	PC_061ANC	PC_026CT4	A5H7H0#PHI:3128	PHI:3128	.	MpNEP2	Moniliophthora perniciosa	CP02	Witches’ broom disease	Eudicots	Nicotiana tabacum (related: common tobacco)	.	necrosis- and ethylene-inducing protein	increased virulence (hypervirulence)	a mixture of MpCP1 with MpNEP2 led to a synergistic necrosis effect very similar to that found in naturally infected plants	True	True	True	True	True	True	True	True	False	False	False
.	.	.	.	.	.	PHI:2881	Pa 2/3	Gp-flp-32	Globodera pallida	Pa 2/3	Potato cyst	Eudicots	Solanum tuberosum (related: potato)	.	Neuropeptide	increased virulence (hypervirulence)	.	True	True	False	True	True	True	True	True	False	False	False
.	.	.	.	.	.	PHI:5048	.	Avr3b	Phytophthora sojae	P6497	Soybean stem and root rot	Eudicots	Glycine max (related: soybean),Glycine max (related: soybean) (non-host bioassay: yeast),Glycine max (related: soybean) (non-host bioassay: n. benthamiana),Glycine max (related: soybean) (non-host bioassay: e. coli)	.	Nudix hydrolase	effector (plant avirulence determinant)	no Rps3b-mediated cell death,nan	True	True	True	True	True	True	True	True	False	False	False
.	.	.	.	.	.	PHI:8730	LT2	invG	Salmonella enterica	subsp. enterica serovar Typhimurium strain SL1344	Typhoid	Rodents	Mus musculus (related: house mouse)	C57BL/6	Outer membrane invasion protein	reduced virulence	.	True	True	True	True	True	True	True	True	False	False	False
.	.	.	.	.	.	PHI:7389	UCBPP-PA14	mlaA/vacJ	Pseudomonas aeruginosa	PAO1	Infections	Rodents	Mus musculus (related: house mouse)	C57BL/6J	Outer membrane lipoprotein	reduced virulence	.	True	True	True	True	True	True	True	True	False	False	False
.	.	.	.	.	.	PHI:7998	RSA 493	pldA (CBU_0489)	Coxiella burnetii	Nine Mile Phase II Clone 4 (RSA439)	Q fever	Primates	Homo sapiens (related: human)	THP-1 cell line	Outer membrane phospholipase A	reduced virulence	.	True	True	True	True	True	True	True	True	False	False	False
.	.	.	PC_06P221	PC_036I3K	P06996#PHI:7024	PHI:7024	.	ompC	Escherichia coli	TW-XM	Meningitis	Birds,Rodents	Anas platyrhynchos (related: mallard),Mus musculus (related: house mouse)	.	Outer membrane porin	reduced virulence	.	True	True	True	True	True	True	True	True	False	False	False
.	.	.	PC_06P221	PC_046411	P02931#PHI:7023	PHI:7023	.	ompF	Escherichia coli	TW-XM	Meningitis	Birds,Rodents	Anas platyrhynchos (related: mallard),Mus musculus (related: house mouse)	.	Outer membrane porin	reduced virulence	.	True	True	True	True	True	True	True	True	False	False	False
.	.	.	.	.	.	PHI:6577	M90T	IcsP	Shigella flexneri	M90T	Shigellosis	Rodents	Mus musculus (related: house mouse)	BALB/c	Outer membrane protease	reduced virulence	.	True	True	True	True	True	True	True	True	False	False	False
.	.	.	.	.	.	PHI:4996	AYE	AbuO	Acinetobacter baumannii	AYE	Nosocomial infections	Nematodes	Caenorhabditis elegans (related: roundworm)	N2	outer membrane protein	reduced virulence	.	True	True	True	True	True	True	True	True	False	False	False
.	.	.	.	.	.	PHI:7287	Temecula1	MopB	Xylella fastidiosa	Temecula1,WM1-1	Pierce disease of grapes and citrus variegated chlorosis (cvc)	Eudicots	Nicotiana tabacum (related: common tobacco)	Petite Havana SR1	Outer membrane protein	reduced virulence	.	True	True	False	True	False	False	True	True	False	False	False
.	.	.	.	.	.	PHI:2872	C3	ompK36	Klebsiella pneumoniae	Kp52145	Pneumonia	Rodents	Mus musculus (related: house mouse)	C57BL/6JOlaHsd	Outer membrane protein	reduced virulence	.	True	True	True	True	True	True	True	True	False	False	False
.	.	.	PC_06JGUX	PC_06JGUX	P0A917#PHI:6250	PHI:6250	MG1655	OmpX	Escherichia coli	PPECC42	Infections	Rodents	Mus musculus (related: house mouse)	BALB/c	Outer membrane protein	reduced virulence	.	True	True	True	True	True	True	True	True	False	False	False
.	.	.	.	.	.	PHI:4160	342	OmpA2	Klebsiella pneumoniae	52145	Pneumonia	Moths	Galleria mellonella (related: greater wax moth)	.	outer membrane proteins	reduced virulence	.	True	True	True	True	True	True	True	True	False	False	False
.	.	.	.	.	.	PHI:4161	KP398/08	OmpK36	Klebsiella pneumoniae	52145	Pneumonia	Moths	Galleria mellonella (related: greater wax moth)	.	outer membrane proteins	reduced virulence	.	True	True	True	True	True	True	True	True	False	False	False
.	.	.	.	.	.	PHI:4215	SCHU S4	IglE	Francisella tularensis	Schu S4	Tularemia	Rodents	Mus musculus (related: house mouse)	C3H/HeN	Outer Membrane-Associated Lipoprotein Essential for Intracellular Survival and Murine Virulence	loss of pathogenicity	.	True	True	True	True	True	True	True	True	False	False	False
.	.	.	.	.	.	PHI:8855	8004	lolA	Xanthomonas campestris	pv. Campestris, strain Xcc17	Black rot disease	Eudicots	Brassica oleracea (no common name found)	Capitata	Outer-membrane lipoprotein carrier protein	reduced virulence	.	True	True	True	True	True	True	True	True	False	False	False
.	.	.	PC_07UMXW	PC_03KD12	A7EZM9#PHI:4509	PHI:4509	1980 UF-70	Ss-odc2	Sclerotinia sclerotiorum	1980	White mold	Eudicots	Solanum lycopersicum (related: tomato),Phaseolus vulgaris (related: kidney bean),Glycine max (related: soybean),Apium graveolens (no common name found)	Bonnie Best,Bush Blue Lake 47,Harosoy,dulce group (related: stalk celery)	oxalate decarboxylase	reduced virulence	.	True	True	True	True	True	True	True	True	False	False	False
.	.	.	.	.	.	PHI:5468	PAO1	modA	Pseudomonas aeruginosa	PAO1	Nosocomial infections	Rodents,Cellular slime molds	Rattus rattus (related: black rat),Dictyostelium discoideum (related: amoeba)	Sprague-Dawley,DH1-10	Part of Molybdate transporter ModABC	reduced virulence	.	True	True	True	True	True	True	True	True	False	False	False
.	.	.	.	.	.	PHI:3153	R6	lytB	Streptococcus pneumoniae	D39	Pneumococcal pneumonia	Rodents	Mus musculus (related: house mouse)	CD-1	pathogenitcity related	reduced virulence	.	True	True	True	True	True	True	True	True	False	False	False
.	.	.	.	.	.	PHI:3156	R6	spr0930	Streptococcus pneumoniae	D39	Pneumococcal pneumonia	Rodents	Mus musculus (related: house mouse)	CD-1	pathogenitcity related	reduced virulence	.	True	True	True	True	True	True	True	True	False	False	False
.	.	.	.	.	.	PHI:3894	PXO99A	Prc	Xanthomonas oryzae	pv. oryzae PXO99A	Bacterial leaf blight	Monocots	Oryza sativa (related: rice)	IR24	PDZ domain-containing proteases	reduced virulence	.	True	True	True	True	True	True	True	True	False	False	False
.	.	.	.	.	.	PHI:5550	Ka4	Bxpel1	Bursaphelenchus xylophilus	AMA3cl	Pine wilt disease	Seed plants	Pinus thunbergii (related: japanese black pine)	.	Pectate lyase	reduced virulence	.	True	True	True	True	True	True	True	True	False	False	False
.	.	.	.	.	.	PHI:4617	YN07	PcPL1	Phytophthora capsici	SD33	Vine blight	Eudicots	Capsicum annuum (no common name found),Nicotiana tabacum (related: common tobacco)	6221,NC89	pectate lyase	increased virulence (hypervirulence),reduced virulence	.	True	True	True	True	True	True	True	True	False	False	False
.	.	.	.	.	.	PHI:4618	YN07	PcPL15	Phytophthora capsici	SD33	Vine blight	Eudicots	Capsicum annuum (no common name found),Nicotiana tabacum (related: common tobacco)	6221,NC89	pectate lyase	increased virulence (hypervirulence),reduced virulence	.	True	True	True	True	True	True	True	True	False	False	False
.	.	.	.	.	.	PHI:4619	YN07	PcPL16	Phytophthora capsici	SD33	Vine blight	Eudicots	Capsicum annuum (no common name found),Nicotiana tabacum (related: common tobacco)	6221,NC89	pectate lyase	increased virulence (hypervirulence),reduced virulence	.	True	True	True	True	True	True	True	True	False	False	False
.	.	.	.	.	.	PHI:4620	YN07	PcPL20	Phytophthora capsici	SD33	Vine blight	Eudicots	Capsicum annuum (no common name found),Nicotiana tabacum (related: common tobacco)	6221,NC89	pectate lyase	increased virulence (hypervirulence),reduced virulence	.	True	True	True	True	True	True	True	True	False	False	False
.	.	.	.	.	.	PHI:6853	3937	PelA	Dickeya dadantii	EC3937	Soft rot disease	Eudicots	Arabidopsis thaliana (related: thale cress)	Col-0	pectate lyase	reduced virulence	.	True	True	False	True	True	True	True	True	False	False	False
.	.	.	.	.	.	PHI:6856	3937	PelB	Dickeya dadantii	EC3937	Soft rot disease	Eudicots	Arabidopsis thaliana (related: thale cress)	Col-0	pectate lyase	reduced virulence	.	True	True	True	True	True	True	True	True	False	False	False
.	.	.	.	.	.	PHI:6857	3937	PelC	Dickeya dadantii	EC3937	Soft rot disease	Eudicots	Arabidopsis thaliana (related: thale cress)	Col-0	pectate lyase	reduced virulence	.	True	True	True	True	True	True	True	True	False	False	False
.	.	.	.	.	.	PHI:6854	3937	PelD	Dickeya dadantii	EC3937	Soft rot disease	Eudicots	Arabidopsis thaliana (related: thale cress)	Col-0	pectate lyase	reduced virulence	.	True	True	True	True	False	True	True	True	False	False	False
.	.	.	.	.	.	PHI:6855	3937	PelE	Dickeya dadantii	EC3937	Soft rot disease	Eudicots	Arabidopsis thaliana (related: thale cress)	Col-0	pectate lyase	reduced virulence	.	True	True	False	True	False	False	True	True	False	False	False
.	.	.	.	.	.	PHI:6858	3937	PelI	Dickeya dadantii	EC3937	Soft rot disease	Eudicots	Arabidopsis thaliana (related: thale cress)	Col-0	pectate lyase	reduced virulence	.	True	True	True	True	True	True	True	True	False	False	False
.	.	.	PC_031NAL	PC_06PN0D	Q00845#PHI:180	PHI:180	T8	PELD	Nectria haematococca	T8	Root rot	Eudicots	Pisum sativum (related: pea)	.	Pectate lyase	reduced virulence	.	True	True	True	True	True	True	True	True	False	False	False
.	.	.	PC_06P872	PC_01P4G3	Q04701#PHI:179	PHI:179	T8	PELA	Nectria haematococca	T8	Root rot	Eudicots	Pisum sativum (related: pea)	.	Pectate lyase	reduced virulence	.	True	True	True	True	True	True	True	True	False	False	False
.	.	.	PC_07ZLEP	PC_05LISP	A0A0E3USI9#PHI:4845	PHI:4845	ATCC 96836	PL1332	Alternaria brassicicola	ATCC 96836	Black spot disease	Eudicots	Brassica oleracea (no common name found)	var. capitata (related: cabbage)	Pectate Lyase-Coding Gene	reduced virulence	.	True	True	True	True	True	True	True	True	False	False	False
.	.	.	PC_01QK7G	PC_0592WS	T2C7K6#PHI:3226	PHI:3226	CECT20795	pnl1	Penicillium digitatum	Pd1	Green mold rot	Eudicots	Citrus sinensis (related: sweet orange)	Navelina	pectin lyase	reduced virulence	.	True	True	True	True	True	True	True	True	False	False	False
.	.	.	.	.	.	PHI:8805	MC2 155	MSMEG_6281	Mycolicibacterium smegmatis	.	Non pathogenic	Rodents	Mus musculus (related: house mouse)	C57BL/6	Peptidoglycan amidase	reduced virulence	.	True	True	False	True	True	True	True	True	False	False	False
.	.	.	PC_05JLAW	PC_059XIH	J4W023#PHI:7181	PHI:7181	ARSEF 2860	cypB	Beauveria bassiana	ARSEF2860	White muscardine disease	Moths	Galleria mellonella (related: greater wax moth)	.	Peptidyl-prolyl cis-trans isomerase - putative secretory protein	reduced virulence	.	True	True	True	True	True	True	True	True	False	False	False
.	.	.	.	.	.	PHI:6413	EGD-e	PrsA2	Listeria monocytogenes	10403S	Listeriosis	Rodents	Mus musculus (related: house mouse)	Swiss Webster	peptidyl-prolyl cis/trans isomerase and chaperone	reduced virulence	.	True	True	True	True	True	True	True	True	False	False	False
.	.	.	.	.	.	PHI:3137	PAO1	TolB	Pseudomonas aeruginosa	PAO1	Infections	Moths	Galleria mellonella (related: greater wax moth)	.	Periplasmic component of the Tol-Pal system, a multi-protein complex present in almost all Gram-negative bacteria which connects the cytoplasmic (or inner) membrane with the outer membrane.	reduced virulence	.	True	True	True	True	True	True	True	True	False	False	False
.	.	.	.	.	.	PHI:7478	ATCC 43816 KPPR1	FepB (VK055_1926)	Klebsiella pneumoniae	KPPR1	Pneumonia	Rodents	Mus musculus (related: house mouse)	C57Bl/6	periplasmic enterobactin transporter	reduced virulence	.	True	True	True	True	True	True	True	True	False	False	False
.	.	.	.	.	.	PHI:8690	ICC168	degP (ROD_01651)	Citrobacter rodentium	DBS100	Colitis	Rodents	Mus musculus (related: house mouse)	C3H/HeJ	Periplasmic serine endoprotease DegP-like	loss of pathogenicity,unaffected pathogenicity	.	True	True	True	True	True	True	True	True	False	False	False
.	.	.	PC_07TWXL	PC_02VWOO	J9WML2#PHI:3721	PHI:3721	Pd01	Pdpg2	Penicillium digitatum	Pd01	Green mold	Eudicots	Citrus unshiu (related: satsuma mandarin)	.	pH signaling transcription factor	reduced virulence	.	True	True	True	True	True	True	True	True	False	False	False
.	.	.	.	.	.	PHI:5422	Rd KW20	modA10	Haemophilus influenzae	2866	Nosocomial infections	Rodents	Rattus (related: rat)	Sprague-Dawley strain CO/BS	Phase-variable DNA methyltransferase	increased virulence (hypervirulence)	.	True	True	False	True	False	True	True	True	False	False	False
.	.	.	PC_074C3D	PC_05QV48	Q8X122#PHI:671	PHI:671	JEC21	MFalpha3	Cryptococcus neoformans	JEC21	Cryptococcosis	Rodents	Mus musculus (related: house mouse)	.	Pheromone (MFalpha)	reduced virulence	.	True	True	False	True	False	False	True	True	False	False	False
.	.	.	PC_081641	PC_00Z4TI	J9VHR6#PHI:3236	PHI:3236	H99	Aph1	Cryptococcus neoformans	H99	Fungal meningitis	Moths,Rodents	Galleria mellonella (related: greater wax moth),Mus musculus (related: house mouse)	BALB/c	Phosphate-Regulated, Secreted, and Vacuolar Acid Phosphatase	reduced virulence	.	True	True	True	True	True	True	True	True	False	False	False
.	.	.	.	.	.	PHI:4648	ANKA	PbPL	Plasmodium berghei	.	Malaria	Rodents	Mus musculus (related: house mouse)	C57BL/6	phospholipase	reduced virulence	.	True	True	False	False	False	True	True	True	False	False	False
.	.	.	.	.	.	PHI:6489	16M	BveA	Brucella melitensis	16M	Ovine brucellosis	Rodents	Mus musculus (related: house mouse)	C57BL/6J	Phospholipase A1	reduced virulence	.	True	True	False	True	False	True	True	True	False	False	False
.	.	.	.	.	.	PHI:5020	ATCC 19977	PLC	Mycobacteroides abscessus	CIP104536	Pulmonary and cutaneo-mucous infections	Rodents,Eukaryotes	Mus musculus (related: house mouse),Acanthamoeba castellanii (no common name found)	Balb/c	phospholipase C	reduced virulence	.	True	True	False	True	False	False	True	True	False	False	False
PC_03PRB1	PC_05OM83	PC_04W5GB	PC_04W5GB	PC_00QEDC	G4NJP7#PHI:4526	PHI:4526	70-15	AvrPi9	Magnaporthe oryzae	R88-002	Rice blast	Monocots	Oryza sativa (related: rice)	IR31917	Plant avirulence gene	effector (plant avirulence determinant)	.	True	True	True	True	True	True	True	True	False	False	False
.	.	.	PC_06BNVV	PC_05XX1S	Q9HFZ2#PHI:184	PHI:184	.	RBT4	Candida albicans	SC5314	Candidiasis	Rodents,Rabbits & hares	Mus musculus (related: house mouse),Oryctolagus cuniculus (related: rabbit)	.	Plant-pathogenesis related protein (PR-1)	reduced virulence	.	True	True	True	True	True	True	True	True	False	False	False
.	.	.	.	.	.	PHI:6130	ANKA	PTEX88	Plasmodium berghei	ANKA	Malaria	Rodents	Mus musculus (related: house mouse)	C57BL/6	Plasmodium translocon of exported proteins component	reduced virulence	.	True	True	True	False	True	True	True	True	False	False	False
.	.	.	.	.	.	PHI:6129	3D7	PTEX88	Plasmodium falciparum	3D7	Malaria	Rodents	Mus musculus (related: house mouse)	C57BL/6	Plasmodium translocon of exported proteins component	reduced virulence	.	True	True	True	False	True	True	True	True	False	False	False
.	.	.	.	.	.	PHI:4877	NCGM257	znuA	Pseudomonas aeruginosa	PA14	Opportunistic infections	Rodents	Mus musculus (related: house mouse)	C57Bl/6	Plays a central role in the process of zinc uptake in zinc poor environments, including the tissues of the infected host.	reduced virulence	.	True	True	True	True	True	True	True	True	False	False	False
.	.	.	.	.	.	PHI:6283	N	PspA	Streptococcus pneumoniae	D39	Otitis media	Rodents	Chinchilla lanigera (related: long-tailed chinchilla)	.	Pneumococcal surface protein	reduced virulence	.	True	True	True	True	True	True	True	True	False	False	False
.	.	.	PC_07TWXL	PC_00Q1WF	P41749#PHI:88	PHI:88	70	PECA	Aspergillus flavus	12	No data found	Eudicots	Gossypium hirsutum (related: cotton)	.	Polygalacturonase	reduced virulence	.	True	True	True	True	True	True	True	True	False	False	False
.	.	.	.	.	.	PHI:4685	JP718	netE	Clostridium perfringens	NCTC3110	Fatal canine hemorrhagic gastroenteritis and fatal foal necrotizing enterocolitis	Odd-toed ungulates	Equus caballus (related: horse)	EO cell line	Pore-Forming Toxin	unaffected pathogenicity	.	True	True	True	True	True	True	True	True	False	False	False
.	.	.	.	.	.	PHI:4687	JP718	netF	Clostridium perfringens	NCTC3110	Fatal canine hemorrhagic gastroenteritis and fatal foal necrotizing enterocolitis	Odd-toed ungulates	Equus caballus (related: horse)	EO cell line	Pore-Forming Toxin	loss of pathogenicity	.	True	True	True	True	True	True	True	True	False	False	False
.	.	.	.	.	.	PHI:4686	JP718	netG	Clostridium perfringens	NCTC3110	Fatal canine hemorrhagic gastroenteritis and fatal foal necrotizing enterocolitis	Odd-toed ungulates	Equus caballus (related: horse)	EO cell line	Pore-Forming Toxin	unaffected pathogenicity	.	True	True	True	True	True	True	True	True	False	False	False
.	.	.	.	.	.	PHI:4711	.	mapA	Acinetobacter baumannii	ATCC 17978	Nosocomial infections	Rodents	Mus musculus (related: house mouse)	BALB/c	Porin omp33-36	increased virulence (hypervirulence)	.	True	True	True	True	True	True	True	True	False	False	False
.	.	.	.	.	.	PHI:5412	SCHU S4	FTT0482c	Francisella tularensis	SCHU S4	Tularemia	Rodents	Mus musculus (related: house mouse)	BALB/c	potential virulence factor	reduced virulence	.	True	True	True	True	True	True	True	True	False	False	False
.	.	.	.	.	.	PHI:5414	SCHU S4	FTT1538c	Francisella tularensis	SCHU S4	Tularemia	Rodents	Mus musculus (related: house mouse)	BALB/c	potential virulence factor	reduced virulence	.	True	True	True	True	True	True	True	True	False	False	False
.	.	.	.	.	.	PHI:6518	PG2	MAG1050	Mycoplasma agalactiae	PG2	Contagious agalactia	Even-toed ungulates	Ovis aries (related: sheep)	.	Predicted lipoprotein	reduced virulence	.	True	True	True	True	True	True	True	True	False	False	False
.	.	.	.	.	.	PHI:8575	3937	degQ (Dda3937_00697)	Dickeya dadantii	3937	Soft rot disease	Eudicots	Cichorium intybus (related: chicory)	.	Protease	reduced virulence	.	True	True	True	True	True	True	True	True	False	False	False
.	.	.	.	.	.	PHI:6358	SH0165	HtrA	Glaesserella parasuis	SC1401	Glasser’s disease	Rodents	Mus musculus (related: house mouse)	BALB/c	Protease	reduced virulence	.	True	True	True	True	True	True	True	True	False	False	False
.	.	.	PC_01KNBN	PC_054VKL	P58371#PHI:2117	PHI:2117	70-15	SPM1	Magnaporthe oryzae	70-15	Rice blast	Monocots	Oryza sativa (related: rice),Hordeum vulgare (related: barley)	Shin No. 2,subsp. vulgare Nigrate (related: domesticated barley)	Protease activity	reduced virulence	.	True	True	True	True	True	True	True	True	False	False	False
.	.	.	PC_04R6B4	PC_026MDK	Q5KM27#PHI:3453	PHI:3453	JEC21	ktr3	Cryptococcus neoformans	H99	Cryptococcosis	Rodents	Mus musculus (related: house mouse)	A/Jcr	Protein O-mannosylation	reduced virulence	.	True	True	False	True	False	False	True	True	False	False	False
.	.	.	.	.	.	PHI:5297	J2315	BCAL2200	Burkholderia cenocepacia	K56-2	Cystic fibrosis-like conditions	Moths	Galleria mellonella (related: greater wax moth)	.	Protein tyrosine phosphatases	reduced virulence	.	True	True	False	True	False	False	True	True	False	False	False
.	.	.	.	.	.	PHI:6562	FSC200	FTS 1067	Francisella tularensis	FSC200	Tularemia	Rodents	Mus musculus (related: house mouse)	BALB/c	Protein-disulfide isomerase	reduced virulence	.	True	True	True	True	True	True	True	True	False	False	False
PC_06FCV2	PC_00VO2T	PC_00VO2T	PC_05OS7L	PC_02HDCO	Q0R411#PHI:6417	PHI:6417	.	Sm1	Trichoderma virens	Gv29-8	Biocontrol: non pathogenic	Eudicots	Gossypium hirsutum (related: cotton)	Paymaster 2326 BG/RR,Deltapine-50	Proteinaceous Elicitor	reduced virulence	.	True	True	True	True	True	True	True	True	False	False	False
PC_03B2DN	PC_01UOBI	PC_03B2DN	PC_01UOBI	PC_01UOBI	M2URZ2#PHI:4924	PHI:4924	C5	ToxA	Bipolaris maydis	C5	Southern corn leaf blight	Monocots	Zea mays (related: maize)	W64A,Creek White,SD43,GS73CO,W570,SD44,SD45,FS8A,ND301,ND253,ND101,ND257,Pa760,NYRD4058,SD40,B75,GEMS-0009,P737M20,W64ARpp9,R225,H116,FS8B,B73,CML9,CML247,CML264,CML277,CML52,ML287,G80	Proteinaceous host-selective toxin	reduced virulence	.	True	True	True	True	True	True	True	True	False	False	False
.	.	.	.	.	.	PHI:2615	HT	ROP5	Toxoplasma gondii	RH	Toxoplasmic encephalitis	Rodents	Mus musculus (related: house mouse)	.	Pseudokinase	reduced virulence	.	True	True	True	True	True	True	True	True	False	False	False
.	.	.	.	.	.	PHI:8810	LT2	STM3122	Salmonella enterica	subsp. enterica serovar Typhimurium str. 14028s	Salmonellosis	Bony fishes	Danio rerio (related: zebrafish)	.	Putative arylsulfatase	reduced virulence	.	True	True	False	False	False	True	True	True	False	False	False
.	.	.	.	.	.	PHI:7555	T30-4	PITG_01131	Phytophthora infestans	88069	Late blight of potato	Eudicots	Solanum tuberosum (related: potato)	Bintje	Putative cell wall protein	reduced virulence	.	True	True	True	True	True	True	True	True	False	False	False
.	.	.	.	.	.	PHI:7556	T30-4	PITG_01132	Phytophthora infestans	88069	Late blight of potato	Eudicots	Solanum tuberosum (related: potato)	Bintje	Putative cell wall protein	reduced virulence	.	True	True	True	True	True	True	True	True	False	False	False
.	.	.	.	.	.	PHI:7557	T30-4	PITG_16135	Phytophthora infestans	88069	Late blight of potato	Eudicots	Solanum tuberosum (related: potato)	Bintje	Putative cell wall protein	reduced virulence	.	True	True	True	True	True	True	True	True	False	False	False
.	.	.	.	.	.	PHI:4185	CO92	ypo2062	Yersinia pestis	CO92	Bubonic plague	Rodents	Mus musculus (related: house mouse)	OF-1	putative DNA binding protein	reduced virulence	.	True	True	True	False	True	False	False	True	False	False	False
.	.	.	.	.	.	PHI:4187	91001	ypo2560-61	Yersinia pestis	CO92	Bubonic plague	Rodents	Mus musculus (related: house mouse)	OF-1	putative DNA binding protein	reduced virulence	.	True	True	True	True	True	False	True	True	False	False	False
.	.	.	.	.	.	PHI:4189	KIM10+	ypo3991	Yersinia pestis	CO92	Bubonic plague	Rodents	Mus musculus (related: house mouse)	OF-1	putative DNA binding protein	reduced virulence	.	True	True	True	True	True	True	True	True	False	False	False
PC_00276B	PC_03822Z	PC_02FOBY	PC_02FOBY	PC_03399P	N1J904#PHI:4622	PHI:4622	DH14	CSEP0105	Blumeria graminis	f. sp. hordei	Barley powdery mildew	Monocots	Hordeum vulgare (related: barley)	Golden promise	Putative Effector protein	reduced virulence	.	True	True	True	True	True	True	True	True	False	False	False
PC_06QDZ9	PC_06QDZ9	PC_06QDZ9	PC_03YBF9	PC_04WIMO	N1JPG4#PHI:4623	PHI:4623	DH14	CSEP0162	Blumeria graminis	f. sp. hordei	Barley powdery mildew	Monocots	Hordeum vulgare (related: barley)	Golden promise	Putative Effector protein	reduced virulence	.	True	True	False	True	True	True	True	True	False	False	False
.	.	.	.	.	.	PHI:6869	P6497	PsXLP1	Phytophthora sojae	P6497	Soybean stem and root rot	Eudicots	Glycine max (related: soybean)	Williams	Putative glucanase	reduced virulence	.	True	True	True	True	True	True	True	True	False	False	False
.	.	.	.	.	.	PHI:7201	2308	bab2_0612	Brucella abortus	2308	Ovine brucellosis	Rodents	Mus musculus (related: house mouse)	BALB/c	putative glutamate-binding protein	reduced virulence	.	True	True	True	True	True	True	True	True	False	False	False
.	.	.	.	.	.	PHI:3937	GPE PC73	OmpA1	Xanthomonas albilineans	XaFL07-1	Leaf scald disease	Monocots	Saccharum officinarum (related: sugarcane)	CP68-1026	putative ompa family outer membrane protein precursor	reduced virulence	.	True	True	True	True	True	True	True	True	False	False	False
.	.	.	.	.	.	PHI:7018	RA-CH-1	B739_1208	Riemerella anatipestifer	RA-CH-1	Septicemia anserum exsudativa	Birds	Anas platyrhynchos (related: mallard)	.	Putative outer membrane hemin receptor	reduced virulence	.	True	True	True	False	True	True	True	True	False	False	False
.	.	.	.	.	.	PHI:7466	MO6-24/O	VvPlpA	Vibrio vulnificus	MO6-24/O	Vibriosis	Rodents	Mus musculus (related: house mouse)	ICR	Putative phospholipase	reduced virulence	.	True	True	True	True	True	True	True	True	False	False	False
.	.	.	PC_02JJ35	PC_00QXRI	G3CJZ9#PHI:749	PHI:749	521	um01234	Ustilago maydis	SG200	Corn smut	Monocots	Zea mays (related: maize)	.	putative protein	increased virulence (hypervirulence)	.	True	True	False	False	True	False	True	True	False	False	False
.	.	.	.	.	.	PHI:4201	T30-4	SFI1	Phytophthora infestans	.	Potato late blight	Eudicots	Nicotiana benthamiana (no common name found)	.	putative RXLR effector genes	increased virulence (hypervirulence)	.	True	True	True	True	True	True	True	True	False	False	False
.	.	.	.	.	.	PHI:4202	T30-4	SFI3	Phytophthora infestans	.	Potato late blight	Eudicots	Nicotiana benthamiana (no common name found)	.	putative RXLR effector genes	increased virulence (hypervirulence)	.	True	True	True	True	True	True	True	True	False	False	False
.	.	.	.	.	.	PHI:4203	T30-4	SFI4	Phytophthora infestans	.	Potato late blight	Eudicots	Nicotiana benthamiana (no common name found)	.	putative RXLR effector genes	increased virulence (hypervirulence)	.	True	True	True	True	True	True	True	True	False	False	False
.	.	.	.	.	.	PHI:4204	T30-4	SFI5	Phytophthora infestans	.	Potato late blight	Eudicots	Nicotiana benthamiana (no common name found)	.	putative RXLR effector genes	increased virulence (hypervirulence)	.	True	True	True	True	True	True	True	True	False	False	False
.	.	.	.	.	.	PHI:4205	T30-4	SFI6	Phytophthora infestans	.	Potato late blight	Eudicots	Nicotiana benthamiana (no common name found)	.	putative RXLR effector genes	increased virulence (hypervirulence)	.	True	True	True	True	True	True	True	True	False	False	False
.	.	.	.	.	.	PHI:4206	T30-4	SFI7	Phytophthora infestans	.	Potato late blight	Eudicots	Nicotiana benthamiana (no common name found)	.	putative RXLR effector genes	increased virulence (hypervirulence)	.	True	True	True	True	True	True	True	True	False	False	False
.	.	.	.	.	.	PHI:4207	T30-4	SFI8	Phytophthora infestans	.	Potato late blight	Eudicots	Nicotiana benthamiana (no common name found)	.	putative RXLR effector genes	increased virulence (hypervirulence)	.	True	True	True	True	True	True	True	True	False	False	False
.	.	.	PC_02USO2	PC_06R89F	A6SR05#PHI:7594	PHI:7594	B05.10	BcCFEM1	Botrytis cinerea	B05.10	Grey mold fungus	Eudicots	Phaseolus vulgaris (related: kidney bean)	N9059	Putative secretory protein	reduced virulence,unaffected pathogenicity	.	True	True	True	True	True	True	True	True	False	False	False
.	.	.	PC_05YZ7X	PC_02QT8Z	A0A346QRX8#PHI:8782	PHI:8782	.	MaMid1	Metarhizium acridum	CQMa 102	.	Grasshoppers	Locusta migratoria (related: migratory locust)	subsp. manilensis (related: oriental migratory locust)	Putative stretch-activated Ca2+ channel protein	reduced virulence	.	True	True	False	True	True	True	True	True	False	False	False
.	.	.	.	.	.	PHI:3057	CKUH	VvpE	Vibrio vulnificus	M06-24/O	Fatal septicemia	Nematodes,Crustaceans	Caenorhabditis elegans (related: roundworm),Artemia salina (no common name found)	N2	QS-dependent exoprotease	reduced virulence	.	True	True	True	True	True	True	True	True	False	False	False
.	.	.	.	.	.	PHI:3841	SCRI1043	rcpB	Pectobacterium atrosepticum	SCRI1043	Soft rot of the potato	Eudicots	Solanum tuberosum (related: potato)	Van Gogh	Regulation of the Flp/Tad Pilus	reduced virulence	.	True	True	False	True	False	True	True	True	False	False	False
.	.	.	.	.	.	PHI:5260	630Derm	GerS	Clostridioides difficile	JIR8094	Enteric diseases	Rodents	Mesocricetus auratus (related: golden hamster)	Syrian golden	Regulator of spore germination	loss of pathogenicity	.	True	True	True	True	True	True	True	True	False	False	False
.	.	.	.	.	.	PHI:4134	BLS256	xrp1	Xanthomonas oryzae	pv. oryzicola RS105	Leaf blight	Monocots	Oryza sativa (related: rice)	Shanyou 63	required for full virulence	reduced virulence	.	True	True	True	True	True	True	True	True	False	False	False
.	.	.	.	.	.	PHI:4135	BLS256	xrp2	Xanthomonas oryzae	pv. oryzicola RS105	Leaf blight	Monocots	Oryza sativa (related: rice)	Shanyou 63	required for full virulence	reduced virulence	.	True	True	True	True	True	True	True	True	False	False	False
.	.	.	.	.	.	PHI:7343	NQ4076	virB9	Helicobacter pylori	AB5	Gastric infections	Primates	Homo sapiens (related: human)	AGS cell line	Required for substrate selection and assembly of the T4SS complex	reduced virulence	.	True	True	True	True	True	True	True	True	False	False	False
.	.	.	.	.	.	PHI:6572	35000HP	dksA	Haemophilus ducreyi	35000HP	Chancroid	Primates	Homo sapiens (related: human)	.	RNA polymerase-binding transcription factor	reduced virulence	.	True	True	True	True	True	False	True	True	False	False	False
.	.	.	.	.	.	PHI:6448	324-FL	oqxA	Klebsiella pneumoniae	ATCC 13883	Pneumonia	Nematodes	Caenorhabditis elegans (related: roundworm)	.	RND family efflux transporter	reduced virulence	.	True	True	True	True	True	True	True	True	False	False	False
.	.	.	.	.	.	PHI:2727	P7064	Avh241	Phytophthora sojae	P6497 (race 2)	Soybean stem and root rot	Eudicots	Glycine max (related: soybean)	Williams	RxLR effector	effector (plant avirulence determinant)	Cell death	True	True	True	True	True	True	True	True	False	False	False
.	.	.	.	.	.	PHI:5113	T30-4	AVR1	Phytophthora infestans	.	Late blight of potato	Eudicots	Nicotiana benthamiana (no common name found)	.	RXLR effector	effector (plant avirulence determinant)	.	True	True	True	True	True	True	True	True	False	False	False
.	.	.	.	.	.	PHI:5088	T30-4	AVR2	Phytophthora infestans	88069	Late blight of potato	Eudicots	Solanum tuberosum (related: potato)	.	RXLR Effector	effector (plant avirulence determinant)	.	True	True	True	True	True	True	True	True	False	False	False
.	.	.	.	.	.	PHI:5085	P6497	Avr3a/5	Phytophthora sojae	P6497	Soybean stem and root rot	Eudicots	Glycine max (related: soybean)	Williams	RXLR Effector	effector (plant avirulence determinant)	.	True	True	True	True	True	True	True	True	False	False	False
.	.	.	.	.	.	PHI:5112	P6497	Avr3c	Phytophthora sojae	P6497	Soybean stem and root rot	Eudicots	Glycine max (related: soybean)	Williams	RXLR effector	effector (plant avirulence determinant)	.	True	True	True	True	True	True	True	True	False	False	False
.	.	.	.	.	.	PHI:3353	P6497	PsPSR2	Phytophthora sojae	P6497	Soybean stem and root rot	Eudicots	Glycine max (related: soybean)	Harosoy	RxLR Effector	effector (plant avirulence determinant)	.	True	True	True	True	True	True	True	True	False	False	False
.	.	.	PC_013KEI	PC_03N808	W7M3S4#PHI:7144	PHI:7144	7600	FvSCP1	Fusarium verticillioides	7600	Stalk rot of maize	Monocots	Zea mays (related: maize)	B73	SCP-like extracellular protein	reduced virulence	.	True	True	True	True	True	True	True	True	False	False	False
.	.	.	.	.	.	PHI:8758	CH43	tatB	Salmonella enterica	subsp. enterica serovar Typhimurium str. 14028s	Salmonellosis	Eukaryotes	Dictyostelium discoideum (related: amoeba)	Ax4	Sec-independent protein translocase protein	reduced virulence	.	True	True	False	False	True	False	True	True	False	False	False
.	.	.	.	.	.	PHI:7616	NZ131; ATCC BAA-1633	speB	Streptococcus pyogenes	MGAS10870, serotype M3	Infections	Rodents	Mus musculus (related: house mouse)	CD-1	Secreted cysteine protease	reduced virulence	.	True	True	True	True	True	True	True	True	False	False	False
.	.	.	.	.	.	PHI:3777	14028S	pagC	Salmonella enterica	subsp. enterica serovar Typhimurium str. 14028s	Self-limiting gastroenteritis in humans and a typhoid-like disease in mice	Rodents	Mus musculus (related: house mouse)	129SvJ	Secreted effector protein	effector (plant avirulence determinant)	.	True	True	True	True	True	True	True	True	False	False	False
.	.	.	.	.	.	PHI:3778	14028S	pagD	Salmonella enterica	subsp. enterica serovar Typhimurium str. 14028s	Self-limiting gastroenteritis in humans and a typhoid-like disease in mice	Rodents	Mus musculus (related: house mouse)	129SvJ	Secreted effector protein	effector (plant avirulence determinant)	.	True	True	True	True	True	True	True	True	False	False	False
.	.	.	.	.	.	PHI:3775	14028S	pagK1	Salmonella enterica	subsp. enterica serovar Typhimurium str. 14028s	Self-limiting gastroenteritis in humans and a typhoid-like disease in mice	Rodents	Mus musculus (related: house mouse)	129SvJ	Secreted effector protein	effector (plant avirulence determinant)	.	True	True	True	True	True	True	True	True	False	False	False
.	.	.	.	.	.	PHI:3776	14028S	pagK2	Salmonella enterica	subsp. enterica serovar Typhimurium str. 14028s	Self-limiting gastroenteritis in humans and a typhoid-like disease in mice	Rodents	Mus musculus (related: house mouse)	129SvJ	Secreted effector protein	effector (plant avirulence determinant)	.	True	True	False	True	False	True	True	True	False	False	False
.	.	.	.	.	.	PHI:3763	14028S	sseD	Salmonella enterica	subsp. enterica serovar Typhimurium str. 14028s	Self-limiting gastroenteritis in humans and a typhoid-like disease in mice	Rodents	Mus musculus (related: house mouse)	129SvJ	Secreted effector protein	effector (plant avirulence determinant)	.	True	True	False	True	False	False	True	True	False	True	False
.	.	.	.	.	.	PHI:3780	14028S	sssB	Salmonella enterica	subsp. enterica serovar Typhimurium str. 14028s	Self-limiting gastroenteritis in humans and a typhoid-like disease in mice	Rodents	Mus musculus (related: house mouse)	129SvJ	Secreted effector protein	effector (plant avirulence determinant)	.	True	True	True	True	True	True	True	True	False	False	False
.	.	.	.	.	.	PHI:7003	ETEC H10407	YghJ	Escherichia coli	.	Urinary tract infections	Rodents	Mus musculus (related: house mouse)	BALB/c	Secreted metalloprotease and surface associated lipoprotein	unaffected pathogenicity	.	True	True	True	False	True	True	True	True	False	False	False
PC_08IU2W	PC_03SKNA	PC_03SKNA	PC_01I3HD	PC_033Q26	J9VXZ9#PHI:3017	PHI:3017	H99	Mpr1	Cryptococcus neoformans	H99	No data found	Rodents	Mus musculus (related: house mouse)	A/J	secreted metalloprotease; fungalysins	reduced virulence	.	True	True	True	True	True	True	True	True	False	False	False
PC_06FCV2	PC_02OZ0I	PC_01C87U	PC_02OZ0I	PC_027UVV	G4MML4#PHI:3214	PHI:3214	70-15	MoCDIP2	Magnaporthe oryzae	70-15	Rice blast	Monocots,Eudicots	Oryza sativa (related: rice),Nicotiana benthamiana (no common name found)	CO-39	Secreted proteins	unaffected pathogenicity	.	True	True	True	True	True	True	True	True	False	True	False
.	.	.	PC_00D9EY	PC_06YJ9Q	E9ESA9#PHI:8804	PHI:8804	ARSEF 23	MrSVP (EFZ01626)	Metarhizium robertsii	ARSEF 23	.	Moths	Galleria mellonella (related: greater wax moth)	.	Secreted virulence-associated protein	reduced virulence	.	True	True	True	True	True	True	True	True	False	False	False
PC_06FCV2	PC_07ZZBE	PC_07ZZBE	PC_0748HW	PC_01S8VZ	A7F952#PHI:4482	PHI:4482	1980 UF-70	SSITL	Sclerotinia sclerotiorum	Ep-1PNA367	White mold	Eudicots	Arabidopsis thaliana (related: thale cress),Brassica napus (related: rape)	.	Secretory Protein that represses host resistance	reduced virulence	.	True	True	True	True	True	True	True	True	False	False	False
.	.	.	PC_076NET	PC_01PML1	G2XD68#PHI:8858	PHI:8858	VdLs.17	VdSSEP1 (VDAG-08100)	Verticillium dahliae	V991	Vascular wilt	Eudicots	Gossypium hirsutum (related: cotton)	R15	Serin endopeptidase	reduced virulence	.	True	True	True	False	True	True	True	True	False	False	False
.	.	.	.	.	.	PHI:7257	.	Rs-scp-1	Radopholus similis	.	Toppling or blackhead disease	Monocots	Anthurium andraeanum (related: oilcloth flower)	.	Serine carboxypeptidases, esophageal gland-secreted protein	reduced virulence	.	True	True	True	True	True	True	True	True	False	False	False
.	.	.	.	.	.	PHI:8850	BGR1	prtA (bglu_1g16590)	Burkholderia glumae	336gr-1	Bacterial panicle blight of rice	Monocots	Oryza sativa (related: rice)	Trenasse	Serine metalloprotease	reduced virulence	.	True	True	True	True	True	True	True	True	False	False	False
.	.	.	.	.	.	PHI:8906	269.97	HtrA	Campylobacter jejuni	81-176	Gastroenteritis	Primates	Homo sapiens (related: human)	Caco-2 cells (ATCC HTB-37)	Serine protease	reduced virulence	.	True	True	True	True	True	True	True	True	False	False	False
.	.	.	.	.	.	PHI:3898	D39	HtrA	Streptococcus pneumoniae	D39	Pneumonia; otitis media; septicaemia; meningitis	Rodents	Mus musculus (related: house mouse)	C57BL/6	serine protease	reduced virulence	.	True	True	False	True	False	True	True	True	False	False	False
.	.	.	.	.	.	PHI:4931	NCPPB 382	chp-7	Clavibacter michiganensis	Cm15-2.0 sm	Bacterial canker	Eudicots	Nicotiana tabacum (related: common tobacco)	.	Serine Protease Effectors	effector (plant avirulence determinant)	Hypersensitive response	True	True	True	True	True	True	True	True	False	False	False
.	.	.	.	.	.	PHI:4932	NCPPB 382	ChpG	Clavibacter michiganensis	Cm15-2.0 sm	Bacterial canker	Eudicots	Nicotiana tabacum (related: common tobacco)	.	Serine Protease Effectors	effector (plant avirulence determinant)	Hypersensitive response	True	True	True	True	True	True	True	True	False	False	False
.	.	.	.	.	.	PHI:4101	K96243	Eco	Burkholderia pseudomallei	K96423	Melioidosis	Rodents	Mus musculus (related: house mouse)	Balb/c	serine protease inhibitor	reduced virulence	.	True	True	True	True	True	False	True	True	False	False	False
.	.	.	.	.	.	PHI:7792	ME49	TgDegP (TGME49_262920)	Toxoplasma gondii	PruΔKu80 (type II Prugniaud strain),RHΔKu80 (type I RH strain)	Toxoplasmosis	Rodents	Mus musculus (related: house mouse)	Swiss,BALB/C	Serine protease, rhoptry protein	reduced virulence,unaffected pathogenicity	.	True	True	False	True	True	True	True	True	False	False	False
.	.	.	.	.	.	PHI:2889	CTG; CEP	Rop18	Toxoplasma gondii	RH	Toxoplasmic encephalitis	Rodents	Mus musculus (related: house mouse)	Gbp -/-,C57BL/6	Serine threonine kinase	increased virulence (hypervirulence),reduced virulence	.	True	True	False	True	False	False	True	True	False	False	False
.	.	.	PC_089I9J	PC_045Z2W	M2TW52#PHI:4988	PHI:4988	C5	Ppt1	Bipolaris maydis	C4	Southern corn leaf blight	Monocots	Zea mays (related: maize)	W64A-N	sfp-type 4’-phosphopantetheinyl transferase	reduced virulence	.	True	True	True	True	True	True	True	True	False	False	False
.	.	.	PC_089I9J	PC_04DUX3	W6ZBM1#PHI:4989	PHI:4989	ATCC 44560	Ppt1	Bipolaris oryzae	WK1C	Brown spot disease	Monocots	Oryza sativa (related: rice)	Nipponbare	sfp-type 4’-phosphopantetheinyl transferase	reduced virulence	.	True	True	True	True	True	True	True	True	False	False	False
.	.	.	.	.	.	PHI:8873	C984; ATCC 43890	Stx1a	Escherichia coli	TW08571	Infections	Rodents,Primates	Mus musculus (related: house mouse),Chlorocebus aethiops (related: grivet)	BALB/c,Vero cells	Shiga toxin	unaffected pathogenicity	.	True	True	False	True	True	True	True	True	False	False	False
.	.	.	.	.	.	PHI:3297	DC283	iutA	Pantoea stewartii	subsp. stewartii DC283	Stewart’s wilt of sweet corn	Monocots	Zea mays (related: maize)	Jubilee	siderophore-mediated iron acquisition	reduced virulence	.	True	True	True	False	True	True	True	True	False	False	False
PC_053NVO	PC_02XUK5	PC_053NVO	PC_01LZTX	PC_074776	X0J1D8#PHI:8628	PHI:8628	54006	SIX1a (FOIG_16557)	Fusarium oxysporum	f.sp. Cubense Focub TR4 strain II5 (NRRL#54006)	Vascular wilt disease of banana	Monocots	Musa acuminata (related: dwarf banana)	Grand Nain (AAA)	Small secreted fungal protein	reduced virulence	.	True	True	True	True	True	True	True	True	False	False	False
.	.	.	.	.	.	PHI:7315	PAO1	srbA	Pseudomonas aeruginosa	UCBPP-PA14	Opportunistic infections	Nematodes	Caenorhabditis elegans (related: roundworm)	.	sRNA regulator of biofilm	reduced virulence	.	True	True	True	True	True	True	True	True	False	False	False
.	.	.	.	.	.	PHI:3258	Friedlin	C14DM	Leishmania major	lv39	Leishmaniasis	Rodents	Mus musculus (related: house mouse)	BALB/c	Sterol Biosynthesis	reduced virulence	.	True	True	True	False	False	False	True	True	False	False	False
.	.	.	.	.	.	PHI:7677	TIGR4; ATCC BAA-334	SatA	Streptococcus pneumoniae	TIGR4	Pneumococcal pneumonia	Rodents	Mus musculus (related: house mouse)	C57BL/6	Substrate binding protein of sialic acid transporter	reduced virulence	.	True	True	True	True	True	True	True	True	False	False	False
.	.	.	PC_01KNBN	PC_04SBBJ	D4ALV9#PHI:6569	PHI:6569	CBS 112371	SUB6	Trichophyton mentagrophytes	ATCC 28185	Ringworm	Rodents	Cavia porcellus (related: domestic guinea pig)	.	Subtilisin serine protease	reduced virulence	.	True	True	True	True	True	True	True	True	False	False	False
.	.	.	.	.	.	PHI:4959	ST1	sly	Streptococcus suis	ST1	Meningitis	Rodents	Mus musculus (related: house mouse)	A/J	Suilysin, a member of cholesterol-dependent cytolysins	reduced virulence	.	True	True	True	True	True	True	True	True	False	False	False
.	.	.	PC_04U6S4	PC_01LX99	A0A0L0VB04#PHI:6412	PHI:6412	PST-78	PsSOD1	Puccinia striiformis	.	Yellow rust	Monocots	Triticum aestivum (related: bread wheat)	Suwon 11	superoxide dismutase	reduced virulence	.	True	True	True	True	True	True	True	True	False	False	False
.	.	.	PC_03TV1W	PC_04H8ST	O43115#PHI:164	PHI:164	UQ62	CgDN3	Colletotrichum gloeosporioides	UQ62	Anthracnose	Eudicots	Stylosanthes (no common name found)	.	Suppressor of plant defense	loss of pathogenicity	.	True	True	True	True	True	True	True	True	False	False	False
.	.	.	PC_05OUHK	PC_04S9SH	P46593#PHI:175	PHI:175	SC5314	HWP1	Candida albicans	SC5314	Candidiasis	Rodents	Mus musculus (related: house mouse)	.	Surface protein; hyphal development	reduced virulence	.	True	True	True	False	True	True	True	True	False	False	False
.	.	.	PC_04JU1N	PC_034IHS	I1RJ45#PHI:6120	PHI:6120	PH-1	FGSG_03846	Fusarium graminearum	PH-1	Fusarium head blight	Monocots	Zea mays (related: maize)	B73	TAG lipases	reduced virulence	.	True	True	True	True	True	True	True	True	False	False	False
.	.	.	PC_06TX95	PC_04N4O3	I1RHI8#PHI:6121	PHI:6121	PH-1	FGSG_03243	Fusarium graminearum	PH-1	Fusarium head blight	Monocots	Zea mays (related: maize)	B73	TAG lipases	reduced virulence	.	True	True	True	True	True	True	True	True	False	False	False
.	.	.	.	.	.	PHI:5547	8004	prc	Xanthomonas campestris	pv. Campestris 17	Black rot of crucifers	Eudicots	Brassica oleracea (no common name found)	var. capitata (related: cabbage)	Tail-specific protease	reduced virulence	.	True	True	True	True	True	True	True	True	False	False	False
.	.	.	.	.	.	PHI:3826	C311	PilE	Neisseria meningitidis	MC58	No data found	Rodents	Mus musculus (related: house mouse)	CD46 transgenic mice	The ligands for TNF-a and IL-8 in a glycan-dependent manner, and their del-etion results in decreased virulence and increased survival in a mouse model	reduced virulence	.	True	True	False	True	False	True	False	True	True	False	False
.	.	.	.	.	.	PHI:3827	MC58	PilQ	Neisseria meningitidis	MC58	No data found	Rodents	Mus musculus (related: house mouse)	CD46 transgenic mice	The ligands for TNF-a and IL-8 in a glycan-dependent manner, and their del-etion results in decreased virulence and increased survival in a mouse model	reduced virulence	.	True	True	True	False	True	True	True	True	False	False	False
.	.	.	.	.	.	PHI:8691	ICC168	dsbA (ROD_38991)	Citrobacter rodentium	DBS100	Colitis	Rodents	Mus musculus (related: house mouse)	C3H/HeJ	Thiol:disulfide interchange protein	loss of pathogenicity	.	True	True	True	True	True	True	True	True	False	False	False
.	.	.	PC_06FH15	PC_022CPN	J4USC3#PHI:6471	PHI:6471	ARSEF 2860	Trr2	Beauveria bassiana	ARSEF2860	White muscardine disease	Moths	Galleria mellonella (related: greater wax moth)	.	Thioredoxin reductase	reduced virulence	.	True	True	False	True	False	False	True	True	False	False	False
.	.	.	.	.	.	PHI:8658	L20	tadD	Actinobacillus pleuropneumoniae	4074	Porcine pleuropneumonia	Rodents,Even-toed ungulates	Mus musculus (related: house mouse),Sus scrofa (related: pig)	RAW 264.7,SJPL,PIEC,Balb/C	Tight adherence protein involved in assembly of Flp pilus	reduced virulence	.	True	True	True	True	True	True	True	True	False	False	False
PC_06FCV2	PC_081AOA	PC_081AOA	PC_00MJLN	PC_00HIMS	A0A016PMX1#PHI:6978	PHI:6978	CS3005	FgTom1	Fusarium graminearum	CS3005	Fusarium head blight	Monocots	Triticum aestivum (related: bread wheat)	Kennedy	Tomatinase	reduced virulence	.	True	True	True	True	True	True	True	True	False	False	False
.	.	.	.	.	.	PHI:2754	BGR1	T3SS	Burkholderia glumae	106619	Panicle blight	Monocots	Oryza sativa (related: rice)	Kanto 51,Moukoto,Kakehashi	Tool for translocating pathogen effectors to monocot cells	effector (plant avirulence determinant)	.	True	True	True	True	True	True	True	True	False	False	False
.	.	.	PC_02JI41	PC_02LPYP	G3F417#PHI:3703	PHI:3703	Clinton 1b	fvtox1	Fusarium virguliforme	Mont-1	Sudden death syndrome	Eudicots	Glycine max (related: soybean)	Williams 82	Toxin	reduced virulence	.	True	True	True	True	True	True	True	True	False	False	False
PC_03B2DN	PC_01UOBI	PC_03B2DN	PC_01UOBI	PC_022CB0	Q0TVA4#PHI:1081	PHI:1081	.	ToxA	Parastagonospora nodorum	SN15, Sn2000	Glume blotch	Monocots	Triticum (related: wheat)	.	Toxin	loss of pathogenicity	.	True	True	True	True	True	True	True	True	False	False	False
.	.	.	.	.	.	PHI:4091	.	cya	Bacillus anthracis	Vollum	Bacteremia	Rabbits & hares	Oryctolagus cuniculus (related: rabbit)	New Zealand White	toxin production	loss of pathogenicity,reduced virulence	.	True	True	True	False	True	True	True	True	False	False	False
.	.	.	.	.	.	PHI:4092	pLF74	lef	Bacillus anthracis	Vollum	Bacteremia	Rabbits & hares	Oryctolagus cuniculus (related: rabbit)	New Zealand White	toxin production	loss of pathogenicity,reduced virulence	.	True	True	True	False	False	False	True	True	False	False	False
.	.	.	.	.	.	PHI:4090	Sterne	pag	Bacillus anthracis	Vollum	Bacteremia	Rabbits & hares	Oryctolagus cuniculus (related: rabbit)	New Zealand White	toxin production	loss of pathogenicity,reduced virulence	.	True	True	True	False	True	True	True	True	False	False	False
.	.	.	.	.	.	PHI:3683	TIGR4	SP_0676	Streptococcus pneumoniae	WCH43,WCH16	Pneumonia; otitis media; septicaemia; meningitis	Rodents	Mus musculus (related: house mouse)	CD1	Transcription facot	reduced virulence	.	True	True	True	False	True	False	True	True	False	False	False
.	.	.	PC_04OICS	PC_05LVKX	I1RFP4#PHI:1441	PHI:1441	PH-1	GzDDT	Fusarium graminearum	GZ3639	Fusarium ear blight	Monocots	Triticum (related: wheat)	.	transcription factor	reduced virulence	.	True	True	True	False	True	False	True	True	False	False	False
.	.	.	PC_06CU2T	PC_06CU2T	Q7DC30#PHI:7984	PHI:7984	EDL933	GmrA (Z0639)	Escherichia coli	O157:H7	Bloody diarrhea, hemorrhagic colitis, hemolytic uremic syndrome	Primates	Homo sapiens (related: human)	Caco-2 cells (ATCC HTB-37),HeLa cells	Transcriptional activator	reduced virulence	.	True	True	True	True	True	True	True	True	False	False	False
.	.	.	.	.	.	PHI:3648	CECT4999=R99	vep20	Vibrio vulnificus	YJ016	Vibriosis	Bony fishes,Rodents	Anguilla anguilla (related: european eel),Mus musculus (related: house mouse)	BALB/c	Transferrin receptors	loss of pathogenicity,unaffected pathogenicity	.	True	True	True	False	True	True	True	True	False	False	False
.	.	.	.	.	.	PHI:4930	05ZYH33	SsTGase	Streptococcus suis	05ZYH33	Streptococcal toxic shock syndrome	Even-toed ungulates	Sus scrofa (related: pig)	.	Transglutaminase; virulence factor	reduced virulence	.	True	True	True	False	True	True	True	True	True	False	False
.	.	.	.	.	.	PHI:7983	H37Rv	pbpA	Mycobacterium tuberculosis	H37Rv	Tuberculosis	Rodents	Cavia porcellus (related: domestic guinea pig),Mus musculus (related: house mouse)	Duncan Hartley,BALB/c	Transpeptidase	reduced virulence,unaffected pathogenicity	.	True	True	False	True	True	True	True	True	False	False	False
.	.	.	.	.	.	PHI:6630	306	treA	Xanthomonas citri	subsp. citri 306	Citrus canker	Eudicots	Citrus aurantiifolia (related: lime)	.	Trehalase	increased virulence (hypervirulence)	more drenching and necrosis	True	True	False	True	False	True	True	True	False	False	False
.	.	.	PC_00VB57	PC_034Q7R	Q5KEF4#PHI:4575	PHI:4575	JEC21	NTH2	Cryptococcus neoformans	JEC21	Fungal meningitis	Rodents	Mus musculus (related: house mouse)	BALB/c	Trehalose Homeostasis	increased virulence (hypervirulence)	.	True	True	True	True	True	True	True	True	False	False	False
.	.	.	PC_06LLJT	PC_046Z2U	Q8CVF8#PHI:3877	PHI:3877	CFT073	FimH	Escherichia coli	UTI89	Urinary tract infections	Rodents	Mus musculus (related: house mouse)	C3H/HeN	type 1 adhesin	reduced virulence	.	True	True	True	True	True	True	True	True	False	True	False
.	.	.	.	.	.	PHI:4136	BLS256	xrp5	Xanthomonas oryzae	pv. oryzicola RS105	Leaf blight	Monocots	Oryza sativa (related: rice)	Shanyou 63	Type III effector	effector (plant avirulence determinant)	.	True	True	False	True	False	False	True	True	False	False	False
.	.	.	.	.	.	PHI:7398	CFPB1430	EAMY _3010	Erwinia amylovora	CFBP 1430	Fire blight	Eudicots	Malus domestica (related: apple),Pyrus communis (related: pear)	Golden Delicious,Conférence	Type VI secretion system protein	increased virulence (hypervirulence),reduced virulence,unaffected pathogenicity	.	True	True	True	True	True	True	True	True	False	False	False
.	.	.	.	.	.	PHI:7402	CFPB1430	EAMY _3014	Erwinia amylovora	CFBP 1430	Fire blight	Eudicots	Malus domestica (related: apple),Pyrus communis (related: pear)	Golden Delicious,Conférence	Type VI secretion system protein	increased virulence (hypervirulence),reduced virulence,unaffected pathogenicity	.	True	True	True	True	True	True	True	True	False	False	False
.	.	.	.	.	.	PHI:7403	CFPB1430	EAMY _3015	Erwinia amylovora	CFBP 1430	Fire blight	Eudicots	Malus domestica (related: apple),Pyrus communis (related: pear)	Golden Delicious,Conférence	Type VI secretion system protein	increased virulence (hypervirulence),reduced virulence,unaffected pathogenicity	.	True	True	True	True	True	True	True	True	False	False	False
.	.	.	.	.	.	PHI:7405	CFPB1430	EAMY _3017	Erwinia amylovora	CFBP 1430	Fire blight	Eudicots	Malus domestica (related: apple),Pyrus communis (related: pear)	Golden Delicious,Conférence	Type VI secretion system protein	increased virulence (hypervirulence),reduced virulence,unaffected pathogenicity	.	True	True	True	True	True	True	True	True	False	False	False
.	.	.	.	.	.	PHI:7416	CFPB1430	EAMY _3028	Erwinia amylovora	CFBP 1430	Fire blight	Eudicots	Malus domestica (related: apple),Pyrus communis (related: pear)	Golden Delicious,Conférence	Type VI secretion system protein	increased virulence (hypervirulence),reduced virulence,unaffected pathogenicity	.	True	True	True	True	True	True	True	True	False	False	False
.	.	.	PC_002T1Y	PC_031Y99	I1RHQ1#PHI:7651	PHI:7651	PH-1	FgPR-IL-4	Fusarium graminearum	PH-1	Fusarium head blight	Monocots	Triticum aestivum (related: bread wheat)	Wheaton	Uncharacterized protein	reduced virulence	.	True	True	True	True	True	True	True	True	False	False	False
.	.	.	PC_01BT3W	PC_036MRL	I1R9C6#PHI:8666	PHI:8666	PH-1	FgKP4L-1 (FGSG_00060)	Fusarium graminearum	PH-1	Seedling rot	Monocots	Triticum aestivum (related: bread wheat)	Ning 7840	Uncharacterized protein	reduced virulence	.	True	True	True	True	True	True	True	True	False	False	False
.	.	.	PC_01BT3W	PC_01VJVH	I1R9C7#PHI:8667	PHI:8667	PH-1	FgKP4L-2 (FGSG_00061)	Komagataella pastoris,Fusarium graminearum	PH-1	Non pathogenic,Seedling rot	Monocots	Triticum aestivum (related: bread wheat)	Ning 7840,Auburn,Bess,BR34,Sumai 3,Grandin,ND495,Russ	Uncharacterized protein	increased virulence (hypervirulence),reduced virulence	.	True	True	True	True	True	True	True	True	False	False	False
.	.	.	PC_01BT3W	PC_06R65O	I1R9C8#PHI:8668	PHI:8668	PH-1	FgKP4L-3 (FGSG_00062)	Fusarium graminearum	PH-1	Seedling rot	Monocots	Triticum aestivum (related: bread wheat)	Ning 7840	Uncharacterized protein	reduced virulence	.	True	True	True	True	True	True	True	True	False	False	False
.	.	.	PC_08H0I4	PC_06RCYX	I1S1F0#PHI:8669	PHI:8669	PH-1	FgKP4L-4 (FGSG_10551)	Fusarium graminearum	PH-1	Seedling rot	Monocots	Triticum aestivum (related: bread wheat)	Ning 7840	Uncharacterized protein	reduced virulence	.	True	True	True	True	True	True	True	True	False	False	False
.	.	.	PC_05R18M	PC_002F7C	I1REI8#PHI:1093	PHI:1093	.	FGSG_02077	Fusarium graminearum	Fg820	Fusarium ear blight	Monocots	Triticum (related: wheat)	.	Unknown	reduced virulence	.	True	True	True	True	True	True	True	True	False	False	False
.	.	.	.	.	.	PHI:3141	ATCC 49503	VacA	Helicobacter pylori	G27	Gastric infections	Moths	Galleria mellonella (related: greater wax moth)	.	virulence determinants	reduced virulence	.	True	True	False	False	False	True	True	True	False	False	False
.	.	.	.	.	.	PHI:2979	SCHU S4	DipA	Francisella tularensis	SCHU S4	Tularemia	Rodents	Mus musculus (related: house mouse)	BALBc/j	Virulence factor	effector (plant avirulence determinant)	.	True	True	True	True	True	True	True	True	False	False	False
.	.	.	.	.	.	PHI:4583	z3032	FkpA	Cronobacter turicensis	LMG 23827	Meningitis; bacteremia	Primates	Homo sapiens (related: human)	.	virulence factor	reduced virulence	.	True	True	True	True	True	True	True	True	False	False	False
.	.	.	.	.	.	PHI:4584	NCTC 9529	FkpA	Cronobacter universalis	LMG 26249	Meningitis; bacteremia	Primates	Homo sapiens (related: human)	.	virulence factor	reduced virulence	.	True	True	True	True	True	True	True	True	False	False	False
.	.	.	.	.	.	PHI:6599	EGD-e	InlP	Listeria monocytogenes	10403S	Listeriosis	Rodents	Mus musculus (related: house mouse),Cavia porcellus (related: domestic guinea pig)	C57BL/6J,Hartley	Virulence factor	reduced virulence	.	True	True	True	True	True	True	True	True	False	False	False
.	.	.	PC_0749GQ	PC_04SKF1	Q5AHE8#PHI:4657	PHI:4657	SC5314	pga16	Candida albicans	BWP17	Disseminated candidiasis	Rodents	Mus musculus (related: house mouse)	Balb/c	Virulence factor	reduced virulence	.	True	True	True	True	True	True	True	True	False	True	False
.	.	.	.	.	.	PHI:5207	W50	HmuY	Porphyromonas gingivalis	A7436	Periodontitis	Primates	Homo sapiens (related: human)	.	Virulence factor of P. Gingivalis for infection of macrophages in a heme-limited host environment.	reduced virulence	.	True	True	True	True	True	True	True	True	False	False	False
.	.	.	.	.	.	PHI:3845	.	bbk46	Borreliella burgdorferi	B31	Lyme disease	Rodents	Mus musculus (related: house mouse)	C3H/HeN	virulence factor; to circumvent adaptive immunity	reduced virulence	.	True	True	True	True	True	True	True	True	False	False	False
.	.	.	.	.	.	PHI:6900	SH0165	vacJ	Glaesserella parasuis	HS49	Glasser’s disease	Rodents	Mus musculus (related: house mouse)	BALB/c	virulence related outer membrane lipoprotein	reduced virulence	.	True	True	True	True	True	True	True	True	False	False	False
.	.	.	PC_085UDQ	PC_031IOQ	J4KLP6#PHI:7192	PHI:7192	ARSEF 2860	VLP4	Beauveria bassiana	ARSEF2860	White muscardine disease	Moths	Galleria mellonella (related: greater wax moth)	.	Virulence related vacuole-localized protein	reduced virulence	.	True	True	True	True	True	True	True	True	False	True	False
.	.	.	.	.	.	PHI:6685	NCTC 11168	cj0371	Campylobacter jejuni	NCTC 11168	Campylobacteriosis; gastroenteritis	Rabbits & hares	Oryctolagus cuniculus (related: rabbit)	New zealand	Virulence-associated gene	increased virulence (hypervirulence)	.	True	True	True	True	True	True	True	True	False	True	False
.	.	.	.	.	.	PHI:8664	Ty2	T2942/STIV	Salmonella enterica	subsp. enterica serovar Typhi, strain Ty2	Salmonellosis	Primates,Rodents	Homo sapiens (related: human),Mus musculus (related: house mouse)	HT-29 cells,BALB/c	Virulence-associated secretory protein	reduced virulence	.	True	True	True	True	True	True	True	True	False	False	False
.	.	.	.	.	.	PHI:6519	PG2	MAG2540	Mycoplasma agalactiae	PG2	Contagious agalactia	Even-toed ungulates	Ovis aries (related: sheep)	.	Vpma like predicted lipoprotein	reduced virulence	.	True	True	True	True	True	True	True	True	False	False	False
.	.	.	PC_06KJGM	PC_03SZXM	A0A384JRT5#PHI:8606	PHI:8606	B05.10	BcXyl1	Botrytis cinerea	B05.10	Grey mold fungus	Eudicots	Nicotiana benthamiana (no common name found),Vitis vinifera (related: wine grape),Solanum lycopersicum (related: tomato),Malus domestica (related: apple)	.	Xylanase	reduced virulence	.	True	True	True	True	True	True	True	True	True	False	False
.	.	.	.	.	.	PHI:4001	.	ysaC	Yersinia enterocolitica	JB580v	Yersiniosis	Flies	Drosophila melanogaster (related: fruit fly)	.	Ysa T3SS are Ysc effectors	effector (plant avirulence determinant)	.	True	True	True	True	True	True	True	True	False	False	False
.	.	.	.	.	.	PHI:6430	SMRU1216	PhtD	Streptococcus pneumoniae	D39	Pneumococcal pneumonia	Rodents	Mus musculus (related: house mouse)	CD1 (Swiss)	Zinc Homeostasis	reduced virulence	.	True	True	True	False	True	True	True	True	False	False	False
.	.	.	PC_02XYB2	PC_01K38Z	D6XQY8#PHI:7689	PHI:7689	v225d	gGT	Helicobacter pylori	PMSS1	Gastric infections	Rodents	Mus musculus (related: house mouse)	C57Bl/6	γ-Glutamyl transferase	reduced virulence	.	True	True	False	True	True	True	True	True	False	False	False
.	.	.	.	.	.	PHI:2999	.	EF0026	Enterococcus faecalis	OG1RF	Nosocomial infections	Moths	Galleria mellonella (related: greater wax moth)	.	.	increased virulence (hypervirulence)	.	True	False	False	False	False	False	False	False	False	False	False
.	.	.	.	.	.	PHI:6735	EDL933	Z3136	Escherichia coli	EDL933	Urinary tract infection	Nematodes	Caenorhabditis elegans (related: roundworm)	N2	.	increased virulence (hypervirulence)	.	True	False	False	False	False	False	False	False	False	False	False
.	.	.	.	.	.	PHI:6736	EDL933	Z3917	Escherichia coli	EDL933	Urinary tract infection	Nematodes	Caenorhabditis elegans (related: roundworm)	N2	.	increased virulence (hypervirulence)	.	True	False	False	False	False	False	False	False	False	False	False
.	.	.	.	.	.	PHI:8508	HXb2	AS87_RS09170 (bioF)	Riemerella anatipestifer	Yb2	Chronic septicemia	Birds	Anas platyrhynchos (related: mallard)	embryo fibroblast cells	8-Amino-7-oxononanoate synthase	increased virulence (hypervirulence),reduced virulence	.	True	False	False	False	False	False	False	False	False	False	False
.	.	.	.	.	.	PHI:7045	H37Rv	Rv2212	Mycolicibacterium smegmatis	MC2 155	Tuberculosis	Primates	Homo sapiens (related: human)	THP-1 cells	Adenylylcyclase	increased virulence (hypervirulence),unaffected pathogenicity	.	True	False	False	False	False	False	False	False	False	False	False
.	.	.	.	.	.	PHI:2980	M4243A	pic	Shigella flexneri	Serotype 2a strain 301	Shigellosis	Rodents	Mus musculus (related: house mouse)	BALBc/	Auto -transporter protein	reduced virulence	.	True	False	False	False	False	False	False	False	True	False	False
.	.	.	PC_03K5HL	PC_034K3A	I1RFN8#PHI:1166	PHI:1166	PH-1	ATG15	Fusarium graminearum	8/1 (german isolate)	Fusarium ear blight	Monocots	Triticum aestivum x triticum timopheevi (related: common wheat x sanduri wheat)	Nandu	autophagy-like lipase	reduced virulence	.	True	False	False	False	False	False	True	False	False	False	False
.	.	.	.	.	.	PHI:4667	K96243	bpaA	Burkholderia pseudomallei	10276	Melioidosis	Rodents	Mus musculus (related: house mouse)	Balb/c	Autotransporter	reduced virulence	.	True	False	False	False	False	False	True	False	False	False	False
.	.	.	.	.	.	PHI:4668	K96243	bpaC	Burkholderia pseudomallei	10276	Melioidosis	Rodents	Mus musculus (related: house mouse)	Balb/c,J774.2 cells	Autotransporter	reduced virulence	.	True	False	False	False	False	False	False	False	False	False	False
.	.	.	.	.	.	PHI:4669	K96243	bpaE	Burkholderia pseudomallei	10276	Melioidosis	Rodents	Mus musculus (related: house mouse)	Balb/c,J774.2 cells	Autotransporter	reduced virulence	.	True	False	False	False	False	False	True	False	False	False	False
.	.	.	PC_00VQE5	PC_034JC8	Q9ZFU7#PHI:5299	PHI:5299	.	CARC	Citrobacter rodentium	ICC168	No data found	Rodents	Mus musculus (related: house mouse)	C57BL/6	autotransporter	reduced virulence	.	True	False	False	False	False	False	True	False	False	False	False
.	.	.	.	.	.	PHI:4025	GMI1000	PopS	Ralstonia solanacearum	UW551	Bacterial wilt	Eudicots	Solanum lycopersicum (related: tomato),Solanum tuberosum (related: potato)	Bonny Best,Hawaii 7996,Russet Norkotah	AvrE-Family Effector	effector (plant avirulence determinant)	.	True	False	False	False	False	False	False	False	False	False	False
.	.	.	.	.	.	PHI:4507	ATCC 8199	WtsE	Pantoea stewartii	subsp. Stewartii DC283	Stewart's wilt and leaf blight	Monocots	Zea mays (related: maize)	Seneca Horizon	AvrE-family Type III Effector	effector (plant avirulence determinant)	.	True	False	False	False	False	False	False	False	False	False	False
.	.	.	.	.	.	PHI:6623	U112	IglG	Francisella tularensis	subsp. novicida U112	Tularemia	Rodents	Mus musculus (related: house mouse)	C57BL/6J	belongs to a family of PAAR-like T6SS proteins which harbors a unique N-terminal extension required for virulence	loss of pathogenicity	.	True	False	False	False	False	False	False	False	False	False	False
.	.	.	.	.	.	PHI:6624	SCHU S4	IglG	Francisella tularensis	Schu S4	Tularemia	Rodents	Mus musculus (related: house mouse)	BALB/c	belongs to a family of PAAR-like T6SS proteins which harbors a unique N-terminal extension required for virulence	loss of pathogenicity	.	True	False	False	False	False	False	False	False	False	False	False
.	.	.	PC_03WP72	PC_04N3LR	Q59M00#PHI:8897	PHI:8897	SC5314	Ept1 (C7_02690C_A)	Candida albicans	SC5314	Disseminated candidiasis	Rodents,Primates	Mus musculus (related: house mouse),Homo sapiens (related: human)	ICR,FaDu cell line	Bifunctional diacylglycerol cholinephosphotransferase/ethanolaminephosphotransferase	increased virulence (hypervirulence),reduced virulence	.	True	False	False	False	False	False	False	False	True	True	True
.	.	.	.	.	.	PHI:4484	K96243	BapA	Burkholderia pseudomallei	10276	Melioidosis	Rodents	Mus musculus (related: house mouse)	BALB/c	Burkholderia secretion apparatus (Bsa) Type 3 Secretion System (T3SS)	effector (plant avirulence determinant)	.	True	False	False	False	False	False	False	False	False	False	False
.	.	.	PC_05O54A	PC_01S9AE	Q3I4V7#PHI:674	PHI:674	H99	Can2	Cryptococcus neoformans	var. grubii H99 (Serotype A)	Cryptococcosis	Rabbits & hares,Rodents	Oryctolagus cuniculus (related: rabbit),Mus musculus (related: house mouse)	.	Carbonic Anhydrase	increased virulence (hypervirulence),unaffected pathogenicity	.	True	False	False	False	False	False	False	False	False	False	False
.	.	.	.	.	.	PHI:5392	P6497	PsCRN108	Phytophthora sojae	P6497	Soybean stem and root rot	Eudicots	Glycine max (related: soybean)	Williams	CRN effector	effector (plant avirulence determinant)	.	True	False	False	False	False	False	True	False	False	False	False
.	.	.	.	.	.	PHI:3259	8004	XC_3703	Xanthomonas campestris	pv. Campestris str. 8004	Black rot disease	Eudicots	Raphanus sativus (related: radish)	var. niger (related: chinese radish)	Cyclic di-GMP Effectors	effector (plant avirulence determinant),reduced virulence	.	True	False	False	False	False	False	False	False	False	False	False
.	.	.	PC_07QQK6	PC_006AZI	I1RA06#PHI:6258	PHI:6258	PH-1	DHS	Fusarium graminearum	8/151	Fusarium head blight	Monocots	Triticum aestivum (related: bread wheat)	Nandu	Deoxyhypusine synthase	increased virulence (hypervirulence),unaffected pathogenicity	.	True	False	False	False	False	False	False	False	False	False	False
.	.	.	PC_02SJVN	PC_055ICV	G4MSZ4#PHI:8893	PHI:8893	70-15	RGS1 (MGG_14517)	Magnaporthe oryzae	Y-34	Rice blast	Monocots	Oryza sativa (related: rice)	Nipponbare	Developmental regulator	increased virulence (hypervirulence),reduced virulence	.	True	False	False	False	False	False	False	False	False	False	False
.	.	.	.	.	.	PHI:7618	EGD-e	Lmo1246	Listeria monocytogenes	EGDe	Listeriosis	Primates	Homo sapiens (related: human)	Caco-2	DExD-box RNA-helicase	increased virulence (hypervirulence),reduced virulence	.	True	False	False	False	False	False	False	False	False	False	False
.	.	.	.	.	.	PHI:7617	EGD-e	Lmo1722	Listeria monocytogenes	EGDe	Listeriosis	Primates	Homo sapiens (related: human)	Caco-2	DExD-box RNA-helicase	increased virulence (hypervirulence),unaffected pathogenicity	.	True	False	False	False	False	False	False	False	False	False	False
.	.	.	.	.	.	PHI:7261	RS1000	RipAR	Ralstonia solanacearum	RS1000	Wilt disease	Eudicots	Solanum lycopersicum (related: tomato),Capsicum annuum (no common name found)	.	E3 ubiquitin ligase effector	effector (plant avirulence determinant)	.	True	False	False	False	False	False	False	False	False	False	False
.	.	.	.	.	.	PHI:7260	RS1000	RipAW	Ralstonia solanacearum	RS1000	Wilt disease	Eudicots	Solanum lycopersicum (related: tomato),Capsicum annuum (no common name found)	.	E3 ubiquitin ligase effector	effector (plant avirulence determinant)	.	True	False	False	False	False	False	False	False	False	False	False
.	.	.	.	.	.	PHI:965	race 4	avrB2	Pseudomonas syringae	pv. glycinea race 4	Bacterial blight	Eudicots	Glycine max (related: soybean)	.	effector	effector (plant avirulence determinant)	Hypersensitive reaction	True	False	False	False	False	False	False	False	False	False	False
.	.	.	.	.	.	PHI:966	NPS3121	avrB2	Pseudomonas syringae	pv. phaseolicola NPS3121	Halo blight	Eudicots	Glycine max (related: soybean)	.	effector	effector (plant avirulence determinant)	Hypersensitive reaction	True	False	False	False	False	False	False	False	False	False	False
.	.	.	.	.	.	PHI:968	race 6-1448A	avrB4-1	Pseudomonas syringae	pv. phaseolicola 1448A	Halo blight	Eudicots	Arabidopsis thaliana (related: thale cress)	.	effector	effector (plant avirulence determinant)	.	True	False	False	False	False	False	False	False	False	False	False
.	.	.	.	.	.	PHI:5239	DC3000	avrE	Pseudomonas syringae	pv. Tomato str DC3000	Bacterial speck of tomato	Eudicots	Arabidopsis thaliana (related: thale cress)	Col-0	Effector	effector (plant avirulence determinant)	.	True	False	False	False	False	False	False	False	False	False	False
.	.	.	.	.	.	PHI:973	PT23	avrE1	Pseudomonas syringae	pv. tomato PT23	Bacterial speck	Eudicots	Nicotiana benthamiana (no common name found),Nicotiana tabacum (related: common tobacco)	.	effector	effector (plant avirulence determinant)	Hypersensitive reaction	True	False	False	False	False	False	False	False	False	False	False
.	.	.	.	.	.	PHI:993	race 3	avrPph3	Pseudomonas syringae	pv. phaseolicola race 3	Halo blight	Eudicots	Phaseolus vulgaris (related: kidney bean)	.	effector	effector (plant avirulence determinant)	Hypersensitive reaction	True	False	False	False	False	False	False	False	False	False	False
.	.	.	.	.	.	PHI:985	1302A (race 4)	avrPphE	Pseudomonas syringae	pv. phaseolicola 1302A (race 4)	Halo blight	Eudicots	Phaseolus vulgaris (related: kidney bean)	.	effector	effector (plant avirulence determinant)	Hypersensitive reaction	True	False	False	False	False	False	False	False	False	False	False
.	.	.	.	.	.	PHI:986	M6	avrPphEPsmM6	Pseudomonas syringae	pv. maculicola str. M6	No data found	Eudicots	Arabidopsis thaliana (related: thale cress)	.	effector	effector (plant avirulence determinant)	.	True	False	False	False	False	False	False	False	False	False	False
.	.	.	.	.	.	PHI:991	870A	avrPpiB1.R3	Pseudomonas syringae	pv. pisi 870A	Bacterial blight	Eudicots	Pisum sativum (related: pea)	.	effector	effector (plant avirulence determinant)	Hypersensitive reaction	True	False	False	False	False	False	False	False	False	False	False
.	.	.	.	.	.	PHI:975	DC3000	avrPto1	Pseudomonas syringae	pv. Tomato str DC3000	Bacterial speck	Eudicots	Solanum lycopersicum (related: tomato)	.	effector	effector (plant avirulence determinant)	Hypersensitive reaction	True	False	False	False	False	False	False	False	False	False	False
.	.	.	.	.	.	PHI:976	B728A	avrPto1	Pseudomonas syringae	pv. syringae B728A	Brown spot	Eudicots	Solanum lycopersicum (related: tomato)	.	effector	effector (plant avirulence determinant)	Hypersensitive reaction	True	False	False	False	False	False	False	False	False	False	False
.	.	.	.	.	.	PHI:977	M2	avrRpm1 (avrPma1)	Pseudomonas syringae	pv. maculicola M2	Bacterial leaf spot	Eudicots	Arabidopsis thaliana (related: thale cress)	.	effector	effector (plant avirulence determinant)	Hypersensitive reaction	True	False	False	False	False	False	False	False	False	False	False
.	.	.	.	.	.	PHI:6275	ATCC 33913	AvrXccB	Xanthomonas campestris	pv. Campestris B186	Black rot disease	Eudicots	Arabidopsis thaliana (related: thale cress)	Col-0	Effector	effector (plant avirulence determinant)	.	True	False	False	False	False	False	False	False	False	False	False
.	.	.	.	.	.	PHI:6288	93-146	EseG	Edwardsiella ictaluri	.	Enteric septicaemia of catfish	Bony fishes	Ictalurus punctatus (related: channel catfish)	.	Effector	effector (plant avirulence determinant)	.	True	False	False	False	False	False	False	False	True	True	True
.	.	.	.	.	.	PHI:6291	93-146	EseJ	Edwardsiella ictaluri	.	Enteric septicaemia of catfish	Bony fishes	Ictalurus punctatus (related: channel catfish)	.	Effector	effector (plant avirulence determinant)	.	True	False	False	False	False	False	False	False	False	False	False
.	.	.	.	.	.	PHI:6293	93-146	EseL	Edwardsiella ictaluri	.	Enteric septicaemia of catfish	Bony fishes	Ictalurus punctatus (related: channel catfish)	.	Effector	effector (plant avirulence determinant)	.	True	False	False	False	False	False	False	False	False	False	False
.	.	.	.	.	.	PHI:6294	93-146	EseM	Edwardsiella ictaluri	.	Enteric septicaemia of catfish	Bony fishes	Ictalurus punctatus (related: channel catfish)	.	Effector	effector (plant avirulence determinant)	.	True	False	False	False	False	False	False	False	False	False	False
.	.	.	.	.	.	PHI:6295	93-146	EseN	Edwardsiella ictaluri	.	Enteric septicaemia of catfish	Bony fishes	Ictalurus punctatus (related: channel catfish)	.	Effector	effector (plant avirulence determinant)	.	True	False	False	False	False	False	False	False	False	False	False
.	.	.	.	.	.	PHI:6296	93-146	EseO	Edwardsiella ictaluri	.	Enteric septicaemia of catfish	Bony fishes	Ictalurus punctatus (related: channel catfish)	.	Effector	effector (plant avirulence determinant)	.	True	False	False	False	False	False	False	False	False	False	False
.	.	.	.	.	.	PHI:5577	H37Rv	esx-3	Mycobacterium tuberculosis	H37Rv	Tuberculosis	Rodents	Mus musculus (related: house mouse)	BALB/c/SCID	Effector	effector (plant avirulence determinant)	.	True	False	False	False	False	False	False	False	True	True	True
.	.	.	.	.	.	PHI:997	B728A	hopAA1	Pseudomonas syringae	pv. syringae B728a	Brown spot	Eudicots	Nicotiana tabacum (related: common tobacco),Nicotiana benthamiana (no common name found)	.	effector	effector (plant avirulence determinant)	.	True	False	False	False	False	False	False	False	False	False	False
.	.	.	.	.	.	PHI:987	DC3000	hopAA1-1	Pseudomonas syringae	pv. Tomato str DC3000	Bacterial speck	Eudicots	Arabidopsis thaliana (related: thale cress)	.	effector	effector (plant avirulence determinant)	.	True	False	False	False	False	False	False	False	False	False	False
.	.	.	.	.	.	PHI:988	DC3000	hopAA1-2	Pseudomonas syringae	pv. Tomato str DC3000	Bacterial speck	Eudicots	Arabidopsis thaliana (related: thale cress)	.	effector	effector (plant avirulence determinant)	.	True	False	False	False	False	False	False	False	False	False	False
.	.	.	.	.	.	PHI:989	1449B (race7)	HopAB1	Pseudomonas syringae	pv. phaseolicola 1449B (race7)	Halo blight	Eudicots	Phaseolus vulgaris (related: kidney bean),Glycine max (related: soybean)	.	effector	effector (plant avirulence determinant)	Hypersensitive reaction	True	False	False	False	False	False	False	False	False	False	False
.	.	.	.	.	.	PHI:999	B728A	HopAB1	Pseudomonas syringae	pv. syringae B728a	Brown spot	Eudicots	Phaseolus vulgaris (related: kidney bean),Nicotiana benthamiana (no common name found)	.	effector	effector (plant avirulence determinant)	Hypersensitive reaction	True	False	False	False	False	False	False	False	False	False	False
.	.	.	.	.	.	PHI:995	B728A	hopAE1	Pseudomonas syringae	pv. syringae B728a	Brown spot	Eudicots	Nicotiana benthamiana (no common name found),Nicotiana tabacum (related: common tobacco)	.	effector	effector (plant avirulence determinant)	.	True	False	False	False	False	False	False	False	True	True	True
.	.	.	.	.	.	PHI:4005	DC3000	HopD1	Pseudomonas syringae	pv. Tomato str DC3000	Bacterial speck of tomato	Eudicots	Arabidopsis thaliana (related: thale cress)	Col-0	effector	effector (plant avirulence determinant)	.	True	False	False	False	False	False	False	False	False	False	False
.	.	.	.	.	.	PHI:1000	1449A race 5 & 7	hopF1	Pseudomonas syringae	pv. phaseolicola 1449A race5 & 7	Halo blight	Eudicots	Phaseolus vulgaris (related: kidney bean)	.	effector	effector (plant avirulence determinant)	Hypersensitive reaction	True	False	False	False	False	False	False	False	False	False	False
.	.	.	.	.	.	PHI:3920	DC3000	HopF2	Pseudomonas syringae	pv. Tomato str DC3000	Bacterial speck	Eudicots	Arabidopsis thaliana (related: thale cress)	Col-0	Effector	effector (plant avirulence determinant)	.	True	False	False	False	False	False	False	False	False	False	False
.	.	.	.	.	.	PHI:981	ES4326	hopI1	Pseudomonas syringae	pv. maculicola str. ES4326	Bacterial leaf spot	Eudicots	Nicotiana benthamiana (no common name found),Arabidopsis thaliana (related: thale cress)	.	effector	effector (plant avirulence determinant)	.	True	False	False	False	False	False	True	False	False	False	False
.	.	.	.	.	.	PHI:994	61	hopL	Pseudomonas syringae	pv. syringae 61	Brown spot	Eudicots	Arabidopsis thaliana (related: thale cress),Phaseolus vulgaris (related: kidney bean)	.	effector	effector (plant avirulence determinant)	Hypersensitive reaction	True	False	False	False	False	False	False	False	False	False	False
.	.	.	.	.	.	PHI:983	DC3000	hopN1	Pseudomonas syringae	pv. Tomato str DC3000	Bacterial speck	Eudicots	Nicotiana tabacum (related: common tobacco),Nicotiana benthamiana (no common name found)	.	effector	effector (plant avirulence determinant)	.	True	False	False	False	False	False	False	False	False	False	False
.	.	.	.	.	.	PHI:4984	Temecula1	PD0928	Xylella fastidiosa	EB92-1	Pierce disease of grapes and citrus variegated chlorosis (cvc)	Eudicots	Vitis vinifera (related: wine grape)	Carignane	Effector	effector (plant avirulence determinant)	.	True	False	False	False	False	False	False	False	True	True	True
.	.	.	.	.	.	PHI:4985	Temecula1	PD0986	Xylella fastidiosa	EB92-1	Pierce disease of grapes and citrus variegated chlorosis (cvc)	Eudicots	Vitis vinifera (related: wine grape)	Carignane	Effector	effector (plant avirulence determinant)	.	True	False	False	False	False	False	False	False	False	False	False
.	.	.	.	.	.	PHI:2963	.	YopK	Yersinia pseudotuberculosis	YPIII(pIB102)	Gastrointestinal disease yersiniosis	Rodents	Mus musculus (related: house mouse)	BALB/c	Effector	effector (plant avirulence determinant)	.	True	False	False	False	False	False	False	False	False	False	False
.	.	.	PC_089DDL	PC_05HCU8	A0A0L0VYD3#PHI:6167	PHI:6167	.	PST02549	Puccinia striiformis	f. sp. tritici	Yellow rust	Eudicots	Nicotiana benthamiana (no common name found)	.	Effector	effector (plant avirulence determinant)	.	True	False	False	False	False	False	False	False	False	True	False
.	.	.	.	.	.	PHI:6407	ST4/74	AvrA	Salmonella enterica	subsp. enterica serovar Typhimurium	Salmonellosis	Birds	Gallus gallus (related: chicken)	.	Effector (plant avirulence determinant)	effector (plant avirulence determinant)	.	True	False	False	False	False	False	False	False	False	False	False
.	.	.	.	.	.	PHI:6481	DSM 2262	AvrRxo1	Cystobacter fuscus	DSMZ2262	Water soaking	Eudicots	Nicotiana benthamiana (no common name found)	.	Effector (plant avirulence determinant)	effector (plant avirulence determinant)	.	True	False	False	False	False	False	False	False	False	False	False
.	.	.	.	.	.	PHI:3165	JBC1	hopA1	Pseudomonas cichorii	JBC1	Necrotic leaf spots in celery, eggplant and sweet pepper; wilt and stem rot on muskmelon; stem necrosis in chrysanthemum; leaf spot in soybean	Eudicots	Solanum lycopersicum (related: tomato),Brassica oleracea (no common name found),Glycine max (related: soybean),Capsicum frutescens (related: hot pepper),Cucumis sativus (related: cucumber),Cucumis melo (related: muskmelon),Solanum melongena (related: eggplant)	var. capitata (related: cabbage)	Effector (plant avirulence determinant)	effector (plant avirulence determinant),unaffected pathogenicity	.	True	False	False	False	False	False	False	False	False	False	False
.	.	.	.	.	.	PHI:6520	Philadelphia 1	LpdA	Legionella pneumophila	130b	Legionellosis or legionnaires’ disease	Rodents	Mus musculus (related: house mouse)	A/J	Effector (plant avirulence determinant)	effector (plant avirulence determinant)	.	True	False	False	False	False	False	False	False	False	False	False
.	.	.	.	.	.	PHI:6745	CH43	Tae4	Salmonella enterica	subsp. enterica serovar Typhimurium strain SL1344	Salmonellosis	Rodents	Mus musculus (related: house mouse)	129X1/SvJ,C57BL/6	Effector (plant avirulence determinant)	effector (plant avirulence determinant)	.	True	False	False	False	False	False	False	False	False	False	False
.	.	.	.	.	.	PHI:659	P7064	Avr1b-1	Phytophthora sojae	race 7 strain P7064	Root rot	Eudicots	Glycine max (related: soybean)	.	Effector protein	effector (plant avirulence determinant)	Necrosis	True	False	False	False	False	False	False	False	False	False	False
.	.	.	.	.	.	PHI:2890	P7063	Avr1k	Phytophthora sojae	P6954	Soybean stem and root rot	Eudicots	Glycine max (related: soybean)	Williams,Harosoy	Effector protein	effector (plant avirulence determinant)	.	True	False	False	False	False	False	True	False	False	False	False
.	.	.	.	.	.	PHI:3493	Pseudomonas syringae pv. phaseolicola (strain 1448A / Race 6)	avrB2,AvrB2	Pseudomonas syringae	pv. glycinea race 4	Bacterial speck	Eudicots	Glycine max (related: soybean)	Flambeau Rpg3 Rpg4Merit rpg3	Effector protein	effector (plant avirulence determinant),unaffected pathogenicity	HR, rapid ion leakage, visual cell death,no HR, no ion leakage, no visual cell death, bacterial accumulation equal to control Vir strain, abolished Rpg3-derived resistance,disease	True	False	False	False	False	False	False	False	False	False	False
.	.	.	.	.	.	PHI:2717	PXO86	avrXa7	Xanthomonas oryzae	pv. oryzae X11-5A,pv. oryzicola BLS256	Bacterial leaf blight,Bacterial leaf streak	Monocots	Oryza sativa (related: rice)	Azucena,Nipponbare,Tainung 67,LTH,Dom-sufid,M202,Moroberecan,Cypress,Kitaake,Sadu-cho,Minghui 63,SHZ2,IR64-21,Swarna,Pokkali,Aswina,Zhenshan 97B,N 22,Dular,Rayada,FR13 A	Effector protein	effector (plant avirulence determinant)	.	True	False	False	False	False	False	False	False	False	False	False
.	.	.	.	.	.	PHI:2701	306	avrXacE1	Xanthomonas axonopodis	pv. citri	Citrus canker	Eudicots	Citrus sinensis (related: sweet orange)	Valencia	Effector protein	effector (plant avirulence determinant)	.	True	False	False	False	False	False	False	False	False	False	False
.	.	.	.	.	.	PHI:2702	306	avrXacE2	Xanthomonas axonopodis	pv. citri	Citrus canker	Eudicots	Citrus sinensis (related: sweet orange)	Valencia	Effector protein	effector (plant avirulence determinant)	.	True	False	False	False	False	False	False	False	False	False	False
.	.	.	.	.	.	PHI:2918	8004	AvrXccC	Xanthomonas campestris	pv. Campestris str. 8004	Black rot disease	Eudicots	Arabidopsis thaliana (related: thale cress)	Col-0	Effector protein	effector (plant avirulence determinant)	.	True	False	False	False	False	False	False	False	False	False	False
.	.	.	.	.	.	PHI:3722	2308	BtpB	Brucella abortus	2308	Brucellosis	Rodents	Mus musculus (related: house mouse)	BALB/c	effector protein	effector (plant avirulence determinant)	.	True	False	False	False	False	False	False	False	False	False	False
.	.	.	.	.	.	PHI:7769	.	Ceg4 (Lpg0096)	Legionella pneumophila	.	Legionnaires’ disease	Primates	Homo sapiens (related: human)	HeLa cells	Effector protein	effector (plant avirulence determinant)	.	True	False	False	False	False	False	False	False	True	True	True
.	.	.	.	.	.	PHI:7870	RSA 493	dotA	Coxiella burnetii	Nine Mile Phase II Clone 4 (RSA439)	Q fever	Rodents,Primates	Mus musculus (related: house mouse),Homo sapiens (related: human)	MH-S cell line,THP-1 cell line	Effector protein	effector (plant avirulence determinant)	.	True	False	False	True	True	True	True	True	True	True	True
.	.	.	.	.	.	PHI:7601	EDL933	EspF	Escherichia coli	EDL933	Urinary tract infections	Rodents	Mus musculus (related: house mouse)	BALB/c	Effector protein	effector (plant avirulence determinant)	.	True	False	False	False	False	False	False	False	False	False	False
.	.	.	.	.	.	PHI:7803	EGD-e	esxA (lmo0056)	Listeria monocytogenes	EGD-e	Listeriosis	Rodents	Mus musculus (related: house mouse)	BALB/C	Effector protein	effector (plant avirulence determinant)	.	True	False	False	False	False	False	False	False	False	False	False
.	.	.	.	.	.	PHI:7804	EGD-e	esxB (lmo0063)	Listeria monocytogenes	EGD-e	Listeriosis	Rodents	Mus musculus (related: house mouse)	BALB/C	Effector protein	effector (plant avirulence determinant)	.	True	False	False	False	False	False	False	False	False	False	False
.	.	.	.	.	.	PHI:8582	ME49	GRA15	Toxoplasma gondii	ME49	Toxoplasmosis	Primates	Homo sapiens (related: human)	THP-1 acute monocytic leukemia cell line,Huh7 hepatoma cell line	Effector protein	effector (plant avirulence determinant)	.	True	False	False	False	False	False	False	False	True	True	True
.	.	.	.	.	.	PHI:7686	Emoy2	HaRxL23	Hyaloperonospora arabidopsidis	Emoy2	Downy mildew of arabidopsis,Soybean stem and root rot	Eudicots	Nicotiana benthamiana (no common name found),Glycine max (related: soybean),Arabidopsis thaliana (related: thale cress)	Col-0	Effector protein	effector (plant avirulence determinant)	.	True	False	False	False	False	False	False	False	False	False	False
.	.	.	.	.	.	PHI:4851	Emoy2	HaRxL57	Hyaloperonospora arabidopsidis	Emoy2	Downy mildew of arabidopsis	Eudicots	Arabidopsis thaliana (related: thale cress),Solanum lycopersicum (related: tomato),Nicotiana tabacum (related: common tobacco)	Col-0,Money maker,Petit Havana	Effector protein	effector (plant avirulence determinant)	.	True	False	False	False	False	False	False	False	False	False	False
.	.	.	.	.	.	PHI:7957	ICMP16929	HopBB1	Pseudomonas syringae	pv. Tomato str DC3000	Bacterial speck of tomato	Eudicots	Arabidopsis thaliana (related: thale cress),Nicotiana benthamiana (no common name found)	Col-0	Effector protein	effector (plant avirulence determinant)	.	True	False	False	False	False	False	False	False	False	False	False
.	.	.	.	.	.	PHI:7337	DC3000	HopI1	Magnaporthe oryzae	Ku80	Rice blast,Blast disease	Monocots	Oryza sativa (related: rice),Hordeum vulgare (related: barley)	CO-39,Golden Promise	Effector protein	effector (plant avirulence determinant)	.	True	False	False	False	False	False	True	False	False	False	False
.	.	.	.	.	.	PHI:7730	Philadelphia 1	LegC4	Legionella pneumophila	130b	Legionellosis or legionnaires’ disease	Rodents	Mus musculus (related: house mouse)	C57BL/6	Effector protein	effector (plant avirulence determinant)	.	True	False	False	False	False	False	False	False	False	False	False
.	.	.	.	.	.	PHI:8865	Philadelphia 1	legK2	Legionella pneumophila	Lp02	Legionnaires’ disease	Rodents	Mus musculus (related: house mouse)	J774A.1	Effector protein	effector (plant avirulence determinant)	.	True	False	False	False	False	False	False	False	False	False	False
.	.	.	.	.	.	PHI:7731	Philadelphia 1	Lpg0086	Legionella pneumophila	130b	Legionellosis or legionnaires’ disease	Rodents	Mus musculus (related: house mouse)	C57BL/6	Effector protein	effector (plant avirulence determinant)	.	True	False	False	False	False	False	False	False	True	True	True
.	.	.	.	.	.	PHI:7732	Philadelphia 1	Lpg2505	Legionella pneumophila	130b	Legionellosis or legionnaires’ disease	Rodents	Mus musculus (related: house mouse)	C57BL/6	Effector protein	effector (plant avirulence determinant)	.	True	False	False	False	False	False	False	False	False	False	False
.	.	.	.	.	.	PHI:2904	.	Me10	Macrosiphum euphorbiae	.	No data found	Eudicots	Nicotiana benthamiana (no common name found),Solanum lycopersicum (related: tomato)	NC-95,Money maker,UC82b	Effector protein	effector (plant avirulence determinant)	.	True	False	False	False	False	False	False	False	False	False	False
.	.	.	.	.	.	PHI:2905	.	Me23	Macrosiphum euphorbiae	.	No data found	Eudicots	Nicotiana benthamiana (no common name found)	NC-95	Effector protein	effector (plant avirulence determinant)	.	True	False	False	False	False	False	False	False	False	False	False
.	.	.	.	.	.	PHI:7945	ATCC 33913	pip (proline iminopeptidase)	Xanthomonas campestris	pv. Campestris str. 8004	Black rot disease	Eudicots	Nicotiana tabacum (related: common tobacco),Brassica oleracea (no common name found),Arabidopsis thaliana (related: thale cress)	SR1,Col-0	Effector protein	effector (plant avirulence determinant)	.	True	False	False	False	False	False	False	False	False	False	False
.	.	.	.	.	.	PHI:8798	Philadelphia 1	RavD (Lpg0160)	Legionella pneumophila	Lp01	Legionnaires’ disease	Rodents,Eukaryotes	Mus musculus (related: house mouse),Acanthamoeba castellanii (no common name found)	RAW 264.7	Effector protein	effector (plant avirulence determinant)	.	True	False	False	False	False	False	False	False	False	False	False
.	.	.	.	.	.	PHI:7733	Philadelphia 1	RavY	Legionella pneumophila	130b	Legionellosis or legionnaires’ disease	Rodents	Mus musculus (related: house mouse)	C57BL/6	Effector protein	effector (plant avirulence determinant)	.	True	False	False	False	False	False	False	False	False	False	False
.	.	.	.	.	.	PHI:6947	Lens	sidF	Legionella pneumophila	130b serogroup 1 (ATCC BAA-74)	Legionellosis or legionnaires’ disease	Rodents	Mus musculus (related: house mouse)	C57BL/6	Effector protein	effector (plant avirulence determinant)	.	True	False	False	False	False	False	False	False	True	True	True
.	.	.	.	.	.	PHI:7919	LT2; SGSC 1412; ATCC 700720	sopA	Salmonella enterica	subsp. enterica serovar Typhimurium strain 14028	Salmonellosis	Rodents	Mus musculus (related: house mouse)	C57BL/6	Effector protein	effector (plant avirulence determinant)	.	True	False	False	False	False	False	False	False	False	False	False
.	.	.	.	.	.	PHI:8861	400100 5-3	SopD	Salmonella enterica	subsp. enterica serovar Agona Ag 1	Infections	Rodents	Mus musculus (related: house mouse)	BALB/c	Effector protein	effector (plant avirulence determinant)	.	True	False	False	False	False	False	False	False	False	False	False
.	.	.	.	.	.	PHI:6799	SL1344	SopE	Salmonella enterica	subsp. enterica serovar Typhimurium strain SL1344	Salmonellosis	Primates	Homo sapiens (related: human)	Hela cells	Effector protein	effector (plant avirulence determinant)	.	True	False	False	False	False	False	False	False	False	False	False
.	.	.	.	.	.	PHI:6799	X3744	SopE	Salmonella enterica	subsp. enterica serovar Typhi str. Ty2	Salmonellosis	Primates	Homo sapiens (related: human)	Hela cells	Effector protein	effector (plant avirulence determinant)	.	True	False	False	False	False	False	False	False	False	False	False
.	.	.	.	.	.	PHI:8678	CH43	SopE2	Salmonella enterica	subsp. enterica serovar Typhimurium strain 14028	Typhoid	Primates	Homo sapiens (related: human)	HeLa	Effector protein	effector (plant avirulence determinant)	.	True	False	False	False	False	False	False	False	False	False	False
.	.	.	.	.	.	PHI:6798	14028S	sptP	Salmonella enterica	subsp. enterica serovar Typhimurium strain 14028	Salmonellosis	Primates	Homo sapiens (related: human)	Hela cells	Effector protein	effector (plant avirulence determinant)	.	True	False	False	False	False	False	False	False	False	False	False
.	.	.	.	.	.	PHI:6798	Ty2	sptP	Salmonella enterica	subsp. enterica serovar Typhi str. Ty2	Salmonellosis	Primates	Homo sapiens (related: human)	Hela cells	Effector protein	effector (plant avirulence determinant)	.	True	False	False	False	False	False	False	False	False	False	False
.	.	.	.	.	.	PHI:8024	SL1344	SseF	Salmonella enterica	subsp. enterica serovar Typhimurium strain SL1344	Salmonellosis	Rodents	Mus musculus (related: house mouse)	C57BL/6	Effector protein	effector (plant avirulence determinant)	.	True	False	False	False	False	False	False	False	True	True	True
.	.	.	.	.	.	PHI:8025	SL1344	SseG	Salmonella enterica	subsp. enterica serovar Typhimurium strain SL1344	Salmonellosis	Rodents	Mus musculus (related: house mouse)	C57BL/6	Effector protein	effector (plant avirulence determinant)	.	True	False	False	False	False	False	False	False	True	True	True
.	.	.	.	.	.	PHI:8853	QJ-2D-Sal	SseL	Salmonella enterica	subsp. enterica serovar Pullorum str. S06004	Pullorum disease	Birds	Gallus gallus (related: chicken)	Hy-Line white,HD-11 cells	Effector protein	effector (plant avirulence determinant)	.	True	False	False	False	False	False	False	False	False	False	False
.	.	.	.	.	.	PHI:7760	EDL933	Stk (ORF: z1444)	Escherichia coli	EDL933	Urinary tract infections	Rodents	Mus musculus (related: house mouse)	BALB/c	Effector protein	effector (plant avirulence determinant),reduced virulence	.	True	False	False	False	False	False	False	False	False	False	False
.	.	.	.	.	.	PHI:2720	BLS256	tal1c	Xanthomonas oryzae	pv. oryzae X11-5A,pv. oryzicola BLS256	Bacterial leaf blight,Bacterial leaf streak	Monocots	Oryza sativa (related: rice)	Azucena,Nipponbare,Tainung 67,LTH,Dom-sufid,M202,Moroberecan,Cypress,Kitaake,Sadu-cho,Minghui 63,SHZ2,IR64-21,Swarna,Pokkali,Aswina,Zhenshan 97B,N 22,Dular,Rayada,FR13 A	Effector protein	effector (plant avirulence determinant)	.	True	False	False	False	False	False	False	False	False	False	False
.	.	.	.	.	.	PHI:2722	BLS256	tal2g	Xanthomonas oryzae	pv. oryzae X11-5A,pv. oryzicola BLS256	Bacterial leaf blight,Bacterial leaf streak	Monocots	Oryza sativa (related: rice)	Azucena,Nipponbare,Tainung 67,LTH,Dom-sufid,M202,Moroberecan,Cypress,Kitaake,Sadu-cho,Minghui 63,SHZ2,IR64-21,Swarna,Pokkali,Aswina,Zhenshan 97B,N 22,Dular,Rayada,FR13 A	Effector protein	effector (plant avirulence determinant)	.	True	False	False	False	False	False	False	False	False	False	False
.	.	.	.	.	.	PHI:2713	CFBP1851	TALE1	Xanthomonas axonopodis	pv. manihotis CFBP1851	Cassava bacterial blight	Eudicots	Manihot esculenta (related: cassava)	HMC-1	Effector protein	effector (plant avirulence determinant)	.	True	False	False	False	False	False	False	False	False	False	False
.	.	.	.	.	.	PHI:8881	C58	VirD5	Agrobacterium tumefaciens	C58	Crown gall disease	Basidiomycetes	Rhodotorula mucilaginosa (no common name found)	.	Effector protein	effector (plant avirulence determinant)	.	True	False	False	False	False	False	False	False	False	False	False
.	.	.	.	.	.	PHI:8864	.	WipA	Legionella pneumophila	Lp02	Legionnaires’ disease	Primates,Rodents	Mus musculus (related: house mouse)	J774A.1	Effector protein	effector (plant avirulence determinant)	.	True	False	False	False	False	False	False	False	False	False	False
.	.	.	.	.	.	PHI:2703	306	xac3090	Xanthomonas axonopodis	pv. citri	Citrus canker	Eudicots	Citrus sinensis (related: sweet orange)	Valencia	Effector protein	effector (plant avirulence determinant)	.	True	False	False	False	False	False	False	False	False	False	False
.	.	.	.	.	.	PHI:8790	B100	xopL	Xanthomonas campestris	pv. Campestris, strain 8004	Black rot disease	Eudicots	Arabidopsis thaliana (related: thale cress)	Col-0	Effector protein	effector (plant avirulence determinant)	.	True	False	False	False	False	False	False	False	False	False	False
.	.	.	.	.	.	PHI:8738	PXO99A	XopN	Xanthomonas oryzae	pv. oryzae PXO99A	Bacterial leaf blight	Monocots	Oryza sativa (related: rice)	Kitaake	Effector protein	effector (plant avirulence determinant)	.	True	False	False	False	False	False	False	False	False	False	False
.	.	.	.	.	.	PHI:8887	KIM	ylrA (y3400)	Yersinia pestis	KIM5	Pneumonic plague	Rodents	Mus musculus (related: house mouse)	RAW264.7	Effector protein	effector (plant avirulence determinant)	.	True	False	False	False	False	False	False	False	False	False	False
.	.	.	.	.	.	PHI:8888	KIM	ylrB (y3399)	Yersinia pestis	KIM5	Pneumonic plague	Rodents	Mus musculus (related: house mouse)	RAW264.7	Effector protein	effector (plant avirulence determinant)	.	True	False	False	False	False	False	False	False	False	False	False
.	.	.	.	.	.	PHI:8889	KIM	ylrC (y3397)	Yersinia pestis	KIM5	Pneumonic plague	Rodents	Mus musculus (related: house mouse)	RAW264.7	Effector protein	effector (plant avirulence determinant)	.	True	False	False	False	False	False	False	False	False	False	False
.	.	.	.	.	.	PHI:8886	KIM5	yopB	Yersinia pestis	KIM5	Pneumonic plague	Rodents	Mus musculus (related: house mouse)	RAW264.7	Effector protein	effector (plant avirulence determinant)	.	True	False	False	False	False	False	False	False	True	True	True
.	.	.	.	.	.	PHI:7710	R819	YopM	Yersinia pseudotuberculosis	32777	Zoonotic infection	Rodents	Mus musculus (related: house mouse)	C57BL/6	Effector protein	effector (plant avirulence determinant)	.	True	False	False	False	False	False	False	False	False	False	False
.	.	.	PC_03E3TU	PC_02P3F4	Q8XDQ1#PHI:7042	PHI:7042	EDL933	katN	Escherichia coli	EDL933	Urinary tract infections	Rodents	Mus musculus (related: house mouse)	BALB/c	Effector protein	effector (plant avirulence determinant)	.	True	False	False	False	False	False	False	False	False	False	False
.	.	.	PC_05O3KF	PC_05O3KF	Q8XE85#PHI:8647	PHI:8647	Sakai	EspY3 (ECs0472)	Escherichia coli	EHEC O157:H7 EDL933,EPEC O127:H6 E2348/69	Extraintestinal infections	Primates	Homo sapiens (related: human)	Caco-2 cells	Effector protein	effector (plant avirulence determinant)	.	True	False	False	False	False	False	False	False	False	False	False
.	.	.	PC_064CC2	PC_064CC2	Q09QS3#PHI:758	PHI:758	CC148	Avra10	Blumeria graminis	CC148	Powdery mildew	Monocots	Hordeum vulgare (related: barley)	subsp. vulgare (related: domesticated barley)	Effector protein	unaffected pathogenicity	.	True	False	False	False	False	False	False	False	False	False	False
.	.	.	PC_069ZTJ	PC_03KKKQ	G2X444#PHI:6832	PHI:6832	VdLs.17	Vd5LysM	Verticillium dahliae	JR2	Vascular wilt	Eudicots	Solanum lycopersicum (related: tomato),Arabidopsis thaliana (related: thale cress),Nicotiana benthamiana (no common name found)	Motelle,Moneymaker	Effector protein	effector (plant avirulence determinant)	.	True	False	False	False	False	False	False	False	False	False	False
.	.	.	PC_08GZ79	PC_08GZ79	A0A0H3JWX3#PHI:6876	PHI:6876	Mu50	rpiRC	Staphylococcus aureus	SA564	Pneumonia	Rodents	Mus musculus (related: house mouse)	C57BL/6NCr	effector protein	effector (plant avirulence determinant)	.	True	False	False	False	False	False	False	False	False	False	False
PC_02ELWZ	PC_017Q4B	PC_03AQI0	PC_00R4V6	PC_02ELS5	Q09QS2#PHI:759	PHI:759	CC148	Avrk1	Blumeria graminis	CC148	Powdery mildew	Monocots	Hordeum vulgare (related: barley)	subsp. vulgare (related: domesticated barley)	Effector protein	unaffected pathogenicity	.	True	False	False	False	False	False	False	False	False	False	False
.	.	.	PC_06CCIP	PC_05Q01J	Q6ZX14#PHI:325	PHI:325	Guy11	ACE1	Magnaporthe oryzae	Guy11	Rice blast	Monocots	Oryza sativa (related: rice)	.	Effector protein, polyketide synthase	effector (plant avirulence determinant)	.	True	False	False	False	False	False	False	False	True	False	False
.	.	.	.	.	.	PHI:3086	HP88	prtA	Photorhabdus luminescens	158-S-2	Immunosuppression; septicemia; subsequent death	Moths	Galleria mellonella (related: greater wax moth)	.	encodes the virulence factor Protease A	increased virulence (hypervirulence)	.	True	False	False	False	False	False	False	False	False	False	False
.	.	.	.	.	.	PHI:4149	ICC168	NleH	Citrobacter rodentium	DBS100	Murine colonic hyperplasia	Rodents	Mus musculus (related: house mouse)	C57BL/ 6J,C57BL/6J	encodes type III effector	increased virulence (hypervirulence),reduced virulence	.	True	False	False	False	False	False	False	False	False	False	False
.	.	.	.	.	.	PHI:9028	VPI10463	TcdA	Clostridioides difficile	M7404	Pseudomembranous colitis	Rodents	Mus musculus (related: house mouse)	C57BL/6	Exotoxin	reduced virulence,unaffected pathogenicity	.	True	False	False	False	False	False	False	False	False	False	False
.	.	.	.	.	.	PHI:4963	JF09	TcdA	Clostridioides difficile	M7404	Pseudomembranous colitis	Rodents	Mus musculus (related: house mouse),Mesocricetus auratus (related: golden hamster)	Hines	Exotoxins	reduced virulence,unaffected pathogenicity	.	True	False	False	False	False	False	False	False	False	False	False
.	.	.	PC_04MN1B	PC_03DA63	Q59UT5#PHI:3333	PHI:3333	SC5314	pga7	Candida albicans	KC645	Disseminated candidiasis	Rodents	Mus musculus (related: house mouse)	.	Extracellular Heme-Binding Proteins	reduced virulence	.	True	False	True	True	True	True	True	True	True	True	True
.	.	.	.	.	.	PHI:5011	Wp1	RpA	Ralstonia pickettii	WP1	Pseudobacteremia or asymptomatic colonization of patients	Primates	Homo sapiens (related: human)	Cells	Extracellular protease	reduced virulence	.	True	False	False	False	False	False	False	False	False	False	False
.	.	.	.	.	.	PHI:6941	P32_London_17_VIM_2_10_11	feoB	Pseudomonas aeruginosa	PAO1	Pneumonia	Rodents	Mus musculus (related: house mouse)	CD1	Ferrous iron transport protein	increased virulence (hypervirulence),loss of pathogenicity	.	True	False	False	False	False	False	False	False	True	True	True
.	.	.	.	.	.	PHI:6646	PAO1	TplE	Pseudomonas aeruginosa	PAO1	Nosocomial infections	Primates	Homo sapiens (related: human)	HeLa cells	H2-T6SS-dependent phospholipase effector	effector (plant avirulence determinant)	.	True	False	False	False	False	False	False	False	False	False	False
.	.	.	.	.	.	PHI:3666	Temecula1	HxfB (PD_1792) (pspA)	Xylella fastidiosa	Temecula1	Pierce's disease of grapes and citrus variegated chlorosis (cvc)	Eudicots	Vitis vinifera (related: wine grape)	Thompson	Hemagglutinin adhesin, secreted protein	increased virulence (hypervirulence)	.	True	False	False	False	False	False	False	False	False	False	False
.	.	.	PC_00KR7Q	PC_0009RR	A0A016PUA3#PHI:3659	PHI:3659	Temecula1	HxfA (PD_2118) (pspA)	Xylella fastidiosa	Temecula1	Pierce's disease of grapes and citrus variegated chlorosis (cvc)	Eudicots	Vitis vinifera (related: wine grape)	Thompson	HL secreted protein, HxfA	increased virulence (hypervirulence)	.	True	False	False	False	False	False	False	False	False	False	False
.	.	.	.	.	.	PHI:5042	PAO1	hmgA	Pseudomonas aeruginosa	PA14,AES-1M	Opportunistic infections	Rodents,Nematodes	Mus musculus (related: house mouse),Caenorhabditis elegans (related: roundworm)	C57BL/6,CF512	Homogentisate 1-2-Dioxygenase	increased virulence (hypervirulence),reduced virulence	.	True	False	False	False	False	False	False	False	False	False	False
.	.	.	.	.	.	PHI:6931	MHOM/IL/81/Friedlin	HASPA1	Leishmania major	Friedlin VI (FVI)	Leishmaniasis	Rodents	Mus musculus (related: house mouse)	BALB/c	hydrophilic acylated surface protein	increased virulence (hypervirulence),unaffected pathogenicity	.	True	False	False	False	False	False	False	False	False	False	False
PC_06FCV2	PC_00VO2T	PC_00VO2T	PC_05OS7L	PC_020ELP	R9UM22#PHI:3164	PHI:3164	NBAII Tvs5	Sm1	Trichoderma virens	Gv29-8	Suppresses soilborne plant diseases caused by a number of fungi	Monocots,Eudicots	Zea mays (related: maize),Gossypium hirsutum (related: cotton),Oryza sativa (related: rice)	B73,Paymaster 2326 BG/RR; Deltapine-50,M-202	hydrophobinlike elicitor	increased virulence (hypervirulence),reduced virulence	The presence of the gene sm1 from Trichoderma virens (root nodules) confers resistance to maize against Colletotrichum graminicola infections.,The presence of the gene sm1 from Trichoderma virens (root nodules) confers resistance against Colletotrichum sp. infections.	True	False	False	False	False	False	False	False	False	False	False
.	.	.	.	.	.	PHI:7581	H37Rv	Rv2626c	Mycobacterium tuberculosis	CDC1551	Tuberculosis	Primates	Homo sapiens (related: human)	THP-1	Hypoxic response protein	increased virulence (hypervirulence),reduced virulence	.	True	False	False	False	False	False	False	False	False	False	False
.	.	.	.	.	.	PHI:8616	J2315	ShvR (BCAS0225)	Burkholderia cenocepacia	K56-2,H111	Cystic fibrosis-like conditions	Bony fishes	Danio rerio (related: zebrafish)	.	LysR-type transcriptional regulator	increased virulence (hypervirulence),reduced virulence	.	True	False	False	False	False	False	False	False	False	False	False
.	.	.	PC_04NUOV	PC_026LFE	Q6FPV9#PHI:2559	PHI:2559	CBS138	Slt2	Candida glabrata	CBS138	Candidiasis	Rodents	Mus musculus (related: house mouse)	BALB/c	Maintaining fungal cell wall integrity	increased virulence (hypervirulence),reduced virulence	.	True	False	False	False	False	False	False	False	False	False	False
.	.	.	PC_04F3K2	PC_04W6UF	B8NKI3#PHI:5494	PHI:5494	NRRL3357	mtfA	Aspergillus flavus	CA14	Ear rot in corn and yellow mold in peanuts	Monocots	Arachis hypogaea (related: peanut)	NC94022	Master transcription factor gene	increased virulence (hypervirulence),unaffected pathogenicity	.	True	False	False	False	False	False	False	False	False	False	False
.	.	.	.	.	.	PHI:7764	H37Ra; ATCC 25177	Rv2629	Mycolicibacterium smegmatis	MC2 155	Non pathogenic	Rodents	Mus musculus (related: house mouse)	BALB/C	Member of the dosR dormancy regulon and a drug-resistant protein	increased virulence (hypervirulence),reduced virulence	.	True	False	False	False	False	False	False	False	False	False	False
.	.	.	.	.	.	PHI:8613	81-176	tlp2 (Cjj81176_0180)	Campylobacter jejuni	81-176	Gastroenteritis	Primates,Birds	Homo sapiens (related: human),Gallus gallus (related: chicken)	INT 407	Methyl-accepting chemotaxis protein/ transducer-like protein	increased virulence (hypervirulence),reduced virulence,unaffected pathogenicity	.	True	False	False	False	False	False	False	False	True	True	True
.	.	.	PC_01HYE7	PC_01558B	J9VTH6#PHI:7813	PHI:7813	H99	Mgt2 (CNAG_03502)	Cryptococcus neoformans	H99	Fungal meningitis	Rodents	Mus musculus (related: house mouse)	C57BL/6	Mg transporter	increased virulence (hypervirulence),unaffected pathogenicity	.	True	False	False	False	False	False	False	False	True	True	True
.	.	.	.	.	.	PHI:3450	J2315	BCAM0224	Burkholderia cenocepacia	J2315	Nosocomial infections	Primates	Homo sapiens (related: human)	16HBE14o and CFBE41o cells	Multifunctional Trimeric Autotransporter	reduced virulence	.	True	False	False	False	False	False	False	False	False	False	False
.	.	.	PC_049T87	PC_049T87	B2HSU5#PHI:3602	PHI:3602	M	ESX-5	Mycobacterium marinum	E11	Opportunistic infections	Bony fishes	Danio rerio (related: zebrafish)	.	Mycobacterial type VII protein secretion system responsible for transport of numerous PE and PPE proteins.	increased virulence (hypervirulence),reduced virulence	.	True	False	False	False	False	False	False	False	False	False	False
.	.	.	PC_04LGHD	PC_00LAC8	J5K1X2#PHI:7036	PHI:7036	ARSEF 2860	Pmt4	Beauveria bassiana	ARSEF2860	White muscardine disease	Moths	Galleria mellonella (related: greater wax moth)	.	O-mannosyltransferase	increased virulence (hypervirulence),reduced virulence	.	True	False	False	False	False	False	False	False	True	True	True
.	.	.	.	.	.	PHI:5110	ST4/74	SipB	Salmonella enterica	subsp. enterica serovar Typhimurium str. ATCC 14028	Salmonellosis	Rodents	Mus musculus (related: house mouse)	Balb/c	Pathogenicity island 1 effector protein	effector (plant avirulence determinant)	.	True	False	False	False	False	False	False	False	True	True	True
PC_06FCV2	PC_00VO2T	PC_00VO2T	PC_00TRKU	PC_02RD21	P81702#PHI:3167	PHI:3167	CBS115175	Cerato-platanin	Ceratocystis fimbriata	f. sp. Platani AF 100	Canker stain disease	Eudicots	Nicotiana tabacum (related: common tobacco)	.	phytotoxic protein	increased virulence (hypervirulence)	necrosis	True	False	False	False	False	False	False	False	False	False	False
.	.	.	.	.	.	PHI:7837	.	hlyA	Escherichia coli	F11	Neonatal meningitis	Rodents	Mus musculus (related: house mouse)	BALB/c	Pore forming toxin alpha-hemolysin	unaffected pathogenicity	.	True	False	False	False	False	False	False	False	True	True	True
.	.	.	.	.	.	PHI:7160	ATCC 49946	lon	Erwinia amylovora	Ea1189	Fire blight	Eudicots	Pyrus communis (related: pear)	Bartlett	Protease	increased virulence (hypervirulence),loss of pathogenicity	.	True	False	False	False	False	False	False	False	False	False	False
.	.	.	PC_02SOZN	PC_06SNOU	A0N0D1#PHI:2216	PHI:2216	.	PemG1	Magnaporthe oryzae	.	Rice blast	Monocots	Oryza sativa (related: rice)	Nakdong	Protein elicitor	effector (plant avirulence determinant)	PemG1 induces transient expression of Pathogen Related genes in rice and increases resistance to other bacterial infections	True	False	False	False	False	False	False	False	False	False	False
.	.	.	.	.	.	PHI:5255	SLCC7509	secA2	Listeria monocytogenes	10403S	Listeriosis	Rodents	Mus musculus (related: house mouse)	ICR	Protein translocase subunit SecA	increased virulence (hypervirulence),reduced virulence	.	True	False	False	False	False	False	False	False	False	False	False
.	.	.	PC_00HR8F	PC_03D8I4	Q5KAF1#PHI:3029	PHI:3029	JEC21	PMT2	Cryptococcus neoformans	JEC21	No data found	Moths,Lethal pathogen phenotype	Bombyx mori (related: domestic silkworm),Lethal pathogen phenotype	Lethal pathogen phenotype	protein-O-mannosyltransferase	increased virulence (hypervirulence),lethal	.	True	False	False	False	False	False	False	False	True	True	True
.	.	.	.	.	.	PHI:8626	ICC168	EspO	Citrobacter rodentium	ICC169	Colitis	Rodents	Mus musculus (related: house mouse)	C57BL/6	Putative T3SS effector protein	effector (plant avirulence determinant)	.	True	False	False	False	False	False	False	False	False	False	False
.	.	.	.	.	.	PHI:3596	269-492	RtxA	Kingella kingae	PYKK081	Diseases of the skeletal system in children and infective endocarditis	Rodents	Rattus (related: rat)	Sprague-Dawley	RTX Toxin	reduced virulence	.	True	False	False	False	False	False	False	False	False	True	False
.	.	.	.	.	.	PHI:6301	T30-4	PITG_03192	Phytophthora infestans	88069	Late blight of potato	Eudicots	Nicotiana benthamiana (no common name found)	.	RxLR Effector	effector (plant avirulence determinant)	.	True	False	True	True	True	True	True	True	True	True	True
.	.	.	.	.	.	PHI:3741	14028S	avrA	Salmonella enterica	subsp. enterica serovar Typhimurium str. 14028s	Self-limiting gastroenteritis in humans and a typhoid-like disease in mice	Rodents	Mus musculus (related: house mouse)	129SvJ	Secreted effector protein	effector (plant avirulence determinant)	.	True	False	False	False	False	False	False	False	False	False	False
.	.	.	.	.	.	PHI:3752	14028S	gogB	Salmonella enterica	subsp. enterica serovar Typhimurium str. 14028s	Self-limiting gastroenteritis in humans and a typhoid-like disease in mice	Rodents	Mus musculus (related: house mouse)	129SvJ	Secreted effector protein	effector (plant avirulence determinant)	.	True	False	False	False	False	False	False	False	False	False	False
.	.	.	.	.	.	PHI:3753	14028S	gtgA	Salmonella enterica	subsp. enterica serovar Typhimurium str. 14028s	Self-limiting gastroenteritis in humans and a typhoid-like disease in mice	Rodents	Mus musculus (related: house mouse)	129SvJ	Secreted effector protein	effector (plant avirulence determinant)	.	True	False	False	False	False	False	False	False	False	False	False
.	.	.	.	.	.	PHI:3742	14028S	gtgE	Salmonella enterica	subsp. enterica serovar Typhimurium str. 14028s	Self-limiting gastroenteritis in humans and a typhoid-like disease in mice	Rodents	Mus musculus (related: house mouse)	129SvJ	Secreted effector protein	effector (plant avirulence determinant)	.	True	False	False	False	False	False	False	False	False	False	False
.	.	.	.	.	.	PHI:3774	14028S	pagJ	Salmonella enterica	subsp. enterica serovar Typhimurium str. 14028s	Self-limiting gastroenteritis in humans and a typhoid-like disease in mice	Rodents	Mus musculus (related: house mouse)	129SvJ	Secreted effector protein	effector (plant avirulence determinant)	.	True	False	False	False	False	False	False	False	True	False	False
.	.	.	.	.	.	PHI:3754	14028S	pipB	Salmonella enterica	subsp. enterica serovar Typhimurium str. 14028s	Self-limiting gastroenteritis in humans and a typhoid-like disease in mice	Rodents	Mus musculus (related: house mouse)	129SvJ	Secreted effector protein	effector (plant avirulence determinant)	.	True	False	False	False	False	False	False	False	False	False	False
.	.	.	.	.	.	PHI:3755	14028S	pipB2	Salmonella enterica	subsp. enterica serovar Typhimurium str. 14028s	Self-limiting gastroenteritis in humans and a typhoid-like disease in mice	Rodents	Mus musculus (related: house mouse)	129SvJ	Secreted effector protein	effector (plant avirulence determinant)	.	True	False	False	False	False	False	False	False	False	False	False
.	.	.	.	.	.	PHI:3756	14028S	sifA	Salmonella enterica	subsp. enterica serovar Typhimurium str. 14028s	Self-limiting gastroenteritis in humans and a typhoid-like disease in mice	Rodents	Mus musculus (related: house mouse)	129SvJ	Secreted effector protein	effector (plant avirulence determinant)	.	True	False	False	False	False	False	False	False	False	False	False
.	.	.	.	.	.	PHI:3757	14028S	sifB	Salmonella enterica	subsp. enterica serovar Typhimurium str. 14028s	Self-limiting gastroenteritis in humans and a typhoid-like disease in mice	Rodents	Mus musculus (related: house mouse)	129SvJ	Secreted effector protein	effector (plant avirulence determinant)	.	True	False	False	False	False	False	False	False	False	False	False
.	.	.	.	.	.	PHI:3733	14028S	sipA (sspA)	Salmonella enterica	subsp. enterica serovar Typhimurium str. 14028s	Self-limiting gastroenteritis in humans and a typhoid-like disease in mice	Rodents	Mus musculus (related: house mouse)	129SvJ	Secreted effector protein	effector (plant avirulence determinant)	.	True	False	False	False	False	False	False	False	False	False	False
.	.	.	.	.	.	PHI:3734	14028S	sipB (sspB)	Salmonella enterica	subsp. enterica serovar Typhimurium str. 14028s	Self-limiting gastroenteritis in humans and a typhoid-like disease in mice	Rodents	Mus musculus (related: house mouse)	129SvJ	Secreted effector protein	effector (plant avirulence determinant)	.	True	False	False	False	False	False	False	False	True	True	True
.	.	.	.	.	.	PHI:3735	14028S	sipC (sspC)	Salmonella enterica	subsp. enterica serovar Typhimurium str. 14028s	Self-limiting gastroenteritis in humans and a typhoid-like disease in mice	Rodents	Mus musculus (related: house mouse)	129SvJ	Secreted effector protein	effector (plant avirulence determinant)	.	True	False	False	False	False	False	False	False	False	False	False
.	.	.	.	.	.	PHI:3736	14028S	sipD (sspD)	Salmonella enterica	subsp. enterica serovar Typhimurium str. 14028s	Self-limiting gastroenteritis in humans and a typhoid-like disease in mice	Rodents	Mus musculus (related: house mouse)	129SvJ	Secreted effector protein	effector (plant avirulence determinant)	.	True	False	False	False	False	False	False	False	False	False	False
.	.	.	.	.	.	PHI:3743	14028S	slrP	Salmonella enterica	subsp. enterica serovar Typhimurium str. 14028s	Self-limiting gastroenteritis in humans and a typhoid-like disease in mice	Rodents	Mus musculus (related: house mouse)	129SvJ	Secreted effector protein	effector (plant avirulence determinant)	.	True	False	False	False	False	False	False	False	False	False	False
.	.	.	.	.	.	PHI:3737	14028S	sopA	Salmonella enterica	subsp. enterica serovar Typhimurium str. 14028s	Self-limiting gastroenteritis in humans and a typhoid-like disease in mice	Rodents	Mus musculus (related: house mouse)	129SvJ	Secreted effector protein	effector (plant avirulence determinant)	.	True	False	False	False	False	False	False	False	False	False	False
.	.	.	.	.	.	PHI:3738	14028S	sopB (sigD)	Salmonella enterica	subsp. enterica serovar Typhimurium str. 14028s	Self-limiting gastroenteritis in humans and a typhoid-like disease in mice	Rodents	Mus musculus (related: house mouse)	129SvJ	Secreted effector protein	effector (plant avirulence determinant)	.	True	False	False	False	False	False	False	False	False	False	False
.	.	.	.	.	.	PHI:3739	14028S	sopD	Salmonella enterica	subsp. enterica serovar Typhimurium str. 14028s	Self-limiting gastroenteritis in humans and a typhoid-like disease in mice	Rodents	Mus musculus (related: house mouse)	129SvJ	Secreted effector protein	effector (plant avirulence determinant)	.	True	False	False	False	False	False	False	False	False	False	False
.	.	.	.	.	.	PHI:3758	14028S	sopD2	Salmonella enterica	subsp. enterica serovar Typhimurium str. 14028s	Self-limiting gastroenteritis in humans and a typhoid-like disease in mice	Rodents	Mus musculus (related: house mouse)	129SvJ	Secreted effector protein	effector (plant avirulence determinant)	.	True	False	False	False	False	False	False	False	False	False	False
.	.	.	.	.	.	PHI:3740	14028S	sopE2	Salmonella enterica	subsp. enterica serovar Typhimurium str. 14028s	Self-limiting gastroenteritis in humans and a typhoid-like disease in mice	Rodents	Mus musculus (related: house mouse)	129SvJ	Secreted effector protein	effector (plant avirulence determinant)	.	True	False	False	False	False	False	False	False	False	False	False
.	.	.	.	.	.	PHI:3746	14028S	sptP	Salmonella enterica	subsp. enterica serovar Typhimurium str. 14028s	Self-limiting gastroenteritis in humans and a typhoid-like disease in mice	Rodents	Mus musculus (related: house mouse)	129SvJ	Secreted effector protein	effector (plant avirulence determinant)	.	True	False	False	False	False	False	False	False	False	False	False
.	.	.	.	.	.	PHI:3760	14028S	spvB	Salmonella enterica	subsp. enterica serovar Typhimurium str. 14028s	Self-limiting gastroenteritis in humans and a typhoid-like disease in mice	Rodents	Mus musculus (related: house mouse)	129SvJ	Secreted effector protein	effector (plant avirulence determinant)	.	True	False	False	False	False	False	False	False	False	False	False
.	.	.	.	.	.	PHI:3744	14028S	spvC	Salmonella enterica	subsp. enterica serovar Typhimurium str. 14028s	Self-limiting gastroenteritis in humans and a typhoid-like disease in mice	Rodents	Mus musculus (related: house mouse)	129SvJ	Secreted effector protein	effector (plant avirulence determinant)	.	True	False	False	False	False	False	False	False	False	False	False
.	.	.	.	.	.	PHI:3745	14028S	spvD	Salmonella enterica	subsp. enterica serovar Typhimurium str. 14028s	Self-limiting gastroenteritis in humans and a typhoid-like disease in mice	Rodents	Mus musculus (related: house mouse)	129SvJ	Secreted effector protein	effector (plant avirulence determinant)	.	True	False	False	False	False	False	False	False	False	False	False
.	.	.	.	.	.	PHI:3766	14028S	srfH (sse I/gtgB)	Salmonella enterica	subsp. enterica serovar Typhimurium str. 14028s	Self-limiting gastroenteritis in humans and a typhoid-like disease in mice	Rodents	Mus musculus (related: house mouse)	129SvJ	Secreted effector protein	effector (plant avirulence determinant)	.	True	False	False	False	False	False	False	False	False	False	False
.	.	.	.	.	.	PHI:3762	14028S	sseC	Salmonella enterica	subsp. enterica serovar Typhimurium str. 14028s	Self-limiting gastroenteritis in humans and a typhoid-like disease in mice	Rodents	Mus musculus (related: house mouse)	129SvJ	Secreted effector protein	effector (plant avirulence determinant)	.	True	False	False	False	False	False	False	False	False	False	False
.	.	.	.	.	.	PHI:3764	14028S	sseF	Salmonella enterica	subsp. enterica serovar Typhimurium str. 14028s	Self-limiting gastroenteritis in humans and a typhoid-like disease in mice	Rodents	Mus musculus (related: house mouse)	129SvJ	Secreted effector protein	effector (plant avirulence determinant)	.	True	False	False	False	False	False	False	False	True	True	True
.	.	.	.	.	.	PHI:3765	14028S	sseG	Salmonella enterica	subsp. enterica serovar Typhimurium str. 14028s	Self-limiting gastroenteritis in humans and a typhoid-like disease in mice	Rodents	Mus musculus (related: house mouse)	129SvJ	Secreted effector protein	effector (plant avirulence determinant)	.	True	False	False	False	False	False	False	False	True	True	True
.	.	.	.	.	.	PHI:3767	14028S	sseJ	Salmonella enterica	subsp. enterica serovar Typhimurium str. 14028s	Self-limiting gastroenteritis in humans and a typhoid-like disease in mice	Rodents	Mus musculus (related: house mouse)	129SvJ	Secreted effector protein	effector (plant avirulence determinant)	.	True	False	False	False	False	False	False	False	False	False	False
.	.	.	.	.	.	PHI:3747	14028S	sseK1	Salmonella enterica	subsp. enterica serovar Typhimurium str. 14028s	Self-limiting gastroenteritis in humans and a typhoid-like disease in mice	Rodents	Mus musculus (related: house mouse)	129SvJ	Secreted effector protein	effector (plant avirulence determinant)	.	True	False	False	False	False	False	False	False	False	False	False
.	.	.	.	.	.	PHI:3768	14028S	sseK2	Salmonella enterica	subsp. enterica serovar Typhimurium str. 14028s	Self-limiting gastroenteritis in humans and a typhoid-like disease in mice	Rodents	Mus musculus (related: house mouse)	129SvJ	Secreted effector protein	effector (plant avirulence determinant)	.	True	False	False	False	False	False	False	False	False	False	False
.	.	.	.	.	.	PHI:3769	14028S	sseK3	Salmonella enterica	subsp. enterica serovar Typhimurium str. 14028s	Self-limiting gastroenteritis in humans and a typhoid-like disease in mice	Rodents	Mus musculus (related: house mouse)	129SvJ	Secreted effector protein	effector (plant avirulence determinant)	.	True	False	False	False	False	False	False	False	False	False	False
.	.	.	.	.	.	PHI:3770	14028S	sseL	Salmonella enterica	subsp. enterica serovar Typhimurium str. 14028s	Self-limiting gastroenteritis in humans and a typhoid-like disease in mice	Rodents	Mus musculus (related: house mouse)	129SvJ	Secreted effector protein	effector (plant avirulence determinant)	.	True	False	False	False	False	False	False	False	False	False	False
.	.	.	.	.	.	PHI:3748	14028S	sspH1	Salmonella enterica	subsp. enterica serovar Typhimurium str. 14028s	Self-limiting gastroenteritis in humans and a typhoid-like disease in mice	Rodents	Mus musculus (related: house mouse)	129SvJ	Secreted effector protein	effector (plant avirulence determinant)	.	True	False	False	False	False	False	False	False	False	False	False
.	.	.	.	.	.	PHI:3771	14028S	sspH2	Salmonella enterica	subsp. enterica serovar Typhimurium str. 14028s	Self-limiting gastroenteritis in humans and a typhoid-like disease in mice	Rodents	Mus musculus (related: house mouse)	129SvJ	Secreted effector protein	effector (plant avirulence determinant)	.	True	False	False	False	False	False	False	False	False	False	False
.	.	.	.	.	.	PHI:3779	14028S	sssA	Salmonella enterica	subsp. enterica serovar Typhimurium str. 14028s	Self-limiting gastroenteritis in humans and a typhoid-like disease in mice	Rodents	Mus musculus (related: house mouse)	129SvJ	Secreted effector protein	effector (plant avirulence determinant)	.	True	False	False	False	False	False	False	False	False	False	False
.	.	.	.	.	.	PHI:3749	14028S	steA	Salmonella enterica	subsp. enterica serovar Typhimurium str. 14028s	Self-limiting gastroenteritis in humans and a typhoid-like disease in mice	Rodents	Mus musculus (related: house mouse)	129SvJ	Secreted effector protein	effector (plant avirulence determinant)	.	True	False	False	False	False	False	False	False	False	False	False
.	.	.	.	.	.	PHI:3750	14028S	steB	Salmonella enterica	subsp. enterica serovar Typhimurium str. 14028s	Self-limiting gastroenteritis in humans and a typhoid-like disease in mice	Rodents	Mus musculus (related: house mouse)	129SvJ	Secreted effector protein	effector (plant avirulence determinant)	.	True	False	False	False	False	False	False	False	False	False	False
.	.	.	.	.	.	PHI:3772	14028S	steC	Salmonella enterica	subsp. enterica serovar Typhimurium str. 14028s	Self-limiting gastroenteritis in humans and a typhoid-like disease in mice	Rodents	Mus musculus (related: house mouse)	129SvJ	Secreted effector protein	effector (plant avirulence determinant)	.	True	False	False	False	False	False	False	False	False	False	False
.	.	.	.	.	.	PHI:3773	14028S	steD	Salmonella enterica	subsp. enterica serovar Typhimurium str. 14028s	Self-limiting gastroenteritis in humans and a typhoid-like disease in mice	Rodents	Mus musculus (related: house mouse)	129SvJ	Secreted effector protein	effector (plant avirulence determinant)	.	True	False	False	False	False	False	False	False	True	True	True
.	.	.	PC_01JD8B	PC_01JD8B	D0ZRW0#PHI:3761	PHI:3761	14028S	sseB	Salmonella enterica	subsp. enterica serovar Typhimurium str. 14028s	Self-limiting gastroenteritis in humans and a typhoid-like disease in mice	Rodents	Mus musculus (related: house mouse)	129SvJ	Secreted effector protein	effector (plant avirulence determinant)	.	True	False	False	False	False	False	False	False	False	False	False
.	.	.	PC_0033HF	PC_0033HF	Q8XC86#PHI:6734	PHI:6734	EDL933	espB	Escherichia coli	EDL933	Urinary tract infection	Nematodes	Caenorhabditis elegans (related: roundworm)	N2	Secreted protein	increased virulence (hypervirulence)	.	True	False	False	False	False	False	False	False	False	True	False
.	.	.	PC_0795M2	PC_05A2MD	Q9HG20#PHI:516	PHI:516	H99	APP1	Cryptococcus neoformans	M001 (H99 strain with ade2 mutation)	Cryptococcosis	Rodents	Mus musculus (related: house mouse)	.	Secreted protein. Anti-phagocytic.	increased virulence (hypervirulence),reduced virulence	.	True	False	False	False	False	False	False	False	False	False	False
.	.	.	.	.	.	PHI:3011	LT2	rcsC11	Salmonella enterica	subsp. enterica serovar Typhimurium str. 14028s	Food poisoning	Rodents	Mus musculus (related: house mouse)	BALB/c	Sensor protein	increased virulence (hypervirulence),reduced virulence,unaffected pathogenicity	.	True	False	False	True	False	False	False	False	True	True	True
.	.	.	PC_03BPA7	PC_0743IC	Q4WEI0#PHI:4894	PHI:4894	Af293	aspC	Aspergillus fumigatus	akuBKU80	Invasive pulmonary aspergillosis	Moths,Rodents	Galleria mellonella (related: greater wax moth),Mus musculus (related: house mouse)	CD1	septin	increased virulence (hypervirulence),unaffected pathogenicity	.	True	False	False	False	False	False	False	False	False	False	False
.	.	.	PC_05OVOA	PC_01K3ZY	Q4WGK7#PHI:4893	PHI:4893	Af293	aspB	Aspergillus fumigatus	akuBKU80	Invasive pulmonary aspergillosis	Moths,Rodents	Galleria mellonella (related: greater wax moth),Mus musculus (related: house mouse)	CD1	septin	increased virulence (hypervirulence),unaffected pathogenicity	.	True	False	False	False	False	False	False	False	False	False	False
.	.	.	PC_05X8SX	PC_03ZPUV	Q4WUI1#PHI:4892	PHI:4892	Af293	aspA	Aspergillus fumigatus	akuBKU80	Invasive pulmonary aspergillosis	Moths,Rodents	Galleria mellonella (related: greater wax moth),Mus musculus (related: house mouse)	CD1	septin	increased virulence (hypervirulence),unaffected pathogenicity	.	True	False	False	False	False	False	False	False	False	False	False
.	.	.	.	.	.	PHI:4923	ICC168	picC	Citrobacter rodentium	DBS100	No data found	Rodents	Mus musculus (related: house mouse)	C57BL/6	Serine Protease Autotransporter	increased virulence (hypervirulence)	.	True	False	False	False	False	False	False	False	True	False	False
.	.	.	.	.	.	PHI:3662	Temecula1	PspB (PD_0218)	Xylella fastidiosa	Temecula1	Pierce's disease of grapes and citrus variegated chlorosis (cvc)	Eudicots	Vitis vinifera (related: wine grape)	Thompson	Serine protease, PspB	increased virulence (hypervirulence)	.	True	False	False	False	False	False	False	False	False	False	False
.	.	.	.	.	.	PHI:590	1448A; BAA-978	HopAU1	Pseudomonas syringae	pv. phaseolicola 1448A	Halo blight	Eudicots	Arabidopsis thaliana (related: thale cress)	Col-0	shikimate kinase	effector (plant avirulence determinant)	.	True	False	False	False	False	False	False	False	False	False	False
.	.	.	.	.	.	PHI:5256	EGD-e	LacR	Listeria monocytogenes	10403S	Listeriosis	Rodents	Mus musculus (related: house mouse)	ICR	Sigma-54 interaction domaincontaining protein	increased virulence (hypervirulence),reduced virulence	.	True	False	False	False	False	False	False	False	False	False	False
.	.	.	.	.	.	PHI:7382	LT2; SGSC 1412; ATCC 700720	SopF	Salmonella enterica	subsp. enterica serovar Typhimurium strain SL1344	Salmonellosis	Rodents,Primates	Mus musculus (related: house mouse),Homo sapiens (related: human)	C57BL/6,HeLa cells	T3SS Effector protein	effector (plant avirulence determinant)	.	True	False	False	False	False	False	False	False	False	False	False
.	.	.	.	.	.	PHI:6852	8934	SpvD	Salmonella enterica	subsp. enterica serovar Typhimurium	Salmonellosis	Rodents	Mus musculus (related: house mouse)	C57BL/6	T3SS effector protein	effector (plant avirulence determinant)	.	True	False	False	False	False	False	False	False	False	False	False
.	.	.	.	.	.	PHI:5184	11368	espZ	Escherichia coli	ECB480	Diarrhea	Rabbits & hares	Oryctolagus cuniculus (related: rabbit)	New Zealand White	T3SS secreted effector	effector (plant avirulence determinant)	.	True	False	False	False	False	False	False	False	True	True	True
.	.	.	.	.	.	PHI:4004	TH3996	VopC	Vibrio parahaemolyticus	RIMD2210633	Acute gastroenteritis	Rabbits & hares	Oryctolagus cuniculus (related: rabbit)	.	T3SS2 effector	effector (plant avirulence determinant)	.	True	False	False	False	False	False	False	False	False	False	False
.	.	.	.	.	.	PHI:5322	PHLS 40	bipB	Burkholderia pseudomallei	DD503	Melioidosis	Rodents	Mus musculus (related: house mouse)	C57BL/6J	T3SS3 effector	effector (plant avirulence determinant)	.	True	False	False	False	False	False	False	False	True	True	True
.	.	.	.	.	.	PHI:5328	1026b	BP1026B_II1643	Burkholderia pseudomallei	DD503	Melioidosis	Rodents	Mus musculus (related: house mouse)	C57BL/6J	T3SS3 effector	effector (plant avirulence determinant)	.	True	False	False	False	False	False	False	False	True	True	True
.	.	.	.	.	.	PHI:5331	1026b	BP1026B_II1646	Burkholderia pseudomallei	DD503	Melioidosis	Rodents	Mus musculus (related: house mouse)	C57BL/6J	T3SS3 effector	effector (plant avirulence determinant)	.	True	False	True	True	True	True	True	True	True	True	True
.	.	.	.	.	.	PHI:5327	ATCC 23344	bsaO	Burkholderia pseudomallei	DD503	Melioidosis	Rodents	Mus musculus (related: house mouse)	C57BL/6J	T3SS3 effector	effector (plant avirulence determinant)	.	True	False	False	False	False	False	False	False	False	False	False
.	.	.	.	.	.	PHI:5326	ATCC 23344	bsaV	Burkholderia pseudomallei	DD503	Melioidosis	Rodents	Mus musculus (related: house mouse)	C57BL/6J	T3SS3 effector	effector (plant avirulence determinant)	.	True	False	False	False	False	False	False	False	False	False	False
.	.	.	.	.	.	PHI:5324	K96243	bsaZ	Burkholderia pseudomallei	DD503	Melioidosis	Rodents	Mus musculus (related: house mouse)	C57BL/6J	T3SS3 effector	effector (plant avirulence determinant)	.	True	False	False	False	False	False	False	False	True	True	True
.	.	.	PC_0408V6	PC_06Q0AY	A0A0H3HVR2#PHI:5325	PHI:5325	1026b	spaP	Burkholderia pseudomallei	DD503	Melioidosis	Rodents	Mus musculus (related: house mouse)	C57BL/6J	T3SS3 effector	effector (plant avirulence determinant)	.	True	False	False	True	False	False	True	True	True	True	True
.	.	.	PC_043DU7	PC_03PQW7	A0A0H2WA86#PHI:5320	PHI:5320	ATCC 23344	bprA	Burkholderia pseudomallei	DD503	Melioidosis	Rodents	Mus musculus (related: house mouse)	C57BL/6J	T3SS3 effector	effector (plant avirulence determinant)	.	True	False	False	False	False	False	False	False	False	False	False
.	.	.	PC_045R04	PC_04C30N	A0A0H3HVF5#PHI:5329	PHI:5329	1026b	BP1026B_II1644	Burkholderia pseudomallei	DD503	Melioidosis	Rodents	Mus musculus (related: house mouse)	C57BL/6J	T3SS3 effector	effector (plant avirulence determinant)	.	True	False	False	False	False	False	False	False	False	False	False
.	.	.	PC_05ZX6J	PC_04LCAE	A0A069B9Y9#PHI:5323	PHI:5323	9	bicA	Burkholderia pseudomallei	DD503	Melioidosis	Rodents	Mus musculus (related: house mouse)	C57BL/6J	T3SS3 effector	effector (plant avirulence determinant)	.	True	False	False	False	False	False	False	False	False	False	False
.	.	.	.	.	.	PHI:5090	M2	tssM	Acinetobacter baumannii	ATCC 17978	Nosocomial infections	Moths	Galleria mellonella (related: greater wax moth)	.	T6SS Effector	effector (plant avirulence determinant)	.	True	False	False	False	False	False	False	False	True	True	True
.	.	.	.	.	.	PHI:3978	SSU	vasH	Aeromonas hydrophila	SSU	Intestinal and extraintestinal infections	Rodents	Mus musculus (related: house mouse)	Swiss Webster	T6SS effector	effector (plant avirulence determinant)	.	True	False	False	False	False	False	True	False	False	False	False
.	.	.	.	.	.	PHI:3979	SSU	vasK	Aeromonas hydrophila	SSU	Intestinal and extraintestinal infections	Rodents	Mus musculus (related: house mouse)	Swiss Webster	T6SS effector	effector (plant avirulence determinant)	.	True	False	False	False	False	False	False	False	True	True	True
.	.	.	.	.	.	PHI:7092	CFPB1430	vgrG-1	Erwinia amylovora	NCPPB1665	Fire blight	Eudicots	Pyrus communis (related: pear)	Cuiguan	T6SS Effector protein	effector (plant avirulence determinant)	.	True	False	False	False	False	False	False	False	False	False	False
.	.	.	.	.	.	PHI:5335	1026b	clpV-5	Burkholderia pseudomallei	DD503	Melioidosis	Rodents	Mus musculus (related: house mouse)	C57BL/6J	T6SS5 Effector	effector (plant avirulence determinant)	.	True	False	False	False	False	False	False	False	False	False	False
.	.	.	.	.	.	PHI:5337	1026b	tagC-5	Burkholderia pseudomallei	DD503	Melioidosis	Rodents	Mus musculus (related: house mouse)	C57BL/6J	T6SS5 Effector	effector (plant avirulence determinant)	.	True	False	False	False	False	False	False	False	False	False	False
.	.	.	.	.	.	PHI:5334	350105	tssF-5	Burkholderia pseudomallei	DD503	Melioidosis	Rodents	Mus musculus (related: house mouse)	C57BL/6J	T6SS5 Effector	effector (plant avirulence determinant)	.	True	False	False	False	False	False	False	False	False	False	False
.	.	.	.	.	.	PHI:5338	1026b	tssK-5	Burkholderia pseudomallei	DD503	Melioidosis	Rodents	Mus musculus (related: house mouse)	C57BL/6J	T6SS5 Effector	effector (plant avirulence determinant)	.	True	False	False	False	False	False	False	False	False	False	False
.	.	.	.	.	.	PHI:5339	1026b	tssL-5	Burkholderia pseudomallei	DD503	Melioidosis	Rodents	Mus musculus (related: house mouse)	C57BL/6J	T6SS5 Effector	effector (plant avirulence determinant)	.	True	False	False	False	False	False	False	False	True	True	True
.	.	.	PC_01BSOQ	PC_01BSOQ	A0A0H3HVA0#PHI:5333	PHI:5333	1026b	hcp-5	Burkholderia pseudomallei	DD503	Melioidosis	Rodents	Mus musculus (related: house mouse)	C57BL/6J	T6SS5 Effector	effector (plant avirulence determinant)	.	True	False	False	False	False	False	False	False	False	False	False
.	.	.	PC_02V20Y	PC_02V20Y	A0A0H3HU19#PHI:5336	PHI:5336	1026b	tagB-5	Burkholderia pseudomallei	DD503	Melioidosis	Rodents	Mus musculus (related: house mouse)	C57BL/6J	T6SS5 Effector	effector (plant avirulence determinant)	.	True	False	False	False	False	False	False	False	False	False	False
.	.	.	PC_03LS2W	PC_04PHUJ	A0A0H3I0G5#PHI:5332	PHI:5332	1026b	BP1026B_II1587	Burkholderia pseudomallei	DD503	Melioidosis	Rodents	Mus musculus (related: house mouse)	C57BL/6J	T6SS5 Effector	effector (plant avirulence determinant)	.	True	False	False	False	False	False	False	False	False	False	False
.	.	.	.	.	.	PHI:7177	.	avrb6	Xanthomonas citri	subsp. Malvacearum, strain H1005	Bacterial blight of cotton	Eudicots	Gossypium hirsutum (related: cotton)	.	TAL effector	effector (plant avirulence determinant)	.	True	False	False	False	False	False	False	False	False	False	False
.	.	.	.	.	.	PHI:7148	PA7	pumA	Pseudomonas aeruginosa	PAO1	Infections	Nematodes,Rodents	Caenorhabditis elegans (related: roundworm),Mus musculus (related: house mouse)	C57BL6/J	TIR effector	effector (plant avirulence determinant)	.	True	False	False	False	False	False	False	False	False	False	False
.	.	.	.	.	.	PHI:7758	71-21	AvrBs3	Xanthomonas campestris	pv. vesicatoria str. 85-10	Bacterial leaf spot disease	Eudicots	Capsicum annuum (no common name found)	Early Cal Wonder	Transcription activator-like (TAL) effector protein	effector (plant avirulence determinant)	.	True	False	False	False	False	False	False	False	False	False	False
.	.	.	.	.	.	PHI:5231	5b L20	Apa2	Actinobacillus pleuropneumoniae	5b L20	Porcine pleuropneumonia	Rodents	Mus musculus (related: house mouse)	Balb/c	Trimeric autotransporter	reduced virulence	.	True	False	False	False	False	False	False	False	False	False	False
.	.	.	.	.	.	PHI:3891	1330	BtaE	Brucella suis	ATCC23444	Brucellosis	Rodents	Mus musculus (related: house mouse)	BALB/c	trimeric autotransporter	reduced virulence	.	True	False	False	False	False	False	False	False	False	False	False
.	.	.	.	.	.	PHI:3890	1330	BtaF	Brucella suis	ATCC23444	Brucellosis	Rodents	Mus musculus (related: house mouse)	BALB/c	trimeric autotransporter	reduced virulence	.	True	False	False	False	False	False	False	False	False	False	False
.	.	.	.	.	.	PHI:6196	1-a-1	Adh	Actinobacillus pleuropneumoniae	5b str. L20	Pneumonia	Rodents,Even-toed ungulates	Mus musculus (related: house mouse),Sus scrofa (related: pig)	BALB/c	Trimeric Autotransporter Adhesin	reduced virulence	.	True	False	False	False	False	False	False	False	False	False	False
.	.	.	.	.	.	PHI:3413	A449	Ati2	Aeromonas salmonicida	A449	Furunculosis	Cellular slime molds	Dictyostelium discoideum (related: amoeba)(non-host bioassay)	.	TTSS effector protein	effector (plant avirulence determinant)	.	True	False	False	False	False	False	False	False	False	False	False
.	.	.	.	.	.	PHI:3906	11168	CiaD	Campylobacter jejuni	11168	Campylobacteriosis	Rodents	Mus musculus (related: house mouse)	C57BL /6 IL- 10 - /-	Type 3 Secretion System Effectors	effector (plant avirulence determinant)	.	True	False	False	False	False	False	False	False	False	False	False
.	.	.	.	.	.	PHI:3882	ITCC BB0001	XopN	Xanthomonas oryzae	pv. oryzae BXO1	Bacterial leaf blight	Monocots	Oryza sativa (related: rice)	TN-1	Type 3 Secretion System Effectors	effector (plant avirulence determinant)	.	True	False	False	False	False	False	False	False	False	False	False
.	.	.	.	.	.	PHI:3883	ITCC BB0001	XopQ	Xanthomonas oryzae	pv. oryzae BXO1	Bacterial leaf blight	Monocots	Oryza sativa (related: rice)	TN-1	Type 3 Secretion System Effectors	effector (plant avirulence determinant)	.	True	False	False	False	False	False	False	False	False	False	False
.	.	.	.	.	.	PHI:3884	ITCC BB0001	XopX	Xanthomonas oryzae	pv. oryzae BXO1	Bacterial leaf blight	Monocots	Oryza sativa (related: rice)	TN-1	Type 3 Secretion System Effectors	effector (plant avirulence determinant)	.	True	False	False	False	False	False	False	False	False	True	False
.	.	.	.	.	.	PHI:4588	BLS256	AvrBs2	Xanthomonas oryzae	pv. oryzicola BLS256	Leaf blight	Eudicots,Monocots	Nicotiana tabacum (related: common tobacco),Oryza sativa (related: rice)	Nipponbare,Jinhe 2	Type III Effector	effector (plant avirulence determinant)	Hypersensitive response,nan	True	False	False	False	False	False	False	False	False	False	False
.	.	.	.	.	.	PHI:6377	DC3000	AvrE1	Pseudomonas syringae	pv. Tomato str DC3000	Bacterial speck	Eudicots	Arabidopsis thaliana (related: thale cress)	Col-0	Type III effector	effector (plant avirulence determinant)	.	True	False	False	False	False	False	False	False	False	False	False
.	.	.	.	.	.	PHI:6312	PSI07	awr5	Ralstonia solanacearum	GMI1000	Bacterial wilt	Eudicots	Arabidopsis thaliana (related: thale cress)	Col-0	Type III effector	effector (plant avirulence determinant)	.	True	False	False	False	False	False	False	False	False	False	False
.	.	.	.	.	.	PHI:6552	1106a	BipC	Burkholderia pseudomallei	K96243	Melioidosis	Rodents	Mus musculus (related: house mouse)	BALB/c	Type III Effector	effector (plant avirulence determinant)	.	True	False	False	False	False	False	False	False	False	False	False
.	.	.	.	.	.	PHI:2931	NCPPB 2293	DspA/E	Erwinia amylovora	.	Fire blight	Eudicots	Arabidopsis thaliana (related: thale cress)	Col-0	Type III effector	effector (plant avirulence determinant)	.	True	False	False	False	False	False	False	False	False	False	False
.	.	.	.	.	.	PHI:6365	DC3000	HopAF1	Pseudomonas syringae	pv. Tomato str DC3000	Bacterial speck	Eudicots	Arabidopsis thaliana (related: thale cress)	Col-0	Type III effector	effector (plant avirulence determinant)	plasma membrane	True	False	False	False	False	False	False	False	False	False	False
.	.	.	.	.	.	PHI:6899	DC3000	HopE1	Pseudomonas syringae	pv. Tomato str DC3000	Bacterial speck of tomato	Eudicots	Arabidopsis thaliana (related: thale cress)	Col-0	Type III effector	effector (plant avirulence determinant)	.	True	False	False	False	False	False	False	False	False	False	False
.	.	.	.	.	.	PHI:6353	DC3000	HopG1	Pseudomonas syringae	pv. Tomato str DC3000	Bacterial speck of tomato	Eudicots	Arabidopsis thaliana (related: thale cress)	Col-0	Type III effector	effector (plant avirulence determinant),reduced virulence	.	True	False	False	False	False	False	False	False	False	False	False
.	.	.	.	.	.	PHI:4062	ATCC 11528	HopX1	Pseudomonas syringae	pv. tabaci	Wildfire disease	Eudicots	Arabidopsis thaliana (related: thale cress)	Col-0	Type III effector	reduced virulence	.	True	False	False	False	False	False	False	False	False	False	False
.	.	.	.	.	.	PHI:4511	.	ipgB1	Shigella flexneri	M90T-Sm	Shigellosis,Keratoconjonctivitis	Rodents	Mus musculus (related: house mouse),Cavia porcellus (related: domestic guinea pig)	BALB/c	Type III Effector	effector (plant avirulence determinant)	.	True	False	False	False	False	False	False	False	False	False	False
.	.	.	.	.	.	PHI:4512	5	ipgB2	Shigella flexneri	M90T-Sm	Shigellosis,Keratoconjonctivitis	Rodents	Mus musculus (related: house mouse),Cavia porcellus (related: domestic guinea pig)	BALB/c	Type III Effector	effector (plant avirulence determinant)	.	True	False	False	False	False	False	False	False	False	False	False
.	.	.	.	.	.	PHI:6376	SS104	WtsE	Pantoea stewartii	subsp. Stewartii	Stewart’s wilt and leaf blight of maize	Monocots	Zea mays (related: maize)	.	Type III effector	effector (plant avirulence determinant)	.	True	False	False	False	False	False	False	False	False	False	False
.	.	.	.	.	.	PHI:4592	BLS256	XopA	Xanthomonas oryzae	pv. oryzicola BLS256	Leaf blight	Eudicots	Nicotiana tabacum (related: common tobacco)	.	Type III Effector	effector (plant avirulence determinant)	Hypersensitive response	True	False	False	False	False	False	False	False	False	False	False
.	.	.	.	.	.	PHI:4589	BLS256	XopAA	Xanthomonas oryzae	pv. oryzicola BLS256	Leaf blight	Monocots	Oryza sativa (related: rice)	Nipponbare,Jinhe 2	Type III Effector	effector (plant avirulence determinant)	.	True	False	False	False	False	False	False	False	False	False	False
.	.	.	.	.	.	PHI:4875	85-10	XopAD	Xanthomonas campestris	pv. vesicatoria str. 85-10	Bacterial spot disease in pepper and tomato	Eudicots	Capsicum annuum (no common name found)	.	Type III effector	effector (plant avirulence determinant)	.	True	False	False	False	False	False	False	False	False	False	False
.	.	.	.	.	.	PHI:4874	85-10	XopAK	Xanthomonas campestris	pv. vesicatoria str. 85-10	Bacterial spot disease in pepper and tomato	Eudicots	Capsicum annuum (no common name found)	.	Type III effector	effector (plant avirulence determinant)	.	True	False	False	False	False	False	False	False	False	False	False
.	.	.	.	.	.	PHI:4869	85-10	XopAP	Xanthomonas campestris	pv. vesicatoria str. 85-10	Bacterial spot disease in pepper and tomato	Eudicots	Capsicum annuum (no common name found)	.	Type III effector	effector (plant avirulence determinant)	.	True	False	False	False	False	False	False	False	False	False	False
.	.	.	.	.	.	PHI:4870	85-10	XopAU	Xanthomonas campestris	pv. vesicatoria str. 85-10	Bacterial spot disease in pepper and tomato	Eudicots	Capsicum annuum (no common name found)	.	Type III effector	effector (plant avirulence determinant)	.	True	False	False	False	False	False	False	False	False	False	False
.	.	.	.	.	.	PHI:4871	85-10	XopAV	Xanthomonas campestris	pv. vesicatoria str. 85-10	Bacterial spot disease in pepper and tomato	Eudicots	Capsicum annuum (no common name found)	.	Type III effector	effector (plant avirulence determinant)	.	True	False	False	False	False	False	False	False	False	False	False
.	.	.	.	.	.	PHI:4872	85-10	XopAW	Xanthomonas campestris	pv. vesicatoria str. 85-10	Bacterial spot disease in pepper and tomato	Eudicots	Capsicum annuum (no common name found)	.	Type III effector	effector (plant avirulence determinant)	.	True	False	False	False	False	False	False	False	False	False	False
.	.	.	.	.	.	PHI:4873	85-10	XopAX	Xanthomonas campestris	pv. vesicatoria str. 85-10	Bacterial spot disease in pepper and tomato	Eudicots	Capsicum annuum (no common name found)	.	Type III effector	effector (plant avirulence determinant)	.	True	False	False	False	False	False	False	False	False	False	False
.	.	.	.	.	.	PHI:4594	BLS256	XopF1	Xanthomonas oryzae	pv. oryzicola BLS256	Leaf blight	Eudicots	Nicotiana tabacum (related: common tobacco)	.	Type III Effector	effector (plant avirulence determinant)	Hypersensitive response	True	False	False	False	False	False	False	False	False	False	False
.	.	.	.	.	.	PHI:2973	85-10	XopJ	Xanthomonas campestris	pv. vesicatoria str. 85-10	No data found	Eudicots	Capsicum annuum (no common name found)	ECW	Type III Effector	effector (plant avirulence determinant)	.	True	False	False	False	False	False	False	False	False	False	False
.	.	.	.	.	.	PHI:4590	BLS256	XopN	Xanthomonas oryzae	pv. oryzicola BLS256	Leaf blight	Eudicots	Nicotiana tabacum (related: common tobacco)	.	Type III Effector	effector (plant avirulence determinant)	Hypersensitive response	True	False	False	False	False	False	False	False	False	False	False
.	.	.	.	.	.	PHI:4591	BLS256	XopX	Xanthomonas oryzae	pv. oryzicola BLS256	Leaf blight	Eudicots	Nicotiana tabacum (related: common tobacco)	.	Type III Effector	effector (plant avirulence determinant)	Hypersensitive response	True	False	False	False	False	False	False	False	False	True	False
.	.	.	.	.	.	PHI:4593	BLS256	XopY	Xanthomonas oryzae	pv. oryzicola BLS256	Leaf blight	Eudicots	Nicotiana tabacum (related: common tobacco)	.	Type III Effector	effector (plant avirulence determinant)	Hypersensitive response	True	False	False	False	False	False	False	False	False	False	False
.	.	.	.	.	.	PHI:4137	BLS256	xrp8	Xanthomonas oryzae	pv. oryzicola RS105	Leaf blight	Monocots	Oryza sativa (related: rice)	Shanyou 63	Type III effector	effector (plant avirulence determinant)	.	True	False	False	False	False	False	False	False	False	False	False
.	.	.	.	.	.	PHI:2939	RS105	HrpE3	Xanthomonas oryzae	pv. oryzicola RS105	Leaf blight	Monocots	Oryza sativa (related: rice)	IR24	Type III effector protein	effector (plant avirulence determinant)	.	True	False	False	True	False	False	False	False	False	False	False
.	.	.	.	.	.	PHI:7132	NCPPB 3335	HopAO1	Pseudomonas savastanoi	pv. savastanoi NCPPB 3335	Olive knot disease	Eudicots	Olea europaea (related: common olive)	Arbequina	Type III Effector Tyrosine Phosphatase	effector (plant avirulence determinant)	.	True	False	False	False	False	False	False	False	False	False	False
.	.	.	.	.	.	PHI:5162	GMI1000	RSc0321	Ralstonia solanacearum	.	Bacterial wilt	Eudicots	Solanum melongena (related: eggplant),Capsicum annuum (no common name found),Solanum lycopersicum (related: tomato)	Dingras Multiple Purple,SM6,Ceylan,Surya,AG91-25,PM687,CA8,PM659,Hawaii7996	Type III effectors (T3E) and T3E-like genes	effector (plant avirulence determinant)	.	True	False	False	False	False	False	False	False	False	False	False
.	.	.	.	.	.	PHI:5164	GMI1000	RSc0895	Ralstonia solanacearum	.	Bacterial wilt	Eudicots	Solanum melongena (related: eggplant),Capsicum annuum (no common name found),Solanum lycopersicum (related: tomato)	Dingras Multiple Purple,SM6,Ceylan,Surya,AG91-25,PM687,CA8,PM659,Hawaii7996	Type III effectors (T3E) and T3E-like genes	effector (plant avirulence determinant)	.	True	False	False	False	False	False	False	False	False	False	False
.	.	.	.	.	.	PHI:5173	GMI1000	RSc1356	Ralstonia solanacearum	.	Bacterial wilt	Eudicots	Solanum melongena (related: eggplant),Capsicum annuum (no common name found),Solanum lycopersicum (related: tomato)	Dingras Multiple Purple,SM6,Ceylan,Surya,AG91-25,PM687,CA8,PM659,Hawaii7996	Type III effectors (T3E) and T3E-like genes	effector (plant avirulence determinant)	.	True	False	False	False	False	False	False	False	False	False	False
.	.	.	.	.	.	PHI:5135	GMI1000	RSc1357	Ralstonia solanacearum	.	Bacterial wilt	Eudicots	Solanum melongena (related: eggplant),Capsicum annuum (no common name found),Solanum lycopersicum (related: tomato)	Dingras Multiple Purple,SM6,Ceylan,Surya,AG91-25,PM659,Hawaii7996	Type III effectors (T3E) and T3E-like genes	effector (plant avirulence determinant)	.	True	False	False	False	False	False	False	False	False	False	False
.	.	.	.	.	.	PHI:5114	GMI1000	RSc1723	Ralstonia solanacearum	.	Bacterial wilt	Eudicots	Solanum melongena (related: eggplant),Capsicum annuum (no common name found),Solanum lycopersicum (related: tomato)	Dingras Multiple Purple,SM6,Ceylan,Surya,AG91-25,PM659,Hawaii7996	Type III effectors (T3E) and T3E-like genes	effector (plant avirulence determinant)	.	True	False	False	False	False	False	False	False	True	True	True
.	.	.	.	.	.	PHI:5134	GMI1000	RSc1801	Ralstonia solanacearum	.	Bacterial wilt	Eudicots	Solanum melongena (related: eggplant),Capsicum annuum (no common name found),Solanum lycopersicum (related: tomato)	Dingras Multiple Purple,SM6,Ceylan,Surya,AG91-25,PM659,Hawaii7996	Type III effectors (T3E) and T3E-like genes	effector (plant avirulence determinant)	.	True	False	False	False	False	False	False	False	False	False	False
.	.	.	.	.	.	PHI:5122	GMI1000	RSc2101	Ralstonia solanacearum	.	Bacterial wilt	Eudicots	Solanum melongena (related: eggplant),Capsicum annuum (no common name found),Solanum lycopersicum (related: tomato)	Dingras Multiple Purple,SM6,Ceylan,Surya,AG91-25,PM659,Hawaii7996	Type III effectors (T3E) and T3E-like genes	effector (plant avirulence determinant)	.	True	False	False	False	False	False	False	False	False	False	False
.	.	.	.	.	.	PHI:5174	GMI1000	RSc2132	Ralstonia solanacearum	.	Bacterial wilt	Eudicots	Solanum melongena (related: eggplant),Capsicum annuum (no common name found),Solanum lycopersicum (related: tomato)	Dingras Multiple Purple,SM6,Ceylan,Surya,AG91-25,PM687,CA8,PM659,Hawaii7996	Type III effectors (T3E) and T3E-like genes	effector (plant avirulence determinant)	.	True	False	False	False	False	False	False	False	False	False	False
.	.	.	.	.	.	PHI:5160	GMI1000	RSc2139	Ralstonia solanacearum	.	Bacterial wilt	Eudicots	Solanum melongena (related: eggplant),Capsicum annuum (no common name found),Solanum lycopersicum (related: tomato)	Dingras Multiple Purple,SM6,Ceylan,Surya,AG91-25,PM687,CA8,PM659,Hawaii7996	Type III effectors (T3E) and T3E-like genes	effector (plant avirulence determinant)	.	True	False	False	False	False	False	False	False	False	False	False
.	.	.	.	.	.	PHI:5165	GMI1000	RSc2359	Ralstonia solanacearum	.	Bacterial wilt	Eudicots	Solanum melongena (related: eggplant),Capsicum annuum (no common name found),Solanum lycopersicum (related: tomato)	Dingras Multiple Purple,SM6,Ceylan,Surya,AG91-25,PM687,CA8,PM659,Hawaii7996	Type III effectors (T3E) and T3E-like genes	effector (plant avirulence determinant)	.	True	False	False	False	False	False	False	False	False	False	False
.	.	.	.	.	.	PHI:5115	GMI1000	RSc2897	Ralstonia solanacearum	.	Bacterial wilt	Eudicots	Solanum melongena (related: eggplant),Capsicum annuum (no common name found),Solanum lycopersicum (related: tomato)	Dingras Multiple Purple,SM6,Ceylan,Surya,AG91-25,PM659,Hawaii7996	Type III effectors (T3E) and T3E-like genes	effector (plant avirulence determinant)	.	True	False	False	False	False	False	False	False	False	False	False
.	.	.	.	.	.	PHI:5158	GMI1000	RSc3174	Ralstonia solanacearum	.	Bacterial wilt	Eudicots	Solanum melongena (related: eggplant),Capsicum annuum (no common name found),Solanum lycopersicum (related: tomato)	Dingras Multiple Purple,SM6,Ceylan,Surya,AG91-25,PM687,CA8,PM659,Hawaii7996	Type III effectors (T3E) and T3E-like genes	effector (plant avirulence determinant)	.	True	False	False	False	False	False	False	False	False	False	False
.	.	.	.	.	.	PHI:5178	GMI1000	RSc3212	Ralstonia solanacearum	.	Bacterial wilt	Eudicots	Solanum melongena (related: eggplant),Capsicum annuum (no common name found),Solanum lycopersicum (related: tomato)	Dingras Multiple Purple,SM6,Ceylan,Surya,AG91-25,PM687,CA8,PM659,Hawaii7996	Type III effectors (T3E) and T3E-like genes	effector (plant avirulence determinant)	.	True	False	False	False	False	False	False	False	False	False	False
.	.	.	.	.	.	PHI:5131	GMI1000	RSc3369	Ralstonia solanacearum	.	Bacterial wilt	Eudicots	Solanum melongena (related: eggplant),Capsicum annuum (no common name found),Solanum lycopersicum (related: tomato)	Dingras Multiple Purple,SM6,Ceylan,Surya,AG91-25,PM659,Hawaii7996	Type III effectors (T3E) and T3E-like genes	effector (plant avirulence determinant)	.	True	False	False	False	False	False	False	False	False	False	False
.	.	.	.	.	.	PHI:5132	GMI1000	RSp0028	Ralstonia solanacearum	.	Bacterial wilt	Eudicots	Solanum melongena (related: eggplant),Capsicum annuum (no common name found),Solanum lycopersicum (related: tomato)	Dingras Multiple Purple,SM6,Ceylan,Surya,AG91-25,PM659,Hawaii7996	Type III effectors (T3E) and T3E-like genes	effector (plant avirulence determinant)	.	True	False	False	False	False	False	False	False	False	False	False
.	.	.	.	.	.	PHI:5119	GMI1000	RSp0099	Ralstonia solanacearum	.	Bacterial wilt	Eudicots	Solanum melongena (related: eggplant),Capsicum annuum (no common name found),Solanum lycopersicum (related: tomato)	Dingras Multiple Purple,SM6,Ceylan,Surya,AG91-25,PM659,Hawaii7996	Type III effectors (T3E) and T3E-like genes	effector (plant avirulence determinant)	.	True	False	False	False	False	False	True	False	False	False	False
.	.	.	.	.	.	PHI:5137	GMI1000	RSp0160	Ralstonia solanacearum	.	Bacterial wilt	Eudicots	Solanum melongena (related: eggplant),Capsicum annuum (no common name found),Solanum lycopersicum (related: tomato)	Dingras Multiple Purple,SM6,Ceylan,Surya,AG91-25,PM659,Hawaii7996	Type III effectors (T3E) and T3E-like genes	effector (plant avirulence determinant)	.	True	False	False	False	False	False	False	False	False	False	False
.	.	.	.	.	.	PHI:5136	GMI1000	RSp0215	Ralstonia solanacearum	.	Bacterial wilt	Eudicots	Solanum melongena (related: eggplant),Capsicum annuum (no common name found),Solanum lycopersicum (related: tomato)	Dingras Multiple Purple,SM6,Ceylan,Surya,AG91-25,PM659,Hawaii7996	Type III effectors (T3E) and T3E-like genes	effector (plant avirulence determinant)	.	True	False	False	False	False	False	False	False	False	False	False
.	.	.	.	.	.	PHI:5116	GMI1000	RSp0216	Ralstonia solanacearum	.	Bacterial wilt	Eudicots	Solanum melongena (related: eggplant),Capsicum annuum (no common name found),Solanum lycopersicum (related: tomato)	Dingras Multiple Purple,SM6,Ceylan,Surya,AG91-25,PM659,Hawaii7996	Type III effectors (T3E) and T3E-like genes	effector (plant avirulence determinant)	.	True	False	False	False	False	False	False	False	False	False	False
.	.	.	.	.	.	PHI:5117	GMI1000	RSp0218	Ralstonia solanacearum	.	Bacterial wilt	Eudicots	Solanum melongena (related: eggplant),Capsicum annuum (no common name found),Solanum lycopersicum (related: tomato)	Dingras Multiple Purple,SM6,Ceylan,Surya,AG91-25,PM659,Hawaii7996	Type III effectors (T3E) and T3E-like genes	effector (plant avirulence determinant)	.	True	False	False	False	False	False	False	False	False	False	False
.	.	.	.	.	.	PHI:5142	GMI1000	RSp0296	Ralstonia solanacearum	.	Bacterial wilt	Eudicots	Solanum melongena (related: eggplant),Capsicum annuum (no common name found),Solanum lycopersicum (related: tomato)	Dingras Multiple Purple,SM6,Ceylan,Surya,AG91-25,PM659,Hawaii7996	Type III effectors (T3E) and T3E-like genes	effector (plant avirulence determinant)	.	True	False	False	False	False	False	False	False	False	False	False
.	.	.	.	.	.	PHI:5130	GMI1000	RSp0304	Ralstonia solanacearum	.	Bacterial wilt	Eudicots	Solanum melongena (related: eggplant),Capsicum annuum (no common name found),Solanum lycopersicum (related: tomato)	Dingras Multiple Purple,SM6,Ceylan,Surya,AG91-25,PM659,Hawaii7996	Type III effectors (T3E) and T3E-like genes	effector (plant avirulence determinant)	.	True	False	False	False	False	False	False	False	False	False	False
.	.	.	.	.	.	PHI:5127	GMI1000	RSp0572	Ralstonia solanacearum	.	Bacterial wilt	Eudicots	Solanum melongena (related: eggplant),Capsicum annuum (no common name found),Solanum lycopersicum (related: tomato)	Dingras Multiple Purple,SM6,Ceylan,Surya,AG91-25,PM659,Hawaii7996	Type III effectors (T3E) and T3E-like genes	effector (plant avirulence determinant)	.	True	False	False	False	False	False	False	False	False	False	False
.	.	.	.	.	.	PHI:5120	GMI1000	RSp0847	Ralstonia solanacearum	.	Bacterial wilt	Eudicots	Solanum melongena (related: eggplant),Capsicum annuum (no common name found),Solanum lycopersicum (related: tomato)	Dingras Multiple Purple,SM6,Ceylan,Surya,AG91-25,PM659,Hawaii7996	Type III effectors (T3E) and T3E-like genes	effector (plant avirulence determinant)	.	True	False	False	False	False	False	False	False	False	False	False
.	.	.	.	.	.	PHI:5118	GMI1000	RSp0854	Ralstonia solanacearum	.	Bacterial wilt	Eudicots	Solanum melongena (related: eggplant),Capsicum annuum (no common name found),Solanum lycopersicum (related: tomato)	Dingras Multiple Purple,SM6,Ceylan,Surya,AG91-25,PM659,Hawaii7996	Type III effectors (T3E) and T3E-like genes	effector (plant avirulence determinant)	.	True	False	False	False	False	False	False	False	False	False	False
.	.	.	.	.	.	PHI:5145	GMI1000	RSp0877	Ralstonia solanacearum	.	Bacterial wilt	Eudicots	Solanum melongena (related: eggplant),Capsicum annuum (no common name found),Solanum lycopersicum (related: tomato)	Dingras Multiple Purple,SM6,Ceylan,Surya,AG91-25,PM659,Hawaii7996	Type III effectors (T3E) and T3E-like genes	effector (plant avirulence determinant)	.	True	False	False	False	False	False	False	False	False	False	False
.	.	.	.	.	.	PHI:5171	GMI1000	RSp0914	Ralstonia solanacearum	.	Bacterial wilt	Eudicots	Solanum melongena (related: eggplant),Capsicum annuum (no common name found),Solanum lycopersicum (related: tomato)	Dingras Multiple Purple,SM6,Ceylan,Surya,AG91-25,PM687,CA8,PM659,Hawaii7996	Type III effectors (T3E) and T3E-like genes	effector (plant avirulence determinant)	.	True	False	False	False	False	False	False	False	False	False	False
.	.	.	.	.	.	PHI:5181	GMI1000	RSp1212	Ralstonia solanacearum	.	Bacterial wilt	Eudicots	Solanum melongena (related: eggplant),Capsicum annuum (no common name found),Solanum lycopersicum (related: tomato)	Dingras Multiple Purple,SM6,Ceylan,Surya,AG91-25,PM687,CA8,PM659,Hawaii7996	Type III effectors (T3E) and T3E-like genes	effector (plant avirulence determinant)	.	True	False	False	False	False	False	False	False	False	False	False
.	.	.	.	.	.	PHI:5169	GMI1000	RSp1239	Ralstonia solanacearum	.	Bacterial wilt	Eudicots	Solanum melongena (related: eggplant),Capsicum annuum (no common name found),Solanum lycopersicum (related: tomato)	Dingras Multiple Purple,SM6,Ceylan,Surya,AG91-25,PM687,CA8,PM659,Hawaii7996	Type III effectors (T3E) and T3E-like genes	effector (plant avirulence determinant)	.	True	False	False	False	False	False	False	False	False	False	False
.	.	.	.	.	.	PHI:5125	GMI1000	RSp1384	Ralstonia solanacearum	.	Bacterial wilt	Eudicots	Solanum melongena (related: eggplant),Capsicum annuum (no common name found),Solanum lycopersicum (related: tomato)	Dingras Multiple Purple,SM6,Ceylan,Surya,AG91-25,PM659,Hawaii7996	Type III effectors (T3E) and T3E-like genes	effector (plant avirulence determinant)	.	True	False	False	False	False	False	False	False	False	False	False
.	.	.	.	.	.	PHI:5126	GMI1000	RSp1460	Ralstonia solanacearum	.	Bacterial wilt	Eudicots	Solanum melongena (related: eggplant),Capsicum annuum (no common name found),Solanum lycopersicum (related: tomato)	Dingras Multiple Purple,SM6,Ceylan,Surya,AG91-25,PM659,Hawaii7996	Type III effectors (T3E) and T3E-like genes	effector (plant avirulence determinant)	.	True	False	False	False	False	False	False	False	False	False	False
.	.	.	.	.	.	PHI:7266	.	avrRxo1	Xanthomonas oryzae	pv. Oryzicola BLS256,pv. Oryzicola MAI10,X11-5A	Bacterial leaf blight	Monocots	Oryza sativa (related: rice)	Kitaake	Type III secreted effector	effector (plant avirulence determinant)	.	True	False	False	False	False	False	False	False	False	False	False
.	.	.	.	.	.	PHI:6104	CH43	GtgA	Salmonella enterica	subsp. enterica serovar Typhimurium	Salmonellosis	Rodents	Mus musculus (related: house mouse)	C57BL/6	Type III secretion system effector	effector (plant avirulence determinant)	.	True	False	False	False	False	False	False	False	False	False	False
.	.	.	.	.	.	PHI:6102	LT2	PipA	Salmonella enterica	subsp. enterica serovar Typhimurium	Salmonellosis	Rodents	Mus musculus (related: house mouse)	C57BL/6	Type III secretion system effector	effector (plant avirulence determinant)	.	True	False	False	False	False	False	False	False	False	False	False
.	.	.	.	.	.	PHI:6595	RKS2993	SeoC	Salmonella enterica	subsp. salamae str. 3588/07	Salmonellosis	Rodents	Mus musculus (related: house mouse)	J774 A.1 cell line	Type III secretion system effector	effector (plant avirulence determinant)	.	True	False	False	False	False	False	False	False	False	False	False
.	.	.	.	.	.	PHI:6100	YPIII	YopJ	Yersinia pestis	KIM1001	Bubonic plague	Rodents	Mus musculus (related: house mouse)	C57Bl6/J	Type III secretion system effector	effector (plant avirulence determinant)	.	True	False	False	False	False	False	False	False	False	False	False
.	.	.	.	.	.	PHI:4967	1212R	HopZ1a	Pseudomonas syringae	.	No data found	Eudicots	Arabidopsis thaliana (related: thale cress)	Col-0	Type III type effector	effector (plant avirulence determinant)	.	True	False	False	False	False	False	False	False	False	False	False
.	.	.	.	.	.	PHI:7060	RSA 493	CirA	Coxiella burnetii	Nine Mile Phase II Clone 4 (RSA439)	Q fever	Rodents	Mus musculus (related: house mouse)	C57BL/6 SCID	Type IVb effector	effector (plant avirulence determinant)	.	True	False	False	False	False	False	False	False	False	False	False
.	.	.	.	.	.	PHI:7392	CFPB1430	EAMY _3004	Erwinia amylovora	CFBP 1430	Fire blight	Eudicots	Malus domestica (related: apple),Pyrus communis (related: pear)	Golden Delicious,Conférence	Type VI secretion system protein	increased virulence (hypervirulence),reduced virulence,unaffected pathogenicity	.	True	False	False	False	False	False	False	False	False	False	False
.	.	.	.	.	.	PHI:7397	CFPB1430	EAMY _3009	Erwinia amylovora	CFBP 1430	Fire blight	Eudicots	Malus domestica (related: apple),Pyrus communis (related: pear)	Golden Delicious,Conférence	Type VI secretion system protein	increased virulence (hypervirulence),reduced virulence,unaffected pathogenicity	.	True	False	False	False	False	False	False	False	False	False	False
.	.	.	.	.	.	PHI:7399	CFPB1430	EAMY _3011	Erwinia amylovora	CFBP 1430	Fire blight	Eudicots	Malus domestica (related: apple),Pyrus communis (related: pear)	Golden Delicious,Conférence	Type VI secretion system protein	increased virulence (hypervirulence),reduced virulence,unaffected pathogenicity	.	True	False	False	False	False	False	False	False	False	False	False
.	.	.	.	.	.	PHI:7401	CFPB1430	EAMY _3013	Erwinia amylovora	CFBP 1430	Fire blight	Eudicots	Malus domestica (related: apple),Pyrus communis (related: pear)	Golden Delicious,Conférence	Type VI secretion system protein	increased virulence (hypervirulence),reduced virulence,unaffected pathogenicity	.	True	False	False	False	False	False	False	False	False	False	False
.	.	.	.	.	.	PHI:7404	CFPB1430	EAMY _3016	Erwinia amylovora	CFBP 1430	Fire blight	Eudicots	Malus domestica (related: apple),Pyrus communis (related: pear)	Golden Delicious,Conférence	Type VI secretion system protein	increased virulence (hypervirulence),reduced virulence,unaffected pathogenicity	.	True	False	False	False	False	False	False	False	False	False	False
.	.	.	.	.	.	PHI:7406	CFPB1430	EAMY _3018	Erwinia amylovora	CFBP 1430	Fire blight	Eudicots	Malus domestica (related: apple),Pyrus communis (related: pear)	Golden Delicious,Conférence	Type VI secretion system protein	increased virulence (hypervirulence),reduced virulence,unaffected pathogenicity	.	True	False	False	False	False	False	False	False	False	False	False
.	.	.	.	.	.	PHI:7411	CFPB1430	EAMY _3023	Erwinia amylovora	CFBP 1430	Fire blight	Eudicots	Malus domestica (related: apple),Pyrus communis (related: pear)	Golden Delicious,Conférence	Type VI secretion system protein	increased virulence (hypervirulence),reduced virulence,unaffected pathogenicity	.	True	False	False	False	False	False	False	False	False	False	False
.	.	.	.	.	.	PHI:7419	CFPB1430	EAMY _3203	Erwinia amylovora	CFBP 1430	Fire blight	Eudicots	Malus domestica (related: apple),Pyrus communis (related: pear)	Golden Delicious,Conférence	Type VI secretion system protein	increased virulence (hypervirulence),reduced virulence,unaffected pathogenicity	.	True	False	False	False	False	False	False	False	True	False	False
.	.	.	.	.	.	PHI:7420	CFPB1430	EAMY _3204	Erwinia amylovora	CFBP 1430	Fire blight	Eudicots	Malus domestica (related: apple),Pyrus communis (related: pear)	Golden Delicious,Conférence	Type VI secretion system protein	increased virulence (hypervirulence),reduced virulence,unaffected pathogenicity	.	True	False	False	False	False	False	False	False	False	False	False
.	.	.	.	.	.	PHI:7421	CFPB1430	EAMY _3205	Erwinia amylovora	CFBP 1430	Fire blight	Eudicots	Malus domestica (related: apple),Pyrus communis (related: pear)	Golden Delicious,Conférence	Type VI secretion system protein	increased virulence (hypervirulence),reduced virulence,unaffected pathogenicity	.	True	False	False	False	False	False	False	False	False	False	False
.	.	.	.	.	.	PHI:7422	CFPB1430	EAMY _3206	Erwinia amylovora	CFBP 1430	Fire blight	Eudicots	Malus domestica (related: apple),Pyrus communis (related: pear)	Golden Delicious,Conférence	Type VI secretion system protein	increased virulence (hypervirulence),reduced virulence,unaffected pathogenicity	.	True	False	False	False	False	False	False	False	False	False	False
.	.	.	.	.	.	PHI:7423	CFPB1430	EAMY _3207	Erwinia amylovora	CFBP 1430	Fire blight	Eudicots	Malus domestica (related: apple),Pyrus communis (related: pear)	Golden Delicious,Conférence	Type VI secretion system protein	increased virulence (hypervirulence),reduced virulence,unaffected pathogenicity	.	True	False	False	False	False	False	False	False	False	False	False
.	.	.	.	.	.	PHI:7424	CFPB1430	EAMY _3208	Erwinia amylovora	CFBP 1430	Fire blight	Eudicots	Malus domestica (related: apple),Pyrus communis (related: pear)	Golden Delicious,Conférence	Type VI secretion system protein	increased virulence (hypervirulence),reduced virulence,unaffected pathogenicity	.	True	False	False	False	False	False	False	False	True	True	True
.	.	.	.	.	.	PHI:7425	CFPB1430	EAMY _3209	Erwinia amylovora	CFBP 1430	Fire blight	Eudicots	Malus domestica (related: apple),Pyrus communis (related: pear)	Golden Delicious,Conférence	Type VI secretion system protein	increased virulence (hypervirulence),reduced virulence,unaffected pathogenicity	.	True	False	False	False	False	False	False	False	False	False	False
.	.	.	.	.	.	PHI:7426	CFPB1430	EAMY _3210	Erwinia amylovora	CFBP 1430	Fire blight	Eudicots	Malus domestica (related: apple),Pyrus communis (related: pear)	Golden Delicious,Conférence	Type VI secretion system protein	increased virulence (hypervirulence),reduced virulence,unaffected pathogenicity	.	True	False	False	False	False	False	False	False	False	False	False
.	.	.	.	.	.	PHI:7433	CFPB1430	EAMY _3217	Erwinia amylovora	CFBP 1430	Fire blight	Eudicots	Malus domestica (related: apple),Pyrus communis (related: pear)	Golden Delicious,Conférence	Type VI secretion system protein	increased virulence (hypervirulence),reduced virulence,unaffected pathogenicity	.	True	False	False	True	False	False	False	False	True	False	False
.	.	.	.	.	.	PHI:7434	CFPB1430	EAMY _3218	Erwinia amylovora	CFBP 1430	Fire blight	Eudicots	Malus domestica (related: apple),Pyrus communis (related: pear)	Golden Delicious,Conférence	Type VI secretion system protein	increased virulence (hypervirulence),reduced virulence,unaffected pathogenicity	.	True	False	False	False	False	False	False	False	False	False	False
.	.	.	.	.	.	PHI:7435	CFPB1430	EAMY _3219	Erwinia amylovora	CFBP 1430	Fire blight	Eudicots	Malus domestica (related: apple),Pyrus communis (related: pear)	Golden Delicious,Conférence	Type VI secretion system protein	increased virulence (hypervirulence),reduced virulence,unaffected pathogenicity	.	True	False	False	False	False	False	False	False	False	False	False
.	.	.	.	.	.	PHI:7437	CFPB1430	EAMY _3221	Erwinia amylovora	CFBP 1430	Fire blight	Eudicots	Malus domestica (related: apple),Pyrus communis (related: pear)	Golden Delicious,Conférence	Type VI secretion system protein	increased virulence (hypervirulence),reduced virulence,unaffected pathogenicity	.	True	False	False	False	False	False	False	False	False	False	False
.	.	.	.	.	.	PHI:7440	CFPB1430	EAMY _3224	Erwinia amylovora	CFBP 1430	Fire blight	Eudicots	Malus domestica (related: apple),Pyrus communis (related: pear)	Golden Delicious,Conférence	Type VI secretion system protein	increased virulence (hypervirulence),reduced virulence,unaffected pathogenicity	.	True	False	False	True	False	False	False	False	True	True	True
.	.	.	.	.	.	PHI:4558	TW-XM	T6SS1	Escherichia coli	TW-XM	Meningitis	Birds	Anas platyrhynchos (related: mallard)	.	Type VI secretion systems (T6SSs) effectors	effector (plant avirulence determinant)	.	True	False	False	False	False	False	False	False	False	False	False
.	.	.	.	.	.	PHI:4559	TW-XM	T6SS2	Escherichia coli	TW-XM	Meningitis	Birds	Anas platyrhynchos (related: mallard)	.	Type VI secretion systems (T6SSs) effectors	effector (plant avirulence determinant)	.	True	False	False	False	False	False	False	False	False	False	False
.	.	.	.	.	.	PHI:4560	CB9615	VgrG	Escherichia coli	TW-XM	Meningitis	Birds	Anas platyrhynchos (related: mallard)	.	Type VI secretion systems (T6SSs) effectors	effector (plant avirulence determinant)	.	True	False	False	False	False	False	False	False	False	False	False
.	.	.	.	.	.	PHI:9051	H37Rv	Rv2770c (PPE44)	Mycolicibacterium smegmatis	MC2 155	Tuberculosis	Primates,Rodents	Homo sapiens (related: human),Mus musculus (related: house mouse)	THP-1 cells,RAW 264.7	Uncharacterized PPE family protein	increased virulence (hypervirulence)	.	True	False	False	False	False	False	False	False	False	False	False
.	.	.	.	.	.	PHI:8933	SCRI1043	rsmS (ECA1172)	Pectobacterium atrosepticum	SCRI 1043	Soft rot of potato tubers and blackleg disease in potato stems	Eudicots	Solanum tuberosum (related: potato)	Maris Piper	Uncharacterized protein	increased virulence (hypervirulence)	.	True	False	False	False	False	False	False	False	False	False	False
.	.	.	PC_00DR18	PC_06R69Q	B0LLU1#PHI:1134	PHI:1134	IBCN18	ipa	Leptosphaeria maculans	IBCN18	Phoma stem canker	Eudicots	Arabidopsis thaliana (related: thale cress)	.	Unknown	increased virulence (hypervirulence)	.	True	False	False	False	False	False	False	False	False	False	False
.	.	.	.	.	.	PHI:3633	H37Rv	UmaA1	Mycobacterium tuberculosis	H37Rv	Tuberculosis	Rodents	Mus musculus (related: house mouse)	SCID	Unknown mycolic acid methyltransferase	increased virulence (hypervirulence)	.	True	False	False	False	False	False	False	False	False	False	False
.	.	.	PC_04VUTK	PC_002TKG	P69996#PHI:3145	PHI:3145	.	urease	Helicobacter pylori	G27	Gastric infections	Moths	Galleria mellonella (related: greater wax moth)	.	virulence determinants	reduced virulence	.	True	False	False	False	False	False	False	False	False	False	False
.	.	.	.	.	.	PHI:4562	L1/440/LN	CDS5 (pgp3)	Chlamydia trachomatis	25667R	Urinary tract infections	Rodents	Mus musculus (related: house mouse)	Swiss Webster	Virulence effector	reduced virulence	.	True	False	False	False	False	False	False	False	False	False	False
.	.	.	.	.	.	PHI:4176	D s0432-1	pecS	Dickeya solani	IFB0123,IFB0158	Soft rot	Eudicots	Solanum tuberosum (related: potato)	.	virulence negative regulators	increased virulence (hypervirulence)	.	True	False	False	False	False	False	False	False	False	False	False
.	.	.	.	.	.	PHI:4177	D s0432-1	pecT	Dickeya solani	IFB0223	Soft rot	Eudicots	Solanum tuberosum (related: potato)	.	virulence negative regulators	increased virulence (hypervirulence)	.	True	False	False	False	False	False	False	False	False	False	False
.	.	.	.	.	.	PHI:6370	Pf-5	vfr	Pseudomonas fluorescens	FD6	Opportunistic infections	Monocots	Triticum aestivum (related: bread wheat)	.	Virulence regulator	increased virulence (hypervirulence)	.	True	False	False	False	False	False	False	False	False	False	False
.	.	.	PC_00LSSX	PC_02RBSI	Q6FXU7#PHI:7980	PHI:7980	CBS 138	CgPDR1	Candida glabrata	CBS 138	Disseminated candidiasis	Primates	Homo sapiens (related: human)	Caco-2 cells (ATCC HTB-37),293T cells (ATCC CRL-3216)	Zn(2)-Cys(6) pleiotropic drug resistance transcription factor	increased virulence (hypervirulence)	.	True	False	False	False	False	False	False	False	False	False	False
.	.	.	.	.	.	PHI:6773	B31	bbf20	Borreliella burgdorferi	B31 A3	Lyme disease	Rodents	Mus musculus (related: house mouse)	C3H/HeN	.	unaffected pathogenicity	.	False	True	True	True	True	True	True	True	False	False	False
.	.	.	.	.	.	PHI:7907	IP 32953	hmuT	Yersinia pseudotuberculosis	IP2666	Zoonotic infection	Even-toed ungulates	Ovis aries (related: sheep)	.	ABC transporter, periplasmic hemin-binding protein	unaffected pathogenicity	.	False	True	True	True	True	True	True	True	False	False	False
.	.	.	.	.	.	PHI:7956	ATCC 700721; MGH 78578	pagP	Klebsiella pneumoniae	52.145	Pneumonia	Moths	Galleria mellonella (related: greater wax moth)	.	Acyltransferase	unaffected pathogenicity	.	False	True	True	True	True	True	True	True	False	False	False
.	.	.	.	.	.	PHI:3788	PAO1	PA4351	Pseudomonas aeruginosa	PAO1	Infections	Beetles	Tenebrio molitor (related: yellow mealworm)	.	acyltransferases	unaffected pathogenicity	.	False	True	False	True	False	False	True	True	False	False	False
.	.	.	.	.	.	PHI:7847	.	papG	Escherichia coli	F11	Neonatal meningitis	Rodents	Mus musculus (related: house mouse)	BALB/c	Adhesin	unaffected pathogenicity	.	False	True	True	True	True	True	True	True	False	False	False
.	.	.	.	.	.	PHI:7901	IP 32953	YadA	Yersinia pseudotuberculosis	IP2666	Zoonotic infection	Even-toed ungulates	Ovis aries (related: sheep)	.	Adhesin	unaffected pathogenicity	.	False	True	True	True	True	True	True	True	False	False	False
.	.	.	.	.	.	PHI:3120	DC3000	PSPTO_3331	Pseudomonas syringae	pv. Tomato str DC3000	Bacterial speck of tomato	Eudicots	Solanum lycopersicum (related: tomato),Nicotiana tabacum (related: common tobacco)	.	Alkaline proteinase inhibitor	unaffected pathogenicity	deletions do not affect the hypersensitive response orin planta growth of the resulting strains	False	True	False	True	False	True	True	True	False	False	False
.	.	.	PC_08GYNM	PC_08GYNM	A0A0H2XIJ3#PHI:7349	PHI:7349	USA300_FPR3757	atl	Staphylococcus aureus	JE2	Skin infections; food poisoning; respiratory diseases	Bony fishes	Danio rerio (related: zebrafish)	.	Autolysin	unaffected pathogenicity	.	False	True	True	False	True	True	True	True	False	False	False
.	.	.	PC_05OR04	PC_007OXN	G4NGX3#PHI:2093	PHI:2093	70-15	Mid1	Magnaporthe oryzae	Guy11	Rice blast	Monocots	Triticum (related: wheat),Hordeum vulgare (related: barley)	Norin,Chinese Spring,subsp. vulgare Nakaizumi (related: domesticated barley)	Ca2+-permeable channel	reduced virulence,unaffected pathogenicity	.	False	True	True	True	True	True	True	True	True	False	False
.	.	.	.	.	.	PHI:6347	SM1890	NDM-1	Escherichia coli,Klebsiella pneumoniae	J53,CG43	Infections,Pneumonia	Moths	Galleria mellonella (related: greater wax moth)	.	Carbapenemase	unaffected pathogenicity	.	False	True	True	True	True	True	True	True	False	False	False
.	.	.	PC_042HJF	PC_05XXGX	Q96WN1#PHI:542	PHI:542	SAS56	BCCAT2	Botrytis cinerea	.	Grey mold	Eudicots	Phaseolus vulgaris (related: kidney bean),Solanum lycopersicum (related: tomato)	.	Catalase	unaffected pathogenicity	.	False	True	True	True	True	True	True	True	False	False	False
.	.	.	PC_05MZSS	PC_05AVLT	A4QUT2#PHI:2183	PHI:2183	70-15	CPXB	Magnaporthe oryzae	Ina86-137	Rice blast	Monocots	Oryza sativa (related: rice)	Nipponbare	Catalase-Peroxidase	unaffected pathogenicity	.	False	True	True	True	True	True	True	True	False	False	False
.	.	.	.	.	.	PHI:5444	PAO1	PA0517	Pseudomonas aeruginosa	PAO1	Nosocomial infections	Moths,Rodents	Galleria mellonella (related: greater wax moth),Mus musculus (related: house mouse)	C57Bl/6	Cell envelope protein	unaffected pathogenicity	.	False	True	True	True	True	True	True	True	False	False	False
.	.	.	.	.	.	PHI:5445	PAO1	PA1645	Pseudomonas aeruginosa	PAO1	Nosocomial infections	Moths,Rodents	Galleria mellonella (related: greater wax moth),Mus musculus (related: house mouse)	C57Bl/6	Cell envelope protein	unaffected pathogenicity	.	False	True	True	True	True	True	True	True	False	False	False
.	.	.	.	.	.	PHI:5446	PAO1	PA1981	Pseudomonas aeruginosa	PAO1	Nosocomial infections	Moths,Rodents	Galleria mellonella (related: greater wax moth),Mus musculus (related: house mouse)	C57Bl/6	Cell envelope protein	unaffected pathogenicity	.	False	True	True	True	True	True	True	True	False	False	False
.	.	.	.	.	.	PHI:5447	PAO1	PA3786	Pseudomonas aeruginosa	PAO1	Nosocomial infections	Moths,Rodents	Galleria mellonella (related: greater wax moth),Mus musculus (related: house mouse)	C57Bl/6	Cell envelope protein	unaffected pathogenicity	.	False	True	False	True	True	True	True	True	False	False	False
.	.	.	.	.	.	PHI:5448	PAO1	PA4485	Pseudomonas aeruginosa	PAO1	Nosocomial infections	Moths,Rodents	Galleria mellonella (related: greater wax moth),Mus musculus (related: house mouse)	C57Bl/6	Cell envelope protein	unaffected pathogenicity	.	False	True	True	True	True	True	True	True	False	False	False
.	.	.	PC_03DM1H	PC_03TH3F	Q6FY32#PHI:7931	PHI:7931	CBS 138	Cgyps7	Candida glabrata	BG2	Disseminated candidiasis	Rodents,Primates	Mus musculus (related: house mouse),Homo sapiens (related: human)	BALB/c,THP-1 cell line	Cell surface-associated aspartyl protease (yapsins)	reduced virulence,unaffected pathogenicity	.	False	True	True	True	True	True	True	True	True	False	False
.	.	.	PC_06QMXB	PC_06CO3F	Q6FVH4#PHI:7934	PHI:7934	CBS 138	Cgyps10	Candida glabrata	BG2	Disseminated candidiasis	Rodents,Primates	Mus musculus (related: house mouse),Homo sapiens (related: human)	BALB/c,THP-1 cell line	Cell surface-associated aspartyl protease (yapsins)	reduced virulence,unaffected pathogenicity	.	False	True	True	False	True	True	True	True	True	False	False
.	.	.	PC_06QMXB	PC_03ZO4H	Q6FVH6#PHI:7932	PHI:7932	CBS 138	Cgyps8	Candida glabrata	BG2	Disseminated candidiasis	Rodents,Primates	Mus musculus (related: house mouse),Homo sapiens (related: human)	BALB/c,THP-1 cell line	Cell surface-associated aspartyl protease (yapsins)	reduced virulence,unaffected pathogenicity	.	False	True	True	False	True	True	True	True	True	False	False
.	.	.	PC_06QMXB	PC_03SA8J	Q6FVH5#PHI:7933	PHI:7933	CBS 138	Cgyps9	Candida glabrata	BG2	Disseminated candidiasis	Rodents,Primates	Mus musculus (related: house mouse),Homo sapiens (related: human)	BALB/c,THP-1 cell line	Cell surface-associated aspartyl protease (yapsins)	reduced virulence,unaffected pathogenicity	.	False	True	True	True	True	True	True	True	True	False	False
.	.	.	PC_061AIE	PC_049QHS	Q8J0H8#PHI:7228	PHI:7228	Guy11	tre1	Magnaporthe oryzae	Guy11	Rice blast disease	Monocots	Oryza sativa (related: rice)	CO39	Cell wall-localized enzyme with characteristics of both neutral and acidic trehalases	unaffected pathogenicity	.	False	True	False	False	False	True	True	True	False	False	False
.	.	.	PC_03F27U	PC_01K70Z	Q4WNE1#PHI:4017	PHI:4017	Af293	CfmC	Aspergillus fumigatus	Ku80	Invasive pulmonary aspergillosis	Rodents	Mus musculus (related: house mouse)	ICR	cell-wall proteins	unaffected pathogenicity	.	False	True	True	True	True	True	True	True	False	False	False
.	.	.	PC_05I8IS	PC_01GNND	Q4WMA6#PHI:4016	PHI:4016	Af293	CfmB	Aspergillus fumigatus	Ku80	Invasive pulmonary aspergillosis	Rodents	Mus musculus (related: house mouse)	ICR	cell-wall proteins	unaffected pathogenicity	.	False	True	True	True	True	True	True	True	False	False	False
PC_00DXJA	PC_00DXJA	PC_00TYAC	PC_03H3I2	PC_05QCAP	Q4WLB9#PHI:4015	PHI:4015	Af293	CfmA	Aspergillus fumigatus	Ku80	Invasive pulmonary aspergillosis	Rodents	Mus musculus (related: house mouse)	ICR	cell-wall proteins	unaffected pathogenicity	.	False	True	True	True	True	True	True	True	True	False	False
.	.	.	PC_03CUO6	PC_00UQBS	P82476#PHI:8600	PHI:8600	H99	Cda3 (CNAG_01239)	Cryptococcus neoformans	KN99α	Fungal meningitis	Rodents	Mus musculus (related: house mouse)	CBA/J	Chitin deacetylase	unaffected pathogenicity	.	False	True	True	True	True	True	True	True	False	False	False
.	.	.	PC_03RPEH	PC_01NGEM	L2FHG9#PHI:3972	PHI:3972	Nara gc5	CDA	Colletotrichum gloeosporioides	Cg-14	Anthracnose	Flowering plants	Persea americana (related: avocado)	Fuerte	Chitin deacetylase	unaffected pathogenicity	.	False	True	True	True	True	True	True	True	False	False	False
.	.	.	PC_07V9JZ	PC_05G7JV	A0A151V4F3#PHI:6391	PHI:6391	70-15	CDA2	Magnaporthe oryzae	Guy11	Rice blast	Monocots	Oryza sativa (related: rice)	CO-39	Chitin deacetylase	unaffected pathogenicity	.	False	True	False	True	True	True	True	True	False	False	False
.	.	.	PC_03FMFT	PC_06PNZG	Q8X1D7#PHI:2854	PHI:2854	.	mig2-1	Ustilago maydis	SG200	Smut disease	Monocots	Zea mays (related: maize)	subsp. mays (related: maize)	cis-Active Elements	unaffected pathogenicity	.	False	True	True	True	True	True	True	True	False	False	False
.	.	.	PC_03FMFT	PC_03FMFT	Q8X1D5#PHI:2853	PHI:2853	.	Mig2-4	Ustilago maydis	SG200	Smut disease	Monocots	Zea mays (related: maize)	subsp. mays (related: maize)	cis-Active Elements	unaffected pathogenicity	.	False	True	True	True	True	True	True	True	False	False	False
.	.	.	PC_03FMFT	PC_02V2PG	Q8X1D4#PHI:2855	PHI:2855	.	mig2-5	Ustilago maydis	SG200	Smut disease	Monocots	Zea mays (related: maize)	subsp. mays (related: maize)	cis-Active Elements	unaffected pathogenicity	.	False	True	True	True	True	True	True	True	False	False	False
.	.	.	PC_03KEUG	PC_03KEUG	Q8X1D6#PHI:2856	PHI:2856	.	mig2-2	Ustilago maydis	SG200	Smut disease	Monocots	Zea mays (related: maize)	subsp. mays (related: maize)	cis-Active Elements	unaffected pathogenicity	.	False	True	True	True	True	True	True	True	False	False	False
.	.	.	PC_069DH8	PC_069DH8	Q58ID3#PHI:2851	PHI:2851	.	Mig2-6	Ustilago maydis	SG200	Smut disease	Monocots	Zea mays (related: maize)	subsp. mays (related: maize)	cis-Active Elements	unaffected pathogenicity	.	False	True	True	True	True	True	True	True	False	False	False
.	.	.	.	.	.	PHI:4068	H37Rv	socA	Mycobacterium tuberculosis	H37Rv	Tuberculosis	Rodents	Mus musculus (related: house mouse)	C57BL/6	Copper-Responsive RicR Regulon	unaffected pathogenicity	.	False	True	False	True	False	False	True	True	False	False	False
.	.	.	PC_040GGD	PC_03ZGAP	Q00298#PHI:69	PHI:69	SAS56	CUTA	Botrytis cinerea	B05.10	Grey mold	Eudicots	Phaseolus vulgaris (related: kidney bean),Dianthus caryophyllus (related: clove pink),Gerbera (no common name found),Solanum lycopersicum (related: tomato)	cv. Hiltrudcv. Paradiser	Cutinase	unaffected pathogenicity	.	False	True	True	True	True	True	True	True	False	False	False
.	.	.	PC_04W304	PC_061S6M	Q99174#PHI:2849	PHI:2849	PGB153	cutA	Fusarium solani	f. sp. cucurbitae PGB153	Storage rots	Eudicots	Cucurbita maxima (related: winter squash),Cucurbita moschata (related: crookneck pumpkin)	Crown,Delica,Triamble	Cutinase	unaffected pathogenicity	.	False	True	True	True	True	True	True	True	False	False	False
.	.	.	.	.	.	PHI:2651	LT2	yedX	Salmonella enterica	subsp. enterica serovar Typhimurium strain SL1344	Food poisoning	Rodents,Birds	Mus musculus (related: house mouse),Gallus gallus (related: chicken)	C57BL6	Cyclic amidohydrolase that hydrolyses 5-hydroxyisourate (5-HIU)	unaffected pathogenicity	.	False	True	True	True	True	True	True	True	False	False	False
PC_06FCV2	PC_081AOA	PC_081AOA	PC_00MJLN	PC_03KFF7	I1S3C6#PHI:4246	PHI:4246	PH-1	xyl03624	Fusarium graminearum	PH-1	Fusarium head blight	Eudicots	Glycine max (related: soybean)	Demetra	Degradation of xylan components of plant cell wall	unaffected pathogenicity	.	False	True	True	True	True	True	True	True	False	False	False
.	.	.	.	.	.	PHI:6686	GT1	gra1	Toxoplasma gondii	RH	Toxoplasmosis	Rodents	Mus musculus (related: house mouse)	CD-1	Dense granule protein	lethal	.	False	True	True	True	True	True	True	True	False	False	False
.	.	.	.	.	.	PHI:6688	GT1	gra2	Toxoplasma gondii	RH	Toxoplasmosis	Rodents	Mus musculus (related: house mouse)	CD-1	Dense granule protein	unaffected pathogenicity	.	False	True	True	True	True	True	True	True	False	False	False
.	.	.	.	.	.	PHI:6690	GT1	gra4	Toxoplasma gondii	RH	Toxoplasmosis	Rodents	Mus musculus (related: house mouse)	CD-1	Dense granule protein	unaffected pathogenicity	.	False	True	True	True	True	True	True	True	False	False	False
.	.	.	PC_05G7I3	PC_04VQVY	D7UQ40#PHI:3347	PHI:3347	.	sol5	Alternaria solani	ALS1; ALS2	Early blight of potato	Eudicots	Solanum lycopersicum (related: tomato),Solanum tuberosum (related: potato)	Moneymaker,Russet Norkotah,Ranger Russet	Diels-Alderase	unaffected pathogenicity	.	False	True	True	True	True	True	True	True	False	False	False
.	.	.	PC_038TOA	PC_040764	B6E222#PHI:1154	PHI:1154	IPO323	cyp51/erg11	Zymoseptoria tritici	V103.9	Septoria leaf blotch	Monocots	Triticum (related: wheat)	.	eburicol 14 alpha-demethylase	chemistry target: resistance to chemical	.	False	True	True	True	True	True	True	True	False	False	False
.	.	.	PC_038TOA	PC_00DMCG	B6E218#PHI:1149	PHI:1149	IPO323	cyp51/erg11	Zymoseptoria tritici	R6-31	Septoria leaf blotch	Monocots	Triticum (related: wheat)	.	eburicol 14 alpha-demethylase	chemistry target: resistance to chemical	.	False	True	True	True	True	False	True	True	False	False	False
.	.	.	PC_038TOA	PC_00DMCH	B6E221#PHI:1150	PHI:1150	IPO323	cyp51/erg11	Zymoseptoria tritici	Berdun 4	Septoria leaf blotch	Monocots	Triticum (related: wheat)	.	eburicol 14 alpha-demethylase	chemistry target: resistance to chemical	.	False	True	True	True	True	False	True	True	False	False	False
.	.	.	.	.	.	PHI:3434	Temecula1	PD1063	Xylella fastidiosa	Fetzer	Pierce's disease of grapevines	Eudicots	Vitis vinifera (related: wine grape)	Thompson	encodes an outer membrane protein	unaffected pathogenicity	.	False	True	True	True	True	True	True	True	False	False	False
.	.	.	PC_054OXN	PC_046YY5	Q4PIF8#PHI:3919	PHI:3919	521	fer1	Ustilago maydis	SG200	Smut disease	Monocots	Zea mays (related: maize)	subsp. mays (related: maize)	encoding an iron multicopper oxidase	reduced virulence	.	False	True	True	True	True	True	True	True	False	True	False
.	.	.	PC_012RNS	PC_068HDQ	G4N5V2#PHI:2978	PHI:2978	70-15	MoCel12A	Magnaporthe oryzae	Ina72 , race 031	Rice blast	Monocots	Oryza sativa (related: rice)	Shin-2	Endo-1,3-1,4- beta -glucanases in GH family 12	unaffected pathogenicity	.	False	True	True	True	True	True	True	True	False	False	False
PC_06FCV2	PC_081AOA	PC_081AOA	PC_040D6Z	PC_0685EO	Q8NJ73#PHI:2043	PHI:2043	.	XYL-6	Magnaporthe oryzae	CP987	Rice blast	Monocots	Oryza sativa (related: rice)	Sariceltik	endo-beta -1,4-D-Xylanase	unaffected pathogenicity	.	False	True	True	True	True	True	True	True	False	False	False
.	.	.	PC_05C50F	PC_028478	Q9C1F9#PHI:566	PHI:566	.	cel2	Bipolaris zeicola	367-1a	Leaf spot	Monocots	Zea mays (related: maize)	.	Endo-beta-1,4-glucanase	unaffected pathogenicity	.	False	True	False	True	True	True	True	True	False	False	False
.	.	.	PC_0554I9	PC_02V2M6	Q00351#PHI:573	PHI:573	SB111	XYL3	Bipolaris zeicola	SB111	Leaf spot	Monocots	Zea mays (related: maize)	.	Endo-beta-1,4-xylanase	unaffected pathogenicity	.	False	True	True	True	True	True	True	True	False	False	False
.	.	.	PC_05ST4K	PC_03ZP7G	Q6IVV6#PHI:547	PHI:547	SAS56	CEL5A	Botrytis cinerea	.	Grey mold	Eudicots	Solanum lycopersicum (related: tomato),Gerbera (no common name found)	.	endo-beta-1,4-xylanase	unaffected pathogenicity	.	False	True	True	True	True	True	True	True	False	False	False
.	.	.	PC_063QAZ	PC_058OCW	Q06562#PHI:571	PHI:571	SB111	XYL1	Bipolaris zeicola	SB111	Leaf spot	Monocots	Zea mays (related: maize)	.	Endo-beta-1,4-xylanase	unaffected pathogenicity	.	False	True	True	True	True	True	True	True	False	False	False
.	.	.	PC_063QAZ	PC_00ZX1H	P0CT48#PHI:567	PHI:567	Ken60-19	XYL1 (XYN22)	Magnaporthe oryzae	CP987	Rice blast	Monocots	Oryza sativa (related: rice),Hordeum vulgare (related: barley),Eragrostis curvula (related: weeping love grass)	subsp. vulgare (related: domesticated barley)	Endo-beta-1,4-xylanase	unaffected pathogenicity	.	False	True	True	True	True	True	True	True	False	False	False
.	.	.	PC_063QAZ	PC_03ZQN9	Q00350#PHI:572	PHI:572	SB111	XYL2	Bipolaris zeicola	SB111	Leaf spot	Monocots	Zea mays (related: maize)	.	Endo-beta-1,4-xylanase	unaffected pathogenicity	.	False	True	True	True	True	True	True	True	False	False	False
.	.	.	PC_063QAZ	PC_05A8L9	Q9C1R1#PHI:570	PHI:570	.	XYL4	Fusarium oxysporum	f.sp.lycopersici strain 4287 (race 2)	Vascular wilt	Eudicots	Solanum lycopersicum (related: tomato)	.	Endo-beta-1,4-xylanase	unaffected pathogenicity	.	False	True	True	True	True	True	True	True	False	False	False
PC_06FCV2	PC_081AOA	PC_081AOA	PC_00MJLN	PC_05QTUA	Q01176#PHI:568	PHI:568	Ken60-19	XYL2 (XYN33)	Magnaporthe oryzae	CP987	Rice blast	Monocots	Eragrostis curvula (related: weeping love grass),Oryza sativa (related: rice),Hordeum vulgare (related: barley)	subsp. vulgare (related: domesticated barley)	Endo-beta-1,4-xylanase	unaffected pathogenicity	.	False	True	True	True	True	True	True	True	False	False	False
PC_06FCV2	PC_081AOA	PC_081AOA	PC_040D6Z	PC_01W7KD	O59937#PHI:569	PHI:569	42-87	XYL3	Fusarium oxysporum	f.sp.lycopersici strain 4287 (race 2)	Vascular wilt	Eudicots	Solanum lycopersicum (related: tomato)	.	Endo-beta-1,4-xylanase	unaffected pathogenicity	.	False	True	True	True	True	True	True	True	False	False	False
.	.	.	PC_041OTP	PC_022CA3	Q9C4A0#PHI:2817	PHI:2817	AC325	Aapg1	Alternaria alternata	AC325	Brown spot	Eudicots	Citrus jambhiri (related: rough lemon)	.	Endopolygalacturonase	unaffected pathogenicity	.	False	True	True	True	True	True	True	True	False	False	False
.	.	.	PC_041OTP	PC_00W1MD	O00094#PHI:114	PHI:114	42-87	PG1	Fusarium oxysporum	42-87 (race2)	Vascular wilt	Eudicots	Solanum lycopersicum (related: tomato)	.	Endopolygalacturonase	unaffected pathogenicity	.	False	True	True	True	True	True	True	True	False	False	False
.	.	.	PC_01S73V	PC_0464CZ	Q96VZ3#PHI:181	PHI:181	r6	PGX1	Fusarium oxysporum	42-87 (race2)	Vascular wilt	Eudicots	Solanum lycopersicum (related: tomato)	.	Exopolygalacturonase	unaffected pathogenicity	.	False	True	True	True	True	True	True	True	False	False	False
.	.	.	PC_01S73V	PC_02UWK1	Q00359#PHI:115	PHI:115	SB111	PGX1	Bipolaris zeicola	SB111	Leaf spot	Monocots	Zea mays (related: maize)	.	Exopolygalacturonase	unaffected pathogenicity	.	False	True	False	False	False	True	True	True	False	False	False
.	.	.	.	.	.	PHI:6099	AJ218	MrkA	Klebsiella pneumoniae	Kpn 123/01	Pneumonia	Rodents	Mus musculus (related: house mouse)	RAW 264.7	Ferrous iron transporter	unaffected pathogenicity	.	False	True	True	True	True	True	True	True	False	False	False
.	.	.	.	.	.	PHI:6136	F2365	PrsA1	Listeria monocytogenes	10403S	Listeriosis	Rodents	Mus musculus (related: house mouse)	Swiss webster	Foldase	unaffected pathogenicity	.	False	True	True	True	True	True	True	True	False	False	False
.	.	.	.	.	.	PHI:7031	DC3000	algD	Pseudomonas syringae	pv. Tomato str DC3000	Bacterial speck of tomato	Eudicots	Solanum lycopersicum (related: tomato)	Moneymaker	GDP mannose dehydrogenase	unaffected pathogenicity	.	False	True	True	True	True	True	True	True	False	False	False
.	.	.	PC_01CA68	PC_067XVZ	G4MQW5#PHI:7320	PHI:7320	70-15	GH18	Magnaporthe oryzae	Guy11	Rice blast	Monocots	Oryza sativa (related: rice)	CO-39	Glycosidase hydrolase	unaffected pathogenicity	.	False	True	True	True	True	True	True	True	False	False	False
.	.	.	PC_011QX9	PC_03DWLQ	I1RX03#PHI:3985	PHI:3985	.	FGSG_08844 (Sc gpi7)	Fusarium graminearum	PH-1	Fusarium head blight	Monocots	Triticum aestivum (related: bread wheat)	Norm	Glycosylphosphatidylinositol-Anchored Proteins	unaffected pathogenicity	.	False	True	True	False	True	True	True	True	False	False	False
.	.	.	PC_01J1SZ	PC_00M3CX	I1RD96#PHI:3984	PHI:3984	.	FGSG_01588 (Sc gpi7)	Fusarium graminearum	PH-1	Fusarium head blight	Monocots	Triticum aestivum (related: bread wheat)	Norm	Glycosylphosphatidylinositol-Anchored Proteins	unaffected pathogenicity	.	False	True	True	False	True	True	True	True	False	False	False
.	.	.	.	.	.	PHI:3268	150	YraS	Yersinia ruckeri	150	Enteric redmouth disease	Bony fishes	Oncorhynchus mykiss (related: rainbow trout)	.	Heat sensitive alkyl sulphatase	unaffected pathogenicity	.	False	True	True	False	True	True	True	True	False	False	False
.	.	.	PC_04VTI9	PC_04VTI9	Q8J1W4#PHI:291	PHI:291	T5	CPPH1	Claviceps purpurea	20.1	Ergot	Monocots	Secale cereale (related: rye)	.	Hydrophobin	unaffected pathogenicity	.	False	True	True	True	True	True	True	True	False	False	False
.	.	.	PC_07432X	PC_03STN1	Q4WX65#PHI:2540	PHI:2540	Af293	IPP1	Aspergillus fumigatus	CEA10	Invasive pulmonary aspergillosis	Lethal pathogen phenotype	Lethal pathogen phenotype	Lethal pathogen phenotype	Inorganic pyrophosphatase	lethal	.	False	True	False	True	False	False	True	True	False	False	False
.	.	.	PC_02DK45	PC_01GCZ7	G4NGA7#PHI:2032	PHI:2032	.	VTL1	Magnaporthe oryzae	Guy11	Rice blast	Monocots	Oryza sativa (related: rice)	CO39	intracellular triacylglycerol lipases	unaffected pathogenicity	.	False	True	True	True	True	True	True	True	False	False	False
.	.	.	.	.	.	PHI:4955	6/69	psn	Yersinia pestis	CO92	Pneumonic plague	Rodents	Mus musculus (related: house mouse)	Swiss Webster	Iron binding	unaffected pathogenicity	.	False	True	True	True	True	True	True	True	False	False	False
.	.	.	.	.	.	PHI:6654	CP9	ireA	Escherichia coli	DE205B	Avian colibacillosis	Birds	Anas platyrhynchos (related: mallard)	.	Iron-regulated outer membrane virulence protein	unaffected pathogenicity	.	False	True	True	False	False	True	True	True	False	False	False
.	.	.	PC_07EEST	PC_0141V9	Q5RLJ7#PHI:397	PHI:397	H99	LAC2	Cryptococcus neoformans	H99	Cryptococcosis	Rodents	Mus musculus (related: house mouse)	.	Laccase	unaffected pathogenicity	.	False	True	True	True	True	True	True	True	False	False	False
.	.	.	PC_02MK1T	PC_04RXDY	Q96WM9#PHI:552	PHI:552	SAS56	BcLCC2	Botrytis cinerea	SAS56	Grey mold	Eudicots,Monocots	Phaseolus vulgaris (related: kidney bean),Solanum lycopersicum (related: tomato),Vitis (no common name found),Arachis hypogaea (related: peanut)	.	Laccase2	unaffected pathogenicity	.	False	True	True	True	True	True	True	True	False	False	False
.	.	.	PC_073S07	PC_06MATJ	Q33BM7#PHI:4191	PHI:4191	UP-MMC	LipL41	Leptospira interrogans	serovar Manilae L495	Leptospirosis	Rodents	Mesocricetus auratus (related: golden hamster)	.	Leptospiral Outer Membrane Protein	unaffected pathogenicity	.	False	True	True	True	True	True	True	True	False	False	False
.	.	.	PC_03JY42	PC_064CU3	Q5XTQ4#PHI:541	PHI:541	SAS56	LIP1	Botrytis cinerea	B05.10	Grey mold	Eudicots	Phaseolus vulgaris (related: kidney bean),Gerbera (no common name found),Solanum lycopersicum (related: tomato),Dianthus caryophyllus (related: clove pink)	.	Lipase	unaffected pathogenicity	.	False	True	True	True	True	True	True	True	False	False	False
.	.	.	PC_06LPHB	PC_06TUFD	J4VU52#PHI:7380	PHI:7380	ARSEF 2860	Blys7	Beauveria bassiana	ARSEF2860	White muscardine disease	Moths	Galleria mellonella (related: greater wax moth)	.	Lysin motif (LysM) containing protein	unaffected pathogenicity	.	False	True	True	True	True	True	True	True	False	False	False
.	.	.	PC_06LPHB	PC_06MOF5	J4KL74#PHI:7381	PHI:7381	ARSEF 2860	Blys8	Beauveria bassiana	ARSEF2860	White muscardine disease	Moths	Galleria mellonella (related: greater wax moth)	.	Lysin motif (LysM) containing protein	unaffected pathogenicity	.	False	True	True	True	True	True	True	True	False	False	False
PC_06FCV2	PC_06NMS2	PC_06NMS2	PC_00N5Z1	PC_0203WM	J5JFB6#PHI:7379	PHI:7379	ARSEF 2860	Blys6	Beauveria bassiana	ARSEF2860	White muscardine disease	Moths	Galleria mellonella (related: greater wax moth)	.	Lysin motif (LysM) containing protein	unaffected pathogenicity	.	False	True	True	True	True	True	True	True	False	False	False
PC_06FCV2	PC_06NMS2	PC_06NMS2	PC_04VLRK	PC_070RNG	Q4WRR0#PHI:8935	PHI:8935	Af293	ldpB (Afu1g15420)	Aspergillus fumigatus	AfS35	Invasive pulmonary aspergillosis	Rodents	Mus musculus (related: house mouse)	ICR	LysM domain protein	unaffected pathogenicity	.	False	True	True	True	True	True	True	True	False	False	False
.	.	.	PC_00HLGA	PC_02I8LK	Q4WER9#PHI:8934	PHI:8934	Af293	ldpA (Afu5g03980)	Aspergillus fumigatus	AfS35	Invasive pulmonary aspergillosis	Rodents	Mus musculus (related: house mouse)	ICR	LysM domain protein, putative	unaffected pathogenicity	.	False	True	True	True	True	True	True	True	False	False	False
.	.	.	PC_01BP5M	PC_01BP5M	A1A7T3#PHI:2647	PHI:2647	APEC O1	ivy	Escherichia coli	CH2	Colibacillosis; cellulitis; swollen head syndrome	Birds	Gallus gallus (related: chicken)	.	Lysozyme inhibitor	unaffected pathogenicity	.	False	True	True	True	True	True	True	True	False	False	False
.	.	.	PC_05EATT	PC_05EATT	P76002#PHI:2648	PHI:2648	K-12 substr. MG1655	pliG	Escherichia coli	CH2	Colibacillosis; cellulitis; swollen head syndrome	Birds	Gallus gallus (related: chicken)	.	Lysozyme inhibitor	unaffected pathogenicity	.	False	True	True	True	True	True	True	True	False	False	False
.	.	.	.	.	.	PHI:8772	306	mltB2.1 (XAC_RS22275)	Xanthomonas citri	subsp. Citri, strain 306	Citrus canker	Eudicots	Citrus sinensis (related: sweet orange)	L. Osbeck, Pera Rio	Lytic murein transglycosylase	unaffected pathogenicity	.	False	True	True	True	True	True	True	True	False	False	False
.	.	.	.	.	.	PHI:8773	306	mltB2.2 (XAC_RS16355)	Xanthomonas citri	subsp. Citri, strain 306	Citrus canker	Eudicots	Citrus sinensis (related: sweet orange)	L. Osbeck, Pera Rio	Lytic murein transglycosylase	unaffected pathogenicity	.	False	True	True	True	True	True	True	True	False	False	False
PC_06FCV2	PC_0334QE	PC_0334QE	PC_016PNP	PC_06BBAJ	G9JLA8#PHI:3378	PHI:3378	ISPaVe ER 1211	Plegl1	Pseudopyrenochaeta lycopersici	ISPaVe ER 1211	Corky root rot of tomato	Eudicots	Solanum lycopersicum (related: tomato)	Corbarino	lytic polysaccharide monooxygenase	unaffected pathogenicity	.	False	True	True	True	True	True	True	True	False	False	False
.	.	.	.	.	.	PHI:7456	H37Rv	flp	Mycobacterium tuberculosis	Erdman	Tuberculosis	Rodents	Mus musculus (related: house mouse)	C57Bl/6	Major pilin structural unit	unaffected pathogenicity	.	False	True	False	False	True	False	True	True	True	False	False
.	.	.	PC_01PX79	PC_03K798	A7EKS0#PHI:2807	PHI:2807	1980	Ss-Sl2	Sclerotinia sclerotiorum	SUN-F-M	No data found	Eudicots	Arabidopsis thaliana (related: thale cress),Brassica napus (related: rape)	.	Melanin formation and cell wall itegrity	unaffected pathogenicity	.	False	True	True	True	True	True	True	True	False	False	False
PC_08IU2W	PC_03SKNA	PC_03SKNA	PC_062T3X	PC_02YTOW	Q6WIH2#PHI:4971	PHI:4971	.	MEP2	Trichophyton mentagrophytes	ATCC 28185	Ringworm	Rodents	Cavia porcellus (related: domestic guinea pig)	.	Metalloprotease	unaffected pathogenicity	.	False	True	True	True	True	True	True	True	False	False	False
PC_08IU2W	PC_03SKNA	PC_03SKNA	PC_062T3X	PC_03UHXQ	Q6WIH3#PHI:4972	PHI:4972	.	MEP3	Trichophyton mentagrophytes	ATCC 28185	Ringworm	Rodents	Cavia porcellus (related: domestic guinea pig)	.	Metalloprotease	unaffected pathogenicity	.	False	True	True	True	True	True	True	True	False	False	False
.	.	.	.	.	.	PHI:8802	ME49	MIC13	Toxoplasma gondii	RH,ME49	Toxoplasmosis	Rodents,Primates	Mus musculus (related: house mouse),Homo sapiens (related: human)	ICR,HFF cells	Microneme protein	unaffected pathogenicity	.	False	True	True	True	True	True	True	True	False	False	False
.	.	.	.	.	.	PHI:6385	AYE	adeC	Acinetobacter baumannii	BM4587	Pneumonia; bloodstream infections	Rodents	Mus musculus (related: house mouse)	C57BL/6	Multidrug efflux protein	unaffected pathogenicity	.	False	True	True	False	True	False	True	True	False	False	False
.	.	.	.	.	.	PHI:6386	BM4454	adeI	Acinetobacter baumannii	BM4587	Pneumonia; bloodstream infections	Rodents	Mus musculus (related: house mouse)	C57BL/6	Multidrug efflux protein	unaffected pathogenicity	.	False	True	True	True	True	True	True	True	False	False	False
.	.	.	.	.	.	PHI:6388	BM4454	adeK	Acinetobacter baumannii	BM4587	Pneumonia; bloodstream infections	Rodents	Mus musculus (related: house mouse)	C57BL/6	Multidrug efflux protein	unaffected pathogenicity	.	False	True	True	True	True	True	True	True	False	False	False
.	.	.	.	.	.	PHI:8943	PAO1	nqrC (PA2997)	Pseudomonas aeruginosa	PAO1	Nosocomial infections	Moths,Eudicots	Galleria mellonella (related: greater wax moth),Lactuca sativa (related: garden lettuce)	Romaine	Na(+)-translocating NADH-quinone reductase	unaffected pathogenicity	.	False	True	False	True	False	False	True	True	False	False	False
.	.	.	.	.	.	PHI:6723	13	ChtD	Clostridium perfringens	JIR325	Human gas gangrene; clostridial myonecrosis	Rodents	Mus musculus (related: house mouse)	BALB/c	NEAT domain-containing cell surface protein involved in heme binding	unaffected pathogenicity	.	False	True	True	False	True	True	True	True	True	False	False
.	.	.	.	.	.	PHI:7570	Kp52.145	yfiR	Klebsiella pneumoniae	LM21	Pneumonia	Nematodes	Caenorhabditis elegans (related: roundworm)	.	Negative regulator of YfiBNR system	unaffected pathogenicity	.	False	True	False	True	True	True	True	True	False	False	False
.	.	.	.	.	.	PHI:7959	SS1681	nga	Streptococcus pyogenes	MGAS2221	Infections	Rodents	Mus musculus (related: house mouse)	CD-1	Nicotine adenine dinucleotide glycohydrolase	reduced virulence	.	False	True	True	False	False	False	True	True	False	False	False
.	.	.	.	.	.	PHI:5265	96-004	nga	Streptococcus pyogenes	MGAS23530	Skin lesions	Rodents	Mus musculus (related: house mouse)	CD1	Nicotine adenine dinucleotide glycohydrolase precursor	reduced virulence	.	False	True	True	False	False	False	True	True	False	False	False
.	.	.	PC_04WNHY	PC_00769T	Q09MP4#PHI:1009	PHI:1009	.	NPS6	Alternaria brassicicola	Tf383	Black spot	Eudicots	Arabidopsis thaliana (related: thale cress)	.	Non-ribosomal peptide synthetase	reduced virulence	.	False	True	False	False	True	False	True	True	False	False	False
.	.	.	.	.	.	PHI:8756	LT2	phoN	Salmonella enterica	subsp. enterica serovar Typhimurium str. 14028s	Salmonellosis	Eukaryotes	Dictyostelium discoideum (related: amoeba)	s	Non-specific acid phosphatase	unaffected pathogenicity	.	False	True	True	True	True	True	True	True	False	False	False
.	.	.	.	.	.	PHI:3460	Friedlin	NTPDase2	Leishmania major	MHOM/SU/73/5-ASKH	Leishmaniasis	Rodents	Mus musculus (related: house mouse)	BALB/c	nucleoside triphosphate diphosphohydrolases	unaffected pathogenicity	.	False	True	False	True	True	True	True	True	False	False	False
.	.	.	PC_067WES	PC_067WES	A0A0F6B9I4#PHI:6544	PHI:6544	14028S	yshA	Salmonella enterica	subsp. enterica serovar Typhimurium str. 14028s	Salmonellosis	Rodents	Mus musculus (related: house mouse)	BALB/c	O-Antigen Capsule	unaffected pathogenicity	.	False	True	True	True	True	True	True	True	False	False	False
.	.	.	.	.	.	PHI:7905	IP 32953	hmuR	Yersinia pseudotuberculosis	IP2666	Zoonotic infection	Even-toed ungulates	Ovis aries (related: sheep)	.	Outer membrane hemin receptor	unaffected pathogenicity	.	False	True	True	True	True	True	True	True	False	False	False
.	.	.	.	.	.	PHI:707	N16961	OmpU	Vibrio cholerae	O395	Cholera	Rodents	Mus musculus (related: house mouse)	.	Outer membrane protein	unaffected pathogenicity	.	False	True	True	True	True	True	True	True	False	False	False
.	.	.	.	.	.	PHI:8514	ICC168	nlpE	Citrobacter rodentium	DBS100	Colitis	Rodents	Mus musculus (related: house mouse)	C3H/HeJ	Outer-membrane lipoprotein	unaffected pathogenicity	.	False	True	True	True	True	True	True	True	False	False	False
.	.	.	PC_07UMXW	PC_04C2N2	A7EU07#PHI:4508	PHI:4508	1980 UF-70	Ss-odc1	Sclerotinia sclerotiorum	1980	White mold	Eudicots	Solanum lycopersicum (related: tomato),Phaseolus vulgaris (related: kidney bean),Glycine max (related: soybean),Apium graveolens (no common name found)	Bonnie Best,Bush Blue Lake 47,Harosoy,dulce group (related: stalk celery)	oxalate decarboxylase	unaffected pathogenicity	.	False	True	True	True	True	True	True	True	False	False	False
.	.	.	.	.	.	PHI:8953	M	PE35	Mycobacterium marinum	ATCC BAA-535	Opportunistic infections	Even-toed ungulates,Eukaryotes	Ovis aries (related: sheep),Acanthamoeba castellanii (no common name found)	.	PE family protein	unaffected pathogenicity	.	False	True	False	True	False	False	True	True	False	False	False
.	.	.	.	.	.	PHI:6840	KACC10331	pmt	Xanthomonas oryzae	pv. Oryzae BXO43	Bacterial leaf blight	Monocots	Oryza sativa (related: rice)	TN-1	Pectin methyl esterase	unaffected pathogenicity	.	False	True	False	True	False	False	True	True	False	False	False
.	.	.	.	.	.	PHI:8510	SU60	PPAD	Porphyromonas gingivalis	ATCC 33277	Periodontitis	Primates	Homo sapiens (related: human)	TIGK cells	Peptidylarginine deiminase	unaffected pathogenicity	.	False	True	True	True	True	True	True	True	False	False	False
.	.	.	.	.	.	PHI:8515	ICC168	cpxP	Citrobacter rodentium	DBS100	Colitis	Rodents	Mus musculus (related: house mouse)	C3H/HeJ	Periplasmic protein	unaffected pathogenicity	.	False	True	True	True	True	True	True	True	False	False	False
.	.	.	.	.	.	PHI:4010	M93Sm	Plp	Vibrio anguillarum	M93Sm	Vibriosis	Bony fishes	Oncorhynchus mykiss (related: rainbow trout)	.	phosphatidylcholine-specific phospholipase	unaffected pathogenicity	.	False	True	True	True	True	True	True	True	False	False	False
.	.	.	PC_07FTZW	PC_013ZKZ	Q8TG07#PHI:3600	PHI:3600	.	plb1	Candida glabrata	BG2	Peritonitis	Rodents	Mus musculus (related: house mouse)	ICR	Phospholipase B (PLB) is a secretory enzyme that hydrolyzes phospholipids, plays key roles in cellular processes like signal transduction and membrane modeling, and mediates microbial virulence by disrupting host cell membranes.	unaffected pathogenicity	.	False	True	False	False	True	True	True	True	False	False	False
.	.	.	PC_07FTZW	PC_028LI1	Q8TG06#PHI:3601	PHI:3601	.	plb2	Candida glabrata	BG2	Peritonitis	Rodents	Mus musculus (related: house mouse)	ICR	Phospholipase B (PLB) is a secretory enzyme that hydrolyzes phospholipids, plays key roles in cellular processes like signal transduction and membrane modeling, and mediates microbial virulence by disrupting host cell membranes.	unaffected pathogenicity	.	False	True	True	True	True	True	True	True	False	False	False
.	.	.	.	.	.	PHI:7452	H37Rv	MTP	Mycobacterium tuberculosis	Erdman	Tuberculosis	Rodents	Mus musculus (related: house mouse)	C3HeB/FeJ,C57Bl/6	Pilus	unaffected pathogenicity	.	False	True	True	True	True	True	True	True	False	False	False
.	.	.	.	.	.	PHI:6839	KACC10331	pglA	Xanthomonas oryzae	pv. Oryzae BXO43	Bacterial leaf blight	Monocots	Oryza sativa (related: rice)	TN-1	Polygalacturonase	unaffected pathogenicity	.	False	True	True	True	True	True	True	True	False	False	False
.	.	.	PC_039EMB	PC_06SOT7	A7X4J2#PHI:2847	PHI:2847	T7	BcPG1	Botrytis cinerea	Multiple isolates	Grey mold	Eudicots	Arabidopsis thaliana (related: thale cress)	Col-0	Polygalacturonase	unaffected pathogenicity	.	False	True	True	True	True	True	True	True	False	False	False
.	.	.	PC_039EMB	PC_05BSZG	A4VB48#PHI:2848	PHI:2848	GLO1	BcPG2	Botrytis cinerea	Multiple isolates	Grey mold	Eudicots	Arabidopsis thaliana (related: thale cress)	Col-0	Polygalacturonase	unaffected pathogenicity	.	False	True	True	True	True	True	True	True	False	False	False
.	.	.	.	.	.	PHI:5413	SCHU S4	FTT0902	Francisella tularensis	SCHU S4	Tularemia	Rodents	Mus musculus (related: house mouse)	BALB/c	potential virulence factor	unaffected pathogenicity	.	False	True	True	True	True	True	True	True	False	False	False
.	.	.	PC_047SAK	PC_00KADR	Q59VI0#PHI:3694	PHI:3694	SC5314	Mnn15	Candida albicans	CAI4	Disseminated candidiasis	Moths	Galleria mellonella (related: greater wax moth)	.	predicted to act as alpha-1 ,3 mann osyltransferases	unaffected pathogenicity	.	False	True	False	True	False	False	True	True	False	False	False
.	.	.	.	.	.	PHI:7202	2308	bab2_0879	Brucella abortus	2308	Ovine brucellosis	Rodents	Mus musculus (related: house mouse)	BALB/c	putativepolyamine-bindingprotein	unaffected pathogenicity	.	False	True	True	True	False	True	True	True	False	False	False
.	.	.	.	.	.	PHI:3874	ME49	ROP47	Toxoplasma gondii	.	Toxoplasmic encephalitis	Rodents	Mus musculus (related: house mouse)	C57BL/6	rhoptry bulb protein	unaffected pathogenicity	.	False	True	False	True	False	True	True	True	False	False	False
.	.	.	.	.	.	PHI:3876	ME49	TGME49_201860	Toxoplasma gondii	.	Toxoplasmic encephalitis	Rodents	Mus musculus (related: house mouse)	C57BL/6	rhoptry protein	unaffected pathogenicity	.	False	True	False	True	True	True	True	True	False	False	False
.	.	.	.	.	.	PHI:6564	CG43	iroB	Klebsiella pneumoniae	ST86	Pneumonia	Rodents	Mus musculus (related: house mouse)	CD-1	Salmochelin	unaffected pathogenicity	.	False	True	True	True	False	True	True	True	False	False	False
.	.	.	.	.	.	PHI:4604	RP62A	Sbp	Staphylococcus epidermidis	1457	Chronic implant-associated infections	Rodents	Mus musculus (related: house mouse)	C57BL/6	Scaffold protein critical to biofilm formation	unaffected pathogenicity	.	False	True	True	True	True	True	True	True	False	False	False
.	.	.	PC_042HJF	PC_01V5HT	O60038#PHI:1034	PHI:1034	T5	Cpcat1	Claviceps purpurea	20.1	Ergot	Monocots	Secale cereale (related: rye)	.	Secreted catalase	unaffected pathogenicity	.	False	True	True	True	True	True	True	True	False	False	False
PC_06FCV2	PC_00VO2T	PC_00VO2T	PC_00TRKU	PC_02TGFE	Q8J0U4#PHI:695	PHI:695	M1	SP1	Leptosphaeria maculans	M1	Phoma stem canker	Eudicots	Brassica napus (related: rape)	.	secreted protein 1	unaffected pathogenicity	.	False	True	True	True	True	True	True	True	False	False	False
.	.	.	.	.	.	PHI:7985	NSUI060	vraS	Streptococcus suis	SC19	Streptococcal toxic shock syndrome	Rodents	Mus musculus (related: house mouse)	Balb/c	Sensor histidine kinase	reduced virulence	.	False	True	False	True	False	False	True	True	True	False	False
.	.	.	PC_00EXSX	PC_00EXSX	Q8F8E2#PHI:4192	PHI:4192	56601	Lep	Leptospira interrogans	serovar Manilae L495	Leptospirosis	Rodents	Mesocricetus auratus (related: golden hamster)	.	Small Chaperone Protein	unaffected pathogenicity	.	False	True	True	True	True	True	True	True	False	False	False
.	.	.	PC_0074DI	PC_04ORNR	P29138#PHI:4615	PHI:4615	Me1	Pr1	Metarhizium anisopliae	CG 148	Fungal keratitis	Mites & ticks	Rhipicephalus microplus (related: southern cattle tick)	.	subtilisin-like protease	unaffected pathogenicity	.	False	True	True	True	True	True	True	True	False	False	False
.	.	.	.	.	.	PHI:3911	D39	Etrx1	Streptococcus pneumoniae	D39	Pneumonia; otitis media; septicaemia; meningitis	Rodents	Mus musculus (related: house mouse)	CD1	surface -exposed thioredoxin-family lipoprotein	unaffected pathogenicity	.	False	True	True	True	True	True	True	True	False	False	False
.	.	.	.	.	.	PHI:3912	D39	Etrx2	Streptococcus pneumoniae	D39	Pneumonia; otitis media; septicaemia; meningitis	Rodents	Mus musculus (related: house mouse)	CD1	surface -exposed thioredoxin-family lipoprotein	unaffected pathogenicity	.	False	True	True	True	True	True	True	True	False	False	False
.	.	.	PC_05Z9OF	PC_05PZEC	Q00310#PHI:104	PHI:104	CAI-4	CaMNT1	Candida albicans	CAI-4	Candidiasis	Rodents	Cavia porcellus (related: domestic guinea pig),Mus musculus (related: house mouse)	.	Synthesis of mannoproteins	reduced virulence	.	False	True	False	True	False	True	False	True	True	False	False
.	.	.	.	.	.	PHI:604	Ty2	ttrB	Salmonella enterica	subsp. enterica serovar Typhimurium strain SL1344	Gastroenteritis	Rodents	Mus musculus (related: house mouse)	.	tetrathionate reductase	unaffected pathogenicity	.	False	True	False	True	False	False	True	True	False	False	False
.	.	.	PC_08A39R	PC_05QFT3	Q99324#PHI:191	PHI:191	353.49	TOM1	Septoria lycopersici	NEV	Leaf spot	Eudicots	Solanum lycopersicum (related: tomato)	.	Tomatinase	unaffected pathogenicity	.	False	True	True	False	True	True	True	True	False	False	False
.	.	.	.	.	.	PHI:7538	ATCC 43816 KPPR1	FepA (VK055_1934)	Klebsiella pneumoniae	KPPR1	Pneumonia	Rodents	Mus musculus (related: house mouse)	C57Bl/6	TonB-dependent siderophore receptor family protein	unaffected pathogenicity	.	False	True	True	False	True	True	True	True	False	False	False
.	.	.	PC_00EX8W	PC_02SZV6	I1RUL1#PHI:1394	PHI:1394	PH-1	GzC2H057	Fusarium graminearum	GZ3639	Fusarium ear blight	Monocots	Triticum (related: wheat)	.	transcription factor	lethal	.	False	True	False	False	True	True	False	True	False	False	False
.	.	.	PC_00R000	PC_04WKZW	I1RN20#PHI:1373	PHI:1373	PH-1	GzC2H036	Fusarium graminearum	GZ3639	Fusarium ear blight	Monocots	Triticum (related: wheat)	.	transcription factor	unaffected pathogenicity	.	False	True	False	True	False	False	True	True	False	False	False
.	.	.	PC_01CXAH	PC_06LZV7	I1RUJ4#PHI:1830	PHI:1830	PH-1	GzZC145	Fusarium graminearum	GZ3639	Fusarium ear blight	Monocots	Triticum (related: wheat)	.	transcription factor	unaffected pathogenicity	.	False	True	False	True	False	False	True	True	False	False	False
.	.	.	PC_01ELK0	PC_06JLFN	I1S2A5#PHI:1698	PHI:1698	PH-1	GzZC013	Fusarium graminearum	GZ3639	Fusarium ear blight	Monocots	Triticum (related: wheat)	.	transcription factor	unaffected pathogenicity	.	False	True	True	False	False	True	True	True	False	False	False
.	.	.	PC_02SEVZ	PC_02SEVZ	G4N7A6#PHI:2986	PHI:2986	70-15	MGG_06434.6	Magnaporthe oryzae	KJ201	Rice blast	Monocots	Oryza sativa (related: rice)	.	Transcription factor	unaffected pathogenicity	.	False	True	False	True	False	False	True	True	False	False	False
.	.	.	PC_02W885	PC_03FKDO	I1RSY2#PHI:1588	PHI:1588	PH-1	GzOB028	Fusarium graminearum	GZ3639	Fusarium ear blight	Monocots	Triticum (related: wheat)	.	transcription factor	lethal	.	False	True	False	True	False	False	True	True	False	False	False
.	.	.	PC_04LPE5	PC_06QT5R	I1RK16#PHI:1833	PHI:1833	PH-1	GzZC148	Fusarium graminearum	GZ3639	Fusarium ear blight	Monocots	Triticum (related: wheat)	.	transcription factor	unaffected pathogenicity	.	False	True	True	False	True	True	False	True	True	False	False
.	.	.	PC_04V2YS	PC_01P4WX	I1S2J0#PHI:1613	PHI:1613	PH-1	GzP53L006	Fusarium graminearum	GZ3639	Fusarium ear blight	Monocots	Triticum (related: wheat)	.	transcription factor	unaffected pathogenicity	.	False	True	True	True	True	True	True	True	False	False	False
PC_06FCV2	PC_0334QE	PC_0334QE	PC_000L8O	PC_0367GD	I1RPX8#PHI:1581	PHI:1581	PH-1	GzOB021	Fusarium graminearum	GZ3639	Fusarium ear blight	Monocots	Triticum (related: wheat)	.	transcription factor	unaffected pathogenicity	.	False	True	True	True	True	True	True	True	False	False	False
PC_06FCV2	PC_0334QE	PC_0334QE	PC_00APOU	PC_02H13E	I1RIQ3#PHI:1575	PHI:1575	PH-1	GzOB015	Fusarium graminearum	GZ3639	Fusarium ear blight	Monocots	Triticum (related: wheat)	.	transcription factor	unaffected pathogenicity	.	False	True	True	True	True	True	True	True	False	False	False
.	.	.	.	.	.	PHI:8563	M1 476	lytR (M5005_Spy_1474)	Streptococcus pyogenes	M1T1 5448	Infections	Primates	Homo sapiens (related: human)	.	Transcriptional regulator	unaffected pathogenicity	.	False	True	False	True	False	False	True	True	False	False	False
.	.	.	.	.	.	PHI:39	.	GP42 (PEP13)	Phytophthora sojae	.	Root rot	Eudicots	Petroselinum crispum (related: parsley)	.	transglutaminase	unaffected pathogenicity	.	False	True	True	False	True	True	True	True	False	False	False
.	.	.	.	.	.	PHI:6493	1571545	gspD	Acinetobacter baumannii	ATCC 17978	Nosocomial infections	Rodents	Mus musculus (related: house mouse)	CBA/J	Type II secretion (T2S) system that is responsible for secretion of LipA	reduced virulence	.	False	True	True	True	True	True	True	True	False	False	False
.	.	.	.	.	.	PHI:617	Ty2	sseD	Salmonella enterica	subsp. enterica serovar Typhimurium strain SL1344	Gastroenteritis	Rodents	Mus musculus (related: house mouse)	.	Type III secretion	reduced virulence	.	False	True	False	True	False	False	True	True	False	True	False
.	.	.	.	.	.	PHI:7604	2308	virB1	Brucella abortus	S2308	Brucellosis	Rodents	Mus musculus (related: house mouse)	RAW 264.7	Type IV secretion system protein	reduced virulence	.	False	True	False	True	False	False	True	True	False	False	False
.	.	.	.	.	.	PHI:7205	LF82	fimA	Escherichia coli	ETEC H10407	Urinary tract infections	Rabbits & hares	Oryctolagus cuniculus (related: rabbit)	New zealand	Type-1 fimbrial protein, A chain	reduced virulence	.	False	True	True	True	True	True	True	True	False	False	False
.	.	.	PC_00HICA	PC_01Q5A9	Q8NJS2#PHI:697	PHI:697	M1	ugt51E1	Leptosphaeria maculans	M1	Phoma stem canker	Eudicots	Brassica juncea (related: brown mustard),Brassica napus (related: rape)	.	UDP-glucose: sterol glucosyltransferase	unaffected pathogenicity	.	False	True	False	True	False	True	True	True	False	False	False
.	.	.	PC_046LII	PC_04214P	I1RAN7#PHI:7648	PHI:7648	PH-1	FgPR-IL-1	Fusarium graminearum	PH-1	Fusarium head blight	Monocots	Triticum aestivum (related: bread wheat)	Wheaton	Uncharacterized protein	unaffected pathogenicity	.	False	True	True	True	True	True	True	True	False	False	False
.	.	.	PC_07Y0PI	PC_017THH	I1RH65#PHI:7650	PHI:7650	PH-1	FgPR-IL-3	Fusarium graminearum	PH-1	Fusarium head blight	Monocots	Triticum aestivum (related: bread wheat)	Wheaton	Uncharacterized protein	unaffected pathogenicity	.	False	True	True	True	True	True	True	True	False	False	False
.	.	.	PC_07Y7RT	PC_00Z25M	I1RG88#PHI:7649	PHI:7649	PH-1	FgPR-IL-2	Fusarium graminearum	PH-1	Fusarium head blight	Monocots	Triticum aestivum (related: bread wheat)	Wheaton	Uncharacterized protein	unaffected pathogenicity	.	False	True	True	True	True	True	True	True	False	True	False
PC_02EHK0	PC_04VV07	PC_02EHK0	PC_04VV07	PC_05OVK8	G0X7P3#PHI:5219	PHI:5219	RK122	um10553	Ustilago maydis	SG200	Smut disease	Monocots	Zea mays (related: maize)	Early Golden Bantam	Uncharacterized protein	unaffected pathogenicity	.	False	True	False	True	True	True	True	True	False	False	False
.	.	.	PC_054C9L	PC_059ZVI	I1RKU0#PHI:1087	PHI:1087	.	FGSG_04510	Fusarium graminearum	Fg820	Fusarium ear blight	Monocots	Triticum (related: wheat)	.	Unknown	unaffected pathogenicity	.	False	True	True	True	True	True	True	True	False	False	False
.	.	.	PC_02XYB2	PC_01K38Z	O25743#PHI:3146	PHI:3146	26695	GGT	Helicobacter pylori	G27	Gastric infections	Moths	Galleria mellonella (related: greater wax moth)	.	virulence determinants	unaffected pathogenicity	.	False	True	False	True	True	True	True	True	False	False	False
.	.	.	PC_01ZSXW	PC_06SILM	Q2VLJ1#PHI:716	PHI:716	PH-1	ZEB1	Fusarium graminearum	GZ3639	Fusarium ear blight	Monocots	Hordeum vulgare (related: barley)	subsp. vulgare (related: domesticated barley)	Zearalenone synthesis	unaffected pathogenicity	.	False	True	True	False	True	True	True	True	False	False	False
.	.	.	.	.	.	PHI:562	Ty2	barA	Salmonella enterica	subsp. enterica serovar Typhimurium strain SL1344	Gastroenteritis	Rodents	Mus musculus (related: house mouse)	.	.	unaffected pathogenicity	.	False	False	False	False	False	False	False	False	True	True	True
.	.	.	.	.	.	PHI:4733	SCHU S4	dnaJ	Francisella tularensis	Schu S4	Tularemia	Rodents	Mus musculus (related: house mouse)	Balb/c	.	unaffected pathogenicity	.	False	False	False	False	False	False	False	False	False	False	False
.	.	.	.	.	.	PHI:6425	SCHU S4	FTT_0924	Francisella tularensis	Schu S4	Tularemia	Rodents	Mus musculus (related: house mouse)	C57BL/6	.	reduced virulence	.	False	False	False	False	False	False	False	False	True	False	False
.	.	.	.	.	.	PHI:4730	SCHU S4	FTT0846	Francisella tularensis	Schu S4	Tularemia	Rodents	Mus musculus (related: house mouse)	Balb/c	.	reduced virulence	.	False	False	False	False	False	False	False	False	False	False	False
.	.	.	.	.	.	PHI:3032	R	GapA	Mycoplasma gallisepticum	Ap3AS	Sinusitis in turkeys; air sacculitis/ tracheitis in chickens	Birds	Gallus gallus (related: chicken)	.	.	unaffected pathogenicity	.	False	False	False	False	False	False	False	False	False	False	False
.	.	.	.	.	.	PHI:2937	Temecula1	gumD	Xylella fastidiosa	Temecula	Pierce's disease	Eudicots	Vitis vinifera (related: wine grape)	Cabernet Sauvignon	.	loss of pathogenicity	.	False	False	False	False	False	False	False	False	True	True	True
.	.	.	.	.	.	PHI:2938	Temecula1	gumH	Xylella fastidiosa	Temecula	Pierce's disease	Eudicots	Vitis vinifera (related: wine grape)	Cabernet Sauvignon	.	loss of pathogenicity	.	False	False	False	False	False	False	False	False	False	False	False
.	.	.	.	.	.	PHI:4734	SCHU S4	hemH	Francisella tularensis	Schu S4	Tularemia	Rodents	Mus musculus (related: house mouse)	Balb/c	.	unaffected pathogenicity	.	False	False	False	False	False	False	False	False	False	False	False
.	.	.	.	.	.	PHI:631	LT2; SGSC 1412; ATCC 700720	hilC	Salmonella enterica	subsp. enterica serovar Typhimurium strain SL1344	Gastroenteritis	Rodents	Mus musculus (related: house mouse)	.	.	reduced virulence	.	False	False	False	False	False	False	False	False	False	False	False
.	.	.	.	.	.	PHI:2616	FSLR2142	InlA	Listeria monocytogenes	EGDe	Gastroenteritis	Rodents	Mus musculus (related: house mouse)	BALB	.	unaffected pathogenicity	.	False	False	True	False	False	True	True	True	True	True	True
.	.	.	.	.	.	PHI:647	Ty2	invA	Salmonella enterica	subsp. enterica serovar Typhimurium strain SL1344	Gastroenteritis	Rodents	Mus musculus (related: house mouse)	.	.	reduced virulence	.	False	False	False	False	False	False	False	False	True	True	True
.	.	.	.	.	.	PHI:646	LT2; SGSC 1412; ATCC 700720	invB	Salmonella enterica	subsp. enterica serovar Typhimurium strain SL1344	Gastroenteritis	Rodents	Mus musculus (related: house mouse)	.	.	reduced virulence	.	False	False	False	False	False	False	False	False	False	False	False
.	.	.	.	.	.	PHI:648	Ty2	invE	Salmonella enterica	subsp. enterica serovar Typhimurium strain SL1344	Gastroenteritis	Rodents	Mus musculus (related: house mouse)	.	.	reduced virulence	.	False	False	False	False	False	False	False	False	False	False	False
.	.	.	.	.	.	PHI:644	LT2; SGSC 1412; ATCC 700720	invI	Salmonella enterica	subsp. enterica serovar Typhimurium strain SL1344	Gastroenteritis	Rodents	Mus musculus (related: house mouse)	.	.	reduced virulence	.	False	False	False	False	False	False	False	False	False	False	False
.	.	.	.	.	.	PHI:2593	CL Brenner	LYT1	Trypanosoma cruzi	CL Brener	Chagas disease	Rodents	Mus musculus (related: house mouse)	BALB/c,Swiss white	.	reduced virulence	.	False	False	False	False	False	False	True	False	False	False	False
.	.	.	.	.	.	PHI:4728	SCHU S4	manB	Francisella tularensis	Schu S4	Tularemia	Rodents	Mus musculus (related: house mouse)	Balb/c	.	reduced virulence	.	False	False	False	False	False	False	False	False	False	False	False
.	.	.	.	.	.	PHI:602	LT2; SGSC 1412; ATCC 700720	orf242	Salmonella enterica	subsp. enterica serovar Typhimurium strain SL1344	Gastroenteritis	Rodents	Mus musculus (related: house mouse)	.	.	unaffected pathogenicity	.	False	False	False	False	False	False	False	False	False	False	False
.	.	.	.	.	.	PHI:611	LT2; SGSC 1412; ATCC 700720	orf245	Salmonella enterica	subsp. enterica serovar Typhimurium strain SL1344	Gastroenteritis	Rodents	Mus musculus (related: house mouse)	.	.	reduced virulence	.	False	False	False	False	False	False	False	False	False	False	False
.	.	.	.	.	.	PHI:612	LT2; SGSC 1412; ATCC 700720	orf408	Salmonella enterica	subsp. enterica serovar Typhimurium strain SL1344	Gastroenteritis	Rodents	Mus musculus (related: house mouse)	.	.	reduced virulence	.	False	False	False	False	False	False	False	False	False	False	False
.	.	.	.	.	.	PHI:601	LT2; SGSC 1412; ATCC 700720	orf48	Salmonella enterica	subsp. enterica serovar Typhimurium strain SL1344	Gastroenteritis	Rodents	Mus musculus (related: house mouse)	.	.	unaffected pathogenicity	.	False	False	False	False	False	False	False	False	True	True	True
.	.	.	.	.	.	PHI:603	LT2; SGSC 1412; ATCC 700720	orf70	Salmonella enterica	subsp. enterica serovar Typhimurium strain SL1344	Gastroenteritis	Rodents	Mus musculus (related: house mouse)	.	.	unaffected pathogenicity	.	False	False	False	False	False	False	False	False	False	False	False
.	.	.	.	.	.	PHI:561	Ty2	orgA	Salmonella enterica	subsp. enterica serovar Typhimurium str. ATCC 14028,subsp. enterica serovar Typhimurium strain SL1344	Gastroenteritis	Rodents	Mus musculus (related: house mouse)	.	.	reduced virulence,unaffected pathogenicity	.	False	False	False	False	False	False	False	False	False	False	False
.	.	.	.	.	.	PHI:634	Ty2	prgH	Salmonella enterica	subsp. enterica serovar Typhimurium strain SL1344,subsp. enterica serovar Typhimurium ATCC 14029	Gastroenteritis	Rodents,Even-toed ungulates	Mus musculus (related: house mouse),Bos taurus (related: cattle)	.	.	reduced virulence	.	False	False	False	False	False	False	False	False	True	True	True
.	.	.	.	.	.	PHI:633	Ty2	prgJ	Salmonella enterica	subsp. enterica serovar Typhimurium strain SL1344	Gastroenteritis	Rodents	Mus musculus (related: house mouse)	.	.	reduced virulence	.	False	False	False	False	False	False	False	False	False	False	False
.	.	.	.	.	.	PHI:632	Ty2	prgK	Salmonella enterica	subsp. enterica serovar Typhimurium strain SL1344	Gastroenteritis	Rodents	Mus musculus (related: house mouse)	.	.	reduced virulence	.	False	False	True	True	True	True	True	True	True	True	True
.	.	.	.	.	.	PHI:585	DC3000	PSPTO0907	Pseudomonas syringae	pv. Tomato str DC3000	Bacterial speck	Eudicots	Arabidopsis thaliana (related: thale cress),Solanum lycopersicum (related: tomato)	Col-0,cv. Moneymaker	.	unaffected pathogenicity	.	False	False	False	False	False	False	False	False	False	False	False
.	.	.	.	.	.	PHI:639	LT2; SGSC 1412; ATCC 700720; LT2; SGSC 1412; ATCC 700720	sicA	Salmonella enterica	subsp. enterica serovar Typhimurium strain SL1344	Gastroenteritis	Rodents	Mus musculus (related: house mouse)	.	.	reduced virulence	.	False	False	False	False	False	False	False	False	False	False	False
.	.	.	.	.	.	PHI:559	Ty2	sifA	Salmonella enterica	subsp. enterica serovar Typhimurium strain SL1344	Gastroenteritis	Rodents	Mus musculus (related: house mouse)	.	.	reduced virulence	.	False	False	False	False	False	False	False	False	False	False	False
.	.	.	.	.	.	PHI:637	Ty2	sipA	Salmonella enterica	subsp. enterica serovar Typhimurium strain SL1344	Gastroenteritis	Rodents	Mus musculus (related: house mouse)	.	.	reduced virulence	.	False	False	False	False	False	False	False	False	False	False	False
.	.	.	.	.	.	PHI:638	Ty2	sipB	Salmonella enterica	subsp. enterica serovar Typhimurium strain SL1344	Gastroenteritis	Rodents	Mus musculus (related: house mouse)	.	.	reduced virulence	.	False	False	False	False	False	False	False	False	True	True	True
.	.	.	.	.	.	PHI:643	Ty2	spaO	Salmonella enterica	subsp. enterica serovar Typhimurium strain SL1344	Gastroenteritis	Rodents	Mus musculus (related: house mouse)	.	.	reduced virulence	.	False	False	False	False	False	False	False	False	False	False	False
.	.	.	.	.	.	PHI:642	Ty2	spaP	Salmonella enterica	subsp. enterica serovar Typhimurium strain SL1344	Gastroenteritis	Rodents	Mus musculus (related: house mouse)	.	.	reduced virulence	.	False	False	False	True	False	False	False	False	True	True	True
.	.	.	.	.	.	PHI:641	Ty2	spaR	Salmonella enterica	subsp. enterica serovar Typhimurium strain SL1344	Gastroenteritis	Rodents	Mus musculus (related: house mouse)	.	.	reduced virulence	.	False	False	False	False	False	False	False	False	True	True	True
.	.	.	.	.	.	PHI:640	Ty2	spaS	Salmonella enterica	subsp. enterica serovar Typhimurium strain SL1344	Gastroenteritis	Rodents	Mus musculus (related: house mouse)	.	.	reduced virulence	.	False	False	False	False	False	False	False	False	True	True	True
.	.	.	.	.	.	PHI:661	LT2; SGSC 1412; ATCC 700720; LT2; SGSC 1412; ATCC 700720	spiB	Salmonella enterica	subsp. enterica serovar Typhimurium str. ATCC 14028	Gastroenteritis	Rodents	Mus musculus (related: house mouse)	.	.	reduced virulence	.	False	False	False	False	False	False	False	False	True	True	True
.	.	.	.	.	.	PHI:3160	R6	spr1268	Streptococcus pneumoniae	D39	Pneumococcal pneumonia	Rodents	Mus musculus (related: house mouse)	CD-1	.	unaffected pathogenicity	.	False	False	False	False	False	False	False	False	True	False	False
.	.	.	.	.	.	PHI:663	SGSC1412; SGSC1412; SGSC1412	spvB	Salmonella enterica	subsp. enterica serovar Typhimurium str. ATCC 14028	Gastroenteritis	Rodents	Mus musculus (related: house mouse)	.	.	reduced virulence	.	False	False	False	False	False	False	False	False	False	False	False
.	.	.	.	.	.	PHI:3010	TIGR4	STM237	Streptococcus pneumoniae	TIGR4	Pneumonia; otitis media; septicaemia; meningitis	Rodents	Mus musculus (related: house mouse)	Swiss Webster	.	reduced virulence	.	False	False	False	False	False	False	False	False	True	True	True
.	.	.	.	.	.	PHI:2613	927/4	TbNTR	Trypanosoma brucei	427	Human african trypanosomiasis	Lethal pathogen phenotype	Lethal pathogen phenotype	Lethal pathogen phenotype	.	lethal	.	False	False	False	False	False	False	False	False	False	False	False
.	.	.	.	.	.	PHI:2592	927/4	TcNTR	Trypanosoma cruzi	.	Human african trypanosomiasis	Lethal pathogen phenotype	Lethal pathogen phenotype	Lethal pathogen phenotype	.	lethal	.	False	False	False	False	False	False	False	False	False	False	False
.	.	.	.	.	.	PHI:4729	SCHU S4	wbtA	Francisella tularensis	Schu S4	Tularemia	Rodents	Mus musculus (related: house mouse)	Balb/c	.	reduced virulence	.	False	False	False	False	False	False	False	False	True	True	True
.	.	.	.	.	.	PHI:4731	SCHU S4	wzy	Francisella tularensis	Schu S4	Tularemia	Rodents	Mus musculus (related: house mouse)	Balb/c	.	reduced virulence	.	False	False	False	False	False	False	False	False	True	True	True
.	.	.	.	.	.	PHI:627	Ty2	yscR	Salmonella enterica	subsp. enterica serovar Typhimurium strain SL1344	Gastroenteritis	Rodents	Mus musculus (related: house mouse)	.	.	reduced virulence	.	False	False	False	False	False	False	False	False	True	True	True
.	.	.	PC_00358Z	PC_016T32	Q520U5#PHI:2082	PHI:2082	70-15	Moatg16	Magnaporthe oryzae	Guy11	Rice blast	Monocots	Oryza sativa (related: rice)	CO-39	.	loss of pathogenicity	.	False	False	False	False	False	False	False	False	False	False	False
.	.	.	PC_004VO7	PC_05476S	G4MRM6#PHI:2129	PHI:2129	70-15	MoHox6	Magnaporthe oryzae	KJ201	Rice blast	Monocots	Oryza sativa (related: rice)	Nakdongbyeo	.	reduced virulence	.	False	False	False	False	False	False	False	False	False	False	False
.	.	.	PC_0065CC	PC_01H73M	Q51Y68#PHI:2083	PHI:2083	70-15	Moatg17	Magnaporthe oryzae	Guy11	Rice blast	Monocots	Oryza sativa (related: rice)	CO-39	.	loss of pathogenicity	.	False	False	False	False	False	False	True	False	False	False	False
.	.	.	PC_00LT8F	PC_06SCGU	Q5KB00#PHI:675	PHI:675	JEC21	ROM2	Cryptococcus neoformans	KN99alpha	Cryptococcosis	Nematodes,Rodents	Caenorhabditis elegans (related: roundworm),Mus musculus (related: house mouse)	.	.	reduced virulence	.	False	False	False	False	False	False	False	False	False	False	False
.	.	.	PC_01AT5Q	PC_06D5XD	G4N1A3#PHI:2167	PHI:2167	70-15	EXP5	Magnaporthe oryzae	Guy11	Rice blast	Monocots	Oryza sativa (related: rice),Hordeum vulgare (related: barley)	CO39,subsp. vulgare Golden Promise (related: domesticated barley)	.	reduced virulence	.	False	False	False	False	False	False	False	False	False	False	False
.	.	.	PC_01BFMX	PC_074AFU	Q524W4#PHI:2084	PHI:2084	70-15	Moatg18	Magnaporthe oryzae	Guy11	Rice blast	Monocots	Oryza sativa (related: rice)	CO-39	.	reduced virulence	.	False	False	False	False	False	False	False	False	False	False	False
.	.	.	PC_01DT1M	PC_00BLW9	G4MV99#PHI:2133	PHI:2133	70-15	MoHox3	Magnaporthe oryzae	KJ201	Rice blast	Monocots	Oryza sativa (related: rice)	Nakdongbyeo	.	reduced virulence	.	False	False	False	False	False	False	False	False	False	False	False
.	.	.	PC_01GL6F	PC_01DOLD	Q4X1Y0#PHI:2514	PHI:2514	Af293	PFS2	Aspergillus fumigatus	CEA10	Invasive pulmonary aspergillosis	Lethal pathogen phenotype	Lethal pathogen phenotype	Lethal pathogen phenotype	.	lethal	.	False	False	False	False	False	False	False	False	False	False	False
.	.	.	PC_01PWIL	PC_05QISD	G4MUT8#PHI:2185	PHI:2185	70-15	PIC1	Magnaporthe oryzae	70-15	Rice blast	Monocots	Oryza sativa (related: rice),Hordeum vulgare (related: barley)	Nipponbare,subsp. vulgare Golden Promise (related: domesticated barley)	.	unaffected pathogenicity	.	False	False	False	False	False	False	False	False	False	False	False
.	.	.	PC_01SX46	PC_01V6E5	Q522W5#PHI:2086	PHI:2086	70-15	Moatg24	Magnaporthe oryzae	Guy11	Rice blast	Monocots	Oryza sativa (related: rice)	CO-39	.	unaffected pathogenicity	.	False	False	False	False	False	False	False	False	False	False	False
.	.	.	PC_01XK9I	PC_05E7DS	Q9UWF0#PHI:2108	PHI:2108	70-15	CAM	Magnaporthe oryzae	Guy11	Rice blast	Monocots	Triticum (related: wheat),Hordeum vulgare (related: barley)	Norin,Chinese Spring,subsp. vulgare Nakaizumi (related: domesticated barley)	.	loss of pathogenicity,reduced virulence	.	False	False	False	False	False	False	False	False	False	False	False
.	.	.	PC_023HPB	PC_04VW73	G4MR15#PHI:2088	PHI:2088	70-15	Moatg27	Magnaporthe oryzae	Guy11	Rice blast	Monocots	Oryza sativa (related: rice)	CO-39	.	unaffected pathogenicity	.	False	False	True	True	True	True	True	True	True	True	True
.	.	.	PC_02FEG7	PC_03K4DU	G4NJ14#PHI:2188	PHI:2188	70-15	MoMCM1	Magnaporthe oryzae	70-15	Rice blast	Monocots	Oryza sativa (related: rice),Hordeum vulgare (related: barley)	Nipponbare,subsp. vulgare Golden Promise (related: domesticated barley)	.	loss of pathogenicity,reduced virulence	.	False	False	False	False	False	False	False	False	False	True	False
.	.	.	PC_02J872	PC_061UU3	G4MTZ0#PHI:2114	PHI:2114	70-15	Calnexin	Magnaporthe oryzae	Guy11	Rice blast	Monocots	Hordeum vulgare (related: barley),Triticum (related: wheat)	subsp. vulgare Nakaizumi (related: domesticated barley),Norin,Chinese Spring	.	loss of pathogenicity	.	False	False	True	True	True	True	True	True	True	True	True
.	.	.	PC_02SUNC	PC_028441	Q0PND8#PHI:593	PHI:593	Guy11	PEX6	Magnaporthe oryzae	.	Rice blast	Monocots	Hordeum vulgare (related: barley),Oryza sativa (related: rice)	subsp. vulgare (related: domesticated barley)	.	loss of pathogenicity	.	False	False	False	False	False	False	False	False	False	False	False
.	.	.	PC_02TJSK	PC_00VN6T	Q51ZN8#PHI:2070	PHI:2070	70-15	Moatg2	Magnaporthe oryzae	Guy11	Rice blast	Monocots	Oryza sativa (related: rice)	CO-39	.	loss of pathogenicity	.	False	False	False	False	False	False	False	False	False	False	False
.	.	.	PC_032B4T	PC_05XXWP	Q52CS0#PHI:2075	PHI:2075	70-15	Moatg7	Magnaporthe oryzae	Guy11	Rice blast	Monocots	Oryza sativa (related: rice)	CO-39	.	loss of pathogenicity	.	False	False	False	False	False	False	False	False	False	False	False
.	.	.	PC_036MHL	PC_01NG5C	G4MQZ2#PHI:2038	PHI:2038	70-15	Mir1	Magnaporthe oryzae	Guy11	Rice blast	Monocots	Oryza sativa (related: rice),Allium cepa (related: onion),Hordeum vulgare (related: barley)	CO39,subsp. vulgare Golden Promise;Kindred (related: domesticated barley)	.	unaffected pathogenicity	.	False	False	False	False	False	False	False	False	False	True	False
.	.	.	PC_03DTYU	PC_0463FA	Q51LD2#PHI:2071	PHI:2071	70-15	Moatg3	Magnaporthe oryzae	Guy11	Rice blast	Monocots	Oryza sativa (related: rice)	CO-39	.	loss of pathogenicity	.	False	False	False	False	False	False	False	False	False	False	False
.	.	.	PC_03G4NU	PC_06IS3C	G4MNV0#PHI:2178	PHI:2178	70-15	MoSFl1	Magnaporthe oryzae	Guy11	Rice blast	Monocots	Oryza sativa (related: rice)	CO39	.	reduced virulence	.	False	False	False	False	False	False	False	False	False	False	False
.	.	.	PC_03NUV1	PC_05XY5J	G4N3R9#PHI:2165	PHI:2165	70-15	PTH11	Magnaporthe oryzae	Guy11	Rice blast	Monocots	Oryza sativa (related: rice),Hordeum vulgare (related: barley)	CO39,subsp. vulgare Golden Promise (related: domesticated barley)	.	reduced virulence	.	False	False	True	True	True	True	True	True	True	True	True
.	.	.	PC_03OIJA	PC_04T92H	G4MRZ9#PHI:2181	PHI:2181	70-15	MoDUO1	Magnaporthe oryzae	Y34	Rice blast	Monocots	Oryza sativa (related: rice)	Nipponbare	.	reduced virulence	.	False	False	False	False	False	False	False	False	False	False	False
.	.	.	PC_042AA4	PC_002UGM	G4N8A1#PHI:2087	PHI:2087	70-15	Moatg26	Magnaporthe oryzae	Guy11	Rice blast	Monocots	Oryza sativa (related: rice)	CO-39	.	unaffected pathogenicity	.	False	False	False	False	False	False	False	False	False	False	False
.	.	.	PC_042BSY	PC_049SIM	G4NAT7#PHI:3811	PHI:3811	70-15	TDG4	Magnaporthe oryzae	70-15	Rice blast	Monocots	Oryza sativa (related: rice),Hordeum vulgare (related: barley)	CO-39,Golden promise	.	reduced virulence	.	False	False	False	False	False	False	False	False	True	True	True
.	.	.	PC_043U49	PC_03JGOG	G4NDR3#PHI:777	PHI:777	70-15	MGG_00883	Magnaporthe oryzae	KJ201	Rice blast	Monocots	Oryza sativa (related: rice)	.	.	loss of pathogenicity	.	False	False	False	False	False	False	False	False	False	False	False
.	.	.	PC_045QP4	PC_03K8EP	G4NCK1#PHI:2149	PHI:2149	70-15	MoLDB1	Magnaporthe oryzae	Guy11	Rice blast	Monocots	Oryza sativa (related: rice),Hordeum vulgare (related: barley)	CO39,subsp. vulgare Golden Promise (related: domesticated barley)	.	loss of pathogenicity,reduced virulence	.	False	False	False	False	False	False	False	False	False	False	False
.	.	.	PC_046CPR	PC_06BBBF	G4MXR9#PHI:2089	PHI:2089	70-15	Moatg28	Magnaporthe oryzae	Guy11	Rice blast	Monocots	Oryza sativa (related: rice)	CO-39	.	unaffected pathogenicity	.	False	False	False	False	False	False	False	False	False	False	False
.	.	.	PC_04F7MV	PC_0544DG	G4MYZ2#PHI:2078	PHI:2078	70-15	Moatg10	Magnaporthe oryzae	Guy11	Rice blast	Monocots	Oryza sativa (related: rice)	CO-39	.	loss of pathogenicity	.	False	False	False	False	False	False	False	False	True	True	True
.	.	.	PC_04KLSO	PC_00FYG1	G4NIZ2#PHI:2090	PHI:2090	70-15	Moatg29	Magnaporthe oryzae	Guy11	Rice blast	Monocots	Oryza sativa (related: rice)	CO-39	.	unaffected pathogenicity	.	False	False	False	False	False	False	False	False	False	False	False
.	.	.	PC_04M0VO	PC_05DLQV	Q0UF61#PHI:2265	PHI:2265	SN15	Tps1	Parastagonospora nodorum	SN15	Glume blotch	Monocots	Triticum (related: wheat)	Amery	.	reduced virulence	.	False	False	False	False	False	False	True	False	False	False	False
.	.	.	PC_04UFAX	PC_02E6UU	D2SZX8#PHI:2838	PHI:2838	C4	TOX9	Bipolaris maydis	C5,C4	Southern corn leaf blight	Monocots	Zea mays (related: maize)	subsp. mays W64A (related: maize)	.	reduced virulence	.	False	False	False	False	False	False	False	False	False	False	False
.	.	.	PC_0522J9	PC_02502O	Q51P78#PHI:2079	PHI:2079	70-15	Moatg12	Magnaporthe oryzae	Guy11	Rice blast	Monocots	Oryza sativa (related: rice)	CO-39	.	loss of pathogenicity	.	False	False	False	False	False	False	False	False	False	False	False
.	.	.	PC_053CS3	PC_03KY4P	G4N2B2#PHI:2128	PHI:2128	70-15	MoHox1	Magnaporthe oryzae	KJ201	Rice blast	Monocots	Oryza sativa (related: rice)	Nakdongbyeo	.	reduced virulence	.	False	False	False	False	False	False	False	False	False	False	False
.	.	.	PC_05DHSN	PC_00VQ9Y	Q51UJ9#PHI:2085	PHI:2085	70-15	Moatg11	Magnaporthe oryzae	Guy11	Rice blast	Monocots	Oryza sativa (related: rice)	CO-39	.	unaffected pathogenicity	.	False	False	False	False	False	False	False	False	False	False	False
.	.	.	PC_05JQ65	PC_062HV4	G4MNE6#PHI:2109	PHI:2109	70-15	CNB	Magnaporthe oryzae	Guy11	Rice blast	Monocots	Triticum (related: wheat),Hordeum vulgare (related: barley)	Norin,Chinese Spring,subsp. vulgare Nakaizumi (related: domesticated barley)	.	loss of pathogenicity,reduced virulence	.	False	False	False	False	False	False	False	False	False	False	False
.	.	.	PC_05O826	PC_04MVIU	G4N0U1#PHI:2134	PHI:2134	70-15	MoHox5	Magnaporthe oryzae	KJ201	Rice blast	Monocots	Oryza sativa (related: rice)	Nakdongbyeo	.	reduced virulence	.	False	False	False	False	False	False	False	False	False	False	False
.	.	.	PC_05QIN7	PC_05QCOZ	P96058#PHI:560	PHI:560	Ty2	sirA	Salmonella enterica	subsp. enterica serovar Typhimurium strain SL1344	Gastroenteritis	Rodents	Mus musculus (related: house mouse)	.	.	reduced virulence	.	False	False	False	False	False	False	False	False	False	False	False
.	.	.	PC_060HL3	PC_01W79U	G4NES9#PHI:784	PHI:784	70-15	MGG_00056	Magnaporthe oryzae	KJ201	Rice blast	Monocots	Oryza sativa (related: rice)	.	.	reduced virulence	.	False	False	False	False	False	False	False	False	False	False	False
.	.	.	PC_0617SF	PC_06SHUR	D2IV71#PHI:2303	PHI:2303	.	AaFUS3	Alternaria alternata	EV-MIL31	Citrus brown spot	Eudicots	Citrus x tangelo (related: tangelo)	.	.	loss of pathogenicity	.	False	False	False	False	False	False	False	False	False	False	False
.	.	.	PC_0617SF	PC_0412IZ	G4N0Z0#PHI:2163	PHI:2163	70-15	PMK1	Magnaporthe oryzae	Guy11	Rice blast	Monocots	Oryza sativa (related: rice),Hordeum vulgare (related: barley)	CO39,subsp. vulgare Golden Promise (related: domesticated barley)	.	reduced virulence	.	False	False	False	False	False	False	False	False	False	False	False
.	.	.	PC_062I77	PC_00EXWW	G4N6Q1#PHI:2074	PHI:2074	70-15	Moatg6	Magnaporthe oryzae	Guy11	Rice blast	Monocots	Oryza sativa (related: rice)	CO-39	.	loss of pathogenicity	.	False	False	False	False	False	False	False	False	False	False	False
.	.	.	PC_067ISQ	PC_005ZAV	G4MWU9#PHI:2019	PHI:2019	70-15	MoPLC3	Magnaporthe oryzae	KJ201	Rice blast	Monocots	Oryza sativa (related: rice)	Nakdongbyoe	.	loss of pathogenicity	.	False	False	False	False	False	False	False	False	False	False	False
.	.	.	PC_06FFSV	PC_059YV0	Q4P9Q7#PHI:2222	PHI:2222	521	Sho1	Ustilago maydis	SG200,FB1,FB2	Corn smut	Monocots	Zea mays (related: maize)	Early Golden Bantam (Olds Seeds)	.	loss of pathogenicity,reduced virulence,unaffected pathogenicity	.	False	False	False	True	False	False	False	False	True	True	True
.	.	.	PC_06GKOJ	PC_034KQ0	Q70ZY8#PHI:2524	PHI:2524	Af293	nudC	Aspergillus fumigatus	CEA10	Invasive pulmonary aspergillosis	Lethal pathogen phenotype	Lethal pathogen phenotype	Lethal pathogen phenotype	.	lethal	.	False	False	False	False	False	False	False	False	False	False	False
.	.	.	PC_06KP2S	PC_05JZJK	I2DB61#PHI:2310	PHI:2310	70wt-r1	VGB	Verticillium dahliae	70wt-r1	Vascular wilt	Eudicots	Solanum lycopersicum (related: tomato),Solanum melongena (related: eggplant)	Race 1,Black beauty	.	reduced virulence	.	False	False	False	False	False	False	False	False	False	False	False
.	.	.	PC_06ODNZ	PC_05A9OH	Q523C3#PHI:2072	PHI:2072	70-15	Moatg4	Magnaporthe oryzae	Guy11	Rice blast	Monocots	Oryza sativa (related: rice)	CO-39	.	loss of pathogenicity	.	False	False	False	False	False	False	False	False	False	False	False
.	.	.	PC_07FESO	PC_00QEQS	G4N8D9#PHI:2131	PHI:2131	70-15	MoHox7	Magnaporthe oryzae	KJ201	Rice blast	Monocots	Oryza sativa (related: rice)	Nakdongbyeo	.	loss of pathogenicity	.	False	False	False	False	False	False	False	False	False	False	False
.	.	.	PC_07JBC1	PC_04C6CG	G4NC26#PHI:2080	PHI:2080	70-15	Moatg13	Magnaporthe oryzae	Guy11	Rice blast	Monocots	Oryza sativa (related: rice)	CO-39	.	reduced virulence	.	False	False	False	False	False	False	False	False	False	False	False
.	.	.	PC_07TGNH	PC_034CFE	G4N881#PHI:2130	PHI:2130	70-15	MoHox4	Magnaporthe oryzae	KJ201	Rice blast	Monocots	Oryza sativa (related: rice)	Nakdongbyeo	.	reduced virulence	.	False	False	False	False	False	False	False	False	False	False	False
.	.	.	PC_080BH5	PC_073HX1	G4N525#PHI:2121	PHI:2121	70-15	MST50p	Magnaporthe oryzae	70-15	Rice blast	Monocots	Oryza sativa (related: rice)	CO39	.	loss of pathogenicity	.	False	False	False	False	False	False	False	False	False	False	False
.	.	.	PC_086UGH	PC_0629VG	B5G4W2#PHI:2262	PHI:2262	.	Mrg1	Parastagonospora nodorum	SN15	Glume blotch	Monocots	Triticum (related: wheat)	Amery	.	unaffected pathogenicity	.	False	False	False	False	False	False	False	False	False	False	False
.	.	.	PC_08A2YV	PC_05LYH6	G4N027#PHI:2169	PHI:2169	70-15	MGG_06188.6	Magnaporthe oryzae	Guy11	Rice blast	Monocots	Oryza sativa (related: rice),Hordeum vulgare (related: barley)	CO39,subsp. vulgare Golden Promise (related: domesticated barley)	.	reduced virulence	.	False	False	False	False	False	False	True	False	False	False	False
.	.	.	PC_08EZ76	PC_03JEHH	G4MRA3#PHI:2189	PHI:2189	70-15	MoGIS2	Magnaporthe oryzae	70-15	Rice blast	Monocots	Hordeum vulgare (related: barley),Oryza sativa (related: rice)	subsp. vulgare Golden Promise (related: domesticated barley),Nipponbare	.	reduced virulence	.	False	False	False	False	False	False	False	False	False	False	False
.	.	.	.	.	.	PHI:7486	ATCC 43816 KPPR1	entE (VK055_1924)	Klebsiella pneumoniae	KPPR1	Pneumonia	Rodents	Mus musculus (related: house mouse)	C57Bl/6	(2,3-dihydroxybenzoyl)adenylate synthase	reduced virulence,unaffected pathogenicity	.	False	False	False	False	False	False	False	False	False	False	False
.	.	.	PC_03X3O9	PC_02LWWB	G2XJR0#PHI:8670	PHI:8670	VdLs.17	ACC deaminase (VDAG_10392)	Verticillium dahliae	70V	Verticillium wilt	Eudicots	Solanum lycopersicum (related: tomato),Solanum melongena (related: eggplant)	Never ripe,Ailsa Craig,Black Beauty	1-Aminocyclopropane-1-carboxylate deaminase	increased virulence (hypervirulence),reduced virulence	.	False	False	False	False	False	False	False	False	False	False	False
.	.	.	.	.	.	PHI:3243	UCBPP-PA14	lsfA	Pseudomonas aeruginosa	PA14	Opportunistic infections	Rodents	Mus musculus (related: house mouse)	BALB/c	1-Cys peroxiredoxin with thioldependent peroxidase activity	reduced virulence	.	False	False	False	False	False	False	False	False	False	False	False
.	.	.	PC_05KFYT	PC_01Q4M2	B2ZRQ4#PHI:2802	PHI:2802	St01-23	3hnr	Exserohilum turcicum	Et28A	Northern leaf blight	Monocots	Zea mays (related: maize)	subsp. mays W64A-N (related: maize),subsp. mays Pa91 (related: maize)	1,3,8 trihydroxynaphthalene reductase (3HNR)	unaffected pathogenicity	.	False	False	False	False	False	False	False	False	False	False	False
.	.	.	PC_07AGTD	PC_05Z2U6	J5JYY9#PHI:4917	PHI:4917	ARSEF 2860	BbbqrA	Beauveria bassiana	ATCC 90517	White muscardine disease	Beetles,Moths	Tribolium castaneum (related: red flour beetle),Galleria mellonella (related: greater wax moth),Sitophilus oryzae (related: rice weevil)	.	1,4-benzoquinone oxidoreductase	reduced virulence,unaffected pathogenicity	.	False	False	False	False	False	False	False	False	False	False	False
.	.	.	PC_038TOA	PC_006ZDR	E9QY26#PHI:2535	PHI:2535	Af293	ERG11B	Aspergillus fumigatus	CEA10	Invasive pulmonary aspergillosis	Lethal pathogen phenotype,Rodents	Lethal pathogen phenotype,Mus musculus (related: house mouse)	Lethal pathogen phenotype,Immunocompromised murine model for systemic infection using CD-1 male mice	14 alpha-demethylase	lethal,loss of pathogenicity,unaffected pathogenicity	.	False	False	False	False	False	False	False	False	True	False	False
.	.	.	PC_03OEEE	PC_03ZMAF	Q4WNT5#PHI:2534	PHI:2534	Af293	ERG11A	Aspergillus fumigatus	CEA10	Invasive pulmonary aspergillosis	Lethal pathogen phenotype,Rodents	Lethal pathogen phenotype,Mus musculus (related: house mouse)	Lethal pathogen phenotype,Immunocompromised murine model for systemic infection using CD-1 male mice	14 alpha-demethylase	lethal,loss of pathogenicity,unaffected pathogenicity	.	False	False	False	True	False	False	False	False	True	False	False
.	.	.	.	.	.	PHI:8962	342	leuA	Klebsiella pneumoniae	KPPR1	Pneumonia	Rodents	Mus musculus (related: house mouse)	C57BL/6	2-Isopropylmalate synthase	reduced virulence	.	False	False	False	False	False	False	False	False	False	False	False
.	.	.	.	.	.	PHI:8578	3937	leuA (Dda3937_04301)	Dickeya dadantii	3937	Soft rot disease	Eudicots	Cichorium intybus (related: chicory)	.	2-Isopropylmalate synthase	reduced virulence	.	False	False	False	False	False	False	False	False	False	False	False
.	.	.	.	.	.	PHI:6699	TSY216	eda	Vibrio cholerae	O1 biovar El Tor str. N16961	Cholera	Rodents,Rabbits & hares	Mus musculus (related: house mouse),Oryctolagus cuniculus (related: rabbit)	.	2-Keto-3-deoxy-6-phosphogluconate aldolase	reduced virulence	.	False	False	False	False	False	False	False	False	False	False	False
.	.	.	.	.	.	PHI:7485	ATCC 43816 KPPR1	EntA (VK055_1922)	Klebsiella pneumoniae	KPPR1	Pneumonia	Rodents	Mus musculus (related: house mouse)	C57Bl/6	2,3-Dihydro-2,3-dihydroxybenzoate dehydrogenase	reduced virulence,unaffected pathogenicity	.	False	False	False	False	False	False	False	False	False	False	False
.	.	.	.	.	.	PHI:4145	306	XAC1722	Xanthomonas citri	subsp. citri	Citrus canker	Eudicots	Citrus sinensis (related: sweet orange)	.	2C-methyl-D-erythritol 2,4-cyclodiphosphate synthase	reduced virulence	.	False	False	False	False	False	False	False	False	False	False	False
.	.	.	.	.	.	PHI:7062	CH43	aroD	Salmonella enterica	subsp. enterica serovar Typhimurium strain BRD509	Salmonellosis	Rodents	Mus musculus (related: house mouse)	C57BL/6	3-Dehydroquinate dehydratase	unaffected pathogenicity	.	False	False	False	False	False	False	False	False	False	False	False
.	.	.	.	.	.	PHI:4250	BGR1	aroB	Burkholderia glumae	411gr-6	Panicle blight	Monocots	Oryza sativa (related: rice)	Bengal	3-dehydroquinate synthase	reduced virulence	.	False	False	False	False	False	False	False	False	False	False	False
.	.	.	PC_0713CE	PC_05Q3ZH	G4NFW7#PHI:8928	PHI:8928	70-15	MoSCAD2 (MGG_08690)	Magnaporthe oryzae	Guy11	Rice blast	Monocots	Hordeum vulgare (related: barley),Oryza sativa (related: rice)	CO-39	3-Hydroxy acylCoA dehydrogenase	loss of pathogenicity	.	False	False	False	False	False	False	True	False	False	False	False
.	.	.	.	.	.	PHI:7841	ECONIH2	clbD	Escherichia coli	F11	Neonatal meningitis	Rodents	Mus musculus (related: house mouse)	BALB/c	3-Hydroxybutyryl-CoA dehydrogenase	unaffected pathogenicity	.	False	False	False	False	False	False	True	False	False	False	False
.	.	.	PC_06PYDQ	PC_02SWX5	G4MTG9#PHI:8734	PHI:8734	70-15	MoLeu1 (MGG_01553)	Magnaporthe oryzae	Guy11	Rice blast	Monocots	Oryza sativa (related: rice),Hordeum vulgare (related: barley)	CO39,Golden Promise	3-Isopropylmalate dehydratase	loss of pathogenicity	.	False	False	False	False	False	False	False	False	False	False	False
.	.	.	PC_04FZ6P	PC_05ED6C	W9BBU8#PHI:8964	PHI:8964	PMK1	leuC	Klebsiella pneumoniae	KPPR1	Pneumonia	Rodents	Mus musculus (related: house mouse)	C57BL/6	3-Isopropylmalate dehydratase large subunit	reduced virulence	.	False	False	False	False	False	False	False	False	False	False	False
.	.	.	.	.	.	PHI:8965	PMK1	leuD	Klebsiella pneumoniae	KPPR1	Pneumonia	Rodents	Mus musculus (related: house mouse)	C57BL/6	3-Isopropylmalate dehydratase small subunit	reduced virulence	.	False	False	False	False	False	False	False	False	False	False	False
.	.	.	PC_02R8GM	PC_05QM2H	F5HCK8#PHI:415	PHI:415	.	IPMDH	Parastagonospora nodorum	.	Glume blotch	Monocots	Triticum (related: wheat)	.	3-isopropylmalate dehydrogenase	loss of pathogenicity	.	False	False	False	False	False	False	False	False	False	False	False
.	.	.	PC_02R8GM	PC_034BKL	W9BCN0#PHI:8963	PHI:8963	PMK1	leuB	Klebsiella pneumoniae	KPPR1	Pneumonia	Rodents	Mus musculus (related: house mouse)	C57BL/6	3-Isopropylmalate dehydrogenase	reduced virulence	.	False	False	False	False	False	False	False	False	False	False	False
.	.	.	PC_02R8GM	PC_034BKL	B5F7U8#PHI:8862	PHI:8862	SL483	LeuB	Salmonella enterica	subsp. enterica serovar Agona Ag 1	Infections	Rodents	Mus musculus (related: house mouse)	BALB/c	3-Isopropylmalate dehydrogenase,3-isopropylmalate dehydrogenase	reduced virulence	.	False	False	False	False	False	False	False	False	False	False	False
.	.	.	.	.	.	PHI:5271	GMI1000	fabG1	Ralstonia solanacearum	GMI1000	Bacterial wilt	Eudicots	Solanum lycopersicum (related: tomato)	.	3-ketoacyl-acyl carrier protein reductase	lethal	.	False	False	False	False	False	False	False	False	False	True	False
.	.	.	.	.	.	PHI:5272	GMI1000	fabG2	Ralstonia solanacearum	GMI1000	Bacterial wilt	Eudicots	Solanum lycopersicum (related: tomato)	.	3-ketoacyl-acyl carrier protein reductase	reduced virulence	.	False	False	False	False	False	False	False	False	False	False	False
.	.	.	PC_05IZJF	PC_01ORZQ	A4QTE3#PHI:8927	PHI:8927	70-15	MoSCAD1 (MGG_05096)	Magnaporthe oryzae	Guy11	Rice blast	Monocots	Hordeum vulgare (related: barley),Oryza sativa (related: rice)	CO-39	3-Ketoacyl-CoA reductase	loss of pathogenicity,reduced virulence	.	False	False	False	False	False	False	False	False	True	True	True
.	.	.	PC_05MZK2	PC_05LZNC	Q0QWD8#PHI:598	PHI:598	IBCN18	THIOL	Leptosphaeria maculans	IBCN18	Phoma stem canker	Eudicots	Brassica napus (related: rape)	.	3-ketoacyl-CoA thiolase	reduced virulence	.	False	False	False	False	False	False	False	False	False	False	False
.	.	.	PC_063ZEF	PC_04ZGBX	Q5AD21#PHI:3689	PHI:3689	SC5314	Pot13p	Candida albicans	SC5314	Disseminated candidiasis	Birds	Gallus gallus (related: chicken)	weiße Leghorn	3-ketoacyl-CoA thiolases	unaffected pathogenicity	.	False	False	False	False	False	False	False	False	False	False	False
.	.	.	PC_08L65P	PC_02590L	Q5AJ90#PHI:3688	PHI:3688	SC5314	Fox3p	Candida albicans	SC5314	Disseminated candidiasis	Birds	Gallus gallus (related: chicken)	weiße Leghorn	3-ketoacyl-CoA thiolases	unaffected pathogenicity	.	False	False	False	False	False	False	False	False	False	False	False
.	.	.	.	.	.	PHI:6956	PXO99A	gigX4	Xanthomonas oryzae	pv. oryzae PXO99A	Bacterial leaf blight	Monocots	Oryza sativa (related: rice)	L. subsp. Indica, IR24	3-oxoacyl-ACP reductase	increased virulence (hypervirulence)	.	False	False	False	False	False	False	False	False	False	False	False
.	.	.	.	.	.	PHI:6955	PXO99A	gigX3	Xanthomonas oryzae	pv. oryzae PXO99A	Bacterial leaf blight	Monocots	Oryza sativa (related: rice)	L. subsp. Indica, IR24	3-oxoacyl-ACP synthase	increased virulence (hypervirulence)	.	False	False	False	False	False	False	False	False	False	False	False
.	.	.	.	.	.	PHI:4249	BGR1	aroA	Burkholderia glumae	411gr-6	Panicle blight	Monocots	Oryza sativa (related: rice)	Bengal	3-phosphoshikimate 1-carboxyvinyltransferase	reduced virulence	.	False	False	False	False	False	False	False	False	False	False	False
.	.	.	PC_03G9Q5	PC_055GTZ	Q4WWN9#PHI:2518	PHI:2518	Af293	MET16	Aspergillus fumigatus	CEA10	Invasive pulmonary aspergillosis	Lethal pathogen phenotype	Lethal pathogen phenotype	Lethal pathogen phenotype	3'-Phospho-adenylylsulfate reductase	lethal	.	False	False	False	False	False	False	False	False	False	False	False
.	.	.	.	.	.	PHI:2656	14028S	pmrF	Salmonella enterica	subsp. enterica serovar Typhimurium JSG210	Food poisoning	Rodents	Mus musculus (related: house mouse)	BALB/c	4-amino-4-deoxy-L-arabinose (Ara4N) production	reduced virulence	.	False	False	False	False	False	False	False	False	True	True	True
.	.	.	.	.	.	PHI:7953	ATCC 700721; MGH 78578	arnT	Klebsiella pneumoniae	52.145	Pneumonia	Moths	Galleria mellonella (related: greater wax moth)	.	4-Amino-4-deoxy-L-arabinose transferase	unaffected pathogenicity	.	False	False	False	False	False	False	False	False	True	True	True
.	.	.	PC_08GZ1K	PC_08GZ1K	A0A0H3KBG6#PHI:7348	PHI:7348	Newman	PabC	Staphylococcus aureus	SH1000	Skin infections; food poisoning; respiratory diseases	Bony fishes	Danio rerio (related: zebrafish)	.	4-Amino-4-deoxychorismate lyase	reduced virulence	.	False	False	False	False	False	False	False	False	False	False	False
.	.	.	.	.	.	PHI:5405	ATCC 33913	pcaG	Xanthomonas campestris	pv. Campestris Xc1	Black rot disease	Eudicots	Brassica rapa (related: field mustard)	subsp. pekinensis (related: chinese cabbage)	4-HBA degradation pathway components	reduced virulence	.	False	False	False	False	False	False	False	False	False	False	False
.	.	.	.	.	.	PHI:5406	B100	pcaH	Xanthomonas campestris	pv. Campestris Xc1	Black rot disease	Eudicots	Brassica rapa (related: field mustard)	subsp. pekinensis (related: chinese cabbage)	4-HBA degradation pathway components	reduced virulence	.	False	False	False	False	False	False	False	False	False	False	False
.	.	.	.	.	.	PHI:3948	8004	XC_0450	Xanthomonas campestris	pv. Campestris str. 8004	Black rot disease	Eudicots	Raphanus sativus (related: radish)	var. niger (related: chinese radish)	4-Hydroxyphenylpyruvate deoxygenase	reduced virulence	.	False	False	False	False	False	False	False	False	False	False	False
.	.	.	.	.	.	PHI:7537	ATCC 43816 KPPR1	EntD (VK055_1935)	Klebsiella pneumoniae	KPPR1	Pneumonia	Rodents	Mus musculus (related: house mouse)	C57Bl/6	4'-Phosphopantetheinyl transferase superfamily protein	unaffected pathogenicity	.	False	False	False	False	False	False	False	False	False	False	False
.	.	.	PC_0385ZX	PC_04W2CA	I1S0H5#PHI:7717	PHI:7717	PH-1; NRRL 31084	FgOXP1	Fusarium graminearum	PH-1	Fusarium head blight	Monocots	Triticum aestivum (related: bread wheat)	.	5-Oxoprolinase	reduced virulence	.	False	False	False	False	False	False	False	False	False	False	False
.	.	.	PC_07S21B	PC_06IW24	I1RLT3#PHI:7718	PHI:7718	PH-1; NRRL 31084	FgOXP2	Fusarium graminearum	PH-1	Fusarium head blight	Monocots	Triticum aestivum (related: bread wheat)	.	5-Oxoprolinase	reduced virulence	.	False	False	False	False	False	False	False	False	False	False	False
.	.	.	.	.	.	PHI:7469	PC1	RplY	Pectobacterium carotovorum	subsp. Carotovorum, strain PccS1	Soft rot disease	Monocots,Eudicots	Zantedeschia elliottiana (no common name found),Zantedeschia aethiopica (related: pig-lily),Brassica rapa (related: field mustard)	Black magicsubsp. pekinensis (related: chinese cabbage)	50S Ribosomal protein	reduced virulence	.	False	False	False	False	False	False	False	False	False	False	False
.	.	.	.	.	.	PHI:7583	H37Rv	Rv0652 (rplL)	Mycobacterium tuberculosis	CDC1551	Tuberculosis	Primates	Homo sapiens (related: human)	THP-1	50S ribosomal protein	increased virulence (hypervirulence)	.	False	False	False	False	False	False	False	False	False	False	False
.	.	.	.	.	.	PHI:6501	D39	BglA3	Streptococcus pneumoniae	D39	Pneumococcal pneumonia	Rodents	Mus musculus (related: house mouse)	MF1	6-Phospho-Ɓ-Glucosidase	reduced virulence	.	False	False	False	False	False	False	False	False	False	False	False
.	.	.	.	.	.	PHI:6698	A232	edd	Vibrio cholerae	O1 biovar El Tor str. N16961	Cholera	Rodents,Rabbits & hares	Mus musculus (related: house mouse),Oryctolagus cuniculus (related: rabbit)	.	6-Phosphogluconate dehydratase	reduced virulence	.	False	False	False	False	False	False	False	False	False	False	False
.	.	.	PC_0497U2	PC_045XXU	Q4WUR1#PHI:3849	PHI:3849	Af293	CnaA	Aspergillus fumigatus	Af293	Invasive pulmonary aspergillosis	Rodents	Mus musculus (related: house mouse)	CD1	a calmodulin (CaM)-dependent protein phosphatase	reduced virulence	.	False	False	False	False	False	False	False	False	False	False	False
.	.	.	.	.	.	PHI:4196	CDC1551	KasB	Mycobacterium tuberculosis	CDC1551	Tuberculosis	Rodents	Mus musculus (related: house mouse)	C57BL/6,SCID	a crucial mycolic acid biosynthetic enzyme	reduced virulence	.	False	False	False	False	False	False	False	False	False	False	False
.	.	.	PC_062EE1	PC_04715B	Q5A679#PHI:4906	PHI:4906	SC5314	Gyp1	Candida albicans	SC5314	Disseminated candidiasis	Rodents	Mus musculus (related: house mouse)	.	A Golgi-associated protein	reduced virulence	.	False	False	False	False	False	False	False	False	False	False	False
.	.	.	PC_02P2SH	PC_034BKV	Q30H72#PHI:3986	PHI:3986	NT-8	Bwc2	Cryptococcus gattii vgiii	R265	Pulmonary cryptococcosis (lung infection); basal meningiti; cerebral cryptococcomas	Rodents	Mus musculus (related: house mouse)	A/J	a light-dependent transcription factor	reduced virulence	.	False	False	False	False	False	False	False	False	False	False	False
.	.	.	PC_00G55Z	PC_046BX1	L0PQB7#PHI:4502	PHI:4502	T4	BcVEL1	Botrytis cinerea	B05.10	Grey mold fungus	Eudicots	Phaseolus vulgaris (related: kidney bean)	90598	A member of the VELVET complex, shown to affect light-dependent differentiation, the formation of oxalic acid (OA) and virulence.	reduced virulence	.	False	False	False	False	False	False	False	False	False	False	False
.	.	.	PC_01HU57	PC_00TE7R	Q5A6B6#PHI:4878	PHI:4878	SC5314	Ppg1	Candida albicans	DK318	Disseminated candidiasis	Rodents	Mus musculus (related: house mouse)	BALB/c	A putative serine/threonine protein phosphatase type 2A.	reduced virulence	.	False	False	False	False	False	False	False	False	False	False	False
.	.	.	PC_00HU8A	PC_05Y91D	Q8TG40#PHI:4925	PHI:4925	.	Hbr1	Candida albicans	R8	Disseminated candidiasis	Rodents	Mus musculus (related: house mouse)	Balb/c	A regulator of white-opaque switching, also a positive and negative regulator of hyphal invasion.	reduced virulence	.	False	False	False	False	False	False	False	False	False	False	False
.	.	.	PC_06YHJ8	PC_06SSLT	I1RJU1#PHI:6573	PHI:6573	PH-1	FgNoxR	Fusarium graminearum	PH-1	Fusarium head blight	Monocots	Triticum aestivum (related: bread wheat)	.	A regulatory subunit of NADPH oxidases	reduced virulence	.	False	False	False	False	False	False	False	False	False	False	False
.	.	.	.	.	.	PHI:4043	CFBP1430	AcrD	Erwinia amylovora	Ea1189	Fire blight disease	Eudicots	Malus domestica (related: apple),Pyrus communis (related: pear)	MM 106,Bartlett	a resistance-nodulation-cell division (RND) transporter	unaffected pathogenicity	.	False	False	False	False	False	False	False	False	True	True	True
.	.	.	PC_023X3Z	PC_06KV7K	Q5AL16#PHI:4193	PHI:4193	SC5314	STP2	Candida albicans	SC5314	Disseminated candidiasis	Rodents	Mus musculus (related: house mouse)	ICR	A transcription factor that regulates the expression of multiple amino acid permeases.	reduced virulence	.	False	False	False	False	False	False	False	False	False	False	False
.	.	.	PC_04F3K2	PC_074GHA	Q4WCW8#PHI:3467	PHI:3467	Af293	mtfA	Aspergillus fumigatus	CEA10	Pulmonary aspergillosis	Moths	Galleria mellonella (related: greater wax moth)	.	A veA-dependent gene encoding a novel C2H2 finger domain transcription factor	reduced virulence	.	False	False	False	False	False	False	False	False	False	False	False
.	.	.	PC_06I2DO	PC_02V2TY	G5EI34#PHI:3019	PHI:3019	70-15	MoLys2	Magnaporthe oryzae	Guy11	Rice blast	Monocots	Oryza sativa (related: rice)	CO-39	AA reductase	reduced virulence	.	False	False	False	False	False	False	False	False	True	False	False
.	.	.	.	.	.	PHI:5277	ME49	ASP5	Toxoplasma gondii	RH	Toxoplasmosis	Rodents	Mus musculus (related: house mouse)	C57Bl/6	Aaspartyl protease	reduced virulence	.	False	False	False	False	False	False	True	False	True	True	True
.	.	.	PC_01UB4L	PC_065LXY	F0XP73#PHI:2693	PHI:2693	kw1407	GcABC-G1	Grosmannia clavigera	kw1407	No data found	Seed plants	Pinus contorta (related: lodgepole pine)	.	ABC efﬂux transporter	reduced virulence	.	False	False	False	False	False	False	False	False	True	True	True
.	.	.	.	.	.	PHI:7909	IP 32953	hmuV	Yersinia pseudotuberculosis	IP2666	Zoonotic infection	Even-toed ungulates	Ovis aries (related: sheep)	.	ABC hemin transporter, permease subunit	unaffected pathogenicity	.	False	False	False	False	False	False	False	False	False	False	False
.	.	.	.	.	.	PHI:6849	B8	niuD	Helicobacter pylori	B128-S	Gastric infections	Rodents	Mus musculus (related: house mouse)	NMRI	ABC transporter	reduced virulence	.	False	False	False	True	False	True	True	True	True	True	True
.	.	.	PC_01UB4L	PC_01GZ9L	O13407#PHI:132	PHI:132	Guy11	ABC1	Magnaporthe oryzae	Guy11	Rice blast	Monocots	Oryza sativa (related: rice)	.	ABC transporter	reduced virulence	.	False	False	False	False	False	False	False	False	True	True	True
.	.	.	PC_01UB4L	PC_011WD6	Q96VL9#PHI:543	PHI:543	SAS56	BCATRD	Botrytis cinerea	B05.10	Grey mold	Eudicots	Solanum lycopersicum (related: tomato)	.	ABC transporter	unaffected pathogenicity	.	False	False	False	False	False	False	False	False	True	True	True
.	.	.	PC_01UB4L	PC_06MOUN	Q96WW9#PHI:258	PHI:258	R-6380	GPABC1	Fusarium sambucinum	R6380	Potato rot	Eudicots	Solanum tuberosum (related: potato)	.	ABC transporter	reduced virulence	.	False	False	False	False	False	False	False	False	True	True	True
.	.	.	PC_01UB4L	PC_00TEN8	Q9C1I7#PHI:310	PHI:310	IPO323	MgAtr4	Zymoseptoria tritici	IPO323	Septoria leaf blotch	Monocots	Triticum (related: wheat)	.	ABC transporter	reduced virulence	.	False	False	False	False	False	False	False	False	True	True	True
.	.	.	PC_02PA7B	PC_00U8B2	Q874F3#PHI:391	PHI:391	P-2b	ABC2	Magnaporthe oryzae	P-2b (MAFF235001,	Rice blast	Monocots	Oryza sativa (related: rice)	.	ABC transporter	unaffected pathogenicity	.	False	False	False	False	False	False	False	False	True	True	True
.	.	.	PC_033RW4	PC_02V2MB	O60034#PHI:1030	PHI:1030	B05.10	bcatrA	Botrytis cinerea	B05.10	Grey mold	Eudicots	Solanum lycopersicum (related: tomato),Phaseolus vulgaris (related: kidney bean),Vicia faba (related: fava bean)	.	ABC Transporter	unaffected pathogenicity	.	False	False	False	False	False	False	False	False	True	True	True
.	.	.	PC_06JE23	PC_06CRLQ	Q9UW87#PHI:267	PHI:267	.	MLT1	Candida albicans	CAI-4	Candidiasis	Rodents	Mus musculus (related: house mouse)	.	ABC transporter	reduced virulence	.	False	False	False	False	False	False	False	False	True	True	True
.	.	.	PC_07UOA8	PC_045UJW	Q1G354#PHI:351	PHI:351	.	FcABC1	Fusarium culmorum	IBT8336	Fusarium ear blight	Monocots	Triticum (related: wheat)	.	ABC transporter	reduced virulence	.	False	False	False	False	False	False	False	False	True	True	True
.	.	.	.	.	.	PHI:6319	R6	potA	Streptococcus pneumoniae	TIGR4	Pneumococcal pneumonia	Rodents	Mus musculus (related: house mouse)	C57BL/6	ABC transporter ATP-binding protein - spermidine/putrescine transport	reduced virulence	.	False	False	False	False	False	False	False	False	False	False	False
.	.	.	.	.	.	PHI:6320	SMRU1010	potB	Streptococcus pneumoniae	TIGR4	Pneumococcal pneumonia	Rodents	Mus musculus (related: house mouse)	C57BL/6	ABC transporter ATP-binding protein - spermidine/putrescine transport	reduced virulence	.	False	False	False	True	False	False	False	False	True	True	True
.	.	.	.	.	.	PHI:6321	R6	potC	Streptococcus pneumoniae	TIGR4	Pneumococcal pneumonia	Rodents	Mus musculus (related: house mouse)	C57BL/6	ABC transporter ATP-binding protein - spermidine/putrescine transport	reduced virulence	.	False	False	False	True	False	False	False	False	True	True	True
.	.	.	PC_01UB4L	PC_0280YD	Q4X006#PHI:4229	PHI:4229	Af293	abcA	Aspergillus fumigatus	Af293	Invasive pulmonary aspergillosis	Moths	Galleria mellonella (related: greater wax moth)	.	ABC transporter-encoding genes	unaffected pathogenicity	.	False	False	False	False	False	False	False	False	True	True	True
.	.	.	.	.	.	PHI:3929	ST4/74	MacA	Salmonella enterica	subsp. enterica serovar Typhimurium str. ATCC 14028	Food poisoning; enteritis	Rodents	Mus musculus (related: house mouse)	C57BL/6	ABC-Type Efﬂux Pump	reduced virulence	.	False	False	False	True	False	False	False	False	True	False	False
.	.	.	.	.	.	PHI:3928	LT2	MacB	Salmonella enterica	subsp. enterica serovar Typhimurium str. ATCC 14028	Food poisoning; enteritis	Rodents	Mus musculus (related: house mouse)	C57BL/6	ABC-Type Efﬂux Pump	reduced virulence	.	False	False	False	False	False	False	False	False	True	True	True
.	.	.	.	.	.	PHI:7997	.	SpdC	Staphylococcus aureus	HG001	Skin infections; food poisoning; respiratory diseases	Rodents	Mus musculus (related: house mouse)	RjOrl:SWISS	Abi-domain containing membrane anchored protein involved in signal sensing and/or transduction	reduced virulence	.	False	False	False	False	False	False	False	False	True	True	True
.	.	.	PC_04XTAL	PC_05MFJL	G4N5N0#PHI:5441	PHI:5441	70-15	ABA GPCR	Magnaporthe oryzae	70-15	Rice blast	Monocots	Oryza sativa (related: rice)	Seraceltik	Abscisic Acid production	unaffected pathogenicity	.	False	False	False	False	False	False	False	False	True	True	True
.	.	.	PC_080A4G	PC_03COL8	G4N1P8#PHI:5440	PHI:5440	70-15	ABA4	Magnaporthe oryzae	70-15	Rice blast	Monocots	Oryza sativa (related: rice)	Seraceltik	Abscisic Acid production	reduced virulence	.	False	False	False	False	False	False	False	False	False	False	False
.	.	.	.	.	.	PHI:8932	LSS37	adhE	Streptococcus suis	ZY05719	Meningitis	Bony fishes,Primates	Danio rerio (related: zebrafish),Homo sapiens (related: human)	Caco-2,HEp-2 cells	Acetaldehyde-CoA/alcohol dehydrogenase	reduced virulence	.	False	False	False	False	False	False	False	False	False	False	False
.	.	.	PC_050CF2	PC_04C7BS	Q8NJQ3#PHI:250	PHI:250	C4	Dec1	Bipolaris maydis	C4	Leaf blight	Monocots	Zea mays (related: maize)	.	Acetoacetate decarboxylase- T-toxin production	reduced virulence	.	False	False	False	False	False	False	False	False	False	False	False
.	.	.	PC_07V2SX	PC_03FGDV	Q6SSJ3#PHI:358	PHI:358	.	ILV2	Cryptococcus neoformans	H99	Cryptococcosis	Rodents	Mus musculus (related: house mouse)	.	Acetolactate synthase	loss of pathogenicity	.	False	False	False	False	False	False	False	False	False	False	False
.	.	.	PC_07V2SX	PC_052XPT	G4MMK2#PHI:3975	PHI:3975	70-15	MoIlv2	Magnaporthe oryzae	Guy11	Rice blast	Monocots	Oryza sativa (related: rice),Hordeum vulgare (related: barley)	CO-39	Acetolactate synthases	loss of pathogenicity	.	False	False	False	False	False	False	False	False	False	False	False
.	.	.	PC_021VXT	PC_02H40U	Q4WCL5#PHI:2529	PHI:2529	Af293	ERG10	Aspergillus fumigatus	CEA10	Invasive pulmonary aspergillosis	Lethal pathogen phenotype	Lethal pathogen phenotype	Lethal pathogen phenotype	Acetyl-CoA acetyl-transferase	lethal	.	False	False	False	False	False	False	False	False	False	False	False
.	.	.	PC_00AYX7	PC_067X50	G4MVC4#PHI:5082	PHI:5082	70-15	MoAcat1	Magnaporthe oryzae	Ku80	Rice blast	Monocots	Oryza sativa (related: rice),Hordeum vulgare (related: barley)	CO39,Jinchang 1316	Acetyl-CoA acetyltransferas	reduced virulence	.	False	False	False	False	False	False	False	False	False	False	False
.	.	.	PC_00AYX7	PC_05DJ26	G4N745#PHI:5083	PHI:5083	70-15	MoAcat2	Magnaporthe oryzae	Ku80	Rice blast	Monocots	Oryza sativa (related: rice),Hordeum vulgare (related: barley)	CO39,Jinchang 1316	Acetyl-CoA acetyltransferas	reduced virulence	.	False	False	False	False	False	False	False	False	False	False	False
.	.	.	.	.	.	PHI:7007	D39	Axe	Streptococcus pneumoniae	D39	Pneumococcal pneumonia	Rodents	Mus musculus (related: house mouse)	MF1	Acetyl-xylan esterase	reduced virulence,unaffected pathogenicity	.	False	False	False	False	False	False	False	False	False	False	False
.	.	.	.	.	.	PHI:2633	USA300	argB	Staphylococcus aureus	USA300 strain JE2	Community-associated and nosocomial infections	Rodents	Mus musculus (related: house mouse)	C57BL/6	Acetylglutamate kinase	unaffected pathogenicity	.	False	False	False	False	False	False	False	False	False	False	False
.	.	.	PC_07JAS8	PC_028MLJ	Q4WCZ1#PHI:2969	PHI:2969	Af293	argEF	Aspergillus fumigatus	Af293	Invasive pulmonary aspergillosis	Moths	Galleria mellonella (related: greater wax moth)	.	Acetylglutamate kinase and acetylglutamyl-phosphate-reductase	reduced virulence	.	False	False	False	False	False	False	False	False	False	False	False
.	.	.	PC_08DGLM	PC_03ZT1U	I1RE63#PHI:743	PHI:743	.	ARG2	Fusarium graminearum	SCK04	Fusarium ear blight	Monocots	Hordeum vulgare (related: barley)	subsp. vulgare (related: domesticated barley)	Acetylglutamate synthase	reduced virulence	.	False	False	False	False	False	False	False	False	False	False	False
.	.	.	PC_011D1V	PC_05EAQS	B5F8I0#PHI:8863	PHI:8863	SL483	ArgD	Salmonella enterica	subsp. enterica serovar Agona Ag 1	Infections	Rodents	Mus musculus (related: house mouse)	BALB/c	Acetylornithine/succinyldiaminopimelate aminotransferase	reduced virulence	.	False	False	False	False	False	False	False	False	False	False	False
.	.	.	.	.	.	PHI:6958	PXO99A	gigX6	Xanthomonas oryzae	pv. oryzae PXO99A	Bacterial leaf blight	Monocots	Oryza sativa (related: rice)	L. subsp. Indica, IR24	Acetyltransferase	increased virulence (hypervirulence)	.	False	False	False	False	False	False	False	False	False	False	False
.	.	.	PC_02TKJI	PC_04W88Z	Q59VF4#PHI:5282	PHI:5282	SC5314	Hat1	Candida albicans	SC5314	Disseminated candidiasis	Rodents	Mus musculus (related: house mouse)	C57Bl/6	Acetyltransferase	reduced virulence	.	False	False	False	False	False	False	False	False	False	False	False
.	.	.	.	.	.	PHI:2869	SCHU S4	acpB	Francisella tularensis	Schu S4	Tularemia	Rodents	Mus musculus (related: house mouse)	BALB/c	Acid phosphatase activity	reduced virulence	.	False	False	False	False	False	False	False	False	False	False	False
.	.	.	PC_02QJXS	PC_05RJOD	C4YGV6#PHI:3370	PHI:3370	WO-1	vph1	Candida albicans	SN152	Disseminated candidiasis	Rodents	Mus musculus (related: house mouse)	Balb/c	acidification of the vacuole	reduced virulence	.	False	False	False	False	False	False	False	False	True	True	True
.	.	.	.	.	.	PHI:6451	Kp52.145	acrB	Klebsiella pneumoniae	ATCC 13883	Pneumonia	Nematodes	Caenorhabditis elegans (related: roundworm)	.	Acriflavine resistance protein	reduced virulence	.	False	False	False	False	False	False	False	False	True	True	True
.	.	.	.	.	.	PHI:8868	MS8345	vgrG1	Escherichia coli	PCN033	Infections	Primates,Rodents,Even-toed ungulates	Homo sapiens (related: human),Mus musculus (related: house mouse),Sus scrofa (related: pig)	BALB/c	Actin cross-linking toxin	reduced virulence	.	False	False	False	False	False	False	False	False	False	False	False
.	.	.	PC_00C93E	PC_05PZ04	G4NC11#PHI:2052	PHI:2052	70-15	Cdc42	Magnaporthe oryzae	CP987,70-15	Rice blast	Monocots	Oryza sativa (related: rice)	Sariceltik,CO39	actin cytoskeleton organization and cell polarity; establishment of turgor in appressoria	reduced virulence	.	False	False	False	False	False	False	False	False	False	False	False
.	.	.	PC_0250SW	PC_03I4AT	P0CT09#PHI:7223	PHI:7223	70-15	Moend3	Magnaporthe oryzae	Guy11	Rice blast	Monocots	Oryza sativa (related: rice),Hordeum vulgare (related: barley)	CO-39,Four-arris	Actin cytoskeleton-regulatory complex protein	reduced virulence	.	False	False	False	False	False	False	False	False	False	False	False
.	.	.	PC_02W7KR	PC_01JER3	G4MND3#PHI:7019	PHI:7019	70-15	MoMyo5	Magnaporthe oryzae	Guy11	Rice blast	Monocots	Oryza sativa (related: rice)	.	Actin motor myosin protein	loss of pathogenicity	.	False	False	False	False	False	False	False	False	False	False	False
.	.	.	PC_08GLPG	PC_03CZES	G4N7U7#PHI:8629	PHI:8629	70-15	MoAbp1 (MGG_06358)	Magnaporthe oryzae	Guy11	Rice blast	Monocots	Oryza sativa (related: rice),Hordeum vulgare (related: barley)	CO-39,Four-arris	Actin-binding protein	reduced virulence	.	False	False	False	False	False	False	False	False	False	False	False
.	.	.	PC_02TV23	PC_03GTVA	G4MV67#PHI:2940	PHI:2940	70-15	MoARK1	Magnaporthe oryzae	Guy11	Rice blast	Monocots	Oryza sativa (related: rice)	CO-39	Actin-regulating kinase homologue	reduced virulence	.	False	False	False	False	False	False	False	False	False	False	False
.	.	.	.	.	.	PHI:3091	DC283	OxyR	Pantoea stewartii	subsp. stewartii DC283	Stewart’s wilt	Monocots	Zea mays (related: maize)	Jubilee	activate gene expression in response to oxidative stress	unaffected pathogenicity	.	False	False	False	False	False	False	False	False	False	False	False
.	.	.	.	.	.	PHI:3092	DC283	SoxR	Pantoea stewartii	subsp. stewartii DC283	Stewart’s wilt	Monocots	Zea mays (related: maize)	Jubilee	activate gene expression in response to oxidative stress	reduced virulence	.	False	False	False	False	False	False	False	False	False	False	False
.	.	.	PC_02G6LE	PC_06J2EQ	B2ZAW3#PHI:3989	PHI:3989	EP67	cpkk3	Cryphonectria parasitica	cpku80	Chestnut blight	Eudicots	Castanea dentata (related: american chestnut)	.	activated during high osmolarity response	unaffected pathogenicity	.	False	False	False	False	False	False	False	False	False	False	False
.	.	.	PC_07NNEX	PC_03S6HF	Q9UW13#PHI:186	PHI:186	CAI4	RIM8	Candida albicans	SC5314	Candidiasis	Rodents	Mus musculus (related: house mouse)	.	Activates RIM101	reduced virulence	.	False	False	False	False	False	False	False	False	False	False	False
.	.	.	PC_03XT89	PC_003FIE	O93876#PHI:3987	PHI:3987	155	cpkk1	Cryphonectria parasitica	cpku80	Chestnut blight	Eudicots	Castanea dentata (related: american chestnut)	.	acts in a phosphorylation cascade essential for cell integrity	reduced virulence	.	False	False	False	False	False	False	False	False	False	False	False
.	.	.	.	.	.	PHI:8556	PAO1	Acp1 (PA1869)	Pseudomonas aeruginosa	PAO1	Nosocomial infections	Rodents	Mus musculus (related: house mouse)	C57Bl/6J	Acyl carrier protein	increased virulence (hypervirulence)	.	False	False	False	False	False	False	False	False	False	False	False
.	.	.	.	.	.	PHI:8557	PAO1	Acp3 (PA3334)	Pseudomonas aeruginosa	PAO1	Nosocomial infections	Rodents	Mus musculus (related: house mouse)	C57Bl/6J	Acyl carrier protein	increased virulence (hypervirulence)	.	False	False	False	False	False	False	False	False	False	False	False
.	.	.	.	.	.	PHI:6954	PXO99A	gigX2	Xanthomonas oryzae	pv. oryzae PXO99A	Bacterial leaf blight	Monocots	Oryza sativa (related: rice)	L. subsp. Indica, IR24	Acyl carrier protein	increased virulence (hypervirulence)	.	False	False	False	False	False	False	False	False	False	False	False
.	.	.	.	.	.	PHI:8617	J2315	afcE (BCAS0208)	Burkholderia cenocepacia	K56-2	Cystic fibrosis-like conditions	Bony fishes	Danio rerio (related: zebrafish)	.	Acyl-CoA dehydrogenase	reduced virulence	.	False	False	False	False	False	False	False	False	False	False	False
.	.	.	.	.	.	PHI:7843	ECONIH2	clbF	Escherichia coli	F11	Neonatal meningitis	Rodents	Mus musculus (related: house mouse)	BALB/c	Acyl-CoA dehydrogenase	unaffected pathogenicity	.	False	False	False	False	False	False	False	False	False	False	False
.	.	.	PC_026RV9	PC_019RHJ	J9VFF7#PHI:7879	PHI:7879	H99	Cer1 (CNAG_06717)	Cryptococcus neoformans	H99	Fungal meningitis	Rodents	Mus musculus (related: house mouse)	CBA/JCrHsd	Acyl-CoA-Dependent Ceramide Synthase	reduced virulence	.	False	False	False	False	False	False	False	False	True	True	True
.	.	.	PC_03IDLR	PC_05YISV	J9VMM2#PHI:7880	PHI:7880	H99	Cer2 (CNAG_02086)	Cryptococcus neoformans	H99	Fungal meningitis	Rodents	Mus musculus (related: house mouse)	CBA/JCrHsd	Acyl-CoA-Dependent Ceramide Synthase	unaffected pathogenicity	.	False	False	False	False	False	False	False	False	True	True	True
.	.	.	PC_03IDLR	PC_029GWW	J9VQN5#PHI:7881	PHI:7881	H99	Cer3 (CNAG_02087)	Cryptococcus neoformans	H99	Fungal meningitis	Rodents	Mus musculus (related: house mouse)	CBA/JCrHsd	Acyl-CoA-Dependent Ceramide Synthase	unaffected pathogenicity	.	False	False	False	False	False	False	False	False	True	True	True
.	.	.	PC_03T7A9	PC_027WVB	G0ZS89#PHI:6081	PHI:6081	.	MoCps1	Magnaporthe oryzae	P131	Rice blast	Monocots	Oryza sativa (related: rice)	LTH	acyl-CoA-ligase	reduced virulence	.	False	False	False	False	False	False	False	False	True	True	True
.	.	.	.	.	.	PHI:8774	M2	abaI	Acinetobacter baumannii	ATCC17978	Nosocomial infections	Moths	Galleria mellonella (related: greater wax moth)	.	Acyl-homoserine-lactone synthase	reduced virulence	.	False	False	False	False	False	False	False	False	False	False	False
.	.	.	.	.	.	PHI:6747	PAO1	rhlI	Pseudomonas aeruginosa	PAO1	Urinary tract infection	Rodents	Mus musculus (related: house mouse)	LACA (Swiss Webster)	Acyl-homoserine-lactone synthase	reduced virulence	.	False	False	False	False	False	False	False	False	False	False	False
.	.	.	.	.	.	PHI:4213	NCTC 10460	yenI	Escherichia coli	O157:H7 86-24	No data found	Even-toed ungulates	Bos taurus (related: cattle)	Holstein	Acyl-homoserine-lactone synthase	unaffected pathogenicity	.	False	False	False	False	False	False	False	False	False	False	False
.	.	.	.	.	.	PHI:6997	PAO1	LasI	Pseudomonas aeruginosa	PA14	Opportunistic infections	Rodents	Mus musculus (related: house mouse)	CD-1	Acyl-homoserine-lactone-dependent quorum sensing system	reduced virulence	.	False	False	False	False	False	False	False	False	False	False	False
.	.	.	.	.	.	PHI:3655	.	rssC	Serratia marcescens	CH-1	Hospital-acquired infection	Primates	Homo sapiens (related: human)	Hep-2 cells	Acyltransferase	increased virulence (hypervirulence)	.	False	False	False	False	False	False	True	False	True	True	True
.	.	.	.	.	.	PHI:3786	PAO1	PA0005	Pseudomonas aeruginosa	PAO1	Infections	Beetles	Tenebrio molitor (related: yellow mealworm)	.	acyltransferases	increased virulence (hypervirulence)	.	False	False	False	True	False	False	False	False	True	False	False
.	.	.	.	.	.	PHI:3783	PAO1	PA2537	Pseudomonas aeruginosa	PAO1	Infections	Beetles	Tenebrio molitor (related: yellow mealworm)	.	acyltransferases	reduced virulence	.	False	False	False	False	False	False	False	False	False	False	False
.	.	.	.	.	.	PHI:3787	PAO1	PA3242	Pseudomonas aeruginosa	PAO1	Infections	Beetles	Tenebrio molitor (related: yellow mealworm)	.	acyltransferases	increased virulence (hypervirulence)	.	False	False	False	True	False	False	False	False	True	True	True
.	.	.	.	.	.	PHI:3785	PAO1	PA3644	Pseudomonas aeruginosa	PAO1	Infections	Beetles	Tenebrio molitor (related: yellow mealworm)	.	acyltransferases	reduced virulence	.	False	False	False	False	False	False	False	False	False	False	False
.	.	.	.	.	.	PHI:3784	PAO1	PA3646	Pseudomonas aeruginosa	PAO1	Infections	Beetles	Tenebrio molitor (related: yellow mealworm)	.	acyltransferases	reduced virulence	.	False	False	False	False	False	False	False	False	False	False	False
.	.	.	.	.	.	PHI:3782	.	PA3984	Pseudomonas aeruginosa	PAO1	Infections	Beetles	Tenebrio molitor (related: yellow mealworm)	.	acyltransferases	reduced virulence	.	False	False	False	True	False	False	False	False	True	True	True
.	.	.	.	.	.	PHI:6212	PAO1	clpS/clpA	Pseudomonas aeruginosa	PAO1	Nosocomial infections	Rodents	Mus musculus (related: house mouse)	C57BL/6	Adapter protein	reduced virulence	.	False	False	False	False	False	False	False	False	False	False	False
.	.	.	PC_08GYOF	PC_08GYOF	Q2FI79#PHI:7352	PHI:7352	USA300_FPR3757	mecA	Staphylococcus aureus	JE2	Skin infections; food poisoning; respiratory diseases	Bony fishes	Danio rerio (related: zebrafish)	.	Adaptor protein	unaffected pathogenicity	.	False	False	False	False	False	False	False	False	False	False	False
.	.	.	.	.	.	PHI:7164	PAO1	cyaB	Pseudomonas aeruginosa	PAO1	Corneal infection	Rodents	Mus musculus (related: house mouse)	C57BL/6J	Adenylate cyclase	unaffected pathogenicity	.	False	False	False	False	False	False	False	False	True	True	True
.	.	.	PC_00UW9H	PC_0400KA	Q9HFT8#PHI:204	PHI:204	.	CaCDC35	Candida albicans	CAI-4	Candidiasis	Rodents	Mus musculus (related: house mouse)	.	Adenylate cyclase	loss of pathogenicity	.	False	False	False	False	False	False	False	False	False	False	False
.	.	.	PC_02AB4Y	PC_067XGB	P49606#PHI:22	PHI:22	518	UAC1	Ustilago maydis	.	Corn smut	Monocots	Zea mays (related: maize)	.	Adenylate cyclase	loss of pathogenicity	.	False	False	False	False	False	False	False	False	False	False	False
.	.	.	PC_03DQUY	PC_02HBKV	G1U9Y6#PHI:210	PHI:210	SC5314	CAP1	Candida albicans	CAI-4	Candidiasis	Rodents	Mus musculus (related: house mouse)	.	Adenylate cyclase	loss of pathogenicity	.	False	False	False	False	False	False	False	False	False	False	False
.	.	.	PC_04FLH3	PC_01HE3D	Q75T35#PHI:332	PHI:332	.	CAC1	Colletotrichum lagenaria	104-T	Anthracnose	Eudicots	Cucumis sativus (related: cucumber)	.	Adenylate cyclase	loss of pathogenicity	.	False	False	False	False	False	False	False	False	False	False	False
.	.	.	PC_05DOAH	PC_0400GU	Q9C443#PHI:241	PHI:241	H99	CAC1	Cryptococcus neoformans	H99	Cryptococcosis	Rodents,Rabbits & hares	Mus musculus (related: house mouse),Oryctolagus cuniculus (related: rabbit)	.	Adenylate cyclase	loss of pathogenicity	.	False	False	False	False	False	False	False	False	False	False	False
.	.	.	PC_060EWV	PC_03GO9T	J4UTE1#PHI:3068	PHI:3068	ARSEF 2860	BbAC	Beauveria bassiana	ARSEF 2860	White muscardine disease	Moths	Galleria mellonella (related: greater wax moth)	.	Adenylate cyclase	reduced virulence	.	False	False	False	False	False	False	False	False	True	False	False
.	.	.	PC_060EWV	PC_03Z8OI	E9F4P0#PHI:3069	PHI:3069	ARSEF 23	MrAC	Metarhizium robertsii	ARSEF 2575	No data found	Moths	Galleria mellonella (related: greater wax moth)	.	Adenylate cyclase	reduced virulence	.	False	False	False	False	False	False	False	False	True	False	False
.	.	.	.	.	.	PHI:2950	6605	cyaA	Pseudomonas syringae	pv. tabaci 6605	Wildfire disease	Eudicots	Arabidopsis thaliana (related: thale cress),Nicotiana tabacum (related: common tobacco)	Col-0,Xanthi	Adenylate cyclase gene responsible for cAMP synthesis	reduced virulence	.	False	False	False	False	False	False	False	False	False	False	False
.	.	.	PC_01VZPN	PC_04OEO0	Q9C3Z2#PHI:293	PHI:293	.	CPS1	Bipolaris maydis	C4	Leaf blight	Monocots	Zea mays (related: maize)	.	Adenylate forming enzymes	reduced virulence	.	False	False	False	False	False	False	False	False	True	True	True
.	.	.	PC_01VZPN	PC_05WKVG	Q86ZP4#PHI:304	PHI:304	Z3639	GzCPS1	Fusarium graminearum	Z3936	Fusarium ear blight	Monocots	Triticum (related: wheat)	.	Adenylate forming enzymes	reduced virulence	.	False	False	False	False	False	False	False	False	True	True	True
.	.	.	PC_0284AG	PC_0284AG	Q7Z8N5#PHI:295	PHI:295	HvW	CvCPS1	Bipolaris victoriae	HvW	Leaf blight	Monocots	Avena sativa (related: oat)	.	Adenylate forming enzymes	reduced virulence	.	False	False	False	False	False	False	False	False	False	False	False
.	.	.	PC_043N07	PC_034DCL	I1RE49#PHI:7111	PHI:7111	PH-1	FgCAP1	Fusarium graminearum	PH-1	Fusarium head blight	Monocots	Triticum aestivum (related: bread wheat)	.	Adenylate-binding protein	reduced virulence	.	False	False	False	False	False	False	False	False	False	False	False
.	.	.	PC_04U58U	PC_08GZEJ	Q2FFI7#PHI:7345	PHI:7345	USA300_FPR3757	PurB	Staphylococcus aureus	SH1000,JE2	Skin infections; food poisoning; respiratory diseases	Bony fishes	Danio rerio (related: zebrafish)	.	Adenylosuccinate lyase	reduced virulence	.	False	False	False	False	False	False	False	False	False	False	False
.	.	.	PC_00DCQY	PC_08GYVL	A0A0H2XG07#PHI:7344	PHI:7344	USA300_FPR3757	PurA	Staphylococcus aureus	SH1000,JE2	Skin infections; food poisoning; respiratory diseases	Bony fishes	Danio rerio (related: zebrafish)	.	Adenylosuccinate synthetase	reduced virulence	.	False	False	False	False	False	False	False	False	False	False	False
.	.	.	.	.	.	PHI:6523	ZS7	cyaB	Borreliella burgdorferi	5A18NP1	Lyme disease	Rodents	Mus musculus (related: house mouse)	C3H/HeNHsd	Adenylyl cyclase	unaffected pathogenicity	.	False	False	False	False	False	False	False	False	False	False	False
.	.	.	PC_060EWV	PC_06TWNM	K9FEW0#PHI:6681	PHI:6681	PHI26	Pdac1	Penicillium digitatum	PHI26	Green mold decay on citrus fruit	Eudicots	Citrus reticulata (related: tangerine)	Blanco	Adenylyl cyclase	reduced virulence	.	False	False	False	False	False	False	False	False	False	False	False
.	.	.	PC_03DQUY	PC_0033T2	Q5QEY0#PHI:324	PHI:324	H99	ACA1	Cryptococcus neoformans	H99 and KN99	Cryptococcosis	Rodents	Mus musculus (related: house mouse)	.	Adenylyl cyclase-associated protein	loss of pathogenicity	.	False	False	False	False	False	False	False	False	False	False	False
.	.	.	.	.	.	PHI:1139	PXO99A	raxQ	Xanthomonas oryzae	pv. oryzae PXO99A	Bacterial blight	Monocots	Oryza sativa (related: rice)	.	Adenylylsulfate kinase protein required for Ax21 (synonym: AvrXa21) activity	increased virulence (hypervirulence)	.	False	False	False	False	False	False	False	False	True	False	False
.	.	.	PC_015P3P	PC_05ED8L	Q6FUW5#PHI:7981	PHI:7981	CBS 138	EPA1	Candida glabrata	CBS 138	Disseminated candidiasis	Primates	Homo sapiens (related: human)	293T cells (ATCC CRL-3216)	adhesin	reduced virulence	.	False	False	False	False	True	True	True	True	True	True	True
.	.	.	PC_04F6C2	PC_05A9WP	Q6S9D7#PHI:7701	PHI:7701	.	Pb14-3-3	Paracoccidioides brasiliensis	Pb18	Paracoccidioidomycosis	Moths	Galleria mellonella (related: greater wax moth)	.	Adhesin	reduced virulence	.	False	False	False	False	False	False	False	False	False	False	False
.	.	.	.	.	.	PHI:3487	MGAS10394	AdcR	Streptococcus pyogenes	MGAS10870	Infections	Rodents	Mus musculus (related: house mouse)	CD-1	Adhesin competence repressor	reduced virulence	.	False	False	False	False	False	False	False	False	False	False	False
.	.	.	.	.	.	PHI:4647	.	IcsA	Shigella flexneri	M90T	Shigellosis	Rodents	Mus musculus (related: house mouse)	.	Adhesin Regulated by the Type III Secretion System	reduced virulence	.	False	False	False	False	False	False	False	False	False	False	False
.	.	.	.	.	.	PHI:5006	UT888	sua	Streptococcus uberis	UT888	Mastitis	Even-toed ungulates	Bos taurus (related: cattle)	Holstein Friesian	Adhesion molecule	reduced virulence	.	False	False	False	False	False	False	False	False	True	False	False
.	.	.	.	.	.	PHI:5469	CWL029	CPn0473	Chlamydia pneumoniae	.	Pneumonia	Primates	Homo sapiens (related: human)	HEp-2 cells	Adhesion protein	reduced virulence	.	False	False	False	False	False	False	False	False	False	False	False
.	.	.	PC_01D6OF	PC_05FCYI	A0A1D8PF23#PHI:7012	PHI:7012	SC5314	arl3	Candida albicans	BWP17	Disseminated candidiasis	Rodents	Mus musculus (related: house mouse)	BALB/c	ADP-ribosylation factor-like protein	unaffected pathogenicity	.	False	False	False	False	False	False	False	False	False	False	False
.	.	.	PC_037VGF	PC_05Q053	Q5AMP3#PHI:7011	PHI:7011	SC5314	arl1	Candida albicans	BWP17	Disseminated candidiasis	Rodents	Mus musculus (related: house mouse)	BALB/c	ADP-ribosylation factor-like protein	reduced virulence	.	False	False	False	False	False	False	False	False	False	False	False
.	.	.	.	.	.	PHI:6328	ICC168	QseC	Citrobacter rodentium	.	.	Rodents	Mus musculus (related: house mouse)	C57BL6/J,129x1/SvEv	Adrenergic sensors	reduced virulence	.	False	False	False	True	False	False	False	False	True	True	True
.	.	.	.	.	.	PHI:3610	APEC O103	iucD	Escherichia coli	E058	Colibacillosis	Birds	Gallus gallus (related: chicken)	.	aerobactin	reduced virulence	.	False	False	False	False	False	False	False	False	False	False	False
.	.	.	PC_03LS2W	PC_04T1SL	P0A9Q1#PHI:6532	PHI:6532	MG1655	arcA	Escherichia coli	XM	Meningitis	Birds	Anas platyrhynchos (related: mallard)	.	Aerobic respiration control protein	reduced virulence	.	False	False	False	False	False	False	False	False	False	False	False
.	.	.	PC_01NAX0	PC_06MZQT	P25535#PHI:7028	PHI:7028	K12 CA274	ubiI	Escherichia coli	UTI89	Urinary tract infections	Rodents	Mus musculus (related: house mouse)	C3H/HeN	Aerobic ubiquinone-8 synthase	reduced virulence	.	False	False	False	False	False	False	False	False	False	False	False
.	.	.	PC_03IQCW	PC_04C3M0	Q96VB3#PHI:509	PHI:509	NAF8	AFT3	Alternaria alternata	.	Black spot	Eudicots	Pyrus communis (related: pear),Fragaria x ananassa (related: strawberry)	.	AF-toxin biosynthesis	loss of pathogenicity	.	False	False	False	False	False	False	False	False	False	True	False
.	.	.	PC_08DCWJ	PC_0648ZP	Q96VB5#PHI:508	PHI:508	NAF8	AFT1	Alternaria alternata	.	Black spot	Eudicots	Fragaria x ananassa (related: strawberry),Pyrus communis (related: pear)	.	AF-toxin biosynthesis	loss of pathogenicity	.	False	False	False	False	False	False	False	False	False	False	False
.	.	.	.	.	.	PHI:2880	MGAS6180	AspA	Streptococcus pyogenes	MGAS6180,MGAS10270	Pharyngitis; toxic shock syndrome; sepsis	Rodents	Mus musculus (related: house mouse)	MF1	AgI/I I family adhesin protein	reduced virulence	.	False	False	False	False	False	False	True	False	True	True	True
.	.	.	.	.	.	PHI:3348	USA300_FPR3757	nfu	Staphylococcus aureus	USA300	Skin infections; food poisoning; respiratory diseases	Rodents	Mus musculus (related: house mouse)	ND4 1180 Swiss Webster	aids in the maturation of Iron-Sulphur proteins	reduced virulence	.	False	False	False	False	False	False	False	False	False	False	False
.	.	.	PC_03IQCW	PC_03D6L4	Q9P4U9#PHI:2832	PHI:2832	15A	AKT3-1	Alternaria alternata	15A	Black spot of pear	Eudicots	Pyrus communis (related: pear)	Nijisseiki	AK-Toxin Biosynthesis	loss of pathogenicity	.	False	False	False	False	False	False	False	False	False	True	False
.	.	.	PC_06KFCS	PC_05RRBD	Q9P4V0#PHI:2831	PHI:2831	15A	AKTR-1	Alternaria alternata	15A	Black spot of pear	Eudicots	Pyrus communis (related: pear)	Nijisseiki	AK-Toxin Biosynthesis	loss of pathogenicity	.	False	False	False	False	False	False	False	False	False	False	False
.	.	.	PC_060VS6	PC_01W7TM	Q9UW18#PHI:469	PHI:469	SB111	TOXG	Bipolaris zeicola	164R10	Leaf spot	Monocots	Zea mays (related: maize)	.	Alanine racemase	reduced virulence	.	False	False	False	False	False	False	False	False	False	False	False
.	.	.	.	.	.	PHI:7842	ECONIH2	clbE	Escherichia coli	F11	Neonatal meningitis	Rodents	Mus musculus (related: house mouse)	BALB/c	Alanine-phosphoribitol ligase	unaffected pathogenicity	.	False	False	False	False	False	False	False	False	True	False	False
.	.	.	.	.	.	PHI:4597	DC3000	fpRel	Pseudomonas syringae	pv. Tomato str DC3000	Bacterial speck of tomato	Eudicots	Solanum lycopersicum (related: tomato)	.	alarmone synthetase	reduced virulence	.	False	False	False	False	False	False	False	False	False	False	False
.	.	.	.	.	.	PHI:6517	PG2	adhT	Mycoplasma agalactiae	PG2	Contagious agalactia	Even-toed ungulates	Ovis aries (related: sheep)	.	Alcohol dehydrogenase	reduced virulence	.	False	False	False	False	False	False	False	False	False	True	False
.	.	.	PC_051LA5	PC_064XNQ	G4NHC2#PHI:5034	PHI:5034	70-15	MoADH1	Magnaporthe oryzae	KJ201	Rice blast	Monocots	Oryza sativa (related: rice)	Nakdongbyeo	alcohol dehydrogenase	unaffected pathogenicity	.	False	False	False	False	False	False	False	False	False	False	False
.	.	.	PC_06Z02C	PC_06SN3M	Q9P304#PHI:199	PHI:199	Cf4	AOX1	Passalora fulva	Race 4	Leaf mold	Eudicots	Solanum lycopersicum (related: tomato)	.	Alcohol oxidase	reduced virulence	.	False	False	False	False	False	False	False	False	False	False	False
[truncated: 3,874 more rows]

## Sheet: custom_effector_sequences
supercluster_component	supercluster_markov	supercluster_greedy	cluster	unique_sequence_id	ID	Kingdom	Validated	ApoCyto	Uniprot	Genbank	pdbID	Name	Species	Taxid	Notes	Reference	ReferenceLink	Sequence
[truncated: 592 more rows]

## Sheet: match_totals
	count
matches	37899812
[truncated: 9 more rows]

## Sheet: matches_unfiltered
					evalue						probability						alignment length						percent identity
[truncated: 6,080 more rows]

[truncated: 1 more sheets: matches_filtered]
