# Supplementary material for: Remote homology clustering identifies lowly conserved families of effector proteins in plant-pathogenic fungi
Source: Microb Genom. 2021 Sep 1;7(9):000637. doi: 10.1099/mgen.0.000637 (PMC8715435; doi:10.1099/mgen.0.000637)
Supplement: Supplementary material 8 [file mgen-7-0637-s008.xlsx]

## Sheet: effector_clusters
supercluster_component	supercluster_markov	supercluster_markov_effector	supercluster_greedy	supercluster_greedy_effector	cluster	effectors	phibase	organisms	lca_rank	lca	interpro	interpro_names	cluster_size	cluster_length
.	.	.	.	.	PC_002QUS	MlAvrL567_B;MlAvrL567_D;MlAvrL567_C;MlAvrL567_A	Q6R659#PHI:533;Q6R661#PHI:532	Melampsora lini;Melampsora larici-populina 98AG31	genus	Melampsora	IPR038481;IPR021608	Melampsora avirulence protein AvrL567 superfamily;Melampsora lini avirulence protein AvrL567	14	150
.	.	.	.	.	PC_006B95	BghAvr_a1	.	Blumeria graminis f. sp. hordei DH14;Blumeria graminis f. sp. hordei;Blumeria graminis f. sp. tritici	species	Blumeria graminis	.	.	3	118
.	.	.	.	.	PC_00ARQD	CfEcp5	.	Passalora fulva	species	Passalora fulva	.	.	2	115
.	.	.	.	.	PC_01AXRJ	Zt103264	F9X3Q1#PHI:6547	Zymoseptoria tritici IPO323	strain	Zymoseptoria tritici IPO323	.	.	2	110
.	.	.	.	.	PC_01HQ36	PsShr7	.	Puccinia graminis f. sp. tritici 04KEN156/4;Puccinia sorghi;Puccinia triticina 1-1 BBBD Race 1;Puccinia striiformis f. sp. tritici;Puccinia striiformis;Puccinia graminis f. sp. tritici CRL 75-36-700-3;Puccinia striiformis f. sp. tritici PST-78;Puccinia graminis f. sp. tritici	genus	Puccinia	.	.	8	152
.	.	.	.	.	PC_01QMA6	PnTox1	A9JX75#PHI:3124	Parastagonospora nodorum SN15;Parastagonospora avenaria f. sp. tritici 1 MM-2012;Parastagonospora nodorum;Parastagonospora nodorum Sn4	genus	Parastagonospora	.	.	18	117
.	.	.	.	.	PC_01S0NS	MGG_16619	.	Pyricularia oryzae;Pyricularia oryzae Y34;Pyricularia oryzae 70-15;Pyricularia grisea	genus	Pyricularia	.	.	8	115
.	.	.	.	.	PC_01W4F6	MGG_15207	.	Pyricularia oryzae Y34;Pyricularia oryzae 70-15;Pyricularia pennisetigena;Pyricularia grisea;Pyricularia oryzae P131;Pyricularia oryzae	genus	Pyricularia	.	.	3	137
.	.	.	.	.	PC_01ZZX9	MoSPD2	.	Pyricularia oryzae Y34;Pyricularia oryzae 70-15;Magnaporthiopsis poae ATCC 64411;Pyricularia grisea;Pyricularia sp. CBS 133598;Gaeumannomyces tritici R3-111a-1;Pyricularia oryzae P131;Pyricularia oryzae	order	Magnaporthales	.	.	5	64
.	.	.	.	.	PC_023OAC	AKM21218.1	.	Bipolaris maydis	species	Bipolaris maydis	.	.	1	89
.	.	.	.	.	PC_02741Z	MoBas107	.	Pyricularia oryzae Y34;Pyricularia oryzae 70-15;Pyricularia pennisetigena;Pyricularia grisea;Pyricularia oryzae P131;Pyricularia oryzae	genus	Pyricularia	.	.	4	132
.	.	.	.	.	PC_027WVR	MoSPD10	.	Pyricularia oryzae Y34;Pyricularia oryzae 70-15;Pyricularia sp. CBS 133598;Pyricularia grisea;Pyricularia oryzae P131;Pyricularia oryzae	genus	Pyricularia	.	.	4	83
.	.	.	.	.	PC_02H4U1	CfEcp4	.	Sphaerulina musiva SO2202;Sphaerulina populicola;Passalora fulva	family	Mycosphaerellaceae	.	.	5	119
.	.	.	.	.	PC_02HCCM	FolSix4	A0A169T708#PHI:6307	Fusarium oxysporum f. sp. conglutinans race 2 54008;Fusarium oxysporum Fo5176;Fusarium oxysporum;Fusarium oxysporum f. sp. conglutinans;Fusarium oxysporum f. sp. niveum;Fusarium oxysporum f. sp. lycopersici	species	Fusarium oxysporum	.	.	5	242
.	.	.	.	.	PC_02LO13	MoSPD9	.	Pyricularia oryzae;Pyricularia grisea;Pyricularia oryzae 70-15	genus	Pyricularia	.	.	1	52
.	.	.	.	.	PC_02QUH1	MGG_00821;M.BR29.EuGene_00041131	.	Pyricularia oryzae Y34;Pyricularia oryzae 70-15;Pyricularia pennisetigena;Pyricularia grisea;Pyricularia sp. CBS 133598;Pyricularia oryzae P131;Pyricularia oryzae	genus	Pyricularia	.	.	6	125
.	.	.	.	.	PC_02RYKY	CfEcp1	Q00364#PHI:70	Pseudocercospora eumusae;Passalora fulva	family	Mycosphaerellaceae	.	.	2	108
.	.	.	.	.	PC_0394OJ	PgtAvrSr50	.	Puccinia graminis f. sp. tritici	forma specialis	Puccinia graminis f. sp. tritici	.	.	2	132
.	.	.	.	.	PC_039FX8	MGG_16113	.	Pyricularia oryzae;Pyricularia oryzae Y34;Pyricularia oryzae 70-15;Pyricularia oryzae P131	species	Pyricularia oryzae	.	.	2	121
.	.	.	.	.	PC_039XF3	RsNIP3	I1VGT8#PHI:2697	Rhynchosporium secalis;Rhynchosporium commune;Rhynchosporium agropyri	genus	Rhynchosporium	.	.	9	115
.	.	.	.	.	PC_03B2V7	LmAvrLm3	.	Fusarium oxysporum f. sp. narcissi;Passalora fulva;Leptosphaeria maculans	clade	leotiomyceta	.	.	3	163
.	.	.	.	.	PC_03G6PA	FolSix2	Q709E0#PHI:5285	Fusarium oxysporum f. sp. cubense;Ustilaginoidea virens;Fusarium fujikuroi IMI 58289;Fusarium proliferatum;Fusarium oxysporum;Fusarium oxysporum f. sp. lycopersici 4287;Fusarium verticillioides 7600;Fusarium verticillioides;Fusarium oxysporum f. sp. lycopersici MN25;Fusarium oxysporum f. sp. lycopersici;Fusarium mangiferae;Fusarium fujikuroi;Fusarium odoratissimum NRRL 54006	order	Hypocreales	.	.	19	232
.	.	.	.	.	PC_03K6QP	MGG_16058	.	Pyricularia oryzae 70-15	strain	Pyricularia oryzae 70-15	.	.	1	108
.	.	.	.	.	PC_03SZXO	FolSix14	.	Fusarium oxysporum f. sp. lycopersici;Fusarium verticillioides 7600;Fusarium verticillioides	genus	Fusarium	.	.	2	89
.	.	.	.	.	PC_03TV1W	CgDN3;CoDN3	O43115#PHI:164	Colletotrichum fructicola;Colletotrichum higginsianum IMI 349063;Colletotrichum orbiculare MAFF 240422;Colletotrichum orbiculare;Colletotrichum higginsianum;Colletotrichum gloeosporioides;Colletotrichum asianum	genus	Colletotrichum	.	.	7	73
.	.	.	.	.	PC_048H5Z	MoSPD4	.	Pyricularia oryzae;Pyricularia grisea;Pyricularia oryzae 70-15;Pyricularia oryzae P131	genus	Pyricularia	.	.	5	74
.	.	.	.	.	PC_049VOF	CfAVR4E	Q5VB04#PHI:529	Passalora fulva	species	Passalora fulva	.	.	2	121
.	.	.	.	.	PC_04B4O8	CfAVR2	Q8NID8#PHI:472__PHI:2344__PHI:5496__PHI:5541__PHI:5555__PHI:6285	Passalora fulva	species	Passalora fulva	.	.	3	78
.	.	.	.	.	PC_04PSKU	M.TH16.EuGene_00101881	.	Pyricularia oryzae Y34;Pyricularia sp. CBS 133598;Pyricularia grisea;Pyricularia oryzae P131;Pyricularia oryzae	genus	Pyricularia	.	.	4	93
.	.	.	.	.	PC_04VK6L	CfAvr5	A0A023UJQ9#PHI:5538__PHI:5557	Passalora fulva	species	Passalora fulva	.	.	1	103
.	.	.	.	.	PC_04WO24	SsSSVP1	.	Monilinia laxa;Sclerotinia sclerotiorum;Sclerotinia borealis F-4128;Botrytis cinerea T4;Botrytis galanthina;Botrytis hyacinthi;Botryotinia convoluta;Botrytis cinerea B05.10;Botrytis tulipae;Botryotinia calthae;Botrytis cinerea;Botrytis porri;Sclerotinia sclerotiorum 1980 UF-70;Botrytis elliptica;Botrytis cinerea BcDW1;Botrytis paeoniae;Botrytis;Monilinia fructigena;Monilinia fructicola;Botryotini…	family	Sclerotiniaceae	.	.	20	170
.	.	.	.	.	PC_057LXW	PsShr5	.	Puccinia striiformis f. sp. tritici PST-130;Puccinia striiformis f. sp. tritici;Puccinia striiformis;Puccinia striiformis f. sp. tritici PST-78;Puccinia graminis f. sp. tritici	genus	Puccinia	.	.	11	106
.	.	.	.	.	PC_05E09T	MlAvrP4	Q2MV49#PHI:536	Melampsora lini;Melampsora larici-populina 98AG31	genus	Melampsora	.	.	29	95
.	.	.	.	.	PC_05K09D	Zt80707	F9XB78#PHI:6546	Zymoseptoria tritici IPO323	strain	Zymoseptoria tritici IPO323	.	.	1	124
.	.	.	.	.	PC_05M0VU	LmAvrLm11	.	Leptosphaeria maculans JN3	strain	Leptosphaeria maculans JN3	.	.	1	95
.	.	.	.	.	PC_05OMCN	M.BR29.EuGene_00106461;M.TH16.EuGene_00040131;MoAVR_Pia	R9RX08#PHI:6343	Pyricularia oryzae;Pyricularia grisea;Pyricularia pennisetigena	genus	Pyricularia	IPR036698	TM1070-like superfamily	6	85
.	.	.	.	.	PC_05UP9Z	FolSix8	.	Fusarium oxysporum f. sp. cubense;Fusarium oxysporum f. sp. passiflorae;Fusarium oxysporum f. sp. medicaginis;Fusarium oxysporum Fo5176;Fusarium oxysporum;Fusarium oxysporum f. sp. lycopersici 4287;Fusarium oxysporum f. sp. lycopersici MN25;Fusarium oxysporum f. sp. niveum;Fusarium oxysporum f. sp. lycopersici	species	Fusarium oxysporum	.	.	16	141
.	.	.	.	.	PC_063ALN	M.TH16.EuGene_00124981;M.BR29.EuGene_00107481	.	Pyricularia oryzae Y34;Pyricularia grisea;Pyricularia sp. CBS 133598;Pyricularia oryzae P131;Pyricularia oryzae	genus	Pyricularia	.	.	6	93
.	.	.	.	.	PC_064CC2	BgtAVRa10	Q09QS3#PHI:758	Blumeria graminis f. sp. hordei	forma specialis	Blumeria graminis f. sp. hordei	.	.	1	286
.	.	.	.	.	PC_06FWLY	PpCSEP-07	.	Phakopsora pachyrhizi	species	Phakopsora pachyrhizi	.	.	1	105
.	.	.	.	.	PC_06JBB5	PIIN_08944	.	Serendipita indica DSM 11827	strain	Serendipita indica DSM 11827	.	.	1	120
.	.	.	.	.	PC_06M1JM	MiSSP7_2	.	Laccaria amethystina LaAM-08-1;Laccaria bicolor;Laccaria bicolor S238N-H82	genus	Laccaria	.	.	2	73
.	.	.	.	.	PC_06MBFG	CfAVR4	Q00363#PHI:18__PHI:5476__PHI:5487__PHI:5546__PHI:5556__PHI:5561__PHI:5567__PHI:5584;N1PIZ7#PHI:5477	Passalora fulva;Dothistroma septosporum NZE10	family	Mycosphaerellaceae	IPR002557;IPR036508	Chitin binding domain;Chitin binding domain superfamily	3	136
.	.	.	.	.	PC_06NNIO	CgEP1	.	Colletotrichum sublineola;Colletotrichum falcatum;Colletotrichum cereale;Colletotrichum graminicola M1.001;Colletotrichum graminicola	genus	Colletotrichum	.	.	13	348
.	.	.	.	.	PC_06QNJW	LmAvrLmJ1	.	Leptosphaeria maculans	species	Leptosphaeria maculans	.	.	1	141
.	.	.	.	.	PC_06S01H	MoBas1	.	Pyricularia oryzae 70-15;Pyricularia pennisetigena;Pyricularia grisea;Pyricularia oryzae P131;Pyricularia oryzae	genus	Pyricularia	.	.	4	116
.	.	.	.	.	PC_06ZE4M	VdSCP7	G2X9W2#PHI:7129	Verticillium alfalfae VaMs.102;Verticillium dahliae VdLs.17;Verticillium dahliae;Verticillium dahliae JR2;Verticillium longisporum;Verticillium nonalfalfae	genus	Verticillium	.	.	8	225
.	.	.	.	.	PC_0710IY	CfAVR9	P22287#PHI:7__PHI:2845__PHI:5473__PHI:5497__PHI:5542__PHI:5545__PHI:5558__PHI:5566	Passalora fulva	species	Passalora fulva	.	.	2	63
.	.	.	.	.	PC_077G7C	ALVp_11032.4;ALVi.Vi1.18;ALVi.Vi1.16;ALVi.Vi1.20;ALVi.Vi1.6;ALVi.Vi1.17;ALVi.Vi1.21;ALVi.Vi1.7;ALVi.1389.4;ALVi.Vi1.4;ALVi.1389.7;ALVp_11032.15;ALVi.Vi1.3;ALVi.1389.3;ALVp_11032.14;ALVp_11032.1;ALVp_11032.7;ALVi.1389.5;ALVi.Vi1.5;ALVi.1389.6	.	Venturia pyrina;Venturia inaequalis	genus	Venturia	.	.	16	146
.	.	.	.	.	PC_0795KO	Vdlsc1	.	Verticillium dahliae VdLs.17;Verticillium dahliae;Verticillium dahliae JR2	species	Verticillium dahliae	IPR036380;IPR000868	Isochorismatase-like superfamily;Isochorismatase-like	1	193
.	.	.	.	.	PC_07FKIB	MoSlp1	G4N906#PHI:2404	Pyricularia oryzae Y34;Pyricularia oryzae 70-15;Pyricularia grisea;Pyricularia oryzae P131;Pyricularia oryzae	genus	Pyricularia	IPR036779;IPR018392	LysM domain superfamily;LysM domain	1	159
.	.	.	.	.	PC_07H5RL	ALVp_11032.13;ALVp_11032.12;ALVp_11032.5;ALVi.1389.11	.	Venturia pyrina;Venturia inaequalis	genus	Venturia	.	.	4	136
.	.	.	.	.	PC_07H83O	MGG_08482;M.BR29.EuGene_00081821	.	Pyricularia oryzae;Pyricularia oryzae Y34;Pyricularia grisea;Pyricularia oryzae 70-15	genus	Pyricularia	.	.	2	142
.	.	.	.	.	PC_07H8GD	MGG_17255	.	Pyricularia oryzae 70-15	strain	Pyricularia oryzae 70-15	.	.	1	118
.	.	.	.	.	PC_07HC73	MGG_17132	.	Pyricularia oryzae;Pyricularia oryzae Y34;Pyricularia oryzae 70-15;Pyricularia oryzae P131	species	Pyricularia oryzae	.	.	1	87
.	.	.	.	.	PC_07HFT6	M.TH16.EuGene_00027191	.	Pyricularia oryzae	species	Pyricularia oryzae	.	.	1	91
.	.	.	.	.	PC_07HIJO	MoCDIP3	G4MX34#PHI:3215	Pyricularia oryzae;Pyricularia grisea;Pyricularia oryzae 70-15;Pyricularia oryzae P131	genus	Pyricularia	.	.	1	92
.	.	.	.	.	PC_07IAY7	PiFGB1	.	Serendipita indica DSM 11827	strain	Serendipita indica DSM 11827	.	.	1	104
.	.	.	.	.	PC_07KDPQ	bghG002872000001001_CSEP0374;BgtE_5665	.	Blumeria graminis f. sp. hordei DH14;Blumeria graminis f. sp. tritici	species	Blumeria graminis	IPR016191	Ribonuclease/ribotoxin	2	120
.	.	.	.	.	PC_07OC9R	M.BR29.EuGene_00088411	.	Pyricularia grisea	species	Pyricularia grisea	.	.	1	98
.	.	.	.	.	PC_07OCFC	M.BR29.EuGene_00091681	.	Pyricularia oryzae Y34;Pyricularia oryzae 70-15;Pyricularia grisea;Pyricularia oryzae P131;Pyricularia oryzae	genus	Pyricularia	.	.	4	147
.	.	.	.	.	PC_07ODVA	M.BR29.EuGene_00118801	.	Pyricularia grisea	species	Pyricularia grisea	.	.	1	91
.	.	.	.	.	PC_07OE8E	M.BR29.EuGene_00125811	.	Pyricularia grisea	species	Pyricularia grisea	.	.	1	124
.	.	.	.	.	PC_07OXUT	MlAvrL2	.	Melampsora lini	species	Melampsora lini	.	.	5	168
.	.	.	.	.	PC_07XHAU	MGG_04384	.	Pyricularia oryzae Y34;Pyricularia oryzae 70-15;Pyricularia grisea;Pyricularia oryzae P131;Pyricularia oryzae	genus	Pyricularia	.	.	6	122
.	.	.	.	.	PC_07XLJD	M.TH16.EuGene_00027411	.	Pyricularia oryzae	species	Pyricularia oryzae	.	.	1	108
.	.	.	.	.	PC_08JJ66	MGG_08944	.	Pyricularia oryzae Y34;Pyricularia oryzae 70-15;Pyricularia grisea;Pyricularia oryzae P131;Pyricularia oryzae	genus	Pyricularia	.	.	4	142
.	.	.	.	.	PC_08JLVD	M.TH16.EuGene_00000541;M.BR29.EuGene_00095641	.	Pyricularia oryzae;Pyricularia grisea;Pyricularia oryzae 70-15	genus	Pyricularia	.	.	5	121
.	.	.	.	.	PC_08JNW6	M.TH16.EuGene_00079081	.	Pyricularia oryzae;Pyricularia oryzae Y34;Pyricularia grisea;Pyricularia oryzae P131	genus	Pyricularia	.	.	5	97
.	.	.	.	.	PC_08JO0F	MoSPD7	.	Pyricularia oryzae Y34;Pyricularia oryzae 70-15;Pyricularia sp. CBS 133598;Pyricularia grisea;Pyricularia oryzae P131;Pyricularia oryzae	genus	Pyricularia	.	.	4	114
.	.	.	.	.	PC_08JORW	M.BR29.EuGene_00113041	.	Pyricularia oryzae Y34;Pyricularia oryzae 70-15;Pyricularia pennisetigena;Pyricularia grisea;Pyricularia sp. CBS 133598;Pyricularia oryzae P131;Pyricularia oryzae	genus	Pyricularia	.	.	8	125
PC_001EWQ	PC_001EWQ	LmAvrLm4_7	PC_001EWQ	LmAvrLm4_7	PC_001EWQ	.	.	Pyrenophora teres f. maculata;Corynespora cassiicola Philippines;Pyrenophora teres f. teres;Macrophomina phaseolina MS6;Leptosphaeria maculans JN3;Pyrenophora teres f. teres 0-1;Pyrenophora tritici-repentis	class	Dothideomycetes	IPR040621	Avirulence Effector AvrLm4-7	12	138
PC_001EWQ	PC_001EWQ	LmAvrLm4_7	PC_001EWQ	LmAvrLm4_7	PC_00KGUO	.	.	Corynespora cassiicola Philippines;Stemphylium lycopersici;Botryosphaeria dothidea;Macrophomina phaseolina MS6;Leptosphaeria maculans JN3	class	Dothideomycetes	IPR040621	Avirulence Effector AvrLm4-7	11	127
PC_001EWQ	PC_001EWQ	LmAvrLm4_7	PC_001EWQ	LmAvrLm4_7	PC_01M0SX	.	.	Pyrenophora teres f. maculata;Pyrenophora teres f. teres 0-1;Pyrenophora teres f. teres;Botryosphaeria dothidea;Stemphylium lycopersici;Pyrenophora graminea;Diaporthe helianthi;Diaporthe ampelina;Macrophomina phaseolina MS6;Pyrenophora tritici-repentis Pt-1C-BFP;Pyrenophora tritici-repentis	clade	leotiomyceta	IPR040621	Avirulence Effector AvrLm4-7	8	125
PC_001EWQ	PC_001EWQ	LmAvrLm4_7	PC_001EWQ	LmAvrLm4_7	PC_02LWNL	.	.	Colletotrichum fructicola;Colletotrichum higginsianum IMI 349063;Colletotrichum orbiculare MAFF 240422;Colletotrichum trifolii;Colletotrichum spinosum;Colletotrichum higginsianum;Colletotrichum gloeosporioides Cg-14;Colletotrichum sidae	genus	Colletotrichum	IPR040621	Avirulence Effector AvrLm4-7	8	128
PC_001EWQ	PC_001EWQ	LmAvrLm4_7	PC_001EWQ	LmAvrLm4_7	PC_066H0H	LmAvrLm4_7	B9ZUL0#PHI:1132__PHI:2276__PHI:5371	Leptosphaeria maculans JN3;Leptosphaeria maculans 'brassicae' group	no rank	Leptosphaeria maculans 'brassicae' group	IPR040621	Avirulence Effector AvrLm4-7	2	149
PC_001EWQ	PC_001EWQ	LmAvrLm4_7	PC_001EWQ	LmAvrLm4_7	PC_07VDHF	.	.	Pyrenophora teres f. maculata;Corynespora cassiicola Philippines;Pyrenophora teres f. teres 0-1;Pyrenophora teres f. teres;Botryosphaeria dothidea;Macrophomina phaseolina MS6;Leptosphaeria maculans JN3;Pyrenophora tritici-repentis Pt-1C-BFP;Pyrenophora tritici-repentis	class	Dothideomycetes	IPR040621	Avirulence Effector AvrLm4-7	13	139
PC_00276B	PC_03822Z	BghCSEP0105	PC_00276B	.	PC_03822Z	.	.	Blumeria graminis f. sp. tritici 96224;Blumeria graminis f. sp. tritici	forma specialis	Blumeria graminis f. sp. tritici	.	.	1	130
PC_00276B	PC_03822Z	BghCSEP0105	PC_02FOBY	BghCSEP0105	PC_02FOBY	BghCSEP0105	N1J904#PHI:4622	Blumeria graminis f. sp. hordei;Blumeria graminis f. sp. tritici 96224;Blumeria graminis f. sp. tritici;Blumeria graminis f. sp. hordei DH14	species	Blumeria graminis	.	.	17	128
PC_00D94K	PC_00D94K	FolSix3	PC_00D94K	FolSix3	PC_00D94K	.	.	Fusarium oxysporum	species	Fusarium oxysporum	.	.	1	128
PC_00D94K	PC_00D94K	FolSix3	PC_00D94K	FolSix3	PC_0448BQ	FolSix3	D0U2D1#PHI:2426;Q2A0P1#PHI:4848__PHI:5283__PHI:7472	Fusarium oxysporum f. sp. cubense;Rhynchosporium agropyri;Fusarium oxysporum f. sp. cepae;Fusarium oxysporum;Fusarium oxysporum f. sp. lycopersici 4287;Fusarium oxysporum f. sp. lycopersici MN25;Fusarium oxysporum f. sp. lycopersici;Rhynchosporium commune	clade	sordariomyceta	.	.	9	163
PC_00DXJA	PC_00DXJA	BghBEC4	PC_00TYAC	.	PC_00K31N	.	.	Capronia epimyces CBS 606.96;Cladophialophora psammophila CBS 110553;Xylaria hypoxylon;Fonsecaea multimorphosa;Rhinocladiella mackenziei CBS 650.93;Cladophialophora immunda	clade	leotiomyceta	IPR008427	Extracellular membrane protein, CFEM domain	6	241
PC_00DXJA	PC_00DXJA	BghBEC4	PC_00TYAC	.	PC_00TYAC	.	.	Colletotrichum incanum	species	Colletotrichum incanum	IPR008427	Extracellular membrane protein, CFEM domain	1	360
PC_00DXJA	PC_00DXJA	BghBEC4	PC_00TYAC	.	PC_03H3I2	.	Q4WLB9#PHI:4015	Blastomyces gilchristii SLH14081;Coccidioides posadasii str. Silveira;Emergomyces pasteurianus Ep9510;Aspergillus sydowii CBS 593.65;Coccidioides immitis RS;Aspergillus aculeatinus CBS 121060;Paracoccidioides brasiliensis Pb18;Penicillium nalgiovense;Penicillium nordicum;Paracoccidioides brasiliensis;Aspergillus japonicus CBS 114.51;Thermomyces lanuginosus SSBP;Aspergillus mulundensis;Penicillium…	clade	leotiomyceta	IPR008427	Extracellular membrane protein, CFEM domain	92	263
PC_00DXJA	PC_00DXJA	BghBEC4	PC_01RG00	BghBEC4	PC_00DXJA	.	.	Madurella mycetomatis;Chaetomium globosum CBS 148.51;Thermothelomyces thermophilus ATCC 42464	order	Sordariales	IPR008427	Extracellular membrane protein, CFEM domain	4	206
PC_00DXJA	PC_00DXJA	BghBEC4	PC_01RG00	BghBEC4	PC_00YJ9P	.	.	Diplocarpon rosae	species	Diplocarpon rosae	IPR008427	Extracellular membrane protein, CFEM domain	2	200
PC_00DXJA	PC_00DXJA	BghBEC4	PC_01RG00	BghBEC4	PC_01734L	.	.	Cordyceps javanica;Colletotrichum shisoi;Metarhizium rileyi RCEF 4871;Verticillium dahliae VdLs.17;Fusarium oxysporum f. sp. melonis 26406;Monosporascus ibericus;Hirsutella minnesotensis 3608;Fusarium ambrosium;Neurospora crassa;Colletotrichum fructicola;Ustilaginoidea virens;Colletotrichum higginsianum IMI 349063;Fusarium oxysporum f. sp. cubense;Clonostachys rosea;Fusarium fujikuroi IMI 58289;B…	clade	leotiomyceta	IPR008427	Extracellular membrane protein, CFEM domain	179	262
PC_00DXJA	PC_00DXJA	BghBEC4	PC_01RG00	BghBEC4	PC_01RG00	BghBEC4	.	Eutypa lata UCREL1;Erysiphe pulchra;Pseudogymnoascus sp. WSF 3629;Pseudogymnoascus sp. 24MN13;Ceratocystis platani;Blumeria graminis f. sp. hordei DH14;Botrytis hyacinthi;Pseudogymnoascus sp. VKM F-4516 (FW-969);Colletotrichum orbiculare MAFF 240422;Passalora fulva;Botryotinia calthae;Stachybotrys chlorohalonata IBT 40285;Pseudogymnoascus sp. 23342-1-I1;Colletotrichum orchidophilum;Golovinomyces …	clade	leotiomyceta	IPR008427	Extracellular membrane protein, CFEM domain	79	257
PC_00DXJA	PC_00DXJA	BghBEC4	PC_01RG00	BghBEC4	PC_03EWZI	.	.	Daldinia sp. EC12;Lachnellula willkommii;Lachnellula occidentalis;Lachnellula hyalina;Lachnellula suecica;Lachnellula cervina;Lachnellula subtilissima;Lachnellula arida;Coniochaeta pulveracea	clade	sordariomyceta	IPR008427	Extracellular membrane protein, CFEM domain	9	331
PC_00DXJA	PC_00DXJA	BghBEC4	PC_01RG00	BghBEC4	PC_08850C	.	.	Trichoderma gamsii;Trichoderma atroviride IMI 206040;Trichoderma parareesei;Trichoderma harzianum CBS 226.95;Trichoderma harzianum;Trichoderma pleuroti;Trichoderma longibrachiatum ATCC 18648;Trichoderma virens Gv29-8;Trichoderma asperellum;Trichoderma reesei;Atkinsonella hypoxylon B4728;Trichoderma asperellum CBS 433.97;Trichoderma reesei QM6a;Trichoderma atrobrunneum;Trichoderma arundinaceum;Tri…	class	Sordariomycetes	IPR008427	Extracellular membrane protein, CFEM domain	25	311
PC_00DXJA	PC_00DXJA	BghBEC4	PC_07RHGL	.	PC_0251MY	.	.	Fusarium poae;Fusarium culmorum CS7071;Fusarium pseudograminearum CS3220;Fusarium graminearum PH-1;Fusarium venenatum;Fusarium graminearum;Fusarium culmorum;Fusarium pseudograminearum CS3096;Fusarium oxysporum f. sp. cepae;Fusarium pseudograminearum;Fusarium pseudograminearum CS3427;Fusarium avenaceum;Fusarium pseudograminearum CS3487;Fusarium longipes;Fusarium sporotrichioides	genus	Fusarium	IPR008427	Extracellular membrane protein, CFEM domain	15	323
PC_00DXJA	PC_00DXJA	BghBEC4	PC_07RHGL	.	PC_07RHGL	.	.	Metarhizium robertsii;Metarhizium anisopliae BRIP 53284;Metarhizium anisopliae BRIP 53293;Metarhizium guizhouense ARSEF 977;Metarhizium majus ARSEF 297;Metarhizium anisopliae;Metarhizium acridum CQMa 102;Metarhizium anisopliae ARSEF 549;Metarhizium robertsii ARSEF 23;Metarhizium brunneum ARSEF 3297	genus	Metarhizium	IPR008427	Extracellular membrane protein, CFEM domain	10	300
PC_00DXJA	PC_03YTJI	.	PC_01RG00	BghBEC4	PC_03YTJI	.	.	Pseudogymnoascus sp. VKM F-4519 (FW-2642)	species	Pseudogymnoascus sp. VKM F-4519 (FW-2642)	IPR008427	Extracellular membrane protein, CFEM domain	1	372
PC_00GZGP	PC_00GZGP	FolSix11	PC_00GZGP	FolSix11	PC_00GZGP	FolSix11	.	Fusarium oxysporum f. sp. lycopersici;Fusarium oxysporum	species	Fusarium oxysporum	.	.	3	88
PC_00GZGP	PC_00GZGP	FolSix11	PC_00GZGP	FolSix11	PC_061WK2	.	.	Colletotrichum orbiculare MAFF 240422;Fusarium oxysporum f. sp. phaseoli;Colletotrichum trifolii;Fusarium oxysporum f. sp. radicis-cucumerinum;Fusarium oxysporum f. sp. passiflorae;Colletotrichum spinosum;Fusarium oxysporum f. sp. tracheiphilum;Colletotrichum orchidophilum;Colletotrichum nymphaeae SA-01;Fusarium oxysporum f. sp. niveum;Fusarium oxysporum f. sp. pisi;Colletotrichum sidae	subclass	Hypocreomycetidae	.	.	13	111
PC_00HH7V	PC_00HH7V	PsShr4	PC_00HH7V	PsShr4;PsShr6	PC_00HH7V	PsShr4	.	Puccinia striiformis f. sp. tritici PST-78;Puccinia striiformis f. sp. tritici;Puccinia striiformis;Puccinia sorghi	genus	Puccinia	.	.	7	192
PC_00HH7V	PC_00HH7V	PsShr4	PC_00HH7V	PsShr4;PsShr6	PC_072NAH	.	.	Puccinia sorghi	species	Puccinia sorghi	.	.	1	193
PC_00HH7V	PC_055R78	.	PC_00HH7V	PsShr4;PsShr6	PC_01IZQT	.	.	Puccinia striiformis f. sp. tritici PST-78;Puccinia striiformis	species	Puccinia striiformis	.	.	2	143
PC_00HH7V	PC_055R78	.	PC_00HH7V	PsShr4;PsShr6	PC_0373TM	.	.	Puccinia striiformis	species	Puccinia striiformis	.	.	1	174
PC_00HH7V	PC_055R78	.	PC_00HH7V	PsShr4;PsShr6	PC_055R78	.	.	Puccinia striiformis f. sp. tritici PST-78;Puccinia striiformis f. sp. tritici;Puccinia striiformis;Puccinia striiformis f. sp. tritici PST-130	species	Puccinia striiformis	.	.	6	224
PC_00HH7V	PC_059FW5	PsShr6	PC_00HH7V	PsShr4;PsShr6	PC_00QQ11	.	.	Puccinia graminis f. sp. tritici CRL 75-36-700-3;Puccinia graminis f. sp. tritici 04KEN156/4;Puccinia graminis f. sp. tritici	forma specialis	Puccinia graminis f. sp. tritici	.	.	17	247
PC_00HH7V	PC_059FW5	PsShr6	PC_00HH7V	PsShr4;PsShr6	PC_01PJ1O	.	.	Puccinia graminis f. sp. tritici 04KEN156/4;Puccinia graminis f. sp. tritici CRL 75-36-700-3;Puccinia graminis f. sp. tritici	forma specialis	Puccinia graminis f. sp. tritici	.	.	7	186
PC_00HH7V	PC_059FW5	PsShr6	PC_00HH7V	PsShr4;PsShr6	PC_02KZH1	.	.	Puccinia graminis f. sp. tritici	forma specialis	Puccinia graminis f. sp. tritici	.	.	2	198
PC_00HH7V	PC_059FW5	PsShr6	PC_00HH7V	PsShr4;PsShr6	PC_04VKLR	.	.	Puccinia graminis f. sp. tritici 04KEN156/4;Puccinia graminis f. sp. tritici CRL 75-36-700-3;Puccinia graminis f. sp. tritici	forma specialis	Puccinia graminis f. sp. tritici	.	.	4	230
PC_00HH7V	PC_059FW5	PsShr6	PC_00HH7V	PsShr4;PsShr6	PC_059FW5	.	.	Puccinia graminis f. sp. tritici 04KEN156/4;Puccinia graminis f. sp. tritici CRL 75-36-700-3;Puccinia graminis f. sp. tritici	forma specialis	Puccinia graminis f. sp. tritici	.	.	17	190
PC_00HH7V	PC_059FW5	PsShr6	PC_00HH7V	PsShr4;PsShr6	PC_05L3PM	.	.	Puccinia graminis f. sp. tritici 04KEN156/4;Puccinia graminis f. sp. tritici	forma specialis	Puccinia graminis f. sp. tritici	.	.	3	168
PC_00HH7V	PC_059FW5	PsShr6	PC_00HH7V	PsShr4;PsShr6	PC_0617UT	.	.	Puccinia striiformis f. sp. tritici PST-78;Puccinia striiformis f. sp. tritici;Puccinia striiformis	species	Puccinia striiformis	.	.	5	216
PC_00HH7V	PC_059FW5	PsShr6	PC_00HH7V	PsShr4;PsShr6	PC_069Z18	.	.	Puccinia striiformis f. sp. tritici PST-130	strain	Puccinia striiformis f. sp. tritici PST-130	.	.	1	159
PC_00HH7V	PC_059FW5	PsShr6	PC_00HH7V	PsShr4;PsShr6	PC_06EJQL	.	.	Puccinia striiformis f. sp. tritici PST-78;Puccinia striiformis	species	Puccinia striiformis	.	.	1	173
PC_00HH7V	PC_059FW5	PsShr6	PC_00HH7V	PsShr4;PsShr6	PC_08900T	PsShr6	.	Puccinia striiformis f. sp. tritici PST-78;Puccinia striiformis f. sp. tritici;Puccinia striiformis;Puccinia striiformis f. sp. tritici PST-130	species	Puccinia striiformis	.	.	11	199
PC_00HH7V	PC_059FW5	PsShr6	PC_01KSSY	.	PC_01KSSY	.	.	Puccinia graminis f. sp. tritici	forma specialis	Puccinia graminis f. sp. tritici	.	.	1	108
PC_00HH7V	PC_059FW5	PsShr6	PC_08900Y	.	PC_08900Y	.	.	Puccinia striiformis f. sp. tritici	forma specialis	Puccinia striiformis f. sp. tritici	.	.	1	159
PC_00HH7V	PC_06EUMB	.	PC_00HH7V	PsShr4;PsShr6	PC_06EUMB	.	.	Melampsora lini;Melampsora larici-populina 98AG31;Puccinia sorghi	order	Pucciniales	.	.	4	196
PC_00NROE	PC_002SDA	.	PC_00NROE	MoAVR_Pita;MoAVR_Pita2	PC_002SDA	.	.	Coccidioides immitis RMSCC 3703;Coccidioides posadasii str. Silveira;Coccidioides immitis;Coccidioides posadasii RMSCC 3488;Coccidioides posadasii C735 delta SOWgp;Coccidioides immitis RS;Coccidioides immitis RMSCC 2394;Coccidioides immitis H538.4	genus	Coccidioides	.	.	6	320
PC_00NROE	PC_003CY0	.	PC_00NROE	MoAVR_Pita;MoAVR_Pita2	PC_02T0SO	.	.	Alternaria solani;Trichophyton rubrum CBS 289.86;Trichophyton soudanense CBS 452.61;Metarhizium guizhouense ARSEF 977;Trichophyton rubrum CBS 202.88;Metarhizium anisopliae ARSEF 549;Fusarium verticillioides;Alternaria sp. MG1;Colletotrichum higginsianum IMI 349063;Trichophyton rubrum MR850;Metarhizium robertsii ARSEF 23;Pochonia chlamydosporia 123;Trichophyton rubrum CBS 100081;Torrubiella hemipt…	clade	leotiomyceta	IPR024079;IPR001384;IPR029463	Metallopeptidase, catalytic domain superfamily;Peptidase M35, deuterolysin;Lysine-specific metallo-endopeptidase	21	284
PC_00NROE	PC_003CY0	.	PC_00NROE	MoAVR_Pita;MoAVR_Pita2	PC_02X6P8	.	.	Moniliophthora perniciosa FA553	strain	Moniliophthora perniciosa FA553	IPR029463;IPR024079	Lysine-specific metallo-endopeptidase;Metallopeptidase, catalytic domain superfamily	1	262
PC_00NROE	PC_003CY0	.	PC_00NROE	MoAVR_Pita;MoAVR_Pita2	PC_059J5A	.	.	Metarhizium robertsii ARSEF 23;Metarhizium robertsii	species	Metarhizium robertsii	IPR001384;IPR024079;IPR029463	Peptidase M35, deuterolysin;Metallopeptidase, catalytic domain superfamily;Lysine-specific metallo-endopeptidase	2	219
PC_00NROE	PC_003CY0	.	PC_00NROE	MoAVR_Pita;MoAVR_Pita2	PC_05D8EU	.	.	Fusarium floridanum;Fusarium kuroshium;Fusarium sp. AF-8;Fusarium euwallaceae;Fusarium sp. AF-6;Fusarium ambrosium	species group	Fusarium solani species complex	IPR024079;IPR001384	Metallopeptidase, catalytic domain superfamily;Peptidase M35, deuterolysin	4	302
PC_00NROE	PC_003CY0	.	PC_00NROE	MoAVR_Pita;MoAVR_Pita2	PC_069P6T	.	.	Purpureocillium lilacinum	species	Purpureocillium lilacinum	IPR024079;IPR001384	Metallopeptidase, catalytic domain superfamily;Peptidase M35, deuterolysin	1	286
PC_00NROE	PC_003CY0	.	PC_00NROE	MoAVR_Pita;MoAVR_Pita2	PC_07FM70	.	.	Fusarium nygamai;Colletotrichum shisoi	subclass	Hypocreomycetidae	IPR001384;IPR024079	Peptidase M35, deuterolysin;Metallopeptidase, catalytic domain superfamily	2	279
PC_00NROE	PC_005AOV	.	PC_00NROE	MoAVR_Pita;MoAVR_Pita2	PC_005AOV	.	.	Penicillium brasilianum;Penicillium arizonense;Aspergillus sydowii CBS 593.65;Penicillium subrubescens;Aspergillus mulundensis	family	Aspergillaceae	IPR024079;IPR029463	Metallopeptidase, catalytic domain superfamily;Lysine-specific metallo-endopeptidase	7	305
PC_00NROE	PC_005AOV	.	PC_00NROE	MoAVR_Pita;MoAVR_Pita2	PC_00GI92	.	.	Aspergillus versicolor CBS 583.65	strain	Aspergillus versicolor CBS 583.65	IPR024079	Metallopeptidase, catalytic domain superfamily	1	293
PC_00NROE	PC_005AOV	.	PC_00NROE	MoAVR_Pita;MoAVR_Pita2	PC_00NEEJ	.	.	Zymoseptoria tritici IPO323;Zymoseptoria tritici ST99CH_1A5;Zymoseptoria pseudotritici STIR04_2.2.1;Zymoseptoria tritici ST99CH_3D1;Cercospora beticola;Helicocarpus griseus UAMH5409;Aspergillus candidus;Aspergillus campestris IBT 28561	clade	leotiomyceta	IPR024079	Metallopeptidase, catalytic domain superfamily	8	389
PC_00NROE	PC_005AOV	.	PC_00NROE	MoAVR_Pita;MoAVR_Pita2	PC_03YDWQ	.	.	Cordyceps fumosorosea ARSEF 2679;Scedosporium apiospermum;Phialemoniopsis curvata	class	Sordariomycetes	IPR024079;IPR029463	Metallopeptidase, catalytic domain superfamily;Lysine-specific metallo-endopeptidase	3	359
PC_00NROE	PC_005AOV	.	PC_00NROE	MoAVR_Pita;MoAVR_Pita2	PC_04RDX5	.	.	Aureobasidium subglaciale EXF-2481;Aspergillus nidulans;Chalara longipes BDJ;Venustampulla echinocandica;Aspergillus nidulans FGSC A4	clade	leotiomyceta	IPR029463;IPR024079	Lysine-specific metallo-endopeptidase;Metallopeptidase, catalytic domain superfamily	4	340
PC_00NROE	PC_005AOV	.	PC_00NROE	MoAVR_Pita;MoAVR_Pita2	PC_05DADI	.	.	Periconia macrospinosa	species	Periconia macrospinosa	.	.	1	308
PC_00NROE	PC_005AOV	.	PC_00NROE	MoAVR_Pita;MoAVR_Pita2	PC_06T5TS	.	.	Aspergillus steynii IBT 23096	strain	Aspergillus steynii IBT 23096	IPR024079;IPR029463	Metallopeptidase, catalytic domain superfamily;Lysine-specific metallo-endopeptidase	2	326
PC_00NROE	PC_00FRHI	.	PC_00NROE	MoAVR_Pita;MoAVR_Pita2	PC_00FRHI	.	.	Torrubiella hemipterigena	species	Torrubiella hemipterigena	IPR024079;IPR029463	Metallopeptidase, catalytic domain superfamily;Lysine-specific metallo-endopeptidase	1	199
PC_00NROE	PC_00NROE	MoAVR_Pita;MoAVR_Pita2	PC_000XOI	.	PC_000XOI	.	.	Trametes versicolor FP-101664 SS1	strain	Trametes versicolor FP-101664 SS1	IPR029463;IPR024079	Lysine-specific metallo-endopeptidase;Metallopeptidase, catalytic domain superfamily	1	175
PC_00NROE	PC_00NROE	MoAVR_Pita;MoAVR_Pita2	PC_00NROE	MoAVR_Pita;MoAVR_Pita2	PC_004OEJ	.	.	Pyricularia oryzae Y34;Pyricularia oryzae 70-15;Pyricularia pennisetigena;Pyricularia grisea;Pyricularia oryzae P131;Pyricularia oryzae	genus	Pyricularia	IPR024079;IPR029463	Metallopeptidase, catalytic domain superfamily;Lysine-specific metallo-endopeptidase	8	205
PC_00NROE	PC_00NROE	MoAVR_Pita;MoAVR_Pita2	PC_00NROE	MoAVR_Pita;MoAVR_Pita2	PC_007ROX	.	.	Rhizoctonia solani AG-3 Rhs1AP;Rhizoctonia solani 123E	no rank	Rhizoctonia solani AG-3	IPR024079;IPR029463	Metallopeptidase, catalytic domain superfamily;Lysine-specific metallo-endopeptidase	2	213
PC_00NROE	PC_00NROE	MoAVR_Pita;MoAVR_Pita2	PC_00NROE	MoAVR_Pita;MoAVR_Pita2	PC_00EZAE	.	.	Colletotrichum graminicola M1.001	strain	Colletotrichum graminicola M1.001	IPR024079;IPR029482	Metallopeptidase, catalytic domain superfamily;Putative peptidase domain, HRXXH	1	273
PC_00NROE	PC_00NROE	MoAVR_Pita;MoAVR_Pita2	PC_00NROE	MoAVR_Pita;MoAVR_Pita2	PC_00NROE	.	.	Aspergillus ruber CBS 135680;Pseudogymnoascus sp. VKM F-4246	clade	leotiomyceta	IPR001384;IPR024079	Peptidase M35, deuterolysin;Metallopeptidase, catalytic domain superfamily	2	216
PC_00NROE	PC_00NROE	MoAVR_Pita;MoAVR_Pita2	PC_00NROE	MoAVR_Pita;MoAVR_Pita2	PC_00XC8X	.	.	Rhizoctonia solani AG-3 Rhs1AP;Rhizoctonia solani 123E	no rank	Rhizoctonia solani AG-3	IPR024079;IPR029463	Metallopeptidase, catalytic domain superfamily;Lysine-specific metallo-endopeptidase	2	196
PC_00NROE	PC_00NROE	MoAVR_Pita;MoAVR_Pita2	PC_00NROE	MoAVR_Pita;MoAVR_Pita2	PC_019P1B	.	.	Rhizoctonia solani AG-1 IB	no rank	Rhizoctonia solani AG-1 IB	IPR024079;IPR034115;IPR029463	Metallopeptidase, catalytic domain superfamily;Peptidyl-Lys metallopeptidase catalytic domain;Lysine-specific metallo-endopeptidase	1	194
PC_00NROE	PC_00NROE	MoAVR_Pita;MoAVR_Pita2	PC_00NROE	MoAVR_Pita;MoAVR_Pita2	PC_01PTW0	.	.	Pluteus cervinus	species	Pluteus cervinus	IPR029463;IPR024079	Lysine-specific metallo-endopeptidase;Metallopeptidase, catalytic domain superfamily	2	271
PC_00NROE	PC_00NROE	MoAVR_Pita;MoAVR_Pita2	PC_00NROE	MoAVR_Pita;MoAVR_Pita2	PC_01U2M2	.	.	Penicillium polonicum;Penicillium thymicola;Penicillium flavigenum;Aspergillus pseudotamarii;Aspergillus steynii IBT 23096;Aspergillus transmontanensis;Aspergillus bertholletius;Penicillium nalgiovense;Aspergillus parasiticus SU-1;Phoma koolunga;Penicillium chrysogenum;Penicillium nordicum;Aspergillus oryzae 100-8;Aspergillus oryzae RIB40;Aspergillus flavus;Aspergillus novoparasiticus;Aspergillus…	clade	leotiomyceta	IPR001384;IPR024079;IPR029463	Peptidase M35, deuterolysin;Metallopeptidase, catalytic domain superfamily;Lysine-specific metallo-endopeptidase	61	210
PC_00NROE	PC_00NROE	MoAVR_Pita;MoAVR_Pita2	PC_00NROE	MoAVR_Pita;MoAVR_Pita2	PC_0295YO	.	.	Auricularia subglabra TFB-10046 SS5;Auricularia subglabra	species	Auricularia subglabra	IPR024079;IPR029463	Metallopeptidase, catalytic domain superfamily;Lysine-specific metallo-endopeptidase	1	196
PC_00NROE	PC_00NROE	MoAVR_Pita;MoAVR_Pita2	PC_00NROE	MoAVR_Pita;MoAVR_Pita2	PC_02CCRW	.	.	Hypsizygus marmoreus;Crucibulum laeve	order	Agaricales	IPR024079;IPR029463	Metallopeptidase, catalytic domain superfamily;Lysine-specific metallo-endopeptidase	2	205
PC_00NROE	PC_00NROE	MoAVR_Pita;MoAVR_Pita2	PC_00NROE	MoAVR_Pita;MoAVR_Pita2	PC_02MMXM	.	.	Rhizoctonia solani AG-3 Rhs1AP;Rhizoctonia solani 123E;Rhizoctonia solani;Rhizoctonia solani AG-8 WAC10335	species	Rhizoctonia solani	IPR024079;IPR029463	Metallopeptidase, catalytic domain superfamily;Lysine-specific metallo-endopeptidase	11	232
PC_00NROE	PC_00NROE	MoAVR_Pita;MoAVR_Pita2	PC_00NROE	MoAVR_Pita;MoAVR_Pita2	PC_02OSDN	.	.	Penicillium solitum;Aspergillus taichungensis;Aspergillus candidus;Penicillium camemberti;Penicillium camemberti FM 013;Penicillium griseofulvum;Aspergillus campestris IBT 28561	family	Aspergillaceae	IPR001384;IPR024079;IPR029463	Peptidase M35, deuterolysin;Metallopeptidase, catalytic domain superfamily;Lysine-specific metallo-endopeptidase	6	233
PC_00NROE	PC_00NROE	MoAVR_Pita;MoAVR_Pita2	PC_00NROE	MoAVR_Pita;MoAVR_Pita2	PC_02P9AE	.	.	Galerina marginata CBS 339.88;Galerina marginata	species	Galerina marginata	IPR024079	Metallopeptidase, catalytic domain superfamily	1	179
PC_00NROE	PC_00NROE	MoAVR_Pita;MoAVR_Pita2	PC_00NROE	MoAVR_Pita;MoAVR_Pita2	PC_02PZHG	.	.	Colletotrichum fructicola;Colletotrichum orbiculare MAFF 240422;Colletotrichum higginsianum IMI 349063;Colletotrichum trifolii;Colletotrichum sublineola;Colletotrichum spinosum;Colletotrichum higginsianum;Bipolaris maydis ATCC 48331;Colletotrichum orchidophilum;Colletotrichum fructicola Nara gc5;Colletotrichum gloeosporioides Cg-14;Colletotrichum graminicola M1.001;Colletotrichum asianum;Colletot…	clade	leotiomyceta	IPR029463;IPR024079;IPR029482	Lysine-specific metallo-endopeptidase;Metallopeptidase, catalytic domain superfamily;Putative peptidase domain, HRXXH	22	263
PC_00NROE	PC_00NROE	MoAVR_Pita;MoAVR_Pita2	PC_00NROE	MoAVR_Pita;MoAVR_Pita2	PC_0317GP	.	.	Rhizoctonia solani	species	Rhizoctonia solani	IPR024079;IPR029463	Metallopeptidase, catalytic domain superfamily;Lysine-specific metallo-endopeptidase	1	230
PC_00NROE	PC_00NROE	MoAVR_Pita;MoAVR_Pita2	PC_00NROE	MoAVR_Pita;MoAVR_Pita2	PC_038Y4J	.	.	Pyricularia oryzae	species	Pyricularia oryzae	IPR024079;IPR029463	Metallopeptidase, catalytic domain superfamily;Lysine-specific metallo-endopeptidase	1	249
PC_00NROE	PC_00NROE	MoAVR_Pita;MoAVR_Pita2	PC_00NROE	MoAVR_Pita;MoAVR_Pita2	PC_03EQJJ	.	.	Rhizoctonia solani 123E	strain	Rhizoctonia solani 123E	IPR024079;IPR029463	Metallopeptidase, catalytic domain superfamily;Lysine-specific metallo-endopeptidase	1	225
PC_00NROE	PC_00NROE	MoAVR_Pita;MoAVR_Pita2	PC_00NROE	MoAVR_Pita;MoAVR_Pita2	PC_03NZVU	.	.	Grifola frondosa	species	Grifola frondosa	IPR024079;IPR029463	Metallopeptidase, catalytic domain superfamily;Lysine-specific metallo-endopeptidase	1	193
PC_00NROE	PC_00NROE	MoAVR_Pita;MoAVR_Pita2	PC_00NROE	MoAVR_Pita;MoAVR_Pita2	PC_03SKMZ	MoAVR_Pita;MoAVR_Pita2	C1KJH7#PHI:2829;Q9C478#PHI:201__PHI:5537__PHI:5568;C1KJH9#PHI:2850;C1KJI7#PHI:2150;C1KJG7#PHI:2830	Pyricularia oryzae Y34;Pyricularia oryzae 70-15;Pyricularia pennisetigena;Pyricularia grisea;Pyricularia oryzae P131;Pyricularia oryzae	genus	Pyricularia	IPR001384;IPR024079;IPR029463	Peptidase M35, deuterolysin;Metallopeptidase, catalytic domain superfamily;Lysine-specific metallo-endopeptidase	102	224
PC_00NROE	PC_00NROE	MoAVR_Pita;MoAVR_Pita2	PC_00NROE	MoAVR_Pita;MoAVR_Pita2	PC_04B12N	.	.	Rhizoctonia solani	species	Rhizoctonia solani	IPR024079;IPR029463	Metallopeptidase, catalytic domain superfamily;Lysine-specific metallo-endopeptidase	1	243
PC_00NROE	PC_00NROE	MoAVR_Pita;MoAVR_Pita2	PC_00NROE	MoAVR_Pita;MoAVR_Pita2	PC_04E05B	.	.	Coprinopsis cinerea okayama7#130;Coprinopsis cinerea;Coprinopsis cinerea AmutBmut pab1-1;Serendipita vermifera MAFF 305830	class	Agaricomycetes	IPR029463;IPR024079	Lysine-specific metallo-endopeptidase;Metallopeptidase, catalytic domain superfamily	3	194
PC_00NROE	PC_00NROE	MoAVR_Pita;MoAVR_Pita2	PC_00NROE	MoAVR_Pita;MoAVR_Pita2	PC_04SC7L	.	.	Thermoascus aurantiacus;Aspergillus oryzae;Hortaea werneckii;Macrophomina phaseolina MS6;Thermoascus;Coccidioides immitis H538.4	clade	leotiomyceta	IPR001384;IPR024079;IPR029463	Peptidase M35, deuterolysin;Metallopeptidase, catalytic domain superfamily;Lysine-specific metallo-endopeptidase	9	177
PC_00NROE	PC_00NROE	MoAVR_Pita;MoAVR_Pita2	PC_00NROE	MoAVR_Pita;MoAVR_Pita2	PC_04T8FL	.	.	Ophiocordyceps australis	species	Ophiocordyceps australis	IPR024079;IPR001384	Metallopeptidase, catalytic domain superfamily;Peptidase M35, deuterolysin	1	323
PC_00NROE	PC_00NROE	MoAVR_Pita;MoAVR_Pita2	PC_00NROE	MoAVR_Pita;MoAVR_Pita2	PC_0539TL	.	.	Rhizoctonia solani AG-3 Rhs1AP;Eutypa lata UCREL1;Colletotrichum fructicola;Clonostachys rosea;Colletotrichum fructicola Nara gc5;Lomentospora prolificans;Pleurotus ostreatus;Grifola frondosa;Pyrenochaeta sp. DS3sAY3a;Colletotrichum simmondsii;Colletotrichum salicis;Colletotrichum gloeosporioides Cg-14;Rhizoctonia solani 123E;Rhizoctonia solani;Pestalotiopsis fici W106-1;Paraphaeosphaeria sporulo…	subkingdom	Dikarya	IPR024079;IPR029463;IPR034115	Metallopeptidase, catalytic domain superfamily;Lysine-specific metallo-endopeptidase;Peptidyl-Lys metallopeptidase catalytic domain	22	189
PC_00NROE	PC_00NROE	MoAVR_Pita;MoAVR_Pita2	PC_00NROE	MoAVR_Pita;MoAVR_Pita2	PC_05FIKW	.	.	Wallemia ichthyophaga EXF-994;Wallemia mellicola;Wallemia ichthyophaga;Wallemia mellicola CBS 633.66	genus	Wallemia	IPR024079;IPR029463	Metallopeptidase, catalytic domain superfamily;Lysine-specific metallo-endopeptidase	5	236
PC_00NROE	PC_00NROE	MoAVR_Pita;MoAVR_Pita2	PC_00NROE	MoAVR_Pita;MoAVR_Pita2	PC_05V10Y	.	.	Auricularia subglabra TFB-10046 SS5;Auricularia subglabra	species	Auricularia subglabra	IPR024079;IPR029463	Metallopeptidase, catalytic domain superfamily;Lysine-specific metallo-endopeptidase	1	232
PC_00NROE	PC_00NROE	MoAVR_Pita;MoAVR_Pita2	PC_00NROE	MoAVR_Pita;MoAVR_Pita2	PC_06F94Y	.	.	Moniliophthora roreri MCA 2997;Peniophora sp. CBMAI 1063;Moniliophthora roreri	class	Agaricomycetes	IPR024079;IPR029463	Metallopeptidase, catalytic domain superfamily;Lysine-specific metallo-endopeptidase	3	222
PC_00NROE	PC_00NROE	MoAVR_Pita;MoAVR_Pita2	PC_00NROE	MoAVR_Pita;MoAVR_Pita2	PC_06HBQ4	.	.	Colletotrichum higginsianum;Colletotrichum higginsianum IMI 349063	species	Colletotrichum higginsianum	IPR001384;IPR024079;IPR029463	Peptidase M35, deuterolysin;Metallopeptidase, catalytic domain superfamily;Lysine-specific metallo-endopeptidase	3	200
PC_00NROE	PC_00NROE	MoAVR_Pita;MoAVR_Pita2	PC_00NROE	MoAVR_Pita;MoAVR_Pita2	PC_06PHVK	.	.	Monosporascus cannonballus;Monosporascus sp. MC13-8B	genus	Monosporascus	IPR001384;IPR024079	Peptidase M35, deuterolysin;Metallopeptidase, catalytic domain superfamily	1	164
PC_00NROE	PC_00NROE	MoAVR_Pita;MoAVR_Pita2	PC_00NROE	MoAVR_Pita;MoAVR_Pita2	PC_06S18Z	.	.	Colletotrichum spinosum;Colletotrichum higginsianum IMI 349063;Colletotrichum trifolii;Colletotrichum sidae	genus	Colletotrichum	IPR024079;IPR029463	Metallopeptidase, catalytic domain superfamily;Lysine-specific metallo-endopeptidase	4	262
PC_00NROE	PC_00NROE	MoAVR_Pita;MoAVR_Pita2	PC_00NROE	MoAVR_Pita;MoAVR_Pita2	PC_06WBJI	.	.	Serendipita vermifera MAFF 305830	strain	Serendipita vermifera MAFF 305830	IPR024079;IPR029463	Metallopeptidase, catalytic domain superfamily;Lysine-specific metallo-endopeptidase	2	165
PC_00NROE	PC_00NROE	MoAVR_Pita;MoAVR_Pita2	PC_00NROE	MoAVR_Pita;MoAVR_Pita2	PC_073ACL	.	.	Rhizoctonia solani	species	Rhizoctonia solani	IPR024079;IPR029463	Metallopeptidase, catalytic domain superfamily;Lysine-specific metallo-endopeptidase	1	226
PC_00NROE	PC_00NROE	MoAVR_Pita;MoAVR_Pita2	PC_00NROE	MoAVR_Pita;MoAVR_Pita2	PC_07CLAY	.	.	Aspergillus flavus AF70;Aspergillus parasiticus;Aspergillus pseudocaelatus;Aspergillus caelatus;Aspergillus flavus;Aspergillus tamarii;Aspergillus wentii DTO 134E9;Aspergillus avenaceus;Aspergillus flavus NRRL3357	genus	Aspergillus	IPR001384;IPR024079;IPR029463	Peptidase M35, deuterolysin;Metallopeptidase, catalytic domain superfamily;Lysine-specific metallo-endopeptidase	10	241
PC_00NROE	PC_00NROE	MoAVR_Pita;MoAVR_Pita2	PC_00NROE	MoAVR_Pita;MoAVR_Pita2	PC_07O9RK	.	.	Pyricularia oryzae Y34;Pyricularia oryzae 70-15;Pyricularia pennisetigena;Pyricularia grisea;Pyricularia sp. CBS 133598;Pyricularia oryzae P131;Pyricularia oryzae	genus	Pyricularia	IPR024079;IPR029463;IPR001384	Metallopeptidase, catalytic domain superfamily;Lysine-specific metallo-endopeptidase;Peptidase M35, deuterolysin	8	206
PC_00NROE	PC_00NROE	MoAVR_Pita;MoAVR_Pita2	PC_00NROE	MoAVR_Pita;MoAVR_Pita2	PC_07OD5T	.	.	Pyricularia oryzae Y34;Pyricularia oryzae 70-15;Pyricularia grisea;Pyricularia oryzae P131;Pyricularia oryzae	genus	Pyricularia	IPR024079;IPR029463	Metallopeptidase, catalytic domain superfamily;Lysine-specific metallo-endopeptidase	4	164
PC_00NROE	PC_00NROE	MoAVR_Pita;MoAVR_Pita2	PC_00NROE	MoAVR_Pita;MoAVR_Pita2	PC_07WRX1	.	.	Zymoseptoria pseudotritici STIR04_2.2.1	strain	Zymoseptoria pseudotritici STIR04_2.2.1	.	.	1	258
PC_00NROE	PC_00NROE	MoAVR_Pita;MoAVR_Pita2	PC_00NROE	MoAVR_Pita;MoAVR_Pita2	PC_081PFH	.	.	Pleurotus ostreatus PC15;Pleurotus ostreatus PC9	species	Pleurotus ostreatus	IPR024079;IPR029463	Metallopeptidase, catalytic domain superfamily;Lysine-specific metallo-endopeptidase	4	281
PC_00NROE	PC_00NROE	MoAVR_Pita;MoAVR_Pita2	PC_00NROE	MoAVR_Pita;MoAVR_Pita2	PC_081RGF	.	.	Pleurotus ostreatus PC15;Pleurotus ostreatus PC9	species	Pleurotus ostreatus	IPR024079;IPR029463	Metallopeptidase, catalytic domain superfamily;Lysine-specific metallo-endopeptidase	7	236
PC_00NROE	PC_00NROE	MoAVR_Pita;MoAVR_Pita2	PC_00NROE	MoAVR_Pita;MoAVR_Pita2	PC_0821AU	.	.	Moniliophthora perniciosa FA553;Armillaria cepistipes	order	Agaricales	IPR024079;IPR029463;IPR001384	Metallopeptidase, catalytic domain superfamily;Lysine-specific metallo-endopeptidase;Peptidase M35, deuterolysin	3	180
PC_00NROE	PC_00NROE	MoAVR_Pita;MoAVR_Pita2	PC_00NROE	MoAVR_Pita;MoAVR_Pita2	PC_0854Y8	.	.	Omphalotus olearius	species	Omphalotus olearius	.	.	1	224
PC_00NROE	PC_00NROE	MoAVR_Pita;MoAVR_Pita2	PC_00NROE	MoAVR_Pita;MoAVR_Pita2	PC_08HAX7	.	.	Tolypocladium inflatum	species	Tolypocladium inflatum	.	.	1	237
PC_00NROE	PC_00NROE	MoAVR_Pita;MoAVR_Pita2	PC_00NROE	MoAVR_Pita;MoAVR_Pita2	PC_08JOO4	.	.	Pyricularia oryzae;Pyricularia oryzae Y34;Pyricularia grisea;Pyricularia oryzae 70-15	genus	Pyricularia	IPR029463;IPR024079	Lysine-specific metallo-endopeptidase;Metallopeptidase, catalytic domain superfamily	15	151
PC_00NROE	PC_00NROE	MoAVR_Pita;MoAVR_Pita2	PC_00NROE	MoAVR_Pita;MoAVR_Pita2	PC_08JZ19	.	.	Periglandula ipomoeae IasaF13	strain	Periglandula ipomoeae IasaF13	.	.	1	208
PC_00NROE	PC_00NROE	MoAVR_Pita;MoAVR_Pita2	PC_00Q26R	.	PC_00Q26R	.	.	Ganoderma sinense ZZ0214-1	strain	Ganoderma sinense ZZ0214-1	IPR024079;IPR029463	Metallopeptidase, catalytic domain superfamily;Lysine-specific metallo-endopeptidase	1	105
PC_00NROE	PC_00NROE	MoAVR_Pita;MoAVR_Pita2	PC_01FKWD	.	PC_00W5WN	.	.	Rhizoctonia solani AG-3 Rhs1AP	strain	Rhizoctonia solani AG-3 Rhs1AP	IPR035992;IPR000772;IPR029463;IPR024079	Ricin B-like lectins;Ricin B, lectin domain;Lysine-specific metallo-endopeptidase;Metallopeptidase, catalytic domain superfamily	1	219
PC_00NROE	PC_00NROE	MoAVR_Pita;MoAVR_Pita2	PC_01FKWD	.	PC_01FKWD	.	.	Rhizoctonia solani AG-3 Rhs1AP;Rhizoctonia solani 123E;Rhizoctonia solani AG-8 WAC10335	species	Rhizoctonia solani	IPR024079;IPR029463	Metallopeptidase, catalytic domain superfamily;Lysine-specific metallo-endopeptidase	12	240
PC_00NROE	PC_00NROE	MoAVR_Pita;MoAVR_Pita2	PC_033P38	.	PC_028AF2	.	.	Aspergillus arachidicola;Aspergillus flavus NRRL3357	genus	Aspergillus	IPR001384;IPR024079	Peptidase M35, deuterolysin;Metallopeptidase, catalytic domain superfamily	2	273
PC_00NROE	PC_00NROE	MoAVR_Pita;MoAVR_Pita2	PC_033P38	.	PC_033P38	.	.	Aspergillus fumigatus Af293;Aspergillus fumigatus A1163;Aspergillus fumigatus Z5	species	Aspergillus fumigatus	IPR001384;IPR024079	Peptidase M35, deuterolysin;Metallopeptidase, catalytic domain superfamily	2	264
PC_00NROE	PC_00NROE	MoAVR_Pita;MoAVR_Pita2	PC_037OKD	.	PC_037OKD	.	.	Glonium stellatum	species	Glonium stellatum	IPR024079	Metallopeptidase, catalytic domain superfamily	1	190
PC_00NROE	PC_00NROE	MoAVR_Pita;MoAVR_Pita2	PC_03ZNPK	.	PC_057SDF	.	.	Pyricularia oryzae	species	Pyricularia oryzae	IPR024079;IPR029463	Metallopeptidase, catalytic domain superfamily;Lysine-specific metallo-endopeptidase	1	170
PC_00NROE	PC_00NROE	MoAVR_Pita;MoAVR_Pita2	PC_03ZNPK	.	PC_07OBM2	.	.	Pyricularia grisea	species	Pyricularia grisea	.	.	1	155
PC_00NROE	PC_00NROE	MoAVR_Pita;MoAVR_Pita2	PC_03ZNPK	.	PC_07XMRC	.	.	Pyricularia oryzae	species	Pyricularia oryzae	.	.	2	131
PC_00NROE	PC_00NROE	MoAVR_Pita;MoAVR_Pita2	PC_03ZNPK	.	PC_0860Y6	.	.	Pyricularia oryzae	species	Pyricularia oryzae	.	.	1	157
PC_00NROE	PC_00NROE	MoAVR_Pita;MoAVR_Pita2	PC_045LY6	.	PC_01STHK	.	.	Botryobasidium botryosum FD-172 SS1;Serendipita vermifera MAFF 305830;Auricularia subglabra TFB-10046 SS5;Trametes cinnabarina;Auricularia subglabra	no rank	Agaricomycetes incertae sedis	IPR024079;IPR029463	Metallopeptidase, catalytic domain superfamily;Lysine-specific metallo-endopeptidase	5	140
PC_00NROE	PC_00NROE	MoAVR_Pita;MoAVR_Pita2	PC_045LY6	.	PC_06XRZA	.	.	Tuber borchii;Tuber melanosporum Mel28;Choiromyces venosus 120613-1;Tuber aestivum	family	Tuberaceae	IPR024079;IPR029463	Metallopeptidase, catalytic domain superfamily;Lysine-specific metallo-endopeptidase	4	253
PC_00NROE	PC_00NROE	MoAVR_Pita;MoAVR_Pita2	PC_056Q1W	.	PC_05VSHD	.	.	Colletotrichum fructicola Nara gc5	strain	Colletotrichum fructicola Nara gc5	IPR024079	Metallopeptidase, catalytic domain superfamily	1	315
PC_00NROE	PC_00NROE	MoAVR_Pita;MoAVR_Pita2	PC_05EOCD	.	PC_02A88A	.	.	Rhizoctonia solani 123E	strain	Rhizoctonia solani 123E	IPR029463;IPR024079	Lysine-specific metallo-endopeptidase;Metallopeptidase, catalytic domain superfamily	1	277
PC_00NROE	PC_00NROE	MoAVR_Pita;MoAVR_Pita2	PC_06RKCZ	.	PC_03RNYF	.	.	Rhizoctonia solani 123E	strain	Rhizoctonia solani 123E	IPR024079	Metallopeptidase, catalytic domain superfamily	2	136
PC_00NROE	PC_00NROE	MoAVR_Pita;MoAVR_Pita2	PC_06RKCZ	.	PC_05HWSD	.	.	Rhizoctonia solani AG-8 WAC10335	strain	Rhizoctonia solani AG-8 WAC10335	IPR024079	Metallopeptidase, catalytic domain superfamily	1	197
PC_00NROE	PC_00NROE	MoAVR_Pita;MoAVR_Pita2	PC_06RKCZ	.	PC_06RKCZ	.	.	Rhizoctonia solani AG-3 Rhs1AP	strain	Rhizoctonia solani AG-3 Rhs1AP	IPR024079	Metallopeptidase, catalytic domain superfamily	1	179
PC_00NROE	PC_00NROE	MoAVR_Pita;MoAVR_Pita2	PC_0854D1	.	PC_0854D1	.	.	Omphalotus olearius	species	Omphalotus olearius	.	.	1	184
PC_00NROE	PC_00Q49N	.	PC_00NROE	MoAVR_Pita;MoAVR_Pita2	PC_01EHYK	.	.	Pseudogymnoascus sp. VKM F-103	species	Pseudogymnoascus sp. VKM F-103	IPR024079	Metallopeptidase, catalytic domain superfamily	1	306
PC_00NROE	PC_00Z88P	.	PC_00NROE	MoAVR_Pita;MoAVR_Pita2	PC_00Z88P	.	.	.	.	.	IPR024079;IPR029463	Metallopeptidase, catalytic domain superfamily;Lysine-specific metallo-endopeptidase	1	140
PC_00NROE	PC_024DH6	.	PC_00NROE	MoAVR_Pita;MoAVR_Pita2	PC_024DH6	.	.	Saccharomyces cerevisiae YJM1133;Saccharomyces cerevisiae YJM1400;Saccharomyces cerevisiae YJM1419;Saccharomyces cerevisiae YJM627;Saccharomyces cerevisiae YJM1460;Saccharomyces cerevisiae YJM682;Saccharomyces cerevisiae Kyokai no. 7;Saccharomyces cerevisiae YJM326;Lachancea meyersii CBS 8951;Wickerhamomyces ciferrii;Saccharomyces cerevisiae YJM1190;Saccharomyces cerevisiae YJM689;Saccharomyces c…	order	Saccharomycetales	IPR029482;IPR039124;IPR024079	Putative peptidase domain, HRXXH;Fungal antigen PRA1-like;Metallopeptidase, catalytic domain superfamily	52	249
PC_00NROE	PC_024DH6	.	PC_00NROE	MoAVR_Pita;MoAVR_Pita2	PC_02JEIS	.	.	Acaromyces ingoldii	species	Acaromyces ingoldii	IPR039124;IPR029482	Fungal antigen PRA1-like;Putative peptidase domain, HRXXH	1	215
PC_00NROE	PC_024DH6	.	PC_00NROE	MoAVR_Pita;MoAVR_Pita2	PC_03AG9S	.	.	Tilletia controversa	species	Tilletia controversa	IPR029482;IPR039124;IPR024079	Putative peptidase domain, HRXXH;Fungal antigen PRA1-like;Metallopeptidase, catalytic domain superfamily	1	237
PC_00NROE	PC_024DH6	.	PC_00NROE	MoAVR_Pita;MoAVR_Pita2	PC_052TWT	.	.	Tilletiopsis washingtonensis	species	Tilletiopsis washingtonensis	IPR039124;IPR029482;IPR024079	Fungal antigen PRA1-like;Putative peptidase domain, HRXXH;Metallopeptidase, catalytic domain superfamily	1	184
PC_00NROE	PC_024DH6	.	PC_00NROE	MoAVR_Pita;MoAVR_Pita2	PC_0665MV	.	.	Rhodotorula diobovata;Rhodotorula graminis WP1;Microbotryum silenes-dioicae;Microbotryum intermedium;Leucosporidium creatinivorum;Microbotryum lychnidis-dioicae p1A1 Lamole;Spizellomyces punctatus DAOM BR117	kingdom	Fungi	IPR039124;IPR029482;IPR024079	Fungal antigen PRA1-like;Putative peptidase domain, HRXXH;Metallopeptidase, catalytic domain superfamily	7	273
PC_00NROE	PC_024DH6	.	PC_00NROE	MoAVR_Pita;MoAVR_Pita2	PC_06YJTI	.	.	Saccharomyces cerevisiae VL3;Ascoidea rubescens DSM 1968;Saccharomyces cerevisiae YJM789;Saccharomyces cerevisiae Vin13;Saccharomyces cerevisiae AWRI1631;Saccharomyces cerevisiae;Saccharomyces sp. 'boulardii';Ascoidea rubescens NRRL Y17699;Saccharomyces cerevisiae x Saccharomyces kudriavzevii VIN7;Saccharomyces cerevisiae AWRI796;Saccharomyces cerevisiae Lalvin QA23	order	Saccharomycetales	IPR029482;IPR024079;IPR039124	Putative peptidase domain, HRXXH;Metallopeptidase, catalytic domain superfamily;Fungal antigen PRA1-like	3	187
PC_00NROE	PC_024DH6	.	PC_00NROE	MoAVR_Pita;MoAVR_Pita2	PC_08K4ZY	.	.	Cryptococcus amylolentus CBS 6273;Pseudocercospora fijiensis CIRAD86;Blumeria graminis f. sp. tritici 96224;Golovinomyces magnicellulatus;Blumeria graminis f. sp. hordei DH14;Alternaria dauci;Golovinomyces cichoracearum;Erysiphe necator;Cryptococcus wingfieldii CBS 7118;Venturia nashicola;Venturia inaequalis	subkingdom	Dikarya	IPR039124;IPR029482;IPR024079	Fungal antigen PRA1-like;Putative peptidase domain, HRXXH;Metallopeptidase, catalytic domain superfamily	15	261
PC_00NROE	PC_02W75H	.	PC_00NROE	MoAVR_Pita;MoAVR_Pita2	PC_02W75H	.	.	Glarea lozoyensis ATCC 20868	strain	Glarea lozoyensis ATCC 20868	IPR024079;IPR029482	Metallopeptidase, catalytic domain superfamily;Putative peptidase domain, HRXXH	10	294
PC_00NROE	PC_02W75H	.	PC_00NROE	MoAVR_Pita;MoAVR_Pita2	PC_05L045	.	.	Glarea lozoyensis ATCC 20868	strain	Glarea lozoyensis ATCC 20868	IPR024079	Metallopeptidase, catalytic domain superfamily	1	341
PC_00NROE	PC_031FO1	.	PC_00NROE	MoAVR_Pita;MoAVR_Pita2	PC_031FO1	.	.	Pyricularia oryzae;Pyricularia oryzae Y34;Pyricularia oryzae P131	species	Pyricularia oryzae	IPR024079;IPR029463	Metallopeptidase, catalytic domain superfamily;Lysine-specific metallo-endopeptidase	2	268
PC_00NROE	PC_045LY6	.	PC_00NROE	MoAVR_Pita;MoAVR_Pita2	PC_00G1KK	.	.	Colletotrichum graminicola M1.001	strain	Colletotrichum graminicola M1.001	IPR024079	Metallopeptidase, catalytic domain superfamily	1	233
PC_00NROE	PC_04G80L	.	PC_00NROE	MoAVR_Pita;MoAVR_Pita2	PC_04G80L	.	.	Hypoxylon sp. CI-4A;Purpureocillium lilacinum;Penicillium steckii;Periglandula ipomoeae IasaF13	clade	leotiomyceta	IPR024079;IPR029463	Metallopeptidase, catalytic domain superfamily;Lysine-specific metallo-endopeptidase	6	306
PC_00NROE	PC_05B7S0	.	PC_00NROE	MoAVR_Pita;MoAVR_Pita2	PC_05B7S0	.	.	Rickenella mellea;Hypsizygus marmoreus	class	Agaricomycetes	IPR024079	Metallopeptidase, catalytic domain superfamily	7	269
PC_00NROE	PC_05GJL5	.	PC_00NROE	MoAVR_Pita;MoAVR_Pita2	PC_03GN85	.	.	Penicillium nordicum;Microsporum canis CBS 113480;Penicillium flavigenum	subclass	Eurotiomycetidae	IPR024079;IPR029463	Metallopeptidase, catalytic domain superfamily;Lysine-specific metallo-endopeptidase	4	364
PC_00NROE	PC_05GJL5	.	PC_00NROE	MoAVR_Pita;MoAVR_Pita2	PC_03UTZX	.	.	Aspergillus ibericus CBS 121593;Aspergillus carbonarius ITEM 5010;Aspergillus heteromorphus CBS 117.55;Aspergillus sclerotioniger CBS 115572	genus	Aspergillus	.	.	4	356
PC_00NROE	PC_05GJL5	.	PC_00NROE	MoAVR_Pita;MoAVR_Pita2	PC_05GJL5	.	.	Trichoderma gamsii;Aspergillus luchuensis CBS 106.47;Aspergillus kawachii IFO 4308;Aspergillus brasiliensis CBS 101740;Penicillium arizonense;Aspergillus luchuensis;Aspergillus fumigatus A1163;Aspergillus ibericus CBS 121593;Aspergillus fumigatus Z5;Aspergillus novofumigatus IBT 16806;Aspergillus niger;Aspergillus costaricaensis CBS 115574;Byssochlamys nivea;Aspergillus sclerotiicarbonarius CBS 1…	clade	leotiomyceta	IPR024079;IPR029463	Metallopeptidase, catalytic domain superfamily;Lysine-specific metallo-endopeptidase	17	358
PC_00NROE	PC_05O9D6	.	PC_00NROE	MoAVR_Pita;MoAVR_Pita2	PC_00IETH	.	.	Penicillium decumbens;Penicillium nalgiovense;Aspergillus ruber CBS 135680	family	Aspergillaceae	.	.	3	368
PC_00NROE	PC_05O9D6	.	PC_00NROE	MoAVR_Pita;MoAVR_Pita2	PC_04A706	.	.	Aspergillus glaucus CBS 516.65;Penicillium nalgiovense	family	Aspergillaceae	.	.	2	405
PC_00NROE	PC_05O9D6	.	PC_00NROE	MoAVR_Pita;MoAVR_Pita2	PC_05O9D6	.	.	Aspergillus vadensis CBS 113365;Aspergillus niger ATCC 1015;Aspergillus leporis;Aspergillus nomiae NRRL 13137;Aspergillus welwitschiae;Aspergillus ochraceoroseus IBT 24754;Aspergillus pseudonomius;Aspergillus steynii IBT 23096;Aspergillus niger;Aspergillus niger NRRL3;Byssochlamys nivea;Aspergillus bombycis;Aspergillus nomiae	order	Eurotiales	IPR024079;IPR029463	Metallopeptidase, catalytic domain superfamily;Lysine-specific metallo-endopeptidase	12	360
PC_00NROE	PC_05O9D6	.	PC_00NROE	MoAVR_Pita;MoAVR_Pita2	PC_07DIDQ	.	.	Aspergillus oryzae;Aspergillus parasiticus;Aspergillus novoparasiticus;Aspergillus transmontanensis;Aspergillus arachidicola	genus	Aspergillus	IPR024079	Metallopeptidase, catalytic domain superfamily	9	400
PC_00NROE	PC_06MQ1J	.	PC_00NROE	MoAVR_Pita;MoAVR_Pita2	PC_06MQ1J	.	.	Moniliophthora perniciosa FA553	strain	Moniliophthora perniciosa FA553	IPR024079;IPR029463	Metallopeptidase, catalytic domain superfamily;Lysine-specific metallo-endopeptidase	1	156
PC_00NROE	PC_07LLOD	.	PC_00NROE	MoAVR_Pita;MoAVR_Pita2	PC_07LLOD	.	.	Talaromyces cellulolyticus;Aspergillus costaricaensis CBS 115574	order	Eurotiales	IPR024079	Metallopeptidase, catalytic domain superfamily	2	365
PC_00NROE	PC_08A3CC	.	PC_00NROE	MoAVR_Pita;MoAVR_Pita2	PC_00GOH5	.	.	Aspergillus steynii IBT 23096	strain	Aspergillus steynii IBT 23096	IPR024079	Metallopeptidase, catalytic domain superfamily	1	313
PC_00NROE	PC_08A3CC	.	PC_00NROE	MoAVR_Pita;MoAVR_Pita2	PC_01E0HQ	.	.	Diplodia seriata	species	Diplodia seriata	.	.	1	238
PC_00NROE	PC_08A3CC	.	PC_00NROE	MoAVR_Pita;MoAVR_Pita2	PC_01YSN2	.	.	Cercospora berteroae;Penicillium brasilianum;Zymoseptoria tritici ST99CH_1A5;Zymoseptoria pseudotritici STIR04_2.2.1;Fusarium fujikuroi IMI 58289;Zymoseptoria tritici ST99CH_3D1;Diplodia seriata;Penicillium coprophilum;Cercospora beticola;Fusarium proliferatum;Hortaea thailandica;Zymoseptoria tritici ST99CH_1E4;Penicillium subrubescens;Zymoseptoria tritici ST99CH_3D7;Diplodia corticola;Ilyonectri…	clade	leotiomyceta	IPR024079;IPR029482;IPR029463	Metallopeptidase, catalytic domain superfamily;Putative peptidase domain, HRXXH;Lysine-specific metallo-endopeptidase	20	270
PC_00NROE	PC_08A3CC	.	PC_00NROE	MoAVR_Pita;MoAVR_Pita2	PC_08A3CC	.	.	Pestalotiopsis fici W106-1;Fusarium venenatum;Cladosporium sphaerospermum UM 843;Rhytidhysteron rufulum;Xylaria longipes;Paraphaeosphaeria sporulosa;Lasallia pustulata;Monosporascus sp. CRB-9-2;Podospora comata;Aspergillus wentii DTO 134E9;Podospora anserina S mat+;Drechmeria coniospora;Zymoseptoria ardabiliae STIR04_1.1.1	clade	leotiomyceta	IPR024079;IPR029463	Metallopeptidase, catalytic domain superfamily;Lysine-specific metallo-endopeptidase	19	270
PC_00NROE	PC_08D8KM	.	PC_00NROE	MoAVR_Pita;MoAVR_Pita2	PC_03PQA4	.	.	Parastagonospora nodorum Sn4;Parastagonospora nodorum SN15;Parastagonospora nodorum Sn79;Pyrenochaeta sp. DS3sAY3a	suborder	Pleosporineae	IPR024079	Metallopeptidase, catalytic domain superfamily	5	336
PC_00NROE	PC_08JXHC	.	PC_00NROE	MoAVR_Pita;MoAVR_Pita2	PC_08JXHC	.	.	Periglandula ipomoeae IasaF13	strain	Periglandula ipomoeae IasaF13	.	.	1	237
PC_00PLZF	PC_00PLZF	UmPit2;SrzPit2;SrrPit2	PC_00PLZF	UmPit2;SrzPit2;SrrPit2	PC_00PLZF	UmPit2;SrzPit2;SrrPit2	.	Ustilago hordei;Melanopsichium pennsylvanicum 4;Sporisorium graminicola;Ustilago maydis 521;Sporisorium reilianum SRZ2;Ustilago hordei Uh4857-4;Sporisorium scitamineum;Sporisorium reilianum f. sp. reilianum;Ustilago bromivora	family	Ustilaginaceae	.	.	9	120
PC_00PLZF	PC_00PLZF	UmPit2;SrzPit2;SrrPit2	PC_00PLZF	UmPit2;SrzPit2;SrrPit2	PC_054RO9	.	.	Moesziomyces aphidis DSM 70725;Moesziomyces antarcticus	genus	Moesziomyces	.	.	2	109
PC_00PLZF	PC_00PLZF	UmPit2;SrzPit2;SrrPit2	PC_00PLZF	UmPit2;SrzPit2;SrrPit2	PC_05DO83	.	.	Ustilago trichophora	species	Ustilago trichophora	.	.	2	130
PC_00PLZF	PC_00PLZF	UmPit2;SrzPit2;SrrPit2	PC_01PC8S	.	PC_01PC8S	.	.	Moesziomyces antarcticus T-34;Moesziomyces antarcticus	species	Moesziomyces antarcticus	.	.	2	153
PC_00PY60	PC_00PY60	MlAvrP123	PC_00PY60	MlAvrP123	PC_00PY60	MlAvrP123	Q2MV43#PHI:537	Melampsora lini	species	Melampsora lini	IPR002350	Kazal domain	7	117
PC_00PY60	PC_00PY60	MlAvrP123	PC_00PY60	MlAvrP123	PC_011F7H	.	.	Melampsora lini	species	Melampsora lini	IPR002350	Kazal domain	3	111
PC_00ZF7V	PC_00ZF7V	MAX (ToxB)	PC_00ZF7V	MAX (ToxB)	PC_00NUN6	.	.	Colletotrichum gloeosporioides Cg-14	strain	Colletotrichum gloeosporioides Cg-14	.	.	1	59
PC_00ZF7V	PC_00ZF7V	MAX (ToxB)	PC_00ZF7V	MAX (ToxB)	PC_00ZF7V	.	.	Colletotrichum fructicola;Colletotrichum orbiculare MAFF 240422;Colletotrichum higginsianum IMI 349063;Colletotrichum trifolii;Colletotrichum spinosum;Colletotrichum higginsianum;Colletotrichum fioriniae PJ7;Colletotrichum simmondsii;Colletotrichum tanaceti;Hyaloscypha bicolor E;Colletotrichum salicis;Colletotrichum nymphaeae SA-01;Colletotrichum asianum;Colletotrichum sidae	clade	sordariomyceta	IPR041450	ToxB-like N-terminal, ascomycota	22	87
PC_00ZF7V	PC_00ZF7V	MAX (ToxB)	PC_00ZF7V	MAX (ToxB)	PC_031FOR	.	.	Colletotrichum fructicola Nara gc5	strain	Colletotrichum fructicola Nara gc5	IPR041450	ToxB-like N-terminal, ascomycota	1	122
PC_00ZF7V	PC_00ZF7V	MAX (ToxB)	PC_00ZF7V	MAX (ToxB)	PC_04LDRX	M.TH16.EuGene_00106621;M.BR29.EuGene_00085071	.	Pyricularia oryzae Y34;Pyricularia oryzae 70-15;Pyricularia grisea;Pyricularia oryzae P131;Pyricularia oryzae	genus	Pyricularia	.	.	4	82
PC_00ZF7V	PC_00ZF7V	MAX (ToxB)	PC_00ZF7V	MAX (ToxB)	PC_07Q8SD	.	.	Alternaria solani	species	Alternaria solani	.	.	1	92
PC_00ZF7V	PC_00ZF7V	MAX (ToxB)	PC_00ZF7V	MAX (ToxB)	PC_084B9U	M.BR29.EuGene_00126081;M.TH16.EuGene_00135161;PtrToxB	Q8J0U6#PHI:2450	Pyrenophora teres f. maculata;Pyricularia oryzae Y34;Pyrenophora seminiperda CCB06;Pyricularia pennisetigena;Exserohilum turcica Et28A;Pyricularia sp. CBS 133598;Pyricularia grisea;Pyricularia oryzae P131;Pyricularia oryzae;Pyrenophora bromi;Diplodia corticola;Pyrenophora tritici-repentis	clade	leotiomyceta	IPR041450	ToxB-like N-terminal, ascomycota	21	86
PC_00ZF7V	PC_00ZF7V	MAX (ToxB)	PC_07VKRY	.	PC_07VKRY	.	.	Botryosphaeria dothidea	species	Botryosphaeria dothidea	.	.	1	146
PC_00ZF7V	PC_06D763	.	PC_00ZF7V	MAX (ToxB)	PC_06D763	.	.	Colletotrichum gloeosporioides Cg-14	strain	Colletotrichum gloeosporioides Cg-14	IPR041450	ToxB-like N-terminal, ascomycota	1	83
PC_011E13	PC_011E13	AvrLm6-like (ALVp_11032.6;ALVi.Vi1.15;ALVi.Vi1.9;ALVi.Vi1.22;ALVp_11032.3;ALVi.Vi1.10;ALVi.Vi1.8;ALVi.1389.12)	PC_011E13	AvrLm6-like (ALVp_11032.6;ALVi.Vi1.15;ALVi.Vi1.9;ALVi.Vi1.22;ALVp_11032.3;ALVi.Vi1.10;ALVi.Vi1.8;ALVi.1389.12)	PC_00JDMB	.	.	Venturia effusa	species	Venturia effusa	.	.	1	215
PC_011E13	PC_011E13	AvrLm6-like (ALVp_11032.6;ALVi.Vi1.15;ALVi.Vi1.9;ALVi.Vi1.22;ALVp_11032.3;ALVi.Vi1.10;ALVi.Vi1.8;ALVi.1389.12)	PC_011E13	AvrLm6-like (ALVp_11032.6;ALVi.Vi1.15;ALVi.Vi1.9;ALVi.Vi1.22;ALVp_11032.3;ALVi.Vi1.10;ALVi.Vi1.8;ALVi.1389.12)	PC_011E13	.	.	Venturia inaequalis	species	Venturia inaequalis	.	.	1	113
PC_011E13	PC_011E13	AvrLm6-like (ALVp_11032.6;ALVi.Vi1.15;ALVi.Vi1.9;ALVi.Vi1.22;ALVp_11032.3;ALVi.Vi1.10;ALVi.Vi1.8;ALVi.1389.12)	PC_011E13	AvrLm6-like (ALVp_11032.6;ALVi.Vi1.15;ALVi.Vi1.9;ALVi.Vi1.22;ALVp_11032.3;ALVi.Vi1.10;ALVi.Vi1.8;ALVi.1389.12)	PC_02RC1N	.	.	Venturia effusa	species	Venturia effusa	.	.	1	91
PC_011E13	PC_011E13	AvrLm6-like (ALVp_11032.6;ALVi.Vi1.15;ALVi.Vi1.9;ALVi.Vi1.22;ALVp_11032.3;ALVi.Vi1.10;ALVi.Vi1.8;ALVi.1389.12)	PC_011E13	AvrLm6-like (ALVp_11032.6;ALVi.Vi1.15;ALVi.Vi1.9;ALVi.Vi1.22;ALVp_11032.3;ALVi.Vi1.10;ALVi.Vi1.8;ALVi.1389.12)	PC_07W3BW	ALVp_11032.6;ALVi.Vi1.15;ALVi.Vi1.9;ALVi.Vi1.22;ALVp_11032.3;ALVi.Vi1.10;ALVi.Vi1.8;ALVi.1389.12	.	Venturia nashicola;Venturia pyrina;Venturia effusa;Venturia inaequalis	genus	Venturia	.	.	29	170
PC_0144K8	PC_0144K8	MlpCTP1	PC_059XY2	MlpCTP1	PC_0144K8	.	.	Melampsora larici-populina 98AG31	strain	Melampsora larici-populina 98AG31	.	.	3	176
PC_0144K8	PC_0144K8	MlpCTP1	PC_059XY2	MlpCTP1	PC_059XY2	MlpCTP1	.	Melampsora larici-populina 98AG31	strain	Melampsora larici-populina 98AG31	.	.	1	171
PC_014PA9	PC_014PA9	UmPep1	PC_03T15S	UmPep1	PC_014PA9	UmPep1	G0X7E8#PHI:3223	Moesziomyces antarcticus T-34;Sporisorium scitamineum;Sporisorium reilianum;Ustilago trichophora;Moesziomyces antarcticus;Ustilago maydis 521;Kalmanozyma brasiliensis GHG001;Ustilago nuda;Moesziomyces aphidis DSM 70725;Sporisorium graminicola;Sporisorium reilianum SRZ2;Ustilago hordei Uh4857-4;Melanopsichium pennsylvanicum;Ustilago bromivora;Ustilago hordei;Anthracocystis flocculosa;Anthracocysti…	family	Ustilaginaceae	.	.	20	181
PC_014PA9	PC_014PA9	UmPep1	PC_03T15S	UmPep1	PC_03T15S	.	.	Sporisorium scitamineum	species	Sporisorium scitamineum	.	.	1	134
PC_016E7M	PC_016E7M	UmSee1	PC_016E7M	UmSee1	PC_016E7M	UmSee1	.	Pseudozyma hubeiensis SY62;Melanopsichium pennsylvanicum 4;Sporisorium graminicola;Ustilago maydis 521;Sporisorium reilianum SRZ2;Sporisorium scitamineum;Sporisorium reilianum f. sp. reilianum	family	Ustilaginaceae	.	.	7	155
PC_016E7M	PC_016E7M	UmSee1	PC_016E7M	UmSee1	PC_01LE57	.	.	Ustilago trichophora	species	Ustilago trichophora	.	.	2	186
PC_01ANVM	PC_01ANVM	PsShr3	PC_020DUW	.	PC_020DUW	.	.	.	.	.	.	.	1	169
PC_01ANVM	PC_01ANVM	PsShr3	PC_045SBZ	.	PC_045SBZ	.	.	Puccinia graminis f. sp. tritici	forma specialis	Puccinia graminis f. sp. tritici	.	.	1	96
PC_01ANVM	PC_01ANVM	PsShr3	PC_06AIWC	PsShr3	PC_00LX90	.	.	Puccinia graminis f. sp. tritici 04KEN156/4;Puccinia graminis f. sp. tritici CRL 75-36-700-3;Puccinia graminis f. sp. tritici	forma specialis	Puccinia graminis f. sp. tritici	.	.	4	121
PC_01ANVM	PC_01ANVM	PsShr3	PC_06AIWC	PsShr3	PC_0102ZV	.	.	Puccinia graminis f. sp. tritici 04KEN156/4;Puccinia graminis f. sp. tritici CRL 75-36-700-3;Puccinia graminis f. sp. tritici	forma specialis	Puccinia graminis f. sp. tritici	.	.	6	123
PC_01ANVM	PC_01ANVM	PsShr3	PC_06AIWC	PsShr3	PC_01ANVM	PsShr3	.	Puccinia striiformis f. sp. tritici PST-130;Puccinia striiformis f. sp. tritici;Puccinia striiformis f. sp. tritici PST-78;Puccinia striiformis	species	Puccinia striiformis	.	.	6	115
PC_01ANVM	PC_01ANVM	PsShr3	PC_06AIWC	PsShr3	PC_04S3VV	.	.	Puccinia triticina 1-1 BBBD Race 1;Puccinia graminis f. sp. tritici 04KEN156/4;Puccinia graminis f. sp. tritici CRL 75-36-700-3;Puccinia graminis f. sp. tritici	genus	Puccinia	.	.	13	126
PC_01ANVM	PC_01ANVM	PsShr3	PC_06AIWC	PsShr3	PC_056HXR	.	.	Puccinia striiformis f. sp. tritici;Puccinia striiformis	species	Puccinia striiformis	.	.	2	120
PC_01ANVM	PC_01ANVM	PsShr3	PC_06AIWC	PsShr3	PC_06AIWC	.	.	Puccinia striiformis f. sp. tritici PST-78;Puccinia striiformis f. sp. tritici;Puccinia striiformis	species	Puccinia striiformis	.	.	5	122
PC_01DKY2	PC_01DKY2	MAX (MoAvr1_CO39)	PC_01DKY2	MAX (MoAvr1_CO39)	PC_014CJ8	M.BR29.EuGene_00119511	.	Pyricularia grisea	species	Pyricularia grisea	.	.	1	102
PC_01DKY2	PC_01DKY2	MAX (MoAvr1_CO39)	PC_01DKY2	MAX (MoAvr1_CO39)	PC_01DKY2	M.BR29.EuGene_00119491;M.TH16.EuGene_00127871;MoAvr1_CO39	.	Pyricularia oryzae;Pyricularia grisea;Pyricularia sp. CBS 133598	genus	Pyricularia	.	.	7	98
PC_01DKY2	PC_01DKY2	MAX (MoAvr1_CO39)	PC_01DKY2	MAX (MoAvr1_CO39)	PC_07XKOR	.	.	Pyricularia oryzae;Pyricularia oryzae Y34;Pyricularia oryzae P131	species	Pyricularia oryzae	.	.	2	85
PC_01HPCF	PC_0094J7	PsShr2	PC_000KYR	.	PC_000KYR	.	.	Hypsizygus marmoreus	species	Hypsizygus marmoreus	.	.	1	277
PC_01HPCF	PC_0094J7	PsShr2	PC_002RIH	.	PC_06FJMH	.	.	Moniliophthora perniciosa FA553	strain	Moniliophthora perniciosa FA553	.	.	1	225
PC_01HPCF	PC_0094J7	PsShr2	PC_013802	PsShr2	PC_0094J7	.	.	Phanerochaete chrysosporium RP-78;Neolentinus lepideus HHB14362 ss-1;Trametes versicolor FP-101664 SS1;Trametes coccinea BRFM310;Paxillus rubicundulus Ve08.2h10;Hericium alpestre;Agaricus bisporus var. bisporus H97;Armillaria ostoyae;Sparassis crispa;Heliocybe sulcata;Schizopora paradoxa;Peniophora sp. CONTA;Peniophora sp. CONT;Paxillus involutus ATCC 200175;Armillaria gallica;Agaricus bisporus v…	class	Agaricomycetes	.	.	26	193
PC_01HPCF	PC_0094J7	PsShr2	PC_013802	PsShr2	PC_00NU3I	.	.	Piloderma croceum F 1598;Pleurotus ostreatus PC15;Pleurotus ostreatus PC9	subclass	Agaricomycetidae	.	.	5	193
PC_01HPCF	PC_0094J7	PsShr2	PC_013802	PsShr2	PC_013802	.	.	Melampsora larici-populina 98AG31	strain	Melampsora larici-populina 98AG31	.	.	2	175
PC_01HPCF	PC_0094J7	PsShr2	PC_013802	PsShr2	PC_013CNC	.	.	Mortierella elongata AG-77	strain	Mortierella elongata AG-77	.	.	1	221
PC_01HPCF	PC_0094J7	PsShr2	PC_013802	PsShr2	PC_014YE5	.	.	Phycomyces blakesleeanus NRRL 1555(-)	strain	Phycomyces blakesleeanus NRRL 1555(-)	.	.	1	200
PC_01HPCF	PC_0094J7	PsShr2	PC_013802	PsShr2	PC_019U89	.	.	Puccinia striiformis f. sp. tritici;Puccinia graminis f. sp. tritici	genus	Puccinia	.	.	2	140
PC_01HPCF	PC_0094J7	PsShr2	PC_013802	PsShr2	PC_03D8MZ	.	.	Rhizoctonia solani AG-3 Rhs1AP;Phlebia centrifuga;Meira miltonrushii;Malassezia globosa CBS 7966;Hebeloma cylindrosporum h7;Tilletia laevis;Cronartium quercuum f. sp. fusiforme G11;Malassezia restricta CBS 7877;Violaceomyces palustris;Agaricus bisporus var. bisporus H97;Tilletia caries;Leucoagaricus sp. SymC.cos;Malassezia restricta;Malassezia furfur;Malassezia vespertilionis;Malassezia globosa;T…	phylum	Basidiomycota	.	.	37	162
PC_01HPCF	PC_0094J7	PsShr2	PC_013802	PsShr2	PC_045CW0	.	.	Rhizophagus clarus	species	Rhizophagus clarus	.	.	1	237
PC_01HPCF	PC_0094J7	PsShr2	PC_013802	PsShr2	PC_0519R3	.	.	Jimgerdemannia flammicorona;Rhizophagus irregularis DAOM 181602=DAOM 197198;Lobosporangium transversale;Lichtheimia ramosa;Rhizopus microsporus;Mucor circinelloides 1006PhL;Hesseltinella vesiculosa;Gigaspora rosea;Absidia glauca;Rhizophagus clarus;Diversispora versiformis;Mucor ambiguus;Rhizopus delemar RA 99-880;Absidia repens;Mortierella verticillata NRRL 6337;Basidiobolus meristosporus CBS 931…	no rank	Fungi incertae sedis	.	.	92	168
PC_01HPCF	PC_0094J7	PsShr2	PC_013802	PsShr2	PC_055ZBY	PsShr2	.	Hydnomerulius pinastri MD-312;Ceratobasidium theobromae;Pleurotus ostreatus PC9;Psathyrella aberdarensis;Agaricus bisporus var. bisporus H97;Puccinia graminis f. sp. tritici;Puccinia sorghi;Psilocybe serbica;Peniophora sp. CONTA;Peniophora sp. CONT;Puccinia striiformis;Agaricus bisporus var. burnettii JB137-S8;Puccinia striiformis f. sp. tritici PST-78;Rhizoctonia solani;Botryobasidium botryosum …	kingdom	Fungi	.	.	117	196
PC_01HPCF	PC_0094J7	PsShr2	PC_013802	PsShr2	PC_059217	.	.	Rhizoctonia solani AG-3 Rhs1AP;Rhizoctonia solani 123E	no rank	Rhizoctonia solani AG-3	.	.	2	299
PC_01HPCF	PC_0094J7	PsShr2	PC_013802	PsShr2	PC_05GJ8M	.	.	Lobosporangium transversale;Bifiguratus adelaidae;Caulochytrium protostelioides;Gigaspora rosea;Mucor lusitanicus CBS 277.49;Syncephalastrum racemosum;Rhizopus microsporus ATCC 52813;Saksenaea vasiformis B4078;Mortierella elongata AG-77;Phycomyces blakesleeanus NRRL 1555(-)	no rank	Fungi incertae sedis	.	.	19	140
PC_01HPCF	PC_0094J7	PsShr2	PC_013802	PsShr2	PC_05TDM8	.	.	Mortierella elongata AG-77	strain	Mortierella elongata AG-77	.	.	1	118
PC_01HPCF	PC_0094J7	PsShr2	PC_013802	PsShr2	PC_05V660	.	.	Melampsora larici-populina 98AG31	strain	Melampsora larici-populina 98AG31	.	.	1	134
PC_01HPCF	PC_0094J7	PsShr2	PC_02MQW5	.	PC_02MQW5	.	.	Ceraceosorus guamensis;Ceraceosorus bombacis	genus	Ceraceosorus	.	.	2	278
PC_01HPCF	PC_0094J7	PsShr2	PC_04424V	.	PC_04424V	.	.	Bifiguratus adelaidae	species	Bifiguratus adelaidae	.	.	1	252
PC_01HPCF	PC_0094J7	PsShr2	PC_0457QC	.	PC_0457QC	.	.	Armillaria solidipes	species	Armillaria solidipes	.	.	1	115
PC_01HPCF	PC_0094J7	PsShr2	PC_04HBN2	.	PC_01QCFZ	.	.	Piloderma croceum F 1598	strain	Piloderma croceum F 1598	.	.	1	105
PC_01HPCF	PC_0094J7	PsShr2	PC_04HBN2	.	PC_02BFOD	.	.	Laccaria amethystina LaAM-08-1	strain	Laccaria amethystina LaAM-08-1	.	.	1	133
PC_01HPCF	PC_0094J7	PsShr2	PC_04HBN2	.	PC_04HBN2	.	.	Rhizopus microsporus ATCC 52813;Phycomyces blakesleeanus NRRL 1555(-)	order	Mucorales	.	.	3	95
PC_01HPCF	PC_0094J7	PsShr2	PC_04HBN2	.	PC_04HR8X	.	.	Puccinia triticina 1-1 BBBD Race 1;Rhizoctonia solani AG-8 WAC10335	phylum	Basidiomycota	.	.	2	82
PC_01HPCF	PC_0094J7	PsShr2	PC_04K26P	.	PC_04K26P	.	.	Gonapodya prolifera;Gonapodya prolifera JEL478	species	Gonapodya prolifera	.	.	1	216
PC_01HPCF	PC_00F3CT	.	PC_013802	PsShr2	PC_00F3CT	.	.	Melampsora larici-populina 98AG31	strain	Melampsora larici-populina 98AG31	.	.	1	182
PC_01HPCF	PC_01HPCF	.	PC_013802	PsShr2	PC_01W7TZ	.	.	Moniliophthora perniciosa FA553;Cryptococcus neoformans;Coprinopsis cinerea AmutBmut pab1-1	subphylum	Agaricomycotina	.	.	3	178
PC_01HPCF	PC_04XSOU	.	PC_013802	PsShr2	PC_051NUO	.	.	Puccinia striiformis f. sp. tritici PST-130;Puccinia coronata var. avenae f. sp. avenae	genus	Puccinia	.	.	4	131
PC_01OETC	PC_01OETC	PGTAUSPE_10_1	PC_01OETC	PGTAUSPE_10_1	PC_004HVZ	.	.	Puccinia striiformis f. sp. tritici PST-130;Puccinia striiformis f. sp. tritici;Puccinia striiformis f. sp. tritici PST-78;Puccinia striiformis	species	Puccinia striiformis	.	.	8	227
PC_01OETC	PC_01OETC	PGTAUSPE_10_1	PC_01OETC	PGTAUSPE_10_1	PC_01OETC	.	.	Puccinia graminis f. sp. tritici 04KEN156/4;Puccinia striiformis f. sp. tritici PST-130;Puccinia striiformis f. sp. tritici;Puccinia striiformis;Puccinia graminis f. sp. tritici CRL 75-36-700-3;Puccinia striiformis f. sp. tritici PST-78;Puccinia graminis f. sp. tritici	genus	Puccinia	.	.	18	240
PC_01OETC	PC_01OETC	PGTAUSPE_10_1	PC_01OETC	PGTAUSPE_10_1	PC_02YDHL	.	.	Puccinia striiformis	species	Puccinia striiformis	.	.	1	177
PC_01OETC	PC_01OETC	PGTAUSPE_10_1	PC_01OETC	PGTAUSPE_10_1	PC_03A5P4	.	.	Puccinia striiformis	species	Puccinia striiformis	.	.	1	187
PC_01OETC	PC_01OETC	PGTAUSPE_10_1	PC_01OETC	PGTAUSPE_10_1	PC_044GUK	PGTAUSPE_10_1	.	Puccinia graminis f. sp. tritici 04KEN156/4;Puccinia graminis f. sp. tritici UVPgt55;Puccinia striiformis f. sp. tritici PST-130;Puccinia coronata var. avenae f. sp. avenae;Puccinia sorghi;Puccinia triticina 1-1 BBBD Race 1;Puccinia striiformis f. sp. tritici;Puccinia striiformis;Puccinia graminis f. sp. tritici CRL 75-36-700-3;Puccinia striiformis f. sp. tritici PST-78;Puccinia graminis f. sp. t…	genus	Puccinia	.	.	15	292
PC_01OETC	PC_01OETC	PGTAUSPE_10_1	PC_01OETC	PGTAUSPE_10_1	PC_052E8O	.	.	Puccinia striiformis	species	Puccinia striiformis	.	.	1	234
PC_01OETC	PC_01OETC	PGTAUSPE_10_1	PC_01OETC	PGTAUSPE_10_1	PC_06NY7J	.	.	Puccinia graminis f. sp. tritici 04KEN156/4;Puccinia striiformis f. sp. tritici PST-130;Puccinia coronata var. avenae f. sp. avenae;Puccinia striiformis f. sp. tritici PST-78;Puccinia triticina 1-1 BBBD Race 1;Puccinia graminis f. sp. tritici CRL 75-36-700-3;Puccinia striiformis;Puccinia striiformis f. sp. tritici;Puccinia graminis f. sp. tritici	genus	Puccinia	.	.	23	253
PC_01OETC	PC_01OETC	PGTAUSPE_10_1	PC_01OETC	PGTAUSPE_10_1	PC_08928G	.	.	Puccinia striiformis f. sp. tritici PST-130;Puccinia striiformis f. sp. tritici;Puccinia striiformis	species	Puccinia striiformis	.	.	3	254
PC_01OWJN	PC_01OWJN	ZtAvrStb6	PC_05GU4A	ZtAvrStb6	PC_01OWJN	.	.	Zymoseptoria tritici ST99CH_3D7;Zymoseptoria tritici ST99CH_1E4;Zymoseptoria tritici ST99CH_3D1	species	Zymoseptoria tritici	.	.	1	88
PC_01OWJN	PC_01OWJN	ZtAvrStb6	PC_05GU4A	ZtAvrStb6	PC_05GU4A	ZtAvrStb6	.	Zymoseptoria tritici ST99CH_1A5;Zymoseptoria tritici;Zymoseptoria tritici ST99CH_3D1;Zymoseptoria tritici ST99CH_1E4;Zymoseptoria tritici ST99CH_3D7	species	Zymoseptoria tritici	.	.	31	82
PC_01TBQY	PC_043ENH	PgShr9	PC_01TBQY	.	PC_01F51M	.	.	Exidia glandulosa;Exidia glandulosa HHB12029	species	Exidia glandulosa	IPR037176;IPR001938	Osmotin/thaumatin-like superfamily;Thaumatin family	2	166
PC_01TBQY	PC_043ENH	PgShr9	PC_01TBQY	.	PC_02IO3Z	.	.	Exidia glandulosa;Exidia glandulosa HHB12029	species	Exidia glandulosa	IPR037176	Osmotin/thaumatin-like superfamily	1	133
PC_01TBQY	PC_043ENH	PgShr9	PC_01TBQY	.	PC_02ZJ0W	.	.	Galerina marginata;Schizophyllum commune H4-8;Exidia glandulosa HHB12029;Amanita thiersii Skay4041;Panaeolus cyanescens;Galerina marginata CBS 339.88;Exidia glandulosa;Moniliophthora roreri MCA 2997;Agaricus bisporus var. bisporus H97;Psilocybe cyanescens;Psilocybe cubensis;Agaricus bisporus var. burnettii JB137-S8;Auricularia subglabra TFB-10046 SS5;Crucibulum laeve;Auricularia subglabra	class	Agaricomycetes	IPR037176;IPR001938	Osmotin/thaumatin-like superfamily;Thaumatin family	14	187
PC_01TBQY	PC_043ENH	PgShr9	PC_01TBQY	.	PC_043ENH	.	.	Rhizoctonia solani AG-3 Rhs1AP;Rhizoctonia solani AG-8 WAC10335;Exidia glandulosa HHB12029;Exidia glandulosa;Pterula gracilis;Rhizoctonia solani AG-1 IB;Rhizoctonia solani 123E;Auricularia subglabra	class	Agaricomycetes	IPR037176;IPR001938	Osmotin/thaumatin-like superfamily;Thaumatin family	22	168
PC_01TBQY	PC_043ENH	PgShr9	PC_01TBQY	.	PC_04ARVS	.	.	Cylindrobasidium torrendii FP15055 ss-10;Ganoderma sinense ZZ0214-1;Rickenella mellea;Schizopora paradoxa;Dendrothele bispora CBS 962.96;Agaricus bisporus var. bisporus H97;Agaricus bisporus var. burnettii JB137-S8	class	Agaricomycetes	IPR037176	Osmotin/thaumatin-like superfamily	13	153
PC_01TBQY	PC_043ENH	PgShr9	PC_01TBQY	.	PC_05OSGP	.	.	Lentinula edodes;Piloderma croceum F 1598;Rhizoctonia solani AG-3 Rhs1AP;Gymnopus luxurians FD-317 M1;Rhizoctonia solani AG-1 IB;Stereum hirsutum FP-91666 SS1;Ceratobasidium theobromae;Auriculariopsis ampla;Hebeloma cylindrosporum h7;Auricularia subglabra;Rhizoctonia solani AG-8 WAC10335;Plicaturopsis crispa FD-325 SS-3;Hypholoma sublateritium FD-334 SS-4;Gymnopus androsaceus JB14;Leucosporidium …	phylum	Basidiomycota	IPR037176;IPR001938	Osmotin/thaumatin-like superfamily;Thaumatin family	53	171
PC_01TBQY	PC_043ENH	PgShr9	PC_03AE4Q	.	PC_03AE4Q	.	.	Peniophora sp. CONT	species	Peniophora sp. CONT	.	.	1	223
PC_01TBQY	PC_043ENH	PgShr9	PC_03SMBM	.	PC_03SMBM	.	.	Ceriporiopsis;Gelatoporia subvermispora B	order	Polyporales	.	.	1	237
PC_01TBQY	PC_043ENH	PgShr9	PC_05SC3T	.	PC_05SC3T	.	.	Heliocybe sulcata	species	Heliocybe sulcata	.	.	1	169
PC_01TBQY	PC_043ENH	PgShr9	PC_05YL4L	.	PC_00M6ZV	.	.	Rickenella mellea	species	Rickenella mellea	.	.	1	85
PC_01TBQY	PC_043ENH	PgShr9	PC_05YL4L	.	PC_010JGR	.	.	Daedalea quercina L-15889	strain	Daedalea quercina L-15889	.	.	1	74
PC_01TBQY	PC_043ENH	PgShr9	PC_05YL4L	.	PC_03F6WP	.	.	Pluteus cervinus	species	Pluteus cervinus	.	.	1	116
PC_01TBQY	PC_043ENH	PgShr9	PC_05YL4L	.	PC_05T5XZ	.	.	Hericium alpestre;Fibularhizoctonia sp. CBS 109695	class	Agaricomycetes	.	.	2	95
PC_01TBQY	PC_043ENH	PgShr9	PC_05YL4L	.	PC_05YL4L	.	.	Fomitiporia mediterranea MF3/22;Fomitiporia mediterranea	species	Fomitiporia mediterranea	.	.	1	108
PC_01TBQY	PC_043ENH	PgShr9	PC_05YL4L	.	PC_07038G	.	.	Hypsizygus marmoreus;Phlebia brevispora HHB-7030 SS6	class	Agaricomycetes	.	.	2	92
PC_01TBQY	PC_043ENH	PgShr9	PC_06UAAB	PgShr9	PC_006NQC	.	.	Peniophora sp. CBMAI 1063	species	Peniophora sp. CBMAI 1063	.	.	1	166
PC_01TBQY	PC_043ENH	PgShr9	PC_06UAAB	PgShr9	PC_01DFVQ	.	.	Crucibulum laeve	species	Crucibulum laeve	.	.	1	180
PC_01TBQY	PC_043ENH	PgShr9	PC_06UAAB	PgShr9	PC_02A13W	.	.	Gymnopilus dilepis	species	Gymnopilus dilepis	.	.	1	107
PC_01TBQY	PC_043ENH	PgShr9	PC_06UAAB	PgShr9	PC_02HYLW	.	.	Phlebiopsis gigantea 11061_1 CR5-6;Phlebiopsis gigantea	species	Phlebiopsis gigantea	.	.	1	128
PC_01TBQY	PC_043ENH	PgShr9	PC_06UAAB	PgShr9	PC_02OAW4	.	.	Phanerochaete carnosa HHB-10118-sp;Phlebia brevispora HHB-7030 SS6	order	Polyporales	.	.	2	130
PC_01TBQY	PC_043ENH	PgShr9	PC_06UAAB	PgShr9	PC_02OTFM	.	.	Postia placenta Mad-698-R;Postia placenta	species	Postia placenta	.	.	1	143
PC_01TBQY	PC_043ENH	PgShr9	PC_06UAAB	PgShr9	PC_02PK1S	.	.	Rhizoctonia solani AG-3 Rhs1AP;Dendrothele bispora CBS 962.96	class	Agaricomycetes	IPR037176	Osmotin/thaumatin-like superfamily	2	147
PC_01TBQY	PC_043ENH	PgShr9	PC_06UAAB	PgShr9	PC_02TQX1	.	.	Exidia glandulosa;Exidia glandulosa HHB12029	species	Exidia glandulosa	IPR037176	Osmotin/thaumatin-like superfamily	1	195
PC_01TBQY	PC_043ENH	PgShr9	PC_06UAAB	PgShr9	PC_03PK1S	.	.	Peniophora sp. CBMAI 1063;Hericium alpestre;Dentipellis sp. KUC8613;Suillus brevipes Sb2	class	Agaricomycetes	.	.	4	162
PC_01TBQY	PC_043ENH	PgShr9	PC_06UAAB	PgShr9	PC_03RNT3	.	.	Auricularia subglabra TFB-10046 SS5;Auricularia subglabra;Exidia glandulosa;Exidia glandulosa HHB12029	order	Auriculariales	.	.	2	180
PC_01TBQY	PC_043ENH	PgShr9	PC_06UAAB	PgShr9	PC_03UFYB	.	.	Psilocybe cyanescens	species	Psilocybe cyanescens	.	.	1	139
PC_01TBQY	PC_043ENH	PgShr9	PC_06UAAB	PgShr9	PC_03VUII	.	.	Ceratobasidium theobromae;Cryptococcus wingfieldii;Ganoderma boninense;Ganoderma sinense ZZ0214-1;Gymnopus androsaceus JB14;Obba rivulosa;Rickenella mellea;Dichomitus squalens;Heliocybe sulcata;Psilocybe serbica;Fibroporia radiculosa;Peniophora sp. CONTA;Peniophora sp. CONT;Pisolithus microcarpus 441;Fistulina hepatica ATCC 64428;Calocera cornea HHB12733;Hypholoma sublateritium;Rhizoctonia solani…	phylum	Basidiomycota	IPR037176;IPR001938	Osmotin/thaumatin-like superfamily;Thaumatin family	345	159
PC_01TBQY	PC_043ENH	PgShr9	PC_06UAAB	PgShr9	PC_046QBR	PgShr9	.	Postia placenta Mad-698-R;Serpula lacrymans var. lacrymans S7.9;Meira miltonrushii;Stereum hirsutum FP-91666 SS1;Serpula himantioides;Fomitopsis pinicola FP-58527 SS1;Serpula lacrymans;Postia placenta MAD-698-R-SB12;Wolfiporia cocos MD-104 SS10;Tilletia laevis;Acaromyces ingoldii;Cronartium quercuum f. sp. fusiforme G11;Puccinia coronata var. avenae f. sp. avenae;Jaminaea rosea;Gymnopus androsace…	phylum	Basidiomycota	IPR037176;IPR001938	Osmotin/thaumatin-like superfamily;Thaumatin family	82	152
PC_01TBQY	PC_043ENH	PgShr9	PC_06UAAB	PgShr9	PC_04UQW3	.	.	Sistotremastrum niveocremeum HHB9708;Mycena chlorophos	class	Agaricomycetes	.	.	2	125
PC_01TBQY	PC_043ENH	PgShr9	PC_06UAAB	PgShr9	PC_055QJP	.	.	Fomitiporia mediterranea MF3/22;Sanghuangporus baumii;Fomitiporia mediterranea	family	Hymenochaetaceae	.	.	2	227
PC_01TBQY	PC_043ENH	PgShr9	PC_06UAAB	PgShr9	PC_05JWTA	.	.	Puccinia graminis f. sp. tritici 04KEN156/4;Puccinia striiformis f. sp. tritici PST-130;Puccinia sorghi;Melampsora larici-populina 98AG31;Puccinia striiformis;Puccinia striiformis f. sp. tritici;Puccinia graminis f. sp. tritici	order	Pucciniales	IPR037176	Osmotin/thaumatin-like superfamily	8	117
PC_01TBQY	PC_043ENH	PgShr9	PC_06UAAB	PgShr9	PC_0603VK	.	.	Moniliophthora roreri MCA 2997;Moniliophthora roreri	species	Moniliophthora roreri	IPR037176	Osmotin/thaumatin-like superfamily	2	214
PC_01TBQY	PC_043ENH	PgShr9	PC_06UAAB	PgShr9	PC_063AUQ	.	.	Ganoderma sinense ZZ0214-1	strain	Ganoderma sinense ZZ0214-1	.	.	1	198
PC_01TBQY	PC_043ENH	PgShr9	PC_06UAAB	PgShr9	PC_069Q1E	.	.	Postia placenta MAD-698-R-SB12;Ganoderma sinense ZZ0214-1;Daedalea quercina L-15889;Stereum hirsutum FP-91666 SS1	no rank	Agaricomycetes incertae sedis	IPR037176	Osmotin/thaumatin-like superfamily	5	150
PC_01TBQY	PC_043ENH	PgShr9	PC_06UAAB	PgShr9	PC_06DXPI	.	.	Schizopora paradoxa	species	Schizopora paradoxa	.	.	1	204
PC_01TBQY	PC_043ENH	PgShr9	PC_06UAAB	PgShr9	PC_06PENM	.	.	Puccinia striiformis f. sp. tritici PST-130;Puccinia coronata var. avenae f. sp. avenae;Puccinia striiformis f. sp. tritici PST-78;Puccinia triticina 1-1 BBBD Race 1;Puccinia striiformis;Puccinia striiformis f. sp. tritici	genus	Puccinia	IPR037176	Osmotin/thaumatin-like superfamily	6	166
PC_01TBQY	PC_043ENH	PgShr9	PC_06UAAB	PgShr9	PC_06UAAB	.	.	Dendrothele bispora CBS 962.96;Fomitiporia mediterranea MF3/22;Fomitiporia mediterranea	class	Agaricomycetes	IPR037176	Osmotin/thaumatin-like superfamily	4	162
PC_01TBQY	PC_043ENH	PgShr9	PC_06UAAB	PgShr9	PC_071UZ2	.	.	Fibularhizoctonia sp. CBS 109695	species	Fibularhizoctonia sp. CBS 109695	.	.	1	200
PC_01TBQY	PC_043ENH	PgShr9	PC_06UAAB	PgShr9	PC_07300J	.	.	Schizophyllum commune H4-8	strain	Schizophyllum commune H4-8	.	.	1	206
PC_01TBQY	PC_043ENH	PgShr9	PC_06UAAB	PgShr9	PC_07S42M	.	.	Armillaria mellea DSM 3731	strain	Armillaria mellea DSM 3731	.	.	1	202
PC_01TBQY	PC_043ENH	PgShr9	PC_06UAAB	PgShr9	PC_07XXCF	.	.	Rhizoctonia solani AG-1 IB;Exidia glandulosa;Exidia glandulosa HHB12029;Pterula gracilis	class	Agaricomycetes	IPR001938;IPR037176	Thaumatin family;Osmotin/thaumatin-like superfamily	7	135
PC_01TBQY	PC_043ENH	PgShr9	PC_06UAAB	PgShr9	PC_084HAZ	.	.	Lentinula edodes;Postia placenta Mad-698-R;Postia placenta;Schizopora paradoxa;Fibroporia radiculosa;Peniophora sp. CONTA;Calocera viscosa TUFC12733;Auriculariopsis ampla	subphylum	Agaricomycotina	.	.	8	129
PC_01TBQY	PC_043ENH	PgShr9	PC_06UAAB	PgShr9	PC_084OK8	.	.	Peniophora sp. CONTA;Peniophora sp. CONT	no rank	unclassified Peniophora	.	.	2	118
PC_01TBQY	PC_043ENH	PgShr9	PC_06UAAB	PgShr9	PC_086FKW	.	.	Lentinula edodes	species	Lentinula edodes	.	.	1	173
PC_01TBQY	PC_043ENH	PgShr9	PC_06UAAB	PgShr9	PC_088HUE	.	.	Gloeophyllum trabeum ATCC 11539;Gloeophyllum trabeum	species	Gloeophyllum trabeum	.	.	2	156
PC_022BD9	PC_022BD9	MAX (MoAVR_Pik)	PC_07XLRA	MAX (MoAVR_Pik)	PC_022BD9	MoAVR_Pik	C4B8B8#PHI:3104__PHI:5553;C4B8B9#PHI:2137__PHI:3498__PHI:3499__PHI:3103	Pyricularia oryzae;Pyricularia oryzae 70-15;Pyricularia pennisetigena	genus	Pyricularia	.	.	21	113
PC_022BD9	PC_022BD9	MAX (MoAVR_Pik)	PC_07XLRA	MAX (MoAVR_Pik)	PC_07XLRA	.	.	Pyricularia oryzae	species	Pyricularia oryzae	.	.	1	86
PC_02ALJ9	PC_01QTQ3	.	PC_02ALJ9	RsNIP2	PC_01QTQ3	.	.	Colletotrichum fructicola;Colletotrichum orbiculare MAFF 240422;Colletotrichum trifolii;Colletotrichum spinosum;Colletotrichum fructicola Nara gc5;Colletotrichum fioriniae PJ7;Colletotrichum gloeosporioides Cg-14;Colletotrichum asianum;Colletotrichum sidae	genus	Colletotrichum	.	.	17	107
PC_02ALJ9	PC_01T1MD	FolSix9	PC_02ALJ9	RsNIP2	PC_01T1MD	.	.	Macrophomina phaseolina MS6	strain	Macrophomina phaseolina MS6	.	.	1	124
PC_02ALJ9	PC_01T1MD	FolSix9	PC_04GC4Y	FolSix9	PC_04GC4Y	FolSix9	.	Fusarium oxysporum f. sp. cubense;Fusarium oxysporum f. sp. vasinfectum 25433;Fusarium oxysporum f. sp. radicis-cucumerinum;Fusarium oxysporum f. sp. passiflorae;Fusarium oxysporum f. sp. cepae;Fusarium oxysporum f. sp. cubense race 1;Fusarium oxysporum f. sp. narcissi;Fusarium oxysporum;Fusarium oxysporum f. sp. raphani 54005;Fusarium oxysporum f. sp. lycopersici 4287;Fusarium oxysporum Fo5176;F…	species group	Fusarium oxysporum species complex	.	.	19	118
PC_02ALJ9	PC_01T1MD	FolSix9	PC_04GC4Y	FolSix9	PC_05OBB5	.	.	Fusarium oxysporum f. sp. passiflorae;Fusarium oxysporum f. sp. cepae;Fusarium oxysporum;Fusarium oxysporum f. sp. dianthi;Fusarium oxysporum f. sp. niveum;Fusarium oxysporum f. sp. lycopersici	species	Fusarium oxysporum	.	.	10	90
PC_02ALJ9	PC_02ALJ9	RsNIP2	PC_02ALJ9	RsNIP2	PC_02ALJ9	RsNIP2	I1VGT7#PHI:2696	Rhynchosporium secalis;Rhynchosporium agropyri;Fusarium oxysporum f. sp. narcissi;Fusarium oxysporum;Rhynchosporium commune	clade	sordariomyceta	.	.	30	109
PC_02ALJ9	PC_02ALJ9	RsNIP2	PC_02ALJ9	RsNIP2	PC_04HIC7	.	.	Rhynchosporium commune;Rhynchosporium secalis;Rhynchosporium agropyri	genus	Rhynchosporium	.	.	4	109
PC_02ALJ9	PC_02ALJ9	RsNIP2	PC_02ALJ9	RsNIP2	PC_051FJ9	.	.	Rhynchosporium agropyri	species	Rhynchosporium agropyri	.	.	1	133
PC_02ALJ9	PC_02ALJ9	RsNIP2	PC_041HK9	.	PC_041HK9	.	.	Rhynchosporium agropyri;Rhynchosporium commune	genus	Rhynchosporium	.	.	2	94
PC_02ALJ9	PC_06UI0L	.	PC_02ALJ9	RsNIP2	PC_06UI0L	.	.	Colletotrichum trifolii;Fusarium verticillioides;Colletotrichum sidae;Colletotrichum fructicola;Fusarium fujikuroi IMI 58289;Fusarium verticillioides 7600;Ilyonectria sp.;Colletotrichum orbiculare MAFF 240422;Colletotrichum orchidophilum;Colletotrichum gloeosporioides Cg-14;Colletotrichum salicis;Colletotrichum simmondsii;Fusarium avenaceum;Fusarium fujikuroi;Colletotrichum spinosum;Macrophomina …	clade	leotiomyceta	.	.	19	129
PC_02BMLW	PC_02BMLW	MoBAS162	PC_02BMLW	MoBAS162	PC_025GSX	.	.	Pyricularia grisea	species	Pyricularia grisea	.	.	1	173
PC_02BMLW	PC_02BMLW	MoBAS162	PC_02BMLW	MoBAS162	PC_02BMLW	MoBAS162	.	Pyricularia oryzae Y34;Pyricularia oryzae 70-15;Pyricularia pennisetigena;Pyricularia sp. CBS 133598;Pyricularia grisea;Pyricularia oryzae P131;Pyricularia oryzae	genus	Pyricularia	.	.	7	123
PC_02BMLW	PC_02BMLW	MoBAS162	PC_02BMLW	MoBAS162	PC_07OCF6	.	.	Pyricularia grisea	species	Pyricularia grisea	.	.	1	119
PC_02BMLW	PC_02BMLW	MoBAS162	PC_02BMLW	MoBAS162	PC_07XJIK	.	.	Pyricularia oryzae	species	Pyricularia oryzae	.	.	1	152
PC_02EHK0	PC_00R69R	.	PC_02EHK0	UhAvr1	PC_00R69R	.	.	Ustilago trichophora	species	Ustilago trichophora	.	.	1	270
PC_02EHK0	PC_02EHK0	UhAvr1	PC_02EHK0	UhAvr1	PC_00RRIK	.	.	Moesziomyces antarcticus T-34;Moesziomyces aphidis DSM 70725;Moesziomyces antarcticus	genus	Moesziomyces	.	.	4	201
PC_02EHK0	PC_02EHK0	UhAvr1	PC_02EHK0	UhAvr1	PC_011ALA	UhAvr1	.	Ustilago hordei;Ustilago bromivora;Ustilago hordei Uh4857-4	genus	Ustilago	.	.	2	190
PC_02EHK0	PC_02EHK0	UhAvr1	PC_02EHK0	UhAvr1	PC_0145MN	.	.	Ustilago hordei;Ustilago hordei Uh4857-4	species	Ustilago hordei	.	.	2	190
PC_02EHK0	PC_02EHK0	UhAvr1	PC_02EHK0	UhAvr1	PC_02EHK0	.	.	Ustilago trichophora;Sporisorium graminicola;Ustilago maydis 521;Sporisorium reilianum SRZ2;Sporisorium scitamineum;Sporisorium reilianum f. sp. reilianum	family	Ustilaginaceae	.	.	9	204
PC_02EHK0	PC_02EHK0	UhAvr1	PC_02EHK0	UhAvr1	PC_02OSLW	.	.	.	.	.	.	.	1	248
PC_02EHK0	PC_02EHK0	UhAvr1	PC_02EHK0	UhAvr1	PC_03S0RC	.	.	Ustilago bromivora	species	Ustilago bromivora	.	.	1	198
PC_02EHK0	PC_02EHK0	UhAvr1	PC_02EHK0	UhAvr1	PC_0498M1	.	.	Ustilago trichophora	species	Ustilago trichophora	.	.	2	215
PC_02EHK0	PC_02EHK0	UhAvr1	PC_02EHK0	UhAvr1	PC_059RJM	.	.	Ustilago trichophora	species	Ustilago trichophora	.	.	2	203
PC_02EHK0	PC_02EHK0	UhAvr1	PC_02EHK0	UhAvr1	PC_05EAJ6	.	.	Pseudozyma hubeiensis SY62;Ustilago maydis 521;Ustilago trichophora	family	Ustilaginaceae	.	.	6	207
PC_02EHK0	PC_02EHK0	UhAvr1	PC_02EHK0	UhAvr1	PC_06V50N	.	G0X7N7#PHI:938__PHI:3182	Sporisorium graminicola;Ustilago maydis;Ustilago maydis 521;Sporisorium reilianum SRZ2;Sporisorium scitamineum;Sporisorium reilianum f. sp. reilianum	family	Ustilaginaceae	.	.	11	193
PC_02EHK0	PC_02KWV2	.	PC_02EHK0	UhAvr1	PC_02KWV2	.	.	Ustilago trichophora	species	Ustilago trichophora	.	.	3	210
PC_02EHK0	PC_04VV07	.	PC_02EHK0	UhAvr1	PC_04VV07	.	G0X7P3#PHI:5219;G0X7P5#PHI:937__PHI:3185	Sporisorium graminicola;Ustilago maydis;Ustilago maydis 521;Sporisorium reilianum SRZ2;Sporisorium scitamineum;Sporisorium reilianum f. sp. reilianum	family	Ustilaginaceae	.	.	10	214
PC_02ELWZ	PC_017Q4B	BgtAVRk1	PC_007KN9	.	PC_00O2V7	.	.	Blumeria graminis f. sp. hordei DH14	strain	Blumeria graminis f. sp. hordei DH14	.	.	17	346
PC_02ELWZ	PC_017Q4B	BgtAVRk1	PC_007KN9	.	PC_016S8Z	.	.	Erysiphe pulchra	species	Erysiphe pulchra	.	.	1	268
PC_02ELWZ	PC_017Q4B	BgtAVRk1	PC_007KN9	.	PC_02J0NS	.	.	Blumeria graminis f. sp. hordei DH14	strain	Blumeria graminis f. sp. hordei DH14	.	.	2	279
PC_02ELWZ	PC_017Q4B	BgtAVRk1	PC_00LZ03	.	PC_00LZ03	.	.	Blumeria graminis f. sp. hordei DH14	strain	Blumeria graminis f. sp. hordei DH14	.	.	1	185
PC_02ELWZ	PC_017Q4B	BgtAVRk1	PC_00WAJU	.	PC_03SNSP	.	.	Blumeria graminis f. sp. hordei DH14	strain	Blumeria graminis f. sp. hordei DH14	.	.	1	203
PC_02ELWZ	PC_017Q4B	BgtAVRk1	PC_016F31	.	PC_016F31	.	.	Blumeria graminis f. sp. hordei DH14	strain	Blumeria graminis f. sp. hordei DH14	.	.	1	211
PC_02ELWZ	PC_017Q4B	BgtAVRk1	PC_017Q4B	.	PC_00SO1Y	.	.	Erysiphe pulchra;Golovinomyces cichoracearum	family	Erysiphaceae	.	.	2	214
PC_02ELWZ	PC_017Q4B	BgtAVRk1	PC_017Q4B	.	PC_00UELH	.	.	Blumeria graminis f. sp. hordei DH14;Blumeria graminis f. sp. hordei;Blumeria graminis f. sp. tritici	species	Blumeria graminis	.	.	20	165
PC_02ELWZ	PC_017Q4B	BgtAVRk1	PC_017Q4B	.	PC_00UJEA	.	.	Blumeria graminis f. sp. hordei DH14	strain	Blumeria graminis f. sp. hordei DH14	.	.	13	237
PC_02ELWZ	PC_017Q4B	BgtAVRk1	PC_017Q4B	.	PC_017Q4B	.	.	Oidium neolycopersici;Erysiphe necator	family	Erysiphaceae	.	.	7	246
PC_02ELWZ	PC_017Q4B	BgtAVRk1	PC_017Q4B	.	PC_01SCTB	.	.	Blumeria graminis f. sp. hordei DH14	strain	Blumeria graminis f. sp. hordei DH14	.	.	1	172
PC_02ELWZ	PC_017Q4B	BgtAVRk1	PC_017Q4B	.	PC_02EVUI	.	.	Golovinomyces cichoracearum	species	Golovinomyces cichoracearum	.	.	1	232
PC_02ELWZ	PC_017Q4B	BgtAVRk1	PC_017Q4B	.	PC_02FZ33	.	.	Blumeria graminis f. sp. hordei DH14;Blumeria graminis f. sp. hordei	forma specialis	Blumeria graminis f. sp. hordei	.	.	9	270
PC_02ELWZ	PC_017Q4B	BgtAVRk1	PC_017Q4B	.	PC_02K0WY	.	.	Erysiphe necator	species	Erysiphe necator	.	.	3	213
PC_02ELWZ	PC_017Q4B	BgtAVRk1	PC_017Q4B	.	PC_02V4VF	.	.	Golovinomyces cichoracearum	species	Golovinomyces cichoracearum	.	.	1	165
PC_02ELWZ	PC_017Q4B	BgtAVRk1	PC_017Q4B	.	PC_0362LC	.	.	Blumeria graminis f. sp. hordei DH14	strain	Blumeria graminis f. sp. hordei DH14	.	.	10	302
PC_02ELWZ	PC_017Q4B	BgtAVRk1	PC_017Q4B	.	PC_03EVHK	.	.	Golovinomyces cichoracearum	species	Golovinomyces cichoracearum	.	.	1	211
PC_02ELWZ	PC_017Q4B	BgtAVRk1	PC_017Q4B	.	PC_04RRZM	.	.	Erysiphe necator	species	Erysiphe necator	.	.	1	218
PC_02ELWZ	PC_017Q4B	BgtAVRk1	PC_017Q4B	.	PC_04WSWU	.	.	Erysiphe pulchra	species	Erysiphe pulchra	.	.	3	269
PC_02ELWZ	PC_017Q4B	BgtAVRk1	PC_017Q4B	.	PC_05MVM4	.	.	Erysiphe pulchra;Erysiphe necator	genus	Erysiphe	.	.	3	202
PC_02ELWZ	PC_017Q4B	BgtAVRk1	PC_017Q4B	.	PC_05PFQT	.	.	Erysiphe necator	species	Erysiphe necator	.	.	1	115
PC_02ELWZ	PC_017Q4B	BgtAVRk1	PC_02SBZO	.	PC_02SBZO	.	.	Blumeria graminis f. sp. hordei DH14	strain	Blumeria graminis f. sp. hordei DH14	.	.	1	143
PC_02ELWZ	PC_017Q4B	BgtAVRk1	PC_03AQI0	BgtAVRk1	PC_00R4V6	BgtAVRk1	Q09QS2#PHI:759	Blumeria graminis f. sp. hordei DH14;Blumeria graminis f. sp. hordei	forma specialis	Blumeria graminis f. sp. hordei	.	.	17	186
PC_02ELWZ	PC_017Q4B	BgtAVRk1	PC_03AQI0	BgtAVRk1	PC_020LC2	.	.	Blumeria graminis f. sp. hordei DH14	strain	Blumeria graminis f. sp. hordei DH14	.	.	1	314
PC_02ELWZ	PC_017Q4B	BgtAVRk1	PC_03AQI0	BgtAVRk1	PC_02XT0G	.	.	Blumeria graminis f. sp. hordei DH14;Erysiphe necator	family	Erysiphaceae	.	.	2	361
PC_02ELWZ	PC_017Q4B	BgtAVRk1	PC_03AQI0	BgtAVRk1	PC_03AQHK	.	.	Blumeria graminis f. sp. hordei DH14	strain	Blumeria graminis f. sp. hordei DH14	.	.	2	217
PC_02ELWZ	PC_017Q4B	BgtAVRk1	PC_03AQI0	BgtAVRk1	PC_03AQI0	.	.	Blumeria graminis f. sp. hordei DH14	strain	Blumeria graminis f. sp. hordei DH14	.	.	2	259
PC_02ELWZ	PC_017Q4B	BgtAVRk1	PC_03AQI0	BgtAVRk1	PC_045Z3J	.	.	Blumeria graminis f. sp. hordei DH14	strain	Blumeria graminis f. sp. hordei DH14	.	.	1	195
PC_02ELWZ	PC_017Q4B	BgtAVRk1	PC_03AQI0	BgtAVRk1	PC_0562XQ	.	.	Blumeria graminis f. sp. hordei DH14	strain	Blumeria graminis f. sp. hordei DH14	.	.	1	390
PC_02ELWZ	PC_017Q4B	BgtAVRk1	PC_03AQI0	BgtAVRk1	PC_05AKSS	.	.	Oidium neolycopersici	species	Oidium neolycopersici	.	.	1	179
PC_02ELWZ	PC_017Q4B	BgtAVRk1	PC_03AQI0	BgtAVRk1	PC_05VRKL	.	.	Blumeria graminis f. sp. hordei DH14	strain	Blumeria graminis f. sp. hordei DH14	.	.	1	199
PC_02ELWZ	PC_017Q4B	BgtAVRk1	PC_03MX58	.	PC_03MX58	.	.	Blumeria graminis f. sp. hordei DH14	strain	Blumeria graminis f. sp. hordei DH14	.	.	1	102
PC_02ELWZ	PC_017Q4B	BgtAVRk1	PC_045YEB	.	PC_017YB0	.	.	Blumeria graminis f. sp. hordei DH14	strain	Blumeria graminis f. sp. hordei DH14	.	.	2	114
PC_02ELWZ	PC_017Q4B	BgtAVRk1	PC_045YEB	.	PC_0201Q5	.	.	Blumeria graminis f. sp. hordei;Blumeria graminis f. sp. hordei DH14;Blumeria graminis f. sp. tritici	species	Blumeria graminis	.	.	12	100
PC_02ELWZ	PC_017Q4B	BgtAVRk1	PC_045YEB	.	PC_02Z7A8	.	.	Oidium neolycopersici	species	Oidium neolycopersici	.	.	1	141
PC_02ELWZ	PC_017Q4B	BgtAVRk1	PC_045YEB	.	PC_0326FE	.	.	Blumeria graminis f. sp. hordei DH14	strain	Blumeria graminis f. sp. hordei DH14	.	.	1	91
PC_02ELWZ	PC_017Q4B	BgtAVRk1	PC_045YEB	.	PC_045YEB	.	.	Blumeria graminis f. sp. hordei DH14	strain	Blumeria graminis f. sp. hordei DH14	.	.	2	127
PC_02ELWZ	PC_017Q4B	BgtAVRk1	PC_04V2K8	.	PC_02PPM5	.	.	Blumeria graminis f. sp. hordei DH14	strain	Blumeria graminis f. sp. hordei DH14	.	.	1	128
PC_02ELWZ	PC_017Q4B	BgtAVRk1	PC_04V2K8	.	PC_02S5F4	.	.	Blumeria graminis f. sp. hordei DH14	strain	Blumeria graminis f. sp. hordei DH14	.	.	1	122
PC_02ELWZ	PC_017Q4B	BgtAVRk1	PC_04V2K8	.	PC_04V2K8	.	.	Blumeria graminis f. sp. hordei DH14	strain	Blumeria graminis f. sp. hordei DH14	.	.	3	123
PC_02ELWZ	PC_017Q4B	BgtAVRk1	PC_06TTQT	.	PC_0101E6	.	.	Blumeria graminis f. sp. hordei DH14	strain	Blumeria graminis f. sp. hordei DH14	.	.	1	124
PC_02ELWZ	PC_017Q4B	BgtAVRk1	PC_06TTQT	.	PC_02W19J	.	.	Blumeria graminis f. sp. hordei DH14	strain	Blumeria graminis f. sp. hordei DH14	.	.	1	167
PC_02ELWZ	PC_017Q4B	BgtAVRk1	PC_06TTQT	.	PC_02X1AR	.	.	Blumeria graminis f. sp. hordei DH14	strain	Blumeria graminis f. sp. hordei DH14	.	.	1	196
PC_02ELWZ	PC_017Q4B	BgtAVRk1	PC_06TTQT	.	PC_04FXMK	.	.	Blumeria graminis f. sp. hordei DH14	strain	Blumeria graminis f. sp. hordei DH14	.	.	1	142
PC_02ELWZ	PC_017Q4B	BgtAVRk1	PC_06TTQT	.	PC_06TTQT	.	.	Blumeria graminis f. sp. hordei DH14	strain	Blumeria graminis f. sp. hordei DH14	.	.	2	184
PC_02ELWZ	PC_017Q4B	BgtAVRk1	PC_06X6VE	.	PC_06X6VE	.	.	Blumeria graminis f. sp. hordei DH14	strain	Blumeria graminis f. sp. hordei DH14	.	.	1	90
PC_02ELWZ	PC_02P4LN	.	PC_03AQI0	BgtAVRk1	PC_054ABV	.	.	Blumeria graminis f. sp. hordei DH14	strain	Blumeria graminis f. sp. hordei DH14	.	.	2	275
PC_02J8YC	PC_02J8YC	UmTin2	PC_02J8YC	UmTin2	PC_02J8YC	UmTin2	G0X840#PHI:942__PHI:3130__PHI:3200__PHI:4051	Pseudozyma hubeiensis SY62;Ustilago trichophora;Ustilago maydis;Kalmanozyma brasiliensis;Ustilago maydis 521;Kalmanozyma brasiliensis GHG001;Sporisorium reilianum SRZ2;Sporisorium scitamineum;Sporisorium reilianum f. sp. reilianum	family	Ustilaginaceae	.	.	11	207
PC_02J8YC	PC_02J8YC	UmTin2	PC_02J8YC	UmTin2	PC_03W542	.	.	Moesziomyces antarcticus T-34;Moesziomyces aphidis DSM 70725;Moesziomyces antarcticus	genus	Moesziomyces	.	.	4	248
PC_02J8YC	PC_02J8YC	UmTin2	PC_02J8YC	UmTin2	PC_04SV7A	.	.	Sporisorium scitamineum	species	Sporisorium scitamineum	.	.	1	156
PC_02LJVJ	PC_02LJVJ	MAX-like (M.TH16.EuGene_00034081)	PC_02LJVJ	MAX-like (M.TH16.EuGene_00034081)	PC_01L5ES	.	.	Pyricularia oryzae Y34;Pyricularia oryzae 70-15;Pyricularia sp. CBS 133598;Pyricularia oryzae P131;Pyricularia oryzae	genus	Pyricularia	.	.	3	140
PC_02LJVJ	PC_02LJVJ	MAX-like (M.TH16.EuGene_00034081)	PC_02LJVJ	MAX-like (M.TH16.EuGene_00034081)	PC_02LJVJ	.	.	Pyricularia grisea;Pyricularia pennisetigena	genus	Pyricularia	.	.	2	121
PC_02LJVJ	PC_02LJVJ	MAX-like (M.TH16.EuGene_00034081)	PC_02LJVJ	MAX-like (M.TH16.EuGene_00034081)	PC_03AGZF	M.TH16.EuGene_00034081	.	Pyricularia oryzae	species	Pyricularia oryzae	.	.	3	95
PC_02O8L1	PC_02O8L1	MAX-like (M.TH16.EuGene_00134971;M.BR29.EuGene_00121691;M.TH16.EuGene_00045871)	PC_02O8L1	MAX-like (M.TH16.EuGene_00134971;M.BR29.EuGene_00121691;M.TH16.EuGene_00045871)	PC_02O8L1	M.TH16.EuGene_00134971	.	Pyricularia oryzae;Pyricularia oryzae Y34;Pyricularia oryzae P131	species	Pyricularia oryzae	.	.	2	82
PC_02O8L1	PC_02O8L1	MAX-like (M.TH16.EuGene_00134971;M.BR29.EuGene_00121691;M.TH16.EuGene_00045871)	PC_02O8L1	MAX-like (M.TH16.EuGene_00134971;M.BR29.EuGene_00121691;M.TH16.EuGene_00045871)	PC_05E757	M.BR29.EuGene_00121691;M.TH16.EuGene_00045871	.	Pyricularia oryzae;Pyricularia grisea;Pyricularia sp. CBS 133598	genus	Pyricularia	.	.	4	83
PC_02O8L1	PC_02O8L1	MAX-like (M.TH16.EuGene_00134971;M.BR29.EuGene_00121691;M.TH16.EuGene_00045871)	PC_02O8L1	MAX-like (M.TH16.EuGene_00134971;M.BR29.EuGene_00121691;M.TH16.EuGene_00045871)	PC_07XLMJ	.	.	Pyricularia oryzae	species	Pyricularia oryzae	.	.	3	111
PC_02O8L1	PC_0529FF	.	PC_02O8L1	MAX-like (M.TH16.EuGene_00134971;M.BR29.EuGene_00121691;M.TH16.EuGene_00045871)	PC_0529FF	.	.	Pyricularia oryzae 70-15;Pyricularia pennisetigena;Pyricularia grisea;Pyricularia sp. CBS 133598;Pyricularia oryzae	genus	Pyricularia	.	.	6	138
PC_02QPYA	PC_02QPYA	.	PC_02QPYA	GiSP7	PC_01MJVN	.	.	Glomus cerebriforme;Rhizophagus irregularis;Rhizophagus irregularis DAOM 181602=DAOM 197198	family	Glomeraceae	.	.	13	113
PC_02QPYA	PC_02QPYA	.	PC_02QPYA	GiSP7	PC_02QPYA	.	.	Rhizophagus irregularis DAOM 181602=DAOM 197198;Oehlia diaphana;Rhizophagus intraradices;Rhizophagus irregularis;Rhizophagus sp. MUCL 43196	family	Glomeraceae	.	.	15	153
PC_02QPYA	PC_02QPYA	.	PC_02QPYA	GiSP7	PC_04DBOA	.	.	Rhizophagus clarus	species	Rhizophagus clarus	.	.	1	226
PC_02QPYA	PC_02QPYA	.	PC_02QPYA	GiSP7	PC_05D7ET	.	.	Rhizophagus irregularis;Rhizophagus irregularis DAOM 181602=DAOM 197198	species	Rhizophagus irregularis	.	.	6	200
PC_02QPYA	PC_02QPYA	.	PC_02QPYA	GiSP7	PC_0717EU	.	.	Rhizophagus irregularis	species	Rhizophagus irregularis	.	.	2	157
PC_02QPYA	PC_044YDJ	GiSP7	PC_022VO3	.	PC_022VO3	.	.	Rhizophagus clarus;Rhizophagus irregularis DAOM 197198w;Rhizophagus irregularis DAOM 181602=DAOM 197198	genus	Rhizophagus	.	.	6	475
PC_02QPYA	PC_044YDJ	GiSP7	PC_02QPYA	GiSP7	PC_04CESY	GiSP7	.	Rhizophagus clarus;Rhizophagus intraradices;Rhizophagus irregularis;Rhizophagus irregularis DAOM 181602=DAOM 197198	genus	Rhizophagus	.	.	5	274
PC_02QPYA	PC_044YDJ	GiSP7	PC_04QXYS	.	PC_044YDJ	.	.	Rhizophagus clarus;Rhizophagus irregularis DAOM 197198w	genus	Rhizophagus	.	.	2	345
PC_02QPYA	PC_044YDJ	GiSP7	PC_04QXYS	.	PC_04HP6M	.	.	Rhizophagus irregularis DAOM 181602=DAOM 197198;Rhizophagus irregularis DAOM 197198w	species	Rhizophagus irregularis	.	.	6	401
PC_02QPYA	PC_044YDJ	GiSP7	PC_04QXYS	.	PC_04QXYS	.	.	Oehlia diaphana;Rhizophagus irregularis;Rhizophagus sp. MUCL 43196	family	Glomeraceae	.	.	2	285
PC_02RK67	PC_02MM79	PGTG_10537.2	PC_02MM79	PGTG_10537.2	PC_02MM79	.	.	Puccinia coronata var. avenae f. sp. avenae;Puccinia graminis f. sp. tritici 04KEN156/4	genus	Puccinia	IPR001357;IPR036420	BRCT domain;BRCT domain superfamily	2	667
PC_02RK67	PC_02MM79	PGTG_10537.2	PC_02MM79	PGTG_10537.2	PC_02RK67	PGTG_10537.2	.	Puccinia graminis f. sp. tritici 04KEN156/4;Puccinia coronata var. avenae f. sp. avenae;Puccinia sorghi;Puccinia striiformis f. sp. tritici;Puccinia graminis f. sp. tritici CRL 75-36-700-3;Puccinia striiformis f. sp. tritici PST-78;Puccinia graminis f. sp. tritici	genus	Puccinia	IPR001357;IPR036420;IPR031673;IPR031669;IPR013783;IPR003961;IPR036116	BRCT domain;BRCT domain superfamily;Chitin biosynthesis protein Chs5, N-terminal;Fibronectin type III domain, fungi;Immunoglobulin-like fold;Fibronectin type III;Fibronectin type III superfamily	11	769
PC_02W1ZZ	PC_02W1ZZ	MAX (MoAvrPiz_t)	PC_04M1RR	MAX (MoAvrPiz_t)	PC_02W1ZZ	.	.	Pyricularia oryzae	species	Pyricularia oryzae	.	.	1	80
PC_02W1ZZ	PC_02W1ZZ	MAX (MoAvrPiz_t)	PC_04M1RR	MAX (MoAvrPiz_t)	PC_04M1RR	MoAvrPiz_t	C6ZEZ6#PHI:2064__PHI:7896__PHI:8697	Pyricularia oryzae Y34;Pyricularia oryzae 70-15;Pyricularia pennisetigena;Pyricularia grisea;Pyricularia oryzae P131;Pyricularia oryzae	genus	Pyricularia	.	.	14	108
PC_02Y7FL	PC_021PXP	PgtAvrSr35	PC_02Y7FL	PgtAvrSr35	PC_021PXP	PgtAvrSr35	.	Puccinia graminis;Puccinia graminis f. sp. tritici	species	Puccinia graminis	.	.	1	578
PC_02Y7FL	PC_021PXP	PgtAvrSr35	PC_02Y7FL	PgtAvrSr35	PC_02Y7FL	.	.	Puccinia graminis f. sp. tritici 04KEN156/4;Puccinia graminis f. sp. tritici	forma specialis	Puccinia graminis f. sp. tritici	.	.	3	577
PC_02ZN8N	PC_02ZN8N	RsNIP1	PC_06T762	RsNIP1	PC_02ZN8N	.	.	Rhynchosporium secalis;Rhynchosporium commune	genus	Rhynchosporium	IPR015087;IPR036301	Necrosis inducing protein-1;Necrosis inducing protein-1 superfamily	2	60
PC_02ZN8N	PC_02ZN8N	RsNIP1	PC_06T762	RsNIP1	PC_06T762	RsNIP1	Q02039#PHI:38__PHI:2698	Rhynchosporium secalis;Rhynchosporium commune	genus	Rhynchosporium	IPR015087;IPR036301	Necrosis inducing protein-1;Necrosis inducing protein-1 superfamily	27	82
PC_030GYR	PC_00P9BI	.	PC_030GYR	RiSIS1	PC_00P9BI	.	.	Oehlia diaphana;Rhizophagus sp. MUCL 43196	family	Glomeraceae	.	.	1	152
PC_030GYR	PC_030GYR	RiSIS1	PC_01X4I7	.	PC_01X4I7	.	.	Rhizophagus irregularis DAOM 181602=DAOM 197198	strain	Rhizophagus irregularis DAOM 181602=DAOM 197198	.	.	1	106
PC_030GYR	PC_030GYR	RiSIS1	PC_030GYR	RiSIS1	PC_00E0EY	.	.	Rhizophagus irregularis;Rhizophagus irregularis DAOM 197198w	species	Rhizophagus irregularis	.	.	3	146
PC_030GYR	PC_030GYR	RiSIS1	PC_030GYR	RiSIS1	PC_00IJ2J	RiSIS1	.	Rhizophagus irregularis DAOM 181602=DAOM 197198;Oehlia diaphana;Rhizophagus irregularis;Rhizophagus irregularis DAOM 197198w;Rhizophagus sp. MUCL 43196;Rhizophagus clarus	family	Glomeraceae	.	.	9	146
PC_030GYR	PC_030GYR	RiSIS1	PC_030GYR	RiSIS1	PC_01F9WJ	.	.	Rhizophagus irregularis;Rhizophagus irregularis DAOM 181602=DAOM 197198	species	Rhizophagus irregularis	IPR035992	Ricin B-like lectins	2	162
PC_030GYR	PC_030GYR	RiSIS1	PC_030GYR	RiSIS1	PC_02FWM5	.	.	Rhizophagus clarus	species	Rhizophagus clarus	IPR035992	Ricin B-like lectins	2	153
PC_030GYR	PC_030GYR	RiSIS1	PC_030GYR	RiSIS1	PC_02U1U2	.	.	Rhizophagus irregularis DAOM 181602=DAOM 197198;Oehlia diaphana;Rhizophagus irregularis;Rhizophagus irregularis DAOM 197198w;Rhizophagus sp. MUCL 43196;Glomus cerebriforme	family	Glomeraceae	IPR035992	Ricin B-like lectins	13	152
PC_030GYR	PC_030GYR	RiSIS1	PC_030GYR	RiSIS1	PC_030GYR	.	.	Rhizophagus irregularis	species	Rhizophagus irregularis	.	.	2	144
PC_030GYR	PC_030GYR	RiSIS1	PC_030GYR	RiSIS1	PC_03PEK5	.	.	Rhizophagus clarus	species	Rhizophagus clarus	.	.	1	145
PC_030GYR	PC_030GYR	RiSIS1	PC_030GYR	RiSIS1	PC_03RRKP	.	.	Rhizophagus irregularis DAOM 181602=DAOM 197198	strain	Rhizophagus irregularis DAOM 181602=DAOM 197198	.	.	1	113
PC_030GYR	PC_030GYR	RiSIS1	PC_030GYR	RiSIS1	PC_045ATO	.	.	Rhizophagus irregularis DAOM 181602=DAOM 197198;Oehlia diaphana;Rhizophagus irregularis;Rhizophagus irregularis DAOM 197198w;Rhizophagus sp. MUCL 43196	family	Glomeraceae	IPR035992	Ricin B-like lectins	7	154
PC_030GYR	PC_030GYR	RiSIS1	PC_030GYR	RiSIS1	PC_04PRNV	.	.	Oehlia diaphana;Rhizophagus clarus;Rhizophagus irregularis;Rhizophagus sp. MUCL 43196	family	Glomeraceae	IPR035992	Ricin B-like lectins	4	156
PC_030GYR	PC_030GYR	RiSIS1	PC_030GYR	RiSIS1	PC_04ZAJC	.	.	Rhizophagus irregularis	species	Rhizophagus irregularis	IPR035992	Ricin B-like lectins	1	108
PC_030GYR	PC_030GYR	RiSIS1	PC_030GYR	RiSIS1	PC_06N93E	.	.	Oehlia diaphana;Rhizophagus sp. MUCL 43196	family	Glomeraceae	.	.	1	157
PC_030GYR	PC_030GYR	RiSIS1	PC_030GYR	RiSIS1	PC_06W66R	.	.	Rhizophagus irregularis DAOM 181602=DAOM 197198;Oehlia diaphana;Rhizophagus irregularis;Rhizophagus irregularis DAOM 197198w;Rhizophagus sp. MUCL 43196;Glomus cerebriforme;Rhizophagus clarus	family	Glomeraceae	IPR035992;IPR000772	Ricin B-like lectins;Ricin B, lectin domain	31	144
PC_030GYR	PC_030GYR	RiSIS1	PC_068YSW	.	PC_068YSW	.	.	Rhizophagus irregularis	species	Rhizophagus irregularis	.	.	1	182
PC_030GYR	PC_030GYR	RiSIS1	PC_06ZBSB	.	PC_06ZBSB	.	.	Rhizophagus clarus	species	Rhizophagus clarus	.	.	1	101
PC_032CKH	PC_047570	.	PC_01D3OM	BgtAvrPm3a2f2	PC_047570	.	.	Blumeria graminis f. sp. hordei DH14;Blumeria graminis f. sp. tritici 96224;Blumeria graminis f. sp. hordei;Blumeria graminis f. sp. tritici	species	Blumeria graminis	.	.	2	107
PC_032CKH	PC_07TUNO	.	PC_01D3OM	BgtAvrPm3a2f2	PC_07TUNO	.	.	Blumeria graminis f. sp. hordei;Blumeria graminis f. sp. tritici 96224;Blumeria graminis f. sp. hordei DH14;Blumeria graminis f. sp. tritici	species	Blumeria graminis	.	.	4	119
PC_032CKH	PC_01D3OM	BgtAvrPm3a2f2	PC_01D3OM	BgtAvrPm3a2f2	PC_0085EC	.	.	Blumeria graminis f. sp. tritici 96224	strain	Blumeria graminis f. sp. tritici 96224	.	.	1	98
PC_032CKH	PC_01D3OM	BgtAvrPm3a2f2	PC_01D3OM	BgtAvrPm3a2f2	PC_009LO1	.	.	Blumeria graminis f. sp. tritici 96224;Blumeria graminis f. sp. secalis;Blumeria graminis f. sp. dactylidis;Blumeria graminis f. sp. tritici	species	Blumeria graminis	.	.	14	130
PC_032CKH	PC_01D3OM	BgtAvrPm3a2f2	PC_01D3OM	BgtAvrPm3a2f2	PC_01D3OM	.	.	Blumeria graminis f. sp. hordei;Blumeria graminis f. sp. tritici 96224;Blumeria graminis f. sp. tritici;Blumeria graminis f. sp. hordei DH14	species	Blumeria graminis	.	.	13	111
PC_032CKH	PC_01D3OM	BgtAvrPm3a2f2	PC_01D3OM	BgtAvrPm3a2f2	PC_01EAHK	.	.	Blumeria graminis f. sp. hordei DH14;Blumeria graminis f. sp. tritici 96224;Blumeria graminis f. sp. hordei;Blumeria graminis f. sp. tritici	species	Blumeria graminis	.	.	14	125
PC_032CKH	PC_01D3OM	BgtAvrPm3a2f2	PC_01D3OM	BgtAvrPm3a2f2	PC_022NID	.	.	Blumeria graminis f. sp. tritici 96224;Blumeria graminis f. sp. tritici	forma specialis	Blumeria graminis f. sp. tritici	.	.	6	114
PC_032CKH	PC_01D3OM	BgtAvrPm3a2f2	PC_01D3OM	BgtAvrPm3a2f2	PC_02QMV0	.	.	Blumeria graminis f. sp. tritici 96224	strain	Blumeria graminis f. sp. tritici 96224	.	.	3	86
PC_032CKH	PC_01D3OM	BgtAvrPm3a2f2	PC_01D3OM	BgtAvrPm3a2f2	PC_02QW19	.	.	Blumeria graminis f. sp. tritici	forma specialis	Blumeria graminis f. sp. tritici	.	.	2	127
PC_032CKH	PC_01D3OM	BgtAvrPm3a2f2	PC_01D3OM	BgtAvrPm3a2f2	PC_02R0M8	.	.	Blumeria graminis f. sp. hordei;Blumeria graminis f. sp. hordei DH14	forma specialis	Blumeria graminis f. sp. hordei	.	.	6	115
PC_032CKH	PC_01D3OM	BgtAvrPm3a2f2	PC_01D3OM	BgtAvrPm3a2f2	PC_03870X	.	.	Blumeria graminis f. sp. hordei;Blumeria graminis f. sp. tritici;Blumeria graminis f. sp. hordei DH14	species	Blumeria graminis	.	.	8	118
PC_032CKH	PC_01D3OM	BgtAvrPm3a2f2	PC_01D3OM	BgtAvrPm3a2f2	PC_0393P5	.	.	Blumeria graminis f. sp. tritici 96224;Blumeria graminis f. sp. tritici	forma specialis	Blumeria graminis f. sp. tritici	.	.	2	119
PC_032CKH	PC_01D3OM	BgtAvrPm3a2f2	PC_01D3OM	BgtAvrPm3a2f2	PC_05KEYA	.	.	Blumeria graminis f. sp. hordei;Blumeria graminis f. sp. hordei DH14	forma specialis	Blumeria graminis f. sp. hordei	.	.	2	118
PC_032CKH	PC_01D3OM	BgtAvrPm3a2f2	PC_01D3OM	BgtAvrPm3a2f2	PC_060UD5	BgtAvrPm3a2f2	.	Blumeria graminis f. sp. hordei;Blumeria graminis f. sp. tritici;Blumeria graminis f. sp. tritici 96224;Blumeria graminis f. sp. triticale;Blumeria graminis f. sp. hordei DH14	species	Blumeria graminis	.	.	44	120
PC_032CKH	PC_01D3OM	BgtAvrPm3a2f2	PC_01D3OM	BgtAvrPm3a2f2	PC_063IUN	.	.	Blumeria graminis f. sp. tritici 96224;Blumeria graminis f. sp. tritici	forma specialis	Blumeria graminis f. sp. tritici	.	.	2	121
PC_032CKH	PC_01D3OM	BgtAvrPm3a2f2	PC_01D3OM	BgtAvrPm3a2f2	PC_06DDSH	.	N1JN67#PHI:2902	Blumeria graminis f. sp. hordei;Blumeria graminis f. sp. tritici 96224;Blumeria graminis f. sp. tritici;Blumeria graminis f. sp. hordei DH14	species	Blumeria graminis	.	.	10	114
PC_032CKH	PC_01D3OM	BgtAvrPm3a2f2	PC_01D3OM	BgtAvrPm3a2f2	PC_07TUPN	.	.	Blumeria graminis f. sp. hordei;Blumeria graminis f. sp. tritici 96224;Blumeria graminis f. sp. hordei DH14;Blumeria graminis f. sp. tritici	species	Blumeria graminis	.	.	17	108
PC_032CKH	PC_01D3OM	BgtAvrPm3a2f2	PC_01D3OM	BgtAvrPm3a2f2	PC_07TV9U	.	.	Blumeria graminis f. sp. hordei	forma specialis	Blumeria graminis f. sp. hordei	.	.	1	146
PC_032CKH	PC_01D3OM	BgtAvrPm3a2f2	PC_02BNS6	.	PC_02BNS6	.	.	Blumeria graminis f. sp. tritici	forma specialis	Blumeria graminis f. sp. tritici	.	.	2	130
PC_032CKH	PC_01D3OM	BgtAvrPm3a2f2	PC_04PJ1H	.	PC_02CC4R	.	.	Blumeria graminis f. sp. tritici 96224	strain	Blumeria graminis f. sp. tritici 96224	.	.	1	77
PC_032CKH	PC_01D3OM	BgtAvrPm3a2f2	PC_04PJ1H	.	PC_04PJ1H	.	.	Blumeria graminis f. sp. tritici 96224;Blumeria graminis f. sp. tritici	forma specialis	Blumeria graminis f. sp. tritici	.	.	1	93
PC_032CKH	PC_01D3OM	BgtAvrPm3a2f2	PC_04SFDZ	.	PC_04SFDZ	.	.	Blumeria graminis f. sp. tritici 96224	strain	Blumeria graminis f. sp. tritici 96224	.	.	1	79
PC_032CKH	PC_0278ZT	BgtSvrPm3a1f1	PC_00595C	.	PC_0278ZT	.	.	Blumeria graminis f. sp. hordei DH14;Blumeria graminis f. sp. tritici 96224;Blumeria graminis f. sp. hordei;Blumeria graminis f. sp. tritici	species	Blumeria graminis	.	.	6	183
PC_032CKH	PC_0278ZT	BgtSvrPm3a1f1	PC_06WRVL	.	PC_06WRVL	.	.	Blumeria graminis f. sp. tritici 96224	strain	Blumeria graminis f. sp. tritici 96224	.	.	1	139
PC_032CKH	PC_0278ZT	BgtSvrPm3a1f1	PC_07TV5W	BgtSvrPm3a1f1	PC_00VTNG	.	.	Blumeria graminis f. sp. tritici 96224;Blumeria graminis f. sp. tritici	forma specialis	Blumeria graminis f. sp. tritici	.	.	1	199
PC_032CKH	PC_0278ZT	BgtSvrPm3a1f1	PC_07TV5W	BgtSvrPm3a1f1	PC_018DM6	BgtSvrPm3a1f1	.	Blumeria graminis f. sp. hordei;Blumeria graminis f. sp. tritici;Blumeria graminis f. sp. tritici 96224;Blumeria graminis f. sp. triticale;Blumeria graminis f. sp. hordei DH14	species	Blumeria graminis	.	.	22	146
PC_032CKH	PC_0278ZT	BgtSvrPm3a1f1	PC_07TV5W	BgtSvrPm3a1f1	PC_04MR4A	.	.	Blumeria graminis f. sp. tritici 96224	strain	Blumeria graminis f. sp. tritici 96224	.	.	2	152
PC_032CKH	PC_0278ZT	BgtSvrPm3a1f1	PC_07TV5W	BgtSvrPm3a1f1	PC_05TFVL	.	.	Blumeria graminis f. sp. hordei DH14;Blumeria graminis f. sp. hordei;Blumeria graminis f. sp. tritici;Blumeria graminis f. sp. tritici 96224	species	Blumeria graminis	.	.	5	207
PC_032CKH	PC_0278ZT	BgtSvrPm3a1f1	PC_07TV5W	BgtSvrPm3a1f1	PC_06UZ3U	.	.	Blumeria graminis f. sp. hordei DH14;Blumeria graminis f. sp. hordei;Blumeria graminis f. sp. tritici 96224;Blumeria graminis f. sp. tritici	species	Blumeria graminis	.	.	5	155
PC_032CKH	PC_0278ZT	BgtSvrPm3a1f1	PC_07TV5W	BgtSvrPm3a1f1	PC_07TV5U	.	.	Blumeria graminis f. sp. hordei;Blumeria graminis f. sp. tritici 96224;Blumeria graminis f. sp. hordei DH14;Blumeria graminis f. sp. tritici	species	Blumeria graminis	.	.	7	152
PC_032CKH	PC_0278ZT	BgtSvrPm3a1f1	PC_07TV5W	BgtSvrPm3a1f1	PC_07TV5W	.	.	Blumeria graminis f. sp. hordei;Blumeria graminis f. sp. tritici 96224;Blumeria graminis f. sp. hordei DH14;Blumeria graminis f. sp. tritici	species	Blumeria graminis	.	.	4	197
PC_032CKH	PC_032CKH	Zt6	PC_005N2L	.	PC_04PSFQ	.	.	Dichomitus squalens	species	Dichomitus squalens	IPR016191	Ribonuclease/ribotoxin	1	122
PC_032CKH	PC_032CKH	Zt6	PC_00ZQQF	.	PC_00ZQQF	.	.	Aspergillus cristatus	species	Aspergillus cristatus	IPR016191	Ribonuclease/ribotoxin	1	211
PC_032CKH	PC_032CKH	Zt6	PC_0100UP	.	PC_0100UP	.	.	Aspergillus ruber CBS 135680	strain	Aspergillus ruber CBS 135680	IPR016191;IPR000026	Ribonuclease/ribotoxin;Guanine-specific ribonuclease N1/T1/U2	1	124
PC_032CKH	PC_032CKH	Zt6	PC_01K875	.	PC_01K875	.	.	Sporothrix schenckii 1099-18;Sporothrix schenckii ATCC 58251	species	Sporothrix schenckii	IPR016191	Ribonuclease/ribotoxin	1	136
PC_032CKH	PC_032CKH	Zt6	PC_02UBXP	.	PC_02UBXP	.	.	Diplocarpon rosae	species	Diplocarpon rosae	IPR016191	Ribonuclease/ribotoxin	1	174
PC_032CKH	PC_032CKH	Zt6	PC_02UBXP	.	PC_05KG1N	.	.	Aspergillus niger ATCC 1015;Aspergillus welwitschiae;Aspergillus niger NRRL3;Aspergillus niger CBS 101883;Aspergillus phoenicis ATCC 13157;Aspergillus niger;Aspergillus awamori;Aspergillus niger ATCC 13496;Aspergillus niger CBS 513.88	genus	Aspergillus	IPR016191	Ribonuclease/ribotoxin	7	211
PC_032CKH	PC_032CKH	Zt6	PC_02V4AV	.	PC_02V4AV	.	.	Aspergillus brunneoviolaceus CBS 621.78;Aspergillus aculeatinus CBS 121060	genus	Aspergillus	IPR016191	Ribonuclease/ribotoxin	2	156
PC_032CKH	PC_032CKH	Zt6	PC_02V4AV	.	PC_05K9FR	.	.	Aureobasidium pullulans	species	Aureobasidium pullulans	IPR016191	Ribonuclease/ribotoxin	1	97
PC_032CKH	PC_032CKH	Zt6	PC_02V4AV	.	PC_07D4R9	.	.	Aspergillus minisclerotigenes	species	Aspergillus minisclerotigenes	.	.	1	184
PC_032CKH	PC_032CKH	Zt6	PC_02V4AV	.	PC_085L07	.	.	Botrytis	genus	Botrytis	.	.	1	97
PC_032CKH	PC_032CKH	Zt6	PC_032CKH	Zt6	PC_001GNR	.	.	Armillaria gallica;Armillaria ostoyae;Armillaria solidipes;Armillaria cepistipes	genus	Armillaria	IPR016191	Ribonuclease/ribotoxin	4	140
PC_032CKH	PC_032CKH	Zt6	PC_032CKH	Zt6	PC_001RDT	.	.	Aspergillus luchuensis CBS 106.47;Aspergillus thermomutatus;Aspergillus terreus NIH2624;Aspergillus heteromorphus CBS 117.55;Aspergillus sydowii CBS 593.65;Aspergillus niger CBS 101883;Aspergillus phoenicis ATCC 13157;Aspergillus aculeatinus CBS 121060;Phaeomoniella chlamydospora;Penicillium nalgiovense;Neurospora crassa;Clonostachys rosea;Penicillium nordicum;Aspergillus oryzae RIB40;Trichophyto…	subkingdom	Dikarya	IPR000026;IPR016191	Guanine-specific ribonuclease N1/T1/U2;Ribonuclease/ribotoxin	173	128
PC_032CKH	PC_032CKH	Zt6	PC_032CKH	Zt6	PC_00772B	.	.	Aspergillus clavatus NRRL 1	strain	Aspergillus clavatus NRRL 1	IPR000026;IPR016191	Guanine-specific ribonuclease N1/T1/U2;Ribonuclease/ribotoxin	1	181
PC_032CKH	PC_032CKH	Zt6	PC_032CKH	Zt6	PC_007Z8T	.	.	Verticillium dahliae	species	Verticillium dahliae	IPR016191;IPR000026	Ribonuclease/ribotoxin;Guanine-specific ribonuclease N1/T1/U2	2	99
PC_032CKH	PC_032CKH	Zt6	PC_032CKH	Zt6	PC_008806	.	.	Aspergillus japonicus CBS 114.51;Aspergillus violaceofuscus CBS 115571	genus	Aspergillus	IPR016191	Ribonuclease/ribotoxin	2	123
PC_032CKH	PC_032CKH	Zt6	PC_032CKH	Zt6	PC_009036	.	.	Ustilaginoidea virens	species	Ustilaginoidea virens	IPR000026;IPR016191	Guanine-specific ribonuclease N1/T1/U2;Ribonuclease/ribotoxin	1	169
PC_032CKH	PC_032CKH	Zt6	PC_032CKH	Zt6	PC_01CDCN	.	.	Coniella lustricola	species	Coniella lustricola	IPR016191	Ribonuclease/ribotoxin	1	188
PC_032CKH	PC_032CKH	Zt6	PC_032CKH	Zt6	PC_01FQRU	.	.	Trichophyton rubrum CBS 100081;Trichophyton rubrum CBS 289.86;Trichophyton soudanense CBS 452.61;Trichophyton rubrum MR850;Trichophyton tonsurans CBS 112818;Trichophyton rubrum CBS 735.88;Trichophyton rubrum CBS 202.88;Trichophyton equinum CBS 127.97;Trichophyton interdigitale H6;Trichophyton rubrum MR1448;Trichophyton interdigitale MR816;Trichophyton mentagrophytes;Trichophyton rubrum MR1459;Tri…	genus	Trichophyton	IPR016191;IPR000026	Ribonuclease/ribotoxin;Guanine-specific ribonuclease N1/T1/U2	6	117
PC_032CKH	PC_032CKH	Zt6	PC_032CKH	Zt6	PC_01IC1B	.	.	Hypoxylon sp. CI-4A;Metarhizium acridum CQMa 102;Pochonia chlamydosporia 123;Pochonia chlamydosporia 170	class	Sordariomycetes	IPR016191	Ribonuclease/ribotoxin	4	128
PC_032CKH	PC_032CKH	Zt6	PC_032CKH	Zt6	PC_01W301	.	.	Dendrothele bispora CBS 962.96;Purpureocillium lilacinum;Drechmeria coniospora	subkingdom	Dikarya	IPR016191;IPR000026	Ribonuclease/ribotoxin;Guanine-specific ribonuclease N1/T1/U2	10	148
PC_032CKH	PC_032CKH	Zt6	PC_032CKH	Zt6	PC_01YHQS	.	.	Aspergillus luchuensis CBS 106.47;Aspergillus kawachii IFO 4308;Aspergillus piperis CBS 112811;Aspergillus eucalypticola CBS 122712;Aspergillus phoenicis ATCC 13157;Aspergillus niger CBS 101883;Aspergillus aculeatinus CBS 121060;Aspergillus luchuensis;Aspergillus niger NRRL3;Aspergillus niger ATCC 13496;Aspergillus neoniger CBS 115656;Aspergillus vadensis CBS 113365;Aspergillus brasiliensis CBS 1…	genus	Aspergillus	IPR016191;IPR008160	Ribonuclease/ribotoxin;Collagen triple helix repeat	35	194
PC_032CKH	PC_032CKH	Zt6	PC_032CKH	Zt6	PC_021SYL	.	.	Purpureocillium lilacinum	species	Purpureocillium lilacinum	IPR016191	Ribonuclease/ribotoxin	1	102
PC_032CKH	PC_032CKH	Zt6	PC_032CKH	Zt6	PC_02CEZD	.	.	Jimgerdemannia flammicorona	species	Jimgerdemannia flammicorona	IPR000026;IPR016191	Guanine-specific ribonuclease N1/T1/U2;Ribonuclease/ribotoxin	2	141
PC_032CKH	PC_032CKH	Zt6	PC_032CKH	Zt6	PC_02D1GK	.	.	Colletotrichum fructicola;Colletotrichum trifolii;Colletotrichum sublineola;Colletotrichum tofieldiae;Colletotrichum fructicola Nara gc5;Colletotrichum incanum;Colletotrichum gloeosporioides Cg-14;Colletotrichum asianum	genus	Colletotrichum	IPR000026;IPR016191	Guanine-specific ribonuclease N1/T1/U2;Ribonuclease/ribotoxin	7	138
PC_032CKH	PC_032CKH	Zt6	PC_032CKH	Zt6	PC_02EMSJ	.	.	Cordyceps javanica;Penicillium decumbens;Pseudogymnoascus sp. VKM F-4520 (FW-2644);Purpureocillium lilacinum;Penicillium arizonense;Atkinsonella texensis;Tolypocladium ophioglossoides CBS 100239;Tolypocladium paradoxum;Penicillium camemberti;Leptosphaeria maculans JN3;Penicillium camemberti FM 013;Pseudogymnoascus sp. VKM F-4518 (FW-2643);Penicillium roqueforti FM164;Tolypocladium inflatum	clade	leotiomyceta	IPR016191	Ribonuclease/ribotoxin	13	177
PC_032CKH	PC_032CKH	Zt6	PC_032CKH	Zt6	PC_02EV3G	.	.	Pyricularia oryzae Y34;Pyricularia oryzae 70-15;Colletotrichum shisoi;Colletotrichum trifolii;Colletotrichum sidae;Colletotrichum fructicola;Colletotrichum higginsianum IMI 349063;Chaetomium globosum CBS 148.51;Colletotrichum incanum;Pyricularia oryzae P131;Lomentospora prolificans;Colletotrichum orbiculare MAFF 240422;Madurella mycetomatis;Thermothelomyces thermophilus ATCC 42464;Pyricularia pen…	class	Sordariomycetes	IPR016191;IPR000026	Ribonuclease/ribotoxin;Guanine-specific ribonuclease N1/T1/U2	36	180
PC_032CKH	PC_032CKH	Zt6	PC_032CKH	Zt6	PC_02G1YM	.	.	Trichoderma gamsii;Trichoderma longibrachiatum ATCC 18648;Trichoderma virens Gv29-8;Trichoderma atrobrunneum;Trichoderma reesei QM6a;Trichoderma arundinaceum;Trichoderma brevicompactum;Trichoderma parareesei;Trichoderma harzianum CBS 226.95;Trichoderma guizhouense;Trichoderma reesei;Trichoderma citrinoviride;Trichoderma harzianum;Trichoderma pleuroti;Trichoderma reesei RUT C-30	genus	Trichoderma	IPR016191	Ribonuclease/ribotoxin	15	132
PC_032CKH	PC_032CKH	Zt6	PC_032CKH	Zt6	PC_02HVML	.	.	Rhizoctonia solani	species	Rhizoctonia solani	IPR016191	Ribonuclease/ribotoxin	1	170
PC_032CKH	PC_032CKH	Zt6	PC_032CKH	Zt6	PC_02JM6C	.	.	Aspergillus fijiensis CBS 313.89;Aspergillus aculeatus ATCC 16872;Aspergillus heteromorphus CBS 117.55;Aspergillus indologenus CBS 114.80;Aspergillus uvarum CBS 121591;Aspergillus violaceofuscus CBS 115571;Aspergillus brunneoviolaceus CBS 621.78;Aspergillus japonicus CBS 114.51	genus	Aspergillus	IPR016191	Ribonuclease/ribotoxin	9	197
PC_032CKH	PC_032CKH	Zt6	PC_032CKH	Zt6	PC_02KEHU	.	.	Marssonina brunnea f. sp. 'multigermtubi' MB_m1	strain	Marssonina brunnea f. sp. 'multigermtubi' MB_m1	IPR016191	Ribonuclease/ribotoxin	1	152
PC_032CKH	PC_032CKH	Zt6	PC_032CKH	Zt6	PC_02OSJL	XP_008025738.1;OCK93132.1	.	Cordyceps javanica;Neonectria ditissima;Metarhizium anisopliae ARSEF 549;Ascochyta lentis;Fusarium virguliforme Mont-1;Pyrenophora seminiperda CCB06;Lepidopterella palustris CBS 459.81;Alternaria macrospora;Hortaea werneckii;Beauveria bassiana ARSEF 2860;Exserohilum turcica Et28A;Cordyceps militaris;Cordyceps militaris CM01;Coleophoma cylindrospora;Cenococcum geophilum 1.58;Fusarium avenaceum;Rhi…	subkingdom	Dikarya	IPR000026;IPR016191	Guanine-specific ribonuclease N1/T1/U2;Ribonuclease/ribotoxin	45	130
PC_032CKH	PC_032CKH	Zt6	PC_032CKH	Zt6	PC_02UI5W	.	.	Gymnopilus dilepis	species	Gymnopilus dilepis	IPR016191;IPR000026	Ribonuclease/ribotoxin;Guanine-specific ribonuclease N1/T1/U2	1	127
PC_032CKH	PC_032CKH	Zt6	PC_032CKH	Zt6	PC_02VB7G	.	.	Pyrenophora teres f. maculata;Pyrenophora seminiperda CCB06;Passalora fulva;Pyrenophora teres f. teres 0-1;Pyrenophora teres f. teres;Chalara longipes BDJ;Xylaria hypoxylon;Xylaria cubensis;Xylaria flabelliformis;Pyrenophora tritici-repentis Pt-1C-BFP;Pyrenophora tritici-repentis	clade	leotiomyceta	IPR016191	Ribonuclease/ribotoxin	14	160
PC_032CKH	PC_032CKH	Zt6	PC_032CKH	Zt6	PC_02WCO0	.	.	Aspergillus wentii DTO 134E9;Aspergillus alliaceus	genus	Aspergillus	IPR016191	Ribonuclease/ribotoxin	2	153
PC_032CKH	PC_032CKH	Zt6	PC_032CKH	Zt6	PC_030G1S	.	.	Aspergillus fumigatus var. RP-2014;Aspergillus cristatus;Aspergillus ruber CBS 135680	genus	Aspergillus	IPR016191	Ribonuclease/ribotoxin	4	192
PC_032CKH	PC_032CKH	Zt6	PC_032CKH	Zt6	PC_032CKH	.	.	Rhizoctonia solani AG-3 Rhs1AP;Bipolaris maydis C5;Ceratobasidium theobromae;Tilletia laevis;Jaminaea rosea;Laccaria bicolor;Violaceomyces palustris;Ceraceosorus bombacis;Tilletia caries;Ceraceosorus guamensis;Pyrenophora teres f. maculata;Sporisorium graminicola;Pyrenophora teres f. teres;Botryosphaeria dothidea;Aspergillus sp. HF37;Tilletiopsis washingtonensis;Tilletia walkeri;Bipolaris oryzae …	subkingdom	Dikarya	IPR000026;IPR016191	Guanine-specific ribonuclease N1/T1/U2;Ribonuclease/ribotoxin	40	135
PC_032CKH	PC_032CKH	Zt6	PC_032CKH	Zt6	PC_03813O	OAL46779.1;KNG46663.1;XP_007699156.1	.	Alternaria solani;Pseudogymnoascus sp. 05NY08;Eutypa lata UCREL1;Monosporascus sp. 5C6A;Alternaria tomatophila;Pseudogymnoascus sp. VKM F-4281 (FW-2241);Xylaria longipes;Xylaria grammica;Pseudogymnoascus destructans 20631-21;Alternaria dauci;Xylaria hypoxylon;Pseudogymnoascus sp. WSF 3629;Ascochyta lentis;Epicoccum nigrum;Pseudogymnoascus sp. 03VT05;Curvularia lunata m118;Pseudogymnoascus sp. VKM…	clade	leotiomyceta	IPR000026;IPR016191	Guanine-specific ribonuclease N1/T1/U2;Ribonuclease/ribotoxin	51	130
PC_032CKH	PC_032CKH	Zt6	PC_032CKH	Zt6	PC_0384LZ	.	.	Monilinia laxa;Chalara longipes BDJ;Sclerotinia sclerotiorum;Sclerotinia borealis F-4128;Ascocoryne sarcoides NRRL 50072;Auricularia subglabra;Botrytis galanthina;Botrytis hyacinthi;Botrytis tulipae;Botrytis cinerea B05.10;Botryotinia convoluta;Oidiodendron maius Zn;Botryotinia calthae;Lasallia pustulata;Coleophoma cylindrospora;Botrytis cinerea;Omphalotus olearius;Botrytis porri;Sclerotinia scle…	subkingdom	Dikarya	IPR000026;IPR016191	Guanine-specific ribonuclease N1/T1/U2;Ribonuclease/ribotoxin	26	154
PC_032CKH	PC_032CKH	Zt6	PC_032CKH	Zt6	PC_039ZP9	.	.	Trichophyton interdigitale H6;Trichophyton interdigitale MR816	species	Trichophyton interdigitale	IPR016191	Ribonuclease/ribotoxin	1	226
PC_032CKH	PC_032CKH	Zt6	PC_032CKH	Zt6	PC_03JFL5	.	.	Arthrobotrys oligospora;Arthrobotrys oligospora ATCC 24927;Arthrobotrys flagrans;Dactylellina haptotyla CBS 200.50	family	Orbiliaceae	IPR000026;IPR016191	Guanine-specific ribonuclease N1/T1/U2;Ribonuclease/ribotoxin	3	157
PC_032CKH	PC_032CKH	Zt6	PC_032CKH	Zt6	PC_03PEL5	.	.	Choiromyces venosus 120613-1	strain	Choiromyces venosus 120613-1	IPR000026;IPR016191	Guanine-specific ribonuclease N1/T1/U2;Ribonuclease/ribotoxin	1	103
PC_032CKH	PC_032CKH	Zt6	PC_032CKH	Zt6	PC_03T6PW	.	.	Gaeumannomyces tritici R3-111a-1	strain	Gaeumannomyces tritici R3-111a-1	IPR016191	Ribonuclease/ribotoxin	1	148
PC_032CKH	PC_032CKH	Zt6	PC_032CKH	Zt6	PC_046RD9	.	.	Trichoderma asperellum;Trichoderma asperellum CBS 433.97;Akanthomyces lecanii RCEF 1005	order	Hypocreales	IPR016191;IPR000026	Ribonuclease/ribotoxin;Guanine-specific ribonuclease N1/T1/U2	3	148
PC_032CKH	PC_032CKH	Zt6	PC_032CKH	Zt6	PC_04DQ0W	.	.	Beauveria bassiana	species	Beauveria bassiana	IPR016191;IPR000026	Ribonuclease/ribotoxin;Guanine-specific ribonuclease N1/T1/U2	1	172
PC_032CKH	PC_032CKH	Zt6	PC_032CKH	Zt6	PC_04DUFN	.	.	Piloderma croceum F 1598;Phlebia centrifuga;Meira miltonrushii;Phanerochaete chrysosporium RP-78;Stereum hirsutum FP-91666 SS1;Bjerkandera adusta;Ustilago sphaerogena;Fomitiporia mediterranea;Antrodiella citrinella;Ustilago trichophora;Jaminaea rosea;Steccherinum ochraceum;Ceraceosorus bombacis;Ceraceosorus guamensis;Sistotremastrum niveocremeum HHB9708;Sistotremastrum suecicum HHB10207 ss-3;Phle…	phylum	Basidiomycota	IPR000026;IPR016191	Guanine-specific ribonuclease N1/T1/U2;Ribonuclease/ribotoxin	48	136
PC_032CKH	PC_032CKH	Zt6	PC_032CKH	Zt6	PC_04U1L7	.	.	Aspergillus clavatus;Aspergillus udagawae;Hydnomerulius pinastri MD-312;Aspergillus thermomutatus;Aspergillus fumigatus A1163;Aspergillus fumigatus Z5;Aspergillus novofumigatus IBT 16806;Aspergillus clavatonanicus;Penicillium daleae;Penicillium spinulosum;Penicillium digitatum;Aspergillus rhizopodus;Aspergillus restrictus;Aspergillus fumigatus;Aspergillus fumigatus var. RP-2014;Aspergillus fische…	subkingdom	Dikarya	IPR000026;IPR016191;IPR004025	Guanine-specific ribonuclease N1/T1/U2;Ribonuclease/ribotoxin;Fungal ribotoxin	70	176
PC_032CKH	PC_032CKH	Zt6	PC_032CKH	Zt6	PC_04V0PU	.	.	Aspergillus wentii DTO 134E9	strain	Aspergillus wentii DTO 134E9	IPR016191	Ribonuclease/ribotoxin	1	119
PC_032CKH	PC_032CKH	Zt6	PC_032CKH	Zt6	PC_05FXKZ	.	.	Trichophyton rubrum CBS 289.86;Trichophyton soudanense CBS 452.61;Trichophyton rubrum CBS 735.88;Trichophyton tonsurans CBS 112818;Trichophyton rubrum CBS 202.88;Microsporum canis CBS 113480;Trichophyton rubrum MR850;Trichophyton equinum CBS 127.97;Nannizzia gypsea CBS 118893;Trichophyton rubrum CBS 100081;Trichophyton rubrum MR1448;Trichophyton mentagrophytes;Trichophyton rubrum CBS 118892;Trich…	family	Arthrodermataceae	IPR000026;IPR016191	Guanine-specific ribonuclease N1/T1/U2;Ribonuclease/ribotoxin	10	159
PC_032CKH	PC_032CKH	Zt6	PC_032CKH	Zt6	PC_05ILWE	.	.	Aspergillus novofumigatus IBT 16806	strain	Aspergillus novofumigatus IBT 16806	IPR016191	Ribonuclease/ribotoxin	1	178
PC_032CKH	PC_032CKH	Zt6	PC_032CKH	Zt6	PC_05MNXH	.	.	Jimgerdemannia flammicorona	species	Jimgerdemannia flammicorona	IPR016191;IPR000026	Ribonuclease/ribotoxin;Guanine-specific ribonuclease N1/T1/U2	2	158
PC_032CKH	PC_032CKH	Zt6	PC_032CKH	Zt6	PC_05OR8I	.	.	Penicillium oxalicum 114-2	strain	Penicillium oxalicum 114-2	IPR016191	Ribonuclease/ribotoxin	2	142
PC_032CKH	PC_032CKH	Zt6	PC_032CKH	Zt6	PC_05TX0J	.	.	Aspergillus wentii DTO 134E9;Phialocephala scopiformis;Didymella pinodes;Ascochyta lentis;Venturia inaequalis	clade	leotiomyceta	IPR016191	Ribonuclease/ribotoxin	6	164
PC_032CKH	PC_032CKH	Zt6	PC_032CKH	Zt6	PC_05TZZ7	XP_007686215.1;XP_018034946.1;KJY01809.1;EME45057.1;XP_007678837.1;KEQ67658.1;KXT12958.1;XP_007580207.1;XP_013431971.1;XP_001800520.1;XP_001935864.1;KEQ81621.1;Mycgr3G38105;XP_016761200.1;XP_014077357.1;XP_013344128.1	.	Parastagonospora nodorum Sn4;Hydnomerulius pinastri MD-312;Bipolaris maydis C5;Trichoderma atroviride IMI 206040;Armillaria mellea DSM 3731;Neolentinus lepideus HHB14362 ss-1;Metarhizium rileyi RCEF 4871;Verticillium dahliae VdLs.17;Fusarium oxysporum f. sp. melonis 26406;Alternaria longipes;Lachnellula hyalina;Verruconis gallopava;Monosporascus ibericus;Malassezia globosa CBS 7966;Hirsutella min…	kingdom	Fungi	IPR016191;IPR000026	Ribonuclease/ribotoxin;Guanine-specific ribonuclease N1/T1/U2	277	132
PC_032CKH	PC_032CKH	Zt6	PC_032CKH	Zt6	PC_060QAC	.	.	Diplocarpon rosae	species	Diplocarpon rosae	IPR016191	Ribonuclease/ribotoxin	1	139
PC_032CKH	PC_032CKH	Zt6	PC_032CKH	Zt6	PC_063TMD	.	.	Dichomitus squalens	species	Dichomitus squalens	IPR016191	Ribonuclease/ribotoxin	1	175
PC_032CKH	PC_032CKH	Zt6	PC_032CKH	Zt6	PC_06CM2C	.	.	Eutypa lata UCREL1;Trichoderma atroviride IMI 206040;Aspergillus niger CBS 101883;Aspergillus phoenicis ATCC 13157;Ophiostoma novo-ulmi subsp. novo-ulmi H327;Cladophialophora carrionii CBS 160.54;Aspergillus aculeatinus CBS 121060;Aspergillus sclerotiicarbonarius CBS 121057;Neurospora crassa;Cladophialophora carrionii;Cladophialophora immunda;Colletotrichum fructicola;Trichoderma asperellum;Zymos…	subkingdom	Dikarya	IPR016191;IPR000026	Ribonuclease/ribotoxin;Guanine-specific ribonuclease N1/T1/U2	148	131
PC_032CKH	PC_032CKH	Zt6	PC_032CKH	Zt6	PC_06FIXN	.	.	Epichloe festucae E2368;Metarhizium guizhouense ARSEF 977;Claviceps purpurea 20.1;Metarhizium rileyi RCEF 4871;Metarhizium anisopliae ARSEF 549;Metarhizium album ARSEF 1941;Epichloe aotearoae;Epichloe festucae Fl1;Ustilaginoidea virens;Epichloe glyceriae E277;Epichloe gansuensis var. inebrians E818;Epichloe typhina E8;Epichloe bromicola;Epichloe baconii ATCC 200745;Epichloe amarillans E57;Epichlo…	family	Clavicipitaceae	IPR016191;IPR000026	Ribonuclease/ribotoxin;Guanine-specific ribonuclease N1/T1/U2	37	153
PC_032CKH	PC_032CKH	Zt6	PC_032CKH	Zt6	PC_06J307	.	.	Botryotinia calthae;Aspergillus heteromorphus CBS 117.55;Botrytis cinerea;Aspergillus ellipticus CBS 707.79;Aspergillus niger;Botrytis cinerea B05.10;Stagonospora sp. SRC1lsM3a;Botrytis cinerea T4	clade	leotiomyceta	IPR016191	Ribonuclease/ribotoxin	8	137
PC_032CKH	PC_032CKH	Zt6	PC_032CKH	Zt6	PC_06K75W	.	.	Neofusicoccum parvum UCRNP2	isolate	Neofusicoccum parvum UCRNP2	IPR016191	Ribonuclease/ribotoxin	1	135
PC_032CKH	PC_032CKH	Zt6	PC_032CKH	Zt6	PC_06OK2P	.	.	Basidiobolus meristosporus CBS 931.73	strain	Basidiobolus meristosporus CBS 931.73	IPR016191;IPR000026	Ribonuclease/ribotoxin;Guanine-specific ribonuclease N1/T1/U2	1	125
PC_032CKH	PC_032CKH	Zt6	PC_032CKH	Zt6	PC_06SL6B	.	.	Cercospora berteroae;Parastagonospora nodorum Sn4;Parastagonospora nodorum Sn79;Exserohilum turcica Et28A;Akanthomyces lecanii RCEF 1005;Parastagonospora nodorum SN15;Periconia macrospinosa	clade	leotiomyceta	IPR016191	Ribonuclease/ribotoxin	10	170
PC_032CKH	PC_032CKH	Zt6	PC_032CKH	Zt6	PC_06ZU26	.	.	Pseudomassariella vexata	species	Pseudomassariella vexata	.	.	1	126
PC_032CKH	PC_032CKH	Zt6	PC_032CKH	Zt6	PC_07076R	.	.	Heterobasidion annosum;Heterobasidion irregulare TC 32-1;Postia placenta Mad-698-R;Lentinus tigrinus ALCF2SS1-6;Hericium alpestre;Dichomitus squalens;Postia placenta;Cenococcum geophilum 1.58;Dichomitus squalens LYAD-421 SS1;Hypoxylon sp. CO27-5;Phanerochaete carnosa HHB-10118-sp;Hericium erinaceus;Dentipellis fragilis;Leucoagaricus sp. SymC.cos;Laetiporus sulphureus 93-53;Postia placenta MAD-698…	subkingdom	Dikarya	IPR000026;IPR016191	Guanine-specific ribonuclease N1/T1/U2;Ribonuclease/ribotoxin	17	99
PC_032CKH	PC_032CKH	Zt6	PC_032CKH	Zt6	PC_072EU7	.	.	Moesziomyces antarcticus T-34;Sporisorium scitamineum;Ustilago sphaerogena;Moesziomyces antarcticus;Ustilago trichophora;Acaromyces ingoldii;Ustilago maydis 521;Kalmanozyma brasiliensis GHG001;Violaceomyces palustris;Moesziomyces aphidis DSM 70725;Sporisorium graminicola;Sporisorium reilianum SRZ2;Ustilago hordei Uh4857-4;Ustilago bromivora;Ustilago hordei;Anthracocystis flocculosa;Pseudozyma hub…	subphylum	Ustilaginomycotina	IPR016191;IPR000026	Ribonuclease/ribotoxin;Guanine-specific ribonuclease N1/T1/U2	22	126
PC_032CKH	PC_032CKH	Zt6	PC_032CKH	Zt6	PC_073NJA	.	.	Scedosporium apiospermum	species	Scedosporium apiospermum	IPR016191	Ribonuclease/ribotoxin	1	177
PC_032CKH	PC_032CKH	Zt6	PC_032CKH	Zt6	PC_074GF9	.	.	Trichophyton verrucosum HKI 0517;Trichophyton benhamiae CBS 112371	genus	Trichophyton	IPR016191	Ribonuclease/ribotoxin	3	106
PC_032CKH	PC_032CKH	Zt6	PC_032CKH	Zt6	PC_07A9N7	.	.	Aspergillus bertholletius;Leptosphaeria maculans JN3;Corynespora cassiicola Philippines	clade	leotiomyceta	IPR016191	Ribonuclease/ribotoxin	3	171
PC_032CKH	PC_032CKH	Zt6	PC_032CKH	Zt6	PC_07NWKC	.	.	Alternaria tangelonis;Alternaria gaisen;Alternaria fragaria;Alternaria capsici;Alternaria macrospora;Alternaria mali;Exserohilum turcica Et28A;Alternaria destruens;Alternaria arborescens;Alternaria alternata;Alternaria tenuissima;Alternaria longipes;Alternaria crassa;Alternaria sp. MG1	family	Pleosporaceae	IPR016191	Ribonuclease/ribotoxin	12	166
PC_032CKH	PC_032CKH	Zt6	PC_032CKH	Zt6	PC_07OCLR	.	.	Pyricularia grisea	species	Pyricularia grisea	.	.	1	141
PC_032CKH	PC_032CKH	Zt6	PC_032CKH	Zt6	PC_07UIKR	.	.	Colletotrichum orbiculare MAFF 240422;Parastagonospora nodorum Sn4;Colletotrichum sidae;Torrubiella hemipterigena;Colletotrichum trifolii;Parastagonospora nodorum Sn79;Moelleriella libera RCEF 2490;Aspergillus glaucus CBS 516.65;Colletotrichum spinosum;Hypoxylon sp. CO27-5;Periglandula ipomoeae IasaF13;Parastagonospora nodorum SN15;Hypoxylon sp. EC38;Phoma koolunga	clade	leotiomyceta	IPR016191;IPR000026	Ribonuclease/ribotoxin;Guanine-specific ribonuclease N1/T1/U2	12	161
PC_032CKH	PC_032CKH	Zt6	PC_032CKH	Zt6	PC_07UMX8	.	.	Alternaria tangelonis;Rhizoctonia solani AG-3 Rhs1AP;Aspergillus udagawae;Alternaria gaisen;Alternaria alternata;Alternaria longipes;Alternaria citriarbusti;Alternaria sp. MG1;Phoma koolunga;Fusarium virguliforme Mont-1;Alternaria mali;Neofusicoccum parvum UCRNP2;Alternaria arborescens;Alternaria destruens;Alternaria limoniasperae;Penicillium steckii;Alternaria fragaria;Aspergillus wentii DTO 134…	subkingdom	Dikarya	IPR016191;IPR000026	Ribonuclease/ribotoxin;Guanine-specific ribonuclease N1/T1/U2	25	160
PC_032CKH	PC_032CKH	Zt6	PC_032CKH	Zt6	PC_07VAB2	.	.	Botryosphaeria dothidea	species	Botryosphaeria dothidea	.	.	1	142
PC_032CKH	PC_032CKH	Zt6	PC_032CKH	Zt6	PC_07VJ0Q	.	.	Botryosphaeria dothidea	species	Botryosphaeria dothidea	.	.	1	109
PC_032CKH	PC_032CKH	Zt6	PC_032CKH	Zt6	PC_07WEO1	.	.	Fusarium fujikuroi IMI 58289;Aspergillus glaucus CBS 516.65;Fusarium proliferatum;Fusarium avenaceum;Fusarium proliferatum ET1;Fusarium mangiferae;Ilyonectria sp.;Fusarium fujikuroi	clade	leotiomyceta	IPR016191	Ribonuclease/ribotoxin	5	171
PC_032CKH	PC_032CKH	Zt6	PC_032CKH	Zt6	PC_07XIBT	.	.	Pyricularia oryzae	species	Pyricularia oryzae	.	.	1	101
PC_032CKH	PC_032CKH	Zt6	PC_032CKH	Zt6	PC_0843Z9	.	.	Epichloe gansuensis var. inebrians E818;Rhytidhysteron rufulum;Aspergillus pseudonomius;Curvularia lunata m118;Aspergillus nomiae	clade	leotiomyceta	.	.	4	163
PC_032CKH	PC_032CKH	Zt6	PC_032CKH	Zt6	PC_0860OA	.	.	Pyricularia oryzae	species	Pyricularia oryzae	IPR016191;IPR000026	Ribonuclease/ribotoxin;Guanine-specific ribonuclease N1/T1/U2	3	150
PC_032CKH	PC_032CKH	Zt6	PC_032CKH	Zt6	PC_08H11O	.	.	Serpula lacrymans var. lacrymans S7.9;Metarhizium guizhouense ARSEF 977;Aspergillus pseudotamarii;Magnaporthiopsis poae ATCC 64411;Metarhizium rileyi RCEF 4871;Aspergillus heteromorphus CBS 117.55;Metarhizium anisopliae ARSEF 549;Metarhizium anisopliae BRIP 53284;Aspergillus transmontanensis;Hirsutella minnesotensis 3608;Aspergillus bertholletius;Serpula lacrymans;Aspergillus parasiticus SU-1;Col…	subkingdom	Dikarya	IPR016191;IPR000026	Ribonuclease/ribotoxin;Guanine-specific ribonuclease N1/T1/U2	61	162
PC_032CKH	PC_032CKH	Zt6	PC_032CKH	Zt6	PC_08H9YG	.	.	Tolypocladium inflatum	species	Tolypocladium inflatum	.	.	1	167
PC_032CKH	PC_032CKH	Zt6	PC_032CKH	Zt6	PC_08I1Q6	.	.	Bjerkandera adusta	species	Bjerkandera adusta	.	.	1	128
PC_032CKH	PC_032CKH	Zt6	PC_0370DG	.	PC_0370DG	.	.	Aspergillus uvarum CBS 121591;Aspergillus brunneoviolaceus CBS 621.78;Aspergillus sclerotiicarbonarius CBS 121057	genus	Aspergillus	IPR016191	Ribonuclease/ribotoxin	3	127
PC_032CKH	PC_032CKH	Zt6	PC_03EHDR	.	PC_011LAW	.	.	Penicillium flavigenum	species	Penicillium flavigenum	IPR016191	Ribonuclease/ribotoxin	1	200
PC_032CKH	PC_032CKH	Zt6	PC_03EHDR	.	PC_021V0R	.	.	Penicilliopsis zonata;Penicilliopsis zonata CBS 506.65	species	Penicilliopsis zonata	IPR016191	Ribonuclease/ribotoxin	1	145
PC_032CKH	PC_032CKH	Zt6	PC_03EHDR	.	PC_030ACC	.	.	Glonium stellatum	species	Glonium stellatum	IPR016191	Ribonuclease/ribotoxin	1	206
PC_032CKH	PC_032CKH	Zt6	PC_03EHDR	.	PC_03EHDR	.	.	Penicillium polonicum;Penicillium griseofulvum	genus	Penicillium	IPR016191;IPR000026	Ribonuclease/ribotoxin;Guanine-specific ribonuclease N1/T1/U2	2	156
PC_032CKH	PC_032CKH	Zt6	PC_03EHDR	.	PC_04OIFF	.	.	Serpula lacrymans;Corynespora cassiicola Philippines;Hirsutella thompsonii;Serpula lacrymans var. lacrymans S7.3;Aspergillus uvarum CBS 121591;Aspergillus ellipticus CBS 707.79;Aspergillus aculeatinus CBS 121060;Aspergillus brunneoviolaceus CBS 621.78;Aspergillus japonicus CBS 114.51	subkingdom	Dikarya	IPR016191	Ribonuclease/ribotoxin	11	127
PC_032CKH	PC_032CKH	Zt6	PC_03EHDR	.	PC_05F9H4	.	.	Diaporthe helianthi	species	Diaporthe helianthi	IPR016191;IPR000026	Ribonuclease/ribotoxin;Guanine-specific ribonuclease N1/T1/U2	1	137
PC_032CKH	PC_032CKH	Zt6	PC_03EHDR	.	PC_07AWUL	.	.	Aspergillus oryzae;Aspergillus flavus AF70;Aspergillus parasiticus;Aspergillus sergii;Aspergillus oryzae 100-8;Aspergillus oryzae RIB40;Aspergillus flavus;Aspergillus novoparasiticus;Aspergillus oryzae 3.042;Aspergillus transmontanensis;Aspergillus arachidicola;Aspergillus flavus NRRL3357	genus	Aspergillus	IPR016191	Ribonuclease/ribotoxin	11	171
PC_032CKH	PC_032CKH	Zt6	PC_042YRE	.	PC_042YRE	.	.	Pseudogymnoascus sp. VKM F-4518 (FW-2643);Pseudogymnoascus sp. VKM F-4520 (FW-2644)	no rank	unclassified Pseudogymnoascus	IPR016191	Ribonuclease/ribotoxin	2	222
PC_032CKH	PC_032CKH	Zt6	PC_042YRE	.	PC_04ZZ0B	.	.	Aspergillus glaucus CBS 516.65	strain	Aspergillus glaucus CBS 516.65	IPR016191	Ribonuclease/ribotoxin	1	206
PC_032CKH	PC_032CKH	Zt6	PC_042YRE	.	PC_05AJOI	.	.	Aspergillus glaucus CBS 516.65	strain	Aspergillus glaucus CBS 516.65	IPR016191	Ribonuclease/ribotoxin	1	219
PC_032CKH	PC_032CKH	Zt6	PC_04BA1R	.	PC_04BA1R	.	.	Armillaria ostoyae	species	Armillaria ostoyae	IPR016191	Ribonuclease/ribotoxin	1	69
PC_032CKH	PC_032CKH	Zt6	PC_053J9J	.	PC_053J9J	.	.	Colletotrichum fructicola Nara gc5	strain	Colletotrichum fructicola Nara gc5	IPR000026;IPR016191	Guanine-specific ribonuclease N1/T1/U2;Ribonuclease/ribotoxin	2	130
PC_032CKH	PC_032CKH	Zt6	PC_05R7KZ	.	PC_05R7KZ	.	.	Magnaporthiopsis poae ATCC 64411;Colletotrichum sublineola	class	Sordariomycetes	IPR016191	Ribonuclease/ribotoxin	2	126
PC_032CKH	PC_032CKH	Zt6	PC_05W661	.	PC_036385	.	.	Macrophomina phaseolina MS6	strain	Macrophomina phaseolina MS6	IPR016191	Ribonuclease/ribotoxin	1	118
PC_032CKH	PC_032CKH	Zt6	PC_05W661	.	PC_03K305	.	.	Verticillium alfalfae VaMs.102	strain	Verticillium alfalfae VaMs.102	IPR016191	Ribonuclease/ribotoxin	1	126
PC_032CKH	PC_032CKH	Zt6	PC_05W661	.	PC_05W661	.	.	Pyrenophora teres f. teres;Hypoxylon sp. EC38;Pyrenophora tritici-repentis;Monosporascus ibericus	clade	leotiomyceta	IPR016191;IPR000026	Ribonuclease/ribotoxin;Guanine-specific ribonuclease N1/T1/U2	6	113
PC_032CKH	PC_032CKH	Zt6	PC_06IRIY	.	PC_00915C	.	.	Sodiomyces alkalinus F11;Sodiomyces alkalinus	species	Sodiomyces alkalinus	IPR016191	Ribonuclease/ribotoxin	1	115
PC_032CKH	PC_032CKH	Zt6	PC_06IRIY	.	PC_01GNRM	.	.	Aspergillus indologenus CBS 114.80;Penicillium thymicola;Phialemoniopsis curvata	clade	leotiomyceta	IPR016191	Ribonuclease/ribotoxin	3	110
PC_032CKH	PC_032CKH	Zt6	PC_06IRIY	.	PC_03NC9U	.	.	Terfezia boudieri ATCC MYA-4762	strain	Terfezia boudieri ATCC MYA-4762	IPR016191	Ribonuclease/ribotoxin	1	134
PC_032CKH	PC_032CKH	Zt6	PC_06IRIY	.	PC_05LDC6	.	.	Terfezia boudieri ATCC MYA-4762	strain	Terfezia boudieri ATCC MYA-4762	IPR016191	Ribonuclease/ribotoxin	1	109
PC_032CKH	PC_032CKH	Zt6	PC_06IRIY	.	PC_06IRIY	.	.	Tuber melanosporum;Tuber borchii;Tuber melanosporum Mel28	genus	Tuber	IPR016191	Ribonuclease/ribotoxin	2	104
PC_032CKH	PC_032CKH	Zt6	PC_0708R1	.	PC_0708R1	.	.	Leucoagaricus sp. SymC.cos	species	Leucoagaricus sp. SymC.cos	IPR016191	Ribonuclease/ribotoxin	1	132
PC_032CKH	PC_00HGKK	.	PC_032CKH	Zt6	PC_00HGKK	.	.	Stachybotrys chartarum IBT 7711;Saitoella complicata NRRL Y-17804;Stachybotrys chartarum IBT 40293;Stachybotrys chartarum IBT 40288	phylum	Ascomycota	IPR016191;IPR000026	Ribonuclease/ribotoxin;Guanine-specific ribonuclease N1/T1/U2	2	209
PC_032CKH	PC_00LSXD	.	PC_032CKH	Zt6	PC_00LSXD	.	.	Eutypa lata UCREL1;Magnaporthiopsis poae ATCC 64411;Aspergillus terreus NIH2624;Uncinocarpus reesii 1704;Cordyceps sp. RAO-2017;Colletotrichum fructicola;Epichloe baconii ATCC 200745;Epichloe bromicola;Epichloe typhina E8;Ophiocordyceps unilateralis;Colletotrichum fructicola Nara gc5;Epichloe brachyelytri E4804;Epichloe coenophiala;Colletotrichum incanum;Aspergillus avenaceus;Rasamsonia emersonii…	clade	leotiomyceta	IPR016191;IPR000026	Ribonuclease/ribotoxin;Guanine-specific ribonuclease N1/T1/U2	37	156
PC_032CKH	PC_01WTO6	.	PC_032CKH	Zt6	PC_01WTO6	.	.	Rhizoctonia solani AG-1 IB	no rank	Rhizoctonia solani AG-1 IB	IPR016191;IPR000026	Ribonuclease/ribotoxin;Guanine-specific ribonuclease N1/T1/U2	1	213
PC_032CKH	PC_03AMPS	.	PC_032CKH	Zt6	PC_03AMPS	.	.	Oidium neolycopersici	species	Oidium neolycopersici	IPR016191	Ribonuclease/ribotoxin	1	129
PC_032CKH	PC_04USMD	.	PC_032CKH	Zt6	PC_04VBNR	.	.	Neofusicoccum parvum UCRNP2	isolate	Neofusicoccum parvum UCRNP2	IPR016191	Ribonuclease/ribotoxin	1	186
PC_032CKH	PC_079ZWS	.	PC_032CKH	Zt6	PC_079ZWS	.	.	Aspergillus alliaceus	species	Aspergillus alliaceus	.	.	2	140
PC_032CKH	PC_04SK9M	RALPH	PC_02LGPA	RALPH	PC_02LGPA	BgtAcSP_30091;BghAvr_a13;BgtE_20026;BgtE_20025;bghG002857000001001_CSEP0371;BgtE_5664	.	Blumeria graminis f. sp. hordei;Blumeria graminis f. sp. tritici 96224;Blumeria graminis f. sp. hordei DH14;Blumeria graminis f. sp. tritici	species	Blumeria graminis	.	.	13	119
PC_032CKH	PC_04SK9M	RALPH	PC_02LGPA	RALPH	PC_045HU3	BghBEC1054;bgh02875_CSEP0065;bgh06532_CSEP0264_BEC1011;bghG008575000001001_CSEP0486;BgtE_5846;bgh02877_CSEP0066;BgtE_5843;BgtE_5842;BgtAvrPm2	N1JJX4#PHI:2898;N1JJ94#PHI:2903__PHI:8918	Blumeria graminis f. sp. hordei DH14;Blumeria graminis f. sp. tritici 96224;Blumeria graminis f. sp. hordei;Blumeria graminis f. sp. tritici	species	Blumeria graminis	IPR016191	Ribonuclease/ribotoxin	17	118
PC_032CKH	PC_04SK9M	RALPH	PC_02LGPA	RALPH	PC_057FE7	BgtE_10124;bgh03782_CSEP0152	.	Blumeria graminis f. sp. hordei DH14;Blumeria graminis f. sp. tritici 96224;Blumeria graminis f. sp. hordei;Blumeria graminis f. sp. tritici	species	Blumeria graminis	IPR016191	Ribonuclease/ribotoxin	2	117
PC_032CKH	PC_04SK9M	RALPH	PC_02LGPA	RALPH	PC_07TVA5	.	.	Blumeria graminis f. sp. hordei	forma specialis	Blumeria graminis f. sp. hordei	.	.	1	126
PC_032CKH	PC_04SK9M	RALPH	PC_05RS5N	.	PC_05D714	.	.	Blumeria graminis f. sp. tritici 96224	strain	Blumeria graminis f. sp. tritici 96224	.	.	1	82
PC_032CKH	PC_04SK9M	RALPH	PC_05RS5N	.	PC_05RS5N	.	.	Blumeria graminis f. sp. tritici 96224	strain	Blumeria graminis f. sp. tritici 96224	IPR016191	Ribonuclease/ribotoxin	1	77
PC_032CKH	PC_04SK9M	RALPH	PC_06SE34	.	PC_06SE34	.	.	Blumeria graminis f. sp. tritici 96224	strain	Blumeria graminis f. sp. tritici 96224	.	.	2	89
PC_032CKH	PC_04SK9M	RALPH	PC_07TVM3	RALPH-like (BgtE_5901;bgh01362_CSEP0027;BgtE_10117;BgtE_20000;bghG001947000001001_CSEP0340;BgtE_20090;bgh01363_CSEP0028)	PC_02P3RH	BgtE_5901	.	Blumeria graminis f. sp. hordei DH14;Blumeria graminis f. sp. hordei;Blumeria graminis f. sp. tritici	species	Blumeria graminis	.	.	4	117
PC_032CKH	PC_04SK9M	RALPH	PC_07TVM3	RALPH-like (BgtE_5901;bgh01362_CSEP0027;BgtE_10117;BgtE_20000;bghG001947000001001_CSEP0340;BgtE_20090;bgh01363_CSEP0028)	PC_04SK9M	bgh01362_CSEP0027;BgtE_10117;BgtE_20000	.	Blumeria graminis f. sp. hordei;Blumeria graminis f. sp. tritici 96224;Blumeria graminis f. sp. hordei DH14;Blumeria graminis f. sp. tritici	species	Blumeria graminis	.	.	7	119
PC_032CKH	PC_04SK9M	RALPH	PC_07TVM3	RALPH-like (BgtE_5901;bgh01362_CSEP0027;BgtE_10117;BgtE_20000;bghG001947000001001_CSEP0340;BgtE_20090;bgh01363_CSEP0028)	PC_0654DH	.	.	Blumeria graminis f. sp. hordei	forma specialis	Blumeria graminis f. sp. hordei	.	.	1	87
PC_032CKH	PC_04SK9M	RALPH	PC_07TVM3	RALPH-like (BgtE_5901;bgh01362_CSEP0027;BgtE_10117;BgtE_20000;bghG001947000001001_CSEP0340;BgtE_20090;bgh01363_CSEP0028)	PC_06EWH0	.	.	Blumeria graminis f. sp. hordei DH14;Blumeria graminis f. sp. hordei;Blumeria graminis f. sp. tritici 96224;Blumeria graminis f. sp. tritici	species	Blumeria graminis	IPR016191	Ribonuclease/ribotoxin	6	118
PC_032CKH	PC_00595C	.	PC_07TVM3	RALPH-like (BgtE_5901;bgh01362_CSEP0027;BgtE_10117;BgtE_20000;bghG001947000001001_CSEP0340;BgtE_20090;bgh01363_CSEP0028)	PC_00YPBK	.	.	Blumeria graminis f. sp. hordei DH14;Blumeria graminis f. sp. hordei;Blumeria graminis f. sp. tritici 96224;Blumeria graminis f. sp. tritici	species	Blumeria graminis	IPR016191	Ribonuclease/ribotoxin	8	146
PC_032CKH	PC_00595C	.	PC_07TVM3	RALPH-like (BgtE_5901;bgh01362_CSEP0027;BgtE_10117;BgtE_20000;bghG001947000001001_CSEP0340;BgtE_20090;bgh01363_CSEP0028)	PC_05VOPA	.	.	Blumeria graminis f. sp. hordei DH14;Blumeria graminis f. sp. tritici 96224;Blumeria graminis f. sp. tritici	species	Blumeria graminis	.	.	2	143
PC_032CKH	PC_0060XJ	.	PC_07TVM3	RALPH-like (BgtE_5901;bgh01362_CSEP0027;BgtE_10117;BgtE_20000;bghG001947000001001_CSEP0340;BgtE_20090;bgh01363_CSEP0028)	PC_0060XJ	.	.	Blumeria graminis f. sp. hordei;Blumeria graminis f. sp. tritici 96224;Blumeria graminis f. sp. hordei DH14;Blumeria graminis f. sp. tritici	species	Blumeria graminis	IPR016191	Ribonuclease/ribotoxin	20	128
PC_032CKH	PC_07TVM3	.	PC_07TVM3	RALPH-like (BgtE_5901;bgh01362_CSEP0027;BgtE_10117;BgtE_20000;bghG001947000001001_CSEP0340;BgtE_20090;bgh01363_CSEP0028)	PC_00A3UY	.	.	Blumeria graminis f. sp. tritici 96224	strain	Blumeria graminis f. sp. tritici 96224	.	.	1	102
PC_032CKH	PC_07TVM3	.	PC_07TVM3	RALPH-like (BgtE_5901;bgh01362_CSEP0027;BgtE_10117;BgtE_20000;bghG001947000001001_CSEP0340;BgtE_20090;bgh01363_CSEP0028)	PC_02K5A5	.	.	Blumeria graminis f. sp. tritici 96224	strain	Blumeria graminis f. sp. tritici 96224	.	.	1	91
PC_032CKH	PC_07TVM3	.	PC_07TVM3	RALPH-like (BgtE_5901;bgh01362_CSEP0027;BgtE_10117;BgtE_20000;bghG001947000001001_CSEP0340;BgtE_20090;bgh01363_CSEP0028)	PC_048XFW	.	.	Blumeria graminis f. sp. hordei DH14;Blumeria graminis f. sp. hordei;Blumeria graminis f. sp. tritici 96224;Blumeria graminis f. sp. tritici	species	Blumeria graminis	IPR016191	Ribonuclease/ribotoxin	2	129
PC_032CKH	PC_07TVM3	.	PC_07TVM3	RALPH-like (BgtE_5901;bgh01362_CSEP0027;BgtE_10117;BgtE_20000;bghG001947000001001_CSEP0340;BgtE_20090;bgh01363_CSEP0028)	PC_057CGE	.	.	Blumeria graminis f. sp. tritici	forma specialis	Blumeria graminis f. sp. tritici	IPR016191	Ribonuclease/ribotoxin	1	95
PC_032CKH	PC_07TVM3	.	PC_07TVM3	RALPH-like (BgtE_5901;bgh01362_CSEP0027;BgtE_10117;BgtE_20000;bghG001947000001001_CSEP0340;BgtE_20090;bgh01363_CSEP0028)	PC_07TV8B	.	.	Blumeria graminis f. sp. hordei	forma specialis	Blumeria graminis f. sp. hordei	.	.	1	161
PC_032CKH	PC_07TVM3	.	PC_07TVM3	RALPH-like (BgtE_5901;bgh01362_CSEP0027;BgtE_10117;BgtE_20000;bghG001947000001001_CSEP0340;BgtE_20090;bgh01363_CSEP0028)	PC_07TVM3	.	N1JJH4#PHI:6351__PHI:6356	Blumeria graminis f. sp. hordei;Blumeria graminis f. sp. tritici 96224;Blumeria graminis f. sp. hordei DH14;Blumeria graminis f. sp. tritici	species	Blumeria graminis	IPR016191	Ribonuclease/ribotoxin	26	127
PC_03B2DN	PC_01UOBI	ToxA	PC_03B2DN	ToxA	PC_01UOBI	ChToxA;PtrToxA;PnToxA	P78737#PHI:534__PHI:8380;Q0TVA4#PHI:1081;M2URZ2#PHI:4924	Pyrenophora teres f. maculata;Parastagonospora nodorum Sn4;Bipolaris maydis;Bipolaris maydis C5;Parastagonospora nodorum;Bipolaris sorokiniana;Pyrenophora teres f. teres;Bipolaris maydis ATCC 48331;Parastagonospora avenaria f. sp. tritici 1 MM-2012;Parastagonospora nodorum SN15;Pyrenophora tritici-repentis	suborder	Pleosporineae	IPR021635;IPR038701	Proteinaceous host-selective toxin ToxA;ToxA superfamily	41	150
PC_03B2DN	PC_01UOBI	ToxA	PC_03B2DN	ToxA	PC_03B2DN	.	.	Bipolaris sorokiniana	species	Bipolaris sorokiniana	IPR038701;IPR021635	ToxA superfamily;Proteinaceous host-selective toxin ToxA	2	134
PC_03BSKP	PC_03BSKP	MoCDIP5	PC_071FM3	MoCDIP5	PC_03BSKP	.	.	Verticillium dahliae JR2	strain	Verticillium dahliae JR2	.	.	1	234
PC_03BSKP	PC_03BSKP	MoCDIP5	PC_071FM3	MoCDIP5	PC_071FM3	MoCDIP5	.	Parastagonospora nodorum Sn4;Bipolaris maydis C5;Eutypa lata UCREL1;Ascochyta rabiei;Colletotrichum shisoi;Aspergillus terreus NIH2624;Verticillium dahliae VdLs.17;Fusarium oxysporum f. sp. melonis 26406;Aspergillus sydowii CBS 593.65;Monosporascus ibericus;Fusarium ambrosium;Colletotrichum fructicola;Colletotrichum higginsianum IMI 349063;Fusarium oxysporum f. sp. cubense;Pyrenophora seminiperda…	subkingdom	Dikarya	IPR024079	Metallopeptidase, catalytic domain superfamily	180	175
PC_03M27E	PC_03WSEZ	Umeff1-1	PC_006IUT	Umeff1-1	PC_006IUT	Umeff1-1	.	Ustilago maydis;Ustilago maydis 521	species	Ustilago maydis	.	.	5	430
PC_03M27E	PC_03WSEZ	Umeff1-1	PC_006IUT	Umeff1-1	PC_04SO7A	.	.	Ustilago maydis 521	strain	Ustilago maydis 521	.	.	1	487
PC_03M27E	PC_03WSEZ	Umeff1-1	PC_006IUT	Umeff1-1	PC_06FD3V	.	.	Pseudozyma hubeiensis SY62	strain	Pseudozyma hubeiensis SY62	.	.	1	403
PC_03M27E	PC_03WSEZ	Umeff1-1	PC_02OJLE	.	PC_02OJLE	.	.	Sporisorium scitamineum	species	Sporisorium scitamineum	.	.	1	317
PC_03M27E	PC_03WSEZ	Umeff1-1	PC_03WSEZ	.	PC_03WSEZ	.	.	Sporisorium scitamineum	species	Sporisorium scitamineum	.	.	1	313
PC_03M27E	PC_03WSEZ	Umeff1-1	PC_03WSEZ	.	PC_06S6O6	.	.	Sporisorium reilianum f. sp. reilianum;Sporisorium scitamineum;Sporisorium reilianum SRZ2	genus	Sporisorium	.	.	3	482
PC_03PRB1	PC_00DRHD	.	PC_05DMGK	MoAVR_Pii	PC_00DRHD	.	.	Pyricularia oryzae;Pyricularia sp. CBS 133598;Pyricularia oryzae 70-15;Pyricularia oryzae P131	genus	Pyricularia	.	.	7	88
PC_03PRB1	PC_00DRHD	.	PC_05DMGK	MoAVR_Pii	PC_06U6SH	.	.	Pyricularia oryzae Y34;Pyricularia oryzae 70-15;Pyricularia pennisetigena;Pyricularia grisea;Pyricularia sp. CBS 133598;Pyricularia oryzae P131;Pyricularia oryzae	genus	Pyricularia	IPR013087;IPR036236	Zinc finger C2H2-type;Zinc finger C2H2 superfamily	11	131
PC_03PRB1	PC_00DRHD	.	PC_05DMGK	MoAVR_Pii	PC_06UECR	.	.	Pyricularia oryzae 70-15;Pyricularia pennisetigena;Pyricularia grisea;Pyricularia oryzae P131;Pyricularia oryzae	genus	Pyricularia	IPR036236;IPR022755;IPR013087	Zinc finger C2H2 superfamily;Zinc finger, double-stranded RNA binding;Zinc finger C2H2-type	4	82
PC_03PRB1	PC_03PRB1	MoAVR_Pii	PC_049GCI	.	PC_049GCI	.	.	Pyricularia oryzae;Pyricularia oryzae Y34;Pyricularia oryzae 70-15;Pyricularia oryzae P131	species	Pyricularia oryzae	.	.	2	91
PC_03PRB1	PC_03PRB1	MoAVR_Pii	PC_049GCI	.	PC_0585GY	.	.	Pyricularia oryzae;Pyricularia sp. CBS 133598;Pyricularia oryzae 70-15;Pyricularia pennisetigena	genus	Pyricularia	.	.	3	107
PC_03PRB1	PC_03PRB1	MoAVR_Pii	PC_05DMGK	MoAVR_Pii	PC_00OI9G	.	.	Pyricularia pennisetigena	species	Pyricularia pennisetigena	.	.	1	97
PC_03PRB1	PC_03PRB1	MoAVR_Pii	PC_05DMGK	MoAVR_Pii	PC_0226DD	MoAVR_Pii	C4B8B7#PHI:2136__PHI:4979__PHI:6500	Pyricularia oryzae 70-15;Pyricularia pennisetigena;Pyricularia grisea;Pyricularia oryzae P131;Pyricularia oryzae	genus	Pyricularia	IPR013087	Zinc finger C2H2-type	12	73
PC_03PRB1	PC_03PRB1	MoAVR_Pii	PC_05DMGK	MoAVR_Pii	PC_03PRB1	.	.	Pyricularia oryzae Y34;Pyricularia grisea;Pyricularia sp. CBS 133598;Pyricularia oryzae P131;Pyricularia oryzae	genus	Pyricularia	.	.	7	89
PC_03PRB1	PC_03PRB1	MoAVR_Pii	PC_05DMGK	MoAVR_Pii	PC_04PUQM	.	.	Pyricularia pennisetigena	species	Pyricularia pennisetigena	.	.	1	104
PC_03PRB1	PC_03PRB1	MoAVR_Pii	PC_05DMGK	MoAVR_Pii	PC_05DMGK	.	.	Pyricularia oryzae Y34;Pyricularia oryzae 70-15;Pyricularia pennisetigena;Pyricularia grisea;Pyricularia sp. CBS 133598;Pyricularia oryzae P131;Pyricularia oryzae	genus	Pyricularia	IPR013087	Zinc finger C2H2-type	10	109
PC_03PRB1	PC_03PRB1	MoAVR_Pii	PC_05DMGK	MoAVR_Pii	PC_06UB85	.	.	Pyricularia oryzae;Pyricularia grisea;Pyricularia pennisetigena	genus	Pyricularia	.	.	6	86
PC_03PRB1	PC_03PRB1	MoAVR_Pii	PC_05DMGK	MoAVR_Pii	PC_08JN4S	.	.	Pyricularia oryzae Y34;Pyricularia sp. CBS 133598;Pyricularia grisea;Pyricularia oryzae P131;Pyricularia oryzae	genus	Pyricularia	.	.	5	92
PC_03PRB1	PC_05OM83	MoAvrPi9	PC_04W5GB	MoAvrPi9	PC_04W5GB	MoAvrPi9	G4NJP7#PHI:4526	Pyricularia oryzae Y34;Pyricularia oryzae 70-15;Pyricularia grisea;Pyricularia sp. CBS 133598;Pyricularia oryzae P131;Pyricularia oryzae	genus	Pyricularia	.	.	12	97
PC_03PRB1	PC_05OM83	MoAvrPi9	PC_05OM83	MoAvrPi9	PC_01BA4A	.	.	Pyricularia oryzae P131	strain	Pyricularia oryzae P131	.	.	1	59
PC_03PRB1	PC_05OM83	MoAvrPi9	PC_05OM83	MoAvrPi9	PC_05OM83	.	.	Pyricularia pennisetigena	species	Pyricularia pennisetigena	.	.	1	77
PC_03PRB1	PC_05OM83	MoAvrPi9	PC_05OM83	MoAvrPi9	PC_06BZ25	.	.	Pyricularia grisea;Pyricularia sp. CBS 133598;Pyricularia pennisetigena	genus	Pyricularia	.	.	4	119
PC_03PRB1	PC_05OM83	MoAvrPi9	PC_05OM83	MoAvrPi9	PC_08F94N	.	.	Pyricularia grisea	species	Pyricularia grisea	.	.	1	109
PC_03PRB1	PC_05OM83	MoAvrPi9	PC_08L1XH	.	PC_08L1XH	.	.	Pyricularia oryzae;Pyricularia grisea;Pyricularia oryzae 70-15;Pyricularia oryzae P131	genus	Pyricularia	.	.	4	128
PC_03PRB1	PC_05ZDCI	.	PC_05DMGK	MoAvrPi9	PC_05ZDCI	.	.	Pyricularia oryzae;Pyricularia grisea;Pyricularia oryzae 70-15	genus	Pyricularia	.	.	4	120
PC_03PRB1	PC_07HI7X	.	PC_05DMGK	MoAvrPi9	PC_07HI7X	.	.	Pyricularia sp. CBS 133598	species	Pyricularia sp. CBS 133598	.	.	1	103
PC_03VR5X	PC_004RDW	.	PC_03VR5X	FGL1	PC_031G2C	.	.	Fusarium oxysporum f. sp. raphani 54005	strain	Fusarium oxysporum f. sp. raphani 54005	IPR029058;IPR002921	Alpha/Beta hydrolase fold;Fungal lipase-like domain	1	349
PC_03VR5X	PC_01FWW7	.	PC_03VR5X	FGL1	PC_01FWW7	.	.	Naematelia encephala;Kwoniella mangroviensis CBS 8507;Tremella mesenterica DSM 1558;Kwoniella dejecticola CBS 10117;Tremella mesenterica;Kwoniella shandongensis;Kwoniella bestiolae CBS 10118;Apiotrichum porosum;Saitozyma podzolica;Kwoniella heveanensis BCC8398;Kwoniella mangroviensis CBS 8886;Kwoniella heveanensis CBS 569;Kwoniella mangroviensis CBS 10435	class	Tremellomycetes	IPR029058;IPR002921	Alpha/Beta hydrolase fold;Fungal lipase-like domain	12	392
PC_03VR5X	PC_02R498	.	PC_03VR5X	FGL1	PC_02R498	.	.	Smittium culicis	species	Smittium culicis	IPR029058;IPR002921	Alpha/Beta hydrolase fold;Fungal lipase-like domain	1	271
PC_03VR5X	PC_030RVO	.	PC_03VR5X	FGL1	PC_030RVO	.	.	Mucor lusitanicus CBS 277.49;Mucor circinelloides 1006PhL;Mucor ambiguus	genus	Mucor	IPR002921;IPR029058	Fungal lipase-like domain;Alpha/Beta hydrolase fold	3	292
PC_03VR5X	PC_03VR5X	FGL1	PC_003YWN	.	PC_003YWN	.	.	Rhizophagus irregularis;Rhizophagus irregularis DAOM 181602=DAOM 197198	species	Rhizophagus irregularis	IPR029058;IPR002921	Alpha/Beta hydrolase fold;Fungal lipase-like domain	5	301
PC_03VR5X	PC_03VR5X	FGL1	PC_003YWN	.	PC_02BQDY	.	.	Rhizophagus irregularis	species	Rhizophagus irregularis	IPR002921;IPR029058	Fungal lipase-like domain;Alpha/Beta hydrolase fold	1	351
PC_03VR5X	PC_03VR5X	FGL1	PC_00CHIQ	.	PC_00CHIQ	.	.	Rhizophagus irregularis	species	Rhizophagus irregularis	IPR029058;IPR002921	Alpha/Beta hydrolase fold;Fungal lipase-like domain	2	141
PC_03VR5X	PC_03VR5X	FGL1	PC_00CHIQ	.	PC_00RNOL	.	.	Aspergillus oryzae	species	Aspergillus oryzae	IPR029058;IPR002921	Alpha/Beta hydrolase fold;Fungal lipase-like domain	1	113
PC_03VR5X	PC_03VR5X	FGL1	PC_00CHIQ	.	PC_065CM7	.	.	Ganoderma boninense	species	Ganoderma boninense	.	.	1	123
PC_03VR5X	PC_03VR5X	FGL1	PC_00NC6Q	.	PC_00NC6Q	.	.	Fusarium proliferatum	species	Fusarium proliferatum	IPR029058	Alpha/Beta hydrolase fold	1	280
PC_03VR5X	PC_03VR5X	FGL1	PC_00NC6Q	.	PC_01GK8I	.	.	Emmonsia sp. CAC-2015a;Emergomyces pasteurianus Ep9510;Emmonsia crescens	family	Ajellomycetaceae	IPR002921;IPR029058;IPR007262	Fungal lipase-like domain;Alpha/Beta hydrolase fold;Vps55/LEPROT	3	490
PC_03VR5X	PC_03VR5X	FGL1	PC_00NC6Q	.	PC_04LDL1	.	.	Neurospora crassa	species	Neurospora crassa	IPR029058;IPR002921	Alpha/Beta hydrolase fold;Fungal lipase-like domain	1	545
PC_03VR5X	PC_03VR5X	FGL1	PC_015RXG	.	PC_015RXG	.	.	Rhizoclosmatium globosum	species	Rhizoclosmatium globosum	IPR002921;IPR029058	Fungal lipase-like domain;Alpha/Beta hydrolase fold	1	287
PC_03VR5X	PC_03VR5X	FGL1	PC_01JIBG	.	PC_03Y2BX	.	.	Postia placenta Mad-698-R;Hydnomerulius pinastri MD-312;Coniophora puteana RWD-64-598 SS2;Sphaerobolus stellatus;Postia placenta;Sphaerobolus stellatus SS14;Scleroderma citrinum Foug A;Serpula himantioides;Phlebia brevispora HHB-7030 SS6	class	Agaricomycetes	IPR029058;IPR002921	Alpha/Beta hydrolase fold;Fungal lipase-like domain	9	138
PC_03VR5X	PC_03VR5X	FGL1	PC_01JIBG	.	PC_04HXAF	.	.	Rhizophagus irregularis	species	Rhizophagus irregularis	IPR029058;IPR002921	Alpha/Beta hydrolase fold;Fungal lipase-like domain	1	177
PC_03VR5X	PC_03VR5X	FGL1	PC_01T3FY	.	PC_01T3FY	.	.	Ogataea polymorpha;Ogataea parapolymorpha DL-1	genus	Ogataea	IPR029058;IPR002921	Alpha/Beta hydrolase fold;Fungal lipase-like domain	2	417
PC_03VR5X	PC_03VR5X	FGL1	PC_01T3FY	.	PC_02D8GI	.	.	Brettanomyces bruxellensis;Brettanomyces bruxellensis CBS 2499	species	Brettanomyces bruxellensis	IPR029058;IPR002921	Alpha/Beta hydrolase fold;Fungal lipase-like domain	1	409
PC_03VR5X	PC_03VR5X	FGL1	PC_01T3FY	.	PC_04L208	.	.	.	.	.	IPR002921;IPR029058	Fungal lipase-like domain;Alpha/Beta hydrolase fold	1	325
PC_03VR5X	PC_03VR5X	FGL1	PC_01UB5K	.	PC_00GCE1	.	.	Ascoidea rubescens NRRL Y17699;Ascoidea rubescens DSM 1968	species	Ascoidea rubescens	IPR029058;IPR002921	Alpha/Beta hydrolase fold;Fungal lipase-like domain	1	176
PC_03VR5X	PC_03VR5X	FGL1	PC_01UB5K	.	PC_00II8U	.	.	Malassezia pachydermatis	species	Malassezia pachydermatis	IPR029058;IPR002921	Alpha/Beta hydrolase fold;Fungal lipase-like domain	1	209
PC_03VR5X	PC_03VR5X	FGL1	PC_01UB5K	.	PC_00YHT9	.	.	Basidiobolus meristosporus CBS 931.73	strain	Basidiobolus meristosporus CBS 931.73	IPR029058;IPR002921	Alpha/Beta hydrolase fold;Fungal lipase-like domain	1	158
PC_03VR5X	PC_03VR5X	FGL1	PC_01UB5K	.	PC_019GZ7	.	.	Brettanomyces bruxellensis	species	Brettanomyces bruxellensis	IPR002921;IPR029058	Fungal lipase-like domain;Alpha/Beta hydrolase fold	1	240
PC_03VR5X	PC_03VR5X	FGL1	PC_01UB5K	.	PC_01CXDF	.	.	Batrachochytrium salamandrivorans	species	Batrachochytrium salamandrivorans	IPR029058;IPR002921	Alpha/Beta hydrolase fold;Fungal lipase-like domain	1	163
PC_03VR5X	PC_03VR5X	FGL1	PC_01UB5K	.	PC_01EYE9	.	.	Neofusicoccum parvum UCRNP2;Diplodia seriata;Epichloe bromicola;Epichloe amarillans E57;Psathyrella aberdarensis	subkingdom	Dikarya	IPR029058;IPR002921	Alpha/Beta hydrolase fold;Fungal lipase-like domain	5	187
PC_03VR5X	PC_03VR5X	FGL1	PC_01UB5K	.	PC_01LWUJ	.	.	Allomyces macrogynus ATCC 38327	strain	Allomyces macrogynus ATCC 38327	IPR029058;IPR002921	Alpha/Beta hydrolase fold;Fungal lipase-like domain	1	196
PC_03VR5X	PC_03VR5X	FGL1	PC_01UB5K	.	PC_01OBUD	.	.	Batrachochytrium salamandrivorans	species	Batrachochytrium salamandrivorans	IPR002921;IPR029058	Fungal lipase-like domain;Alpha/Beta hydrolase fold	1	208
PC_03VR5X	PC_03VR5X	FGL1	PC_01UB5K	.	PC_01UB5K	.	.	Conidiobolus coronatus;Conidiobolus coronatus NRRL 28638	species	Conidiobolus coronatus	IPR029058;IPR002921	Alpha/Beta hydrolase fold;Fungal lipase-like domain	5	189
PC_03VR5X	PC_03VR5X	FGL1	PC_01UB5K	.	PC_02LHQW	.	.	Lentinula edodes;Trametes pubescens;Phellinidium pouzarii;Plicaturopsis crispa FD-325 SS-3;Psilocybe cubensis;Postia placenta;Psathyrella aberdarensis;Pleurotus ostreatus PC15;Phanerochaete carnosa HHB-10118-sp;Moniliophthora roreri;Paxillus involutus ATCC 200175;Moniliophthora perniciosa FA553;Ganoderma boninense	class	Agaricomycetes	IPR029058;IPR002921	Alpha/Beta hydrolase fold;Fungal lipase-like domain	16	189
PC_03VR5X	PC_03VR5X	FGL1	PC_01UB5K	.	PC_02TKCV	.	.	Piptocephalis cylindrospora	species	Piptocephalis cylindrospora	IPR029058;IPR002921	Alpha/Beta hydrolase fold;Fungal lipase-like domain	1	169
PC_03VR5X	PC_03VR5X	FGL1	PC_01UB5K	.	PC_02ZN8Z	.	.	Rhizopus microsporus;Choanephora cucurbitarum	suborder	Mucorineae	IPR029058;IPR002921	Alpha/Beta hydrolase fold;Fungal lipase-like domain	2	178
PC_03VR5X	PC_03VR5X	FGL1	PC_01UB5K	.	PC_03MINM	.	.	Spathaspora passalidarum NRRL Y-27907	strain	Spathaspora passalidarum NRRL Y-27907	IPR029058;IPR002921	Alpha/Beta hydrolase fold;Fungal lipase-like domain	1	205
PC_03VR5X	PC_03VR5X	FGL1	PC_01UB5K	.	PC_03PCDG	.	.	Piromyces sp. E2	species	Piromyces sp. E2	IPR029058;IPR002921	Alpha/Beta hydrolase fold;Fungal lipase-like domain	1	176
PC_03VR5X	PC_03VR5X	FGL1	PC_01UB5K	.	PC_040ZP3	.	.	Rhizophagus irregularis;Rhizophagus irregularis DAOM 181602=DAOM 197198	species	Rhizophagus irregularis	IPR029058;IPR002921	Alpha/Beta hydrolase fold;Fungal lipase-like domain	5	150
PC_03VR5X	PC_03VR5X	FGL1	PC_01UB5K	.	PC_04GF5V	.	.	Linderina pennispora;Endogone sp. FLAS-F59071;Endogone;Lichtheimia corymbifera JMRC:FSU:9682;Batrachochytrium salamandrivorans	no rank	Fungi incertae sedis	IPR029058;IPR002921	Alpha/Beta hydrolase fold;Fungal lipase-like domain	5	147
PC_03VR5X	PC_03VR5X	FGL1	PC_01UB5K	.	PC_04JNDW	.	.	Catenaria anguillulae PL171	strain	Catenaria anguillulae PL171	IPR029058;IPR002921	Alpha/Beta hydrolase fold;Fungal lipase-like domain	1	170
PC_03VR5X	PC_03VR5X	FGL1	PC_01UB5K	.	PC_04SOJA	.	.	Piptocephalis cylindrospora	species	Piptocephalis cylindrospora	IPR029058;IPR002921	Alpha/Beta hydrolase fold;Fungal lipase-like domain	1	165
PC_03VR5X	PC_03VR5X	FGL1	PC_01UB5K	.	PC_052CRX	.	.	Dimargaris cristalligena;Coemansia reversa NRRL 1564;Thamnocephalis sphaerospora	phylum	Zoopagomycota	IPR029058;IPR002921	Alpha/Beta hydrolase fold;Fungal lipase-like domain	3	163
PC_03VR5X	PC_03VR5X	FGL1	PC_01UB5K	.	PC_057DBK	.	.	Dimargaris cristalligena;Linderina pennispora	subphylum	Kickxellomycotina	IPR029058;IPR002921	Alpha/Beta hydrolase fold;Fungal lipase-like domain	2	140
PC_03VR5X	PC_03VR5X	FGL1	PC_01UB5K	.	PC_05EGBR	.	.	Fomitiporia mediterranea MF3/22;Fomitiporia mediterranea	species	Fomitiporia mediterranea	IPR029058;IPR002921	Alpha/Beta hydrolase fold;Fungal lipase-like domain	1	159
PC_03VR5X	PC_03VR5X	FGL1	PC_01UB5K	.	PC_05LE3G	.	.	Sphaerobolus stellatus SS14;Sphaerobolus stellatus	species	Sphaerobolus stellatus	IPR002921;IPR029058	Fungal lipase-like domain;Alpha/Beta hydrolase fold	1	167
PC_03VR5X	PC_03VR5X	FGL1	PC_01UB5K	.	PC_05MYXO	.	.	Peniophora sp. CBMAI 1063	species	Peniophora sp. CBMAI 1063	IPR029058;IPR002921	Alpha/Beta hydrolase fold;Fungal lipase-like domain	1	205
PC_03VR5X	PC_03VR5X	FGL1	PC_01UB5K	.	PC_05WSP2	.	.	Stachybotrys chartarum IBT 40288;Lachnellula willkommii;Fusarium culmorum	clade	sordariomyceta	IPR029058;IPR002921	Alpha/Beta hydrolase fold;Fungal lipase-like domain	3	174
PC_03VR5X	PC_03VR5X	FGL1	PC_01UB5K	.	PC_05ZKK6	.	.	Ganoderma sinense ZZ0214-1	strain	Ganoderma sinense ZZ0214-1	IPR029058;IPR002921	Alpha/Beta hydrolase fold;Fungal lipase-like domain	1	212
PC_03VR5X	PC_03VR5X	FGL1	PC_01UB5K	.	PC_060RF7	.	.	Hyaloscypha bicolor E	strain	Hyaloscypha bicolor E	IPR029058;IPR002921	Alpha/Beta hydrolase fold;Fungal lipase-like domain	1	135
PC_03VR5X	PC_03VR5X	FGL1	PC_01UB5K	.	PC_067AU0	.	.	Rhizophagus irregularis	species	Rhizophagus irregularis	IPR029058;IPR002921	Alpha/Beta hydrolase fold;Fungal lipase-like domain	1	191
PC_03VR5X	PC_03VR5X	FGL1	PC_01UB5K	.	PC_06LZOW	.	.	Laccaria bicolor;Laccaria bicolor S238N-H82	species	Laccaria bicolor	IPR029058;IPR002921	Alpha/Beta hydrolase fold;Fungal lipase-like domain	1	193
PC_03VR5X	PC_03VR5X	FGL1	PC_01UB5K	.	PC_06SZLF	.	.	Rhizoclosmatium globosum	species	Rhizoclosmatium globosum	IPR029058;IPR002921	Alpha/Beta hydrolase fold;Fungal lipase-like domain	1	199
PC_03VR5X	PC_03VR5X	FGL1	PC_01UB5K	.	PC_07BMD9	.	.	Tilletia indica	species	Tilletia indica	.	.	1	157
PC_03VR5X	PC_03VR5X	FGL1	PC_01UB5K	.	PC_07RT3A	.	.	Serpula himantioides;Tulasnella calospora MUT 4182	class	Agaricomycetes	IPR029058;IPR002921	Alpha/Beta hydrolase fold;Fungal lipase-like domain	3	202
PC_03VR5X	PC_03VR5X	FGL1	PC_01YBZ0	.	PC_01YBZ0	.	.	Beauveria bassiana	species	Beauveria bassiana	IPR029058;IPR002921	Alpha/Beta hydrolase fold;Fungal lipase-like domain	1	233
PC_03VR5X	PC_03VR5X	FGL1	PC_02LBRR	.	PC_02LBRR	.	.	Fusarium culmorum	species	Fusarium culmorum	IPR029058;IPR002921	Alpha/Beta hydrolase fold;Fungal lipase-like domain	1	181
PC_03VR5X	PC_03VR5X	FGL1	PC_02M3IE	.	PC_02M3IE	.	.	Blyttiomyces helicus	species	Blyttiomyces helicus	IPR002921;IPR029058	Fungal lipase-like domain;Alpha/Beta hydrolase fold	1	268
PC_03VR5X	PC_03VR5X	FGL1	PC_02Q014	.	PC_013OKC	.	.	Pseudogymnoascus sp. VKM F-3557;Pseudogymnoascus sp. VKM F-4520 (FW-2644)	no rank	unclassified Pseudogymnoascus	IPR029058;IPR002921	Alpha/Beta hydrolase fold;Fungal lipase-like domain	3	246
PC_03VR5X	PC_03VR5X	FGL1	PC_02Q014	.	PC_0228G5	.	.	Psathyrella aberdarensis	species	Psathyrella aberdarensis	IPR002921;IPR029058	Fungal lipase-like domain;Alpha/Beta hydrolase fold	1	208
PC_03VR5X	PC_03VR5X	FGL1	PC_02Q014	.	PC_024XOX	.	.	Bondarzewia mesenterica	species	Bondarzewia mesenterica	IPR029058;IPR002921	Alpha/Beta hydrolase fold;Fungal lipase-like domain	1	212
PC_03VR5X	PC_03VR5X	FGL1	PC_02Q014	.	PC_02EHQG	.	.	Basidiobolus meristosporus CBS 931.73	strain	Basidiobolus meristosporus CBS 931.73	IPR029058;IPR002921	Alpha/Beta hydrolase fold;Fungal lipase-like domain	1	222
PC_03VR5X	PC_03VR5X	FGL1	PC_02Q014	.	PC_0483MJ	.	.	Ophiocordyceps australis	species	Ophiocordyceps australis	IPR029058;IPR002921	Alpha/Beta hydrolase fold;Fungal lipase-like domain	1	198
PC_03VR5X	PC_03VR5X	FGL1	PC_02Q014	.	PC_055J81	.	.	Coprinopsis cinerea okayama7#130;Coprinopsis cinerea;Coprinopsis cinerea AmutBmut pab1-1	species	Coprinopsis cinerea	IPR002921;IPR029058	Fungal lipase-like domain;Alpha/Beta hydrolase fold	1	249
PC_03VR5X	PC_03VR5X	FGL1	PC_02Q014	.	PC_05NMUH	.	.	Leucoagaricus sp. SymC.cos	species	Leucoagaricus sp. SymC.cos	IPR029058;IPR002921	Alpha/Beta hydrolase fold;Fungal lipase-like domain	1	169
PC_03VR5X	PC_03VR5X	FGL1	PC_02Q014	.	PC_086GA9	.	.	Lentinula edodes	species	Lentinula edodes	.	.	1	211
PC_03VR5X	PC_03VR5X	FGL1	PC_039VGI	.	PC_039VGI	.	.	Vanderwaltozyma polyspora DSM 70294;Tetrapisispora phaffii CBS 4417	family	Saccharomycetaceae	IPR029058;IPR002921	Alpha/Beta hydrolase fold;Fungal lipase-like domain	2	457
PC_03VR5X	PC_03VR5X	FGL1	PC_039VGI	.	PC_03TCYW	.	.	Komagataella phaffii CBS 7435;Komagataella pastoris;Komagataella phaffii GS115;Komagataella phaffii	genus	Komagataella	IPR002921;IPR029058	Fungal lipase-like domain;Alpha/Beta hydrolase fold	2	506
PC_03VR5X	PC_03VR5X	FGL1	PC_03VR5X	FGL1	PC_003IQ0	.	.	Hesseltinella vesiculosa	species	Hesseltinella vesiculosa	IPR002921;IPR029058	Fungal lipase-like domain;Alpha/Beta hydrolase fold	1	322
PC_03VR5X	PC_03VR5X	FGL1	PC_03VR5X	FGL1	PC_004JLQ	.	.	Thamnocephalis sphaerospora	species	Thamnocephalis sphaerospora	IPR029058;IPR002921	Alpha/Beta hydrolase fold;Fungal lipase-like domain	1	205
PC_03VR5X	PC_03VR5X	FGL1	PC_03VR5X	FGL1	PC_005SBG	.	.	Aspergillus heteromorphus CBS 117.55;Alternaria longipes;Penicillium nalgiovense;Fusarium sulphureum;Clonostachys rosea;Pseudogymnoascus sp. 24MN13;Fusarium sp. AF-8;Basidiobolus meristosporus CBS 931.73;Stagonospora sp. SRC1lsM3a;Aspergillus niger ATCC 1015;Fusarium heterosporum;Aspergillus welwitschiae;Aspergillus homomorphus CBS 101889;Coleophoma crateriformis;Fusarium proliferatum ET1;Aspergi…	kingdom	Fungi	IPR002921;IPR029058;IPR005592;IPR008675	Fungal lipase-like domain;Alpha/Beta hydrolase fold;Mono-/di-acylglycerol lipase, N-terminal;Mating factor alpha precursor, N-terminal	520	300
PC_03VR5X	PC_03VR5X	FGL1	PC_03VR5X	FGL1	PC_008RX7	.	.	Blyttiomyces helicus	species	Blyttiomyces helicus	IPR002921;IPR029058	Fungal lipase-like domain;Alpha/Beta hydrolase fold	9	305
PC_03VR5X	PC_03VR5X	FGL1	PC_03VR5X	FGL1	PC_008RXA	.	.	Rozella allomycis CSF55	strain	Rozella allomycis CSF55	IPR029058;IPR002921	Alpha/Beta hydrolase fold;Fungal lipase-like domain	2	242
PC_03VR5X	PC_03VR5X	FGL1	PC_03VR5X	FGL1	PC_008XAF	.	.	Lentinula edodes;Rhizopogon vinicolor AM-OR11-026;Phlebia centrifuga;Rhizopogon vesiculosus;Schizophyllum commune H4-8;Laccaria amethystina LaAM-08-1;Panaeolus cyanescens;Armillaria mellea DSM 3731;Leucoagaricus sp. SymC.cos;Paxillus involutus ATCC 200175;Phlebia brevispora HHB-7030 SS6	class	Agaricomycetes	IPR029058;IPR002921	Alpha/Beta hydrolase fold;Fungal lipase-like domain	16	242
PC_03VR5X	PC_03VR5X	FGL1	PC_03VR5X	FGL1	PC_00APSA	.	.	Zygosaccharomyces bailii ISA1307;Kluyveromyces lactis;Zygosaccharomyces parabailii;Kluyveromyces marxianus;Kazachstania naganishii CBS 8797;Hanseniaspora uvarum;Saccharomyces cerevisiae P283;Saccharomyces cerevisiae RM11-1a;Saccharomyces cerevisiae YJM789;Zygosaccharomyces bailii;Cyberlindnera jadinii NRRL Y-1542;Naumovozyma castellii CBS 4309;Saccharomyces cerevisiae R008;Nakaseomyces bacillispo…	clade	Opisthokonta	IPR002921;IPR029058	Fungal lipase-like domain;Alpha/Beta hydrolase fold	60	370
PC_03VR5X	PC_03VR5X	FGL1	PC_03VR5X	FGL1	PC_00F6LA	.	.	Nakazawaea wickerhamii;Yarrowia lipolytica CLIB122;Nadsonia fulvescens var. elongata DSM 6958;Yarrowia alimentaria;Yarrowia galli;Yarrowia phangngaensis;[Candida] hispaniensis;Yarrowia deformans;Yarrowia lipolytica;Yarrowia yakushimensis	order	Saccharomycetales	IPR002921;IPR029058;IPR005592	Fungal lipase-like domain;Alpha/Beta hydrolase fold;Mono-/di-acylglycerol lipase, N-terminal	34	334
PC_03VR5X	PC_03VR5X	FGL1	PC_03VR5X	FGL1	PC_00FQWJ	.	.	Yarrowia alimentaria	species	Yarrowia alimentaria	IPR002921;IPR029058	Fungal lipase-like domain;Alpha/Beta hydrolase fold	1	354
PC_03VR5X	PC_03VR5X	FGL1	PC_03VR5X	FGL1	PC_00G7TY	.	.	Conidiobolus coronatus;Conidiobolus coronatus NRRL 28638;Entomophthora planchoniana	order	Entomophthorales	IPR029058;IPR002921	Alpha/Beta hydrolase fold;Fungal lipase-like domain	2	278
PC_03VR5X	PC_03VR5X	FGL1	PC_03VR5X	FGL1	PC_00GEEJ	.	.	Conidiobolus coronatus;Conidiobolus coronatus NRRL 28638	species	Conidiobolus coronatus	IPR002921;IPR029058	Fungal lipase-like domain;Alpha/Beta hydrolase fold	1	257
PC_03VR5X	PC_03VR5X	FGL1	PC_03VR5X	FGL1	PC_00HDMV	.	.	Metarhizium guizhouense ARSEF 977;Metarhizium rileyi RCEF 4871;Metarhizium anisopliae ARSEF 549;Hirsutella minnesotensis 3608;Metarhizium album ARSEF 1941;Tolypocladium paradoxum;Metarhizium robertsii ARSEF 23;Pochonia chlamydosporia 123;Tolypocladium inflatum;Metarhizium robertsii;Moelleriella libera RCEF 2490;Metarhizium rileyi;Metarhizium anisopliae BRIP 53293;Metarhizium anisopliae BRIP 53284…	order	Hypocreales	IPR002921;IPR029058	Fungal lipase-like domain;Alpha/Beta hydrolase fold	36	365
PC_03VR5X	PC_03VR5X	FGL1	PC_03VR5X	FGL1	PC_00IUH5	.	.	Catenaria anguillulae PL171;Allomyces macrogynus ATCC 38327	order	Blastocladiales	IPR029058;IPR002921	Alpha/Beta hydrolase fold;Fungal lipase-like domain	7	360
PC_03VR5X	PC_03VR5X	FGL1	PC_03VR5X	FGL1	PC_00NGQZ	.	.	Tuber melanosporum Mel28;Choiromyces venosus 120613-1;Tuber magnatum;Sphaerosporella brunnea;Terfezia boudieri ATCC MYA-4762;Gaeumannomyces tritici R3-111a-1;Ascodesmis nigricans;Tuber melanosporum;Tuber borchii;Tuber aestivum	subphylum	Pezizomycotina	IPR002921;IPR029058	Fungal lipase-like domain;Alpha/Beta hydrolase fold	15	334
PC_03VR5X	PC_03VR5X	FGL1	PC_03VR5X	FGL1	PC_00OE8Q	.	.	Allomyces macrogynus ATCC 38327;Linderina pennispora;Dimargaris cristalligena;Coemansia reversa NRRL 1564	no rank	Fungi incertae sedis	IPR002921;IPR029058	Fungal lipase-like domain;Alpha/Beta hydrolase fold	10	232
PC_03VR5X	PC_03VR5X	FGL1	PC_03VR5X	FGL1	PC_00ORXP	.	.	Parastagonospora nodorum Sn4;Alternaria gaisen;Parastagonospora nodorum Sn79;Parastagonospora nodorum SN15;Alternaria porri;Periconia macrospinosa	order	Pleosporales	IPR029058;IPR002921;IPR005592	Alpha/Beta hydrolase fold;Fungal lipase-like domain;Mono-/di-acylglycerol lipase, N-terminal	6	318
PC_03VR5X	PC_03VR5X	FGL1	PC_03VR5X	FGL1	PC_00R6HJ	.	.	Panaeolus cyanescens	species	Panaeolus cyanescens	IPR029058;IPR002921	Alpha/Beta hydrolase fold;Fungal lipase-like domain	1	360
PC_03VR5X	PC_03VR5X	FGL1	PC_03VR5X	FGL1	PC_00U4DY	.	.	Alternaria tangelonis;Parastagonospora nodorum Sn4;Alternaria solani;Alternaria gaisen;Bipolaris maydis C5;Ascochyta rabiei;Alternaria alternata;Alternaria longipes;Alternaria dauci;Ascochyta lentis;Epicoccum nigrum;Alternaria citriarbusti;Curvularia lunata m118;Alternaria sp. MG1;Pyrenophora tritici-repentis;Phoma koolunga;Pyrenophora seminiperda CCB06;Lepidopterella palustris CBS 459.81;Alterna…	clade	leotiomyceta	IPR029058;IPR002921	Alpha/Beta hydrolase fold;Fungal lipase-like domain	68	392
PC_03VR5X	PC_03VR5X	FGL1	PC_03VR5X	FGL1	PC_00UKUA	.	.	Aspergillus heteromorphus CBS 117.55;Fusarium oxysporum f. sp. melonis 26406;Ophiostoma novo-ulmi subsp. novo-ulmi H327;Chaetothyriales sp. CBS 134916;Penicillium nalgiovense;Beauveria bassiana;Clonostachys rosea;Arthrobotrys oligospora;Epichloe gansuensis var. inebrians E818;Fusarium sp. AF-8;Paracoccidioides brasiliensis;Monosporascus sp. CRB-8-3;Zymoseptoria pseudotritici STIR04_2.2.1;Aspergil…	subphylum	Pezizomycotina	IPR002921;IPR029058	Fungal lipase-like domain;Alpha/Beta hydrolase fold	560	364
PC_03VR5X	PC_03VR5X	FGL1	PC_03VR5X	FGL1	PC_00UXJ9	.	.	Aspergillus glaucus CBS 516.65;Aspergillus cristatus;Aspergillus ruber CBS 135680	genus	Aspergillus	IPR029058;IPR002921	Alpha/Beta hydrolase fold;Fungal lipase-like domain	3	283
PC_03VR5X	PC_03VR5X	FGL1	PC_03VR5X	FGL1	PC_00V7FY	.	.	Moesziomyces antarcticus T-34;Neolentinus lepideus HHB14362 ss-1;Ganoderma boninense;Ganoderma sinense ZZ0214-1;Fusarium graminearum PH-1;Pleurotus ostreatus PC9;Gymnopus androsaceus JB14;Kalmanozyma brasiliensis GHG001;Obba rivulosa;Moesziomyces aphidis DSM 70725;Tilletiopsis washingtonensis;Dichomitus squalens;Sphaerobolus stellatus;Heliocybe sulcata;Sporisorium reilianum SRZ2;Tilletia walkeri;…	subkingdom	Dikarya	IPR002921;IPR029058	Fungal lipase-like domain;Alpha/Beta hydrolase fold	141	310
PC_03VR5X	PC_03VR5X	FGL1	PC_03VR5X	FGL1	PC_00W3M6	.	.	Yarrowia lipolytica CLIB122;Yarrowia alimentaria;Yarrowia galli;Yarrowia phangngaensis;Yarrowia lipolytica;Yarrowia yakushimensis	genus	Yarrowia	IPR002921;IPR029058	Fungal lipase-like domain;Alpha/Beta hydrolase fold	13	376
PC_03VR5X	PC_03VR5X	FGL1	PC_03VR5X	FGL1	PC_00WB2C	.	.	Aspergillus transmontanensis;Aspergillus parasiticus SU-1;Aspergillus parasiticus	genus	Aspergillus	IPR029058;IPR002921	Alpha/Beta hydrolase fold;Fungal lipase-like domain	3	284
PC_03VR5X	PC_03VR5X	FGL1	PC_03VR5X	FGL1	PC_00XE83	.	.	Pandora neoaphidis;Conidiobolus coronatus;Basidiobolus meristosporus CBS 931.73;Conidiobolus coronatus NRRL 28638	subphylum	Entomophthoromycotina	IPR029058;IPR002921	Alpha/Beta hydrolase fold;Fungal lipase-like domain	19	218
PC_03VR5X	PC_03VR5X	FGL1	PC_03VR5X	FGL1	PC_00YU3S	.	.	Choanephora cucurbitarum	species	Choanephora cucurbitarum	IPR002921;IPR029058	Fungal lipase-like domain;Alpha/Beta hydrolase fold	1	276
PC_03VR5X	PC_03VR5X	FGL1	PC_03VR5X	FGL1	PC_01096I	.	.	Pestalotiopsis fici W106-1;Malassezia restricta;Malassezia vespertilionis;Malassezia globosa;Sporisorium graminicola;Acaromyces ingoldii;Jaminaea rosea;Malassezia restricta CBS 7877;Pterula gracilis;Malassezia sympodialis ATCC 42132;Malassezia pachydermatis;Malassezia globosa CBS 7966;Ceraceosorus bombacis;Ceraceosorus guamensis;Pseudomicrostroma glucosiphilum;Hirsutella minnesotensis 3608	subkingdom	Dikarya	IPR029058;IPR002921	Alpha/Beta hydrolase fold;Fungal lipase-like domain	34	304
PC_03VR5X	PC_03VR5X	FGL1	PC_03VR5X	FGL1	PC_010X81	.	.	Catenaria anguillulae PL171	strain	Catenaria anguillulae PL171	IPR002921;IPR029058	Fungal lipase-like domain;Alpha/Beta hydrolase fold	1	332
PC_03VR5X	PC_03VR5X	FGL1	PC_03VR5X	FGL1	PC_013IKZ	.	.	Auricularia subglabra TFB-10046 SS5;Auricularia subglabra;Exidia glandulosa;Exidia glandulosa HHB12029	order	Auriculariales	IPR029058;IPR002921	Alpha/Beta hydrolase fold;Fungal lipase-like domain	3	283
PC_03VR5X	PC_03VR5X	FGL1	PC_03VR5X	FGL1	PC_01473Z	.	.	Trichosporon asahii var. asahii CBS 8904;Trichosporon asahii var. asahii CBS 2479;Apiotrichum porosum	family	Trichosporonaceae	IPR029058;IPR002921	Alpha/Beta hydrolase fold;Fungal lipase-like domain	3	323
PC_03VR5X	PC_03VR5X	FGL1	PC_03VR5X	FGL1	PC_014H66	.	.	Diplodia seriata;Neofusicoccum parvum UCRNP2	family	Botryosphaeriaceae	IPR002921;IPR029058;IPR005592	Fungal lipase-like domain;Alpha/Beta hydrolase fold;Mono-/di-acylglycerol lipase, N-terminal	2	258
PC_03VR5X	PC_03VR5X	FGL1	PC_03VR5X	FGL1	PC_017QS7	.	.	Powellomyces hirtus;Spizellomyces punctatus DAOM BR117;Spizellomyces sp. 'palustris'	order	Spizellomycetales	IPR002921;IPR029058	Fungal lipase-like domain;Alpha/Beta hydrolase fold	5	387
PC_03VR5X	PC_03VR5X	FGL1	PC_03VR5X	FGL1	PC_01C7KR	.	.	Tilletia laevis;Tilletia walkeri;Tilletia controversa;Tilletia caries;Tilletia indica	genus	Tilletia	IPR029058;IPR002921	Alpha/Beta hydrolase fold;Fungal lipase-like domain	32	418
PC_03VR5X	PC_03VR5X	FGL1	PC_03VR5X	FGL1	PC_01DDPZ	.	.	Rhizophagus irregularis DAOM 181602=DAOM 197198;Oehlia diaphana;Rhizophagus irregularis;Rhizophagus irregularis DAOM 197198w;Rhizophagus sp. MUCL 43196;Gigaspora rosea	class	Glomeromycetes	IPR002921;IPR029058	Fungal lipase-like domain;Alpha/Beta hydrolase fold	7	351
PC_03VR5X	PC_03VR5X	FGL1	PC_03VR5X	FGL1	PC_01DVGJ	.	.	Mixia osmundae IAM 14324	strain	Mixia osmundae IAM 14324	IPR029058;IPR002921	Alpha/Beta hydrolase fold;Fungal lipase-like domain	1	269
PC_03VR5X	PC_03VR5X	FGL1	PC_03VR5X	FGL1	PC_01H5FV	.	.	Coemansia reversa NRRL 1564	strain	Coemansia reversa NRRL 1564	IPR029058;IPR002921	Alpha/Beta hydrolase fold;Fungal lipase-like domain	1	261
PC_03VR5X	PC_03VR5X	FGL1	PC_03VR5X	FGL1	PC_01HK0A	.	.	Beauveria bassiana;Beauveria bassiana ARSEF 2860;Akanthomyces lecanii RCEF 1005;Beauveria bassiana D1-5;Beauveria brongniartii RCEF 3172;Cordyceps militaris;Cordyceps militaris CM01	family	Cordycipitaceae	IPR002921;IPR029058	Fungal lipase-like domain;Alpha/Beta hydrolase fold	8	358
PC_03VR5X	PC_03VR5X	FGL1	PC_03VR5X	FGL1	PC_01I5P1	.	.	Rhizoclosmatium globosum	species	Rhizoclosmatium globosum	IPR029058;IPR002921	Alpha/Beta hydrolase fold;Fungal lipase-like domain	2	299
PC_03VR5X	PC_03VR5X	FGL1	PC_03VR5X	FGL1	PC_01V7QH	.	.	Wickerhamomyces anomalus NRRL Y-366-8;Metschnikowia bicuspidata;[Candida] auris;Metschnikowia bicuspidata var. bicuspidata NRRL YB-4993;Wickerhamomyces ciferrii;Wickerhamomyces ciferrii NRRL Y-1031;Cyberlindnera jadinii NRRL Y-1542;Spathaspora sp. JA1;Metschnikowia sp. JCM 33374	order	Saccharomycetales	IPR029058;IPR002921	Alpha/Beta hydrolase fold;Fungal lipase-like domain	9	309
PC_03VR5X	PC_03VR5X	FGL1	PC_03VR5X	FGL1	PC_01VG0F	.	.	Glonium stellatum	species	Glonium stellatum	IPR029058;IPR002921	Alpha/Beta hydrolase fold;Fungal lipase-like domain	1	202
PC_03VR5X	PC_03VR5X	FGL1	PC_03VR5X	FGL1	PC_01VM8D	.	.	Rickenella mellea	species	Rickenella mellea	IPR002921;IPR029058	Fungal lipase-like domain;Alpha/Beta hydrolase fold	3	346
PC_03VR5X	PC_03VR5X	FGL1	PC_03VR5X	FGL1	PC_01Z3WQ	.	.	Ophiostoma piceae UAMH 11346;Ophiostoma novo-ulmi subsp. novo-ulmi H327;Sporothrix insectorum RCEF 264	family	Ophiostomataceae	IPR002921;IPR029058	Fungal lipase-like domain;Alpha/Beta hydrolase fold	3	356
PC_03VR5X	PC_03VR5X	FGL1	PC_03VR5X	FGL1	PC_01ZJ9E	.	.	Laetiporus sulphureus 93-53	strain	Laetiporus sulphureus 93-53	IPR029058	Alpha/Beta hydrolase fold	1	237
PC_03VR5X	PC_03VR5X	FGL1	PC_03VR5X	FGL1	PC_01ZPAF	.	.	Catenaria anguillulae PL171	strain	Catenaria anguillulae PL171	IPR029058;IPR002921	Alpha/Beta hydrolase fold;Fungal lipase-like domain	1	371
PC_03VR5X	PC_03VR5X	FGL1	PC_03VR5X	FGL1	PC_020HU9	.	.	Cyberlindnera fabianii	species	Cyberlindnera fabianii	IPR029058;IPR002921	Alpha/Beta hydrolase fold;Fungal lipase-like domain	2	333
PC_03VR5X	PC_03VR5X	FGL1	PC_03VR5X	FGL1	PC_022JDD	.	.	Basidiobolus meristosporus CBS 931.73	strain	Basidiobolus meristosporus CBS 931.73	IPR029058;IPR002921	Alpha/Beta hydrolase fold;Fungal lipase-like domain	1	327
PC_03VR5X	PC_03VR5X	FGL1	PC_03VR5X	FGL1	PC_023PP0	.	.	Basidiobolus meristosporus CBS 931.73	strain	Basidiobolus meristosporus CBS 931.73	IPR002921;IPR029058	Fungal lipase-like domain;Alpha/Beta hydrolase fold	1	348
PC_03VR5X	PC_03VR5X	FGL1	PC_03VR5X	FGL1	PC_0259R9	.	.	Synchytrium endobioticum	species	Synchytrium endobioticum	IPR002921;IPR029058	Fungal lipase-like domain;Alpha/Beta hydrolase fold	2	399
PC_03VR5X	PC_03VR5X	FGL1	PC_03VR5X	FGL1	PC_02DBKR	.	.	Ophiocordyceps australis;Tolypocladium paradoxum	family	Ophiocordycipitaceae	IPR029058;IPR002921	Alpha/Beta hydrolase fold;Fungal lipase-like domain	3	458
PC_03VR5X	PC_03VR5X	FGL1	PC_03VR5X	FGL1	PC_02DQ0W	.	.	Hydnomerulius pinastri MD-312;Eutypa lata UCREL1;Bipolaris maydis C5;Armillaria mellea DSM 3731;Metarhizium rileyi RCEF 4871;Alternaria longipes;Hirsutella minnesotensis 3608;Chaetothyriales sp. CBS 134916;Volvariella volvacea V23;Beauveria bassiana;Pyrenophora seminiperda CCB06;Beauveria bassiana ARSEF 2860;Pleurotus ostreatus PC9;Gymnopus androsaceus JB14;Agaricus bisporus var. bisporus H97;Las…	subkingdom	Dikarya	IPR029058;IPR002921;IPR005592	Alpha/Beta hydrolase fold;Fungal lipase-like domain;Mono-/di-acylglycerol lipase, N-terminal	252	284
PC_03VR5X	PC_03VR5X	FGL1	PC_03VR5X	FGL1	PC_02ENNW	.	.	Blyttiomyces helicus	species	Blyttiomyces helicus	IPR029058;IPR002921	Alpha/Beta hydrolase fold;Fungal lipase-like domain	2	239
PC_03VR5X	PC_03VR5X	FGL1	PC_03VR5X	FGL1	PC_02GCHZ	.	.	Aspergillus flavus AF70;Aspergillus oryzae;Aspergillus oryzae 100-8;Aspergillus oryzae RIB40;Aspergillus minisclerotigenes;Aspergillus oryzae 3.042;Aspergillus flavus NRRL3357	genus	Aspergillus	IPR029058;IPR002921	Alpha/Beta hydrolase fold;Fungal lipase-like domain	9	308
PC_03VR5X	PC_03VR5X	FGL1	PC_03VR5X	FGL1	PC_02HNAQ	.	.	Auricularia subglabra TFB-10046 SS5;Auricularia subglabra	species	Auricularia subglabra	IPR029058;IPR000719;IPR002921;IPR011009	Alpha/Beta hydrolase fold;Protein kinase domain;Fungal lipase-like domain;Protein kinase-like domain superfamily	1	373
PC_03VR5X	PC_03VR5X	FGL1	PC_03VR5X	FGL1	PC_02HQK7	.	.	Trichosporon asahii var. asahii CBS 8904;Tremella mesenterica;Apiotrichum porosum;Dacryopinax primogenitus;Saitozyma podzolica;Kockovaella imperatae;Calocera viscosa TUFC12733;Trichosporon asahii var. asahii CBS 2479;Calocera cornea HHB12733	subphylum	Agaricomycotina	IPR029058;IPR002921	Alpha/Beta hydrolase fold;Fungal lipase-like domain	12	293
PC_03VR5X	PC_03VR5X	FGL1	PC_03VR5X	FGL1	PC_02IUQL	.	.	Gonapodya prolifera;Gonapodya prolifera JEL478	species	Gonapodya prolifera	IPR002921;IPR029058	Fungal lipase-like domain;Alpha/Beta hydrolase fold	3	331
PC_03VR5X	PC_03VR5X	FGL1	PC_03VR5X	FGL1	PC_02KK5P	.	.	Cyberlindnera fabianii;Ascoidea rubescens DSM 1968;[Candida] haemuloni;Candida albicans P76067;[Candida] duobushaemulonis;Candida albicans P37037;Ascoidea rubescens NRRL Y17699;Candida albicans P37039;Candida albicans P87;Candida albicans P75016;Clavispora lusitaniae ATCC 42720;Candida albicans P34048;Candida albicans P37005;Candida albicans P60002;Candida tropicalis MYA-3404;Lodderomyces elongis…	order	Saccharomycetales	IPR002921;IPR029058;IPR007918	Fungal lipase-like domain;Alpha/Beta hydrolase fold;Mitochondrial distribution/morphology family 35/apoptosis	51	336
PC_03VR5X	PC_03VR5X	FGL1	PC_03VR5X	FGL1	PC_02N9PF	.	.	Choiromyces venosus 120613-1	strain	Choiromyces venosus 120613-1	IPR002921;IPR029058	Fungal lipase-like domain;Alpha/Beta hydrolase fold	1	298
PC_03VR5X	PC_03VR5X	FGL1	PC_03VR5X	FGL1	PC_02PTE1	.	.	Batrachochytrium dendrobatidis JAM81;Batrachochytrium dendrobatidis JEL423	species	Batrachochytrium dendrobatidis	IPR029058;IPR002921	Alpha/Beta hydrolase fold;Fungal lipase-like domain	2	385
PC_03VR5X	PC_03VR5X	FGL1	PC_03VR5X	FGL1	PC_02QP5H	.	.	Blyttiomyces helicus	species	Blyttiomyces helicus	IPR002921;IPR029058	Fungal lipase-like domain;Alpha/Beta hydrolase fold	2	386
PC_03VR5X	PC_03VR5X	FGL1	PC_03VR5X	FGL1	PC_02R7X1	.	.	Dimargaris cristalligena;Rhizoclosmatium globosum;Linderina pennispora	no rank	Fungi incertae sedis	IPR029058;IPR002921	Alpha/Beta hydrolase fold;Fungal lipase-like domain	5	229
PC_03VR5X	PC_03VR5X	FGL1	PC_03VR5X	FGL1	PC_02SQUG	.	.	Yarrowia lipolytica CLIB122;Yarrowia alimentaria;Yarrowia galli;Yarrowia phangngaensis;Yarrowia deformans;Yarrowia lipolytica;Yarrowia yakushimensis	genus	Yarrowia	IPR002921;IPR029058	Fungal lipase-like domain;Alpha/Beta hydrolase fold	38	371
PC_03VR5X	PC_03VR5X	FGL1	PC_03VR5X	FGL1	PC_02TQYZ	.	.	Batrachochytrium dendrobatidis JAM81;Batrachochytrium dendrobatidis JEL423;Batrachochytrium salamandrivorans	genus	Batrachochytrium	IPR029058;IPR002921	Alpha/Beta hydrolase fold;Fungal lipase-like domain	6	300
PC_03VR5X	PC_03VR5X	FGL1	PC_03VR5X	FGL1	PC_02UKNL	.	.	Endogone sp. FLAS-F59071;Endogone	genus	Endogone	IPR002921;IPR029058	Fungal lipase-like domain;Alpha/Beta hydrolase fold	1	280
PC_03VR5X	PC_03VR5X	FGL1	PC_03VR5X	FGL1	PC_030SBV	FGL1	Q6WER3#PHI:432__PHI:4212__PHI:4242	Cordyceps javanica;Bipolaris maydis C5;Eutypa lata UCREL1;Ascochyta rabiei;Colletotrichum shisoi;Trichoderma atroviride IMI 206040;Venturia pyrina;Fusarium oxysporum f. sp. melonis 26406;Alternaria longipes;Lachnellula hyalina;Monosporascus ibericus;Hirsutella minnesotensis 3608;Aspergillus bertholletius;Neurospora crassa;Colletotrichum fructicola;Fusarium oxysporum f. sp. cubense;Clonostachys ro…	subphylum	Pezizomycotina	IPR029058;IPR002921;IPR005592	Alpha/Beta hydrolase fold;Fungal lipase-like domain;Mono-/di-acylglycerol lipase, N-terminal	333	322
PC_03VR5X	PC_03VR5X	FGL1	PC_03VR5X	FGL1	PC_035ZUN	.	.	Aspergillus avenaceus;Aspergillus terreus NIH2624;Aspergillus tanneri;Penicillium subrubescens	family	Aspergillaceae	IPR029058;IPR002921	Alpha/Beta hydrolase fold;Fungal lipase-like domain	4	228
PC_03VR5X	PC_03VR5X	FGL1	PC_03VR5X	FGL1	PC_037H58	.	.	Rhizophagus irregularis DAOM 197198w;Rhizophagus irregularis;Rhizophagus irregularis DAOM 181602=DAOM 197198	species	Rhizophagus irregularis	IPR029058;IPR002921	Alpha/Beta hydrolase fold;Fungal lipase-like domain	19	229
PC_03VR5X	PC_03VR5X	FGL1	PC_03VR5X	FGL1	PC_03BMIL	.	.	Dimargaris cristalligena	species	Dimargaris cristalligena	IPR029058;IPR002921	Alpha/Beta hydrolase fold;Fungal lipase-like domain	1	290
PC_03VR5X	PC_03VR5X	FGL1	PC_03VR5X	FGL1	PC_03BMJ6	.	.	Rozella allomycis CSF55	strain	Rozella allomycis CSF55	IPR002921;IPR029058	Fungal lipase-like domain;Alpha/Beta hydrolase fold	2	336
PC_03VR5X	PC_03VR5X	FGL1	PC_03VR5X	FGL1	PC_03DDH8	.	.	Botryobasidium botryosum FD-172 SS1;Rhizoctonia solani AG-1 IA	order	Cantharellales	IPR002921;IPR029058	Fungal lipase-like domain;Alpha/Beta hydrolase fold	2	281
PC_03VR5X	PC_03VR5X	FGL1	PC_03VR5X	FGL1	PC_03GM1P	.	.	Cordyceps militaris CM01;Cordyceps fumosorosea ARSEF 2679	genus	Cordyceps	IPR029058;IPR002921	Alpha/Beta hydrolase fold;Fungal lipase-like domain	2	230
PC_03VR5X	PC_03VR5X	FGL1	PC_03VR5X	FGL1	PC_03I3DW	.	.	Brettanomyces bruxellensis CBS 2499;Pichia membranifaciens NRRL Y-2026;Saccharomyces cerevisiae AWRI796;Pichia membranifaciens	order	Saccharomycetales	IPR029058;IPR002921	Alpha/Beta hydrolase fold;Fungal lipase-like domain	4	257
PC_03VR5X	PC_03VR5X	FGL1	PC_03VR5X	FGL1	PC_03JUIJ	.	.	Puccinia triticina 1-1 BBBD Race 1;Puccinia graminis f. sp. tritici	genus	Puccinia	IPR029058;IPR002921	Alpha/Beta hydrolase fold;Fungal lipase-like domain	2	264
PC_03VR5X	PC_03VR5X	FGL1	PC_03VR5X	FGL1	PC_03OFBL	.	.	Conidiobolus coronatus;Conidiobolus coronatus NRRL 28638	species	Conidiobolus coronatus	IPR002921;IPR029058	Fungal lipase-like domain;Alpha/Beta hydrolase fold	3	346
PC_03VR5X	PC_03VR5X	FGL1	PC_03VR5X	FGL1	PC_03PDS4	.	.	Paramicrosporidium saccamoebae	species	Paramicrosporidium saccamoebae	IPR002921;IPR029058	Fungal lipase-like domain;Alpha/Beta hydrolase fold	1	216
PC_03VR5X	PC_03VR5X	FGL1	PC_03VR5X	FGL1	PC_03QA73	.	.	Allomyces macrogynus ATCC 38327	strain	Allomyces macrogynus ATCC 38327	IPR002921;IPR029058	Fungal lipase-like domain;Alpha/Beta hydrolase fold	4	370
PC_03VR5X	PC_03VR5X	FGL1	PC_03VR5X	FGL1	PC_03S3ML	.	.	Hesseltinella vesiculosa	species	Hesseltinella vesiculosa	IPR029058;IPR002921	Alpha/Beta hydrolase fold;Fungal lipase-like domain	2	321
PC_03VR5X	PC_03VR5X	FGL1	PC_03VR5X	FGL1	PC_03S939	.	.	Gigaspora rosea	species	Gigaspora rosea	IPR029058;IPR002921	Alpha/Beta hydrolase fold;Fungal lipase-like domain	1	277
PC_03VR5X	PC_03VR5X	FGL1	PC_03VR5X	FGL1	PC_03SY2E	.	.	Conidiobolus coronatus;Pandora neoaphidis;Conidiobolus coronatus NRRL 28638	order	Entomophthorales	IPR029058;IPR002921	Alpha/Beta hydrolase fold;Fungal lipase-like domain	7	337
PC_03VR5X	PC_03VR5X	FGL1	PC_03VR5X	FGL1	PC_03TEB6	.	.	Wallemia hederae;Wallemia mellicola;Wallemia mellicola CBS 633.66;Wallemia ichthyophaga EXF-994;Wallemia ichthyophaga	genus	Wallemia	IPR002921;IPR029058	Fungal lipase-like domain;Alpha/Beta hydrolase fold	6	321
PC_03VR5X	PC_03VR5X	FGL1	PC_03VR5X	FGL1	PC_03VR5X	.	.	Coemansia reversa NRRL 1564;Linderina pennispora;Dimargaris cristalligena;Syncephalis pseudoplumigaleata	phylum	Zoopagomycota	IPR029058;IPR002921	Alpha/Beta hydrolase fold;Fungal lipase-like domain	8	257
PC_03VR5X	PC_03VR5X	FGL1	PC_03VR5X	FGL1	PC_03XZ5U	.	.	Yarrowia galli;Yarrowia lipolytica CLIB122;Yarrowia lipolytica;Yarrowia alimentaria	genus	Yarrowia	IPR002921;IPR029058	Fungal lipase-like domain;Alpha/Beta hydrolase fold	4	412
PC_03VR5X	PC_03VR5X	FGL1	PC_03VR5X	FGL1	PC_041LPD	.	.	Aspergillus violaceofuscus CBS 115571	strain	Aspergillus violaceofuscus CBS 115571	IPR029058;IPR002921	Alpha/Beta hydrolase fold;Fungal lipase-like domain	1	220
PC_03VR5X	PC_03VR5X	FGL1	PC_03VR5X	FGL1	PC_042J25	.	.	Rhizopus microsporus	species	Rhizopus microsporus	IPR029058;IPR002921	Alpha/Beta hydrolase fold;Fungal lipase-like domain	1	227
PC_03VR5X	PC_03VR5X	FGL1	PC_03VR5X	FGL1	PC_043BPR	.	.	Phialophora attinorum	species	Phialophora attinorum	IPR029058;IPR002921	Alpha/Beta hydrolase fold;Fungal lipase-like domain	1	191
PC_03VR5X	PC_03VR5X	FGL1	PC_03VR5X	FGL1	PC_04BZU1	.	.	Syncephalis pseudoplumigaleata	species	Syncephalis pseudoplumigaleata	IPR029058;IPR002921	Alpha/Beta hydrolase fold;Fungal lipase-like domain	1	316
PC_03VR5X	PC_03VR5X	FGL1	PC_03VR5X	FGL1	PC_04CS60	.	.	Aspergillus wentii DTO 134E9	strain	Aspergillus wentii DTO 134E9	IPR029058;IPR002921	Alpha/Beta hydrolase fold;Fungal lipase-like domain	1	207
PC_03VR5X	PC_03VR5X	FGL1	PC_03VR5X	FGL1	PC_04EA9S	.	.	Leucoagaricus sp. SymC.cos;Pleurotus ostreatus PC9	order	Agaricales	IPR029058;IPR002921	Alpha/Beta hydrolase fold;Fungal lipase-like domain	2	226
PC_03VR5X	PC_03VR5X	FGL1	PC_03VR5X	FGL1	PC_04FOVM	.	.	Rhizophagus irregularis DAOM 181602=DAOM 197198	strain	Rhizophagus irregularis DAOM 181602=DAOM 197198	IPR029058;IPR002921	Alpha/Beta hydrolase fold;Fungal lipase-like domain	1	219
PC_03VR5X	PC_03VR5X	FGL1	PC_03VR5X	FGL1	PC_04H7ZD	.	.	Rhizophagus irregularis	species	Rhizophagus irregularis	IPR029058;IPR002921	Alpha/Beta hydrolase fold;Fungal lipase-like domain	1	298
PC_03VR5X	PC_03VR5X	FGL1	PC_03VR5X	FGL1	PC_04JAPL	.	.	Conidiobolus coronatus;Conidiobolus coronatus NRRL 28638	species	Conidiobolus coronatus	IPR029058;IPR002921	Alpha/Beta hydrolase fold;Fungal lipase-like domain	3	281
PC_03VR5X	PC_03VR5X	FGL1	PC_03VR5X	FGL1	PC_04KTCJ	.	.	Lichtheimia corymbifera JMRC:FSU:9682;Lichtheimia ramosa	genus	Lichtheimia	IPR029058;IPR002921	Alpha/Beta hydrolase fold;Fungal lipase-like domain	3	273
PC_03VR5X	PC_03VR5X	FGL1	PC_03VR5X	FGL1	PC_04L4ED	.	.	Kuraishia capsulata CBS 1993	strain	Kuraishia capsulata CBS 1993	IPR002921;IPR029058	Fungal lipase-like domain;Alpha/Beta hydrolase fold	1	348
PC_03VR5X	PC_03VR5X	FGL1	PC_03VR5X	FGL1	PC_04PE4A	.	.	Cyberlindnera fabianii;Nakazawaea wickerhamii;Cyberlindnera jadinii NRRL Y-1542;Candida albicans P37037;Tortispora caseinolytica;Candida albicans P75016;Candida albicans P87;Candida albicans P37039;Candida albicans 12C;Clavispora lusitaniae ATCC 42720;Candida albicans P34048;Candida albicans P37005;Candida albicans P60002;Candida tropicalis MYA-3404;Candida viswanathii;Lodderomyces elongisporus N…	clade	saccharomyceta	IPR002921;IPR029058	Fungal lipase-like domain;Alpha/Beta hydrolase fold	59	342
PC_03VR5X	PC_03VR5X	FGL1	PC_03VR5X	FGL1	PC_04Q7BF	.	.	Geotrichum candidum	species	Geotrichum candidum	IPR029058;IPR002921	Alpha/Beta hydrolase fold;Fungal lipase-like domain	1	359
PC_03VR5X	PC_03VR5X	FGL1	PC_03VR5X	FGL1	PC_04R6NI	.	.	Lasallia pustulata	species	Lasallia pustulata	IPR029058;IPR002921	Alpha/Beta hydrolase fold;Fungal lipase-like domain	2	368
PC_03VR5X	PC_03VR5X	FGL1	PC_03VR5X	FGL1	PC_04S0OQ	.	.	Pachysolen tannophilus NRRL Y-2460;Wickerhamomyces anomalus NRRL Y-366-8	order	Saccharomycetales	IPR029058;IPR002921	Alpha/Beta hydrolase fold;Fungal lipase-like domain	2	282
PC_03VR5X	PC_03VR5X	FGL1	PC_03VR5X	FGL1	PC_04SHTC	.	.	Linderina pennispora	species	Linderina pennispora	IPR002921;IPR029058	Fungal lipase-like domain;Alpha/Beta hydrolase fold	2	338
PC_03VR5X	PC_03VR5X	FGL1	PC_03VR5X	FGL1	PC_04UBPV	.	.	Conidiobolus coronatus;Conidiobolus coronatus NRRL 28638	species	Conidiobolus coronatus	IPR002921;IPR029058	Fungal lipase-like domain;Alpha/Beta hydrolase fold	1	341
PC_03VR5X	PC_03VR5X	FGL1	PC_03VR5X	FGL1	PC_04VZ8Z	.	.	Cyberlindnera fabianii;Yarrowia lipolytica CLIB122;Yarrowia phangngaensis;Saccharomycetaceae sp. 'Ashbya aceri';Komagataella phaffii GS115;Komagataella phaffii CBS 7435;Wickerhamomyces anomalus NRRL Y-366-8;Debaryomyces fabryi;Ambrosiozyma philentoma;Saccharomycodes ludwigii;Yarrowia alimentaria;Eremothecium cymbalariae DBVPG#7215;Kuraishia capsulata CBS 1993;Komagataella phaffii;Wickerhamomyces …	order	Saccharomycetales	IPR002921;IPR029058	Fungal lipase-like domain;Alpha/Beta hydrolase fold	40	324
PC_03VR5X	PC_03VR5X	FGL1	PC_03VR5X	FGL1	PC_04WNS4	.	.	Beauveria bassiana;Cordyceps javanica;Passalora fulva;Talaromyces piceae;Chaetothyriales sp. CBS 132003;Grosmannia clavigera kw1407;Talaromyces islandicus;Cordyceps sp. RAO-2017	clade	leotiomyceta	IPR029058;IPR002921	Alpha/Beta hydrolase fold;Fungal lipase-like domain	9	255
PC_03VR5X	PC_03VR5X	FGL1	PC_03VR5X	FGL1	PC_052LHN	.	.	Acaromyces ingoldii	species	Acaromyces ingoldii	IPR029058;IPR002921	Alpha/Beta hydrolase fold;Fungal lipase-like domain	1	311
PC_03VR5X	PC_03VR5X	FGL1	PC_03VR5X	FGL1	PC_053COU	.	.	Rhizoctonia solani;Rhizoctonia solani AG-1 IB;Rhizoctonia solani AG-1 IA	species	Rhizoctonia solani	IPR029058;IPR002921	Alpha/Beta hydrolase fold;Fungal lipase-like domain	5	240
PC_03VR5X	PC_03VR5X	FGL1	PC_03VR5X	FGL1	PC_0557JR	.	.	Batrachochytrium salamandrivorans	species	Batrachochytrium salamandrivorans	IPR002921;IPR029058	Fungal lipase-like domain;Alpha/Beta hydrolase fold	1	367
PC_03VR5X	PC_03VR5X	FGL1	PC_03VR5X	FGL1	PC_05A8LO	.	.	Aspergillus fumigatus Af293;Aspergillus fumigatus var. RP-2014;Aspergillus fumigatus A1163	species	Aspergillus fumigatus	IPR029058	Alpha/Beta hydrolase fold	2	247
PC_03VR5X	PC_03VR5X	FGL1	PC_03VR5X	FGL1	PC_05D2HQ	.	.	Rhizophagus irregularis	species	Rhizophagus irregularis	IPR029058;IPR002921	Alpha/Beta hydrolase fold;Fungal lipase-like domain	1	267
PC_03VR5X	PC_03VR5X	FGL1	PC_03VR5X	FGL1	PC_05EPGQ	.	.	Tilletia laevis;Serendipita vermifera MAFF 305830;Tilletia walkeri;Glomus cerebriforme;Tilletia controversa;Rhizophagus clarus;Tilletia caries;Serendipita vermifera 'subsp. bescii';Tilletia indica	kingdom	Fungi	IPR002921;IPR029058	Fungal lipase-like domain;Alpha/Beta hydrolase fold	9	351
PC_03VR5X	PC_03VR5X	FGL1	PC_03VR5X	FGL1	PC_05GV4D	.	.	Neolecta irregularis DAH-3;Neolecta irregularis	species	Neolecta irregularis	IPR002921;IPR029058	Fungal lipase-like domain;Alpha/Beta hydrolase fold	1	296
PC_03VR5X	PC_03VR5X	FGL1	PC_03VR5X	FGL1	PC_05I0VF	.	.	Cordyceps javanica;Aspergillus luchuensis CBS 106.47;Aspergillus terreus NIH2624;Aspergillus phoenicis ATCC 13157;Aspergillus niger CBS 101883;Aspergillus sydowii CBS 593.65;Hirsutella minnesotensis 3608;Ustilaginoidea virens;Aspergillus oryzae RIB40;Epichloe gansuensis var. inebrians E818;Moelleriella libera RCEF 2490;Aspergillus parasiticus;Aspergillus niger ATCC 1015;Botryosphaeria dothidea;As…	subkingdom	Dikarya	IPR029058;IPR002921	Alpha/Beta hydrolase fold;Fungal lipase-like domain	127	281
PC_03VR5X	PC_03VR5X	FGL1	PC_03VR5X	FGL1	PC_05K4XE	.	.	Xylaria grammica	species	Xylaria grammica	IPR002921;IPR029058	Fungal lipase-like domain;Alpha/Beta hydrolase fold	2	357
PC_03VR5X	PC_03VR5X	FGL1	PC_03VR5X	FGL1	PC_05N6H5	.	.	Dimargaris cristalligena;Syncephalis pseudoplumigaleata;Thamnocephalis sphaerospora	phylum	Zoopagomycota	IPR029058;IPR002921;IPR000048	Alpha/Beta hydrolase fold;Fungal lipase-like domain;IQ motif, EF-hand binding site	6	194
PC_03VR5X	PC_03VR5X	FGL1	PC_03VR5X	FGL1	PC_05OBU3	.	.	Aspergillus kawachii IFO 4308;Aspergillus piperis CBS 112811;Aspergillus eucalypticola CBS 122712;Aspergillus kawachii;Aspergillus niger CBS 101883;Aspergillus phoenicis ATCC 13157;Aspergillus aculeatinus CBS 121060;Aspergillus niger NRRL3;Aspergillus japonicus CBS 114.51;Aspergillus niger ATCC 13496;Aspergillus neoniger CBS 115656;Aspergillus vadensis CBS 113365;Aspergillus niger ATCC 1015;Asper…	genus	Aspergillus	IPR002921;IPR005592;IPR029058	Fungal lipase-like domain;Mono-/di-acylglycerol lipase, N-terminal;Alpha/Beta hydrolase fold	26	297
PC_03VR5X	PC_03VR5X	FGL1	PC_03VR5X	FGL1	PC_05S3GJ	.	.	Pochonia chlamydosporia 123	strain	Pochonia chlamydosporia 123	IPR002921;IPR029058	Fungal lipase-like domain;Alpha/Beta hydrolase fold	1	233
PC_03VR5X	PC_03VR5X	FGL1	PC_03VR5X	FGL1	PC_05TS2K	.	.	Dimargaris cristalligena	species	Dimargaris cristalligena	IPR029058;IPR002921	Alpha/Beta hydrolase fold;Fungal lipase-like domain	2	240
PC_03VR5X	PC_03VR5X	FGL1	PC_03VR5X	FGL1	PC_05WTMF	.	.	[Candida] hispaniensis	species	[Candida] hispaniensis	IPR029058;IPR002921	Alpha/Beta hydrolase fold;Fungal lipase-like domain	1	299
PC_03VR5X	PC_03VR5X	FGL1	PC_03VR5X	FGL1	PC_05XWUZ	.	.	Blyttiomyces helicus	species	Blyttiomyces helicus	IPR029058;IPR002921	Alpha/Beta hydrolase fold;Fungal lipase-like domain	1	229
PC_03VR5X	PC_03VR5X	FGL1	PC_03VR5X	FGL1	PC_0608BG	.	.	Chytriomyces confervae;Rhizoclosmatium globosum;Catenaria anguillulae PL171	no rank	Fungi incertae sedis	IPR029058;IPR002921	Alpha/Beta hydrolase fold;Fungal lipase-like domain	10	298
PC_03VR5X	PC_03VR5X	FGL1	PC_03VR5X	FGL1	PC_062QAM	.	.	Rhizophagus irregularis;Rhizophagus irregularis DAOM 181602=DAOM 197198	species	Rhizophagus irregularis	IPR002921;IPR029058	Fungal lipase-like domain;Alpha/Beta hydrolase fold	2	297
PC_03VR5X	PC_03VR5X	FGL1	PC_03VR5X	FGL1	PC_069Q28	.	.	Mucor lusitanicus CBS 277.49	strain	Mucor lusitanicus CBS 277.49	IPR029058;IPR002921	Alpha/Beta hydrolase fold;Fungal lipase-like domain	2	233
PC_03VR5X	PC_03VR5X	FGL1	PC_03VR5X	FGL1	PC_06DEH2	.	.	Malassezia sympodialis ATCC 42132;Malassezia pachydermatis	genus	Malassezia	IPR029058;IPR002921	Alpha/Beta hydrolase fold;Fungal lipase-like domain	4	291
PC_03VR5X	PC_03VR5X	FGL1	PC_03VR5X	FGL1	PC_06IVNV	.	.	Jimgerdemannia flammicorona;Rhizophagus irregularis DAOM 181602=DAOM 197198;Lichtheimia ramosa;Rhizopus microsporus;Endogone;Rhizophagus clarus;Absidia reflexa;Absidia repens;Rhizophagus irregularis;Dimargaris cristalligena;Syncephalastrum racemosum;Saksenaea vasiformis B4078;Phycomyces blakesleeanus NRRL 1555(-);Rhizomucor miehei;Rhizophagus irregularis DAOM 197198w;Glomus cerebriforme;Rhizopus …	no rank	Fungi incertae sedis	IPR002921;IPR029058	Fungal lipase-like domain;Alpha/Beta hydrolase fold	93	295
PC_03VR5X	PC_03VR5X	FGL1	PC_03VR5X	FGL1	PC_06JRNN	.	.	Blyttiomyces helicus	species	Blyttiomyces helicus	IPR029058;IPR002921	Alpha/Beta hydrolase fold;Fungal lipase-like domain	1	247
PC_03VR5X	PC_03VR5X	FGL1	PC_03VR5X	FGL1	PC_06NK64	.	.	Absidia repens	species	Absidia repens	IPR002921;IPR029058	Fungal lipase-like domain;Alpha/Beta hydrolase fold	1	344
PC_03VR5X	PC_03VR5X	FGL1	PC_03VR5X	FGL1	PC_06O7NU	.	.	Syncephalis pseudoplumigaleata;Thamnocephalis sphaerospora	order	Zoopagales	IPR029058;IPR002921	Alpha/Beta hydrolase fold;Fungal lipase-like domain	3	240
PC_03VR5X	PC_03VR5X	FGL1	PC_03VR5X	FGL1	PC_06OKVA	.	.	Lentinula edodes	species	Lentinula edodes	IPR029058;IPR002921	Alpha/Beta hydrolase fold;Fungal lipase-like domain	2	328
PC_03VR5X	PC_03VR5X	FGL1	PC_03VR5X	FGL1	PC_06Q5FA	.	.	Conidiobolus coronatus;Conidiobolus coronatus NRRL 28638	species	Conidiobolus coronatus	IPR002921;IPR029058	Fungal lipase-like domain;Alpha/Beta hydrolase fold	1	304
PC_03VR5X	PC_03VR5X	FGL1	PC_03VR5X	FGL1	PC_06TO19	.	.	Diversispora epigaea;Basidiobolus meristosporus CBS 931.73;Dimargaris cristalligena;Gigaspora rosea;Diversispora versiformis	no rank	Fungi incertae sedis	IPR002921;IPR029058	Fungal lipase-like domain;Alpha/Beta hydrolase fold	12	317
PC_03VR5X	PC_03VR5X	FGL1	PC_03VR5X	FGL1	PC_06VSKB	.	.	Volvariella volvacea V23;Armillaria ostoyae	order	Agaricales	IPR029058;IPR002921	Alpha/Beta hydrolase fold;Fungal lipase-like domain	2	235
PC_03VR5X	PC_03VR5X	FGL1	PC_03VR5X	FGL1	PC_06XHMS	.	.	Batrachochytrium dendrobatidis JAM81;Batrachochytrium dendrobatidis JEL423	species	Batrachochytrium dendrobatidis	IPR029058;IPR002921	Alpha/Beta hydrolase fold;Fungal lipase-like domain	1	261
PC_03VR5X	PC_03VR5X	FGL1	PC_03VR5X	FGL1	PC_06Y70Z	.	.	Aspergillus sclerotialis	species	Aspergillus sclerotialis	IPR002921;IPR029058	Fungal lipase-like domain;Alpha/Beta hydrolase fold	1	197
PC_03VR5X	PC_03VR5X	FGL1	PC_03VR5X	FGL1	PC_06Y8KR	.	.	Phialocephala subalpina	species	Phialocephala subalpina	IPR029058;IPR005592;IPR002921	Alpha/Beta hydrolase fold;Mono-/di-acylglycerol lipase, N-terminal;Fungal lipase-like domain	1	250
PC_03VR5X	PC_03VR5X	FGL1	PC_03VR5X	FGL1	PC_0715IP	.	.	Ceraceosorus guamensis;Ceraceosorus bombacis	genus	Ceraceosorus	IPR002921;IPR029058	Fungal lipase-like domain;Alpha/Beta hydrolase fold	2	375
PC_03VR5X	PC_03VR5X	FGL1	PC_03VR5X	FGL1	PC_0777YH	.	.	Venturia nashicola;Venturia pyrina;Venturia effusa;Venturia inaequalis	genus	Venturia	IPR002921;IPR029058	Fungal lipase-like domain;Alpha/Beta hydrolase fold	8	355
PC_03VR5X	PC_03VR5X	FGL1	PC_03VR5X	FGL1	PC_07A0QT	.	.	Aspergillus alliaceus	species	Aspergillus alliaceus	.	.	2	209
PC_03VR5X	PC_03VR5X	FGL1	PC_03VR5X	FGL1	PC_07AB35	.	.	Aspergillus bertholletius	species	Aspergillus bertholletius	.	.	1	262
PC_03VR5X	PC_03VR5X	FGL1	PC_03VR5X	FGL1	PC_07EDIH	.	.	Ceratobasidium theobromae	species	Ceratobasidium theobromae	.	.	1	232
PC_03VR5X	PC_03VR5X	FGL1	PC_03VR5X	FGL1	PC_07G68C	.	.	Lachnellula suecica	species	Lachnellula suecica	.	.	1	227
PC_03VR5X	PC_03VR5X	FGL1	PC_03VR5X	FGL1	PC_07RW2S	.	.	Armillaria gallica;Armillaria mellea DSM 3731;Armillaria solidipes	genus	Armillaria	IPR002921;IPR029058	Fungal lipase-like domain;Alpha/Beta hydrolase fold	3	300
PC_03VR5X	PC_03VR5X	FGL1	PC_03VR5X	FGL1	PC_07SI86	.	.	Cordyceps javanica;Pyricularia oryzae Y34;Pyricularia oryzae 70-15;Epichloe festucae E2368;Metarhizium guizhouense ARSEF 977;Claviceps purpurea 20.1;Metarhizium rileyi RCEF 4871;Metarhizium anisopliae ARSEF 549;Aspergillus steynii IBT 23096;Hirsutella minnesotensis 3608;Metarhizium album ARSEF 1941;Epichloe aotearoae;Epichloe festucae Fl1;Beauveria bassiana;Ustilaginoidea virens;Beauveria bassian…	clade	leotiomyceta	IPR002921;IPR029058;IPR005592	Fungal lipase-like domain;Alpha/Beta hydrolase fold;Mono-/di-acylglycerol lipase, N-terminal	84	335
PC_03VR5X	PC_03VR5X	FGL1	PC_03VR5X	FGL1	PC_07VW78	.	.	Moelleriella libera RCEF 2490;Stemphylium lycopersici;Alternaria destruens;Aspergillus tanneri;Chalara longipes BDJ;Hyaloscypha variabilis F;Metarhizium rileyi	clade	leotiomyceta	IPR002921;IPR029058	Fungal lipase-like domain;Alpha/Beta hydrolase fold	8	263
PC_03VR5X	PC_03VR5X	FGL1	PC_03VR5X	FGL1	PC_07W69J	.	.	Stemphylium lycopersici;Venturia nashicola;Epicoccum nigrum;Venturia inaequalis	subclass	Pleosporomycetidae	IPR002921;IPR005592;IPR029058	Fungal lipase-like domain;Mono-/di-acylglycerol lipase, N-terminal;Alpha/Beta hydrolase fold	7	222
PC_03VR5X	PC_03VR5X	FGL1	PC_03VR5X	FGL1	PC_07YREB	.	.	Alternaria tomatophila;Talaromyces marneffei PM1	clade	leotiomyceta	IPR002921;IPR029058	Fungal lipase-like domain;Alpha/Beta hydrolase fold	2	323
PC_03VR5X	PC_03VR5X	FGL1	PC_03VR5X	FGL1	PC_08318I	.	.	Ophiocordyceps unilateralis;Epichloe aotearoae	order	Hypocreales	IPR029058;IPR002921	Alpha/Beta hydrolase fold;Fungal lipase-like domain	2	266
PC_03VR5X	PC_03VR5X	FGL1	PC_03VR5X	FGL1	PC_083FRP	.	.	Oehlia diaphana;Rhizophagus irregularis;Rhizophagus irregularis DAOM 181602=DAOM 197198;Rhizophagus sp. MUCL 43196	family	Glomeraceae	IPR002921;IPR029058	Fungal lipase-like domain;Alpha/Beta hydrolase fold	8	311
PC_03VR5X	PC_03VR5X	FGL1	PC_03VR5X	FGL1	PC_085FIL	.	.	Phoma koolunga	species	Phoma koolunga	.	.	1	246
PC_03VR5X	PC_03VR5X	FGL1	PC_03VR5X	FGL1	PC_086HA9	.	.	Lentinula edodes;Paxillus rubicundulus Ve08.2h10;Paxillus adelphus;Paxillus involutus ATCC 200175	subclass	Agaricomycetidae	IPR029058;IPR002921	Alpha/Beta hydrolase fold;Fungal lipase-like domain	4	302
PC_03VR5X	PC_03VR5X	FGL1	PC_03VR5X	FGL1	PC_08A9K7	.	.	Rhytidhysteron rufulum	species	Rhytidhysteron rufulum	.	.	1	370
PC_03VR5X	PC_03VR5X	FGL1	PC_03VR5X	FGL1	PC_08BLOQ	.	.	Venturia nashicola;Venturia pyrina	genus	Venturia	IPR002921;IPR029058	Fungal lipase-like domain;Alpha/Beta hydrolase fold	2	385
PC_03VR5X	PC_03VR5X	FGL1	PC_03VR5X	FGL1	PC_08JD4H	.	.	Volvariella volvacea V23	strain	Volvariella volvacea V23	.	.	1	349
PC_03VR5X	PC_03VR5X	FGL1	PC_03VR5X	FGL1	PC_08L2C1	.	.	Epichloe bromicola;Pyricularia grisea;Diaporthe helianthi;Thermothielavioides terrestris;Chlorociboria aeruginascens;Diaporthe ampelina;Hyaloscypha bicolor E;Pyricularia oryzae	clade	sordariomyceta	IPR029058;IPR002921	Alpha/Beta hydrolase fold;Fungal lipase-like domain	8	226
PC_03VR5X	PC_03VR5X	FGL1	PC_044A3P	.	PC_044A3P	.	.	Leucoagaricus sp. SymC.cos	species	Leucoagaricus sp. SymC.cos	IPR029058	Alpha/Beta hydrolase fold	1	220
PC_03VR5X	PC_03VR5X	FGL1	PC_04ERBL	.	PC_008EZG	.	.	Valsa malicola;Valsa sordida;Coniella lustricola;Valsa mali var. pyri;Cytospora leucostoma;Valsa mali	order	Diaporthales	IPR029058;IPR002921	Alpha/Beta hydrolase fold;Fungal lipase-like domain	6	378
PC_03VR5X	PC_03VR5X	FGL1	PC_04ERBL	.	PC_01VB65	.	.	Rozella allomycis CSF55	strain	Rozella allomycis CSF55	IPR002921;IPR029058	Fungal lipase-like domain;Alpha/Beta hydrolase fold	3	383
PC_03VR5X	PC_03VR5X	FGL1	PC_04ERBL	.	PC_02SZQC	.	.	Cyberlindnera jadinii NRRL Y-1542	strain	Cyberlindnera jadinii NRRL Y-1542	IPR029058;IPR000307;IPR023803;IPR002921;IPR020592	Alpha/Beta hydrolase fold;Ribosomal protein S16;Ribosomal protein S16 domain superfamily;Fungal lipase-like domain;Ribosomal protein S16, conserved site	1	431
PC_03VR5X	PC_03VR5X	FGL1	PC_04ERBL	.	PC_02YPKO	.	.	Ambrosiozyma philentoma;[Candida] arabinofermentans NRRL YB-2248;[Candida] inconspicua;Brettanomyces bruxellensis CBS 2499;Brettanomyces naardenensis	order	Saccharomycetales	IPR029058;IPR002921	Alpha/Beta hydrolase fold;Fungal lipase-like domain	5	354
PC_03VR5X	PC_03VR5X	FGL1	PC_04ERBL	.	PC_03RY7E	.	.	Phialocephala subalpina	species	Phialocephala subalpina	IPR029058;IPR002921	Alpha/Beta hydrolase fold;Fungal lipase-like domain	1	313
PC_03VR5X	PC_03VR5X	FGL1	PC_04ERBL	.	PC_04ERBL	.	.	Xylaria hypoxylon	species	Xylaria hypoxylon	IPR002921;IPR029058	Fungal lipase-like domain;Alpha/Beta hydrolase fold	1	337
PC_03VR5X	PC_03VR5X	FGL1	PC_04ERBL	.	PC_05F33H	.	.	Rhizopus microsporus var. chinensis CCTCC M201021;Rhizopus stolonifer;Mucor ambiguus;Rhizopus microsporus;Mucor circinelloides 1006PhL;Rhizopus microsporus ATCC 52813;Rhizopus microsporus var. microsporus;Parasitella parasitica	suborder	Mucorineae	IPR029058;IPR002921	Alpha/Beta hydrolase fold;Fungal lipase-like domain	8	367
PC_03VR5X	PC_03VR5X	FGL1	PC_04ERBL	.	PC_05XBEW	.	.	Thamnocephalis sphaerospora	species	Thamnocephalis sphaerospora	IPR002921;IPR029058	Fungal lipase-like domain;Alpha/Beta hydrolase fold	1	376
PC_03VR5X	PC_03VR5X	FGL1	PC_04ERBL	.	PC_060H75	.	.	Puccinia graminis f. sp. tritici 04KEN156/4;Puccinia striiformis f. sp. tritici PST-130;Puccinia sorghi;Puccinia striiformis f. sp. tritici PST-78;Puccinia triticina 1-1 BBBD Race 1;Puccinia graminis f. sp. tritici CRL 75-36-700-3;Puccinia striiformis;Puccinia striiformis f. sp. tritici;Puccinia graminis f. sp. tritici	genus	Puccinia	IPR029058;IPR002921	Alpha/Beta hydrolase fold;Fungal lipase-like domain	14	344
PC_03VR5X	PC_03VR5X	FGL1	PC_04ERBL	.	PC_07PJ1T	.	.	Saccharomycopsis capsularis	species	Saccharomycopsis capsularis	.	.	1	428
PC_03VR5X	PC_03VR5X	FGL1	PC_04ERBL	.	PC_07U95S	.	.	Venturia inaequalis	species	Venturia inaequalis	IPR002921;IPR005592;IPR029058	Fungal lipase-like domain;Mono-/di-acylglycerol lipase, N-terminal;Alpha/Beta hydrolase fold	3	379
PC_03VR5X	PC_03VR5X	FGL1	PC_04ERBL	.	PC_08BMZU	.	.	Venturia nashicola;Venturia pyrina;Venturia effusa	genus	Venturia	IPR002921;IPR029058	Fungal lipase-like domain;Alpha/Beta hydrolase fold	3	385
PC_03VR5X	PC_03VR5X	FGL1	PC_04ERBL	.	PC_08CV97	.	.	Brettanomyces bruxellensis AWRI1499;Ambrosiozyma philentoma;Brettanomyces bruxellensis	order	Saccharomycetales	IPR002921;IPR029058	Fungal lipase-like domain;Alpha/Beta hydrolase fold	8	345
PC_03VR5X	PC_03VR5X	FGL1	PC_04X03D	.	PC_004HKF	.	.	Psathyrella aberdarensis	species	Psathyrella aberdarensis	IPR029058	Alpha/Beta hydrolase fold	1	138
PC_03VR5X	PC_03VR5X	FGL1	PC_04X03D	.	PC_00H945	.	.	Pleurotus ostreatus PC15;Pleurotus ostreatus PC9	species	Pleurotus ostreatus	IPR002921;IPR029058	Fungal lipase-like domain;Alpha/Beta hydrolase fold	2	388
PC_03VR5X	PC_03VR5X	FGL1	PC_04X03D	.	PC_01EX97	.	.	Scleroderma citrinum Foug A	strain	Scleroderma citrinum Foug A	IPR002921;IPR029058	Fungal lipase-like domain;Alpha/Beta hydrolase fold	1	380
PC_03VR5X	PC_03VR5X	FGL1	PC_04X03D	.	PC_01JWPU	.	.	Rhizoctonia solani AG-1 IB	no rank	Rhizoctonia solani AG-1 IB	IPR029058;IPR002921	Alpha/Beta hydrolase fold;Fungal lipase-like domain	1	273
PC_03VR5X	PC_03VR5X	FGL1	PC_04X03D	.	PC_0310EH	.	.	Leucoagaricus sp. SymC.cos	species	Leucoagaricus sp. SymC.cos	IPR029058	Alpha/Beta hydrolase fold	1	194
PC_03VR5X	PC_03VR5X	FGL1	PC_04X03D	.	PC_03U9M5	.	.	Apiotrichum porosum	species	Apiotrichum porosum	IPR029058;IPR002921	Alpha/Beta hydrolase fold;Fungal lipase-like domain	1	469
PC_03VR5X	PC_03VR5X	FGL1	PC_04X03D	.	PC_04NJ17	.	.	Psathyrella aberdarensis	species	Psathyrella aberdarensis	IPR029058;IPR002921	Alpha/Beta hydrolase fold;Fungal lipase-like domain	2	265
PC_03VR5X	PC_03VR5X	FGL1	PC_04X03D	.	PC_04THRU	.	.	Rhizophagus irregularis DAOM 181602=DAOM 197198;Oehlia diaphana;Rhizophagus irregularis;Rhizophagus irregularis DAOM 197198w;Rhizophagus sp. MUCL 43196	family	Glomeraceae	IPR002921;IPR029058	Fungal lipase-like domain;Alpha/Beta hydrolase fold	29	390
PC_03VR5X	PC_03VR5X	FGL1	PC_04X03D	.	PC_04YZ5X	.	.	Bondarzewia mesenterica	species	Bondarzewia mesenterica	IPR029058;IPR002921	Alpha/Beta hydrolase fold;Fungal lipase-like domain	1	411
PC_03VR5X	PC_03VR5X	FGL1	PC_04X03D	.	PC_04ZKSZ	.	.	Monosporascus sp. mg162;Monosporascus sp. 5C6A;Monosporascus sp. GIB2;Monosporascus sp. CRB-9-2;Monosporascus cannonballus;Monosporascus sp. MG133;Monosporascus ibericus;Monosporascus sp. MC13-8B;Monosporascus sp. CRB-8-3	genus	Monosporascus	IPR029058;IPR002921	Alpha/Beta hydrolase fold;Fungal lipase-like domain	8	341
PC_03VR5X	PC_03VR5X	FGL1	PC_054PRK	.	PC_054PRK	.	.	Taphrina deformans PYCC 5710	strain	Taphrina deformans PYCC 5710	IPR002921;IPR029058	Fungal lipase-like domain;Alpha/Beta hydrolase fold	1	393
PC_03VR5X	PC_03VR5X	FGL1	PC_05DG20	.	PC_05DG20	.	.	Purpureocillium lilacinum	species	Purpureocillium lilacinum	IPR002921;IPR029058	Fungal lipase-like domain;Alpha/Beta hydrolase fold	2	478
PC_03VR5X	PC_03VR5X	FGL1	PC_05E8C0	.	PC_05E8C0	.	.	Rickenella mellea	species	Rickenella mellea	IPR029058;IPR002921	Alpha/Beta hydrolase fold;Fungal lipase-like domain	1	156
PC_03VR5X	PC_03VR5X	FGL1	PC_05E8C0	.	PC_060DEZ	.	.	Laetiporus sulphureus 93-53	strain	Laetiporus sulphureus 93-53	IPR029058	Alpha/Beta hydrolase fold	1	143
PC_03VR5X	PC_03VR5X	FGL1	PC_05H8ZY	.	PC_047WKM	.	.	Rhizoclosmatium globosum	species	Rhizoclosmatium globosum	IPR029058;IPR002921	Alpha/Beta hydrolase fold;Fungal lipase-like domain	2	378
PC_03VR5X	PC_03VR5X	FGL1	PC_05H8ZY	.	PC_05H8ZY	.	.	Batrachochytrium dendrobatidis JAM81;Batrachochytrium dendrobatidis JEL423	species	Batrachochytrium dendrobatidis	IPR002921;IPR029058	Fungal lipase-like domain;Alpha/Beta hydrolase fold	2	398
PC_03VR5X	PC_03VR5X	FGL1	PC_05H8ZY	.	PC_05ZIRT	.	.	Batrachochytrium dendrobatidis JEL423	strain	Batrachochytrium dendrobatidis JEL423	IPR029058;IPR002921	Alpha/Beta hydrolase fold;Fungal lipase-like domain	2	378
PC_03VR5X	PC_03VR5X	FGL1	PC_05H8ZY	.	PC_08CUJC	.	.	Ambrosiozyma philentoma	species	Ambrosiozyma philentoma	.	.	1	374
PC_03VR5X	PC_03VR5X	FGL1	PC_05HML0	.	PC_02RPAU	.	.	Allomyces macrogynus ATCC 38327	strain	Allomyces macrogynus ATCC 38327	IPR029058;IPR002921	Alpha/Beta hydrolase fold;Fungal lipase-like domain	1	273
PC_03VR5X	PC_03VR5X	FGL1	PC_05HML0	.	PC_05HML0	.	.	Conidiobolus coronatus;Conidiobolus coronatus NRRL 28638	species	Conidiobolus coronatus	IPR002921;IPR029058	Fungal lipase-like domain;Alpha/Beta hydrolase fold	2	379
PC_03VR5X	PC_03VR5X	FGL1	PC_05T3ZF	.	PC_05T3ZF	.	.	Basidiobolus meristosporus CBS 931.73	strain	Basidiobolus meristosporus CBS 931.73	IPR029058;IPR002921	Alpha/Beta hydrolase fold;Fungal lipase-like domain	1	234
PC_03VR5X	PC_03VR5X	FGL1	PC_05TY0V	.	PC_05TY0V	.	.	Jaminaea rosea	species	Jaminaea rosea	IPR029058;IPR002921	Alpha/Beta hydrolase fold;Fungal lipase-like domain	1	299
PC_03VR5X	PC_03VR5X	FGL1	PC_05VCXG	.	PC_05VCXG	.	.	Psilocybe serbica;Psilocybe cyanescens	genus	Psilocybe	IPR029058;IPR002921	Alpha/Beta hydrolase fold;Fungal lipase-like domain	2	224
PC_03VR5X	PC_03VR5X	FGL1	PC_069YC3	.	PC_020A03	.	.	Batrachochytrium dendrobatidis JAM81;Batrachochytrium dendrobatidis JEL423	species	Batrachochytrium dendrobatidis	IPR029058;IPR002921	Alpha/Beta hydrolase fold;Fungal lipase-like domain	2	414
PC_03VR5X	PC_03VR5X	FGL1	PC_069YC3	.	PC_069YC3	.	.	Chytriomyces confervae;Rhizoclosmatium globosum;Batrachochytrium salamandrivorans	class	Chytridiomycetes	IPR029058;IPR002921	Alpha/Beta hydrolase fold;Fungal lipase-like domain	3	356
PC_03VR5X	PC_03VR5X	FGL1	PC_06E4W6	.	PC_06E4W6	.	.	Batrachochytrium dendrobatidis JAM81;Batrachochytrium dendrobatidis JEL423	species	Batrachochytrium dendrobatidis	IPR029058;IPR002921	Alpha/Beta hydrolase fold;Fungal lipase-like domain	3	407
PC_03VR5X	PC_03VR5X	FGL1	PC_06S3FI	.	PC_06S3FI	.	.	Sparassis crispa	species	Sparassis crispa	IPR029058;IPR002921	Alpha/Beta hydrolase fold;Fungal lipase-like domain	1	405
PC_03VR5X	PC_03VR5X	FGL1	PC_07BG25	.	PC_07BG25	.	.	Tilletia walkeri	species	Tilletia walkeri	.	.	1	173
PC_03VR5X	PC_03VR5X	FGL1	PC_07TURV	.	PC_07TURV	.	.	Lachnellula subtilissima;Blumeria graminis f. sp. hordei;Monascus purpureus;Aspergillus niger ATCC 1015	clade	leotiomyceta	IPR029058;IPR002921	Alpha/Beta hydrolase fold;Fungal lipase-like domain	4	336
PC_03VR5X	PC_03VR5X	FGL1	PC_07VPRP	.	PC_030NHJ	.	.	Kwoniella pini CBS 10737	strain	Kwoniella pini CBS 10737	IPR002921;IPR029058	Fungal lipase-like domain;Alpha/Beta hydrolase fold	1	192
PC_03VR5X	PC_03VR5X	FGL1	PC_07VPRP	.	PC_03HYSX	.	.	Yarrowia lipolytica	species	Yarrowia lipolytica	IPR002921;IPR029058	Fungal lipase-like domain;Alpha/Beta hydrolase fold	1	245
PC_03VR5X	PC_03VR5X	FGL1	PC_07VPRP	.	PC_0415UA	.	.	Cyberlindnera fabianii	species	Cyberlindnera fabianii	IPR029058;IPR002921	Alpha/Beta hydrolase fold;Fungal lipase-like domain	1	263
PC_03VR5X	PC_03VR5X	FGL1	PC_07VPRP	.	PC_05RAHR	.	.	Brettanomyces naardenensis	species	Brettanomyces naardenensis	IPR029058;IPR002921	Alpha/Beta hydrolase fold;Fungal lipase-like domain	1	212
PC_03VR5X	PC_03VR5X	FGL1	PC_07VPRP	.	PC_06NRGO	.	.	Sphaerobolus stellatus SS14;Sphaerobolus stellatus	species	Sphaerobolus stellatus	IPR029058;IPR002921	Alpha/Beta hydrolase fold;Fungal lipase-like domain	1	161
PC_03VR5X	PC_03VR5X	FGL1	PC_07VPRP	.	PC_07BYQI	.	.	Tilletia walkeri;Tilletia indica	genus	Tilletia	.	.	2	227
PC_03VR5X	PC_03VR5X	FGL1	PC_07VPRP	.	PC_07NI16	.	.	Citeromyces matritensis;Saccharomyces cerevisiae x Saccharomyces kudriavzevii VIN7	family	Saccharomycetaceae	IPR002921;IPR029058	Fungal lipase-like domain;Alpha/Beta hydrolase fold	2	194
PC_03VR5X	PC_03VR5X	FGL1	PC_07VPRP	.	PC_07VPRP	.	.	Metarhizium majus ARSEF 297;Alternaria destruens;Cladophialophora yegresii CBS 114405;Exophiala spinifera;Phaeomoniella chlamydospora;Cladophialophora carrionii	clade	leotiomyceta	IPR029058;IPR002921	Alpha/Beta hydrolase fold;Fungal lipase-like domain	6	180
PC_03VR5X	PC_03VR5X	FGL1	PC_07VPRP	.	PC_08CXQR	.	.	Ambrosiozyma philentoma	species	Ambrosiozyma philentoma	.	.	1	135
PC_03VR5X	PC_03VR5X	FGL1	PC_08B37O	.	PC_08B37O	.	.	Cystobasidium minutum MCA 4210	strain	Cystobasidium minutum MCA 4210	.	.	1	308
PC_03VR5X	PC_03VR5X	FGL1	PC_08FA24	.	PC_0511VZ	.	.	Yarrowia lipolytica CLIB122;Yarrowia lipolytica	species	Yarrowia lipolytica	IPR029058;IPR002921	Alpha/Beta hydrolase fold;Fungal lipase-like domain	4	429
PC_03VR5X	PC_03VR5X	FGL1	PC_08FA24	.	PC_08FA24	.	.	Peterozyma xylosa;Pachysolen tannophilus NRRL Y-2460	order	Saccharomycetales	IPR002921;IPR029058	Fungal lipase-like domain;Alpha/Beta hydrolase fold	6	389
PC_03VR5X	PC_03VR5X	FGL1	PC_08H0PK	.	PC_08H0PK	.	.	Epichloe glyceriae E277	strain	Epichloe glyceriae E277	.	.	1	270
PC_03VR5X	PC_03VR5X	FGL1	PC_08H4UL	.	PC_08BNB6	.	.	Epichloe sp. AL9924	species	Epichloe sp. AL9924	.	.	1	296
PC_03VR5X	PC_03VR5X	FGL1	PC_08H4UL	.	PC_08EZYC	.	.	Epichloe elymi E56;Epichloe uncinata;Epichloe baconii ATCC 200745;Epichloe bromicola;Epichloe amarillans E57;Epichloe brachyelytri E4804;Epichloe coenophiala;Epichloe amarillans E4668;Epichloe typhina E5819;Epichloe aotearoae	genus	Epichloe	.	.	14	376
PC_03VR5X	PC_03VR5X	FGL1	PC_08H4UL	.	PC_08H4UL	.	.	Epichloe glyceriae E277;Epichloe typhina E8;Epichloe sylvatica	genus	Epichloe	.	.	3	296
PC_03VR5X	PC_04FL8M	.	PC_03VR5X	FGL1	PC_00VJYR	.	.	Rhizoctonia solani	species	Rhizoctonia solani	IPR002921;IPR029058	Fungal lipase-like domain;Alpha/Beta hydrolase fold	1	280
PC_03VR5X	PC_058IYK	.	PC_03VR5X	FGL1	PC_02HIEN	.	.	Trametes versicolor FP-101664 SS1	strain	Trametes versicolor FP-101664 SS1	IPR029058;IPR002921	Alpha/Beta hydrolase fold;Fungal lipase-like domain	1	269
PC_03VR5X	PC_05DDD8	.	PC_03VR5X	FGL1	PC_05DDD8	.	.	Cadophora sp. DSE1049	species	Cadophora sp. DSE1049	IPR029058;IPR002921	Alpha/Beta hydrolase fold;Fungal lipase-like domain	1	224
PC_03VR5X	PC_0828M6	.	PC_03VR5X	FGL1	PC_06E6B8	.	.	Pyrrhoderma noxium	species	Pyrrhoderma noxium	IPR029058;IPR002921	Alpha/Beta hydrolase fold;Fungal lipase-like domain	1	309
PC_03VR5X	PC_0828M6	.	PC_03VR5X	FGL1	PC_0828M6	.	.	Coprinellus micaceus;Armillaria cepistipes	order	Agaricales	IPR002921;IPR029058	Fungal lipase-like domain;Alpha/Beta hydrolase fold	2	259
PC_03VR5X	PC_08B362	.	PC_03VR5X	FGL1	PC_08903G	.	.	Puccinia striiformis f. sp. tritici	forma specialis	Puccinia striiformis f. sp. tritici	.	.	1	244
PC_03VR5X	PC_08B362	.	PC_03VR5X	FGL1	PC_08B362	.	.	Melampsora lini;Cystobasidium minutum MCA 4210;Phakopsora pachyrhizi;Puccinia graminis f. sp. tritici 04KEN156/4;Puccinia striiformis f. sp. tritici PST-130;Cronartium quercuum f. sp. fusiforme G11;Puccinia coronata var. avenae f. sp. avenae;Puccinia striiformis f. sp. tritici PST-78;Melampsora larici-populina 98AG31;Puccinia graminis f. sp. tritici CRL 75-36-700-3;Puccinia striiformis;Puccinia s…	subphylum	Pucciniomycotina	IPR002921;IPR029058	Fungal lipase-like domain;Alpha/Beta hydrolase fold	23	321
PC_03ZG0S	PC_03ZG0S	MoPWL	PC_03ZG0S	MoPWL	PC_02HHNF	.	.	Pyricularia oryzae Y34;Pyricularia oryzae 70-15;Pyricularia grisea;Pyricularia oryzae P131	genus	Pyricularia	.	.	1	138
PC_03ZG0S	PC_03ZG0S	MoPWL	PC_03ZG0S	MoPWL	PC_02RA4F	.	.	Pyricularia grisea	species	Pyricularia grisea	.	.	1	189
PC_03ZG0S	PC_03ZG0S	MoPWL	PC_03ZG0S	MoPWL	PC_03ZG0S	MoPwl1;MoPwl3;MoPwl2;MoPwl4	Q01144#PHI:42__PHI:2152;B9A9V1#PHI:2151;Q01145#PHI:41	Pyricularia oryzae;Pyricularia oryzae Y34;Pyricularia grisea;Pyricularia oryzae 70-15	genus	Pyricularia	.	.	19	145
PC_03ZG0S	PC_03ZG0S	MoPWL	PC_03ZG0S	MoPWL	PC_07OCT5	.	.	Pyricularia grisea	species	Pyricularia grisea	.	.	1	115
PC_04535Q	PC_01NRLX	MoMC69	PC_01NRLX	MoMC69	PC_01NRLX	MoMC69	G5EI17#PHI:3122;H7CE70#PHI:3123	Colletotrichum shisoi;Trichoderma atroviride IMI 206040;Verticillium dahliae VdLs.17;Metarhizium rileyi RCEF 4871;Fusarium oxysporum f. sp. melonis 26406;Ophiostoma novo-ulmi subsp. novo-ulmi H327;Fusarium ambrosium;Neurospora crassa;Colletotrichum fructicola;Colletotrichum higginsianum IMI 349063;Fusarium oxysporum f. sp. cubense;Beauveria bassiana;Fusarium fujikuroi IMI 58289;Fusarium graminear…	class	Sordariomycetes	.	.	87	54
PC_04535Q	PC_01NRLX	MoMC69	PC_01NRLX	MoMC69	PC_04535Q	.	.	Ophiocordyceps sp. 'camponoti-leonardi';Ophiocordyceps sp. 'camponoti-saundersi'	no rank	unclassified Ophiocordyceps	.	.	2	53
PC_045SAO	PC_02JQMM	.	PC_045SAO	PgShr8	PC_02JQMM	.	.	Puccinia graminis f. sp. tritici CRL 75-36-700-3;Puccinia graminis f. sp. tritici	forma specialis	Puccinia graminis f. sp. tritici	.	.	8	235
PC_045SAO	PC_045SAO	PgShr8	PC_00VU74	.	PC_00VU74	.	.	Puccinia coronata var. avenae f. sp. avenae;Puccinia graminis f. sp. tritici 04KEN156/4;Puccinia graminis f. sp. tritici	genus	Puccinia	.	.	7	269
PC_045SAO	PC_045SAO	PgShr8	PC_00VU74	.	PC_04TG3F	.	.	Puccinia striiformis	species	Puccinia striiformis	.	.	1	360
PC_045SAO	PC_045SAO	PgShr8	PC_00VU74	.	PC_05RYUV	.	.	Puccinia striiformis	species	Puccinia striiformis	.	.	1	385
PC_045SAO	PC_045SAO	PgShr8	PC_00VU74	.	PC_06N9UJ	.	.	Puccinia coronata var. avenae f. sp. avenae	forma specialis	Puccinia coronata var. avenae f. sp. avenae	.	.	2	325
PC_045SAO	PC_045SAO	PgShr8	PC_019XW3	.	PC_00K74P	.	.	Puccinia striiformis f. sp. tritici PST-78	strain	Puccinia striiformis f. sp. tritici PST-78	.	.	1	163
PC_045SAO	PC_045SAO	PgShr8	PC_019XW3	.	PC_019XW3	.	.	Puccinia striiformis f. sp. tritici;Puccinia graminis f. sp. tritici 04KEN156/4;Puccinia graminis f. sp. tritici	genus	Puccinia	.	.	3	176
PC_045SAO	PC_045SAO	PgShr8	PC_019XW3	.	PC_01GV3R	.	.	Puccinia striiformis f. sp. tritici PST-130;Puccinia graminis f. sp. tritici CRL 75-36-700-3;Puccinia graminis f. sp. tritici 04KEN156/4;Puccinia graminis f. sp. tritici	genus	Puccinia	.	.	6	150
PC_045SAO	PC_045SAO	PgShr8	PC_019XW3	.	PC_050KLG	.	.	Puccinia graminis f. sp. tritici	forma specialis	Puccinia graminis f. sp. tritici	.	.	1	194
PC_045SAO	PC_045SAO	PgShr8	PC_019XW3	.	PC_0540AK	.	.	Puccinia triticina 1-1 BBBD Race 1	strain	Puccinia triticina 1-1 BBBD Race 1	.	.	1	174
PC_045SAO	PC_045SAO	PgShr8	PC_019XW3	.	PC_05SURJ	.	.	Puccinia striiformis f. sp. tritici PST-130;Puccinia striiformis f. sp. tritici;Puccinia striiformis f. sp. tritici PST-78	forma specialis	Puccinia striiformis f. sp. tritici	.	.	3	164
PC_045SAO	PC_045SAO	PgShr8	PC_019XW3	.	PC_0892JO	.	.	Puccinia striiformis f. sp. tritici	forma specialis	Puccinia striiformis f. sp. tritici	.	.	1	144
PC_045SAO	PC_045SAO	PgShr8	PC_019XW3	.	PC_0897BW	.	.	Puccinia striiformis f. sp. tritici;Puccinia graminis f. sp. tritici 04KEN156/4	genus	Puccinia	.	.	3	155
PC_045SAO	PC_045SAO	PgShr8	PC_019XW3	.	PC_089BWY	.	.	Puccinia striiformis f. sp. tritici	forma specialis	Puccinia striiformis f. sp. tritici	.	.	2	181
PC_045SAO	PC_045SAO	PgShr8	PC_01AZJI	.	PC_01AZJI	.	.	Puccinia graminis f. sp. tritici 04KEN156/4	strain	Puccinia graminis f. sp. tritici 04KEN156/4	.	.	1	169
PC_045SAO	PC_045SAO	PgShr8	PC_01NZOB	.	PC_01NZOB	.	.	Puccinia striiformis f. sp. tritici;Puccinia coronata var. avenae f. sp. avenae	genus	Puccinia	.	.	2	114
PC_045SAO	PC_045SAO	PgShr8	PC_01NZOB	.	PC_055L5A	.	.	Puccinia striiformis f. sp. tritici PST-130	strain	Puccinia striiformis f. sp. tritici PST-130	.	.	2	146
PC_045SAO	PC_045SAO	PgShr8	PC_025C7U	.	PC_06CR2G	.	.	.	.	.	.	.	1	140
PC_045SAO	PC_045SAO	PgShr8	PC_045SAO	PgShr8	PC_008P86	.	.	Puccinia sorghi	species	Puccinia sorghi	.	.	1	293
PC_045SAO	PC_045SAO	PgShr8	PC_045SAO	PgShr8	PC_00B2L5	.	.	Puccinia graminis f. sp. tritici	forma specialis	Puccinia graminis f. sp. tritici	.	.	3	266
PC_045SAO	PC_045SAO	PgShr8	PC_045SAO	PgShr8	PC_00NHP7	.	.	Puccinia striiformis f. sp. tritici PST-130	strain	Puccinia striiformis f. sp. tritici PST-130	.	.	1	343
PC_045SAO	PC_045SAO	PgShr8	PC_045SAO	PgShr8	PC_00QXNF	.	.	Puccinia graminis f. sp. tritici 04KEN156/4;Puccinia striiformis f. sp. tritici PST-130;Puccinia striiformis f. sp. tritici PST-78;Puccinia triticina 1-1 BBBD Race 1;Puccinia graminis f. sp. tritici CRL 75-36-700-3;Puccinia striiformis;Puccinia striiformis f. sp. tritici;Puccinia graminis f. sp. tritici	genus	Puccinia	.	.	65	255
PC_045SAO	PC_045SAO	PgShr8	PC_045SAO	PgShr8	PC_00T056	.	.	Puccinia graminis f. sp. tritici 04KEN156/4;Puccinia graminis f. sp. tritici CRL 75-36-700-3;Puccinia graminis f. sp. tritici	forma specialis	Puccinia graminis f. sp. tritici	.	.	13	241
PC_045SAO	PC_045SAO	PgShr8	PC_045SAO	PgShr8	PC_015IYO	.	.	Puccinia striiformis f. sp. tritici PST-130;Puccinia striiformis f. sp. tritici PST-78;Puccinia striiformis	species	Puccinia striiformis	.	.	4	244
PC_045SAO	PC_045SAO	PgShr8	PC_045SAO	PgShr8	PC_01RSGH	.	.	Puccinia graminis f. sp. tritici	forma specialis	Puccinia graminis f. sp. tritici	.	.	4	223
PC_045SAO	PC_045SAO	PgShr8	PC_045SAO	PgShr8	PC_0220S2	.	.	Puccinia graminis f. sp. tritici 04KEN156/4;Puccinia striiformis f. sp. tritici PST-130;Puccinia triticina 1-1 BBBD Race 1;Puccinia striiformis f. sp. tritici;Puccinia striiformis;Puccinia graminis f. sp. tritici CRL 75-36-700-3;Puccinia striiformis f. sp. tritici PST-78;Puccinia graminis f. sp. tritici	genus	Puccinia	.	.	41	240
PC_045SAO	PC_045SAO	PgShr8	PC_045SAO	PgShr8	PC_0231J3	.	.	Puccinia graminis f. sp. tritici	forma specialis	Puccinia graminis f. sp. tritici	.	.	2	253
PC_045SAO	PC_045SAO	PgShr8	PC_045SAO	PgShr8	PC_02AT2L	.	.	Puccinia graminis f. sp. tritici CRL 75-36-700-3;Puccinia graminis f. sp. tritici	forma specialis	Puccinia graminis f. sp. tritici	.	.	5	239
PC_045SAO	PC_045SAO	PgShr8	PC_045SAO	PgShr8	PC_02ESA0	.	.	Puccinia striiformis f. sp. tritici PST-130;Puccinia graminis f. sp. tritici 04KEN156/4;Puccinia graminis f. sp. tritici CRL 75-36-700-3;Puccinia graminis f. sp. tritici	genus	Puccinia	.	.	8	165
PC_045SAO	PC_045SAO	PgShr8	PC_045SAO	PgShr8	PC_02HW8N	.	.	Puccinia graminis f. sp. tritici 04KEN156/4	strain	Puccinia graminis f. sp. tritici 04KEN156/4	.	.	1	241
PC_045SAO	PC_045SAO	PgShr8	PC_045SAO	PgShr8	PC_02JZXO	.	.	Puccinia striiformis f. sp. tritici PST-78;Puccinia striiformis f. sp. tritici;Puccinia triticina 1-1 BBBD Race 1	genus	Puccinia	.	.	4	155
PC_045SAO	PC_045SAO	PgShr8	PC_045SAO	PgShr8	PC_02Q1BI	.	.	Puccinia striiformis f. sp. tritici PST-130;Puccinia striiformis f. sp. tritici;Puccinia striiformis f. sp. tritici PST-78;Puccinia striiformis	species	Puccinia striiformis	.	.	8	222
PC_045SAO	PC_045SAO	PgShr8	PC_045SAO	PgShr8	PC_02RK7O	.	.	Puccinia sorghi	species	Puccinia sorghi	.	.	1	257
PC_045SAO	PC_045SAO	PgShr8	PC_045SAO	PgShr8	PC_02SA00	.	.	Puccinia graminis f. sp. tritici CRL 75-36-700-3;Puccinia graminis f. sp. tritici 04KEN156/4;Puccinia graminis f. sp. tritici	forma specialis	Puccinia graminis f. sp. tritici	.	.	6	175
PC_045SAO	PC_045SAO	PgShr8	PC_045SAO	PgShr8	PC_02TD7Y	.	.	Puccinia striiformis f. sp. tritici PST-78;Puccinia striiformis	species	Puccinia striiformis	.	.	3	319
PC_045SAO	PC_045SAO	PgShr8	PC_045SAO	PgShr8	PC_02WXP7	.	.	Puccinia graminis f. sp. tritici 04KEN156/4	strain	Puccinia graminis f. sp. tritici 04KEN156/4	.	.	1	212
PC_045SAO	PC_045SAO	PgShr8	PC_045SAO	PgShr8	PC_030BQ4	.	.	Puccinia striiformis f. sp. tritici PST-130;Puccinia striiformis f. sp. tritici PST-78;Puccinia triticina 1-1 BBBD Race 1;Puccinia striiformis;Puccinia graminis f. sp. tritici CRL 75-36-700-3;Puccinia striiformis f. sp. tritici;Puccinia graminis f. sp. tritici	genus	Puccinia	.	.	26	241
PC_045SAO	PC_045SAO	PgShr8	PC_045SAO	PgShr8	PC_03ZCO1	.	.	Puccinia graminis f. sp. tritici 04KEN156/4;Puccinia graminis f. sp. tritici CRL 75-36-700-3	forma specialis	Puccinia graminis f. sp. tritici	.	.	2	215
PC_045SAO	PC_045SAO	PgShr8	PC_045SAO	PgShr8	PC_045SAO	.	.	Puccinia graminis f. sp. tritici 04KEN156/4;Puccinia graminis f. sp. tritici	forma specialis	Puccinia graminis f. sp. tritici	.	.	3	226
PC_045SAO	PC_045SAO	PgShr8	PC_045SAO	PgShr8	PC_04EAXK	.	.	Puccinia graminis f. sp. tritici 04KEN156/4;Puccinia striiformis f. sp. tritici PST-130;Puccinia triticina 1-1 BBBD Race 1;Puccinia graminis f. sp. tritici CRL 75-36-700-3;Puccinia striiformis f. sp. tritici PST-78;Puccinia graminis f. sp. tritici	genus	Puccinia	.	.	9	212
PC_045SAO	PC_045SAO	PgShr8	PC_045SAO	PgShr8	PC_04LDJF	.	.	Puccinia graminis f. sp. tritici	forma specialis	Puccinia graminis f. sp. tritici	.	.	1	201
PC_045SAO	PC_045SAO	PgShr8	PC_045SAO	PgShr8	PC_04O9MJ	.	.	Puccinia graminis f. sp. tritici	forma specialis	Puccinia graminis f. sp. tritici	.	.	1	198
PC_045SAO	PC_045SAO	PgShr8	PC_045SAO	PgShr8	PC_04VRNA	.	.	Puccinia graminis f. sp. tritici 04KEN156/4;Phakopsora pachyrhizi;Puccinia striiformis f. sp. tritici PST-130;Puccinia coronata var. avenae f. sp. avenae;Puccinia striiformis f. sp. tritici PST-78;Puccinia triticina 1-1 BBBD Race 1;Puccinia graminis f. sp. tritici CRL 75-36-700-3;Puccinia striiformis;Puccinia striiformis f. sp. tritici;Puccinia graminis f. sp. tritici	order	Pucciniales	.	.	33	238
PC_045SAO	PC_045SAO	PgShr8	PC_045SAO	PgShr8	PC_059CET	.	.	Puccinia graminis f. sp. tritici 04KEN156/4;Puccinia graminis f. sp. tritici CRL 75-36-700-3	forma specialis	Puccinia graminis f. sp. tritici	.	.	4	207
PC_045SAO	PC_045SAO	PgShr8	PC_045SAO	PgShr8	PC_05BG77	.	.	Puccinia graminis f. sp. tritici 04KEN156/4;Puccinia striiformis f. sp. tritici PST-130;Puccinia coronata var. avenae f. sp. avenae;Puccinia striiformis f. sp. tritici;Puccinia striiformis;Puccinia graminis f. sp. tritici CRL 75-36-700-3;Puccinia striiformis f. sp. tritici PST-78;Puccinia graminis f. sp. tritici	genus	Puccinia	.	.	29	246
PC_045SAO	PC_045SAO	PgShr8	PC_045SAO	PgShr8	PC_05C4CI	.	.	Puccinia striiformis f. sp. tritici PST-78	strain	Puccinia striiformis f. sp. tritici PST-78	.	.	1	216
PC_045SAO	PC_045SAO	PgShr8	PC_045SAO	PgShr8	PC_05PM6Y	.	.	Puccinia graminis f. sp. tritici 04KEN156/4;Puccinia graminis f. sp. tritici	forma specialis	Puccinia graminis f. sp. tritici	.	.	3	165
PC_045SAO	PC_045SAO	PgShr8	PC_045SAO	PgShr8	PC_05RBTN	PgShr8	.	Puccinia graminis f. sp. tritici 04KEN156/4;Puccinia striiformis f. sp. tritici PST-130;Puccinia coronata var. avenae f. sp. avenae;Puccinia sorghi;Puccinia triticina 1-1 BBBD Race 1;Puccinia striiformis f. sp. tritici;Puccinia striiformis;Puccinia graminis f. sp. tritici CRL 75-36-700-3;Puccinia striiformis f. sp. tritici PST-78;Puccinia graminis f. sp. tritici	genus	Puccinia	.	.	116	236
PC_045SAO	PC_045SAO	PgShr8	PC_045SAO	PgShr8	PC_063X97	.	.	Puccinia graminis f. sp. tritici	forma specialis	Puccinia graminis f. sp. tritici	.	.	3	282
PC_045SAO	PC_045SAO	PgShr8	PC_045SAO	PgShr8	PC_069OLS	.	.	Puccinia graminis f. sp. tritici CRL 75-36-700-3;Puccinia graminis f. sp. tritici	forma specialis	Puccinia graminis f. sp. tritici	.	.	2	180
PC_045SAO	PC_045SAO	PgShr8	PC_045SAO	PgShr8	PC_06ABFY	.	.	.	.	.	.	.	1	170
PC_045SAO	PC_045SAO	PgShr8	PC_045SAO	PgShr8	PC_06EF0H	.	.	Puccinia graminis f. sp. tritici 04KEN156/4	strain	Puccinia graminis f. sp. tritici 04KEN156/4	.	.	1	208
PC_045SAO	PC_045SAO	PgShr8	PC_045SAO	PgShr8	PC_06ES7T	.	.	Puccinia striiformis f. sp. tritici PST-78;Puccinia striiformis f. sp. tritici;Puccinia striiformis;Puccinia striiformis f. sp. tritici PST-130	species	Puccinia striiformis	.	.	5	262
PC_045SAO	PC_045SAO	PgShr8	PC_045SAO	PgShr8	PC_06LXZA	.	.	Puccinia graminis f. sp. tritici 04KEN156/4;Puccinia graminis f. sp. tritici CRL 75-36-700-3;Puccinia graminis f. sp. tritici	forma specialis	Puccinia graminis f. sp. tritici	.	.	10	243
PC_045SAO	PC_045SAO	PgShr8	PC_045SAO	PgShr8	PC_06OPFU	.	.	Puccinia striiformis f. sp. tritici PST-130;Puccinia triticina 1-1 BBBD Race 1;Puccinia striiformis f. sp. tritici;Puccinia striiformis;Puccinia striiformis f. sp. tritici PST-78	genus	Puccinia	.	.	5	222
PC_045SAO	PC_045SAO	PgShr8	PC_045SAO	PgShr8	PC_072L82	.	.	Puccinia striiformis f. sp. tritici PST-130	strain	Puccinia striiformis f. sp. tritici PST-130	.	.	1	272
PC_045SAO	PC_045SAO	PgShr8	PC_045SAO	PgShr8	PC_0894AR	.	.	Puccinia striiformis f. sp. tritici	forma specialis	Puccinia striiformis f. sp. tritici	.	.	1	378
PC_045SAO	PC_045SAO	PgShr8	PC_045SAO	PgShr8	PC_0897TR	.	.	Puccinia striiformis f. sp. tritici;Puccinia striiformis	species	Puccinia striiformis	.	.	3	186
PC_045SAO	PC_045SAO	PgShr8	PC_045SAO	PgShr8	PC_089COX	.	.	Puccinia striiformis f. sp. tritici PST-78;Puccinia striiformis f. sp. tritici;Puccinia striiformis;Puccinia striiformis f. sp. tritici PST-130	species	Puccinia striiformis	.	.	19	245
PC_045SAO	PC_045SAO	PgShr8	PC_04D7TY	.	PC_04D7TY	.	.	Puccinia striiformis	species	Puccinia striiformis	.	.	1	236
PC_045SAO	PC_045SAO	PgShr8	PC_055L98	.	PC_055L98	.	.	.	.	.	.	.	1	275
PC_045SAO	PC_045SAO	PgShr8	PC_066NQU	.	PC_066NQU	.	.	Puccinia striiformis f. sp. tritici PST-78	strain	Puccinia striiformis f. sp. tritici PST-78	.	.	1	184
PC_045SAO	PC_045SAO	PgShr8	PC_06ILKX	.	PC_00V3OT	.	.	Puccinia striiformis f. sp. tritici PST-130;Puccinia striiformis f. sp. tritici PST-78;Puccinia graminis f. sp. tritici CRL 75-36-700-3	genus	Puccinia	.	.	4	151
PC_045SAO	PC_045SAO	PgShr8	PC_06ILKX	.	PC_06ILKX	.	.	Puccinia graminis f. sp. tritici CRL 75-36-700-3	strain	Puccinia graminis f. sp. tritici CRL 75-36-700-3	.	.	1	161
PC_045SAO	PC_045SAO	PgShr8	PC_06ILKX	.	PC_06ZDZV	.	.	Puccinia graminis f. sp. tritici	forma specialis	Puccinia graminis f. sp. tritici	.	.	1	126
PC_045SAO	PC_08B8JP	.	PC_045SAO	PgShr8	PC_08B8JP	.	.	Cronartium quercuum f. sp. fusiforme G11	strain	Cronartium quercuum f. sp. fusiforme G11	.	.	1	214
PC_049RVC	PC_0206OW	MAX-like (MGG_14834)	PC_049RVC	MAX-like (MGG_14834)	PC_0206OW	MGG_14834	.	Pyricularia grisea;Pyricularia oryzae 70-15	genus	Pyricularia	.	.	1	171
PC_049RVC	PC_0206OW	MAX-like (MGG_14834)	PC_049RVC	MAX-like (MGG_14834)	PC_049RVC	.	.	Pyricularia oryzae	species	Pyricularia oryzae	.	.	1	131
PC_04E9WQ	PC_04E9WQ	ZtNIP2	PC_00PA0T	.	PC_00PA0T	.	.	Rhizophagus irregularis DAOM 181602=DAOM 197198	strain	Rhizophagus irregularis DAOM 181602=DAOM 197198	IPR014756	Immunoglobulin E-set	1	215
PC_04E9WQ	PC_04E9WQ	ZtNIP2	PC_00RTJ9	.	PC_05SB9B	.	.	Rhizophagus irregularis	species	Rhizophagus irregularis	IPR003172;IPR014756;IPR039670	MD-2-related lipid-recognition domain;Immunoglobulin E-set;Sterol transport protein NPC2-like	1	200
PC_04E9WQ	PC_04E9WQ	ZtNIP2	PC_0120OB	.	PC_0120OB	.	.	Piromyces sp. E2;Neocallimastix californiae	family	Neocallimastigaceae	IPR003172;IPR039670;IPR014756	MD-2-related lipid-recognition domain;Sterol transport protein NPC2-like;Immunoglobulin E-set	2	113
PC_04E9WQ	PC_04E9WQ	ZtNIP2	PC_0120OB	.	PC_01P11V	.	.	Oehlia diaphana;Rhizophagus irregularis;Rhizophagus sp. MUCL 43196	family	Glomeraceae	IPR003172;IPR014756;IPR039670	MD-2-related lipid-recognition domain;Immunoglobulin E-set;Sterol transport protein NPC2-like	9	115
PC_04E9WQ	PC_04E9WQ	ZtNIP2	PC_0120OB	.	PC_03699X	.	.	Paracoccidioides brasiliensis Pb03	strain	Paracoccidioides brasiliensis Pb03	IPR003172;IPR039670;IPR014756	MD-2-related lipid-recognition domain;Sterol transport protein NPC2-like;Immunoglobulin E-set	1	138
PC_04E9WQ	PC_04E9WQ	ZtNIP2	PC_0120OB	.	PC_03QSIS	.	.	Rhizophagus irregularis;Rhizophagus irregularis DAOM 181602=DAOM 197198	species	Rhizophagus irregularis	IPR014756;IPR003172	Immunoglobulin E-set;MD-2-related lipid-recognition domain	10	122
PC_04E9WQ	PC_04E9WQ	ZtNIP2	PC_0120OB	.	PC_047SQY	.	.	Conidiobolus coronatus;Conidiobolus coronatus NRRL 28638	species	Conidiobolus coronatus	IPR003172;IPR014756	MD-2-related lipid-recognition domain;Immunoglobulin E-set	1	154
PC_04E9WQ	PC_04E9WQ	ZtNIP2	PC_0120OB	.	PC_04WVTJ	.	.	Glomus cerebriforme	species	Glomus cerebriforme	IPR003172;IPR014756	MD-2-related lipid-recognition domain;Immunoglobulin E-set	1	119
PC_04E9WQ	PC_04E9WQ	ZtNIP2	PC_028I3I	.	PC_028I3I	.	.	Rhizopus microsporus	species	Rhizopus microsporus	IPR014756;IPR003172;IPR039670	Immunoglobulin E-set;MD-2-related lipid-recognition domain;Sterol transport protein NPC2-like	2	138
PC_04E9WQ	PC_04E9WQ	ZtNIP2	PC_028I3I	.	PC_02DL48	.	.	Hesseltinella vesiculosa	species	Hesseltinella vesiculosa	IPR039670;IPR003172;IPR014756	Sterol transport protein NPC2-like;MD-2-related lipid-recognition domain;Immunoglobulin E-set	1	134
PC_04E9WQ	PC_04E9WQ	ZtNIP2	PC_028I3I	.	PC_060AUE	.	.	Absidia glauca	species	Absidia glauca	IPR039670;IPR003172;IPR014756	Sterol transport protein NPC2-like;MD-2-related lipid-recognition domain;Immunoglobulin E-set	1	139
PC_04E9WQ	PC_04E9WQ	ZtNIP2	PC_034ZOQ	.	PC_034ZOQ	.	.	Pseudocercospora musae	species	Pseudocercospora musae	IPR039670;IPR014756;IPR003172	Sterol transport protein NPC2-like;Immunoglobulin E-set;MD-2-related lipid-recognition domain	1	197
PC_04E9WQ	PC_04E9WQ	ZtNIP2	PC_038Q1W	.	PC_038Q1W	.	.	Jimgerdemannia flammicorona	species	Jimgerdemannia flammicorona	IPR039670;IPR003172;IPR014756;IPR033917	Sterol transport protein NPC2-like;MD-2-related lipid-recognition domain;Immunoglobulin E-set;ML domain, phosphatidylinositol/phosphatidylglycerol transfer protein	1	217
PC_04E9WQ	PC_04E9WQ	ZtNIP2	PC_03B6V1	.	PC_03B6V1	.	.	Allomyces macrogynus ATCC 38327	strain	Allomyces macrogynus ATCC 38327	IPR003172;IPR014756;IPR039670	MD-2-related lipid-recognition domain;Immunoglobulin E-set;Sterol transport protein NPC2-like	3	191
PC_04E9WQ	PC_04E9WQ	ZtNIP2	PC_04E9WQ	ZtNIP2	PC_000Q90	.	.	Phialocephala scopiformis;Scytalidium lignicola;Chalara longipes BDJ;Hyaloscypha variabilis F	class	Leotiomycetes	.	.	4	204
PC_04E9WQ	PC_04E9WQ	ZtNIP2	PC_04E9WQ	ZtNIP2	PC_003QAU	.	.	Mortierella elongata AG-77;Mortierella verticillata NRRL 6337;Lobosporangium transversale	family	Mortierellaceae	IPR003172;IPR014756;IPR039670	MD-2-related lipid-recognition domain;Immunoglobulin E-set;Sterol transport protein NPC2-like	26	152
PC_04E9WQ	PC_04E9WQ	ZtNIP2	PC_04E9WQ	ZtNIP2	PC_00GUVL	.	.	Rhizophagus irregularis DAOM 181602=DAOM 197198;Oehlia diaphana;Rhizophagus irregularis;Rhizophagus irregularis DAOM 197198w;Rhizophagus sp. MUCL 43196;Glomus cerebriforme;Gigaspora rosea	class	Glomeromycetes	IPR014756;IPR003172	Immunoglobulin E-set;MD-2-related lipid-recognition domain	32	154
PC_04E9WQ	PC_04E9WQ	ZtNIP2	PC_04E9WQ	ZtNIP2	PC_00J4U5	.	.	Neolecta irregularis DAH-3;Neolecta irregularis	species	Neolecta irregularis	IPR039670;IPR003172;IPR014756	Sterol transport protein NPC2-like;MD-2-related lipid-recognition domain;Immunoglobulin E-set	2	183
PC_04E9WQ	PC_04E9WQ	ZtNIP2	PC_04E9WQ	ZtNIP2	PC_00M44W	.	.	Powellomyces hirtus	species	Powellomyces hirtus	IPR003172;IPR014756;IPR039670	MD-2-related lipid-recognition domain;Immunoglobulin E-set;Sterol transport protein NPC2-like	1	173
PC_04E9WQ	PC_04E9WQ	ZtNIP2	PC_04E9WQ	ZtNIP2	PC_00N0T9	.	.	Rhizophagus irregularis DAOM 181602=DAOM 197198;Oehlia diaphana;Rhizophagus irregularis;Rhizophagus irregularis DAOM 197198w;Rhizophagus sp. MUCL 43196;Glomus cerebriforme;Rhizophagus clarus	family	Glomeraceae	IPR014756;IPR003172	Immunoglobulin E-set;MD-2-related lipid-recognition domain	5	173
PC_04E9WQ	PC_04E9WQ	ZtNIP2	PC_04E9WQ	ZtNIP2	PC_00O8YI	.	.	Hortaea werneckii EXF-2000;Spizellomyces sp. 'palustris';Hortaea werneckii	kingdom	Fungi	IPR039670;IPR003172;IPR014756;IPR033917	Sterol transport protein NPC2-like;MD-2-related lipid-recognition domain;Immunoglobulin E-set;ML domain, phosphatidylinositol/phosphatidylglycerol transfer protein	13	190
PC_04E9WQ	PC_04E9WQ	ZtNIP2	PC_04E9WQ	ZtNIP2	PC_00QIVI	.	.	Blumeria graminis f. sp. hordei DH14;Blumeria graminis f. sp. hordei;Blumeria graminis f. sp. tritici;Blumeria graminis f. sp. tritici 96224	species	Blumeria graminis	.	.	20	171
PC_04E9WQ	PC_04E9WQ	ZtNIP2	PC_04E9WQ	ZtNIP2	PC_00R9BG	.	.	Hortaea werneckii EXF-2000;Hortaea thailandica;Hortaea werneckii	genus	Hortaea	IPR039670;IPR003172;IPR014756;IPR036846	Sterol transport protein NPC2-like;MD-2-related lipid-recognition domain;Immunoglobulin E-set;GM2-AP, lipid-recognition domain superfamily	14	208
PC_04E9WQ	PC_04E9WQ	ZtNIP2	PC_04E9WQ	ZtNIP2	PC_00T9T5	.	.	Oidium neolycopersici;Erysiphe necator	family	Erysiphaceae	IPR014756;IPR003172;IPR033917;IPR039670	Immunoglobulin E-set;MD-2-related lipid-recognition domain;ML domain, phosphatidylinositol/phosphatidylglycerol transfer protein;Sterol transport protein NPC2-like	2	176
PC_04E9WQ	PC_04E9WQ	ZtNIP2	PC_04E9WQ	ZtNIP2	PC_00UNX4	.	.	Lentinula edodes;Hydnomerulius pinastri MD-312;Serpula lacrymans var. lacrymans S7.9;Rhizophagus irregularis DAOM 181602=DAOM 197198;Gymnopus luxurians FD-317 M1;Stereum hirsutum FP-91666 SS1;Ceratobasidium theobromae;Jaapia argillacea;Rhizophagus clarus;Serpula lacrymans;Fomitiporia mediterranea;Polyporus arcularius HHB13444;Auricularia subglabra;Polyporus arcularius;Hypholoma sublateritium FD-3…	kingdom	Fungi	IPR036846;IPR003172;IPR014756;IPR039670;IPR033917	GM2-AP, lipid-recognition domain superfamily;MD-2-related lipid-recognition domain;Immunoglobulin E-set;Sterol transport protein NPC2-like;ML domain, phosphatidylinositol/phosphatidylglycerol transfer protein	64	173
PC_04E9WQ	PC_04E9WQ	ZtNIP2	PC_04E9WQ	ZtNIP2	PC_00WLJP	.	.	Diversispora epigaea;Rhizophagus irregularis DAOM 181602=DAOM 197198;Oehlia diaphana;Rhizophagus irregularis;Rhizophagus irregularis DAOM 197198w;Rhizophagus sp. MUCL 43196;Gigaspora rosea;Rhizophagus clarus;Diversispora versiformis	class	Glomeromycetes	IPR014756;IPR003172	Immunoglobulin E-set;MD-2-related lipid-recognition domain	33	153
PC_04E9WQ	PC_04E9WQ	ZtNIP2	PC_04E9WQ	ZtNIP2	PC_00X4NK	.	.	Botryobasidium botryosum FD-172 SS1	strain	Botryobasidium botryosum FD-172 SS1	IPR014756;IPR003172;IPR039670	Immunoglobulin E-set;MD-2-related lipid-recognition domain;Sterol transport protein NPC2-like	3	155
PC_04E9WQ	PC_04E9WQ	ZtNIP2	PC_04E9WQ	ZtNIP2	PC_00Y80M	.	.	Rhizopus stolonifer;Mucor ambiguus;Rhizopus delemar RA 99-880;Mucor circinelloides 1006PhL;Choanephora cucurbitarum;Mucor lusitanicus CBS 277.49;Parasitella parasitica;Phycomyces blakesleeanus NRRL 1555(-)	order	Mucorales	IPR003172;IPR014756;IPR039670;IPR033917	MD-2-related lipid-recognition domain;Immunoglobulin E-set;Sterol transport protein NPC2-like;ML domain, phosphatidylinositol/phosphatidylglycerol transfer protein	8	168
PC_04E9WQ	PC_04E9WQ	ZtNIP2	PC_04E9WQ	ZtNIP2	PC_013DBN	.	.	Parasitella parasitica;Mucor circinelloides 1006PhL;Mucor ambiguus	family	Mucoraceae	IPR039670;IPR014756;IPR003172;IPR036846	Sterol transport protein NPC2-like;Immunoglobulin E-set;MD-2-related lipid-recognition domain;GM2-AP, lipid-recognition domain superfamily	3	156
PC_04E9WQ	PC_04E9WQ	ZtNIP2	PC_04E9WQ	ZtNIP2	PC_01GTVW	.	.	Zancudomyces culisetae;Smittium angustum;Furculomyces boomerangus	order	Harpellales	IPR039670;IPR003172;IPR014756	Sterol transport protein NPC2-like;MD-2-related lipid-recognition domain;Immunoglobulin E-set	2	181
PC_04E9WQ	PC_04E9WQ	ZtNIP2	PC_04E9WQ	ZtNIP2	PC_01K2FE	.	.	Rhizopus microsporus;Auriculariopsis ampla;Rhizoctonia solani AG-8 WAC10335;Laccaria bicolor;Daedalea quercina L-15889;Peniophora sp. CBMAI 1063;Heterobasidion annosum;Heterobasidion irregulare TC 32-1;Rickenella mellea;Sphaerobolus stellatus;Rhizopus microsporus ATCC 52813;Phanerochaete carnosa HHB-10118-sp;Peniophora sp. CONTA;Peniophora sp. CONT;Phlebia brevispora HHB-7030 SS6;Schizophyllum co…	kingdom	Fungi	IPR003172;IPR039670;IPR014756;IPR033917;IPR036846	MD-2-related lipid-recognition domain;Sterol transport protein NPC2-like;Immunoglobulin E-set;ML domain, phosphatidylinositol/phosphatidylglycerol transfer protein;GM2-AP, lipid-recognition domain superfamily	20	144
PC_04E9WQ	PC_04E9WQ	ZtNIP2	PC_04E9WQ	ZtNIP2	PC_01R7YT	.	.	Hesseltinella vesiculosa	species	Hesseltinella vesiculosa	.	.	1	163
PC_04E9WQ	PC_04E9WQ	ZtNIP2	PC_04E9WQ	ZtNIP2	PC_01U25E	.	.	Thamnocephalis sphaerospora;Spizellomyces sp. 'palustris'	no rank	Fungi incertae sedis	IPR039670;IPR014756;IPR003172	Sterol transport protein NPC2-like;Immunoglobulin E-set;MD-2-related lipid-recognition domain	4	164
PC_04E9WQ	PC_04E9WQ	ZtNIP2	PC_04E9WQ	ZtNIP2	PC_027CPB	.	.	Rachicladosporium sp. CCFEE 5018	species	Rachicladosporium sp. CCFEE 5018	IPR039670;IPR014756;IPR003172	Sterol transport protein NPC2-like;Immunoglobulin E-set;MD-2-related lipid-recognition domain	1	187
PC_04E9WQ	PC_04E9WQ	ZtNIP2	PC_04E9WQ	ZtNIP2	PC_02AZ0H	.	.	Parastagonospora nodorum Sn4;Ascochyta rabiei;Pyrenophora seminiperda CCB06;Alternaria macrospora;Parastagonospora nodorum Sn79;Pyrenophora teres f. teres;Alternaria alternata;Alternaria tenuissima;Alternaria dauci;Ascochyta lentis;Epicoccum nigrum;Hysterium pulicare;Phoma koolunga;Ascochyta fabae;Didymella pinodes	subclass	Pleosporomycetidae	IPR039670;IPR014756;IPR003172;IPR033917	Sterol transport protein NPC2-like;Immunoglobulin E-set;MD-2-related lipid-recognition domain;ML domain, phosphatidylinositol/phosphatidylglycerol transfer protein	19	226
PC_04E9WQ	PC_04E9WQ	ZtNIP2	PC_04E9WQ	ZtNIP2	PC_02C8KR	.	.	Oehlia diaphana;Rhizophagus irregularis;Rhizophagus irregularis DAOM 181602=DAOM 197198;Rhizophagus sp. MUCL 43196	family	Glomeraceae	IPR014756;IPR003172;IPR039670	Immunoglobulin E-set;MD-2-related lipid-recognition domain;Sterol transport protein NPC2-like	6	140
PC_04E9WQ	PC_04E9WQ	ZtNIP2	PC_04E9WQ	ZtNIP2	PC_02DW2V	.	.	Blastomyces gilchristii SLH14081;Aspergillus luchuensis CBS 106.47;Aspergillus thermomutatus;Trichoderma atroviride IMI 206040;Venturia pyrina;Aspergillus heteromorphus CBS 117.55;Elaphomyces granulatus;Aspergillus sydowii CBS 593.65;Aspergillus niger CBS 101883;Cladophialophora carrionii CBS 160.54;Aspergillus phoenicis ATCC 13157;Aspergillus aculeatinus CBS 121060;Aspergillus bertholletius;Peni…	kingdom	Fungi	IPR014756;IPR039670;IPR003172;IPR033917;IPR036846	Immunoglobulin E-set;Sterol transport protein NPC2-like;MD-2-related lipid-recognition domain;ML domain, phosphatidylinositol/phosphatidylglycerol transfer protein;GM2-AP, lipid-recognition domain superfamily	203	173
PC_04E9WQ	PC_04E9WQ	ZtNIP2	PC_04E9WQ	ZtNIP2	PC_02MLQG	.	.	Gigaspora rosea	species	Gigaspora rosea	IPR010916	TonB box, conserved site	2	160
PC_04E9WQ	PC_04E9WQ	ZtNIP2	PC_04E9WQ	ZtNIP2	PC_02NT2K	.	.	Rhizophagus irregularis DAOM 197198w;Rhizophagus irregularis;Rhizophagus irregularis DAOM 181602=DAOM 197198	species	Rhizophagus irregularis	IPR014756;IPR003172	Immunoglobulin E-set;MD-2-related lipid-recognition domain	5	145
PC_04E9WQ	PC_04E9WQ	ZtNIP2	PC_04E9WQ	ZtNIP2	PC_02PFBJ	.	.	Rhizoctonia solani AG-3 Rhs1AP;Bjerkandera adusta;Hebeloma cylindrosporum h7;Coprinopsis cinerea;Leucoagaricus gongylophorus Ac12;Laccaria bicolor;Syncephalastrum racemosum;Coprinopsis cinerea AmutBmut pab1-1;Leucoagaricus sp. SymC.cos;Sistotremastrum niveocremeum HHB9708;Sistotremastrum suecicum HHB10207 ss-3;Coprinopsis marcescibilis;Rickenella mellea;Coprinellus micaceus;Rhizoctonia solani 123…	kingdom	Fungi	IPR039670;IPR036846;IPR033917;IPR014756;IPR003172	Sterol transport protein NPC2-like;GM2-AP, lipid-recognition domain superfamily;ML domain, phosphatidylinositol/phosphatidylglycerol transfer protein;Immunoglobulin E-set;MD-2-related lipid-recognition domain	23	176
PC_04E9WQ	PC_04E9WQ	ZtNIP2	PC_04E9WQ	ZtNIP2	PC_02QZRJ	.	.	Blumeria graminis f. sp. hordei DH14;Blumeria graminis f. sp. hordei;Blumeria graminis f. sp. tritici 96224;Blumeria graminis f. sp. tritici	species	Blumeria graminis	IPR003172	MD-2-related lipid-recognition domain	8	188
PC_04E9WQ	PC_04E9WQ	ZtNIP2	PC_04E9WQ	ZtNIP2	PC_02RYW7	.	.	Lichtheimia ramosa;Syncephalastrum racemosum;Saksenaea vasiformis B4078;Lichtheimia corymbifera JMRC:FSU:9682;Phycomyces blakesleeanus NRRL 1555(-)	order	Mucorales	IPR039670;IPR003172;IPR014756	Sterol transport protein NPC2-like;MD-2-related lipid-recognition domain;Immunoglobulin E-set	6	182
PC_04E9WQ	PC_04E9WQ	ZtNIP2	PC_04E9WQ	ZtNIP2	PC_02SLKN	.	.	Spizellomyces punctatus DAOM BR117;Spizellomyces sp. 'palustris'	genus	Spizellomyces	IPR003172;IPR014756;IPR039670	MD-2-related lipid-recognition domain;Immunoglobulin E-set;Sterol transport protein NPC2-like	2	151
PC_04E9WQ	PC_04E9WQ	ZtNIP2	PC_04E9WQ	ZtNIP2	PC_02TG86	.	.	Clohesyomyces aquaticus;Cadophora sp. DSE1049;Coniochaeta sp. 2T2.1;Xylaria hypoxylon;Venustampulla echinocandica;Rachicladosporium antarcticum;Coniochaeta ligniaria NRRL 30616	clade	leotiomyceta	IPR014756;IPR003172	Immunoglobulin E-set;MD-2-related lipid-recognition domain	10	216
PC_04E9WQ	PC_04E9WQ	ZtNIP2	PC_04E9WQ	ZtNIP2	PC_02YW5A	.	.	Calocera viscosa TUFC12733;Calocera cornea HHB12733	genus	Calocera	IPR003172;IPR039670;IPR014756	MD-2-related lipid-recognition domain;Sterol transport protein NPC2-like;Immunoglobulin E-set	2	169
PC_04E9WQ	PC_04E9WQ	ZtNIP2	PC_04E9WQ	ZtNIP2	PC_035CY4	.	.	Calocera cornea HHB12733	strain	Calocera cornea HHB12733	IPR039670;IPR003172;IPR014756	Sterol transport protein NPC2-like;MD-2-related lipid-recognition domain;Immunoglobulin E-set	1	169
PC_04E9WQ	PC_04E9WQ	ZtNIP2	PC_04E9WQ	ZtNIP2	PC_03B6TW	.	.	Synchytrium endobioticum;Basidiobolus meristosporus CBS 931.73;Blyttiomyces helicus;Synchytrium microbalum;Powellomyces hirtus;Spizellomyces punctatus DAOM BR117;Mortierella elongata AG-77	no rank	Fungi incertae sedis	IPR003172;IPR014756;IPR033917;IPR039670	MD-2-related lipid-recognition domain;Immunoglobulin E-set;ML domain, phosphatidylinositol/phosphatidylglycerol transfer protein;Sterol transport protein NPC2-like	9	162
PC_04E9WQ	PC_04E9WQ	ZtNIP2	PC_04E9WQ	ZtNIP2	PC_03DTET	.	.	Zygosaccharomyces bailii ISA1307;Saccharomyces cerevisiae YJM1615;Saccharomyces cerevisiae YJM1133;Zygosaccharomyces parabailii;Kazachstania naganishii CBS 8797;Saccharomyces cerevisiae YJM978;Zygosaccharomyces bailii;Saccharomyces cerevisiae YJM1400;Saccharomyces cerevisiae YJM1419;Arthrobotrys oligospora;Saccharomyces cerevisiae YJM627;Saccharomyces cerevisiae YJM1460;Saccharomyces cerevisiae Y…	clade	saccharomyceta	IPR039670;IPR014756;IPR003172;IPR033917	Sterol transport protein NPC2-like;Immunoglobulin E-set;MD-2-related lipid-recognition domain;ML domain, phosphatidylinositol/phosphatidylglycerol transfer protein	26	173
PC_04E9WQ	PC_04E9WQ	ZtNIP2	PC_04E9WQ	ZtNIP2	PC_03KG4U	ZtNIP2	.	Fusarium oxysporum f. sp. melonis 26406;Alternaria longipes;Ophiostoma novo-ulmi subsp. novo-ulmi H327;Beauveria bassiana;Clonostachys rosea;Pseudogymnoascus sp. 24MN13;Epichloe gansuensis var. inebrians E818;Fusarium sp. AF-8;Ceratocystis platani;Baudoinia panamericana UAMH 10762;Stagonospora sp. SRC1lsM3a;Zymoseptoria pseudotritici STIR04_2.2.1;Beauveria brongniartii RCEF 3172;Epichloe sp. AL99…	kingdom	Fungi	IPR039670;IPR003172;IPR014756;IPR033917;IPR036846	Sterol transport protein NPC2-like;MD-2-related lipid-recognition domain;Immunoglobulin E-set;ML domain, phosphatidylinositol/phosphatidylglycerol transfer protein;GM2-AP, lipid-recognition domain superfamily	277	177
PC_04E9WQ	PC_04E9WQ	ZtNIP2	PC_04E9WQ	ZtNIP2	PC_03L5LO	.	.	Blumeria graminis f. sp. hordei;Blumeria graminis f. sp. tritici;Blumeria graminis f. sp. tritici 96224;Blumeria graminis f. sp. hordei DH14;Thamnocephalis sphaerospora	kingdom	Fungi	IPR039670;IPR014756;IPR003172;IPR033917	Sterol transport protein NPC2-like;Immunoglobulin E-set;MD-2-related lipid-recognition domain;ML domain, phosphatidylinositol/phosphatidylglycerol transfer protein	3	173
PC_04E9WQ	PC_04E9WQ	ZtNIP2	PC_04E9WQ	ZtNIP2	PC_03PE42	.	.	Hysterium pulicare;Neofusicoccum parvum UCRNP2;Amorphotheca resinae ATCC 22711;Elaphomyces granulatus	clade	leotiomyceta	.	.	4	149
PC_04E9WQ	PC_04E9WQ	ZtNIP2	PC_04E9WQ	ZtNIP2	PC_03TJZS	.	.	Cytospora leucostoma	species	Cytospora leucostoma	IPR003172;IPR014756	MD-2-related lipid-recognition domain;Immunoglobulin E-set	1	172
PC_04E9WQ	PC_04E9WQ	ZtNIP2	PC_04E9WQ	ZtNIP2	PC_0416V0	.	.	Rhizophagus clarus;Rhizophagus irregularis DAOM 197198w;Rhizophagus irregularis;Rhizophagus irregularis DAOM 181602=DAOM 197198	genus	Rhizophagus	IPR014756;IPR003172	Immunoglobulin E-set;MD-2-related lipid-recognition domain	9	149
PC_04E9WQ	PC_04E9WQ	ZtNIP2	PC_04E9WQ	ZtNIP2	PC_047RAT	.	.	Smittium culicis	species	Smittium culicis	IPR039670;IPR003172;IPR014756	Sterol transport protein NPC2-like;MD-2-related lipid-recognition domain;Immunoglobulin E-set	2	181
PC_04E9WQ	PC_04E9WQ	ZtNIP2	PC_04E9WQ	ZtNIP2	PC_04BCJ7	.	.	Jimgerdemannia flammicorona;Lichtheimia ramosa;Rhizopus microsporus;Mucor circinelloides 1006PhL;Hesseltinella vesiculosa;Absidia glauca;Mucor ambiguus;Rhizopus delemar RA 99-880;Absidia repens;Basidiobolus meristosporus CBS 931.73;Rhizopus azygosporus;Syncephalastrum racemosum;Saksenaea vasiformis B4078;Rhizopus microsporus var. microsporus;Rhizopus stolonifer;Rhizopus microsporus ATCC 52813;Lic…	no rank	Fungi incertae sedis	IPR039670;IPR003172;IPR014756	Sterol transport protein NPC2-like;MD-2-related lipid-recognition domain;Immunoglobulin E-set	23	164
PC_04E9WQ	PC_04E9WQ	ZtNIP2	PC_04E9WQ	ZtNIP2	PC_04BE6S	.	.	Meira miltonrushii;Gymnopus luxurians FD-317 M1;Tilletiopsis washingtonensis;Jaminaea rosea;Violaceomyces palustris;Conidiobolus coronatus NRRL 28638;Conidiobolus coronatus;Ceraceosorus guamensis;Pseudomicrostroma glucosiphilum	kingdom	Fungi	IPR036846;IPR003172;IPR033917;IPR014756;IPR039670	GM2-AP, lipid-recognition domain superfamily;MD-2-related lipid-recognition domain;ML domain, phosphatidylinositol/phosphatidylglycerol transfer protein;Immunoglobulin E-set;Sterol transport protein NPC2-like	8	129
PC_04E9WQ	PC_04E9WQ	ZtNIP2	PC_04E9WQ	ZtNIP2	PC_04E9WQ	.	.	Zygosaccharomyces bailii ISA1307;Eutypa lata UCREL1;Zygosaccharomyces parabailii;Kluyveromyces marxianus;[Candida] haemuloni;[Candida] duobushaemulonis;Lachnellula hyalina;Monosporascus ibericus;Komagataella phaffii GS115;Komagataella phaffii CBS 7435;Diversispora versiformis;Candida viswanathii;Colletotrichum fructicola;Candida albicans P78042;Candida albicans P94015;Meyerozyma guilliermondii AT…	kingdom	Fungi	IPR014756;IPR003172;IPR033917;IPR039670;IPR003029	Immunoglobulin E-set;MD-2-related lipid-recognition domain;ML domain, phosphatidylinositol/phosphatidylglycerol transfer protein;Sterol transport protein NPC2-like;S1 domain	191	170
PC_04E9WQ	PC_04E9WQ	ZtNIP2	PC_04E9WQ	ZtNIP2	PC_04IUHB	.	.	Glarea lozoyensis ATCC 20868	strain	Glarea lozoyensis ATCC 20868	.	.	1	199
PC_04E9WQ	PC_04E9WQ	ZtNIP2	PC_04E9WQ	ZtNIP2	PC_04J9AF	.	.	Coemansia reversa NRRL 1564;Linderina pennispora	family	Kickxellaceae	IPR039670;IPR003172;IPR014756	Sterol transport protein NPC2-like;MD-2-related lipid-recognition domain;Immunoglobulin E-set	2	186
PC_04E9WQ	PC_04E9WQ	ZtNIP2	PC_04E9WQ	ZtNIP2	PC_04LYQI	.	.	Hesseltinella vesiculosa;Lobosporangium transversale	phylum	Mucoromycota	IPR014756;IPR003172;IPR039670	Immunoglobulin E-set;MD-2-related lipid-recognition domain;Sterol transport protein NPC2-like	3	151
PC_04E9WQ	PC_04E9WQ	ZtNIP2	PC_04E9WQ	ZtNIP2	PC_04NRUL	.	.	Phlebia centrifuga;Gonapodya prolifera;Gonapodya prolifera JEL478;Conidiobolus coronatus;Conidiobolus coronatus NRRL 28638	kingdom	Fungi	IPR039670;IPR003172;IPR014756;IPR036846;IPR033917	Sterol transport protein NPC2-like;MD-2-related lipid-recognition domain;Immunoglobulin E-set;GM2-AP, lipid-recognition domain superfamily;ML domain, phosphatidylinositol/phosphatidylglycerol transfer protein	4	169
PC_04E9WQ	PC_04E9WQ	ZtNIP2	PC_04E9WQ	ZtNIP2	PC_04QSZ1	.	.	Chytriomyces confervae	species	Chytriomyces confervae	IPR039670;IPR003172;IPR033917;IPR014756	Sterol transport protein NPC2-like;MD-2-related lipid-recognition domain;ML domain, phosphatidylinositol/phosphatidylglycerol transfer protein;Immunoglobulin E-set	1	166
PC_04E9WQ	PC_04E9WQ	ZtNIP2	PC_04E9WQ	ZtNIP2	PC_04R4HW	.	.	Gigaspora rosea	species	Gigaspora rosea	IPR039670;IPR014756;IPR003172	Sterol transport protein NPC2-like;Immunoglobulin E-set;MD-2-related lipid-recognition domain	1	154
PC_04E9WQ	PC_04E9WQ	ZtNIP2	PC_04E9WQ	ZtNIP2	PC_04U21X	.	.	Rhizoclosmatium globosum	species	Rhizoclosmatium globosum	IPR003172;IPR014756;IPR039670	MD-2-related lipid-recognition domain;Immunoglobulin E-set;Sterol transport protein NPC2-like	1	164
PC_04E9WQ	PC_04E9WQ	ZtNIP2	PC_04E9WQ	ZtNIP2	PC_04ZPL7	.	.	Pseudocercospora eumusae	species	Pseudocercospora eumusae	IPR014756;IPR003172;IPR039670	Immunoglobulin E-set;MD-2-related lipid-recognition domain;Sterol transport protein NPC2-like	1	158
PC_04E9WQ	PC_04E9WQ	ZtNIP2	PC_04E9WQ	ZtNIP2	PC_04ZYGD	.	.	Conidiobolus coronatus;Conidiobolus coronatus NRRL 28638	species	Conidiobolus coronatus	IPR039670;IPR014756;IPR003172;IPR033917	Sterol transport protein NPC2-like;Immunoglobulin E-set;MD-2-related lipid-recognition domain;ML domain, phosphatidylinositol/phosphatidylglycerol transfer protein	3	143
PC_04E9WQ	PC_04E9WQ	ZtNIP2	PC_04E9WQ	ZtNIP2	PC_057NIE	.	.	Lasallia pustulata	species	Lasallia pustulata	.	.	1	200
PC_04E9WQ	PC_04E9WQ	ZtNIP2	PC_04E9WQ	ZtNIP2	PC_05AXEJ	.	.	Talaromyces marneffei PM1;Scytalidium lignicola	clade	leotiomyceta	.	.	2	193
PC_04E9WQ	PC_04E9WQ	ZtNIP2	PC_04E9WQ	ZtNIP2	PC_05ETA7	.	.	Rhizophagus clarus;Rhizophagus irregularis DAOM 181602=DAOM 197198;Rhizophagus irregularis DAOM 197198w	genus	Rhizophagus	IPR014756;IPR003172	Immunoglobulin E-set;MD-2-related lipid-recognition domain	2	134
PC_04E9WQ	PC_04E9WQ	ZtNIP2	PC_04E9WQ	ZtNIP2	PC_05GGY5	.	.	Hypoxylon sp. EC38;Tuber melanosporum Mel28;Syncephalis pseudoplumigaleata;Rhizophagus irregularis DAOM 181602=DAOM 197198;Rhizopus microsporus;Rhizophagus irregularis;Dimargaris cristalligena;Coniella lustricola;Rhizopus microsporus var. microsporus;Batrachochytrium dendrobatidis JAM81;Tuber aestivum	kingdom	Fungi	IPR003172;IPR039670;IPR014756;IPR033917	MD-2-related lipid-recognition domain;Sterol transport protein NPC2-like;Immunoglobulin E-set;ML domain, phosphatidylinositol/phosphatidylglycerol transfer protein	13	127
PC_04E9WQ	PC_04E9WQ	ZtNIP2	PC_04E9WQ	ZtNIP2	PC_05KFL8	.	.	Oehlia diaphana;Rhizophagus clarus;Rhizophagus sp. MUCL 43196	family	Glomeraceae	IPR003172;IPR014756;IPR039670	MD-2-related lipid-recognition domain;Immunoglobulin E-set;Sterol transport protein NPC2-like	2	142
PC_04E9WQ	PC_04E9WQ	ZtNIP2	PC_04E9WQ	ZtNIP2	PC_05WFRT	.	.	Cordyceps javanica;Rutstroemia sp. NJR-2017a BBW;Monilinia laxa;Chlorociboria aeruginascens;Phialocephala scopiformis;Botrytis tulipae;Botrytis elliptica	clade	sordariomyceta	.	.	7	207
PC_04E9WQ	PC_04E9WQ	ZtNIP2	PC_04E9WQ	ZtNIP2	PC_05WZN1	.	.	Diversispora epigaea;Rhizophagus irregularis DAOM 181602=DAOM 197198;Oehlia diaphana;Rhizophagus irregularis;Rhizophagus irregularis DAOM 197198w;Rhizophagus sp. MUCL 43196;Glomus cerebriforme;Rhizophagus clarus;Diversispora versiformis	class	Glomeromycetes	IPR014756;IPR003172;IPR010916;IPR039670	Immunoglobulin E-set;MD-2-related lipid-recognition domain;TonB box, conserved site;Sterol transport protein NPC2-like	24	153
PC_04E9WQ	PC_04E9WQ	ZtNIP2	PC_04E9WQ	ZtNIP2	PC_05ZSX0	.	.	Piromyces finnis;Neocallimastix californiae;Anaeromyces robustus	family	Neocallimastigaceae	IPR039670;IPR014756;IPR003172	Sterol transport protein NPC2-like;Immunoglobulin E-set;MD-2-related lipid-recognition domain	3	182
PC_04E9WQ	PC_04E9WQ	ZtNIP2	PC_04E9WQ	ZtNIP2	PC_06062O	.	.	Rhizopus microsporus var. chinensis CCTCC M201021;Rhizopus stolonifer;Mucor ambiguus;Rhizopus delemar RA 99-880;Rhizopus microsporus;Mucor circinelloides 1006PhL;Choanephora cucurbitarum;Rhizopus azygosporus;Mucor lusitanicus CBS 277.49;Rhizopus microsporus var. microsporus;Parasitella parasitica	suborder	Mucorineae	IPR014756;IPR003172;IPR039670;IPR033917;IPR036846	Immunoglobulin E-set;MD-2-related lipid-recognition domain;Sterol transport protein NPC2-like;ML domain, phosphatidylinositol/phosphatidylglycerol transfer protein;GM2-AP, lipid-recognition domain superfamily	14	182
PC_04E9WQ	PC_04E9WQ	ZtNIP2	PC_04E9WQ	ZtNIP2	PC_0615LI	.	.	Wickerhamiella sorbophila	species	Wickerhamiella sorbophila	.	.	1	175
PC_04E9WQ	PC_04E9WQ	ZtNIP2	PC_04E9WQ	ZtNIP2	PC_06207E	.	.	Rhizophagus irregularis DAOM 181602=DAOM 197198;Oehlia diaphana;Rhizophagus irregularis;Rhizophagus irregularis DAOM 197198w;Rhizophagus sp. MUCL 43196;Glomus cerebriforme;Rhizophagus clarus	family	Glomeraceae	IPR014756;IPR003172	Immunoglobulin E-set;MD-2-related lipid-recognition domain	17	145
PC_04E9WQ	PC_04E9WQ	ZtNIP2	PC_04E9WQ	ZtNIP2	PC_066R12	.	.	Trametes pubescens;Phanerochaete chrysosporium RP-78;Coniophora olivacea;Trametes versicolor FP-101664 SS1;Punctularia strigosozonata HHB-11173 SS5;Gigaspora rosea;Fomitopsis pinicola FP-58527 SS1;Aspergillus novofumigatus IBT 16806;Fomitopsis rosea;Antrodiella citrinella;Postia placenta MAD-698-R-SB12;Wolfiporia cocos MD-104 SS10;Volvariella volvacea V23;Phellinidium pouzarii;Ganoderma sinense Z…	kingdom	Fungi	IPR039670;IPR003172;IPR014756;IPR033917;IPR017868;IPR036846	Sterol transport protein NPC2-like;MD-2-related lipid-recognition domain;Immunoglobulin E-set;ML domain, phosphatidylinositol/phosphatidylglycerol transfer protein;Filamin/ABP280 repeat-like;GM2-AP, lipid-recognition domain superfamily	46	175
PC_04E9WQ	PC_04E9WQ	ZtNIP2	PC_04E9WQ	ZtNIP2	PC_06A7QE	.	.	Mortierella elongata AG-77	strain	Mortierella elongata AG-77	IPR003172	MD-2-related lipid-recognition domain	1	156
PC_04E9WQ	PC_04E9WQ	ZtNIP2	PC_04E9WQ	ZtNIP2	PC_06C1X0	.	.	Rhizophagus irregularis DAOM 181602=DAOM 197198;Oehlia diaphana;Rhizophagus irregularis;Rhizophagus irregularis DAOM 197198w;Rhizophagus sp. MUCL 43196;Glomus cerebriforme;Rhizophagus clarus	family	Glomeraceae	IPR014756;IPR003172;IPR039670	Immunoglobulin E-set;MD-2-related lipid-recognition domain;Sterol transport protein NPC2-like	37	149
PC_04E9WQ	PC_04E9WQ	ZtNIP2	PC_04E9WQ	ZtNIP2	PC_06J8FM	.	.	Brettanomyces bruxellensis;Hanseniaspora uvarum;Brettanomyces bruxellensis AWRI1499;Sugiyamaella lignohabitans;Taphrina deformans PYCC 5710;Endogone;Tortispora caseinolytica;[Candida] inconspicua;Brettanomyces bruxellensis CBS 2499;Schizosaccharomyces cryophilus OY26;Pichia membranifaciens;Hanseniaspora opuntiae;Saitoella complicata NRRL Y-17804;Ambrosiozyma philentoma;Diaporthe ampelina;Wickerha…	kingdom	Fungi	IPR014756;IPR003172;IPR033917;IPR039670;IPR036846	Immunoglobulin E-set;MD-2-related lipid-recognition domain;ML domain, phosphatidylinositol/phosphatidylglycerol transfer protein;Sterol transport protein NPC2-like;GM2-AP, lipid-recognition domain superfamily	34	164
PC_04E9WQ	PC_04E9WQ	ZtNIP2	PC_04E9WQ	ZtNIP2	PC_06RIBA	.	.	Phycomyces blakesleeanus NRRL 1555(-)	strain	Phycomyces blakesleeanus NRRL 1555(-)	IPR039670;IPR003172;IPR014756	Sterol transport protein NPC2-like;MD-2-related lipid-recognition domain;Immunoglobulin E-set	1	163
PC_04E9WQ	PC_04E9WQ	ZtNIP2	PC_04E9WQ	ZtNIP2	PC_06Y8SO	.	.	Cordyceps sp. RAO-2017	species	Cordyceps sp. RAO-2017	IPR014756;IPR003172;IPR039670	Immunoglobulin E-set;MD-2-related lipid-recognition domain;Sterol transport protein NPC2-like	1	124
PC_04E9WQ	PC_04E9WQ	ZtNIP2	PC_04E9WQ	ZtNIP2	PC_06YU1Z	.	.	Rhizophagus irregularis DAOM 181602=DAOM 197198;Oehlia diaphana;Rhizophagus irregularis;Rhizophagus irregularis DAOM 197198w;Rhizophagus sp. MUCL 43196;Glomus cerebriforme;Gigaspora rosea;Rhizophagus clarus	class	Glomeromycetes	IPR039670;IPR014756;IPR003172	Sterol transport protein NPC2-like;Immunoglobulin E-set;MD-2-related lipid-recognition domain	77	159
PC_04E9WQ	PC_04E9WQ	ZtNIP2	PC_04E9WQ	ZtNIP2	PC_07FU31	.	.	Trichomonascus ciferrii	species	Trichomonascus ciferrii	.	.	1	178
PC_04E9WQ	PC_04E9WQ	ZtNIP2	PC_04E9WQ	ZtNIP2	PC_07GUJE	.	.	Lachnellula hyalina;Lachnellula occidentalis	genus	Lachnellula	IPR014756;IPR003172	Immunoglobulin E-set;MD-2-related lipid-recognition domain	2	199
PC_04E9WQ	PC_04E9WQ	ZtNIP2	PC_04E9WQ	ZtNIP2	PC_080EK4	.	.	Hysterium pulicare;Cenococcum geophilum 1.58	subclass	Pleosporomycetidae	.	.	2	191
PC_04E9WQ	PC_04E9WQ	ZtNIP2	PC_04E9WQ	ZtNIP2	PC_08CFRV	.	.	Phlebia brevispora HHB-7030 SS6	strain	Phlebia brevispora HHB-7030 SS6	.	.	1	163
PC_04E9WQ	PC_04E9WQ	ZtNIP2	PC_04FU3P	.	PC_00ID1I	.	.	Rhizophagus clarus	species	Rhizophagus clarus	.	.	1	108
PC_04E9WQ	PC_04E9WQ	ZtNIP2	PC_04SAMV	.	PC_002FMP	.	.	Gigaspora rosea	species	Gigaspora rosea	.	.	2	150
PC_04E9WQ	PC_04E9WQ	ZtNIP2	PC_04SAMV	.	PC_00CRGY	.	.	Oehlia diaphana;Rhizophagus sp. MUCL 43196	family	Glomeraceae	.	.	1	114
PC_04E9WQ	PC_04E9WQ	ZtNIP2	PC_04SAMV	.	PC_00QLB7	.	.	Gigaspora rosea	species	Gigaspora rosea	.	.	1	139
PC_04E9WQ	PC_04E9WQ	ZtNIP2	PC_04SAMV	.	PC_024R6O	.	.	Gigaspora rosea	species	Gigaspora rosea	.	.	1	129
PC_04E9WQ	PC_04E9WQ	ZtNIP2	PC_04SAMV	.	PC_026ZPW	.	.	Gigaspora rosea	species	Gigaspora rosea	.	.	1	138
PC_04E9WQ	PC_04E9WQ	ZtNIP2	PC_04SAMV	.	PC_02A6J4	.	.	Rhizophagus irregularis DAOM 181602=DAOM 197198;Rhizophagus irregularis;Rhizophagus irregularis DAOM 197198w	species	Rhizophagus irregularis	.	.	2	140
PC_04E9WQ	PC_04E9WQ	ZtNIP2	PC_04SAMV	.	PC_02JPNK	.	.	Glomus cerebriforme	species	Glomus cerebriforme	IPR014756;IPR003172	Immunoglobulin E-set;MD-2-related lipid-recognition domain	1	197
PC_04E9WQ	PC_04E9WQ	ZtNIP2	PC_04SAMV	.	PC_02YSJD	.	.	Diversispora versiformis;Diversispora epigaea	genus	Diversispora	.	.	1	90
PC_04E9WQ	PC_04E9WQ	ZtNIP2	PC_04SAMV	.	PC_030H8H	.	.	Gigaspora rosea	species	Gigaspora rosea	.	.	1	139
PC_04E9WQ	PC_04E9WQ	ZtNIP2	PC_04SAMV	.	PC_03F3FW	.	.	Rhizophagus irregularis DAOM 181602=DAOM 197198;Oehlia diaphana;Rhizophagus irregularis;Rhizophagus irregularis DAOM 197198w;Rhizophagus sp. MUCL 43196;Gigaspora rosea	class	Glomeromycetes	IPR014756;IPR003172	Immunoglobulin E-set;MD-2-related lipid-recognition domain	14	149
PC_04E9WQ	PC_04E9WQ	ZtNIP2	PC_04SAMV	.	PC_040B6N	.	.	Glomus cerebriforme;Rhizophagus irregularis;Rhizophagus irregularis DAOM 181602=DAOM 197198	family	Glomeraceae	.	.	6	161
PC_04E9WQ	PC_04E9WQ	ZtNIP2	PC_04SAMV	.	PC_04SAMV	.	.	Diversispora epigaea;Rhizophagus irregularis DAOM 181602=DAOM 197198;Oehlia diaphana;Rhizophagus irregularis;Rhizophagus irregularis DAOM 197198w;Rhizophagus sp. MUCL 43196;Glomus cerebriforme;Gigaspora rosea;Rhizophagus clarus;Diversispora versiformis	class	Glomeromycetes	IPR003172;IPR014756;IPR039670	MD-2-related lipid-recognition domain;Immunoglobulin E-set;Sterol transport protein NPC2-like	168	150
PC_04E9WQ	PC_04E9WQ	ZtNIP2	PC_04SAMV	.	PC_04VXEQ	.	.	Rhizophagus irregularis;Rhizophagus irregularis DAOM 181602=DAOM 197198	species	Rhizophagus irregularis	IPR014756	Immunoglobulin E-set	2	123
PC_04E9WQ	PC_04E9WQ	ZtNIP2	PC_04SAMV	.	PC_05N4C2	.	.	Rhizophagus clarus	species	Rhizophagus clarus	.	.	1	144
PC_04E9WQ	PC_04E9WQ	ZtNIP2	PC_04SAMV	.	PC_06N8MP	.	.	Gigaspora rosea	species	Gigaspora rosea	.	.	1	123
PC_04E9WQ	PC_04E9WQ	ZtNIP2	PC_04WNE6	.	PC_03945I	.	.	Wallemia ichthyophaga EXF-994;Wallemia mellicola;Wallemia mellicola CBS 633.66;Mixia osmundae IAM 14324	phylum	Basidiomycota	IPR014756;IPR003172;IPR033917;IPR039670;IPR036846	Immunoglobulin E-set;MD-2-related lipid-recognition domain;ML domain, phosphatidylinositol/phosphatidylglycerol transfer protein;Sterol transport protein NPC2-like;GM2-AP, lipid-recognition domain superfamily	7	187
PC_04E9WQ	PC_04E9WQ	ZtNIP2	PC_04WNE6	.	PC_04WNE6	.	.	Moesziomyces antarcticus T-34;Cryptococcus gattii VGII MMRL2647;Cryptococcus neoformans var. grubii A2-102-5;Cryptococcus gattii VGII LA55;Armillaria mellea DSM 3731;Neolentinus lepideus HHB14362 ss-1;Tremella mesenterica;Sporisorium scitamineum;Cryptococcus wingfieldii;Serendipita indica DSM 11827;Cryptococcus neoformans var. grubii AD1-83a;Kalmanozyma brasiliensis GHG001;Cryptococcus neoformans…	phylum	Basidiomycota	IPR036846;IPR014756;IPR003172;IPR033917;IPR039670	GM2-AP, lipid-recognition domain superfamily;Immunoglobulin E-set;MD-2-related lipid-recognition domain;ML domain, phosphatidylinositol/phosphatidylglycerol transfer protein;Sterol transport protein NPC2-like	90	185
PC_04E9WQ	PC_04E9WQ	ZtNIP2	PC_04WNE6	.	PC_06GL03	.	.	Rhodotorula diobovata;Sporidiobolus salmonicolor;Microbotryum saponariae;Rhodotorula graminis WP1;Rhodotorula taiwanensis;Rhodotorula toruloides;Microbotryum silenes-dioicae;Rhodotorula sp. JG-1b;Microbotryum intermedium;Ceraceosorus bombacis;Rhodotorula toruloides NP11;Leucosporidium creatinivorum;Microbotryum lychnidis-dioicae p1A1 Lamole;Rhodotorula sp. CCFEE 5036	phylum	Basidiomycota	IPR039670;IPR003172;IPR033917;IPR014756;IPR036846	Sterol transport protein NPC2-like;MD-2-related lipid-recognition domain;ML domain, phosphatidylinositol/phosphatidylglycerol transfer protein;Immunoglobulin E-set;GM2-AP, lipid-recognition domain superfamily	15	194
PC_04E9WQ	PC_04E9WQ	ZtNIP2	PC_0516N0	.	PC_0516N0	.	.	Lasallia pustulata	species	Lasallia pustulata	IPR014756;IPR003172	Immunoglobulin E-set;MD-2-related lipid-recognition domain	1	190
PC_04E9WQ	PC_04E9WQ	ZtNIP2	PC_06WP1J	.	PC_06WP1J	.	.	Rhizophagus irregularis DAOM 181602=DAOM 197198	strain	Rhizophagus irregularis DAOM 181602=DAOM 197198	IPR039670;IPR003172;IPR014756	Sterol transport protein NPC2-like;MD-2-related lipid-recognition domain;Immunoglobulin E-set	1	151
PC_04E9WQ	PC_04E9WQ	ZtNIP2	PC_071ZJ0	.	PC_071ZJ0	.	.	Mortierella elongata AG-77	strain	Mortierella elongata AG-77	IPR014756;IPR003172	Immunoglobulin E-set;MD-2-related lipid-recognition domain	1	128
PC_04E9WQ	PC_05RC8X	.	PC_04E9WQ	ZtNIP2	PC_05RC8X	.	.	Uncinocarpus reesii 1704	strain	Uncinocarpus reesii 1704	IPR003172;IPR014756;IPR033917;IPR039670	MD-2-related lipid-recognition domain;Immunoglobulin E-set;ML domain, phosphatidylinositol/phosphatidylglycerol transfer protein;Sterol transport protein NPC2-like	1	224
PC_04E9WQ	PC_06YYTY	.	PC_04E9WQ	ZtNIP2	PC_06YYTY	.	.	Oehlia diaphana;Rhizophagus sp. MUCL 43196	family	Glomeraceae	IPR039670;IPR003172;IPR014756	Sterol transport protein NPC2-like;MD-2-related lipid-recognition domain;Immunoglobulin E-set	1	213
PC_04IDXX	PC_01X0JK	.	PC_04SH23	PpCSEP-09	PC_01X0JK	.	.	Puccinia sorghi	species	Puccinia sorghi	.	.	1	170
PC_04IDXX	PC_04IDXX	PpCSEP-09	PC_02UQY8	.	PC_002BD5	.	.	Puccinia coronata var. avenae f. sp. avenae	forma specialis	Puccinia coronata var. avenae f. sp. avenae	.	.	1	384
PC_04IDXX	PC_04IDXX	PpCSEP-09	PC_02UQY8	.	PC_02UQY8	.	.	Puccinia coronata var. avenae f. sp. avenae	forma specialis	Puccinia coronata var. avenae f. sp. avenae	.	.	2	275
PC_04IDXX	PC_04IDXX	PpCSEP-09	PC_04SH23	PpCSEP-09	PC_0086OU	.	.	Puccinia graminis f. sp. tritici 04KEN156/4;Phakopsora pachyrhizi;Puccinia sorghi;Puccinia striiformis f. sp. tritici;Puccinia graminis f. sp. tritici CRL 75-36-700-3;Puccinia striiformis;Puccinia striiformis f. sp. tritici PST-78;Puccinia graminis f. sp. tritici	order	Pucciniales	.	.	9	199
PC_04IDXX	PC_04IDXX	PpCSEP-09	PC_04SH23	PpCSEP-09	PC_03KSSV	.	.	Puccinia graminis f. sp. tritici 04KEN156/4	strain	Puccinia graminis f. sp. tritici 04KEN156/4	.	.	2	142
PC_04IDXX	PC_04IDXX	PpCSEP-09	PC_04SH23	PpCSEP-09	PC_04IDXX	.	.	Puccinia triticina 1-1 BBBD Race 1;Melampsora lini;Melampsora larici-populina 98AG31	order	Pucciniales	.	.	7	179
PC_04IDXX	PC_04IDXX	PpCSEP-09	PC_04SH23	PpCSEP-09	PC_04SH23	.	.	Puccinia graminis f. sp. tritici 04KEN156/4;Puccinia striiformis f. sp. tritici PST-130;Cronartium quercuum f. sp. fusiforme G11;Puccinia coronata var. avenae f. sp. avenae;Puccinia sorghi;Puccinia triticina 1-1 BBBD Race 1;Puccinia striiformis f. sp. tritici;Puccinia graminis f. sp. tritici CRL 75-36-700-3;Puccinia striiformis;Puccinia striiformis f. sp. tritici PST-78;Puccinia graminis f. sp. t…	order	Pucciniales	.	.	31	177
PC_04IDXX	PC_04IDXX	PpCSEP-09	PC_04SH23	PpCSEP-09	PC_06EAUV	.	.	Puccinia striiformis f. sp. tritici PST-130	strain	Puccinia striiformis f. sp. tritici PST-130	.	.	1	249
PC_04IDXX	PC_04IDXX	PpCSEP-09	PC_04SH23	PpCSEP-09	PC_06L8KC	.	.	Puccinia triticina 1-1 BBBD Race 1;Puccinia coronata var. avenae f. sp. avenae;Puccinia striiformis;Puccinia sorghi	genus	Puccinia	.	.	10	209
PC_04IDXX	PC_04IDXX	PpCSEP-09	PC_04SH23	PpCSEP-09	PC_06P05M	PpCSEP-09	.	Cronartium quercuum f. sp. fusiforme G11;Melampsora larici-populina 98AG31;Phakopsora pachyrhizi	order	Pucciniales	.	.	4	184
PC_04IDXX	PC_04IDXX	PpCSEP-09	PC_06GTGE	.	PC_06GTGE	.	.	Puccinia graminis f. sp. tritici 04KEN156/4;Puccinia striiformis f. sp. tritici PST-130;Puccinia striiformis f. sp. tritici;Puccinia striiformis;Puccinia striiformis f. sp. tritici PST-78;Puccinia graminis f. sp. tritici	genus	Puccinia	.	.	8	322
PC_04IDXX	PC_04IDXX	PpCSEP-09	PC_08BC82	.	PC_08BC82	.	.	Cronartium quercuum f. sp. fusiforme G11;Melampsora larici-populina 98AG31	order	Pucciniales	.	.	3	221
PC_04P5RO	PC_01REOO	BghBEC3	PC_01REOO	BghBEC3	PC_01DFKF	.	.	Monilinia laxa;Sclerotinia sclerotiorum;Sclerotinia borealis F-4128;Botrytis cinerea T4;Botrytis galanthina;Botrytis hyacinthi;Botrytis tulipae;Botrytis cinerea B05.10;Botryotinia calthae;Botrytis cinerea;Botrytis porri;Sclerotinia sclerotiorum 1980 UF-70;Botrytis elliptica;Botrytis cinerea BcDW1;Botrytis paeoniae;Rutstroemia sp. NJR-2017a BBW;Botrytis;Rutstroemia sp. NJR-2017a WRK4;Monilinia fru…	order	Helotiales	.	.	17	116
PC_04P5RO	PC_01REOO	BghBEC3	PC_01REOO	BghBEC3	PC_01REOO	.	.	Hyaloscypha bicolor E	strain	Hyaloscypha bicolor E	.	.	1	112
PC_04P5RO	PC_01REOO	BghBEC3	PC_01REOO	BghBEC3	PC_02MSB7	BghBEC3	.	Blumeria graminis f. sp. hordei;Oidium neolycopersici;Golovinomyces orontii;Blumeria graminis f. sp. tritici;Blumeria graminis f. sp. tritici 96224;Erysiphe pulchra;Golovinomyces magnicellulatus;Blumeria graminis f. sp. hordei DH14;Golovinomyces cichoracearum;Erysiphe necator	family	Erysiphaceae	.	.	10	104
PC_04P5RO	PC_01REOO	BghBEC3	PC_01REOO	BghBEC3	PC_04P5RO	.	.	Pseudogymnoascus sp. 05NY08;Pseudogymnoascus sp. VKM F-4281 (FW-2241);Cadophora sp. DSE1049;Phialocephala scopiformis;Pseudogymnoascus sp. WSF 3629;Pseudogymnoascus sp. VKM F-4246;Hyaloscypha variabilis F;Pseudogymnoascus sp. 03VT05;Ascocoryne sarcoides NRRL 50072;Pseudogymnoascus sp. VKM F-4518 (FW-2643);Phialocephala subalpina;Pseudogymnoascus sp. VKM F-103;Pseudogymnoascus sp. VKM F-4517 (FW-2…	clade	leotiomyceta	.	.	31	95
PC_04P5RO	PC_01REOO	BghBEC3	PC_01REOO	BghBEC3	PC_07ZYQ0	.	.	Alternaria tangelonis;Alternaria gaisen;Bipolaris maydis C5;Ascochyta rabiei;Alternaria brassicicola ATCC 96836;Alternaria alternata;Alternaria longipes;Ascochyta lentis;Alternaria citriarbusti;Curvularia lunata m118;Alternaria sp. MG1;Pyrenophora tritici-repentis;Phoma koolunga;Alternaria brassicicola;Alternaria mali;Hortaea werneckii;Exserohilum turcica Et28A;Alternaria arborescens;Alternaria l…	class	Dothideomycetes	.	.	22	77
PC_04P5RO	PC_01REOO	BghBEC3	PC_04RIF6	.	PC_04RIF6	.	.	Epicoccum nigrum;Ascochyta lentis;Didymella pinodes	family	Didymellaceae	.	.	3	100
PC_04X9BI	PC_03HV2H	MoCDIP1	PC_04X9BI	MoCDIP1	PC_001VZS	.	.	Verticillium dahliae JR2	strain	Verticillium dahliae JR2	IPR011050;IPR012334	Pectin lyase fold/virulence factor;Pectin lyase fold	1	467
PC_04X9BI	PC_03HV2H	MoCDIP1	PC_04X9BI	MoCDIP1	PC_03HV2H	.	.	Pseudogymnoascus sp. VKM F-4517 (FW-2822);Eutypa lata UCREL1;Pseudogymnoascus sp. VKM F-4515 (FW-2607);Aspergillus versicolor CBS 583.65;Marssonina brunnea f. sp. 'multigermtubi' MB_m1;Aspergillus flavus;Pseudogymnoascus sp. VKM F-4281 (FW-2241);Aspergillus minisclerotigenes;Acremonium chrysogenum ATCC 11550;Rhynchosporium commune;Verticillium nonalfalfae;Aspergillus flavus NRRL3357;Lasiodiplodia…	clade	leotiomyceta	IPR011050;IPR012334;IPR000254;IPR035971	Pectin lyase fold/virulence factor;Pectin lyase fold;Cellulose-binding domain, fungal;Cellulose-binding domain superfamily	13	354
PC_04X9BI	PC_03HV2H	MoCDIP1	PC_04X9BI	MoCDIP1	PC_04X9BI	MoCDIP1	G4N8Y3#PHI:3213	Parastagonospora nodorum Sn4;Bipolaris maydis C5;Ascochyta rabiei;Colletotrichum shisoi;Verticillium dahliae VdLs.17;Aspergillus terreus NIH2624;Fusarium oxysporum f. sp. melonis 26406;Alternaria longipes;Aspergillus sydowii CBS 593.65;Pseudogymnoascus sp. WSF 3629;Monosporascus ibericus;Fusarium ambrosium;Pseudogymnoascus sp. VKM F-3775;Colletotrichum fructicola;Colletotrichum higginsianum IMI 3…	subkingdom	Dikarya	IPR011050;IPR012334;IPR000254;IPR035971;IPR039448;IPR006626	Pectin lyase fold/virulence factor;Pectin lyase fold;Cellulose-binding domain, fungal;Cellulose-binding domain superfamily;Right handed beta helix domain;Parallel beta-helix repeat	250	354
PC_04X9BI	PC_03HV2H	MoCDIP1	PC_04X9BI	MoCDIP1	PC_07ZNJ2	.	.	Alternaria arborescens;Pseudogymnoascus sp. VKM F-3808;Colletotrichum fructicola Nara gc5	clade	leotiomyceta	IPR011050	Pectin lyase fold/virulence factor	3	273
PC_04YPRX	PC_02PNTL	.	PC_02PNTL	FolSix7	PC_02PNTL	.	.	Colletotrichum higginsianum IMI 349063;Bipolaris maydis C5;Colletotrichum shisoi;Exserohilum turcica Et28A;Bipolaris maydis ATCC 48331;Colletotrichum orchidophilum;Colletotrichum fioriniae PJ7;Colletotrichum simmondsii;Colletotrichum salicis;Leptosphaeria maculans JN3;Leptosphaeria maculans;Colletotrichum nymphaeae SA-01	clade	leotiomyceta	.	.	11	169
PC_04YPRX	PC_02PNTL	.	PC_02PNTL	FolSix7	PC_04XUM5	.	.	Colletotrichum higginsianum IMI 349063;Colletotrichum shisoi	no rank	Colletotrichum destructivum species complex	.	.	2	148
PC_04YPRX	PC_02PNTL	.	PC_02PNTL	FolSix7	PC_055UW5	.	.	Colletotrichum higginsianum IMI 349063;Colletotrichum shisoi	no rank	Colletotrichum destructivum species complex	.	.	2	195
PC_04YPRX	PC_02PNTL	.	PC_02PNTL	FolSix7	PC_057K4A	.	.	Colletotrichum orbiculare MAFF 240422	strain	Colletotrichum orbiculare MAFF 240422	.	.	1	142
PC_04YPRX	PC_04YPRX	FolSix7	PC_02PNTL	FolSix7	PC_022Q3I	FolSix7	.	Fusarium oxysporum f. sp. cubense;Fusarium oxysporum f. sp. canariensis;Fusarium oxysporum f. sp. lini;Fusarium oxysporum f. sp. lilii;Fusarium oxysporum f. sp. narcissi;Fusarium oxysporum f. sp. dianthi;Fusarium oxysporum;Fusarium oxysporum f. sp. zingiberi;Fusarium oxysporum f. sp. lycopersici;Fusarium oxysporum f. sp. pisi	species	Fusarium oxysporum	.	.	15	216
PC_04YPRX	PC_04YPRX	FolSix7	PC_02PNTL	FolSix7	PC_04YPRX	.	.	Fusarium oxysporum f. sp. cepae;Fusarium oxysporum f. sp. physali;Fusarium oxysporum f. sp. lycopersici	species	Fusarium oxysporum	.	.	3	163
PC_04YPRX	PC_04YPRX	FolSix7	PC_089EH9	.	PC_000E3P	.	.	Bipolaris zeicola 26-R-13;Bipolaris victoriae FI3	genus	Bipolaris	.	.	2	149
PC_04YPRX	PC_04YPRX	FolSix7	PC_089EH9	.	PC_05EO4J	.	.	Fusarium oxysporum	species	Fusarium oxysporum	.	.	1	121
PC_04YPRX	PC_04YPRX	FolSix7	PC_089EH9	.	PC_0849U9	.	.	Pyrenophora teres f. maculata	forma	Pyrenophora teres f. maculata	.	.	1	109
PC_04YPRX	PC_04YPRX	FolSix7	PC_089EH9	.	PC_089EH9	.	.	Pyrenophora teres f. teres	forma	Pyrenophora teres f. teres	.	.	1	131
PC_053NVO	PC_02XUK5	FolSix1;LmAvrLm2	PC_03DVFF	.	PC_03DVFF	.	.	Fusarium oxysporum	species	Fusarium oxysporum	.	.	1	154
PC_053NVO	PC_02XUK5	FolSix1;LmAvrLm2	PC_053NVO	FolSix1;LmAvrLm2	PC_01LZTX	FolSix1	X0J1D8#PHI:8628;Q709E2#PHI:379;Q709D8#PHI:5284	Colletotrichum trifolii;Fusarium oxysporum f. sp. fragariae;Fusarium oxysporum f. sp. melonis 26406;Fusarium oxysporum Fo5176;Fusarium oxysporum f. sp. lycopersici;Colletotrichum sidae;Fusarium odoratissimum NRRL 54006;Fusarium oxysporum f. sp. cubense;Fusarium oxysporum f. sp. conglutinans race 2 54008;Fusarium oxysporum f. sp. cubense race 1;Colletotrichum orbiculare MAFF 240422;Fusarium oxyspo…	subclass	Hypocreomycetidae	.	.	40	272
PC_053NVO	PC_02XUK5	FolSix1;LmAvrLm2	PC_053NVO	FolSix1;LmAvrLm2	PC_02BXST	.	.	Colletotrichum spinosum;Colletotrichum orbiculare MAFF 240422;Colletotrichum trifolii;Colletotrichum sidae	genus	Colletotrichum	.	.	4	229
PC_053NVO	PC_02XUK5	FolSix1;LmAvrLm2	PC_053NVO	FolSix1;LmAvrLm2	PC_02GADB	.	.	Fusarium oxysporum f. sp. cubense	forma specialis	Fusarium oxysporum f. sp. cubense	.	.	2	210
PC_053NVO	PC_02XUK5	FolSix1;LmAvrLm2	PC_053NVO	FolSix1;LmAvrLm2	PC_02MM64	.	.	Ustilaginoidea virens	species	Ustilaginoidea virens	.	.	1	215
PC_053NVO	PC_02XUK5	FolSix1;LmAvrLm2	PC_053NVO	FolSix1;LmAvrLm2	PC_02XUK5	.	.	Ustilaginoidea virens	species	Ustilaginoidea virens	.	.	4	282
PC_053NVO	PC_02XUK5	FolSix1;LmAvrLm2	PC_053NVO	FolSix1;LmAvrLm2	PC_03SPGR	LmAvrLm2	A0A0A0S3X0#PHI:5401	Leptosphaeria maculans JN3;Colletotrichum orchidophilum;Leptosphaeria maculans	clade	leotiomyceta	.	.	3	232
PC_053NVO	PC_02XUK5	FolSix1;LmAvrLm2	PC_053NVO	FolSix1;LmAvrLm2	PC_03WNOG	.	.	Neonectria ditissima	species	Neonectria ditissima	.	.	1	329
PC_053NVO	PC_02XUK5	FolSix1;LmAvrLm2	PC_053NVO	FolSix1;LmAvrLm2	PC_053NVO	.	.	Ustilaginoidea virens	species	Ustilaginoidea virens	.	.	8	260
PC_053NVO	PC_02XUK5	FolSix1;LmAvrLm2	PC_05DWPH	.	PC_05DWPH	.	.	Leptosphaeria maculans JN3	strain	Leptosphaeria maculans JN3	.	.	1	239
PC_057JYC	PC_004REM	.	PC_057JYC	UmCmu1	PC_004REM	.	.	Violaceomyces palustris	species	Violaceomyces palustris	IPR037039;IPR036263	Chorismate mutase, AroQ class superfamily, eukaryotic;Chorismate mutase type II superfamily	1	295
PC_057JYC	PC_03DUMB	UmCmu1	PC_057JYC	UmCmu1	PC_03DUMB	UmCmu1	A0A0D1DWQ2#PHI:8816;Q4P2D2#PHI:2234	Ustilago hordei;Pseudozyma hubeiensis SY62;Testicularia cyperi;Moesziomyces antarcticus T-34;Moesziomyces aphidis DSM 70725;Sporisorium graminicola;Moesziomyces antarcticus;Kalmanozyma brasiliensis;Melanopsichium pennsylvanicum 4;Ustilago maydis 521;Kalmanozyma brasiliensis GHG001;Sporisorium reilianum SRZ2;Ustilago hordei Uh4857-4;Sporisorium scitamineum;Sporisorium reilianum f. sp. reilianum;Us…	order	Ustilaginales	IPR008238;IPR036263;IPR037039	Chorismate mutase, AroQ class, eukaryotic type;Chorismate mutase type II superfamily;Chorismate mutase, AroQ class superfamily, eukaryotic	15	292
PC_057JYC	PC_03DUMB	UmCmu1	PC_060WJO	.	PC_03RWAB	.	.	Acaromyces ingoldii	species	Acaromyces ingoldii	IPR036263;IPR037039	Chorismate mutase type II superfamily;Chorismate mutase, AroQ class superfamily, eukaryotic	1	258
PC_057JYC	PC_03DUMB	UmCmu1	PC_060WJO	.	PC_060WJO	.	.	Tilletiopsis washingtonensis	species	Tilletiopsis washingtonensis	IPR037039;IPR036263	Chorismate mutase, AroQ class superfamily, eukaryotic;Chorismate mutase type II superfamily	1	271
PC_057JYC	PC_057JYC	.	PC_057JYC	UmCmu1	PC_0019C9	.	.	Jaminaea rosea	species	Jaminaea rosea	IPR037039;IPR036263;IPR008238	Chorismate mutase, AroQ class superfamily, eukaryotic;Chorismate mutase type II superfamily;Chorismate mutase, AroQ class, eukaryotic type	1	245
PC_057JYC	PC_057JYC	.	PC_057JYC	UmCmu1	PC_003H17	.	.	Jimgerdemannia flammicorona;Smittium culicis;Jimgerdemannia lactiflua;Rhizoctonia solani AG-1 IA;Piromyces sp. E2;Orpinomyces sp.;Batrachochytrium salamandrivorans	kingdom	Fungi	IPR008238;IPR037039;IPR036263	Chorismate mutase, AroQ class, eukaryotic type;Chorismate mutase, AroQ class superfamily, eukaryotic;Chorismate mutase type II superfamily	9	187
PC_057JYC	PC_057JYC	.	PC_057JYC	UmCmu1	PC_00VIBT	.	.	Fusarium oxysporum f. sp. melonis 26406;Alternaria longipes;Chaetothyriales sp. CBS 134916;Beauveria bassiana;Baudoinia panamericana UAMH 10762;Monosporascus sp. CRB-8-3;Paracoccidioides brasiliensis;Stagonospora sp. SRC1lsM3a;Zymoseptoria pseudotritici STIR04_2.2.1;Aspergillus niger ATCC 1015;Aspergillus welwitschiae;Beauveria brongniartii RCEF 3172;Paracoccidioides lutzii Pb01;Macrophomina phas…	kingdom	Fungi	IPR008238;IPR037039;IPR036263	Chorismate mutase, AroQ class, eukaryotic type;Chorismate mutase, AroQ class superfamily, eukaryotic;Chorismate mutase type II superfamily	282	266
PC_057JYC	PC_057JYC	.	PC_057JYC	UmCmu1	PC_01XBCQ	.	.	Puccinia graminis f. sp. tritici CRL 75-36-700-3;Puccinia graminis f. sp. tritici	forma specialis	Puccinia graminis f. sp. tritici	IPR008238;IPR037039;IPR036263	Chorismate mutase, AroQ class, eukaryotic type;Chorismate mutase, AroQ class superfamily, eukaryotic;Chorismate mutase type II superfamily	3	273
PC_057JYC	PC_057JYC	.	PC_057JYC	UmCmu1	PC_01ZVA2	.	.	Pyronema omphalodes CBS 100304	strain	Pyronema omphalodes CBS 100304	IPR036263;IPR008238;IPR037039	Chorismate mutase type II superfamily;Chorismate mutase, AroQ class, eukaryotic type;Chorismate mutase, AroQ class superfamily, eukaryotic	1	369
PC_057JYC	PC_057JYC	.	PC_057JYC	UmCmu1	PC_026SD1	.	.	Monilinia fructigena	species	Monilinia fructigena	IPR008238;IPR037039;IPR036263	Chorismate mutase, AroQ class, eukaryotic type;Chorismate mutase, AroQ class superfamily, eukaryotic;Chorismate mutase type II superfamily	1	180
PC_057JYC	PC_057JYC	.	PC_057JYC	UmCmu1	PC_02N8LJ	.	.	Grifola frondosa	species	Grifola frondosa	IPR008238;IPR036263;IPR037039	Chorismate mutase, AroQ class, eukaryotic type;Chorismate mutase type II superfamily;Chorismate mutase, AroQ class superfamily, eukaryotic	1	219
PC_057JYC	PC_057JYC	.	PC_057JYC	UmCmu1	PC_046F7K	.	.	Ceraceosorus guamensis;Ceraceosorus bombacis	genus	Ceraceosorus	IPR037039;IPR036263;IPR008238	Chorismate mutase, AroQ class superfamily, eukaryotic;Chorismate mutase type II superfamily;Chorismate mutase, AroQ class, eukaryotic type	2	311
PC_057JYC	PC_057JYC	.	PC_057JYC	UmCmu1	PC_04DZZA	.	Q4WVS3#PHI:7652	Kazachstania naganishii CBS 8797;Kluyveromyces marxianus;Aspergillus heteromorphus CBS 117.55;Zygosaccharomyces bailii;Saccharomyces cerevisiae YJM978;Fusarium oxysporum f. sp. melonis 26406;Saccharomyces cerevisiae YJM1400;Penicillium nalgiovense;Arthrobotrys oligospora;Clonostachys rosea;Candida albicans P78042;Meyerozyma guilliermondii ATCC 6260;Saccharomyces cerevisiae YJM326;Lachancea meyers…	kingdom	Fungi	IPR008238;IPR036263;IPR037039	Chorismate mutase, AroQ class, eukaryotic type;Chorismate mutase type II superfamily;Chorismate mutase, AroQ class superfamily, eukaryotic	298	264
PC_057JYC	PC_057JYC	.	PC_057JYC	UmCmu1	PC_04GQ6I	.	.	Valsa malicola;Epichloe sylvatica;Gaeumannomyces tritici R3-111a-1;Grosmannia clavigera kw1407;Sporothrix brasiliensis 5110;Sporothrix insectorum RCEF 264;Sporothrix schenckii ATCC 58251;Ophiostoma novo-ulmi subsp. novo-ulmi H327;Valsa sordida;Rosellinia necatrix;Ophiostoma piceae UAMH 11346;Trichoderma citrinoviride;Valsa mali var. pyri	class	Sordariomycetes	IPR008238;IPR037039;IPR036263	Chorismate mutase, AroQ class, eukaryotic type;Chorismate mutase, AroQ class superfamily, eukaryotic;Chorismate mutase type II superfamily	13	271
PC_057JYC	PC_057JYC	.	PC_057JYC	UmCmu1	PC_057JYC	.	.	Ophiocordyceps polyrhachis-furcata BCC 54312;Metarhizium guizhouense ARSEF 977;Metarhizium anisopliae ARSEF 549;Fusarium sp. AF-6;Cordyceps sp. RAO-2017;Hirsutella minnesotensis 3608;Fusarium ambrosium;Escovopsis weberi;Fusarium virguliforme Mont-1;Fusarium kuroshium;Fusarium culmorum CS7071;Fusarium fujikuroi IMI 58289;Fusarium graminearum PH-1;Epichloe gansuensis var. inebrians E818;Fusarium sp…	clade	sordariomyceta	IPR008238;IPR037039;IPR036263	Chorismate mutase, AroQ class, eukaryotic type;Chorismate mutase, AroQ class superfamily, eukaryotic;Chorismate mutase type II superfamily	47	266
PC_057JYC	PC_057JYC	.	PC_057JYC	UmCmu1	PC_0665C9	.	.	Verticillium alfalfae VaMs.102;Verticillium dahliae;Verticillium dahliae JR2;Verticillium longisporum;Verticillium nonalfalfae	genus	Verticillium	IPR037039;IPR008238;IPR036263	Chorismate mutase, AroQ class superfamily, eukaryotic;Chorismate mutase, AroQ class, eukaryotic type;Chorismate mutase type II superfamily	9	268
PC_057JYC	PC_057JYC	.	PC_057JYC	UmCmu1	PC_06CYDU	.	.	Moesziomyces antarcticus T-34;Fusarium pseudograminearum CS3096;Hericium alpestre;Fusarium graminearum PH-1	subkingdom	Dikarya	IPR008238;IPR037039;IPR036263	Chorismate mutase, AroQ class, eukaryotic type;Chorismate mutase, AroQ class superfamily, eukaryotic;Chorismate mutase type II superfamily	4	194
PC_057JYC	PC_057JYC	.	PC_057JYC	UmCmu1	PC_06J0DE	.	.	Malassezia globosa CBS 7966;Diversispora versiformis;Volvariella volvacea V23;Pseudogymnoascus sp. 24MN13;Rhizopus delemar RA 99-880;Cryptococcus neoformans var. grubii AD1-83a;Ceratocystis platani;Basidiobolus meristosporus CBS 931.73;Gymnopus androsaceus JB14;Tilletiopsis washingtonensis;Rickenella mellea;Dichomitus squalens;Exidia glandulosa;Psilocybe serbica;Peniophora sp. CONTA;Pisolithus mi…	kingdom	Fungi	IPR037039;IPR008238;IPR036263;IPR002701	Chorismate mutase, AroQ class superfamily, eukaryotic;Chorismate mutase, AroQ class, eukaryotic type;Chorismate mutase type II superfamily;Chorismate mutase II, prokaryotic-type	395	272
PC_057JYC	PC_057JYC	.	PC_057JYC	UmCmu1	PC_06JIMI	.	.	Steccherinum ochraceum;Antrodiella citrinella	family	Steccherinaceae	IPR037039;IPR008238;IPR036263	Chorismate mutase, AroQ class superfamily, eukaryotic;Chorismate mutase, AroQ class, eukaryotic type;Chorismate mutase type II superfamily	3	271
PC_057JYC	PC_057JYC	.	PC_057JYC	UmCmu1	PC_06VH7S	.	.	Tilletia laevis;Choiromyces venosus 120613-1;Tilletia walkeri;Tilletia controversa;Tilletia caries;Tilletia indica	subkingdom	Dikarya	IPR037039;IPR008238;IPR036263	Chorismate mutase, AroQ class superfamily, eukaryotic;Chorismate mutase, AroQ class, eukaryotic type;Chorismate mutase type II superfamily	7	299
PC_057JYC	PC_057JYC	.	PC_057JYC	UmCmu1	PC_07BDGI	.	.	Alternaria tangelonis;Coccidioides immitis RMSCC 3703;Metarhizium anisopliae BRIP 53284;Alternaria mali;Aspergillus transmontanensis;Xylaria grammica;Alternaria crassa;Alternaria porri;Coccidioides immitis H538.4	clade	leotiomyceta	IPR008238;IPR037039;IPR036263	Chorismate mutase, AroQ class, eukaryotic type;Chorismate mutase, AroQ class superfamily, eukaryotic;Chorismate mutase type II superfamily	7	205
PC_057JYC	PC_057JYC	.	PC_057JYC	UmCmu1	PC_088T8M	.	.	Rhizoctonia solani AG-3 Rhs1AP;Rhizoctonia solani AG-1 IB;Rhizoctonia solani 123E	species	Rhizoctonia solani	IPR008238;IPR037039;IPR036263	Chorismate mutase, AroQ class, eukaryotic type;Chorismate mutase, AroQ class superfamily, eukaryotic;Chorismate mutase type II superfamily	3	377
PC_057JYC	PC_057JYC	.	PC_057JYC	UmCmu1	PC_08HY41	.	.	Plicaturopsis crispa FD-325 SS-3;Pluteus cervinus;Bondarzewia mesenterica;Phanerochaete chrysosporium RP-78;Neolentinus lepideus HHB14362 ss-1;Heliocybe sulcata;Sphaerobolus stellatus;Gloeophyllum trabeum ATCC 11539;Sphaerobolus stellatus SS14;Phlebiopsis gigantea 11061_1 CR5-6;Bjerkandera adusta;Phanerochaete carnosa HHB-10118-sp;Gloeophyllum trabeum;Hypsizygus marmoreus;Phlebiopsis gigantea;Phl…	class	Agaricomycetes	IPR037039;IPR008238;IPR036263	Chorismate mutase, AroQ class superfamily, eukaryotic;Chorismate mutase, AroQ class, eukaryotic type;Chorismate mutase type II superfamily	18	276
PC_057YQA	PC_009H7U	SrSAD1	PC_00AYNC	.	PC_00AYNC	.	.	Ustilago trichophora	species	Ustilago trichophora	.	.	3	207
PC_057YQA	PC_009H7U	SrSAD1	PC_01GNMR	.	PC_01GNMR	.	.	Ustilago maydis 521	strain	Ustilago maydis 521	.	.	1	178
PC_057YQA	PC_009H7U	SrSAD1	PC_03K3B2	.	PC_03K3B2	.	.	Sporisorium reilianum f. sp. reilianum;Sporisorium reilianum SRZ2	species	Sporisorium reilianum	.	.	2	183
PC_057YQA	PC_009H7U	SrSAD1	PC_06KGA0	SrSAD1	PC_005KQY	.	.	Ustilago trichophora	species	Ustilago trichophora	.	.	1	183
PC_057YQA	PC_009H7U	SrSAD1	PC_06KGA0	SrSAD1	PC_009H7U	.	.	Ustilago hordei;Pseudozyma hubeiensis SY62;Sporisorium graminicola;Ustilago trichophora;Ustilago maydis 521;Sporisorium reilianum SRZ2;Ustilago hordei Uh4857-4;Sporisorium scitamineum;Sporisorium reilianum f. sp. reilianum;Ustilago bromivora	family	Ustilaginaceae	.	.	13	182
PC_057YQA	PC_009H7U	SrSAD1	PC_06KGA0	SrSAD1	PC_00J6VJ	.	.	Ustilago trichophora	species	Ustilago trichophora	.	.	2	179
PC_057YQA	PC_009H7U	SrSAD1	PC_06KGA0	SrSAD1	PC_01TZ6D	SrSAD1	.	Sporisorium reilianum f. sp. reilianum;Sporisorium reilianum SRZ2;Sporisorium graminicola	genus	Sporisorium	.	.	3	179
PC_057YQA	PC_009H7U	SrSAD1	PC_06KGA0	SrSAD1	PC_029KXB	.	.	Ustilago trichophora	species	Ustilago trichophora	.	.	2	170
PC_057YQA	PC_009H7U	SrSAD1	PC_06KGA0	SrSAD1	PC_038TEE	.	.	Sporisorium graminicola;Ustilago trichophora;Ustilago maydis 521;Sporisorium reilianum SRZ2;Sporisorium scitamineum;Sporisorium reilianum f. sp. reilianum	family	Ustilaginaceae	.	.	7	184
PC_057YQA	PC_009H7U	SrSAD1	PC_06KGA0	SrSAD1	PC_039F9E	.	.	Ustilago trichophora	species	Ustilago trichophora	.	.	2	191
PC_057YQA	PC_009H7U	SrSAD1	PC_06KGA0	SrSAD1	PC_03PNYD	.	.	Ustilago trichophora	species	Ustilago trichophora	.	.	4	178
PC_057YQA	PC_009H7U	SrSAD1	PC_06KGA0	SrSAD1	PC_046E2R	.	.	Pseudozyma hubeiensis SY62	strain	Pseudozyma hubeiensis SY62	.	.	1	188
PC_057YQA	PC_009H7U	SrSAD1	PC_06KGA0	SrSAD1	PC_04HOKP	.	.	Ustilago bromivora	species	Ustilago bromivora	.	.	1	174
PC_057YQA	PC_009H7U	SrSAD1	PC_06KGA0	SrSAD1	PC_057YQA	.	.	Ustilago trichophora	species	Ustilago trichophora	.	.	3	181
PC_057YQA	PC_009H7U	SrSAD1	PC_06KGA0	SrSAD1	PC_05WCXM	.	.	Pseudozyma hubeiensis SY62;Sporisorium graminicola;Ustilago trichophora;Ustilago maydis 521;Sporisorium reilianum SRZ2;Sporisorium scitamineum;Sporisorium reilianum f. sp. reilianum	family	Ustilaginaceae	.	.	8	183
PC_057YQA	PC_009H7U	SrSAD1	PC_06KGA0	SrSAD1	PC_06KGA0	.	.	Ustilago trichophora	species	Ustilago trichophora	.	.	3	180
PC_057YQA	PC_009H7U	SrSAD1	PC_06KGA0	SrSAD1	PC_06XXEW	.	.	Ustilago trichophora	species	Ustilago trichophora	.	.	1	171
PC_05BPAJ	PC_00TPLE	Zt89160	PC_00L7B4	.	PC_00L7B4	.	.	Neurospora discreta FGSC 8579;Neurospora tetrasperma FGSC 2508;Neurospora tetrasperma FGSC 2509;Sordaria macrospora k-hell;Neurospora crassa;Neurospora crassa OR74A	family	Sordariaceae	IPR009091;IPR000408	Regulator of chromosome condensation 1/beta-lactamase-inhibitor protein II;Regulator of chromosome condensation, RCC1	5	360
PC_05BPAJ	PC_00TPLE	Zt89160	PC_00L7B4	.	PC_01VNTE	.	.	Cryomyces minteri	species	Cryomyces minteri	IPR000408;IPR009091	Regulator of chromosome condensation, RCC1;Regulator of chromosome condensation 1/beta-lactamase-inhibitor protein II	1	266
PC_05BPAJ	PC_00TPLE	Zt89160	PC_01LLGF	Zt89160	PC_006CN2	.	.	Friedmanniomyces simplex;Friedmanniomyces endolithicus;Pyronema omphalodes CBS 100304	subphylum	Pezizomycotina	IPR009091;IPR000408	Regulator of chromosome condensation 1/beta-lactamase-inhibitor protein II;Regulator of chromosome condensation, RCC1	4	293
PC_05BPAJ	PC_00TPLE	Zt89160	PC_01LLGF	Zt89160	PC_007L16	.	.	Pseudocercospora eumusae;Pseudocercospora musae	genus	Pseudocercospora	IPR009091;IPR000408	Regulator of chromosome condensation 1/beta-lactamase-inhibitor protein II;Regulator of chromosome condensation, RCC1	2	367
PC_05BPAJ	PC_00TPLE	Zt89160	PC_01LLGF	Zt89160	PC_00QWBZ	.	.	Puccinia graminis f. sp. tritici 04KEN156/4;Puccinia striiformis f. sp. tritici PST-130;Puccinia coronata var. avenae f. sp. avenae;Puccinia triticina 1-1 BBBD Race 1;Puccinia striiformis f. sp. tritici;Puccinia striiformis;Puccinia graminis f. sp. tritici CRL 75-36-700-3;Puccinia striiformis f. sp. tritici PST-78;Puccinia graminis f. sp. tritici	genus	Puccinia	IPR009091;IPR000408	Regulator of chromosome condensation 1/beta-lactamase-inhibitor protein II;Regulator of chromosome condensation, RCC1	15	447
PC_05BPAJ	PC_00TPLE	Zt89160	PC_01LLGF	Zt89160	PC_01LLGF	Zt89160	F9WZ47#PHI:6548	Cladosporium sphaerospermum UM 843;Verruconis gallopava;Aureobasidium melanogenum CBS 110374;Aureobasidium subglaciale EXF-2481;Elsinoe australis;Hortaea werneckii;Zymoseptoria tritici ST99CH_3D1;Zymoseptoria brevis;Zymoseptoria tritici ST99CH_1E4;Dothistroma septosporum NZE10;Acidomyces richmondensis BFW;Coniosporium apollinis CBS 100218;Ramularia collo-cygni;Zymoseptoria tritici ST99CH_1A5;Pass…	class	Dothideomycetes	IPR009091;IPR000408	Regulator of chromosome condensation 1/beta-lactamase-inhibitor protein II;Regulator of chromosome condensation, RCC1	72	370
PC_05BPAJ	PC_00TPLE	Zt89160	PC_01LLGF	Zt89160	PC_02AFOI	.	.	Piptocephalis cylindrospora	species	Piptocephalis cylindrospora	IPR000408;IPR009091	Regulator of chromosome condensation, RCC1;Regulator of chromosome condensation 1/beta-lactamase-inhibitor protein II	1	288
PC_05BPAJ	PC_00TPLE	Zt89160	PC_01LLGF	Zt89160	PC_02YY4M	.	.	Tilletia caries;Tilletia laevis;Tilletia controversa	genus	Tilletia	IPR009091;IPR000408	Regulator of chromosome condensation 1/beta-lactamase-inhibitor protein II;Regulator of chromosome condensation, RCC1	1	453
PC_05BPAJ	PC_00TPLE	Zt89160	PC_01LLGF	Zt89160	PC_03ARDU	.	.	Rhizophagus irregularis DAOM 197198w	strain	Rhizophagus irregularis DAOM 197198w	IPR000408;IPR009091	Regulator of chromosome condensation, RCC1;Regulator of chromosome condensation 1/beta-lactamase-inhibitor protein II	1	262
PC_05BPAJ	PC_00TPLE	Zt89160	PC_01LLGF	Zt89160	PC_03F6B3	.	.	Hortaea werneckii	species	Hortaea werneckii	IPR000408;IPR009091	Regulator of chromosome condensation, RCC1;Regulator of chromosome condensation 1/beta-lactamase-inhibitor protein II	1	292
PC_05BPAJ	PC_00TPLE	Zt89160	PC_01LLGF	Zt89160	PC_0413YR	.	.	Anthracocystis flocculosa;Anthracocystis flocculosa PF-1	species	Anthracocystis flocculosa	IPR009091;IPR000408	Regulator of chromosome condensation 1/beta-lactamase-inhibitor protein II;Regulator of chromosome condensation, RCC1	2	493
PC_05BPAJ	PC_00TPLE	Zt89160	PC_01LLGF	Zt89160	PC_04AX4K	.	.	Arthrobotrys oligospora;Drechslerella stenobrocha 248;Arthrobotrys oligospora ATCC 24927;Arthrobotrys flagrans;Dactylellina haptotyla CBS 200.50	family	Orbiliaceae	IPR009091	Regulator of chromosome condensation 1/beta-lactamase-inhibitor protein II	5	535
PC_05BPAJ	PC_00TPLE	Zt89160	PC_01LLGF	Zt89160	PC_04TNK3	.	.	Corynespora cassiicola Philippines	strain	Corynespora cassiicola Philippines	IPR009091;IPR000408	Regulator of chromosome condensation 1/beta-lactamase-inhibitor protein II;Regulator of chromosome condensation, RCC1	1	449
PC_05BPAJ	PC_00TPLE	Zt89160	PC_01LLGF	Zt89160	PC_04U8M5	.	.	Fusarium oxysporum Fo5176;Fusarium pseudograminearum;Monosporascus cannonballus;Monosporascus sp. MC13-8B	class	Sordariomycetes	IPR000408;IPR009091	Regulator of chromosome condensation, RCC1;Regulator of chromosome condensation 1/beta-lactamase-inhibitor protein II	3	232
PC_05BPAJ	PC_00TPLE	Zt89160	PC_01LLGF	Zt89160	PC_04XR3F	.	.	Puccinia triticina 1-1 BBBD Race 1;Puccinia coronata var. avenae f. sp. avenae	genus	Puccinia	IPR009091;IPR000408	Regulator of chromosome condensation 1/beta-lactamase-inhibitor protein II;Regulator of chromosome condensation, RCC1	2	328
PC_05BPAJ	PC_00TPLE	Zt89160	PC_01LLGF	Zt89160	PC_05P1Y0	.	.	Tilletiaria anomala UBC 951	strain	Tilletiaria anomala UBC 951	IPR000408;IPR009091	Regulator of chromosome condensation, RCC1;Regulator of chromosome condensation 1/beta-lactamase-inhibitor protein II	1	432
PC_05BPAJ	PC_00TPLE	Zt89160	PC_01LLGF	Zt89160	PC_06TWLP	.	.	Pneumocystis jirovecii SE8;Pneumocystis murina B123;Pneumocystis carinii B80;Pneumocystis jirovecii RU7;Pneumocystis jirovecii	genus	Pneumocystis	IPR000408;IPR009091	Regulator of chromosome condensation, RCC1;Regulator of chromosome condensation 1/beta-lactamase-inhibitor protein II	4	332
PC_05BPAJ	PC_00TPLE	Zt89160	PC_01LLGF	Zt89160	PC_06ZO01	.	.	Lasallia pustulata;Xylona heveae TC161	clade	leotiomyceta	IPR009091;IPR000408	Regulator of chromosome condensation 1/beta-lactamase-inhibitor protein II;Regulator of chromosome condensation, RCC1	2	427
PC_05BPAJ	PC_00TPLE	Zt89160	PC_01LLGF	Zt89160	PC_07NBH0	.	.	Alternaria tangelonis;Alternaria gaisen;Parastagonospora nodorum Sn4;Alternaria solani;Ascochyta rabiei;Alternaria tomatophila;Alternaria alternata;Alternaria longipes;Alternaria dauci;Ascochyta lentis;Alternaria citriarbusti;Epicoccum nigrum;Curvularia lunata m118;Alternaria sp. MG1;Pyrenophora tritici-repentis;Pyrenophora seminiperda CCB06;Alternaria mali;Parastagonospora nodorum Sn79;Alternari…	subclass	Pleosporomycetidae	IPR009091;IPR000408	Regulator of chromosome condensation 1/beta-lactamase-inhibitor protein II;Regulator of chromosome condensation, RCC1	50	425
PC_05BPAJ	PC_00TPLE	Zt89160	PC_01LLGF	Zt89160	PC_082R7T	.	.	Lipomyces starkeyi NRRL Y-11557	strain	Lipomyces starkeyi NRRL Y-11557	IPR009091;IPR000408	Regulator of chromosome condensation 1/beta-lactamase-inhibitor protein II;Regulator of chromosome condensation, RCC1	2	411
PC_05BPAJ	PC_00TPLE	Zt89160	PC_01LLGF	Zt89160	PC_08AZEB	.	.	Cystobasidium minutum MCA 4210	strain	Cystobasidium minutum MCA 4210	.	.	1	399
PC_05BPAJ	PC_00TPLE	Zt89160	PC_01X3RQ	.	PC_01X3RQ	.	.	Pseudogymnoascus sp. 05NY08;Pseudogymnoascus sp. 23342-1-I1;Pseudogymnoascus destructans 20631-21;Pseudogymnoascus verrucosus;Pseudogymnoascus sp. WSF 3629;Pseudogymnoascus sp. 03VT05;Pseudogymnoascus sp. VKM F-4518 (FW-2643);Pseudogymnoascus sp. VKM F-103;Pseudogymnoascus destructans	genus	Pseudogymnoascus	IPR009091;IPR000408	Regulator of chromosome condensation 1/beta-lactamase-inhibitor protein II;Regulator of chromosome condensation, RCC1	11	348
PC_05BPAJ	PC_00TPLE	Zt89160	PC_035ZJH	.	PC_035ZJH	.	.	Clohesyomyces aquaticus	species	Clohesyomyces aquaticus	IPR009091;IPR000408	Regulator of chromosome condensation 1/beta-lactamase-inhibitor protein II;Regulator of chromosome condensation, RCC1	1	504
PC_05BPAJ	PC_00TPLE	Zt89160	PC_03TWL6	.	PC_03TWL6	.	.	Puccinia graminis f. sp. tritici	forma specialis	Puccinia graminis f. sp. tritici	IPR000408;IPR009091	Regulator of chromosome condensation, RCC1;Regulator of chromosome condensation 1/beta-lactamase-inhibitor protein II	1	279
PC_05BPAJ	PC_00TPLE	Zt89160	PC_04D2XC	.	PC_02HGG6	.	.	Erysiphe pulchra	species	Erysiphe pulchra	IPR009091;IPR000408	Regulator of chromosome condensation 1/beta-lactamase-inhibitor protein II;Regulator of chromosome condensation, RCC1	1	154
PC_05BPAJ	PC_00TPLE	Zt89160	PC_05BPAJ	.	PC_00TPLE	.	.	Jimgerdemannia flammicorona;Rhizophagus irregularis DAOM 181602=DAOM 197198;Oehlia diaphana;Rhizophagus irregularis;Rhizophagus irregularis DAOM 197198w;Rhizophagus sp. MUCL 43196;Glomus cerebriforme;Endogone sp. FLAS-F59071;Endogone;Gigaspora rosea;Jimgerdemannia lactiflua;Thamnocephalis sphaerospora;Rhizophagus clarus	no rank	Fungi incertae sedis	IPR009091;IPR000408	Regulator of chromosome condensation 1/beta-lactamase-inhibitor protein II;Regulator of chromosome condensation, RCC1	13	347
PC_05BPAJ	PC_00TPLE	Zt89160	PC_05BPAJ	.	PC_015TXQ	.	.	Pseudozyma hubeiensis SY62;Ustilago hordei;Moesziomyces antarcticus T-34;Moesziomyces aphidis DSM 70725;Ustilago trichophora;Moesziomyces antarcticus;Ustilago maydis 521;Sporisorium reilianum SRZ2;Ustilago hordei Uh4857-4;Sporisorium scitamineum;Sporisorium reilianum f. sp. reilianum;Ustilago bromivora	family	Ustilaginaceae	IPR009091;IPR000408	Regulator of chromosome condensation 1/beta-lactamase-inhibitor protein II;Regulator of chromosome condensation, RCC1	12	448
PC_05BPAJ	PC_00TPLE	Zt89160	PC_05BPAJ	.	PC_01VDHE	.	.	Rhizopus microsporus var. chinensis CCTCC M201021;Mucor ambiguus;Lichtheimia ramosa;Rhizopus delemar RA 99-880;Rhizopus microsporus;Mucor circinelloides 1006PhL;Choanephora cucurbitarum;Rhizopus azygosporus;Hesseltinella vesiculosa;Rhizopus microsporus ATCC 52813;Mucor lusitanicus CBS 277.49;Absidia glauca;Saksenaea vasiformis B4078;Rhizopus microsporus var. microsporus;Lichtheimia corymbifera JM…	order	Mucorales	IPR000408;IPR009091	Regulator of chromosome condensation, RCC1;Regulator of chromosome condensation 1/beta-lactamase-inhibitor protein II	21	281
PC_05BPAJ	PC_00TPLE	Zt89160	PC_05BPAJ	.	PC_02975H	.	.	Synchytrium endobioticum	species	Synchytrium endobioticum	IPR000408;IPR009091	Regulator of chromosome condensation, RCC1;Regulator of chromosome condensation 1/beta-lactamase-inhibitor protein II	1	351
PC_05BPAJ	PC_00TPLE	Zt89160	PC_05BPAJ	.	PC_02FAHZ	.	.	Pyricularia oryzae 70-15;Pyricularia pennisetigena;Magnaporthiopsis poae ATCC 64411;Pyricularia grisea;Pyricularia sp. CBS 133598;Coleophoma crateriformis;Chaetomium thermophilum var. thermophilum DSM 1495;Pyricularia oryzae;Valsa mali	clade	sordariomyceta	IPR000408;IPR009091	Regulator of chromosome condensation, RCC1;Regulator of chromosome condensation 1/beta-lactamase-inhibitor protein II	9	303
PC_05BPAJ	PC_00TPLE	Zt89160	PC_05BPAJ	.	PC_02PLWC	.	.	Melampsora lini;Puccinia sorghi	order	Pucciniales	IPR009091;IPR000408	Regulator of chromosome condensation 1/beta-lactamase-inhibitor protein II;Regulator of chromosome condensation, RCC1	2	398
PC_05BPAJ	PC_00TPLE	Zt89160	PC_05BPAJ	.	PC_02Q8PP	.	.	Bifiguratus adelaidae	species	Bifiguratus adelaidae	IPR009091;IPR000408	Regulator of chromosome condensation 1/beta-lactamase-inhibitor protein II;Regulator of chromosome condensation, RCC1	1	391
PC_05BPAJ	PC_00TPLE	Zt89160	PC_05BPAJ	.	PC_03S1XV	.	.	Rhodotorula diobovata;Sporidiobolus salmonicolor;Rhodotorula toruloides ATCC 204091;Rhodotorula graminis WP1;Rhodotorula taiwanensis;Rhodotorula toruloides;Rhodotorula sp. JG-1b;Violaceomyces palustris;Rhodotorula toruloides NP11;Leucosporidium creatinivorum	phylum	Basidiomycota	IPR009091;IPR000408	Regulator of chromosome condensation 1/beta-lactamase-inhibitor protein II;Regulator of chromosome condensation, RCC1	10	362
PC_05BPAJ	PC_00TPLE	Zt89160	PC_05BPAJ	.	PC_03TG4U	.	.	Phycomyces blakesleeanus NRRL 1555(-)	strain	Phycomyces blakesleeanus NRRL 1555(-)	IPR009091;IPR000408	Regulator of chromosome condensation 1/beta-lactamase-inhibitor protein II;Regulator of chromosome condensation, RCC1	1	372
PC_05BPAJ	PC_00TPLE	Zt89160	PC_05BPAJ	.	PC_03VWTD	.	.	Malassezia sympodialis ATCC 42132;Malassezia restricta;Malassezia restricta CBS 7877	genus	Malassezia	IPR009091;IPR000408	Regulator of chromosome condensation 1/beta-lactamase-inhibitor protein II;Regulator of chromosome condensation, RCC1	3	326
PC_05BPAJ	PC_00TPLE	Zt89160	PC_05BPAJ	.	PC_04Z47Z	.	.	Scytalidium lignicola	species	Scytalidium lignicola	IPR009091;IPR000408	Regulator of chromosome condensation 1/beta-lactamase-inhibitor protein II;Regulator of chromosome condensation, RCC1	1	321
PC_05BPAJ	PC_00TPLE	Zt89160	PC_05BPAJ	.	PC_05RO36	.	.	Cordyceps javanica;Trichoderma atroviride IMI 206040;Metarhizium rileyi RCEF 4871;Fusarium oxysporum f. sp. melonis 26406;Lachnellula hyalina;Ophiostoma novo-ulmi subsp. novo-ulmi H327;Monosporascus ibericus;Hirsutella minnesotensis 3608;Fusarium ambrosium;Fusarium oxysporum f. sp. cubense;Ustilaginoidea virens;Beauveria bassiana;Clonostachys rosea;Beauveria bassiana ARSEF 2860;Fusarium graminear…	clade	leotiomyceta	IPR009091;IPR000408	Regulator of chromosome condensation 1/beta-lactamase-inhibitor protein II;Regulator of chromosome condensation, RCC1	235	305
PC_05BPAJ	PC_00TPLE	Zt89160	PC_05BPAJ	.	PC_0723H9	.	.	Morchella conica CCBAS932;Tuber melanosporum Mel28;Choiromyces venosus 120613-1;Tuber magnatum;Sphaerosporella brunnea;Tuber melanosporum;Tuber borchii;Tuber aestivum	order	Pezizales	IPR009091;IPR000408	Regulator of chromosome condensation 1/beta-lactamase-inhibitor protein II;Regulator of chromosome condensation, RCC1	8	342
PC_05BPAJ	PC_00TPLE	Zt89160	PC_05BPAJ	.	PC_07WY0L	.	.	Zymoseptoria pseudotritici STIR04_2.2.1;Zymoseptoria ardabiliae STIR04_1.1.1	genus	Zymoseptoria	.	.	2	472
PC_05BPAJ	PC_00TPLE	Zt89160	PC_05RII2	.	PC_05RII2	.	.	Podospora anserina S mat+	strain	Podospora anserina S mat+	IPR009091	Regulator of chromosome condensation 1/beta-lactamase-inhibitor protein II	1	199
PC_05BPAJ	PC_00TPLE	Zt89160	PC_05WCI0	.	PC_05WCI0	.	.	Dimargaris cristalligena	species	Dimargaris cristalligena	IPR009091;IPR000408	Regulator of chromosome condensation 1/beta-lactamase-inhibitor protein II;Regulator of chromosome condensation, RCC1	1	369
PC_05BPAJ	PC_00TPLE	Zt89160	PC_06ZYA8	.	PC_06ZYA8	.	.	Absidia repens	species	Absidia repens	IPR009091;IPR000408	Regulator of chromosome condensation 1/beta-lactamase-inhibitor protein II;Regulator of chromosome condensation, RCC1	1	310
PC_05BPAJ	PC_00TPLE	Zt89160	PC_07VLMM	.	PC_07VLMM	.	.	Phoma koolunga	species	Phoma koolunga	.	.	2	508
PC_05BPAJ	PC_00TPLE	Zt89160	PC_07VLMM	.	PC_087ETY	.	.	Alternaria brassicicola;Alternaria brassicicola ATCC 96836;Ascochyta lentis;Pyrenophora tritici-repentis;Ascochyta fabae	suborder	Pleosporineae	IPR009091	Regulator of chromosome condensation 1/beta-lactamase-inhibitor protein II	5	583
PC_05OR43	PC_05F15E	MoIug9	PC_05F15E	MoIug9	PC_05F15E	.	.	Colletotrichum higginsianum;Pyricularia grisea;Colletotrichum higginsianum IMI 349063	class	Sordariomycetes	.	.	2	107
PC_05OR43	PC_05F15E	MoIug9	PC_05F15E	MoIug9	PC_05OR43	MoIug9	A0A0A7DM22#PHI:4721	Colletotrichum higginsianum;Pyricularia oryzae;Colletotrichum graminicola M1.001;Colletotrichum higginsianum IMI 349063	class	Sordariomycetes	.	.	3	80
PC_05PCSX	PC_007UXN	.	PC_05PCSX	LmAvrLm6;FolSix5;MoSPD5	PC_007UXN	.	.	Colletotrichum orbiculare MAFF 240422;Botryosphaeria dothidea	clade	leotiomyceta	.	.	2	119
PC_05PCSX	PC_00TUNG	.	PC_05PCSX	LmAvrLm6;FolSix5;MoSPD5	PC_00TUNG	.	.	Venturia effusa	species	Venturia effusa	.	.	1	160
PC_05PCSX	PC_01204B	CbNip1	PC_00EVW7	CbNip1	PC_00EVW7	CbNip1	.	Fusarium oxysporum f. sp. lycopersici MN25;Fusarium oxysporum f. sp. cepae;Fusarium mangiferae;Fusarium odoratissimum NRRL 54006;Colletotrichum fructicola;Fusarium oxysporum f. sp. cubense;Fusarium fujikuroi IMI 58289;Fusarium oxysporum f. sp. radicis-cucumerinum;Fusarium oxysporum f. sp. conglutinans race 2 54008;Fusarium proliferatum;Fusarium oxysporum f. sp. cubense race 1;Fusarium verticillio…	clade	leotiomyceta	.	.	29	103
PC_05PCSX	PC_01204B	CbNip1	PC_00EVW7	CbNip1	PC_01GL0Z	.	.	Exserohilum turcica Et28A	strain	Exserohilum turcica Et28A	.	.	1	90
PC_05PCSX	PC_01204B	CbNip1	PC_00EVW7	CbNip1	PC_06I2IK	.	.	Fusarium oxysporum f. sp. melonis 26406;Fusarium oxysporum f. sp. cepae;Fusarium oxysporum Fo5176;Fusarium verticillioides;Fusarium odoratissimum NRRL 54006;Fusarium oxysporum f. sp. cubense;Fusarium fujikuroi IMI 58289;Fusarium oxysporum f. sp. radicis-cucumerinum;Fusarium oxysporum f. sp. conglutinans race 2 54008;Fusarium proliferatum;Fusarium oxysporum f. sp. cubense race 1;Fusarium oxysporum…	genus	Fusarium	.	.	24	114
PC_05PCSX	PC_01204B	CbNip1	PC_04OD9C	.	PC_04OD9C	.	.	Pyrenophora tritici-repentis Pt-1C-BFP;Pyrenophora tritici-repentis;Fusarium oxysporum f. sp. melonis 26406	clade	leotiomyceta	.	.	3	64
PC_05PCSX	PC_01204B	CbNip1	PC_04OD9C	.	PC_08CQAE	.	.	Epichloe typhina E5819	strain	Epichloe typhina E5819	.	.	1	68
PC_05PCSX	PC_01204B	CbNip1	PC_04RWF3	.	PC_04RWF3	.	.	Aureobasidium pullulans EXF-150;Aureobasidium pullulans	species	Aureobasidium pullulans	.	.	11	96
PC_05PCSX	PC_01204B	CbNip1	PC_05PCSX	LmAvrLm6;FolSix5;MoSPD5	PC_01204B	.	.	Claviceps purpurea 20.1;Fusarium verticillioides;Fusarium mangiferae;Fusarium fujikuroi IMI 58289;Fusarium oxysporum f. sp. radicis-cucumerinum;Fusarium proliferatum;Fusarium verticillioides 7600;Oidiodendron maius Zn;Claviceps fusiformis PRL 1980;Colletotrichum simmondsii;Fusarium oxysporum f. sp. raphani 54005;Fusarium fujikuroi;Fusarium oxysporum f. sp. pisi HDV247;Fusarium nygamai;Colletotric…	clade	sordariomyceta	.	.	26	111
PC_05PCSX	PC_01204B	CbNip1	PC_05PCSX	LmAvrLm6;FolSix5;MoSPD5	PC_04Y56R	.	.	Colletotrichum shisoi;Fusarium oxysporum f. sp. melonis 26406;Ophiostoma novo-ulmi subsp. novo-ulmi H327;Fusarium ambrosium;Colletotrichum fructicola;Colletotrichum higginsianum IMI 349063;Fusarium oxysporum f. sp. cubense;Fusarium fujikuroi IMI 58289;Fusarium graminearum PH-1;Pseudogymnoascus sp. 24MN13;Fusarium sp. AF-8;Colletotrichum incanum;Monosporascus sp. MG133;Ophiostoma piceae UAMH 11346…	clade	leotiomyceta	.	.	93	111
PC_05PCSX	PC_01204B	CbNip1	PC_05PCSX	LmAvrLm6;FolSix5;MoSPD5	PC_06K5VR	.	.	Claviceps paspali RRC 1481;Claviceps purpurea 20.1	genus	Claviceps	.	.	34	112
PC_05PCSX	PC_01204B	CbNip1	PC_05PCSX	LmAvrLm6;FolSix5;MoSPD5	PC_0803KN	.	.	Epichloe festucae Fl1;Epichloe elymi E56;Epichloe uncinata;Epichloe festucae E2368;Epichloe glyceriae E277;Epichloe baconii ATCC 200745;Epichloe gansuensis var. inebrians E818;Epichloe gansuensis E7080;Atkinsonella texensis;Epichloe typhina E8;Epichloe bromicola;Epichloe amarillans E57;Epichloe sylvatica;Epichloe brachyelytri E4804;Epichloe coenophiala;Epichloe amarillans E4668;Epichloe aotearoae	family	Clavicipitaceae	.	.	18	119
PC_05PCSX	PC_01204B	CbNip1	PC_05PCSX	LmAvrLm6;FolSix5;MoSPD5	PC_084044	.	.	Bipolaris maydis C5;Claviceps purpurea 20.1;Fusarium oxysporum f. sp. melonis 26406;Fusarium sp. AF-6;Fusarium oxysporum f. sp. cepae;Fusarium oxysporum Fo5176;Fusarium verticillioides;Curvularia lunata m118;Fusarium ambrosium;Fusarium mangiferae;Pyrenophora tritici-repentis;Fusarium virguliforme Mont-1;Epichloe aotearoae;Fusarium oxysporum f. sp. cubense;Fusarium kuroshium;Fusarium fujikuroi IMI…	clade	leotiomyceta	.	.	44	95
PC_05PCSX	PC_01204B	CbNip1	PC_05PCSX	LmAvrLm6;FolSix5;MoSPD5	PC_085WBH	.	.	Claviceps purpurea 20.1	strain	Claviceps purpurea 20.1	.	.	2	86
PC_05PCSX	PC_01204B	CbNip1	PC_05PCSX	LmAvrLm6;FolSix5;MoSPD5	PC_08JYGI	.	.	Periglandula ipomoeae IasaF13	strain	Periglandula ipomoeae IasaF13	.	.	1	88
PC_05PCSX	PC_01204B	CbNip1	PC_05ZYD4	.	PC_033XMO	.	.	Colletotrichum fructicola;Colletotrichum fructicola Nara gc5	species	Colletotrichum fructicola	.	.	1	101
PC_05PCSX	PC_01204B	CbNip1	PC_05ZYD4	.	PC_08GN0W	.	.	Claviceps paspali RRC 1481	strain	Claviceps paspali RRC 1481	.	.	1	158
PC_05PCSX	PC_01204B	CbNip1	PC_06UG6Z	.	PC_06UG6Z	.	.	Pseudocercospora musae	species	Pseudocercospora musae	.	.	1	117
PC_05PCSX	PC_01204B	CbNip1	PC_07N5OJ	.	PC_07N5OJ	.	.	Atkinsonella texensis;Balansia obtecta B249	family	Clavicipitaceae	.	.	2	127
PC_05PCSX	PC_01204B	CbNip1	PC_085TUP	.	PC_085TUP	.	.	Claviceps purpurea 20.1	strain	Claviceps purpurea 20.1	.	.	1	159
PC_05PCSX	PC_02VR38	LmAvrLm6	PC_0211IV	.	PC_0211IV	.	.	Venturia effusa	species	Venturia effusa	.	.	2	184
PC_05PCSX	PC_02VR38	LmAvrLm6	PC_05PCSX	LmAvrLm6;FolSix5;MoSPD5	PC_00G5J7	LmAvrLm6	A4F4L2#PHI:1131__PHI:5402	Colletotrichum salicis;Leptosphaeria maculans JN3;Leptosphaeria maculans 'brassicae' group	clade	leotiomyceta	.	.	3	144
PC_05PCSX	PC_02VR38	LmAvrLm6	PC_05PCSX	LmAvrLm6;FolSix5;MoSPD5	PC_02VR38	.	.	Colletotrichum fructicola;Colletotrichum orbiculare MAFF 240422;Colletotrichum higginsianum IMI 349063;Colletotrichum trifolii;Colletotrichum spinosum;Colletotrichum higginsianum;Fusarium oxysporum f. sp. conglutinans race 2 54008;Colletotrichum fructicola Nara gc5;Colletotrichum gloeosporioides Cg-14;Colletotrichum simmondsii;Colletotrichum fioriniae PJ7;Fusarium oxysporum f. sp. raphani 54005;C…	subclass	Hypocreomycetidae	.	.	19	144
PC_05PCSX	PC_02VR38	LmAvrLm6	PC_087AH5	.	PC_00L9FI	.	.	Venturia effusa	species	Venturia effusa	.	.	1	151
PC_05PCSX	PC_02VR38	LmAvrLm6	PC_087AH5	.	PC_00QDN6	ALVi.Vi1.19	.	Venturia inaequalis	species	Venturia inaequalis	.	.	1	183
PC_05PCSX	PC_02VR38	LmAvrLm6	PC_087AH5	.	PC_0877SL	.	.	Venturia inaequalis	species	Venturia inaequalis	.	.	4	209
PC_05PCSX	PC_02VR38	LmAvrLm6	PC_087AH5	.	PC_0879T3	.	.	Venturia inaequalis	species	Venturia inaequalis	.	.	1	168
PC_05PCSX	PC_02VR38	LmAvrLm6	PC_087AH5	.	PC_087AH5	ALVi.Vi1.13;ALVi.1389.2	.	Venturia inaequalis	species	Venturia inaequalis	.	.	4	156
PC_05PCSX	PC_02VR38	LmAvrLm6	PC_087AH5	.	PC_08BIP7	.	.	Venturia pyrina	species	Venturia pyrina	.	.	1	165
PC_05PCSX	PC_03MDGJ	MoBas4	PC_00UG2O	MoBas4	PC_00R3TP	.	.	Blumeria graminis f. sp. hordei DH14;Blumeria graminis f. sp. hordei	forma specialis	Blumeria graminis f. sp. hordei	.	.	1	123
PC_05PCSX	PC_03MDGJ	MoBas4	PC_00UG2O	MoBas4	PC_00UG2O	.	.	Colletotrichum higginsianum;Colletotrichum chlorophyti;Colletotrichum higginsianum IMI 349063	genus	Colletotrichum	.	.	3	81
PC_05PCSX	PC_03MDGJ	MoBas4	PC_00UG2O	MoBas4	PC_03V7A5	.	.	Cadophora sp. DSE1049	species	Cadophora sp. DSE1049	.	.	1	93
PC_05PCSX	PC_03MDGJ	MoBas4	PC_00UG2O	MoBas4	PC_04HM3F	.	.	Colletotrichum tofieldiae	species	Colletotrichum tofieldiae	.	.	1	86
PC_05PCSX	PC_03MDGJ	MoBas4	PC_00UG2O	MoBas4	PC_06GC2O	.	.	Diplodia seriata;Colletotrichum incanum	clade	leotiomyceta	.	.	2	72
PC_05PCSX	PC_03MDGJ	MoBas4	PC_00UG2O	MoBas4	PC_073F8B	.	.	Monilinia fructicola	species	Monilinia fructicola	.	.	1	77
PC_05PCSX	PC_03MDGJ	MoBas4	PC_00UG2O	MoBas4	PC_07OCCM	MoBas4	.	Pyricularia oryzae Y34;Pyricularia oryzae 70-15;Colletotrichum trifolii;Colletotrichum sidae;Colletotrichum fructicola;Colletotrichum fructicola Nara gc5;Pyricularia oryzae P131;Colletotrichum orbiculare MAFF 240422;Pyricularia pennisetigena;Pyricularia grisea;Colletotrichum gloeosporioides Cg-14;Colletotrichum salicis;Colletotrichum simmondsii;Colletotrichum spinosum;Pyricularia sp. CBS 133598;C…	class	Sordariomycetes	.	.	23	101
PC_05PCSX	PC_03MDGJ	MoBas4	PC_02PZHW	.	PC_02PZHW	.	.	Colletotrichum incanum	species	Colletotrichum incanum	.	.	1	153
PC_05PCSX	PC_03MDGJ	MoBas4	PC_02PZHW	.	PC_02YGO1	.	.	Aureobasidium pullulans	species	Aureobasidium pullulans	.	.	13	160
PC_05PCSX	PC_03MDGJ	MoBas4	PC_02PZHW	.	PC_03J9TR	.	.	Penicillium freii	species	Penicillium freii	.	.	1	147
PC_05PCSX	PC_03MDGJ	MoBas4	PC_02PZHW	.	PC_0475IM	.	.	Colletotrichum higginsianum;Colletotrichum higginsianum IMI 349063	species	Colletotrichum higginsianum	.	.	1	127
PC_05PCSX	PC_03MDGJ	MoBas4	PC_04OSH3	.	PC_04OSH3	.	.	Leptosphaeria maculans JN3	strain	Leptosphaeria maculans JN3	.	.	1	86
PC_05PCSX	PC_03MDGJ	MoBas4	PC_05PCSX	LmAvrLm6;FolSix5;MoSPD5	PC_03MDGJ	MoSPD5	.	Aspergillus luchuensis CBS 106.47;Parastagonospora nodorum Sn4;Bipolaris maydis C5;Ascochyta rabiei;Colletotrichum shisoi;Aspergillus thermomutatus;Verticillium dahliae VdLs.17;Aspergillus terreus NIH2624;Venturia pyrina;Aspergillus heteromorphus CBS 117.55;Fusarium oxysporum f. sp. melonis 26406;Alternaria longipes;Aspergillus niger CBS 101883;Aspergillus phoenicis ATCC 13157;Aspergillus sydowii…	clade	leotiomyceta	IPR000772	Ricin B, lectin domain	294	100
PC_05PCSX	PC_03MDGJ	MoBas4	PC_063YDL	.	PC_063YDL	.	.	Penicillium nalgiovense	species	Penicillium nalgiovense	.	.	1	164
PC_05PCSX	PC_05PCSX	FolSix5	PC_004AOC	.	PC_004AOC	.	.	Bipolaris maydis C5;Colletotrichum shisoi;Colletotrichum trifolii;Fusarium oxysporum Fo5176;Fusarium oxysporum f. sp. cepae;Fusarium verticillioides;Curvularia lunata m118;Fusarium mangiferae;Colletotrichum sidae;Venturia inaequalis;Colletotrichum fructicola;Fusarium oxysporum f. sp. cubense;Colletotrichum higginsianum IMI 349063;Pyrenophora seminiperda CCB06;Fusarium fujikuroi IMI 58289;Neofusic…	clade	leotiomyceta	.	.	99	100
PC_05PCSX	PC_05PCSX	FolSix5	PC_004AOC	.	PC_00WOKE	.	.	Pezoloma ericae	species	Pezoloma ericae	.	.	1	77
PC_05PCSX	PC_05PCSX	FolSix5	PC_004AOC	.	PC_02E9AS	.	.	Fusarium oxysporum f. sp. cubense;Fusarium oxysporum f. sp. radicis-cucumerinum;Fusarium oxysporum f. sp. pisi HDV247;Fusarium oxysporum f. sp. conglutinans race 2 54008;Fusarium oxysporum Fo47;Fusarium oxysporum f. sp. radicis-lycopersici 26381;Fusarium oxysporum f. sp. melonis 26406;Fusarium oxysporum f. sp. lycopersici 4287;Fusarium oxysporum f. sp. raphani 54005;Fusarium sp. FOSC 3-a;Fusarium…	genus	Fusarium	.	.	6	141
PC_05PCSX	PC_05PCSX	FolSix5	PC_004AOC	.	PC_0683F7	.	.	Colletotrichum fructicola;Colletotrichum orbiculare MAFF 240422;Colletotrichum higginsianum IMI 349063;Colletotrichum shisoi;Colletotrichum sublineola;Neofusicoccum parvum UCRNP2;Colletotrichum spinosum;Botryosphaeria dothidea;Colletotrichum tofieldiae;Colletotrichum higginsianum;Colletotrichum trifolii;Diaporthe helianthi;Colletotrichum fructicola Nara gc5;Macrophomina phaseolina MS6;Colletotric…	clade	leotiomyceta	IPR034224	Carboxypeptidase D, carboxypeptidase-like domain 2	21	132
PC_05PCSX	PC_05PCSX	FolSix5	PC_05PCSX	LmAvrLm6;FolSix5;MoSPD5	PC_00LU2L	.	.	Colletotrichum trifolii;Fusarium oxysporum f. sp. melonis 26406;Fusarium oxysporum f. sp. cepae;Fusarium ambrosium;Colletotrichum sidae;Fusarium odoratissimum NRRL 54006;Fusarium oxysporum f. sp. cubense;Fusarium kuroshium;Neofusicoccum parvum UCRNP2;Fusarium sp. AF-8;Fusarium oxysporum f. sp. conglutinans race 2 54008;Fusarium oxysporum NRRL 32931;Fusarium sp. AF-4;Lasiodiplodia theobromae;Colle…	clade	leotiomyceta	.	.	30	93
PC_05PCSX	PC_05PCSX	FolSix5	PC_05PCSX	LmAvrLm6;FolSix5;MoSPD5	PC_029JDT	.	.	Fusarium floridanum;Fusarium sp. AF-8;Fusarium euwallaceae	species group	Fusarium solani species complex	.	.	3	92
PC_05PCSX	PC_05PCSX	FolSix5	PC_05PCSX	LmAvrLm6;FolSix5;MoSPD5	PC_02TF7C	.	.	Venturia effusa	species	Venturia effusa	.	.	1	106
PC_05PCSX	PC_05PCSX	FolSix5	PC_05PCSX	LmAvrLm6;FolSix5;MoSPD5	PC_04IZL7	.	.	Fusarium fujikuroi IMI 58289;Fusarium oxysporum f. sp. cepae;Fusarium oxysporum Fo5176;Fusarium oxysporum;Fusarium oxysporum f. sp. narcissi;Fusarium mangiferae;Fusarium fujikuroi	genus	Fusarium	.	.	7	133
PC_05PCSX	PC_05PCSX	FolSix5	PC_05PCSX	LmAvrLm6;FolSix5;MoSPD5	PC_05PCSX	.	.	Colletotrichum fructicola;Colletotrichum orbiculare MAFF 240422;Bipolaris maydis C5;Fusarium oxysporum f. sp. vasinfectum 25433;Exserohilum turcica Et28A;Bipolaris maydis ATCC 48331;Colletotrichum fructicola Nara gc5;Colletotrichum fioriniae PJ7;Colletotrichum salicis;Colletotrichum simmondsii;Leptosphaeria maculans JN3;Leptosphaeria maculans;Colletotrichum nymphaeae SA-01	clade	leotiomyceta	.	.	16	125
PC_05PCSX	PC_05PCSX	FolSix5	PC_05PCSX	LmAvrLm6;FolSix5;MoSPD5	PC_06SD31	FolSix5	C0LT61#PHI:4849__PHI:5286	Rhynchosporium agropyri;Colletotrichum orchidophilum;Fusarium oxysporum f. sp. cepae;Fusarium oxysporum;Fusarium oxysporum f. sp. lycopersici 4287;Leptosphaeria maculans JN3;Fusarium oxysporum f. sp. lycopersici MN25;Fusarium oxysporum f. sp. lycopersici	clade	leotiomyceta	.	.	6	122
PC_05PCSX	PC_05PCSX	FolSix5	PC_05PCSX	LmAvrLm6;FolSix5;MoSPD5	PC_07A69X	.	.	Penicillium polonicum;Aspergillus alliaceus	family	Aspergillaceae	.	.	4	103
PC_05PCSX	PC_05PCSX	FolSix5	PC_05PCSX	LmAvrLm6;FolSix5;MoSPD5	PC_07VAQ1	.	.	Botryosphaeria dothidea;Neofusicoccum parvum UCRNP2;Macrophomina phaseolina MS6	family	Botryosphaeriaceae	.	.	3	99
PC_05PCSX	PC_05PCSX	FolSix5	PC_05PCSX	LmAvrLm6;FolSix5;MoSPD5	PC_08GQ6T	.	.	Zymoseptoria tritici IPO323;Zymoseptoria tritici ST99CH_1A5;Zymoseptoria pseudotritici STIR04_2.2.1;Zymoseptoria tritici ST99CH_3D1;Zymoseptoria brevis;Zymoseptoria tritici ST99CH_1E4;Zymoseptoria tritici ST99CH_3D7;Zymoseptoria ardabiliae STIR04_1.1.1	genus	Zymoseptoria	.	.	17	103
PC_05PCSX	PC_05PCSX	FolSix5	PC_0617QI	.	PC_007WD7	.	.	Pyrenophora teres f. maculata;Colletotrichum higginsianum IMI 349063;Pyrenophora teres f. teres 0-1;Pyrenophora teres f. teres;Colletotrichum higginsianum;Stemphylium lycopersici;Colletotrichum incanum;Penicilliopsis zonata CBS 506.65;Ascochyta lentis;Botrytis tulipae;Penicilliopsis zonata;Pyrenophora tritici-repentis Pt-1C-BFP;Pyrenophora tritici-repentis;Periconia macrospinosa	clade	leotiomyceta	.	.	16	102
PC_05PCSX	PC_05PCSX	FolSix5	PC_0617QI	.	PC_00MV3G	.	.	Exophiala mesophila;Exophiala sideris	genus	Exophiala	.	.	2	112
PC_05PCSX	PC_05PCSX	FolSix5	PC_0617QI	.	PC_014XUC	.	.	Macrophomina phaseolina MS6	strain	Macrophomina phaseolina MS6	.	.	1	132
PC_05PCSX	PC_05PCSX	FolSix5	PC_0617QI	.	PC_01AVAY	.	.	Macrophomina phaseolina MS6;Sphaerulina musiva SO2202;Passalora fulva;Lasiodiplodia theobromae	class	Dothideomycetes	.	.	6	103
PC_05PCSX	PC_05PCSX	FolSix5	PC_0617QI	.	PC_02OR95	.	.	Neolentinus lepideus HHB14362 ss-1;Jaapia argillacea MUCL 33604;Jaapia argillacea;Heliocybe sulcata	class	Agaricomycetes	.	.	4	87
PC_05PCSX	PC_05PCSX	FolSix5	PC_0617QI	.	PC_05KKBN	.	.	Jaapia argillacea MUCL 33604;Jaapia argillacea	species	Jaapia argillacea	.	.	2	87
PC_05PCSX	PC_05PCSX	FolSix5	PC_0617QI	.	PC_0617QI	.	.	Piloderma croceum F 1598;Neurospora discreta FGSC 8579;Cadophora sp. DSE1049;Jaapia argillacea;Pyrenophora tritici-repentis;Neurospora crassa;Colletotrichum fructicola;Morchella conica CCBAS932;Plicaturopsis crispa FD-325 SS-3;Colletotrichum fructicola Nara gc5;Neurospora tetrasperma FGSC 2508;Exophiala sideris;Neurospora tetrasperma FGSC 2509;Passalora fulva;Heliocybe sulcata;Colletotrichum gloe…	subkingdom	Dikarya	IPR020858	Serum albumin-like	32	89
PC_05PCSX	PC_05PCSX	FolSix5	PC_0617QI	.	PC_0687YG	.	.	Botryobasidium botryosum FD-172 SS1	strain	Botryobasidium botryosum FD-172 SS1	.	.	1	117
PC_05PCSX	PC_05PCSX	FolSix5	PC_06YSDT	.	PC_06YSDT	.	.	Pyrenophora teres f. maculata;Bipolaris maydis C5;Neofusicoccum parvum UCRNP2;Pyrenophora teres f. teres;Exserohilum turcica Et28A;Bipolaris maydis ATCC 48331;Bipolaris victoriae FI3;Macrophomina phaseolina MS6;Bipolaris sorokiniana ND90Pr;Bipolaris zeicola 26-R-13;Pyrenophora tritici-repentis Pt-1C-BFP;Pyrenophora tritici-repentis;Lasiodiplodia theobromae	class	Dothideomycetes	.	.	15	127
PC_05PCSX	PC_05PCSX	FolSix5	PC_07UDSR	.	PC_07UDSR	.	.	Venturia nashicola;Venturia pyrina;Venturia inaequalis	genus	Venturia	.	.	17	136
PC_05PCSX	PC_06O7HH	.	PC_02BPO1	.	PC_02BPO1	.	.	Venturia inaequalis	species	Venturia inaequalis	.	.	3	111
PC_05PCSX	PC_06O7HH	.	PC_05PCSX	LmAvrLm6;FolSix5;MoSPD5	PC_06O7HH	ALVi.Vi1.1	.	Venturia nashicola;Venturia effusa;Venturia inaequalis	genus	Venturia	.	.	7	108
PC_05UP4Q	PC_05UP4Q	FolSix10	PC_06O90C	FolSix10	PC_05UP4Q	.	.	Fusarium oxysporum f. sp. narcissi	forma specialis	Fusarium oxysporum f. sp. narcissi	.	.	1	107
PC_05UP4Q	PC_05UP4Q	FolSix10	PC_06O90C	FolSix10	PC_06O90C	FolSix10	.	Fusarium oxysporum f. sp. cubense;Fusarium oxysporum f. sp. physali;Fusarium oxysporum f. sp. canariensis;Fusarium oxysporum f. sp. lini;Fusarium oxysporum f. sp. palmarum;Fusarium oxysporum f. sp. cepae;Fusarium oxysporum;Fusarium oxysporum f. sp. narcissi;Fusarium oxysporum f. sp. lycopersici 4287;Fusarium oxysporum f. sp. zingiberi;Fusarium oxysporum f. sp. dianthi;Fusarium oxysporum f. sp. ly…	species	Fusarium oxysporum	.	.	22	146
PC_05VEPP	PC_05VEPP	MAX-like (MGG_10120)	PC_06VI2O	MAX-like (MGG_10120)	PC_05VEPP	.	.	Pyricularia pennisetigena	species	Pyricularia pennisetigena	.	.	1	200
PC_05VEPP	PC_05VEPP	MAX-like (MGG_10120)	PC_06VI2O	MAX-like (MGG_10120)	PC_06VI2O	MGG_10120	.	Pyricularia oryzae Y34;Pyricularia oryzae 70-15;Pyricularia grisea;Pyricularia sp. CBS 133598;Pyricularia oryzae P131;Pyricularia oryzae	genus	Pyricularia	.	.	8	173
PC_061JH0	PC_00RQZW	PGTG_16791	PC_00F7N7	.	PC_00F7N7	.	.	Rhizophagus irregularis DAOM 181602=DAOM 197198;Rhizophagus irregularis DAOM 197198w	species	Rhizophagus irregularis	IPR037191;IPR041545;IPR003123	VPS9 domain superfamily;RABX5, catalytic core helical domain;VPS9 domain	1	497
PC_061JH0	PC_00RQZW	PGTG_16791	PC_01CTUE	.	PC_01CTUE	.	.	Golovinomyces magnicellulatus	species	Golovinomyces magnicellulatus	IPR037191;IPR041545;IPR003123	VPS9 domain superfamily;RABX5, catalytic core helical domain;VPS9 domain	1	465
PC_061JH0	PC_00RQZW	PGTG_16791	PC_01GAB5	.	PC_01GAB5	.	.	Aspergillus flavus;Aspergillus oryzae	subgenus	Aspergillus subgen. Circumdati	IPR037191;IPR041545;IPR003123;IPR009060;IPR003892	VPS9 domain superfamily;RABX5, catalytic core helical domain;VPS9 domain;UBA-like superfamily;Ubiquitin system component CUE	2	1036
PC_061JH0	PC_00RQZW	PGTG_16791	PC_02B1F3	.	PC_02B1F3	.	.	Hericium alpestre	species	Hericium alpestre	IPR037191;IPR041545;IPR003123	VPS9 domain superfamily;RABX5, catalytic core helical domain;VPS9 domain	1	640
PC_061JH0	PC_00RQZW	PGTG_16791	PC_02SR4P	.	PC_02SR4P	.	.	Histoplasma capsulatum NAm1	strain	Histoplasma capsulatum NAm1	IPR003123;IPR037191;IPR009060;IPR041804;IPR003892;IPR041545	VPS9 domain;VPS9 domain superfamily;UBA-like superfamily;Vacuolar protein sorting-associated protein 9, CUE domain;Ubiquitin system component CUE;RABX5, catalytic core helical domain	3	649
PC_061JH0	PC_00RQZW	PGTG_16791	PC_02SR4P	.	PC_02XZVY	.	.	Ascosphaera apis ARSEF 7405;Mortierella verticillata NRRL 6337;Mortierella elongata AG-77;Lobosporangium transversale	kingdom	Fungi	IPR037191;IPR041545;IPR003123;IPR009060;IPR003892;IPR041804	VPS9 domain superfamily;RABX5, catalytic core helical domain;VPS9 domain;UBA-like superfamily;Ubiquitin system component CUE;Vacuolar protein sorting-associated protein 9, CUE domain	4	881
PC_061JH0	PC_00RQZW	PGTG_16791	PC_05I5YW	.	PC_024BMK	.	.	Rhizoctonia solani AG-3 Rhs1AP;Tremella mesenterica;Neolentinus lepideus HHB14362 ss-1;Wolfiporia cocos MD-104 SS10;Plicaturopsis crispa FD-325 SS-3;Tremella mesenterica DSM 1558;Leucoagaricus gongylophorus Ac12;Gloeophyllum trabeum;Naematelia encephala;Amanita muscaria Koide BX008;Leucoagaricus sp. SymC.cos;Sistotremastrum niveocremeum HHB9708;Sistotremastrum suecicum HHB10207 ss-3;Heterobasidio…	subphylum	Agaricomycotina	IPR037191;IPR003123;IPR009060;IPR003892;IPR041545	VPS9 domain superfamily;VPS9 domain;UBA-like superfamily;Ubiquitin system component CUE;RABX5, catalytic core helical domain	18	634
PC_061JH0	PC_00RQZW	PGTG_16791	PC_05I5YW	.	PC_05I5YW	.	.	Rhizopus microsporus var. chinensis CCTCC M201021;Mucor ambiguus;Lichtheimia ramosa;Rhizopus microsporus;Parasitella parasitica;Mucor circinelloides 1006PhL;Choanephora cucurbitarum;Rhizopus azygosporus;Hesseltinella vesiculosa;Rhizopus microsporus ATCC 52813;Syncephalastrum racemosum;Mucor lusitanicus CBS 277.49;Absidia glauca;Saksenaea vasiformis B4078;Rhizopus microsporus var. microsporus;Lich…	order	Mucorales	IPR037191;IPR041545;IPR003123;IPR009060;IPR003892	VPS9 domain superfamily;RABX5, catalytic core helical domain;VPS9 domain;UBA-like superfamily;Ubiquitin system component CUE	17	549
PC_061JH0	PC_00RQZW	PGTG_16791	PC_061JH0	PGTG_16791	PC_0024PD	.	.	Rachicladosporium antarcticum;Rachicladosporium sp. CCFEE 5018	genus	Rachicladosporium	IPR037191;IPR041545;IPR003123;IPR009060;IPR018108;IPR003892;IPR023395;IPR041804	VPS9 domain superfamily;RABX5, catalytic core helical domain;VPS9 domain;UBA-like superfamily;Mitochondrial substrate/solute carrier;Ubiquitin system component CUE;Mitochondrial carrier domain superfamily;Vacuolar protein sorting-associated protein 9, CUE domain	4	833
PC_061JH0	PC_00RQZW	PGTG_16791	PC_061JH0	PGTG_16791	PC_00RQZW	.	.	Jimgerdemannia flammicorona;Rhizophagus irregularis DAOM 181602=DAOM 197198;Blastobotrys adeninivorans;Yarrowia lipolytica CLIB122;Rhizopus microsporus;Mucor circinelloides 1006PhL;Gigaspora rosea;Schizosaccharomyces cryophilus OY26;Mucor ambiguus;Absidia repens;Rhizophagus irregularis;Geotrichum candidum;Choanephora cucurbitarum;Trichomonascus ciferrii;Fusarium longipes;Wickerhamiella sorbophila…	kingdom	Fungi	IPR037191;IPR041545;IPR003123;IPR009060;IPR003892;IPR041804	VPS9 domain superfamily;RABX5, catalytic core helical domain;VPS9 domain;UBA-like superfamily;Ubiquitin system component CUE;Vacuolar protein sorting-associated protein 9, CUE domain	26	480
PC_061JH0	PC_00RQZW	PGTG_16791	PC_061JH0	PGTG_16791	PC_00UJSC	.	.	Puccinia triticina 1-1 BBBD Race 1	strain	Puccinia triticina 1-1 BBBD Race 1	IPR037191;IPR041545;IPR003123;IPR009060;IPR003892	VPS9 domain superfamily;RABX5, catalytic core helical domain;VPS9 domain;UBA-like superfamily;Ubiquitin system component CUE	2	676
PC_061JH0	PC_00RQZW	PGTG_16791	PC_061JH0	PGTG_16791	PC_01A3ZE	.	.	Diversispora epigaea;Oehlia diaphana;Basidiobolus meristosporus CBS 931.73;Rhizophagus irregularis DAOM 197198w;Rhizophagus sp. MUCL 43196;Glomus cerebriforme;Rhizophagus clarus;Diversispora versiformis	no rank	Fungi incertae sedis	IPR037191;IPR041545;IPR003123;IPR009060;IPR003892	VPS9 domain superfamily;RABX5, catalytic core helical domain;VPS9 domain;UBA-like superfamily;Ubiquitin system component CUE	7	649
PC_061JH0	PC_00RQZW	PGTG_16791	PC_061JH0	PGTG_16791	PC_01BXCD	.	.	Pseudogymnoascus sp. 05NY08;Pseudogymnoascus sp. VKM F-4281 (FW-2241);Pseudogymnoascus destructans 20631-21;Pseudogymnoascus sp. WSF 3629;Pseudogymnoascus sp. VKM F-4246;Pseudogymnoascus sp. 03VT05;Pseudogymnoascus sp. VKM F-4518 (FW-2643);Pseudogymnoascus sp. VKM F-4517 (FW-2822);Pseudogymnoascus sp. VKM F-103;Pseudogymnoascus sp. VKM F-3775;Pseudogymnoascus sp. VKM F-4515 (FW-2607);Pseudogymnoa…	clade	sordariomyceta	IPR037191;IPR041545;IPR003123;IPR009060;IPR041804;IPR003892	VPS9 domain superfamily;RABX5, catalytic core helical domain;VPS9 domain;UBA-like superfamily;Vacuolar protein sorting-associated protein 9, CUE domain;Ubiquitin system component CUE	24	815
PC_061JH0	PC_00RQZW	PGTG_16791	PC_061JH0	PGTG_16791	PC_01Y9S7	.	.	Conidiobolus coronatus;Conidiobolus coronatus NRRL 28638	species	Conidiobolus coronatus	IPR037191;IPR041545;IPR003123;IPR009060;IPR003892	VPS9 domain superfamily;RABX5, catalytic core helical domain;VPS9 domain;UBA-like superfamily;Ubiquitin system component CUE	1	590
PC_061JH0	PC_00RQZW	PGTG_16791	PC_061JH0	PGTG_16791	PC_031Q4Y	.	.	Brettanomyces bruxellensis;Spathaspora passalidarum NRRL Y-27907;Pseudocercospora fijiensis CIRAD86;Nadsonia fulvescens var. elongata DSM 6958;Baudoinia panamericana UAMH 10762;[Candida] arabinofermentans NRRL YB-2248;Pichia membranifaciens NRRL Y-2026;Neolecta irregularis;Pichia membranifaciens	phylum	Ascomycota	IPR037191;IPR003123;IPR041545;IPR009060;IPR041804;IPR003892	VPS9 domain superfamily;VPS9 domain;RABX5, catalytic core helical domain;UBA-like superfamily;Vacuolar protein sorting-associated protein 9, CUE domain;Ubiquitin system component CUE	11	431
PC_061JH0	PC_00RQZW	PGTG_16791	PC_061JH0	PGTG_16791	PC_03A6RA	.	.	Wallemia ichthyophaga EXF-994;Wallemia ichthyophaga;Wallemia mellicola CBS 633.66;Wallemia hederae	genus	Wallemia	IPR003123;IPR041545;IPR009060;IPR003892;IPR037191	VPS9 domain;RABX5, catalytic core helical domain;UBA-like superfamily;Ubiquitin system component CUE;VPS9 domain superfamily	7	408
PC_061JH0	PC_00RQZW	PGTG_16791	PC_061JH0	PGTG_16791	PC_045S7B	.	.	Sphaceloma murrayae;Tuber melanosporum Mel28;Tuber magnatum;Choiromyces venosus 120613-1;Sphaerosporella brunnea;Tuber melanosporum;Tuber borchii;Pyronema omphalodes CBS 100304;Tuber aestivum	subphylum	Pezizomycotina	IPR037191;IPR041545;IPR003123;IPR009060;IPR041804;IPR003892	VPS9 domain superfamily;RABX5, catalytic core helical domain;VPS9 domain;UBA-like superfamily;Vacuolar protein sorting-associated protein 9, CUE domain;Ubiquitin system component CUE	9	810
PC_061JH0	PC_00RQZW	PGTG_16791	PC_061JH0	PGTG_16791	PC_04EQHK	.	.	Claviceps purpurea 20.1;Trichoderma atroviride IMI 206040;Cladosporium sphaerospermum UM 843;Trichoderma harzianum CBS 226.95;Sugiyamaella lignohabitans;Alternaria dauci;Ascodesmis nigricans;Verruconis gallopava;Tortispora caseinolytica;Ascochyta lentis;Phaeomoniella chlamydospora;Trichoderma harzianum;Coniochaeta pulveracea;Clonostachys rosea;Aureobasidium subglaciale EXF-2481;Elsinoe australis;…	phylum	Ascomycota	IPR037191;IPR041545;IPR003123;IPR009060;IPR041804;IPR003892	VPS9 domain superfamily;RABX5, catalytic core helical domain;VPS9 domain;UBA-like superfamily;Vacuolar protein sorting-associated protein 9, CUE domain;Ubiquitin system component CUE	70	734
PC_061JH0	PC_00RQZW	PGTG_16791	PC_061JH0	PGTG_16791	PC_04MEH3	.	.	Colletotrichum gloeosporioides Cg-14	strain	Colletotrichum gloeosporioides Cg-14	IPR037191;IPR003123;IPR041545;IPR009060;IPR041804;IPR003892	VPS9 domain superfamily;VPS9 domain;RABX5, catalytic core helical domain;UBA-like superfamily;Vacuolar protein sorting-associated protein 9, CUE domain;Ubiquitin system component CUE	1	619
PC_061JH0	PC_00RQZW	PGTG_16791	PC_061JH0	PGTG_16791	PC_04PVUM	.	.	Friedmanniomyces endolithicus;Friedmanniomyces simplex	genus	Friedmanniomyces	IPR037191;IPR041545;IPR003123;IPR009060;IPR003892;IPR007834;IPR041804	VPS9 domain superfamily;RABX5, catalytic core helical domain;VPS9 domain;UBA-like superfamily;Ubiquitin system component CUE;DSS1/SEM1;Vacuolar protein sorting-associated protein 9, CUE domain	3	792
PC_061JH0	PC_00RQZW	PGTG_16791	PC_061JH0	PGTG_16791	PC_05GGI6	.	.	Parastagonospora nodorum Sn4;Blastomyces gilchristii SLH14081;Ascochyta rabiei;Bipolaris maydis C5;Aspergillus thermomutatus;Aspergillus luchuensis CBS 106.47;Coccidioides posadasii str. Silveira;Aspergillus terreus NIH2624;Venturia pyrina;Aspergillus heteromorphus CBS 117.55;Elaphomyces granulatus;Alternaria longipes;Emergomyces pasteurianus Ep9510;Aspergillus niger CBS 101883;Aspergillus phoeni…	subphylum	Pezizomycotina	IPR037191;IPR041545;IPR003123;IPR009060;IPR041804;IPR003892	VPS9 domain superfamily;RABX5, catalytic core helical domain;VPS9 domain;UBA-like superfamily;Vacuolar protein sorting-associated protein 9, CUE domain;Ubiquitin system component CUE	303	772
PC_061JH0	PC_00RQZW	PGTG_16791	PC_061JH0	PGTG_16791	PC_05JZ5R	.	.	Malassezia vespertilionis;Malassezia restricta;Meira miltonrushii;Malassezia restricta CBS 7877;Malassezia sympodialis ATCC 42132;Taphrina deformans PYCC 5710;Malassezia pachydermatis;Malassezia globosa CBS 7966	subkingdom	Dikarya	IPR037191;IPR041545;IPR003123;IPR009060;IPR003892	VPS9 domain superfamily;RABX5, catalytic core helical domain;VPS9 domain;UBA-like superfamily;Ubiquitin system component CUE	9	581
PC_061JH0	PC_00RQZW	PGTG_16791	PC_061JH0	PGTG_16791	PC_06108L	.	.	Saccharomyces cerevisiae YJM1615;Saccharomyces cerevisiae YJM1133;Saccharomyces cerevisiae YJM978;Saccharomyces cerevisiae YJM1400;Saccharomyces cerevisiae YJM1419;Saccharomyces cerevisiae YJM1460;Saccharomyces cerevisiae YJM627;Saccharomyces cerevisiae YJM682;Saccharomyces cerevisiae Kyokai no. 7;Saccharomyces cerevisiae YJM326;Lachancea meyersii CBS 8951;Saccharomyces cerevisiae YJM981;Lachance…	order	Saccharomycetales	IPR037191;IPR003123;IPR041545;IPR009060;IPR041804;IPR003892	VPS9 domain superfamily;VPS9 domain;RABX5, catalytic core helical domain;UBA-like superfamily;Vacuolar protein sorting-associated protein 9, CUE domain;Ubiquitin system component CUE	62	451
PC_061JH0	PC_00RQZW	PGTG_16791	PC_061JH0	PGTG_16791	PC_061JH0	.	.	Hortaea werneckii;Hortaea werneckii EXF-2000;Aureobasidium pullulans EXF-150;Aureobasidium pullulans;Aureobasidium melanogenum CBS 110374;Aureobasidium namibiae CBS 147.97	subclass	Dothideomycetidae	IPR037191;IPR041545;IPR003123;IPR009060;IPR003892;IPR041804;IPR007834;IPR012319;IPR035937	VPS9 domain superfamily;RABX5, catalytic core helical domain;VPS9 domain;UBA-like superfamily;Ubiquitin system component CUE;Vacuolar protein sorting-associated protein 9, CUE domain;DSS1/SEM1;Formamidopyrimidine-DNA glycosylase, catalytic domain;MutM-like, N-terminal	51	708
PC_061JH0	PC_00RQZW	PGTG_16791	PC_061JH0	PGTG_16791	PC_065D98	.	.	Pneumocystis jirovecii SE8;Pneumocystis murina B123;Pneumocystis carinii B80;Pneumocystis jirovecii RU7;Pneumocystis jirovecii	genus	Pneumocystis	IPR037191;IPR041545;IPR003123;IPR009060;IPR003892	VPS9 domain superfamily;RABX5, catalytic core helical domain;VPS9 domain;UBA-like superfamily;Ubiquitin system component CUE	4	576
PC_061JH0	PC_00RQZW	PGTG_16791	PC_061JH0	PGTG_16791	PC_071Z8Q	PGTG_16791	.	Cryptococcus gattii VGII MMRL2647;Cryptococcus neoformans var. grubii A2-102-5;Cryptococcus gattii VGII LA55;Cryptococcus neoformans var. grubii AD1-83a;Rhodotorula taiwanensis;Apiotrichum porosum;Cryptococcus neoformans var. grubii CHC193;Cryptococcus neoformans var. grubii Tu259-1;Cryptococcus gattii VGIV IND107;Puccinia graminis f. sp. tritici;Puccinia sorghi;Cryptococcus gattii EJB2;Cryptococ…	phylum	Basidiomycota	IPR037191;IPR041545;IPR003123;IPR003892;IPR009060	VPS9 domain superfamily;RABX5, catalytic core helical domain;VPS9 domain;Ubiquitin system component CUE;UBA-like superfamily	67	697
PC_061JH0	PC_00RQZW	PGTG_16791	PC_061JH0	PGTG_16791	PC_084S6P	.	.	Zygosaccharomyces bailii ISA1307;Alternaria brassicicola ATCC 96836;Zygosaccharomyces parabailii;Kazachstania naganishii CBS 8797;Kluyveromyces marxianus;Zygosaccharomyces bailii;Naumovozyma castellii CBS 4309;Nakaseomyces bacillisporus CBS 7720;Cryomyces minteri;Babjeviella inositovora NRRL Y-12698;Zygosaccharomyces rouxii CBS 732;Nakaseomyces delphensis CBS 2170;Metschnikowia bicuspidata;Altern…	clade	saccharomyceta	IPR037191;IPR003123;IPR041545;IPR009060;IPR003892;IPR041804	VPS9 domain superfamily;VPS9 domain;RABX5, catalytic core helical domain;UBA-like superfamily;Ubiquitin system component CUE;Vacuolar protein sorting-associated protein 9, CUE domain	35	457
PC_061JH0	PC_00RQZW	PGTG_16791	PC_061JH0	PGTG_16791	PC_08FDHL	.	.	Peterozyma xylosa	species	Peterozyma xylosa	.	.	1	626
PC_061JH0	PC_00RQZW	PGTG_16791	PC_06Z3YO	.	PC_044DSW	.	.	Emmonsia sp. CAC-2015a;Cronartium quercuum f. sp. fusiforme G11;Rhodotorula sp. JG-1b;Melampsora larici-populina 98AG31;Phoma koolunga;Aspergillus flavus NRRL3357;Coccidioides immitis H538.4	subkingdom	Dikarya	IPR037191;IPR003123;IPR041545;IPR009060;IPR003892;IPR041804	VPS9 domain superfamily;VPS9 domain;RABX5, catalytic core helical domain;UBA-like superfamily;Ubiquitin system component CUE;Vacuolar protein sorting-associated protein 9, CUE domain	9	421
PC_061JH0	PC_00RQZW	PGTG_16791	PC_06Z3YO	.	PC_06JT6B	.	.	Dendrothele bispora CBS 962.96	strain	Dendrothele bispora CBS 962.96	IPR037191;IPR003123;IPR041545;IPR009060;IPR003892	VPS9 domain superfamily;VPS9 domain;RABX5, catalytic core helical domain;UBA-like superfamily;Ubiquitin system component CUE	1	897
PC_061JH0	PC_00RQZW	PGTG_16791	PC_06Z3YO	.	PC_06Z3YO	.	.	Neolecta irregularis DAH-3;Antrodiella citrinella;Phanerochaete carnosa HHB-10118-sp;Basidiobolus meristosporus CBS 931.73	kingdom	Fungi	IPR037191;IPR003123;IPR009060;IPR041545;IPR003892	VPS9 domain superfamily;VPS9 domain;UBA-like superfamily;RABX5, catalytic core helical domain;Ubiquitin system component CUE	4	405
PC_061JH0	PC_00RQZW	PGTG_16791	PC_07NJKF	.	PC_07NJKF	.	.	Pachysolen tannophilus NRRL Y-2460;Citeromyces matritensis	family	Saccharomycetaceae	IPR037191;IPR003123;IPR009060;IPR003892;IPR041804;IPR041545	VPS9 domain superfamily;VPS9 domain;UBA-like superfamily;Ubiquitin system component CUE;Vacuolar protein sorting-associated protein 9, CUE domain;RABX5, catalytic core helical domain	4	424
PC_069DIK	PC_02NRXM	.	PC_069DIK	FolSix6	PC_02NRXM	.	.	Rhizophagus irregularis DAOM 181602=DAOM 197198	strain	Rhizophagus irregularis DAOM 181602=DAOM 197198	.	.	2	163
PC_069DIK	PC_069DIK	FolSix6	PC_01MYRD	.	PC_01MYRD	.	.	Rhizophagus irregularis	species	Rhizophagus irregularis	.	.	1	186
PC_069DIK	PC_069DIK	FolSix6	PC_0268R6	.	PC_0268R6	.	.	Rhizophagus irregularis;Rhizophagus irregularis DAOM 181602=DAOM 197198	species	Rhizophagus irregularis	.	.	2	102
PC_069DIK	PC_069DIK	FolSix6	PC_03NBEF	.	PC_03NBEF	.	.	Oehlia diaphana;Rhizophagus sp. MUCL 43196	family	Glomeraceae	.	.	1	157
PC_069DIK	PC_069DIK	FolSix6	PC_05CPMV	.	PC_05CPMV	.	.	Rhynchosporium agropyri	species	Rhynchosporium agropyri	.	.	1	208
PC_069DIK	PC_069DIK	FolSix6	PC_069DIK	FolSix6	PC_0048PD	.	.	Rhizophagus irregularis DAOM 181602=DAOM 197198;Oehlia diaphana;Rhizophagus irregularis;Rhizophagus irregularis DAOM 197198w;Rhizophagus sp. MUCL 43196;Glomus cerebriforme;Gigaspora rosea;Rhizophagus clarus	class	Glomeromycetes	.	.	27	216
PC_069DIK	PC_069DIK	FolSix6	PC_069DIK	FolSix6	PC_0081LQ	.	.	Rhizophagus irregularis DAOM 181602=DAOM 197198;Rhizophagus irregularis;Rhizophagus irregularis DAOM 197198w	species	Rhizophagus irregularis	.	.	6	142
PC_069DIK	PC_069DIK	FolSix6	PC_069DIK	FolSix6	PC_00BVYV	.	.	Diversispora versiformis;Diversispora epigaea	genus	Diversispora	.	.	6	235
PC_069DIK	PC_069DIK	FolSix6	PC_069DIK	FolSix6	PC_0133HZ	.	.	Rhizophagus irregularis DAOM 181602=DAOM 197198	strain	Rhizophagus irregularis DAOM 181602=DAOM 197198	.	.	2	126
PC_069DIK	PC_069DIK	FolSix6	PC_069DIK	FolSix6	PC_01KTQY	.	.	Gigaspora rosea	species	Gigaspora rosea	.	.	1	209
PC_069DIK	PC_069DIK	FolSix6	PC_069DIK	FolSix6	PC_01XO72	.	.	Rhizophagus irregularis DAOM 181602=DAOM 197198;Oehlia diaphana;Rhizophagus irregularis;Rhizophagus irregularis DAOM 197198w;Rhizophagus sp. MUCL 43196;Glomus cerebriforme	family	Glomeraceae	.	.	40	205
PC_069DIK	PC_069DIK	FolSix6	PC_069DIK	FolSix6	PC_02CLGI	.	.	Rhizophagus irregularis DAOM 181602=DAOM 197198;Oehlia diaphana;Rhizophagus irregularis;Rhizophagus sp. MUCL 43196;Rhizophagus clarus	family	Glomeraceae	.	.	6	237
PC_069DIK	PC_069DIK	FolSix6	PC_069DIK	FolSix6	PC_02QEO9	.	.	Rhizophagus clarus	species	Rhizophagus clarus	.	.	1	135
PC_069DIK	PC_069DIK	FolSix6	PC_069DIK	FolSix6	PC_02ZRP6	.	.	Diversispora versiformis;Diversispora epigaea	genus	Diversispora	.	.	5	229
PC_069DIK	PC_069DIK	FolSix6	PC_069DIK	FolSix6	PC_040VNP	.	.	Rhizophagus clarus;Rhizophagus irregularis DAOM 197198w;Rhizophagus irregularis;Rhizophagus irregularis DAOM 181602=DAOM 197198	genus	Rhizophagus	.	.	9	241
PC_069DIK	PC_069DIK	FolSix6	PC_069DIK	FolSix6	PC_04O4ER	.	.	Diversispora versiformis;Diversispora epigaea	genus	Diversispora	.	.	19	229
PC_069DIK	PC_069DIK	FolSix6	PC_069DIK	FolSix6	PC_05KI75	.	.	Rhizophagus clarus	species	Rhizophagus clarus	.	.	1	210
PC_069DIK	PC_069DIK	FolSix6	PC_069DIK	FolSix6	PC_05TPCH	.	.	Diversispora epigaea;Rhizophagus irregularis DAOM 181602=DAOM 197198;Oehlia diaphana;Rhizophagus irregularis;Rhizophagus irregularis DAOM 197198w;Rhizophagus sp. MUCL 43196;Gigaspora rosea;Rhizophagus clarus;Diversispora versiformis	class	Glomeromycetes	.	.	13	204
PC_069DIK	PC_069DIK	FolSix6	PC_069DIK	FolSix6	PC_05X5Q7	FolSix6	C9WMG8#PHI:3977__PHI:5287	Colletotrichum trifolii;Fusarium oxysporum f. sp. passiflorae;Fusarium oxysporum f. sp. lycopersici MN25;Fusarium oxysporum f. sp. melonis 26406;Fusarium oxysporum f. sp. lycopersici;Colletotrichum sidae;Fusarium oxysporum f. sp. cubense;Colletotrichum higginsianum IMI 349063;Fusarium oxysporum f. sp. vasinfectum;Fusarium oxysporum f. sp. radicis-cucumerinum;Colletotrichum incanum;Fusarium oxyspo…	clade	sordariomyceta	.	.	32	224
PC_069DIK	PC_069DIK	FolSix6	PC_069DIK	FolSix6	PC_067UHA	.	.	Rhizophagus irregularis;Rhizophagus irregularis DAOM 181602=DAOM 197198	species	Rhizophagus irregularis	.	.	2	199
PC_069DIK	PC_069DIK	FolSix6	PC_069DIK	FolSix6	PC_069DIK	.	.	Rhizophagus irregularis DAOM 181602=DAOM 197198;Oehlia diaphana;Rhizophagus irregularis;Rhizophagus irregularis DAOM 197198w;Rhizophagus sp. MUCL 43196;Glomus cerebriforme	family	Glomeraceae	.	.	15	190
PC_069DIK	PC_069DIK	FolSix6	PC_069DIK	FolSix6	PC_06KQ4Z	.	.	Oehlia diaphana;Rhizophagus sp. MUCL 43196	family	Glomeraceae	.	.	2	160
PC_069DIK	PC_069DIK	FolSix6	PC_06GW65	.	PC_04J6LL	.	.	Fusarium oxysporum f. sp. vasinfectum;Fusarium oxysporum f. sp. radicis-cucumerinum;Fusarium oxysporum f. sp. passiflorae;Fusarium oxysporum f. sp. cucumerinum;Fusarium oxysporum;Fusarium oxysporum f. sp. niveum;Fusarium oxysporum f. sp. lycopersici;Fusarium oxysporum f. sp. pisi	species	Fusarium oxysporum	.	.	16	164
PC_069DIK	PC_069DIK	FolSix6	PC_06GW65	.	PC_062ZY2	.	.	Rhizophagus irregularis	species	Rhizophagus irregularis	.	.	3	172
PC_069DIK	PC_069DIK	FolSix6	PC_06GW65	.	PC_06GW65	.	.	Rhynchosporium commune;Rhynchosporium agropyri	genus	Rhynchosporium	.	.	2	163
PC_069DIK	PC_069DIK	FolSix6	PC_06OJDZ	.	PC_00Q01Q	.	.	Rhizophagus irregularis	species	Rhizophagus irregularis	.	.	2	275
PC_069DIK	PC_069DIK	FolSix6	PC_06OJDZ	.	PC_06OJDZ	.	.	Rhizophagus irregularis	species	Rhizophagus irregularis	.	.	1	266
PC_069DIK	PC_069DIK	FolSix6	PC_06T5TC	.	PC_06T5TC	.	.	Rhizophagus irregularis	species	Rhizophagus irregularis	.	.	1	135
PC_069DIK	PC_069DIK	FolSix6	PC_06X97B	.	PC_06X97B	.	.	Rhizophagus irregularis	species	Rhizophagus irregularis	.	.	1	328
PC_06FCV2	PC_008GAD	.	PC_02URNV	ZtNIP1;CfEcp2	PC_008GAD	.	.	Valsa malicola;Valsa sordida;Valsa mali var. pyri;Cytospora leucostoma;Valsa mali	family	Valsaceae	IPR029226	Ecp2 effector protein	10	178
PC_06FCV2	PC_009YZN	.	PC_029W2K	VdAve1	PC_04MIWA	.	.	Amanita muscaria Koide BX008	strain	Amanita muscaria Koide BX008	IPR036908;IPR009009	RlpA-like domain superfamily;RlpA-like protein, double-psi beta-barrel domain	1	158
PC_06FCV2	PC_00L0L2	.	PC_03A7FS	BghBEC2;GoEC2	PC_00L0L2	.	.	Dentipellis fragilis	species	Dentipellis fragilis	IPR008427	Extracellular membrane protein, CFEM domain	1	88
PC_06FCV2	PC_00R136	.	PC_02URNV	ZtNIP1;CfEcp2	PC_017Y0M	.	.	Chaetomium globosum CBS 148.51;Thermothelomyces thermophilus ATCC 42464;Verticillium alfalfae VaMs.102;Verticillium dahliae VdLs.17;Verticillium dahliae;Verticillium dahliae JR2;Thermothielavioides terrestris NRRL 8126;Thermothielavioides terrestris;Podospora anserina S mat+;Verticillium nonalfalfae	class	Sordariomycetes	IPR029226	Ecp2 effector protein	9	176
PC_06FCV2	PC_00VO2T	MoMSP1	PC_00FID0	.	PC_00FID0	.	.	Fusarium sp. FIESC_5 CS3069	strain	Fusarium sp. FIESC_5 CS3069	IPR036908;IPR010829	RlpA-like domain superfamily;Cerato-platanin	1	127
PC_06FCV2	PC_00VO2T	MoMSP1	PC_00FID0	.	PC_04UG3A	.	.	Fusarium oxysporum f. sp. vasinfectum 25433;Fusarium oxysporum f. sp. cubense race 1;Fusarium oxysporum;Fusarium oxysporum f. sp. narcissi;Fusarium oxysporum f. sp. lycopersici MN25	species	Fusarium oxysporum	IPR036908;IPR010829	RlpA-like domain superfamily;Cerato-platanin	4	118
PC_06FCV2	PC_00VO2T	MoMSP1	PC_00THSD	.	PC_00THSD	.	.	Rhizopogon vesiculosus	species	Rhizopogon vesiculosus	IPR036908;IPR010829	RlpA-like domain superfamily;Cerato-platanin	1	190
PC_06FCV2	PC_00VO2T	MoMSP1	PC_00VO2T	MoMSP1	PC_0008CG	.	O74238#PHI:3221	Hydnomerulius pinastri MD-312;Ascochyta rabiei;Armillaria mellea DSM 3731;Ganoderma boninense;Ganoderma sinense ZZ0214-1;Parastagonospora nodorum SN15;Stagonospora sp. SRC1lsM3a;Exidia glandulosa HHB12029;Rickenella mellea;Dichomitus squalens;Exidia glandulosa;Peniophora sp. CONTA;Pisolithus microcarpus 441;Peniophora sp. CONT;Paxillus involutus ATCC 200175;Agaricus bisporus var. burnettii JB137-…	subkingdom	Dikarya	IPR036908;IPR010829	RlpA-like domain superfamily;Cerato-platanin	149	140
PC_06FCV2	PC_00VO2T	MoMSP1	PC_00VO2T	MoMSP1	PC_0037CA	.	.	Fusarium venenatum;Fusarium oxysporum f. sp. melonis 26406;Fusarium oxysporum f. sp. cepae;Fusarium fasciculatum;Fusarium verticillioides;Fusarium odoratissimum NRRL 54006;Fusarium oxysporum f. sp. cubense;Fusarium oxysporum f. sp. radicis-cucumerinum;Fusarium oxysporum f. sp. conglutinans race 2 54008;Fusarium langsethiae;Fusarium proliferatum;Fusarium oxysporum NRRL 32931;Fusarium verticillioid…	genus	Fusarium	IPR036908;IPR010829	RlpA-like domain superfamily;Cerato-platanin	33	164
PC_06FCV2	PC_00VO2T	MoMSP1	PC_00VO2T	MoMSP1	PC_007X6C	.	.	Lentinula edodes;Punctularia strigosozonata HHB-11173 SS5;Sclerotinia sclerotiorum;Trametes coccinea BRFM310;Auriculariopsis ampla;Phellinidium pouzarii;Coprinopsis cinerea;Blastomyces percursus;Steccherinum ochraceum;Coprinopsis cinerea AmutBmut pab1-1;Lomentospora prolificans;Peniophora sp. CBMAI 1063;Sphaerobolus stellatus;Schizopora paradoxa;Fibroporia radiculosa;Peniophora sp. CONTA;Peniopho…	subkingdom	Dikarya	IPR036908;IPR010829	RlpA-like domain superfamily;Cerato-platanin	33	137
PC_06FCV2	PC_00VO2T	MoMSP1	PC_00VO2T	MoMSP1	PC_00AFXL	.	.	Postia placenta Mad-698-R;Coprinellus micaceus;Postia placenta;Agaricus bisporus var. bisporus H97;Agaricus bisporus var. burnettii JB137-S8;Fomitopsis rosea;Crucibulum laeve;Leucoagaricus sp. SymC.cos;Postia placenta MAD-698-R-SB12	class	Agaricomycetes	IPR036908;IPR010829	RlpA-like domain superfamily;Cerato-platanin	9	144
PC_06FCV2	PC_00VO2T	MoMSP1	PC_00VO2T	MoMSP1	PC_00TRKU	.	A4KTQ9#PHI:3209;Q8J0U4#PHI:695;A0A0D5ZBN4#PHI:5103;P81702#PHI:3167	Aspergillus luchuensis CBS 106.47;Hydnomerulius pinastri MD-312;Blastomyces gilchristii SLH14081;Aspergillus thermomutatus;Armillaria mellea DSM 3731;Elaphomyces granulatus;Emergomyces pasteurianus Ep9510;Aspergillus sydowii CBS 593.65;Aspergillus niger CBS 101883;Aspergillus phoenicis ATCC 13157;Penicillium arizonense;Aspergillus aculeatinus CBS 121060;Hirsutella minnesotensis 3608;Aspergillus b…	subkingdom	Dikarya	IPR036908;IPR010829	RlpA-like domain superfamily;Cerato-platanin	388	141
PC_06FCV2	PC_00VO2T	MoMSP1	PC_00VO2T	MoMSP1	PC_00UIPD	.	.	Moniliophthora roreri MCA 2997;Moniliophthora roreri;Moniliophthora perniciosa	genus	Moniliophthora	IPR036908;IPR010829	RlpA-like domain superfamily;Cerato-platanin	3	152
PC_06FCV2	PC_00VO2T	MoMSP1	PC_00VO2T	MoMSP1	PC_00VO2T	.	B2C3H8#PHI:3127	Tuber melanosporum Mel28;Tuber magnatum;Choiromyces venosus 120613-1;Moniliophthora perniciosa;Hypoxylon sp. CI-4A;Hypoxylon sp. CO27-5;Amanita muscaria Koide BX008;Moniliophthora perniciosa FA553;Tuber melanosporum;Tuber borchii;Hypoxylon sp. EC38;Tuber aestivum	subkingdom	Dikarya	IPR036908;IPR010829	RlpA-like domain superfamily;Cerato-platanin	15	147
PC_06FCV2	PC_00VO2T	MoMSP1	PC_00VO2T	MoMSP1	PC_01DKY8	.	.	Ganoderma boninense	species	Ganoderma boninense	.	.	1	151
PC_06FCV2	PC_00VO2T	MoMSP1	PC_00VO2T	MoMSP1	PC_01QPR2	.	.	Coprinopsis marcescibilis;Trichophyton verrucosum HKI 0517;Psathyrella aberdarensis;Coprinellus micaceus;Trichophyton benhamiae CBS 112371	subkingdom	Dikarya	IPR036908;IPR010829	RlpA-like domain superfamily;Cerato-platanin	5	201
PC_06FCV2	PC_00VO2T	MoMSP1	PC_00VO2T	MoMSP1	PC_020EP6	.	.	Arthrobotrys oligospora;Aspergillus thermomutatus;Xanthomonas oryzae pv. oryzae;Xanthomonas oryzae;Arthrobotrys oligospora ATCC 24927;Arthrobotrys flagrans;Aspergillus novofumigatus IBT 16806;Aspergillus fischeri NRRL 181;Dactylellina cionopaga;Dactylellina haptotyla CBS 200.50	no rank	cellular organisms	IPR036908;IPR010829	RlpA-like domain superfamily;Cerato-platanin	11	145
PC_06FCV2	PC_00VO2T	MoMSP1	PC_00VO2T	MoMSP1	PC_020RMM	.	.	Moniliophthora roreri MCA 2997;Moniliophthora perniciosa FA553;Moniliophthora roreri;Moniliophthora perniciosa	genus	Moniliophthora	IPR036908;IPR010829	RlpA-like domain superfamily;Cerato-platanin	4	165
PC_06FCV2	PC_00VO2T	MoMSP1	PC_00VO2T	MoMSP1	PC_029X19	.	.	Monilinia fructicola	species	Monilinia fructicola	.	.	1	130
PC_06FCV2	PC_00VO2T	MoMSP1	PC_00VO2T	MoMSP1	PC_02F13P	.	.	Coccidioides immitis RMSCC 3703;Coccidioides immitis H538.4;Coccidioides posadasii;Coccidioides posadasii str. Silveira;Coccidioides immitis;Coccidioides posadasii RMSCC 3488;Uncinocarpus reesii 1704;Coccidioides immitis RS;Coccidioides immitis RMSCC 2394;Coccidioides posadasii C735 delta SOWgp	order	Onygenales	IPR036908;IPR010829	RlpA-like domain superfamily;Cerato-platanin	5	146
PC_06FCV2	PC_00VO2T	MoMSP1	PC_00VO2T	MoMSP1	PC_02GPN9	.	.	Coprinellus micaceus	species	Coprinellus micaceus	IPR036908;IPR010829	RlpA-like domain superfamily;Cerato-platanin	1	142
PC_06FCV2	PC_00VO2T	MoMSP1	PC_00VO2T	MoMSP1	PC_02RKWY	.	.	Gaeumannomyces tritici R3-111a-1	strain	Gaeumannomyces tritici R3-111a-1	IPR036908;IPR010829	RlpA-like domain superfamily;Cerato-platanin	1	192
PC_06FCV2	PC_00VO2T	MoMSP1	PC_00VO2T	MoMSP1	PC_0335JC	.	.	Fomitiporia mediterranea MF3/22;Fomitiporia mediterranea	species	Fomitiporia mediterranea	IPR036908;IPR010829	RlpA-like domain superfamily;Cerato-platanin	2	144
PC_06FCV2	PC_00VO2T	MoMSP1	PC_00VO2T	MoMSP1	PC_036DJ1	.	.	Fusarium oxysporum f. sp. cubense	forma specialis	Fusarium oxysporum f. sp. cubense	IPR036908;IPR010829	RlpA-like domain superfamily;Cerato-platanin	1	189
PC_06FCV2	PC_00VO2T	MoMSP1	PC_00VO2T	MoMSP1	PC_03KF3N	.	.	Ophiocordyceps polyrhachis-furcata BCC 54312;Trichoderma atrobrunneum;Trichoderma atroviride;Trichoderma parareesei;Trichoderma harzianum CBS 226.95;Trichoderma guizhouense;Trichoderma harzianum;Trichoderma pleuroti	order	Hypocreales	IPR036908;IPR010829	RlpA-like domain superfamily;Cerato-platanin	7	142
PC_06FCV2	PC_00VO2T	MoMSP1	PC_00VO2T	MoMSP1	PC_03N88B	.	.	Heterobasidion annosum;Phellinidium pouzarii;Heterobasidion irregulare TC 32-1;Rhizopogon vinicolor AM-OR11-026;Cordyceps fumosorosea ARSEF 2679;Polyporus arcularius;Fusarium oxysporum f. sp. pisi HDV247;Colletotrichum fructicola Nara gc5;Fusarium langsethiae;Heterobasidion irregulare;Fusarium oxysporum;Fusarium oxysporum f. sp. raphani 54005;Coprinopsis cinerea AmutBmut pab1-1;Polyporus arculari…	subkingdom	Dikarya	IPR036908;IPR010829	RlpA-like domain superfamily;Cerato-platanin	12	103
PC_06FCV2	PC_00VO2T	MoMSP1	PC_00VO2T	MoMSP1	PC_0407EX	.	.	Serpula lacrymans;Serpula lacrymans var. lacrymans S7.9;Serpula lacrymans var. lacrymans S7.3	species	Serpula lacrymans	IPR036908;IPR010829	RlpA-like domain superfamily;Cerato-platanin	2	144
PC_06FCV2	PC_00VO2T	MoMSP1	PC_00VO2T	MoMSP1	PC_048MMR	.	.	Fomitopsis pinicola FP-58527 SS1	strain	Fomitopsis pinicola FP-58527 SS1	IPR036908	RlpA-like domain superfamily	1	115
PC_06FCV2	PC_00VO2T	MoMSP1	PC_00VO2T	MoMSP1	PC_04RGUS	.	.	Rickenella mellea	species	Rickenella mellea	IPR036908;IPR010829	RlpA-like domain superfamily;Cerato-platanin	1	169
PC_06FCV2	PC_00VO2T	MoMSP1	PC_00VO2T	MoMSP1	PC_04S3XO	.	.	Laetiporus sulphureus 93-53	strain	Laetiporus sulphureus 93-53	IPR036908;IPR010829	RlpA-like domain superfamily;Cerato-platanin	1	119
PC_06FCV2	PC_00VO2T	MoMSP1	PC_00VO2T	MoMSP1	PC_05BIYH	.	.	Schizophyllum commune H4-8	strain	Schizophyllum commune H4-8	IPR036908;IPR010829	RlpA-like domain superfamily;Cerato-platanin	1	154
PC_06FCV2	PC_00VO2T	MoMSP1	PC_00VO2T	MoMSP1	PC_05FNXZ	.	.	Coniophora puteana RWD-64-598 SS2	strain	Coniophora puteana RWD-64-598 SS2	IPR036908;IPR010829	RlpA-like domain superfamily;Cerato-platanin	1	174
PC_06FCV2	PC_00VO2T	MoMSP1	PC_00VO2T	MoMSP1	PC_05MU30	.	.	Coprinellus micaceus;Psathyrella aberdarensis	family	Psathyrellaceae	IPR036908;IPR010829	RlpA-like domain superfamily;Cerato-platanin	6	158
PC_06FCV2	PC_00VO2T	MoMSP1	PC_00VO2T	MoMSP1	PC_05OS7L	MoMSP1	Q0R411#PHI:6417;G4MKI0#PHI:2118__PHI:5540;R9UM22#PHI:3164	Fusarium oxysporum f. sp. melonis 26406;Alternaria longipes;Ophiostoma novo-ulmi subsp. novo-ulmi H327;Volvariella volvacea V23;Clonostachys rosea;Beauveria bassiana;Pseudogymnoascus sp. 24MN13;Fusarium sp. AF-8;Trichoderma viride;Baudoinia panamericana UAMH 10762;Monosporascus sp. CRB-8-3;Zymoseptoria pseudotritici STIR04_2.2.1;Rickenella mellea;Dichomitus squalens;Exidia glandulosa;Psilocybe se…	no rank	cellular organisms	IPR036908;IPR010829;IPR020904	RlpA-like domain superfamily;Cerato-platanin;Short-chain dehydrogenase/reductase, conserved site	657	137
PC_06FCV2	PC_00VO2T	MoMSP1	PC_00VO2T	MoMSP1	PC_05Q6GL	.	.	Moniliophthora perniciosa FA553	strain	Moniliophthora perniciosa FA553	IPR036908;IPR010829	RlpA-like domain superfamily;Cerato-platanin	1	109
PC_06FCV2	PC_00VO2T	MoMSP1	PC_00VO2T	MoMSP1	PC_05V624	.	.	Trichoderma gamsii;Trichoderma atroviride IMI 206040;Trichoderma atroviride	genus	Trichoderma	IPR036908;IPR010829	RlpA-like domain superfamily;Cerato-platanin	3	170
PC_06FCV2	PC_00VO2T	MoMSP1	PC_00VO2T	MoMSP1	PC_064ALJ	.	.	Dendrothele bispora CBS 962.96	strain	Dendrothele bispora CBS 962.96	IPR036908;IPR010829	RlpA-like domain superfamily;Cerato-platanin	1	201
PC_06FCV2	PC_00VO2T	MoMSP1	PC_00VO2T	MoMSP1	PC_07RSWR	.	.	Serpula himantioides	species	Serpula himantioides	.	.	3	143
PC_06FCV2	PC_00VO2T	MoMSP1	PC_00VO2T	MoMSP1	PC_07YFCQ	.	.	Psilocybe serbica	species	Psilocybe serbica	.	.	1	112
PC_06FCV2	PC_00VO2T	MoMSP1	PC_00VO2T	MoMSP1	PC_08HLOQ	.	.	Leucoagaricus gongylophorus Ac12	strain	Leucoagaricus gongylophorus Ac12	.	.	1	121
PC_06FCV2	PC_00VO2T	MoMSP1	PC_00VO2T	MoMSP1	PC_08IZ51	.	.	Penicillium brasilianum;Ganoderma sinense ZZ0214-1;Ganoderma sp. 10597 SS1;Penicillium oxalicum 114-2;Penicillium subrubescens	subkingdom	Dikarya	IPR036908;IPR010829	RlpA-like domain superfamily;Cerato-platanin	6	149
PC_06FCV2	PC_00VO2T	MoMSP1	PC_00VO2T	MoMSP1	PC_08IZA8	.	.	Auriculariopsis ampla;Schizophyllum commune H4-8;Ganoderma sp. 10597 SS1	class	Agaricomycetes	IPR036908;IPR010829	RlpA-like domain superfamily;Cerato-platanin	3	207
PC_06FCV2	PC_00VO2T	MoMSP1	PC_010INJ	.	PC_010INJ	.	.	Fusarium graminearum	species	Fusarium graminearum	IPR036908;IPR010829	RlpA-like domain superfamily;Cerato-platanin	1	117
PC_06FCV2	PC_00VO2T	MoMSP1	PC_010INJ	.	PC_05RZXJ	.	.	Fibularhizoctonia sp. CBS 109695	species	Fibularhizoctonia sp. CBS 109695	IPR036908;IPR010829	RlpA-like domain superfamily;Cerato-platanin	1	116
PC_06FCV2	PC_00VO2T	MoMSP1	PC_016A7B	.	PC_016A7B	.	.	Postia placenta MAD-698-R-SB12	strain	Postia placenta MAD-698-R-SB12	IPR036908;IPR010829	RlpA-like domain superfamily;Cerato-platanin	1	109
PC_06FCV2	PC_00VO2T	MoMSP1	PC_016A7B	.	PC_04FYDJ	.	.	Postia placenta Mad-698-R;Postia placenta;Postia placenta MAD-698-R-SB12	species	Postia placenta	IPR036908;IPR010829	RlpA-like domain superfamily;Cerato-platanin	2	91
PC_06FCV2	PC_00VO2T	MoMSP1	PC_023XWN	.	PC_039AZ6	.	.	.	.	.	IPR036908;IPR010829	RlpA-like domain superfamily;Cerato-platanin	1	90
PC_06FCV2	PC_00VO2T	MoMSP1	PC_04J2AS	.	PC_04J2AS	.	.	Moniliophthora perniciosa	species	Moniliophthora perniciosa	IPR036908;IPR010829	RlpA-like domain superfamily;Cerato-platanin	1	203
PC_06FCV2	PC_00VO2T	MoMSP1	PC_04J2AS	.	PC_07A1NP	.	.	Aspergillus flavus NRRL3357	strain	Aspergillus flavus NRRL3357	IPR036908;IPR010829	RlpA-like domain superfamily;Cerato-platanin	3	215
PC_06FCV2	PC_00VO2T	MoMSP1	PC_056D8E	.	PC_056D8E	.	.	Serpula lacrymans;Aspergillus heteromorphus CBS 117.55;Ceratocystis fimbriata CBS 114723;Serpula lacrymans var. lacrymans S7.3	subkingdom	Dikarya	IPR036908;IPR010829	RlpA-like domain superfamily;Cerato-platanin	4	199
PC_06FCV2	PC_00VO2T	MoMSP1	PC_05HSP2	.	PC_02XXYO	.	.	Pseudogymnoascus sp. VKM F-4281 (FW-2241)	species	Pseudogymnoascus sp. VKM F-4281 (FW-2241)	IPR036908;IPR010829	RlpA-like domain superfamily;Cerato-platanin	1	193
PC_06FCV2	PC_00VO2T	MoMSP1	PC_05NQOD	.	PC_02VFQA	.	.	Lentinus tigrinus ALCF2SS1-6;Ganoderma sinense ZZ0214-1;Lentinus tigrinus ALCF2SS1-7;Neolentinus lepideus HHB14362 ss-1;Daedalea quercina L-15889;Peniophora sp. CBMAI 1063	no rank	Agaricomycetes incertae sedis	IPR036908;IPR010829	RlpA-like domain superfamily;Cerato-platanin	5	195
PC_06FCV2	PC_00VO2T	MoMSP1	PC_05NQOD	.	PC_05NQOD	.	.	Rhizopogon vinicolor AM-OR11-026	strain	Rhizopogon vinicolor AM-OR11-026	IPR036908;IPR010829	RlpA-like domain superfamily;Cerato-platanin	1	202
PC_06FCV2	PC_00VO2T	MoMSP1	PC_069AQ3	.	PC_069AQ3	.	.	Dichomitus squalens LYAD-421 SS1;Dichomitus squalens;Ganoderma boninense;Ganoderma sp. 10597 SS1	family	Polyporaceae	IPR036908;IPR010829	RlpA-like domain superfamily;Cerato-platanin	5	193
PC_06FCV2	PC_00VO2T	MoMSP1	PC_06PTL9	.	PC_06PTL9	.	.	Colletotrichum higginsianum IMI 349063	strain	Colletotrichum higginsianum IMI 349063	IPR036908;IPR010829	RlpA-like domain superfamily;Cerato-platanin	1	252
PC_06FCV2	PC_012IZ0	.	PC_07ZZBE	SsSSITL	PC_012IZ0	.	.	Rhizopus microsporus;Puccinia coronata var. avenae f. sp. avenae	kingdom	Fungi	IPR024881	T-cell immunomodulatory protein	2	359
PC_06FCV2	PC_012IZ0	.	PC_07ZZBE	SsSSITL	PC_06FN7T	.	.	Dentipellis fragilis;Sporisorium scitamineum	phylum	Basidiomycota	IPR024881	T-cell immunomodulatory protein	2	396
PC_06FCV2	PC_01AQRC	.	PC_0334QE	MoCDIP4	PC_01AQRC	.	.	Emmonsia sp. CAC-2015a	species	Emmonsia sp. CAC-2015a	IPR005103	Glycoside hydrolase, family 61	1	246
PC_06FCV2	PC_01FYZE	.	PC_07ZZBE	SsSSITL	PC_01FYZE	.	.	Fusarium oxysporum f. sp. vasinfectum 25433;Fusarium oxysporum f. sp. radicis-cucumerinum;Fusarium oxysporum Fo47;Fusarium oxysporum f. sp. radicis-lycopersici 26381;Fusarium oxysporum f. sp. narcissi;Fusarium oxysporum f. sp. lycopersici 4287;Fusarium sp. FOSC 3-a;Fusarium oxysporum NRRL 32931	species group	Fusarium oxysporum species complex	.	.	6	387
PC_06FCV2	PC_01OZYC	.	PC_03A7FS	BghBEC2;GoEC2	PC_01OZYC	.	.	Rhodotorula sp. JG-1b	species	Rhodotorula sp. JG-1b	IPR008427	Extracellular membrane protein, CFEM domain	1	121
PC_06FCV2	PC_01P6AC	.	PC_0334QE	MoCDIP4	PC_02B6LO	.	.	Pyricularia oryzae Y34;Pyricularia oryzae 70-15;Rhynchosporium agropyri;Rhynchosporium secalis;Microdochium bolleyi;Magnaporthiopsis poae ATCC 64411;Pyricularia grisea;Pyricularia sp. CBS 133598;Thielaviopsis punctulata;Pyricularia oryzae P131;Pyricularia oryzae;Rhynchosporium commune	clade	sordariomyceta	IPR021476;IPR017969	Egh16-like virulence factor;Heavy-metal-associated, conserved site	12	156
PC_06FCV2	PC_01QFPY	.	PC_02URNV	ZtNIP1;CfEcp2	PC_01QFPY	.	.	Pseudomassariella vexata;Eutypa lata UCREL1	order	Xylariales	IPR029226	Ecp2 effector protein	2	159
PC_06FCV2	PC_01QFPY	.	PC_02URNV	ZtNIP1;CfEcp2	PC_02JOXV	.	.	Xylaria longipes;Xylaria grammica;Xylaria hypoxylon;Rosellinia necatrix;Xylaria cubensis;Xylaria flabelliformis	family	Xylariaceae	IPR029226	Ecp2 effector protein	6	166
PC_06FCV2	PC_027UPS	.	PC_00VO2T	MoMSP1	PC_027UPS	.	.	Moniliophthora perniciosa FA553;Moniliophthora perniciosa	species	Moniliophthora perniciosa	IPR036908;IPR010829	RlpA-like domain superfamily;Cerato-platanin	2	99
PC_06FCV2	PC_029L8Q	.	PC_03A7FS	BghBEC2;GoEC2	PC_029L8Q	.	.	Sphaerosporella brunnea	species	Sphaerosporella brunnea	.	.	1	91
PC_06FCV2	PC_029W2K	VdAve1	PC_004RGQ	.	PC_03STYR	.	.	Phellinidium pouzarii	species	Phellinidium pouzarii	IPR036908	RlpA-like domain superfamily	1	144
PC_06FCV2	PC_029W2K	VdAve1	PC_006USE	.	PC_006USE	.	.	Acaromyces ingoldii	species	Acaromyces ingoldii	IPR036908	RlpA-like domain superfamily	1	136
PC_06FCV2	PC_029W2K	VdAve1	PC_006USE	.	PC_03FE05	.	.	Zymoseptoria tritici ST99CH_1A5	strain	Zymoseptoria tritici ST99CH_1A5	IPR036908	RlpA-like domain superfamily	1	143
PC_06FCV2	PC_029W2K	VdAve1	PC_006USE	.	PC_03SKZH	.	.	Colletotrichum fructicola Nara gc5	strain	Colletotrichum fructicola Nara gc5	.	.	1	165
PC_06FCV2	PC_029W2K	VdAve1	PC_006USE	.	PC_04KV67	.	.	Moniliophthora roreri	species	Moniliophthora roreri	IPR036908;IPR009009	RlpA-like domain superfamily;RlpA-like protein, double-psi beta-barrel domain	1	140
PC_06FCV2	PC_029W2K	VdAve1	PC_00VX95	.	PC_049Q9Z	.	.	Sparassis crispa	species	Sparassis crispa	IPR036908	RlpA-like domain superfamily	1	80
PC_06FCV2	PC_029W2K	VdAve1	PC_00YPRC	.	PC_00YPRC	.	.	Jaminaea rosea	species	Jaminaea rosea	IPR036908	RlpA-like domain superfamily	1	122
PC_06FCV2	PC_029W2K	VdAve1	PC_0158D4	.	PC_0158D4	.	.	Rhizopogon vinicolor AM-OR11-026;Postia placenta Mad-698-R;Hydnomerulius pinastri MD-312;Neolentinus lepideus HHB14362 ss-1;Coniophora olivacea;Serpula himantioides;Antrodiella citrinella;Postia placenta MAD-698-R-SB12;Paxillus rubicundulus Ve08.2h10;Rhizopogon vesiculosus;Coniophora puteana RWD-64-598 SS2;Hericium alpestre;Psathyrella aberdarensis;Postia placenta;Obba rivulosa;Gloeophyllum trabe…	subphylum	Agaricomycotina	IPR036908;IPR009009	RlpA-like domain superfamily;RlpA-like protein, double-psi beta-barrel domain	46	145
PC_06FCV2	PC_029W2K	VdAve1	PC_0158D4	.	PC_07P8J9	.	.	Jimgerdemannia lactiflua;Jimgerdemannia flammicorona	genus	Jimgerdemannia	IPR036908	RlpA-like domain superfamily	2	160
PC_06FCV2	PC_029W2K	VdAve1	PC_01SZC6	.	PC_01SZC6	.	.	Fomitiporia mediterranea MF3/22;Fomitiporia mediterranea	species	Fomitiporia mediterranea	IPR036908	RlpA-like domain superfamily	2	143
PC_06FCV2	PC_029W2K	VdAve1	PC_02292H	.	PC_01WJIQ	.	.	Hypsizygus marmoreus	species	Hypsizygus marmoreus	IPR036908;IPR009009	RlpA-like domain superfamily;RlpA-like protein, double-psi beta-barrel domain	3	157
PC_06FCV2	PC_029W2K	VdAve1	PC_02292H	.	PC_02292H	.	.	Psathyrella aberdarensis	species	Psathyrella aberdarensis	IPR036908	RlpA-like domain superfamily	1	138
PC_06FCV2	PC_029W2K	VdAve1	PC_02292H	.	PC_073QV1	.	.	Rhizopus microsporus var. chinensis CCTCC M201021;Rhizopus stolonifer;Mucor ambiguus;Lichtheimia ramosa;Rhizopus delemar RA 99-880;Rhizopus microsporus;Mucor circinelloides 1006PhL;Choanephora cucurbitarum;Rhizopus azygosporus;Hesseltinella vesiculosa;Rhizopus microsporus ATCC 52813;Mucor lusitanicus CBS 277.49;Syncephalastrum racemosum;Saksenaea vasiformis B4078;Rhizopus microsporus var. microsp…	order	Mucorales	IPR036908;IPR009009	RlpA-like domain superfamily;RlpA-like protein, double-psi beta-barrel domain	18	150
PC_06FCV2	PC_029W2K	VdAve1	PC_0290BR	.	PC_008AR2	.	.	Mucor ambiguus;Lichtheimia ramosa;Rhizopus delemar RA 99-880;Lichtheimia corymbifera JMRC:FSU:9682;Absidia repens;Mucor circinelloides 1006PhL;Choanephora cucurbitarum;Hesseltinella vesiculosa;Syncephalastrum racemosum;Mucor lusitanicus CBS 277.49;Absidia glauca;Parasitella parasitica;Phycomyces blakesleeanus NRRL 1555(-)	order	Mucorales	IPR036908;IPR009009	RlpA-like domain superfamily;RlpA-like protein, double-psi beta-barrel domain	21	154
PC_06FCV2	PC_029W2K	VdAve1	PC_0290BR	.	PC_02R3EO	.	.	Panaeolus cyanescens;Phlebia brevispora HHB-7030 SS6	class	Agaricomycetes	IPR036908	RlpA-like domain superfamily	2	112
PC_06FCV2	PC_029W2K	VdAve1	PC_029W2K	VdAve1	PC_001JTN	.	.	Rhizopogon vinicolor AM-OR11-026;Phlebia centrifuga;Hydnomerulius pinastri MD-312;Piloderma croceum F 1598;Phanerochaete chrysosporium RP-78;Coniophora olivacea;Punctularia strigosozonata HHB-11173 SS5;Bjerkandera adusta;Fomitopsis pinicola FP-58527 SS1;Polyporus arcularius HHB13444;Auricularia subglabra;Lentinus tigrinus ALCF2SS1-6;Plicaturopsis crispa FD-325 SS-3;Polyporus arcularius;Coniophora…	kingdom	Fungi	IPR036908;IPR009009;IPR001153	RlpA-like domain superfamily;RlpA-like protein, double-psi beta-barrel domain;Barwin domain	67	105
PC_06FCV2	PC_029W2K	VdAve1	PC_029W2K	VdAve1	PC_003IMW	.	.	Piptocephalis cylindrospora;Basidiobolus meristosporus CBS 931.73;Heliocybe sulcata	kingdom	Fungi	IPR036908;IPR009009	RlpA-like domain superfamily;RlpA-like protein, double-psi beta-barrel domain	7	136
PC_06FCV2	PC_029W2K	VdAve1	PC_029W2K	VdAve1	PC_0049ZQ	.	.	Diversispora versiformis;Diversispora epigaea	genus	Diversispora	.	.	1	96
PC_06FCV2	PC_029W2K	VdAve1	PC_029W2K	VdAve1	PC_005LGI	.	.	Coprinellus micaceus	species	Coprinellus micaceus	IPR036908	RlpA-like domain superfamily	1	148
PC_06FCV2	PC_029W2K	VdAve1	PC_029W2K	VdAve1	PC_007VW0	.	.	Pyronema omphalodes CBS 100304	strain	Pyronema omphalodes CBS 100304	IPR036908;IPR009009	RlpA-like domain superfamily;RlpA-like protein, double-psi beta-barrel domain	1	158
PC_06FCV2	PC_029W2K	VdAve1	PC_029W2K	VdAve1	PC_008A5A	.	.	Auricularia subglabra TFB-10046 SS5;Auricularia subglabra	species	Auricularia subglabra	IPR036908	RlpA-like domain superfamily	1	114
PC_06FCV2	PC_029W2K	VdAve1	PC_029W2K	VdAve1	PC_008U7W	.	.	Piloderma croceum F 1598;Pestalotiopsis fici W106-1;Jaapia argillacea MUCL 33604;Rickenella mellea;Xylaria longipes;Blyttiomyces helicus;Xylaria hypoxylon;Jaapia argillacea;Polyporus brumalis	kingdom	Fungi	IPR036908;IPR009009	RlpA-like domain superfamily;RlpA-like protein, double-psi beta-barrel domain	9	118
PC_06FCV2	PC_029W2K	VdAve1	PC_029W2K	VdAve1	PC_00BKKB	.	.	Rhodotorula diobovata;Lobosporangium transversale;Rhodotorula toruloides;Rhodotorula sp. JG-1b;Violaceomyces palustris;Thamnocephalis sphaerospora;Ceraceosorus guamensis;Melampsora lini;Tilletiopsis washingtonensis;Tilletiaria anomala UBC 951;Melampsora larici-populina 98AG31;Omphalotus olearius;Cylindrobasidium torrendii FP15055 ss-10;Botryobasidium botryosum FD-172 SS1;Testicularia cyperi;Gymno…	kingdom	Fungi	IPR036908;IPR009009;IPR001153	RlpA-like domain superfamily;RlpA-like protein, double-psi beta-barrel domain;Barwin domain	25	95
PC_06FCV2	PC_029W2K	VdAve1	PC_029W2K	VdAve1	PC_00C0RT	.	.	Aspergillus brasiliensis CBS 101740;Aspergillus niger ATCC 1015;Aspergillus eucalypticola CBS 122712;Aspergillus heteromorphus CBS 117.55;Aspergillus fumigatus;Aspergillus sclerotioniger CBS 115572;Aspergillus sclerotiicarbonarius CBS 121057	genus	Aspergillus	IPR036908	RlpA-like domain superfamily	7	106
PC_06FCV2	PC_029W2K	VdAve1	PC_029W2K	VdAve1	PC_00C1QG	.	.	Trametes pubescens;Lentinus tigrinus ALCF2SS1-6;Ganoderma sinense ZZ0214-1;Polyporus arcularius;Schizophyllum commune H4-8;Ganoderma sp. 10597 SS1;Lentinus tigrinus ALCF2SS1-7;Dichomitus squalens;Trametes versicolor FP-101664 SS1;Dichomitus squalens LYAD-421 SS1;Ceratobasidium theobromae;Trametes coccinea BRFM310;Auriculariopsis ampla;Polyporus brumalis;Sphaerosporella brunnea;Trametes cinnabarin…	subkingdom	Dikarya	IPR036908;IPR009009	RlpA-like domain superfamily;RlpA-like protein, double-psi beta-barrel domain	24	135
PC_06FCV2	PC_029W2K	VdAve1	PC_029W2K	VdAve1	PC_00DY5R	.	.	Coniophora puteana RWD-64-598 SS2	strain	Coniophora puteana RWD-64-598 SS2	IPR036908	RlpA-like domain superfamily	1	122
PC_06FCV2	PC_029W2K	VdAve1	PC_029W2K	VdAve1	PC_00F4RS	.	.	Trichoderma virens Gv29-8;Trichoderma atrobrunneum;Scytalidium lignicola;Trichoderma harzianum CBS 226.95;Trichoderma guizhouense;Baudoinia panamericana UAMH 10762;Valsa sordida;Coniella lustricola;Trichoderma harzianum;Trichoderma pleuroti;Cytospora leucostoma;Valsa mali var. pyri	clade	leotiomyceta	IPR036908;IPR001153;IPR009009	RlpA-like domain superfamily;Barwin domain;RlpA-like protein, double-psi beta-barrel domain	13	127
PC_06FCV2	PC_029W2K	VdAve1	PC_029W2K	VdAve1	PC_00GS1Z	.	.	Piromyces sp. E2;Neocallimastix californiae;Anaeromyces robustus	family	Neocallimastigaceae	IPR036908;IPR001153;IPR009009	RlpA-like domain superfamily;Barwin domain;RlpA-like protein, double-psi beta-barrel domain	3	133
PC_06FCV2	PC_029W2K	VdAve1	PC_029W2K	VdAve1	PC_00GVAQ	.	.	Fistulina hepatica ATCC 64428	strain	Fistulina hepatica ATCC 64428	IPR036908	RlpA-like domain superfamily	1	152
PC_06FCV2	PC_029W2K	VdAve1	PC_029W2K	VdAve1	PC_00RTAB	.	.	Stereum hirsutum FP-91666 SS1	strain	Stereum hirsutum FP-91666 SS1	IPR036908	RlpA-like domain superfamily	2	111
PC_06FCV2	PC_029W2K	VdAve1	PC_029W2K	VdAve1	PC_00TM0L	.	.	Grifola frondosa;Ceriporiopsis;Gelatoporia subvermispora B;Bondarzewia mesenterica;Obba rivulosa;Fibularhizoctonia sp. CBS 109695	class	Agaricomycetes	IPR036908	RlpA-like domain superfamily	7	126
PC_06FCV2	PC_029W2K	VdAve1	PC_029W2K	VdAve1	PC_00ZLFN	.	.	Fibularhizoctonia sp. CBS 109695	species	Fibularhizoctonia sp. CBS 109695	IPR036908	RlpA-like domain superfamily	13	129
PC_06FCV2	PC_029W2K	VdAve1	PC_029W2K	VdAve1	PC_017E9W	.	.	Syncephalis pseudoplumigaleata;Thamnocephalis sphaerospora	order	Zoopagales	IPR036908;IPR009009	RlpA-like domain superfamily;RlpA-like protein, double-psi beta-barrel domain	4	132
PC_06FCV2	PC_029W2K	VdAve1	PC_029W2K	VdAve1	PC_0185VQ	.	.	Coprinopsis marcescibilis	species	Coprinopsis marcescibilis	IPR036908	RlpA-like domain superfamily	1	113
PC_06FCV2	PC_029W2K	VdAve1	PC_029W2K	VdAve1	PC_018ZU9	.	.	Puccinia triticina 1-1 BBBD Race 1	strain	Puccinia triticina 1-1 BBBD Race 1	IPR036908;IPR009009	RlpA-like domain superfamily;RlpA-like protein, double-psi beta-barrel domain	3	108
PC_06FCV2	PC_029W2K	VdAve1	PC_029W2K	VdAve1	PC_01E0OU	.	.	Deinococcus gobiensis;Microthecium compressum;Deinococcus gobiensis I-0	no rank	cellular organisms	IPR034718;IPR036908;IPR012997;IPR009009	Endolytic peptidoglycan transglycosylase RlpA;RlpA-like domain superfamily;Rare lipoprotein A;RlpA-like protein, double-psi beta-barrel domain	1	115
PC_06FCV2	PC_029W2K	VdAve1	PC_029W2K	VdAve1	PC_01E5TN	.	.	Diaporthe helianthi;Diaporthe ampelina;Valsa mali var. pyri;Endocarpon pusillum Z07020;Valsa mali	clade	leotiomyceta	IPR036908	RlpA-like domain superfamily	5	123
PC_06FCV2	PC_029W2K	VdAve1	PC_029W2K	VdAve1	PC_01F815	.	.	Mycena chlorophos	species	Mycena chlorophos	IPR036908	RlpA-like domain superfamily	1	147
PC_06FCV2	PC_029W2K	VdAve1	PC_029W2K	VdAve1	PC_01HUXN	.	.	Fistulina hepatica ATCC 64428	strain	Fistulina hepatica ATCC 64428	IPR036908	RlpA-like domain superfamily	1	117
PC_06FCV2	PC_029W2K	VdAve1	PC_029W2K	VdAve1	PC_01ILNN	.	.	Hydnomerulius pinastri MD-312;Eutypa lata UCREL1;Tremella mesenterica;Armillaria mellea DSM 3731;Neolentinus lepideus HHB14362 ss-1;Cryptococcus wingfieldii;Neurospora crassa;Volvariella volvacea V23;Ganoderma sinense ZZ0214-1;Pleurotus ostreatus PC9;Gymnopus androsaceus JB14;Rhizopus azygosporus;Obba rivulosa;Puccinia graminis f. sp. tritici;Puccinia sorghi;Exidia glandulosa HHB12029;Tilletiopsi…	kingdom	Fungi	IPR036908;IPR009009;IPR001153	RlpA-like domain superfamily;RlpA-like protein, double-psi beta-barrel domain;Barwin domain	309	135
PC_06FCV2	PC_029W2K	VdAve1	PC_029W2K	VdAve1	PC_01LJX0	.	.	Sphaerobolus stellatus SS14;Sphaerobolus stellatus	species	Sphaerobolus stellatus	IPR036908;IPR009009	RlpA-like domain superfamily;RlpA-like protein, double-psi beta-barrel domain	21	132
PC_06FCV2	PC_029W2K	VdAve1	PC_029W2K	VdAve1	PC_01TICQ	.	.	Coprinopsis marcescibilis;Coprinopsis cinerea AmutBmut pab1-1	genus	Coprinopsis	IPR036908	RlpA-like domain superfamily	2	113
PC_06FCV2	PC_029W2K	VdAve1	PC_029W2K	VdAve1	PC_01UV70	.	.	Wallemia mellicola;Wallemia mellicola CBS 633.66;Wallemia hederae	genus	Wallemia	IPR036908	RlpA-like domain superfamily	6	129
PC_06FCV2	PC_029W2K	VdAve1	PC_029W2K	VdAve1	PC_01Y0NI	.	.	Rhizoctonia solani AG-3 Rhs1AP;Rhizoctonia solani;Ceratobasidium theobromae;Rhizoctonia solani AG-1 IB;Rhizoctonia solani 123E;Rhizoctonia solani AG-8 WAC10335	family	Ceratobasidiaceae	IPR036908;IPR009009	RlpA-like domain superfamily;RlpA-like protein, double-psi beta-barrel domain	5	138
PC_06FCV2	PC_029W2K	VdAve1	PC_029W2K	VdAve1	PC_023YYP	.	.	Ceraceosorus guamensis;Peniophora sp. CONT;Gymnopus androsaceus JB14	phylum	Basidiomycota	IPR009009;IPR036908;IPR007112	RlpA-like protein, double-psi beta-barrel domain;RlpA-like domain superfamily;Expansin/pollen allergen, DPBB domain	4	108
PC_06FCV2	PC_029W2K	VdAve1	PC_029W2K	VdAve1	PC_024TQ6	.	.	Testicularia cyperi;Blastomyces silverae;Schizophyllum commune H4-8;Rhizopus stolonifer;Meira miltonrushii;Absidia repens;Basidiobolus meristosporus CBS 931.73;Blastomyces percursus;Violaceomyces palustris;Hesseltinella vesiculosa;Piptocephalis cylindrospora;Mucor lusitanicus CBS 277.49;Syncephalastrum racemosum;Fibularhizoctonia sp. CBS 109695;Rhizopus microsporus ATCC 52813;Cutaneotrichosporon …	kingdom	Fungi	IPR036908;IPR009009;IPR001153	RlpA-like domain superfamily;RlpA-like protein, double-psi beta-barrel domain;Barwin domain	20	99
PC_06FCV2	PC_029W2K	VdAve1	PC_029W2K	VdAve1	PC_025ELD	.	.	Jaapia argillacea MUCL 33604;Jaapia argillacea	species	Jaapia argillacea	IPR036908;IPR009009	RlpA-like domain superfamily;RlpA-like protein, double-psi beta-barrel domain	1	114
PC_06FCV2	PC_029W2K	VdAve1	PC_029W2K	VdAve1	PC_0281K5	.	.	Piloderma croceum F 1598;Hypholoma sublateritium;Ganoderma sinense ZZ0214-1;Galerina marginata;Ganoderma sp. 10597 SS1;Hypholoma sublateritium FD-334 SS-4;Galerina marginata CBS 339.88;Stereum hirsutum FP-91666 SS1;Peniophora sp. CONT;Crucibulum laeve;Ganoderma boninense	class	Agaricomycetes	IPR036908;IPR009009;IPR007112	RlpA-like domain superfamily;RlpA-like protein, double-psi beta-barrel domain;Expansin/pollen allergen, DPBB domain	9	136
PC_06FCV2	PC_029W2K	VdAve1	PC_029W2K	VdAve1	PC_029EJ3	.	.	Cordyceps javanica;Trichoderma gamsii;Eutypa lata UCREL1;Metarhizium guizhouense ARSEF 977;Trichoderma atroviride IMI 206040;Magnaporthiopsis poae ATCC 64411;Trichoderma parareesei;Trichoderma harzianum CBS 226.95;Ascodesmis nigricans;Trichoderma harzianum;Trichoderma pleuroti;Chaetomium globosum CBS 148.51;Trichoderma longibrachiatum ATCC 18648;Trichoderma virens Gv29-8;Trichoderma asperellum;Hy…	subkingdom	Dikarya	IPR036908;IPR009009	RlpA-like domain superfamily;RlpA-like protein, double-psi beta-barrel domain	42	126
PC_06FCV2	PC_029W2K	VdAve1	PC_029W2K	VdAve1	PC_029W2K	.	.	Cryptococcus gattii VGII Ram5;Cryptococcus neoformans var. grubii A1-35-8;Meira miltonrushii;Kwoniella dejecticola CBS 10117;Cryptococcus gattii VGII MMRL2647;Cryptococcus neoformans var. grubii MW-RSA1955;Cryptococcus gattii VGII LA55;Cryptococcus neoformans var. grubii MW-RSA36;Cryptococcus neoformans var. grubii A2-102-5;Cryptococcus neoformans var. grubii Bt63;Cryptococcus gattii WM276;Stereu…	phylum	Basidiomycota	IPR036908;IPR009009;IPR001153	RlpA-like domain superfamily;RlpA-like protein, double-psi beta-barrel domain;Barwin domain	38	123
PC_06FCV2	PC_029W2K	VdAve1	PC_029W2K	VdAve1	PC_02DH7U	.	.	Meira miltonrushii;Tilletiaria anomala UBC 951;Tilletiopsis washingtonensis;Jaminaea rosea;Ceraceosorus bombacis;Ceraceosorus guamensis	class	Exobasidiomycetes	IPR036908;IPR009009	RlpA-like domain superfamily;RlpA-like protein, double-psi beta-barrel domain	9	98
PC_06FCV2	PC_029W2K	VdAve1	PC_029W2K	VdAve1	PC_02E8RZ	.	.	Zymoseptoria tritici IPO323;Sphaerulina populicola;Bipolaris maydis C5;Batrachochytrium dendrobatidis JAM81	kingdom	Fungi	IPR036908;IPR009009;IPR001153	RlpA-like domain superfamily;RlpA-like protein, double-psi beta-barrel domain;Barwin domain	7	111
PC_06FCV2	PC_029W2K	VdAve1	PC_029W2K	VdAve1	PC_02FXD5	.	.	Cercospora beticola	species	Cercospora beticola	IPR036908;IPR001153	RlpA-like domain superfamily;Barwin domain	1	131
PC_06FCV2	PC_029W2K	VdAve1	PC_029W2K	VdAve1	PC_02IWJT	.	.	Ceriporiopsis;Gelatoporia subvermispora B;Bjerkandera adusta;Phanerochaete carnosa HHB-10118-sp;Dothistroma septosporum NZE10;Sistotremastrum niveocremeum HHB9708;Sistotremastrum suecicum HHB10207 ss-3	subkingdom	Dikarya	IPR036908;IPR009009	RlpA-like domain superfamily;RlpA-like protein, double-psi beta-barrel domain	7	139
PC_06FCV2	PC_029W2K	VdAve1	PC_029W2K	VdAve1	PC_02J1KV	.	.	Rickenella mellea;Fibroporia radiculosa;Wolfiporia cocos MD-104 SS10	no rank	Agaricomycetes incertae sedis	IPR036908;IPR009009	RlpA-like domain superfamily;RlpA-like protein, double-psi beta-barrel domain	5	132
PC_06FCV2	PC_029W2K	VdAve1	PC_029W2K	VdAve1	PC_02KIJA	.	.	Melampsora larici-populina 98AG31	strain	Melampsora larici-populina 98AG31	IPR036908;IPR009009	RlpA-like domain superfamily;RlpA-like protein, double-psi beta-barrel domain	2	113
PC_06FCV2	PC_029W2K	VdAve1	PC_029W2K	VdAve1	PC_02N7ZS	.	.	Ceraceosorus guamensis	species	Ceraceosorus guamensis	IPR036908	RlpA-like domain superfamily	1	102
PC_06FCV2	PC_029W2K	VdAve1	PC_029W2K	VdAve1	PC_02N9LN	.	.	Botryobasidium botryosum FD-172 SS1;Pyricularia oryzae Y34;Pyricularia oryzae 70-15;Diversispora epigaea;Pyricularia pennisetigena;Pyricularia grisea;Xylaria longipes;Pyricularia sp. CBS 133598;Xylaria grammica;Pyricularia oryzae;Xylaria hypoxylon;Sugiyamaella lignohabitans;Gigaspora rosea;Pyricularia oryzae P131;Diversispora versiformis	kingdom	Fungi	IPR036908;IPR009009	RlpA-like domain superfamily;RlpA-like protein, double-psi beta-barrel domain	24	139
PC_06FCV2	PC_029W2K	VdAve1	PC_029W2K	VdAve1	PC_02O1HH	.	.	Rickenella mellea;Ceraceosorus bombacis;Ceraceosorus guamensis	phylum	Basidiomycota	IPR036908	RlpA-like domain superfamily	4	142
PC_06FCV2	PC_029W2K	VdAve1	PC_029W2K	VdAve1	PC_02O8LM	.	.	Schizophyllum commune H4-8	strain	Schizophyllum commune H4-8	IPR036908	RlpA-like domain superfamily	1	132
PC_06FCV2	PC_029W2K	VdAve1	PC_029W2K	VdAve1	PC_02ODVI	.	.	Meira miltonrushii;Tilletiopsis washingtonensis;Phanerochaete chrysosporium RP-78;Schizopora paradoxa;Stereum hirsutum FP-91666 SS1;Blyttiomyces helicus;Fistulina hepatica ATCC 64428;Pluteus cervinus	kingdom	Fungi	IPR036908;IPR009009	RlpA-like domain superfamily;RlpA-like protein, double-psi beta-barrel domain	8	111
PC_06FCV2	PC_029W2K	VdAve1	PC_029W2K	VdAve1	PC_02Q0WM	.	.	Clonostachys rosea	species	Clonostachys rosea	IPR036908;IPR009009	RlpA-like domain superfamily;RlpA-like protein, double-psi beta-barrel domain	1	117
PC_06FCV2	PC_029W2K	VdAve1	PC_029W2K	VdAve1	PC_02QXEI	.	.	Ceratobasidium theobromae;Ascobolus immersus RN42;Malassezia sympodialis ATCC 42132	subkingdom	Dikarya	IPR036908;IPR009009	RlpA-like domain superfamily;RlpA-like protein, double-psi beta-barrel domain	3	116
PC_06FCV2	PC_029W2K	VdAve1	PC_029W2K	VdAve1	PC_02UOG6	.	.	Schizophyllum commune H4-8;Tilletiopsis washingtonensis;Acaromyces ingoldii;Violaceomyces palustris;Melampsora larici-populina 98AG31;Leucosporidium creatinivorum	phylum	Basidiomycota	IPR036908;IPR009009	RlpA-like domain superfamily;RlpA-like protein, double-psi beta-barrel domain	7	97
PC_06FCV2	PC_029W2K	VdAve1	PC_029W2K	VdAve1	PC_02UY3F	.	.	Dendrothele bispora CBS 962.96	strain	Dendrothele bispora CBS 962.96	IPR036908;IPR009009	RlpA-like domain superfamily;RlpA-like protein, double-psi beta-barrel domain	1	95
PC_06FCV2	PC_029W2K	VdAve1	PC_029W2K	VdAve1	PC_02V790	.	.	Coprinopsis marcescibilis	species	Coprinopsis marcescibilis	IPR036908	RlpA-like domain superfamily	1	142
PC_06FCV2	PC_029W2K	VdAve1	PC_029W2K	VdAve1	PC_02VFD2	.	.	Hericium alpestre	species	Hericium alpestre	IPR036908	RlpA-like domain superfamily	1	117
PC_06FCV2	PC_029W2K	VdAve1	PC_029W2K	VdAve1	PC_02WS74	.	.	Tremella mesenterica;Tremella mesenterica DSM 1558	species	Tremella mesenterica	IPR036908	RlpA-like domain superfamily	2	136
PC_06FCV2	PC_029W2K	VdAve1	PC_029W2K	VdAve1	PC_031DWL	.	.	Phlebia centrifuga	species	Phlebia centrifuga	IPR036908	RlpA-like domain superfamily	4	157
PC_06FCV2	PC_029W2K	VdAve1	PC_029W2K	VdAve1	PC_031ZO3	.	.	Lichtheimia corymbifera JMRC:FSU:9682;Lichtheimia ramosa	genus	Lichtheimia	IPR036908	RlpA-like domain superfamily	2	136
PC_06FCV2	PC_029W2K	VdAve1	PC_029W2K	VdAve1	PC_0339IY	.	.	Pestalotiopsis fici W106-1;Rhizopus microsporus var. chinensis CCTCC M201021;Rhizopus stolonifer;Lichtheimia ramosa;Rhizopus microsporus;Absidia repens;Mucor circinelloides 1006PhL;Dendrothele bispora CBS 962.96;Rhizopus azygosporus;Rhizopus microsporus ATCC 52813;Mucor lusitanicus CBS 277.49;Absidia glauca;Rhizopus microsporus var. microsporus	kingdom	Fungi	IPR036908;IPR009009	RlpA-like domain superfamily;RlpA-like protein, double-psi beta-barrel domain	16	140
PC_06FCV2	PC_029W2K	VdAve1	PC_029W2K	VdAve1	PC_033YT6	.	.	Rhizopus microsporus var. chinensis CCTCC M201021;Rhizopus stolonifer;Mucor ambiguus;Rhizopus delemar RA 99-880;Rhizopus microsporus;Mucor circinelloides 1006PhL;Choanephora cucurbitarum;Rhizopus azygosporus;Rhizopus microsporus ATCC 52813;Saksenaea vasiformis B4078;Rhizopus microsporus var. microsporus;Parasitella parasitica;Phycomyces blakesleeanus NRRL 1555(-)	order	Mucorales	IPR036908	RlpA-like domain superfamily	16	136
PC_06FCV2	PC_029W2K	VdAve1	PC_029W2K	VdAve1	PC_03530E	.	.	Gonapodya prolifera;Gonapodya prolifera JEL478	species	Gonapodya prolifera	IPR036908	RlpA-like domain superfamily	1	134
PC_06FCV2	PC_029W2K	VdAve1	PC_029W2K	VdAve1	PC_03B87R	.	.	Malassezia pachydermatis	species	Malassezia pachydermatis	IPR036908;IPR009009	RlpA-like domain superfamily;RlpA-like protein, double-psi beta-barrel domain	1	141
PC_06FCV2	PC_029W2K	VdAve1	PC_029W2K	VdAve1	PC_03DQT9	.	.	Aspergillus cristatus;Meira miltonrushii;Aspergillus glaucus CBS 516.65;Aspergillus ruber CBS 135680;Fibularhizoctonia sp. CBS 109695	subkingdom	Dikarya	IPR036908;IPR009009	RlpA-like domain superfamily;RlpA-like protein, double-psi beta-barrel domain	5	140
PC_06FCV2	PC_029W2K	VdAve1	PC_029W2K	VdAve1	PC_03IAKS	.	.	Dothistroma septosporum NZE10	strain	Dothistroma septosporum NZE10	IPR036908	RlpA-like domain superfamily	1	142
PC_06FCV2	PC_029W2K	VdAve1	PC_029W2K	VdAve1	PC_03JAR7	.	.	Sistotremastrum suecicum HHB10207 ss-3	strain	Sistotremastrum suecicum HHB10207 ss-3	IPR036908	RlpA-like domain superfamily	1	118
PC_06FCV2	PC_029W2K	VdAve1	PC_029W2K	VdAve1	PC_03O58I	.	.	Cryptococcus neoformans var. grubii A1-35-8;Rhynchosporium agropyri;Cryptococcus gattii VGII MMRL2647;Cryptococcus gattii VGII Ram5;Cryptococcus neoformans var. grubii MW-RSA1955;Cryptococcus neoformans var. grubii A2-102-5;Cryptococcus neoformans var. grubii MW-RSA36;Cryptococcus neoformans var. grubii Bt63;Cryptococcus gattii VGII LA55;Cryptococcus gattii WM276;Cryptococcus gattii E566;Cryptoco…	subkingdom	Dikarya	IPR036908;IPR001153;IPR009009;IPR007112	RlpA-like domain superfamily;Barwin domain;RlpA-like protein, double-psi beta-barrel domain;Expansin/pollen allergen, DPBB domain	38	132
PC_06FCV2	PC_029W2K	VdAve1	PC_029W2K	VdAve1	PC_03PIJR	.	.	Jaminaea rosea;Meira miltonrushii	class	Exobasidiomycetes	IPR036908	RlpA-like domain superfamily	2	132
PC_06FCV2	PC_029W2K	VdAve1	PC_029W2K	VdAve1	PC_03QLPT	.	.	Metarhizium brunneum ARSEF 3297	strain	Metarhizium brunneum ARSEF 3297	IPR036908;IPR009009	RlpA-like domain superfamily;RlpA-like protein, double-psi beta-barrel domain	1	117
PC_06FCV2	PC_029W2K	VdAve1	PC_029W2K	VdAve1	PC_03QR68	.	.	Fomitopsis pinicola FP-58527 SS1	strain	Fomitopsis pinicola FP-58527 SS1	.	.	1	134
PC_06FCV2	PC_029W2K	VdAve1	PC_029W2K	VdAve1	PC_03SHHT	.	.	Fomitiporia mediterranea MF3/22;Fomitiporia mediterranea	species	Fomitiporia mediterranea	IPR036908	RlpA-like domain superfamily	1	122
PC_06FCV2	PC_029W2K	VdAve1	PC_029W2K	VdAve1	PC_03XZET	.	.	Fomitopsis pinicola FP-58527 SS1;Scleroderma citrinum Foug A	class	Agaricomycetes	IPR036908;IPR009009	RlpA-like domain superfamily;RlpA-like protein, double-psi beta-barrel domain	2	150
PC_06FCV2	PC_029W2K	VdAve1	PC_029W2K	VdAve1	PC_03ZF8U	.	.	Trichoderma gamsii;Cordyceps javanica;Trichoderma atroviride IMI 206040;Metarhizium rileyi RCEF 4871;Trichoderma reesei RUT C-30;Trichoderma parareesei;Trichoderma harzianum CBS 226.95;Talaromyces amestolkiae;Talaromyces islandicus;Talaromyces marneffei;Talaromyces cellulolyticus;Trichoderma harzianum;Trichoderma pleuroti;Beauveria bassiana;Beauveria bassiana ARSEF 2860;Trichoderma longibrachiatu…	clade	leotiomyceta	IPR036908	RlpA-like domain superfamily	78	150
PC_06FCV2	PC_029W2K	VdAve1	PC_029W2K	VdAve1	PC_040HDI	.	.	Neocallimastix californiae	species	Neocallimastix californiae	IPR036908	RlpA-like domain superfamily	1	129
PC_06FCV2	PC_029W2K	VdAve1	PC_029W2K	VdAve1	PC_0415US	.	.	Pseudomassariella vexata;Chaetomium globosum CBS 148.51;Epichloe bromicola;Trichoderma arundinaceum;Trichoderma brevicompactum;Thermothielavioides terrestris NRRL 8126;Trichoderma harzianum CBS 226.95;Ophiocordyceps camponoti-rufipedis;Trichoderma pleuroti	class	Sordariomycetes	IPR036908	RlpA-like domain superfamily	9	136
PC_06FCV2	PC_029W2K	VdAve1	PC_029W2K	VdAve1	PC_0442U0	.	.	Lentinula edodes;Piloderma croceum F 1598;Neocallimastix californiae;Gymnopus luxurians FD-317 M1;Phanerochaete chrysosporium RP-78;Armillaria mellea DSM 3731;Stereum hirsutum FP-91666 SS1;Punctularia strigosozonata HHB-11173 SS5;Bjerkandera adusta;Ganoderma boninense;Ganoderma sinense ZZ0214-1;Plicaturopsis crispa FD-325 SS-3;Armillaria solidipes;Coniophora puteana RWD-64-598 SS2;Pleurotus ostre…	kingdom	Fungi	IPR036908;IPR009009;IPR001153	RlpA-like domain superfamily;RlpA-like protein, double-psi beta-barrel domain;Barwin domain	99	129
PC_06FCV2	PC_029W2K	VdAve1	PC_029W2K	VdAve1	PC_044F77	.	.	Alternaria brassicicola ATCC 96836;Punctularia strigosozonata HHB-11173 SS5;Auriculariopsis ampla;Fomitiporia mediterranea;Pyrenophora tritici-repentis;Exserohilum turcica Et28A;Hypholoma sublateritium FD-334 SS-4;Absidia repens;Jaminaea rosea;Agaricus bisporus var. bisporus H97;Periconia macrospinosa;Fomitiporia mediterranea MF3/22;Corynespora cassiicola Philippines;Psilocybe serbica;Agaricus bi…	kingdom	Fungi	IPR036908;IPR009009	RlpA-like domain superfamily;RlpA-like protein, double-psi beta-barrel domain	23	104
PC_06FCV2	PC_029W2K	VdAve1	PC_029W2K	VdAve1	PC_046RTL	.	.	Babjeviella inositovora NRRL Y-12698;Ascoidea rubescens DSM 1968;Rhizopus microsporus ATCC 52813;Pichia membranifaciens NRRL Y-2026;Mucor lusitanicus CBS 277.49;Ascoidea rubescens NRRL Y17699;Auricularia subglabra TFB-10046 SS5;Brettanomyces bruxellensis CBS 2499;Pichia membranifaciens;Auricularia subglabra	kingdom	Fungi	IPR036908;IPR009009;IPR001153	RlpA-like domain superfamily;RlpA-like protein, double-psi beta-barrel domain;Barwin domain	9	99
PC_06FCV2	PC_029W2K	VdAve1	PC_029W2K	VdAve1	PC_04ATUN	.	.	Postia placenta Mad-698-R;Gymnopus luxurians FD-317 M1;Coniophora olivacea;Stereum hirsutum FP-91666 SS1;Fomitopsis pinicola FP-58527 SS1;Fomitopsis rosea;Hebeloma cylindrosporum h7;Postia placenta MAD-698-R-SB12;Wolfiporia cocos MD-104 SS10;Plicaturopsis crispa FD-325 SS-3;Tremella mesenterica DSM 1558;Coniophora puteana RWD-64-598 SS2;Hypholoma sublateritium FD-334 SS-4;Postia placenta;Steccher…	subphylum	Agaricomycotina	IPR036908;IPR009009	RlpA-like domain superfamily;RlpA-like protein, double-psi beta-barrel domain	34	129
PC_06FCV2	PC_029W2K	VdAve1	PC_029W2K	VdAve1	PC_04DIFW	.	.	Rhizophagus irregularis DAOM 181602=DAOM 197198;Phakopsora pachyrhizi;Tremella mesenterica;Armillaria mellea DSM 3731;Rhizopus microsporus;Coniophora olivacea;Stereum hirsutum FP-91666 SS1;Hesseltinella vesiculosa;Bjerkandera adusta;Aspergillus sydowii CBS 593.65;Jaapia argillacea;Absidia glauca;Rhizophagus clarus;Hebeloma cylindrosporum h7;Coniophora puteana RWD-64-598 SS2;Metschnikowia bicuspid…	kingdom	Fungi	IPR036908;IPR009009;IPR001153	RlpA-like domain superfamily;RlpA-like protein, double-psi beta-barrel domain;Barwin domain	82	127
PC_06FCV2	PC_029W2K	VdAve1	PC_029W2K	VdAve1	PC_04GODQ	.	.	Moesziomyces antarcticus T-34;Tremella mesenterica;Trichoderma atroviride IMI 206040;Neolentinus lepideus HHB14362 ss-1;Pseudogymnoascus sp. WSF 3629;Sporisorium scitamineum;Pseudogymnoascus sp. 24MN13;Trichoderma asperellum;Kalmanozyma brasiliensis GHG001;Moesziomyces aphidis DSM 70725;Tilletiopsis washingtonensis;Heliocybe sulcata;Pseudogymnoascus sp. 23342-1-I1;Sporisorium reilianum SRZ2;Trich…	subkingdom	Dikarya	IPR036908;IPR009009;IPR007112	RlpA-like domain superfamily;RlpA-like protein, double-psi beta-barrel domain;Expansin/pollen allergen, DPBB domain	81	134
PC_06FCV2	PC_029W2K	VdAve1	PC_029W2K	VdAve1	PC_04GSBQ	.	.	Postia placenta Mad-698-R;Postia placenta;Postia placenta MAD-698-R-SB12	species	Postia placenta	IPR036908	RlpA-like domain superfamily	2	132
PC_06FCV2	PC_029W2K	VdAve1	PC_029W2K	VdAve1	PC_04HY5D	.	.	Beauveria bassiana;Cordyceps javanica;Beauveria bassiana ARSEF 2860;Akanthomyces lecanii RCEF 1005;Beauveria brongniartii RCEF 3172;Beauveria bassiana D1-5	family	Cordycipitaceae	IPR036908	RlpA-like domain superfamily	8	169
PC_06FCV2	PC_029W2K	VdAve1	PC_029W2K	VdAve1	PC_04L152	.	.	Botryobasidium botryosum FD-172 SS1	strain	Botryobasidium botryosum FD-172 SS1	IPR036908	RlpA-like domain superfamily	18	117
PC_06FCV2	PC_029W2K	VdAve1	PC_029W2K	VdAve1	PC_04LZGB	.	.	Cordyceps javanica;Akanthomyces lecanii RCEF 1005;Cordyceps militaris;Cordyceps militaris CM01	family	Cordycipitaceae	IPR036908	RlpA-like domain superfamily	5	109
PC_06FCV2	PC_029W2K	VdAve1	PC_029W2K	VdAve1	PC_04NNAV	.	.	Daldinia sp. EC12;Jimgerdemannia flammicorona;Laccaria amethystina LaAM-08-1;Laccaria bicolor;Laccaria bicolor S238N-H82;Endogone;Endogone sp. FLAS-F59071	kingdom	Fungi	IPR036908;IPR009009	RlpA-like domain superfamily;RlpA-like protein, double-psi beta-barrel domain	10	115
PC_06FCV2	PC_029W2K	VdAve1	PC_029W2K	VdAve1	PC_04VMX4	.	.	Rhizophagus irregularis DAOM 181602=DAOM 197198;Oehlia diaphana;Rhizophagus irregularis;Rhizophagus sp. MUCL 43196;Glomus cerebriforme;Gigaspora rosea	class	Glomeromycetes	IPR036908;IPR009009;IPR001153	RlpA-like domain superfamily;RlpA-like protein, double-psi beta-barrel domain;Barwin domain	7	103
PC_06FCV2	PC_029W2K	VdAve1	PC_029W2K	VdAve1	PC_04VR98	.	.	Auricularia subglabra TFB-10046 SS5;Auricularia subglabra	species	Auricularia subglabra	IPR036908	RlpA-like domain superfamily	9	136
PC_06FCV2	PC_029W2K	VdAve1	PC_029W2K	VdAve1	PC_04XIK5	.	.	Auricularia subglabra TFB-10046 SS5;Exidia glandulosa;Exidia glandulosa HHB12029;Auricularia subglabra	order	Auriculariales	IPR036908	RlpA-like domain superfamily	2	142
PC_06FCV2	PC_029W2K	VdAve1	PC_029W2K	VdAve1	PC_050RT8	.	.	Coniophora puteana RWD-64-598 SS2;Ganoderma sp. 10597 SS1;Daedalea quercina L-15889;Suillus luteus UH-Slu-Lm8-n1;Pisolithus tinctorius Marx 270;Phlebia brevispora HHB-7030 SS6	class	Agaricomycetes	IPR036908;IPR009009	RlpA-like domain superfamily;RlpA-like protein, double-psi beta-barrel domain	6	98
PC_06FCV2	PC_029W2K	VdAve1	PC_029W2K	VdAve1	PC_052YAL	.	.	Monosporascus sp. GIB2;Monosporascus sp. CRB-9-2;Monosporascus cannonballus;Monosporascus sp. MG133;Monosporascus ibericus;Monosporascus sp. MC13-8B;Monosporascus sp. CRB-8-3	genus	Monosporascus	IPR036908	RlpA-like domain superfamily	6	120
PC_06FCV2	PC_029W2K	VdAve1	PC_029W2K	VdAve1	PC_059J71	.	.	Clonostachys rosea	species	Clonostachys rosea	IPR036908;IPR001153	RlpA-like domain superfamily;Barwin domain	1	170
PC_06FCV2	PC_029W2K	VdAve1	PC_029W2K	VdAve1	PC_05B4YH	.	.	Schizophyllum commune H4-8;Auriculariopsis ampla	family	Schizophyllaceae	IPR036908	RlpA-like domain superfamily	4	123
PC_06FCV2	PC_029W2K	VdAve1	PC_029W2K	VdAve1	PC_05BVKK	.	.	Cronartium quercuum f. sp. fusiforme G11;Melampsora larici-populina 98AG31	order	Pucciniales	IPR036908;IPR009009	RlpA-like domain superfamily;RlpA-like protein, double-psi beta-barrel domain	3	124
PC_06FCV2	PC_029W2K	VdAve1	PC_029W2K	VdAve1	PC_05GL2T	.	.	Malassezia restricta;Malassezia vespertilionis;Coprinopsis marcescibilis;Malassezia restricta CBS 7877;Malassezia sympodialis ATCC 42132;Pyrrhoderma noxium;Malassezia pachydermatis;Peniophora sp. CONTA;Peniophora sp. CONT;Malassezia globosa CBS 7966;Peniophora sp. CBMAI 1063	phylum	Basidiomycota	IPR036908;IPR009009	RlpA-like domain superfamily;RlpA-like protein, double-psi beta-barrel domain	16	131
PC_06FCV2	PC_029W2K	VdAve1	PC_029W2K	VdAve1	PC_05HTAW	.	.	Rhizoctonia solani AG-3 Rhs1AP;Rhizoctonia solani;Diaporthe helianthi;Diaporthe ampelina;Ceratobasidium theobromae;Rhizoctonia solani AG-1 IB;Rhizoctonia solani 123E	subkingdom	Dikarya	IPR036908;IPR001153	RlpA-like domain superfamily;Barwin domain	6	148
PC_06FCV2	PC_029W2K	VdAve1	PC_029W2K	VdAve1	PC_05KN5R	.	.	Mycena chlorophos	species	Mycena chlorophos	IPR036908	RlpA-like domain superfamily	1	126
PC_06FCV2	PC_029W2K	VdAve1	PC_029W2K	VdAve1	PC_05KZC4	.	.	Fusarium oxysporum f. sp. lycopersici 4287;Fusarium fujikuroi	genus	Fusarium	IPR036908	RlpA-like domain superfamily	2	124
PC_06FCV2	PC_029W2K	VdAve1	PC_029W2K	VdAve1	PC_05QHJZ	.	.	Trichoderma reesei QM6a;Trichoderma virens Gv29-8;Trichoderma longibrachiatum ATCC 18648;Trichoderma arundinaceum;Trichoderma brevicompactum;Chalara longipes BDJ;Trichoderma parareesei;Trichoderma harzianum CBS 226.95;Trichoderma guizhouense;Trichoderma reesei;Trichoderma citrinoviride;Trichoderma harzianum;Trichoderma pleuroti;Trichoderma reesei RUT C-30	clade	sordariomyceta	IPR036908	RlpA-like domain superfamily	13	153
PC_06FCV2	PC_029W2K	VdAve1	PC_029W2K	VdAve1	PC_05R99I	VdAve1	H9DUR1#PHI:2331__PHI:7988	Cercospora berteroae;Colletotrichum orbiculare MAFF 240422;Fusarium oxysporum f. sp. physali;Colletotrichum trifolii;Colletotrichum spinosum;Colletotrichum higginsianum;Cercospora beticola;Venturia pyrina;Verticillium dahliae;Verticillium dahliae JR2;Colletotrichum salicis;Fusarium oxysporum f. sp. lycopersici 4287;Fusarium oxysporum f. sp. lycopersici MN25;Venturia nashicola;Fusarium oxysporum f…	clade	leotiomyceta	IPR036908;IPR007112;IPR009009	RlpA-like domain superfamily;Expansin/pollen allergen, DPBB domain;RlpA-like protein, double-psi beta-barrel domain	50	128
PC_06FCV2	PC_029W2K	VdAve1	PC_029W2K	VdAve1	PC_05TL0D	.	.	Eutypa lata UCREL1;Verticillium dahliae VdLs.17;Erysiphe pulchra;Elaphomyces granulatus;Monosporascus ibericus;Clonostachys rosea;Rhizopus delemar RA 99-880;Rhizophagus irregularis;Basidiobolus meristosporus CBS 931.73;Blumeria graminis f. sp. hordei DH14;Baudoinia panamericana UAMH 10762;Monosporascus sp. MG133;Syncephalastrum racemosum;Monosporascus sp. CRB-8-3;Periconia macrospinosa;Passalora …	kingdom	Fungi	IPR036908;IPR009009;IPR001153;IPR007112	RlpA-like domain superfamily;RlpA-like protein, double-psi beta-barrel domain;Barwin domain;Expansin/pollen allergen, DPBB domain	143	113
PC_06FCV2	PC_029W2K	VdAve1	PC_029W2K	VdAve1	PC_05VAIV	.	.	Piptocephalis cylindrospora	species	Piptocephalis cylindrospora	IPR036908;IPR009009	RlpA-like domain superfamily;RlpA-like protein, double-psi beta-barrel domain	1	126
PC_06FCV2	PC_029W2K	VdAve1	PC_029W2K	VdAve1	PC_05WSL0	.	.	.	.	.	IPR036908;IPR009009	RlpA-like domain superfamily;RlpA-like protein, double-psi beta-barrel domain	1	171
PC_06FCV2	PC_029W2K	VdAve1	PC_029W2K	VdAve1	PC_05XKSB	.	.	Ganoderma boninense	species	Ganoderma boninense	.	.	1	167
PC_06FCV2	PC_029W2K	VdAve1	PC_029W2K	VdAve1	PC_0612KR	.	.	Tilletia caries;Tilletia laevis;Tilletia controversa	genus	Tilletia	IPR036908	RlpA-like domain superfamily	1	158
PC_06FCV2	PC_029W2K	VdAve1	PC_029W2K	VdAve1	PC_0615PR	.	.	Zancudomyces culisetae	species	Zancudomyces culisetae	IPR036908;IPR009009	RlpA-like domain superfamily;RlpA-like protein, double-psi beta-barrel domain	1	124
PC_06FCV2	PC_029W2K	VdAve1	PC_029W2K	VdAve1	PC_06277C	.	.	Rickenella mellea	species	Rickenella mellea	IPR036908	RlpA-like domain superfamily	1	139
PC_06FCV2	PC_029W2K	VdAve1	PC_029W2K	VdAve1	PC_062GYE	.	.	Postia placenta Mad-698-R;Tremella fuciformis;Schizophyllum commune H4-8;Postia placenta;Ceraceosorus bombacis;Auriculariopsis ampla;Ceraceosorus guamensis;Postia placenta MAD-698-R-SB12	phylum	Basidiomycota	IPR036908;IPR009009	RlpA-like domain superfamily;RlpA-like protein, double-psi beta-barrel domain	6	134
PC_06FCV2	PC_029W2K	VdAve1	PC_029W2K	VdAve1	PC_065XLC	.	.	Agaricus bisporus var. burnettii JB137-S8	strain	Agaricus bisporus var. burnettii JB137-S8	IPR036908	RlpA-like domain superfamily	1	136
PC_06FCV2	PC_029W2K	VdAve1	PC_029W2K	VdAve1	PC_067DTK	.	.	Neurospora discreta FGSC 8579;Rhizopus microsporus;Mucor circinelloides 1006PhL;Xylaria grammica;Hesseltinella vesiculosa;Gigaspora rosea;Xylaria hypoxylon;Absidia glauca;Mucor ambiguus;Absidia repens;Rhizopus azygosporus;Ceraceosorus bombacis;Moniliophthora roreri MCA 2997;Ceraceosorus guamensis;Rhizopus microsporus var. microsporus;Rhizopus stolonifer;Schizopora paradoxa;Rosellinia necatrix;Mon…	kingdom	Fungi	IPR036908;IPR009009	RlpA-like domain superfamily;RlpA-like protein, double-psi beta-barrel domain	31	129
[truncated: 1,395 more rows]

## Sheet: effector_clusters_interpro
supercluster_component	supercluster_markov	supercluster_greedy	cluster	unique_sequence_id	effectors	phibase	start	end	db	db_id	interpro	name
[truncated: 106,568 more rows]
