# Supplementary material for: Remote homology clustering identifies lowly conserved families of effector proteins in plant-pathogenic fungi
Source: Microb Genom. 2021 Sep 1;7(9):000637. doi: 10.1099/mgen.0.000637 (PMC8715435; doi:10.1099/mgen.0.000637)
Supplement: Supplementary material 10 [file mgen-7-0637-s0010.xlsx]

## Sheet: components_summary
supercluster_component	effectors	phibase	organisms	lca	lca_rank	cluster_size	supercluster_component_size	supercluster_component_length
PC_0000B2	.	.	Epichloe bromicola;Pseudogymnoascus sp. VKM F-4519 (FW-2642);Epichloe uncinata	sordariomyceta	clade	3	2	1115.5
PC_0000RV	.	.	Colletotrichum orbiculare MAFF 240422;Phialophora attinorum	leotiomyceta	clade	2	2	259
PC_0001BP	.	.	Aspergillus oryzae;Pseudogymnoascus sp. VKM F-4518 (FW-2643);Pseudogymnoascus sp. VKM F-4515 (FW-2607);Pseudogymnoascus sp. VKM F-103;Pseudogymnoascus sp. VKM F-4514 (FW-929);Aspergillus pseudocaelatus;Aspergillus leporis;Pseudogymnoascus sp. VKM F-4519 (FW-2642);Pseudogymnoascus sp. VKM F-4513 (FW-928);Pseudogymnoascus sp. 23342-1-I1;Pseudogymnoascus sp. VKM F-3808;Pseudogymnoascus sp. VKM F-424…	leotiomyceta	clade	15	2	684.5
PC_00024X	.	.	Pyricularia oryzae Y34;Pyricularia oryzae 70-15;Neurospora discreta FGSC 8579;Magnaporthiopsis poae ATCC 64411;Neurospora crassa;Phaeoacremonium minimum UCRPA7;Diaporthe ampelina;Neurospora tetrasperma FGSC 2508;Apiotrichum porosum;Pyricularia oryzae P131;Neurospora tetrasperma FGSC 2509;Madurella mycetomatis;Thermothelomyces thermophilus ATCC 42464;Pyricularia pennisetigena;Valsa malicola;Pyricu…	Dikarya	subkingdom	34	2	852
PC_0002UJ	.	.	Phialophora attinorum;[Candida] glabrata	saccharomyceta	clade	2	2	84.5
PC_0004KY	.	.	Ceratocystis platani;Ceratocystis fimbriata CBS 114723;Thielaviopsis punctulata	Ceratocystidaceae	family	5	2	1147
PC_00057G	.	.	Zygosaccharomyces bailii ISA1307;Saccharomyces cerevisiae YJM1615;Saccharomyces cerevisiae YJM1133;Zygosaccharomyces parabailii;Kluyveromyces marxianus;Kazachstania naganishii CBS 8797;Saccharomyces cerevisiae YJM978;Zygosaccharomyces bailii;Saccharomyces cerevisiae YJM1419;Saccharomyces cerevisiae YJM1400;Nakaseomyces bacillisporus CBS 7720;Saccharomyces cerevisiae YJM1460;Saccharomyces cerevisi…	Saccharomycetales	order	57	2	519
PC_0006UN	.	.	Powellomyces hirtus;Spizellomyces punctatus DAOM BR117;Spizellomyces sp. 'palustris';Batrachochytrium salamandrivorans	Chytridiomycetes	class	4	2	466.5
PC_000AV9	.	.	Neocallimastix californiae;Batrachochytrium dendrobatidis JAM81;Catenaria anguillulae PL171;Piromyces finnis;Batrachochytrium dendrobatidis JEL423;Gonapodya prolifera;Gonapodya prolifera JEL478;Caulochytrium protostelioides;Powellomyces hirtus;Rozella allomycis CSF55;Spizellomyces sp. 'palustris';Anaeromyces robustus;Chytriomyces confervae;Rhizoclosmatium globosum;Spizellomyces punctatus DAOM BR1…	Fungi incertae sedis	no rank	25	7	1063
PC_000B19	.	.	Hirsutella minnesotensis 3608	Hirsutella minnesotensis 3608	strain	3	3	559
PC_000LKY	.	.	Erysiphe pulchra;Erysiphe necator	Erysiphe	genus	3	3	89
PC_000OI3	.	.	Conidiobolus coronatus;Parasitella parasitica;Conidiobolus coronatus NRRL 28638	Fungi incertae sedis	no rank	2	2	134.5
PC_000SQB	.	.	Batrachochytrium dendrobatidis JEL423;Batrachochytrium salamandrivorans	Batrachochytrium	genus	3	2	816.5
PC_000TKU	.	.	Verticillium longisporum	Verticillium longisporum	species	4	2	1261.5
PC_000W2H	.	.	Meira miltonrushii;Acaromyces ingoldii;Encephalitozoon cuniculi EcunIII-L;Encephalitozoon intestinalis ATCC 50506;Ordospora colligata OC4;Encephalitozoon romaleae SJ-2008;Encephalitozoon cuniculi GB-M1;Ordospora colligata;Encephalitozoon hellem ATCC 50504;Encephalitozoon cuniculi	Fungi	kingdom	11	2	509
PC_000WKN	.	.	Aspergillus oryzae;Aspergillus flavus AF70;Aspergillus oryzae 100-8;Aspergillus oryzae RIB40;Aspergillus oryzae 3.042	Aspergillus subgen. Circumdati	subgenus	7	2	608
PC_000XNN	.	.	Metarhizium robertsii;Lasallia pustulata;Sphaerobolus stellatus;Metarhizium anisopliae ARSEF 549;Sphaerobolus stellatus SS14;Metarhizium robertsii ARSEF 23	Dikarya	subkingdom	5	3	86
PC_000ZOS	.	.	Zymoseptoria brevis;Pseudogymnoascus sp. VKM F-4520 (FW-2644);Xylaria grammica	leotiomyceta	clade	3	3	1056
PC_00120B	.	.	Mortierella elongata AG-77;Lobosporangium transversale	Mortierellaceae	family	2	2	1047.5
PC_00136N	.	.	Rhizopus microsporus var. chinensis CCTCC M201021;Rhizopus stolonifer;Mucor ambiguus;Lichtheimia ramosa;Rhizopus delemar RA 99-880;Rhizopus microsporus;Absidia repens;Lichtheimia corymbifera JMRC:FSU:9682;Mucor circinelloides 1006PhL;Choanephora cucurbitarum;Absidia glauca;Saksenaea vasiformis B4078;Rhizopus microsporus var. microsporus;Parasitella parasitica	Mucorales	order	22	2	491.5
PC_00142Q	.	.	Piloderma croceum F 1598;Moniliophthora roreri MCA 2997;Moniliophthora roreri;Armillaria cepistipes;Armillaria gallica;Termitomyces sp. J132;Hypsizygus marmoreus;Coprinellus micaceus;Armillaria solidipes;Fibularhizoctonia sp. CBS 109695	Agaricomycetidae	subclass	10	3	266
PC_0014D9	.	I1RJQ3#PHI:1364	Cordyceps javanica;Colletotrichum shisoi;Trichoderma atroviride IMI 206040;Metarhizium rileyi RCEF 4871;Fusarium oxysporum f. sp. melonis 26406;Hirsutella minnesotensis 3608;Fusarium ambrosium;Colletotrichum fructicola;Ustilaginoidea virens;Colletotrichum higginsianum IMI 349063;Beauveria bassiana;Fusarium oxysporum f. sp. cubense;Beauveria bassiana ARSEF 2860;Fusarium graminearum PH-1;Fusarium f…	leotiomyceta	clade	165	9	559
PC_001564	.	.	Rhizoctonia solani;Ceratobasidium theobromae	Ceratobasidiaceae	family	2	2	1251.5
PC_0016BS	.	.	Thamnocephalis sphaerospora	Thamnocephalis sphaerospora	species	4	2	231.5
PC_001C73	.	.	Penicillium polonicum;Aspergillus luchuensis CBS 106.47;Penicillium brasilianum;Aspergillus saccharolyticus JOP 1030-1;Aspergillus kawachii IFO 4308;Penicillium thymicola;Aspergillus piperis CBS 112811;Aspergillus eucalypticola CBS 122712;Aspergillus heteromorphus CBS 117.55;Penicillium italicum;Aspergillus niger CBS 101883;Aspergillus phoenicis ATCC 13157;Penicillium digitatum PHI26;Aspergillus …	leotiomyceta	clade	57	2	216
PC_001CK8	.	.	Neonectria ditissima;Emmonsia crescens	leotiomyceta	clade	2	2	1124.5
PC_001EWQ	LmAvrLm4_7	B9ZUL0#PHI:1132__PHI:2276__PHI:5371	Colletotrichum trifolii;Pyrenophora tritici-repentis;Colletotrichum sidae;Colletotrichum fructicola;Colletotrichum higginsianum IMI 349063;Diaporthe ampelina;Pyrenophora teres f. teres 0-1;Pyrenophora teres f. maculata;Colletotrichum orbiculare MAFF 240422;Corynespora cassiicola Philippines;Pyrenophora teres f. teres;Botryosphaeria dothidea;Colletotrichum higginsianum;Stemphylium lycopersici;Pyre…	leotiomyceta	clade	54	6	133
PC_001F8F	.	.	Botryosphaeria dothidea;Pseudogymnoascus destructans 20631-21;Monilinia fructigena;Hysterium pulicare;Venturia inaequalis	leotiomyceta	clade	5	2	865
PC_001GTQ	.	.	Fusarium sp. AF-8;Ophiocordyceps camponoti-rufipedis;Thermothelomyces thermophilus ATCC 42464	Sordariomycetes	class	3	2	415.5
PC_001K6G	.	.	Pseudocercospora eumusae;Pseudocercospora musae	Pseudocercospora	genus	2	2	384.5
PC_001KVT	.	.	Piromyces finnis;Neocallimastix californiae;Anaeromyces robustus	Neocallimastigaceae	family	3	2	677
PC_001LBD	.	.	Arthrobotrys oligospora;Morchella conica CCBAS932;Tuber melanosporum Mel28;Choiromyces venosus 120613-1;Blastobotrys adeninivorans;Tuber magnatum;Cyberlindnera fabianii;Sphaerosporella brunnea;Wickerhamomyces ciferrii;Wickerhamomyces ciferrii NRRL Y-1031;Drechslerella stenobrocha 248;Arthrobotrys oligospora ATCC 24927;Ascodesmis nigricans;Tuber melanosporum;Tuber borchii;Arthrobotrys flagrans;Tub…	saccharomyceta	clade	16	2	273
PC_001M2V	.	.	Exidia glandulosa;Exidia glandulosa HHB12029	Exidia glandulosa	species	2	2	915.5
PC_001NPZ	.	.	Calocera viscosa TUFC12733;Fonsecaea multimorphosa;Phialemoniopsis curvata	Dikarya	subkingdom	3	3	424
PC_001ONZ	.	.	Batrachochytrium dendrobatidis JEL423;Batrachochytrium salamandrivorans	Batrachochytrium	genus	2	2	788.5
PC_001QB1	.	.	Rhizoclosmatium globosum	Rhizoclosmatium globosum	species	3	2	198.5
PC_001SGZ	.	.	Sistotremastrum niveocremeum HHB9708;Sistotremastrum suecicum HHB10207 ss-3	Sistotremastrum	genus	3	2	227
PC_001U5K	.	.	Trametes pubescens;Steccherinum ochraceum;Rhizoctonia solani AG-1 IA	Agaricomycetes incertae sedis	no rank	3	3	599
PC_001UOA	.	.	Pyricularia sp. CBS 133598;Pyricularia pennisetigena;Diaporthe ampelina	Sordariomycetidae	subclass	3	2	1044.5
PC_001US6	.	.	Pseudocercospora fijiensis CIRAD86;Pseudocercospora eumusae;Pseudocercospora musae	Pseudocercospora	genus	3	2	351.5
PC_001Z5I	.	.	Batrachochytrium dendrobatidis JAM81;Blyttiomyces helicus;Powellomyces hirtus;Spizellomyces sp. 'palustris';Batrachochytrium dendrobatidis JEL423;Spizellomyces punctatus DAOM BR117;Batrachochytrium salamandrivorans	Chytridiomycetes	class	8	2	628.5
PC_0020YK	.	.	Fusarium poae;Pestalotiopsis fici W106-1;Fusarium proliferatum;Fusarium avenaceum;Fusarium graminearum	Sordariomycetes	class	5	2	1110
PC_002169	.	.	Mycena chlorophos	Mycena chlorophos	species	2	2	343.5
PC_0023W5	.	.	Pseudocercospora musae;Passalora fulva;Dothistroma septosporum NZE10	Mycosphaerellaceae	family	3	2	415
PC_002482	.	.	Lasallia pustulata;Rhizopogon vesiculosus	Dikarya	subkingdom	2	2	1079.5
PC_0024LA	.	.	Basidiobolus meristosporus CBS 931.73	Basidiobolus meristosporus CBS 931.73	strain	2	2	206.5
PC_0025ZL	.	.	Verticillium longisporum;Gigaspora rosea	Fungi	kingdom	2	2	65.5
PC_00276B	BghCSEP0105	N1J904#PHI:4622	Blumeria graminis f. sp. hordei;Blumeria graminis f. sp. tritici 96224;Blumeria graminis f. sp. tritici;Blumeria graminis f. sp. hordei DH14	Blumeria graminis	species	42	6	128.5
PC_0028QJ	.	.	Pseudogymnoascus sp. VKM F-4517 (FW-2822);Pseudogymnoascus sp. VKM F-4515 (FW-2607);Pseudogymnoascus sp. VKM F-4519 (FW-2642);Pseudogymnoascus sp. VKM F-4513 (FW-928);Xylaria hypoxylon;Pseudogymnoascus sp. VKM F-4246;Pseudogymnoascus sp. VKM F-4516 (FW-969);Pseudogymnoascus sp. VKM F-103	sordariomyceta	clade	8	2	1608.5
PC_0028XL	.	.	Bondarzewia mesenterica;Mycena chlorophos	Agaricomycetes	class	2	2	934
PC_002FYK	.	.	Trametes pubescens;Lentinus tigrinus ALCF2SS1-6;Ganoderma sinense ZZ0214-1;Polyporus arcularius;Ganoderma sp. 10597 SS1;Lentinus tigrinus ALCF2SS1-7;Dichomitus squalens;Trametes versicolor FP-101664 SS1;Trametes coccinea BRFM310;Polyporus brumalis;Trametes cinnabarina;Ganoderma boninense;Polyporus arcularius HHB13444	Polyporaceae	family	25	9	480
PC_002GCW	.	.	Monilinia fructicola	Monilinia fructicola	species	2	2	398
PC_002HHA	.	.	Gaeumannomyces tritici R3-111a-1;Blumeria graminis f. sp. tritici 96224;Saccharomyces cerevisiae	saccharomyceta	clade	6	3	106
PC_002I0Y	.	.	Rhizopus microsporus var. chinensis CCTCC M201021;Rutstroemia sp. NJR-2017a BVV2;Rutstroemia sp. NJR-2017a BBW;Rutstroemia sp. NJR-2017a WRK4;Batrachochytrium salamandrivorans;Phialocephala subalpina;Ascocoryne sarcoides NRRL 50072;Venturia inaequalis	Fungi	kingdom	8	4	691
PC_002I4F	.	.	Furculomyces boomerangus;Smittium angustum;Smittium culicis;Smittium mucronatum;Smittium simulii;Smittium megazygosporum	Harpellales	order	7	2	895.5
PC_002J4J	.	.	Pseudogymnoascus sp. VKM F-4281 (FW-2241);Cladophialophora carrionii;Stagonospora sp. SRC1lsM3a;Fusarium mangiferae;Fusarium fujikuroi	leotiomyceta	clade	5	3	720
PC_002R2D	.	.	Rhizopus microsporus var. chinensis CCTCC M201021;Rhizopus stolonifer;Rhizopus delemar RA 99-880;Rhizopus microsporus;Rhizopus azygosporus;Rhizopus microsporus ATCC 52813;Rhizopus microsporus var. microsporus	Rhizopus	genus	13	3	409
PC_002S53	.	.	Arthrobotrys oligospora;Dactylellina haptotyla CBS 200.50;Arthrobotrys oligospora ATCC 24927;Arthrobotrys flagrans;Drechslerella stenobrocha 248	Orbiliaceae	family	5	2	363.5
PC_002Z4S	.	E0IWR8#PHI:2646	Escherichia coli 99.1781;Burkholderia pseudomallei HBPUB10303a;Escherichia coli B17;Shigella dysenteriae;Escherichia coli 0.1304;Escherichia coli PA11;Escherichia coli 95.0083;Escherichia coli O157:H7 str. 2011EL-2097;Escherichia coli O55:H7 str. RM12579;Pectobacterium carotovorum subsp. carotovorum;Escherichia coli TW09195;Escherichia coli EC1862;Escherichia coli TW07945;Escherichia coli O157:H7…	root	no rank	3	2	127
PC_0034HV	.	.	Moniliophthora perniciosa FA553;Malassezia globosa CBS 7966	Basidiomycota	phylum	2	2	283
PC_0036E0	.	.	Beauveria bassiana D1-5	Beauveria bassiana D1-5	strain	2	2	545
PC_0038KL	.	.	Diversispora epigaea;Rhizophagus irregularis DAOM 181602=DAOM 197198;Rhizophagus irregularis;Rhizophagus irregularis DAOM 197198w;Wallemia mellicola CBS 633.66;Wallemia mellicola;Glomus cerebriforme;Gigaspora rosea;Rhizophagus clarus;Diversispora versiformis;Wallemia ichthyophaga EXF-994;Wallemia ichthyophaga	Fungi	kingdom	32	2	716
PC_0039I9	.	.	Bondarzewia mesenterica;Gymnopilus dilepis	Agaricomycetes	class	2	2	1031.5
PC_003ATB	.	.	Chaetothyriales sp. CBS 134916;Chaetothyriales sp. CBS 134920;Chaetothyriales sp. CBS 135597	unclassified Chaetothyriales	no rank	3	2	2924.5
PC_003BQ8	.	.	Panaeolus cyanescens;Pluteus cervinus	Agaricales	order	3	2	1645
PC_003CO5	.	.	Bondarzewia mesenterica;Steccherinum ochraceum;Dentipellis fragilis	Agaricomycetes incertae sedis	no rank	3	2	1549
PC_003JAR	.	.	Meyerozyma sp. JA9;Zymoseptoria tritici ST99CH_1A5;Zymoseptoria tritici ST99CH_3D1;Sphaerulina musiva SO2202;Fusarium oxysporum;Saitozyma podzolica;Zymoseptoria tritici ST99CH_1E4;Zymoseptoria tritici ST99CH_3D7;Fusarium fujikuroi	Dikarya	subkingdom	11	4	1334.5
PC_003JC4	.	.	Ophiocordyceps australis;Fusarium verticillioides 7600;Fusarium verticillioides;Akanthomyces lecanii RCEF 1005	Hypocreales	order	5	4	130.5
PC_003KYM	.	.	Aspergillus sergii;Aspergillus versicolor CBS 583.65;Pseudogymnoascus sp. 24MN13;Aspergillus thermomutatus;Aspergillus lentulus;Aspergillus sydowii CBS 593.65;Aspergillus calidoustus;Aspergillus fumigatus Z5;Aspergillus fumigatus;Aspergillus steynii IBT 23096;Aspergillus arachidicola;Aspergillus turcosus;Aspergillus coremiiformis	leotiomyceta	clade	21	5	486
PC_003LFU	.	.	Kazachstania naganishii CBS 8797;Saccharomyces cerevisiae YJM978;Zygosaccharomyces bailii;Fusarium oxysporum f. sp. melonis 26406;Alternaria longipes;Saccharomyces cerevisiae YJM1400;Ophiostoma novo-ulmi subsp. novo-ulmi H327;Chaetothyriales sp. CBS 134916;Diversispora versiformis;Volvariella volvacea V23;Clonostachys rosea;Arthrobotrys oligospora;Candida albicans P78042;Rhizopus delemar RA 99-88…	cellular organisms	no rank	1199	44	261
PC_003M20	.	.	Hortaea werneckii EXF-2000;Hortaea thailandica;Hortaea werneckii	Hortaea	genus	4	2	1100
PC_003MY7	.	.	Neolecta irregularis DAH-3;Alternaria destruens;Neolecta irregularis;Neocallimastix californiae	Fungi	kingdom	3	3	79
PC_003NA1	.	.	Neocallimastix californiae;Synchytrium endobioticum;Piromyces finnis;Synchytrium microbalum;Anaeromyces robustus;Orpinomyces sp.	Chytridiomycota incertae sedis	no rank	7	2	824.5
PC_003TG3	.	.	Nosema ceranae BRL01;Nematocida sp. ERTm5;Nematocida parisii ERTm1;Encephalitozoon cuniculi EcunIII-L;Encephalitozoon intestinalis ATCC 50506;Ordospora colligata OC4;Nosema ceranae;Encephalitozoon romaleae SJ-2008;Nematocida sp. 1 ERTm2;Encephalitozoon cuniculi GB-M1;Nosema apis BRL 01;Nosema bombycis CQ1;Encephalitozoon hellem ATCC 50504;Ordospora colligata;Encephalitozoon cuniculi;Nematocida pa…	Microsporidia	phylum	19	5	336
PC_003VFU	.	.	Kluyveromyces marxianus;Kazachstania naganishii CBS 8797;Saccharomyces cerevisiae YJM978;Zygosaccharomyces bailii;Aspergillus heteromorphus CBS 117.55;Fusarium oxysporum f. sp. melonis 26406;Alternaria longipes;Saccharomyces cerevisiae YJM1400;Ophiostoma novo-ulmi subsp. novo-ulmi H327;Chaetothyriales sp. CBS 134916;Penicillium nalgiovense;Beauveria bassiana;Arthrobotrys oligospora;Clonostachys r…	Ascomycota	phylum	851	17	1062
PC_003VZ8	.	.	Phellinidium pouzarii;Gymnopilus dilepis;Armillaria mellea DSM 3731;Dentipellis fragilis;Wallemia ichthyophaga;Mycena chlorophos	Basidiomycota	phylum	16	3	846
PC_003X6C	.	.	Synchytrium endobioticum	Synchytrium endobioticum	species	2	2	377
PC_003XA5	.	.	Exophiala mesophila;Elaphomyces granulatus;Ascocoryne sarcoides NRRL 50072;Chaetothyriales sp. CBS 134916;Friedmanniomyces simplex;Monascus purpureus;Hortaea werneckii;Zymoseptoria brevis;Aspergillus luchuensis;Chlorociboria aeruginascens;Penicillium subrubescens;Pseudocercospora musae;Zymoseptoria ardabiliae STIR04_1.1.1;Endocarpon pusillum Z07020;Zymoseptoria pseudotritici STIR04_2.2.1;Pyricula…	leotiomyceta	clade	28	4	698
PC_003YRQ	.	I1RCM9#PHI:1354	Aspergillus heteromorphus CBS 117.55;Fusarium oxysporum f. sp. melonis 26406;Alternaria longipes;Ophiostoma novo-ulmi subsp. novo-ulmi H327;Penicillium nalgiovense;Arthrobotrys oligospora;Beauveria bassiana;Pseudogymnoascus sp. 24MN13;Epichloe gansuensis var. inebrians E818;Fusarium sp. AF-8;Baudoinia panamericana UAMH 10762;Paracoccidioides brasiliensis;Monosporascus sp. CRB-8-3;Stagonospora sp.…	Pezizomycotina	subphylum	694	9	614
PC_00410W	.	.	Rickenella mellea;Phellinidium pouzarii	Hymenochaetales	order	4	3	491
PC_00418W	.	.	Moesziomyces antarcticus T-34;Meira miltonrushii;Sporisorium scitamineum;Ustilago trichophora;Moesziomyces antarcticus;Jaminaea rosea;Ustilago maydis 521;Violaceomyces palustris;Ceraceosorus bombacis;Ceraceosorus guamensis;Moesziomyces aphidis DSM 70725;Sporisorium graminicola;Tilletiopsis washingtonensis;Sporisorium reilianum SRZ2;Ustilago hordei Uh4857-4;Ustilago bromivora;Pseudozyma hubeiensis…	Ustilaginomycotina	subphylum	22	5	1340
PC_0041GH	.	.	Cordyceps javanica;Pyricularia oryzae;Beauveria bassiana D1-5;Cordyceps fumosorosea ARSEF 2679	Sordariomycetes	class	4	2	958.5
PC_00428L	.	.	Chaetothyriales sp. CBS 134920;Chaetothyriales sp. CBS 135597	unclassified Chaetothyriales	no rank	2	2	1386.5
PC_0042OK	.	.	Jimgerdemannia flammicorona;Rhizophagus irregularis DAOM 197198w	Mucoromycota	phylum	3	2	337.5
PC_0046Q7	.	.	Chaetomium globosum CBS 148.51;Thermothelomyces thermophilus ATCC 42464;Thermothielavioides terrestris NRRL 8126;Thermothielavioides terrestris	Chaetomiaceae	family	5	2	534
PC_0047IW	.	Q00819#PHI:47	Rhodotorula diobovata;Hydnomerulius pinastri MD-312;Cryptococcus gattii VGII MMRL2647;Cryptococcus neoformans var. grubii A2-102-5;Cryptococcus gattii VGII LA55;Tremella mesenterica;Neolentinus lepideus HHB14362 ss-1;Armillaria mellea DSM 3731;Endogone;Ceratobasidium theobromae;Cryptococcus wingfieldii;Serendipita indica DSM 11827;Volvariella volvacea V23;Ganoderma sinense ZZ0214-1;Pleurotus ostr…	Fungi	kingdom	612	21	536
PC_0047Z7	.	.	Fusarium fujikuroi IMI 58289;Fusarium proliferatum;Fusarium proliferatum ET1;Fusarium mangiferae;Fusarium fujikuroi	Fusarium fujikuroi species complex	species group	9	2	727.5
PC_0048LL	.	.	Aspergillus arachidicola;Aspergillus flavus NRRL3357	Aspergillus	genus	2	2	903
PC_004A49	.	.	Moniliophthora perniciosa FA553;Psilocybe serbica;Thamnocephalis sphaerospora	Fungi	kingdom	4	4	59.5
PC_004CFS	.	.	Cyberlindnera fabianii;Saturnispora dispora;Ambrosiozyma philentoma;Cyberlindnera jadinii NRRL Y-1542;Ogataea parapolymorpha DL-1;[Candida] arabinofermentans NRRL YB-2248;Pichia membranifaciens NRRL Y-2026;Komagataella phaffii GS115;Komagataella phaffii CBS 7435;[Candida] inconspicua;Cyberlindnera jadinii;Pichia kudriavzevii;Pichia membranifaciens;[Candida] boidinii	Saccharomycetales	order	22	2	266
PC_004F0D	.	.	Chytriomyces confervae;Batrachochytrium dendrobatidis JAM81;Batrachochytrium dendrobatidis JEL423	Chytridiomycetes	class	3	2	764.5
PC_004F1C	.	.	Alternaria tangelonis;Alternaria gaisen;Parastagonospora nodorum Sn4;Alternaria solani;Alternaria tomatophila;Alternaria alternata;Alternaria dauci;Alternaria citriarbusti;Alternaria sp. MG1;Pyrenophora tritici-repentis;Alternaria macrospora;Parastagonospora nodorum Sn79;Alternaria mali;Alternaria limoniasperae;Alternaria crassa;Parastagonospora nodorum SN15;Alternaria fragaria;Alternaria capsici…	Pleosporineae	suborder	23	6	835.5
PC_004H1X	.	.	Stemphylium lycopersici;Bipolaris maydis C5	Pleosporaceae	family	4	2	1158.5
PC_004HXM	.	.	Claviceps purpurea 20.1;Blyttiomyces helicus;Aspergillus niger CBS 101883;Ophiocordyceps australis;Rhizoctonia solani AG-1 IA;Aspergillus niger ATCC 13496;Aspergillus niger;Aspergillus carbonarius ITEM 5010;Aspergillus niger CBS 513.88	Fungi	kingdom	8	6	102.5
PC_004IBM	.	.	Phialophora attinorum;Chaetothyriales sp. CBS 132003;Chaetothyriales sp. CBS 134920;Chaetothyriales sp. CBS 135597	Chaetothyriales	order	4	3	1503
PC_004K3I	.	.	Rhizoctonia solani AG-3 Rhs1AP;Botryobasidium botryosum FD-172 SS1;Diversispora epigaea;Gigaspora rosea;Diversispora versiformis;Rhizoctonia solani 123E	Fungi	kingdom	4	3	812
PC_004KTP	.	.	Friedmanniomyces endolithicus;Cordyceps fumosorosea ARSEF 2679;Beauveria bassiana ARSEF 2860;Passalora fulva;Hortaea werneckii EXF-2000;Akanthomyces lecanii RCEF 1005;Monilinia fructigena;Beauveria bassiana D1-5;Cordyceps militaris CM01;Pseudocercospora musae;Botryotinia narcissicola;Venturia inaequalis	leotiomyceta	clade	14	5	1121
PC_004M1M	.	.	Ascochyta rabiei;Colletotrichum sublineola;Verticillium nonalfalfae;Trichoderma arundinaceum;Chaetothyriales sp. CBS 132003;Scytalidium lignicola;Chaetothyriales sp. CBS 135597;Fusarium graminearum;Fusarium longipes;Fusarium sporotrichioides;Colletotrichum asianum;Rasamsonia emersonii CBS 393.64	leotiomyceta	clade	13	3	1230
PC_004TES	.	.	Aspergillus niger ATCC 1015;Aspergillus eucalypticola CBS 122712;Aspergillus niger CBS 101883;Aspergillus niger;Aspergillus awamori;Aspergillus niger ATCC 13496	Aspergillus	genus	6	2	384.5
PC_004WNI	.	.	Wallemia ichthyophaga;Wallemia hederae	Wallemia	genus	12	3	1192
PC_004WSG	.	.	Rhizopus microsporus var. chinensis CCTCC M201021;Moelleriella libera RCEF 2490;Neonectria ditissima;Fusarium oxysporum f. sp. radicis-cucumerinum;[Candida] auris;Hortaea werneckii EXF-2000;Fusarium oxysporum f. sp. cepae;Chaetothyriales sp. CBS 134920;[Candida] pseudohaemulonis;Fusarium graminearum;Fusarium longipes;Metarhizium rileyi;Pochonia chlamydosporia 123	Fungi	kingdom	13	3	754
PC_004ZPW	.	.	Glomus cerebriforme;Rhizophagus irregularis DAOM 197198w	Glomeraceae	family	2	2	183
PC_004ZXP	.	.	Candida maltosa Xu316;[Candida] haemuloni;[Candida] duobushaemulonis;Candida albicans P37037;Candida albicans P37039;Candida albicans P75016;Candida albicans P87;Candida albicans 12C;Clavispora lusitaniae ATCC 42720;Candida albicans P34048;Candida albicans P37005;Candida albicans P60002;Candida tropicalis MYA-3404;Candida viswanathii;[Candida] auris;Metschnikowia bicuspidata;Candida albicans P780…	Saccharomycetales	order	46	2	700.5
PC_00512G	.	.	Aspergillus oryzae;Aspergillus flavus AF70;Aspergillus sergii;Aspergillus pseudocaelatus;Aspergillus oryzae RIB40;Aspergillus caelatus;Aspergillus pseudotamarii;Aspergillus oryzae 100-8;Aspergillus minisclerotigenes;Phialemoniopsis curvata;Aspergillus oryzae 3.042;Aspergillus tamarii;Aspergillus arachidicola;Aspergillus flavus NRRL3357	leotiomyceta	clade	13	2	1096.5
PC_00522E	.	.	Leptospira interrogans serovar Copenhageni str. M20;Glomus sp. Af2;Burkholderia mallei PRL-20;Muscisaxicola frontalis;Burkholderia pseudomallei NCTC 13392;Tuberaphis plicator;Bordetella pertussis B1917;Burkholderia pseudomallei CS;Plagiostoma conradii;Burkholderia pseudomallei BCC215;Bordetella bronchiseptica OSU054;Fauveliopsis;Bordetella pertussis B0558;Bordetella bronchiseptica M435/02/3;Burkh…	cellular organisms	no rank	3	3	59
PC_00547P	.	.	Blumeria graminis f. sp. hordei;Oidium neolycopersici;Blumeria graminis f. sp. tritici;Blumeria graminis f. sp. tritici 96224;Erysiphe pulchra;Sporothrix insectorum RCEF 264;Blumeria graminis f. sp. hordei DH14;Erysiphe necator;Ophiostoma piceae UAMH 11346	sordariomyceta	clade	7	3	531
PC_00566B	.	I1S1F0#PHI:8669	Cordyceps javanica;Parastagonospora nodorum Sn4;Fusarium oxysporum f. sp. melonis 26406;Pseudogymnoascus sp. WSF 3629;Fusarium fujikuroi IMI 58289;Fusarium graminearum PH-1;Pseudogymnoascus sp. 24MN13;Epichloe gansuensis var. inebrians E818;Epichloe bromicola;Pseudogymnoascus sp. VKM F-4516 (FW-969);Parastagonospora nodorum SN15;Stagonospora sp. SRC1lsM3a;Fusarium pseudograminearum CS3096;Fusariu…	leotiomyceta	clade	98	6	301
PC_0058DO	.	.	Gymnopilus dilepis;Psilocybe cyanescens	Agaricales	order	2	2	782.5
PC_0058NP	.	.	Monosporascus cannonballus;Diaporthe helianthi;Monosporascus sp. MC13-8B	Sordariomycetes	class	2	2	131.5
PC_005M5A	.	.	Fomitiporia mediterranea MF3/22;Sanghuangporus baumii;Phellinidium pouzarii;Pyrrhoderma noxium;Fomitiporia mediterranea	Hymenochaetaceae	family	5	2	515.5
PC_005MBL	.	.	Chytriomyces confervae	Chytriomyces confervae	species	2	2	225
PC_005OYD	.	G3CK30#PHI:750	Pseudozyma hubeiensis SY62;Sporisorium graminicola;Ustilago maydis;Ustilago maydis 521;Sporisorium reilianum SRZ2;Sporisorium scitamineum;Sporisorium reilianum f. sp. reilianum	Ustilaginaceae	family	16	2	514.5
PC_005R8W	.	.	Cercospora berteroae;Zymoseptoria tritici IPO323;Friedmanniomyces simplex;Zymoseptoria tritici ST99CH_1A5;Zymoseptoria pseudotritici STIR04_2.2.1;Cercospora zeina;Friedmanniomyces endolithicus;Zymoseptoria tritici ST99CH_3D1;Cercospora beticola;Zymoseptoria brevis;Zymoseptoria tritici ST99CH_1E4;Zymoseptoria tritici ST99CH_3D7;Zymoseptoria ardabiliae STIR04_1.1.1;Ramularia collo-cygni	Mycosphaerellales	order	15	3	289
PC_005UET	.	.	Phlebia centrifuga;Rhizopus microsporus;Synchytrium endobioticum;Rhodotorula toruloides;Serpula himantioides;Mucor lusitanicus CBS 277.49;Puccinia graminis f. sp. tritici	Fungi	kingdom	8	4	168
PC_005V2Y	.	.	Fusarium graminearum PH-1;Fusarium oxysporum f. sp. radicis-cucumerinum;Epichloe glyceriae E277;Ceratocystis platani;Fusarium vanettenii 77-13-4;Fusarium avenaceum;Monosporascus sp. MG133;Fusarium pseudograminearum;Fusarium graminearum;Fusarium sporotrichioides;Fusarium fujikuroi;Valsa mali	Sordariomycetes	class	14	2	735.5
PC_005YMR	.	.	Trichosporon asahii var. asahii CBS 8904;Pyricularia oryzae Y34;Chalara longipes BDJ;Cadophora sp. DSE1049;Phialocephala scopiformis;Trichosporon asahii var. asahii CBS 2479;Phialocephala subalpina;Ascocoryne sarcoides NRRL 50072;Klebsiella michiganensis;Coniochaeta ligniaria NRRL 30616;Venturia inaequalis;Lepidopterella palustris CBS 459.81;Epichloe glyceriae E277;Apiotrichum porosum;Pyricularia…	cellular organisms	no rank	28	4	329
PC_005YPG	.	.	Rhodotorula graminis WP1;Rhodotorula sp. CCFEE 5036	Rhodotorula	genus	2	2	1385
PC_005ZKW	.	.	Pyricularia oryzae Y34;Pyricularia oryzae 70-15;Chaetomium globosum CBS 148.51;Pyricularia sp. CBS 133598;Pyricularia oryzae P131;Monosporascus ibericus;Pyricularia oryzae	Sordariomycetes	class	5	2	817.5
PC_006062	.	.	Jimgerdemannia flammicorona;Piromyces sp. E2;Jimgerdemannia lactiflua;Rhizophagus irregularis DAOM 181602=DAOM 197198	Fungi incertae sedis	no rank	4	2	381.5
PC_0060M1	.	.	Lentinula edodes;Sanghuangporus baumii;Gymnopus luxurians FD-317 M1;Rickenella mellea;Gymnopus androsaceus JB14;Schizopora paradoxa;Dendrothele bispora CBS 962.96;Pyrrhoderma noxium;Moniliophthora roreri;Omphalotus olearius;Mycena chlorophos	Agaricomycetes	class	12	2	2089
PC_00615B	.	.	Wallemia ichthyophaga;Wallemia mellicola	Wallemia	genus	11	2	1998.5
PC_0065EE	.	.	Rhodotorula sp. CCFEE 5036;Rhodotorula toruloides	Rhodotorula	genus	2	2	1502
PC_00679L	.	.	Aspergillus saccharolyticus JOP 1030-1;Aspergillus thermomutatus;Aspergillus pseudocaelatus;Aspergillus fijiensis CBS 313.89;Aspergillus aculeatus ATCC 16872;Aspergillus pseudotamarii;Aspergillus transmontanensis;Aspergillus nomiae NRRL 13137;Sclerotinia sclerotiorum;Aspergillus tamarii;Aspergillus avenaceus;Sclerotinia sclerotiorum 1980 UF-70	leotiomyceta	clade	11	2	1526.5
PC_0068VV	.	.	Exophiala mesophila;Fusarium sp. AF-4	leotiomyceta	clade	2	2	1531
PC_0069YY	.	.	Eutypa lata UCREL1;Monosporascus sp. 5C6A;Fusarium venenatum;Xylaria grammica;Xylaria hypoxylon;Pseudogymnoascus sp. VKM F-4246;Aspergillus transmontanensis;Arthrobotrys oligospora;Lepidopterella palustris CBS 459.81;Pseudogymnoascus sp. VKM F-4513 (FW-928);Monosporascus sp. CRB-9-2;Arthrobotrys oligospora ATCC 24927;Monosporascus sp. MG133;Monosporascus sp. CRB-8-3;Stachybotrys chlorohalonata IB…	Dikarya	subkingdom	34	6	1013
PC_006A0C	.	.	Colletotrichum trifolii;Colletotrichum spinosum;Verticillium dahliae;Colletotrichum fioriniae PJ7;Colletotrichum salicis;Colletotrichum sidae;Valsa mali	Sordariomycetes	class	7	2	1463
PC_006GI0	.	.	Gigaspora rosea	Gigaspora rosea	species	2	2	124.5
PC_006HN2	.	.	Chytriomyces confervae;Rhizoclosmatium globosum	Chytriomycetaceae	family	7	3	216
PC_006KL8	.	.	Zygosaccharomyces bailii ISA1307;Saccharomyces cerevisiae YJM1615;Saccharomyces cerevisiae YJM1133;Zygosaccharomyces parabailii;Kluyveromyces marxianus;Saccharomyces cerevisiae YJM978;Zygosaccharomyces bailii;Saccharomyces cerevisiae YJM1419;Saccharomyces cerevisiae YJM1400;Nakaseomyces bacillisporus CBS 7720;Saccharomyces cerevisiae YJM1460;Saccharomyces cerevisiae YJM627;Saccharomyces cerevisia…	Saccharomycetales	order	89	5	635
PC_006LXC	.	.	Cytospora leucostoma;Valsa sordida;Valsa mali var. pyri	Valsaceae	family	3	2	1383
PC_006N13	.	.	Hypsizygus marmoreus;Wallemia ichthyophaga;Wallemia hederae	Basidiomycota	phylum	4	3	742
PC_006PPN	.	.	Fusarium proliferatum	Fusarium proliferatum	species	2	2	377.5
PC_006SMW	.	.	Volvariella volvacea V23;Panaeolus cyanescens;Gymnopilus dilepis;Psilocybe cyanescens	Agaricales	order	4	2	572.5
PC_006T2G	.	.	Hortaea werneckii	Hortaea werneckii	species	3	2	1853.5
PC_006X8F	.	.	Puccinia triticina 1-1 BBBD Race 1;Puccinia graminis f. sp. tritici;Pseudogymnoascus destructans 20631-21	Dikarya	subkingdom	3	2	179
PC_006Z9Q	.	.	Chaetothyriales sp. CBS 134916;Chaetothyriales sp. CBS 134920;Chaetothyriales sp. CBS 135597	unclassified Chaetothyriales	no rank	3	2	1851.5
PC_006ZBE	.	.	Fusarium fujikuroi;Fusarium proliferatum	Fusarium fujikuroi species complex	species group	3	2	892.5
PC_0071S5	.	.	Fomitopsis rosea;Fibroporia radiculosa;Wolfiporia cocos MD-104 SS10	Polyporales	order	3	2	664.5
PC_0073L1	.	.	Verticillium alfalfae VaMs.102;Trichoderma asperellum;Fusarium sp. AF-8;Verticillium dahliae VdLs.17;Fusarium oxysporum f. sp. conglutinans race 2 54008;Verticillium dahliae;Verticillium dahliae JR2;Fusarium oxysporum f. sp. melonis 26406;Verticillium longisporum;Fusarium oxysporum Fo5176;Fusarium oxysporum f. sp. narcissi;Fusarium oxysporum f. sp. cubense race 1;Fusarium oxysporum f. sp. lycoper…	Hypocreomycetidae	subclass	15	4	277.5
PC_00749Z	.	.	Chaetothyriales sp. CBS 134916;Chaetothyriales sp. CBS 132003;Chaetothyriales sp. CBS 135597	unclassified Chaetothyriales	no rank	3	2	1268.5
PC_0076WI	.	.	Cryptococcus neoformans var. grubii A1-35-8;Cryptococcus gattii VGII Ram5;Cryptococcus gattii VGII MMRL2647;Cryptococcus neoformans var. grubii A2-102-5;Cryptococcus neoformans var. grubii Bt63;Cryptococcus neoformans var. grubii MW-RSA1955;Cryptococcus neoformans var. grubii MW-RSA36;Tremella mesenterica;Cryptococcus gattii WM276;Cryptococcus gattii VGII LA55;Cryptococcus gattii E566;Cryptococcu…	Tremellales	order	44	3	476
PC_0077KP	.	.	Grifola frondosa;Leucoagaricus gongylophorus Ac12;Rhizoctonia solani AG-1 IA	Agaricomycetes	class	3	3	570
PC_0079IH	.	.	Serendipita indica DSM 11827;Serendipita vermifera 'subsp. bescii';Serendipita vermifera MAFF 305830	Serendipita	genus	3	2	647
PC_0079OE	.	.	Fusarium oxysporum Fo5176;Talaromyces atroroseus	leotiomyceta	clade	3	3	713
PC_007B4A	.	.	Catenaria anguillulae PL171;Allomyces macrogynus ATCC 38327	Blastocladiales	order	3	2	756
PC_007D0N	.	.	Fonsecaea multimorphosa CBS 102226;Phialophora americana;Fonsecaea erecta;Rhinocladiella mackenziei CBS 650.93;Capronia coronata CBS 617.96;Cladophialophora psammophila CBS 110553;Cyphellophora europaea CBS 101466;Exophiala dermatitidis NIH/UT8656;Exophiala xenobiotica;Fonsecaea multimorphosa;Cladophialophora carrionii CBS 160.54;Exophiala sideris;Cladophialophora bantiana CBS 173.52;Exophiala ol…	Chaetothyriales	order	17	2	682
PC_007GQW	.	.	Smittium mucronatum;Cryomyces minteri;Dichomitus squalens;Torrubiella hemipterigena	Fungi	kingdom	4	4	162
PC_007I33	.	.	Botrytis elliptica;Ascoidea rubescens NRRL Y17699;Ascoidea rubescens DSM 1968;Sclerotinia borealis F-4128	saccharomyceta	clade	4	2	214.5
PC_007IIX	.	.	Rhizopus azygosporus;Rhizopus microsporus;Rhizopus microsporus var. chinensis CCTCC M201021;Parasitella parasitica	Mucorineae	suborder	6	2	942
PC_007KO5	.	.	Spathaspora sp. JA1;Diutina rugosa;Pichia kudriavzevii	Saccharomycetales	order	4	2	1134
PC_007L74	.	.	Colletotrichum simmondsii;Colletotrichum orchidophilum	Colletotrichum	genus	2	2	665
PC_007PQH	.	.	Jimgerdemannia flammicorona;Lichtheimia ramosa;Rhizopus microsporus;Mucor circinelloides 1006PhL;Endogone;Hesseltinella vesiculosa;Absidia glauca;Mucor ambiguus;Absidia repens;Mortierella verticillata NRRL 6337;Choanephora cucurbitarum;Rhizopus azygosporus;Syncephalastrum racemosum;Saksenaea vasiformis B4078;Rhizopus microsporus var. microsporus;Phycomyces blakesleeanus NRRL 1555(-);Rhizopus stol…	Mucoromycota	phylum	48	3	725
PC_007R0Q	.	I1RA06#PHI:6258	Saccharomyces cerevisiae YJM978;Zygosaccharomyces bailii;Fusarium oxysporum f. sp. melonis 26406;Saccharomyces cerevisiae YJM1400;Ophiostoma novo-ulmi subsp. novo-ulmi H327;Malassezia globosa CBS 7966;Diversispora versiformis;Candida albicans P78042;Meyerozyma guilliermondii ATCC 6260;Gymnopus androsaceus JB14;Baudoinia panamericana UAMH 10762;Saccharomyces cerevisiae YJM326;Zymoseptoria pseudotr…	Fungi	kingdom	1159	19	246
PC_007SWF	.	.	Escherichia coli O26:H11 str. 2009C-3612;Escherichia coli O45:H2 str. 2010C-4211;Escherichia coli BIDMC 17A;Escherichia coli O103:H2 str. CVM9450;Leptospira interrogans serovar Copenhageni str. Fiocruz LV3879;Shigella flexneri 6;Escherichia coli 2-474-04_S3_C1;Bordetella pertussis H973;Escherichia coli KTE70;Escherichia coli DEC15D;Escherichia coli 0.1304;Escherichia coli O121:H19 str. 2009C-4750…	root	no rank	13	8	289.5
PC_007UK6	.	.	Blumeria graminis f. sp. hordei;Rhynchosporium agropyri;Monilinia laxa;Erysiphe pulchra;Chalara longipes BDJ;Cadophora sp. DSE1049;Phialocephala scopiformis;Lachnellula hyalina;Sclerotinia sclerotiorum;Venustampulla echinocandica;Golovinomyces cichoracearum;Phialocephala subalpina;Sclerotinia borealis F-4128;Hyaloscypha variabilis F;Ascocoryne sarcoides NRRL 50072;Erysiphe necator;Botrytis cinere…	leotiomyceta	clade	56	4	717.5
PC_007WLM	.	.	Schizopora paradoxa	Schizopora paradoxa	species	3	2	686.5
PC_007Z6B	.	.	Rhizophagus irregularis DAOM 197198w;Rhizophagus irregularis;Rhizophagus irregularis DAOM 181602=DAOM 197198	Rhizophagus irregularis	species	4	2	172.5
PC_0081I7	.	.	Pyricularia oryzae 70-15;Exophiala mesophila;Magnaporthiopsis poae ATCC 64411;Fusarium venenatum;Fusarium oxysporum f. sp. melonis 26406;Venustampulla echinocandica;Hyaloscypha variabilis F;Clonostachys rosea;Trichoderma virens Gv29-8;Chlorociboria aeruginascens;Endocarpon pusillum Z07020;Ilyonectria sp.;Oidiodendron maius Zn;Pyricularia pennisetigena;Pyricularia grisea;Cenococcum geophilum 1.58;…	leotiomyceta	clade	39	10	932
PC_0081PV	.	.	Lentinula edodes;Hypholoma sublateritium;Galerina marginata;Exidia glandulosa HHB12029;Laccaria amethystina LaAM-08-1;Gymnopilus dilepis;Galerina marginata CBS 339.88;Hypholoma sublateritium FD-334 SS-4;Gymnopus androsaceus JB14;Trametes versicolor FP-101664 SS1;Exidia glandulosa;Psilocybe serbica;Bjerkandera adusta;Psilocybe cyanescens;Psilocybe cubensis;Auricularia subglabra TFB-10046 SS5;Cruci…	Agaricomycetes	class	81	2	109
PC_0086GG	.	.	Pseudogymnoascus sp. VKM F-3557;Mixia osmundae IAM 14324	Dikarya	subkingdom	2	2	643
PC_0087OG	.	P30573#PHI:31__PHI:7234;P30601#PHI:236;Q4WC58#PHI:3050;Q8TFN5#PHI:1055;Q99127#PHI:1111;P30598#PHI:1115;I1RB03#PHI:7559;Q9URM1#PHI:205;P54267#PHI:565__PHI:3044;P30599#PHI:1109;O13395#PHI:389__PHI:1116;Q4P333#PHI:1113;G4MS28#PHI:4493;P23316#PHI:7232;P30602#PHI:237;Q4WIH1#PHI:3045;Q6R3R4#PHI:3730;I1S097#PHI:4660;Q8TG14#PHI:549__PHI:2359;P30572#PHI:7233;O13394#PHI:98;I1RPI4#PHI:1002;K9GB51#PHI:3458;B…	Escherichia coli O26:H11 str. 2009C-3612;Escherichia coli O45:H2 str. 2010C-4211;Saccharomyces cerevisiae YJM978;Zygosaccharomyces bailii;Fusarium oxysporum f. sp. melonis 26406;Escherichia coli O103:H2 str. CVM9450;Saccharomyces cerevisiae YJM1400;Ophiostoma novo-ulmi subsp. novo-ulmi H327;Malassezia globosa CBS 7966;Bordetella pertussis H973;Kwoniella mangrovensis;Diversispora versiformis;Esche…	root	no rank	19071	791	495
PC_0089D5	.	.	uncultured Candida;uncultured Saccharomyces	Saccharomycetales	order	2	2	69.5
PC_0089E0	.	.	Aspergillus niger;Clonostachys rosea;Talaromyces purpureogenus;Histoplasma capsulatum;Emmonsia sp. CAC-2015a;Aspergillus nomiae NRRL 13137;uncultured fungus;Fusarium solani;Fusarium oxysporum;Fusarium avenaceum;Aspergillus campestris IBT 28561;Phoma koolunga	Fungi	kingdom	56	2	146
PC_008AWK	.	.	Tulasnella calospora MUT 4182	Tulasnella calospora MUT 4182	strain	3	2	116.5
PC_008BFC	.	.	Friedmanniomyces simplex;Ascochyta rabiei;Talaromyces atroroseus;Talaromyces islandicus;Rachicladosporium antarcticum;Ascochyta lentis;Hysterium pulicare;Venturia nashicola;Venturia inaequalis	leotiomyceta	clade	9	2	804.5
PC_008CJX	.	.	Exidia glandulosa;Clohesyomyces aquaticus;Exidia glandulosa HHB12029	Dikarya	subkingdom	2	2	634.5
PC_008DII	.	.	Rhodotorula toruloides NP11;Rhodotorula toruloides;Rhodotorula toruloides ATCC 204091	Rhodotorula toruloides	species	5	2	234
PC_008FDX	.	.	Alternaria gaisen;Bipolaris maydis C5;Lepidopterella palustris CBS 459.81;Corynespora cassiicola Philippines;Jaapia argillacea MUCL 33604;Clohesyomyces aquaticus;Alternaria arborescens;Alternaria alternata;Alternaria tenuissima;Bifiguratus adelaidae;Pleurotus ostreatus PC15;Syncephalastrum racemosum;Jaapia argillacea;Periconia macrospinosa	Fungi	kingdom	16	5	238
PC_008HH7	.	.	Cryptococcus neoformans var. grubii;Cryptococcus neoformans var. grubii MW-RSA852;Candida albicans GC75	Dikarya	subkingdom	2	2	44
PC_008J07	.	.	Jimgerdemannia lactiflua;Jimgerdemannia flammicorona	Jimgerdemannia	genus	10	2	473.5
PC_008J37	.	.	Fusarium floridanum;Fusarium kuroshium;Fusarium sp. AF-8;Fusarium euwallaceae;Fusarium ambrosium;Fusarium sp. AF-4	Fusarium solani species complex	species group	6	2	1269
PC_008LLP	.	.	Verticillium longisporum;Ophiocordyceps camponoti-rufipedis;Aspergillus turcosus;Fusarium sp. AF-4;Botryotinia narcissicola;Pseudogymnoascus sp. VKM F-3775	leotiomyceta	clade	7	2	372
PC_008MVI	.	.	Fusarium oxysporum f. sp. cubense;Rhytidhysteron rufulum;Fusarium oxysporum Fo47;Lachnellula occidentalis;Penicillium antarcticum;Fusarium oxysporum f. sp. cepae;Lachnellula hyalina;Fusarium oxysporum;Lachnellula cervina;Fusarium oxysporum f. sp. narcissi;Fusarium verticillioides;Fusarium oxysporum Fo5176	leotiomyceta	clade	14	5	1403
PC_008NOU	.	.	Pseudogymnoascus sp. VKM F-4520 (FW-2644);Pseudogymnoascus sp. 23342-1-I1;Pseudogymnoascus sp. WSF 3629;Psilocybe cyanescens;Pseudogymnoascus sp. VKM F-4518 (FW-2643)	Dikarya	subkingdom	5	2	1440
PC_008PHK	.	.	Golovinomyces cichoracearum;Erysiphe necator;Golovinomyces magnicellulatus	Erysiphaceae	family	5	2	304.5
PC_008Q8Z	.	.	Colletotrichum asianum;Colletotrichum simmondsii;Fusarium graminearum;Colletotrichum nymphaeae SA-01;Exophiala oligosperma	leotiomyceta	clade	5	3	649
PC_008QZU	.	.	Candida albicans WO-1;Candida albicans P76067	Candida albicans	species	2	2	178
PC_008ROQ	.	.	Tulasnella calospora MUT 4182	Tulasnella calospora MUT 4182	strain	2	2	779
PC_008RWU	.	.	Glomus cerebriforme;Aspergillus ellipticus CBS 707.79	Fungi	kingdom	2	2	143
PC_008UBK	.	.	Thielaviopsis punctulata;Lomentospora prolificans	Microascales	order	2	2	861.5
PC_008VP0	.	.	Trichophyton rubrum CBS 289.86;Trichophyton soudanense CBS 452.61;Trichophyton rubrum CBS 735.88;Trichophyton tonsurans CBS 112818;Phialophora attinorum;Trichophyton rubrum CBS 202.88;Microsporum canis CBS 113480;Trichophyton rubrum MR850;Elsinoe australis;Trichophyton verrucosum HKI 0517;Trichophyton interdigitale H6;Nannizzia gypsea CBS 118893;Trichophyton rubrum CBS 100081;Aspergillus nomiae N…	leotiomyceta	clade	17	2	199.5
PC_0094KT	.	.	Verticillium longisporum	Verticillium longisporum	species	2	2	139.5
PC_009BM1	.	.	Alternaria tangelonis;Alternaria gaisen;Parastagonospora nodorum Sn4;Bipolaris maydis C5;Ascochyta rabiei;Alternaria brassicicola ATCC 96836;Alternaria alternata;Alternaria longipes;Ascochyta lentis;Alternaria citriarbusti;Epicoccum nigrum;Curvularia lunata m118;Alternaria sp. MG1;Pyrenophora tritici-repentis;Phoma koolunga;Pyrenophora seminiperda CCB06;Alternaria brassicicola;Alternaria macrospo…	Pleosporales	order	58	6	269
PC_009I40	.	.	Talaromyces cellulolyticus;Penicillium sp. 'occitanis';Talaromyces verruculosus;Talaromyces stipitatus ATCC 10500	Eurotiales	order	4	2	588
PC_009L2W	.	.	Kluyveromyces marxianus;Saccharomycetaceae sp. 'Ashbya aceri';Lachancea fermentati;Lachancea thermotolerans CBS 6340;Lachancea lanzarotensis;Kluyveromyces dobzhanskii CBS 2104;Kluyveromyces marxianus DMKU3-1042;Lachancea mirantina;Eremothecium cymbalariae DBVPG#7215;Lachancea meyersii CBS 8951;Lachancea dasiensis CBS 10888;Lachancea quebecensis;Eremothecium sinecaudum;Kluyveromyces lactis NRRL Y-…	Saccharomycetaceae	family	19	3	681
PC_009LF2	.	.	Moesziomyces antarcticus T-34;Meira miltonrushii;Sporisorium scitamineum;Tilletia laevis;Ustilago trichophora;Moesziomyces antarcticus;Jaminaea rosea;Ustilago maydis 521;Kalmanozyma brasiliensis GHG001;Violaceomyces palustris;Moesziomyces aphidis DSM 70725;Sporisorium graminicola;Tilletiaria anomala UBC 951;Tilletiopsis washingtonensis;Sporisorium reilianum SRZ2;Tilletia walkeri;Ustilago hordei U…	Ustilaginomycotina	subphylum	29	6	764.5
PC_009MU6	.	.	Pseudogymnoascus sp. VKM F-4520 (FW-2644);Clonostachys epichloe;Burkholderia pseudomallei;Burkholderia pseudomallei 7894;Pseudogymnoascus sp. VKM F-4518 (FW-2643);Cladophialophora immunda	cellular organisms	no rank	4	3	1259
PC_009N9O	.	.	Monosporascus sp. CRB-8-3;Rosellinia necatrix	Xylariales	order	2	2	176
PC_009NO0	.	.	Parasitella parasitica;Mucor circinelloides 1006PhL;Mucor ambiguus	Mucoraceae	family	3	2	602.5
PC_009OCH	.	.	Dichomitus squalens	Dichomitus squalens	species	2	2	684
PC_009OS4	.	.	Aureobasidium pullulans	Aureobasidium pullulans	species	34	2	1076
PC_009Q67	.	.	Fusarium poae;Microdochium bolleyi;Trichoderma longibrachiatum ATCC 18648;Trichoderma reesei QM6a;Trichoderma parareesei;Xylaria hypoxylon;Trichoderma reesei;Trichoderma citrinoviride;Trichoderma pleuroti;Trichoderma reesei RUT C-30;Fusarium virguliforme Mont-1	Sordariomycetes	class	10	2	785
PC_009RBY	.	.	Alternaria arborescens;Jimgerdemannia flammicorona;Phoma koolunga	Fungi	kingdom	4	2	524
PC_009UKW	.	.	Lachnellula subtilissima;Dendrothele bispora CBS 962.96;Lentinula edodes;Calocera viscosa TUFC12733	Dikarya	subkingdom	4	2	227.5
PC_009YS3	.	.	Panaeolus cyanescens;Aspergillus vadensis CBS 113365	Dikarya	subkingdom	2	2	424.5
PC_009ZWK	.	.	Armillaria solidipes;Paxillus involutus ATCC 200175	Agaricomycetidae	subclass	2	2	127
PC_00A1W2	.	.	Tuber magnatum;Tuber melanosporum Mel28;Choiromyces venosus 120613-1;Tuber aestivum	Tuberaceae	family	4	2	659.5
PC_00AC3G	.	.	Cordyceps javanica	Cordyceps javanica	species	2	2	324.5
PC_00AC5M	.	.	Puccinia striiformis f. sp. tritici PST-78;Gymnopus luxurians FD-317 M1	Basidiomycota	phylum	3	2	159
PC_00AECP	.	.	Dendrothele bispora CBS 962.96	Dendrothele bispora CBS 962.96	strain	2	2	51
PC_00AEFA	.	.	Cadophora sp. DSE1049;Xylaria longipes;Hyaloscypha bicolor E;Monosporascus sp. CRB-8-3	sordariomyceta	clade	4	3	1437
PC_00AEVL	.	.	Aspergillus thermomutatus;Trichoderma atrobrunneum;Botryosphaeria dothidea;Lasallia pustulata;Chlorociboria aeruginascens;Grosmannia clavigera kw1407;Talaromyces amestolkiae;Colletotrichum tanaceti;Trichophyton rubrum;Ascochyta lentis;Aspergillus niger;Aspergillus awamori;Cryomyces minteri;Phoma koolunga;Ascochyta fabae	leotiomyceta	clade	19	2	632
PC_00AGGJ	.	.	Pyricularia oryzae P131;Pyricularia pennisetigena	Pyricularia	genus	4	2	390
PC_00AJEZ	.	.	Aspergillus udagawae;Aspergillus turcosus	Aspergillus	genus	2	2	942
PC_00AK8W	.	.	Rhizoctonia solani AG-3 Rhs1AP;Rhodotorula diobovata;Serpula lacrymans var. lacrymans S7.9;Rhizopogon vinicolor AM-OR11-026;Hydnomerulius pinastri MD-312;Rhodotorula toruloides ATCC 204091;Neolentinus lepideus HHB14362 ss-1;Rhodotorula toruloides;Serpula himantioides;Bjerkandera adusta;Fomitopsis pinicola FP-58527 SS1;Trametes coccinea BRFM310;Jaapia argillacea;Auriculariopsis ampla;Microbotryum …	Basidiomycota	phylum	68	3	474
PC_00AKJL	.	.	Friedmanniomyces endolithicus;Hortaea werneckii;Hortaea werneckii EXF-2000;Acidomyces sp. 'richmondensis';Dothistroma septosporum NZE10;Acidomyces richmondensis BFW	Mycosphaerellales	order	23	2	426
PC_00ALOA	.	.	Aureobasidium pullulans	Aureobasidium pullulans	species	3	2	1422.5
PC_00AO1M	.	.	Pseudocercospora eumusae	Pseudocercospora eumusae	species	2	2	327
PC_00AP45	.	.	Wallemia mellicola;Wallemia hederae	Wallemia	genus	13	2	891.5
PC_00AQOS	.	.	Ophiocordyceps polyrhachis-furcata BCC 54312;Metarhizium anisopliae BRIP 53293;Metarhizium anisopliae BRIP 53284;Metarhizium anisopliae;Xylaria longipes;Monosporascus sp. CRB-9-2;Trichoderma guizhouense;Ophiocordyceps sp. 'camponoti-saundersi';Ophiocordyceps sp. 'camponoti-leonardi';Xylaria cubensis;Xylaria flabelliformis;Monosporascus sp. CRB-8-3;Fusarium longipes;Trichoderma pleuroti;Metarhiziu…	Sordariomycetes	class	14	3	1045
PC_00ASCZ	.	.	Piromyces sp. E2;Neocallimastix californiae;Anaeromyces robustus	Neocallimastigaceae	family	4	2	559
PC_00ASZ2	.	.	Rhizoclosmatium globosum	Rhizoclosmatium globosum	species	3	2	1031
PC_00ATQB	.	.	Antrodiella citrinella;Rhizopus microsporus var. chinensis CCTCC M201021;Tulasnella calospora MUT 4182;Leucoagaricus gongylophorus Ac12	Fungi	kingdom	5	3	338
PC_00AWTW	.	.	Pyricularia oryzae Y34;Pyricularia oryzae 70-15;Pyricularia grisea;Pyricularia sp. CBS 133598;Pyricularia oryzae P131;Pyricularia oryzae	Pyricularia	genus	10	2	801.5
PC_00AXAC	.	.	Pseudogymnoascus sp. VKM F-4518 (FW-2643);Marssonina brunnea f. sp. 'multigermtubi' MB_m1;Pseudogymnoascus sp. VKM F-4515 (FW-2607);Pseudogymnoascus sp. VKM F-4520 (FW-2644)	Leotiomycetes	class	4	2	982.5
PC_00AXUC	.	.	Chytriomyces confervae;Synchytrium microbalum;Synchytrium endobioticum	Chytridiomycetes	class	4	3	1414
PC_00AYQ4	.	.	Pyricularia oryzae Y34;Pyricularia oryzae 70-15;Pyricularia pennisetigena;Pyricularia grisea;Pyricularia oryzae P131;Pyricularia oryzae	Pyricularia	genus	6	2	227.5
PC_00AYQF	.	.	Jaminaea rosea;Tilletia walkeri;Tilletia controversa;Tilletia caries;Tilletia indica	Exobasidiomycetes	class	10	2	1571.5
PC_00AZ6Z	.	.	Penicillium solitum;Aspergillus parasiticus SU-1;Penicillium nordicum;Aspergillus versicolor CBS 583.65	Aspergillaceae	family	4	4	136
PC_00AZEG	.	.	Pestalotiopsis fici W106-1;Daldinia sp. EC12;Microdochium bolleyi;Xylaria hypoxylon;Rosellinia necatrix;Xylaria cubensis;Xylaria flabelliformis;Hypoxylon sp. EC38	Xylariales	order	9	3	588
PC_00B35M	.	.	Venturia pyrina;Trichophyton rubrum;Venturia nashicola;Venturia effusa;Venturia inaequalis	leotiomyceta	clade	21	2	916
PC_00B62K	.	.	Piromyces sp. E2;Orpinomyces sp.;Neocallimastix californiae	Neocallimastigaceae	family	20	3	340
PC_00B8BN	.	.	Catenaria anguillulae PL171	Catenaria anguillulae PL171	strain	5	2	714
PC_00B8YJ	.	.	Escherichia coli 99.1781;Escherichia coli B17;Escherichia coli 0.1304;Escherichia coli PA11;Escherichia coli 95.0083;Escherichia coli O157:H7 str. 2011EL-2097;Escherichia coli TW09195;Escherichia coli EC1862;Escherichia coli TW07945;Escherichia coli O157:H7 str. K5460;Escherichia coli 97.1742;Escherichia coli O157:H7 str. 2011EL-2109;Escherichia coli 93.0055;Escherichia coli O157:H7 str. K5602;Es…	cellular organisms	no rank	2	2	220.5
PC_00B9OK	.	.	Lentinula edodes;Melampsora lini;Wallemia hederae;Wallemia mellicola;Wallemia ichthyophaga	Basidiomycota	phylum	10	2	717.5
PC_00BAXM	.	.	Grifola frondosa;Phlebia centrifuga	Polyporales	order	2	2	1038.5
PC_00BBGC	.	.	Saccharomyces cerevisiae S288C;Zancudomyces culisetae;Saccharomyces cerevisiae	Fungi	kingdom	3	2	81
PC_00BDE1	.	.	Aspergillus heteromorphus CBS 117.55;Fusarium oxysporum f. sp. melonis 26406;Alternaria longipes;Ophiostoma novo-ulmi subsp. novo-ulmi H327;Chaetothyriales sp. CBS 134916;Diversispora versiformis;Penicillium nalgiovense;Beauveria bassiana;Clonostachys rosea;Arthrobotrys oligospora;Pseudogymnoascus sp. 24MN13;Epichloe gansuensis var. inebrians E818;Fusarium sp. AF-8;Ceratocystis platani;Baudoinia …	Fungi	kingdom	682	4	675.5
PC_00BIDC	.	.	Pneumocystis jirovecii SE8;Pneumocystis jirovecii;Monascus purpureus	Ascomycota	phylum	2	2	152
PC_00BNSM	.	.	Lentinus tigrinus ALCF2SS1-6;Lentinus tigrinus ALCF2SS1-7;Polyporus arcularius;Polyporus arcularius HHB13444	Polyporaceae	family	5	2	374
PC_00BNVY	.	.	Aspergillus luchuensis CBS 106.47;Aspergillus thermomutatus;Aspergillus terreus NIH2624;Aspergillus heteromorphus CBS 117.55;Aspergillus niger CBS 101883;Aspergillus phoenicis ATCC 13157;Aspergillus sydowii CBS 593.65;Aspergillus aculeatinus CBS 121060;Aspergillus bertholletius;Aspergillus sclerotiicarbonarius CBS 121057;Pseudogymnoascus sp. VKM F-4516 (FW-969);Aspergillus avenaceus;Aspergillus j…	leotiomyceta	clade	106	7	1120
PC_00BQ87	.	.	Ophiocordyceps polyrhachis-furcata BCC 54312;Pseudogymnoascus sp. VKM F-4515 (FW-2607);Bondarzewia mesenterica;Monilinia laxa;Rachicladosporium sp. CCFEE 5018;Lachnellula hyalina;Ophiocordyceps camponoti-rufipedis;Ophiocordyceps sp. 'camponoti-leonardi';Xylaria cubensis;Xylaria flabelliformis;Ascocoryne sarcoides NRRL 50072;Aspergillus bombycis	Dikarya	subkingdom	11	7	458
PC_00BRCG	.	.	Ascochyta rabiei;Pyrenophora tritici-repentis	Pleosporineae	suborder	2	2	939
PC_00BT0K	.	.	Botryosphaeria dothidea;Pyrenophora seminiperda CCB06;Alternaria sp. MG1	Dothideomycetes	class	3	2	409
PC_00BTEF	.	.	Volvariella volvacea V23;Psathyrella aberdarensis	Agaricales	order	5	2	719
PC_00BTGQ	.	.	Fusarium floridanum;Fusarium kuroshium;Fusarium graminearum PH-1;Fusarium sp. AF-8;Fusarium virguliforme Mont-1;Fusarium euwallaceae;Fusarium vanettenii 77-13-4;Fusarium pseudograminearum CS3096;Fusarium fasciculatum;Fusarium sp. AF-6;Fusarium pseudograminearum;Fusarium graminearum;Fusarium ambrosium;Fusarium sp. AF-4;Ilyonectria sp.;Fusarium fujikuroi	Nectriaceae	family	17	3	386
PC_00BX23	.	.	Endogone sp. FLAS-F59071;Endogone;Jimgerdemannia flammicorona	Endogonaceae	family	3	2	1139.5
PC_00BXVC	.	.	Endogone sp. FLAS-F59071;Endogone;Jimgerdemannia flammicorona	Endogonaceae	family	2	2	818
PC_00BYI2	.	.	Parastagonospora nodorum Sn4;Bipolaris maydis C5;Ascochyta rabiei;Venturia pyrina;Alternaria longipes;Verruconis gallopava;Arthrobotrys oligospora;Friedmanniomyces simplex;Pyrenophora seminiperda CCB06;Parastagonospora nodorum SN15;Coniosporium apollinis CBS 100218;Stagonospora sp. SRC1lsM3a;Pseudocercospora musae;Periconia macrospinosa;Friedmanniomyces endolithicus;Passalora fulva;Botryosphaeria…	Pezizomycotina	subphylum	105	6	979
PC_00C08T	.	.	Violaceomyces palustris;Tilletiopsis washingtonensis	Ustilaginomycotina	subphylum	2	2	516.5
PC_00C134	.	.	Purpureocillium lilacinum;Monosporascus sp. CRB-9-2	Sordariomycetes	class	2	2	962.5
PC_00C135	.	.	Smittium mucronatum;Furculomyces boomerangus;Smittium angustum	Harpellales	order	4	2	501
PC_00C1T5	.	.	Sphaerosporella brunnea;Rhizoctonia solani AG-1 IA	Dikarya	subkingdom	2	2	623.5
PC_00C1Z2	.	.	Tuber borchii	Tuber borchii	species	4	2	198
PC_00C2CJ	.	.	Trametes pubescens;Piloderma croceum F 1598;Rhizopogon vesiculosus;Bondarzewia mesenterica;Fibroporia radiculosa;Steccherinum ochraceum;Dentipellis fragilis;Fomitopsis rosea	Agaricomycetes	class	8	3	506
PC_00C2RD	.	.	Lentinula edodes;Punctularia strigosozonata HHB-11173 SS5;Polyporus arcularius HHB13444;Polyporus arcularius	Agaricomycetes	class	3	3	298
PC_00C6A0	.	.	Bipolaris maydis C5;Bipolaris maydis ATCC 48331;Bipolaris sorokiniana ND90Pr;Bipolaris oryzae ATCC 44560;Bipolaris zeicola 26-R-13;Bipolaris victoriae FI3	Bipolaris	genus	5	2	203.5
PC_00C8QG	.	.	Pyrenophora seminiperda CCB06;Alternaria brassicicola;Alternaria brassicicola ATCC 96836;Pyrenophora teres f. teres;Stemphylium lycopersici;Exserohilum turcica Et28A;Pyrenophora tritici-repentis Pt-1C-BFP;Pyrenophora teres f. teres 0-1;Pyrenophora tritici-repentis	Pleosporaceae	family	9	2	247
PC_00C9N1	.	.	Rhodotorula toruloides;Rhodotorula toruloides ATCC 204091	Rhodotorula toruloides	species	4	2	720
PC_00CB0P	.	.	Marssonina brunnea f. sp. 'multigermtubi' MB_m1;Rutstroemia sp. NJR-2017a BVV2;Lachnellula willkommii;Rutstroemia sp. NJR-2017a WRK4;Thermomyces lanuginosus SSBP;Chaetothyriales sp. CBS 134920;Metarhizium album ARSEF 1941;Talaromyces borbonicus;Pyronema omphalodes CBS 100304	Pezizomycotina	subphylum	9	2	636
PC_00CB0X	.	.	Pyricularia oryzae Y34;Pyricularia oryzae 70-15;Pyricularia pennisetigena;Pyricularia sp. CBS 133598;Pyricularia oryzae P131	Pyricularia	genus	4	2	759
PC_00CB48	.	.	Cercospora berteroae;Cercospora zeina;Eutypa lata UCREL1;Aspergillus terreus NIH2624;Valsa sordida;Paxillus involutus ATCC 200175;Aspergillus niger	Dikarya	subkingdom	7	6	885
PC_00CEDA	.	.	Blyttiomyces helicus;Powellomyces hirtus;Spizellomyces sp. 'palustris';Chytriomyces confervae;Spizellomyces punctatus DAOM BR117	Chytridiomycetes	class	6	2	1094
PC_00CEER	.	.	Ganoderma boninense;Hericium alpestre;Polyporus arcularius;Polyporus arcularius HHB13444	Agaricomycetes incertae sedis	no rank	4	3	66
PC_00CIOF	.	.	Fusarium graminearum PH-1;Fusarium graminearum	Fusarium graminearum	species	5	2	1307.5
PC_00CITT	.	.	Beauveria bassiana;Beauveria bassiana ARSEF 2860;Beauveria brongniartii RCEF 3172	Beauveria	genus	4	3	266
PC_00CKCS	.	.	Kwoniella pini CBS 10737;Kwoniella mangroviensis CBS 8507;Kwoniella dejecticola CBS 10117;Kwoniella bestiolae CBS 10118;Rhizoctonia solani AG-1 IA;Kwoniella mangroviensis CBS 8886;Kwoniella mangroviensis CBS 10435	Agaricomycotina	subphylum	12	3	226
PC_00CKKN	.	.	Piromyces finnis;Piromyces sp. E2;Neocallimastix californiae;Anaeromyces robustus	Neocallimastigaceae	family	4	3	967
PC_00CKRA	.	.	Burkholderia pseudomallei HBPUB10303a;Burkholderia pseudomallei RF6BP15;Burkholderia pseudomallei str. NCTC 13392 substr. morphotype_7;Burkholderia pseudomallei MSHR1000;Burkholderia pseudomallei 1026b;Burkholderia pseudomallei str. NCTC 13392 substr. morphotype_5;Burkholderia pseudomallei K42;Burkholderia pseudomallei MSHR4378;Burkholderia pseudomallei MSHR338;Burkholderia pseudomallei MSHR983;B…	cellular organisms	no rank	4	2	184
PC_00CMYP	.	.	Cordyceps javanica;Colletotrichum shisoi;Trichoderma atroviride IMI 206040;Verticillium dahliae VdLs.17;Fusarium oxysporum f. sp. melonis 26406;Monosporascus ibericus;Fusarium ambrosium;Candida viswanathii;Fusarium oxysporum f. sp. cubense;Colletotrichum higginsianum IMI 349063;Colletotrichum fructicola;Fusarium fujikuroi IMI 58289;Candida albicans P78042;Candida albicans P94015;Fusarium sp. AF-8…	saccharomyceta	clade	167	20	255
PC_00CNZX	.	.	Alternaria tangelonis;Moesziomyces antarcticus T-34;Alternaria longipes;Alternaria citriarbusti;Antrodiella citrinella;Hebeloma cylindrosporum h7;Alternaria mali;Moesziomyces antarcticus;Alternaria arborescens;Jaminaea rosea;Laccaria bicolor;Steccherinum ochraceum;Moesziomyces aphidis DSM 70725;Panaeolus cyanescens;Psilocybe serbica;Tilletia indica;Anthracocystis flocculosa;Anthracocystis floccul…	Dikarya	subkingdom	54	9	1802
PC_00CORM	.	.	Trichoderma atrobrunneum;Trichoderma guizhouense;Trichoderma harzianum;Trichoderma pleuroti	Trichoderma	genus	5	2	257.5
PC_00CPZM	.	.	Fusarium culmorum CS7071;Daldinia sp. EC12;Trichoderma reesei QM6a;Fusarium graminearum PH-1;Trichoderma asperellum;Trichoderma atroviride IMI 206040;Trichoderma atroviride;Trichoderma virens Gv29-8;Trichoderma brevicompactum;Tolypocladium paradoxum;Fusarium culmorum;Trichoderma harzianum CBS 226.95;Hypoxylon sp. CO27-5;Hypoxylon sp. CI-4A;Trichoderma reesei;Trichoderma asperellum CBS 433.97;Fusa…	Sordariomycetes	class	18	2	1777
PC_00CS5J	.	.	Aspergillus sclerotiicarbonarius CBS 121057;Aspergillus sclerotioniger CBS 115572	Aspergillus	genus	2	2	298
PC_00CVZM	.	.	Batrachochytrium salamandrivorans;Batrachochytrium dendrobatidis JEL423	Batrachochytrium	genus	3	2	1177.5
PC_00CW91	.	.	Rhizopus microsporus var. chinensis CCTCC M201021;Rhizopus stolonifer;Mucor ambiguus;Lichtheimia ramosa;Rhizopus delemar RA 99-880;Lichtheimia corymbifera JMRC:FSU:9682;Rhizopus microsporus;Absidia repens;Mucor circinelloides 1006PhL;Choanephora cucurbitarum;Hesseltinella vesiculosa;Rhizopus microsporus ATCC 52813;Syncephalastrum racemosum;Absidia glauca;Saksenaea vasiformis B4078;Rhizopus micros…	Mucorales	order	28	2	706
PC_00CWA2	.	A0A098DMJ4#PHI:5801;I1RD16#PHI:2433;W7MHG4#PHI:2462;G5EHY2#PHI:2197;G4NF12#PHI:2198__PHI:8110;G4N6G5#PHI:2194;G4N2V0#PHI:2199	Aspergillus heteromorphus CBS 117.55;Fusarium oxysporum f. sp. melonis 26406;Alternaria longipes;Ophiostoma novo-ulmi subsp. novo-ulmi H327;Diversispora versiformis;Chaetothyriales sp. CBS 134916;Penicillium nalgiovense;Volvariella volvacea V23;Beauveria bassiana;Clonostachys rosea;Arthrobotrys oligospora;Pseudogymnoascus sp. 24MN13;Rhizopus delemar RA 99-880;Cryptococcus neoformans var. grubii A…	Fungi	kingdom	3320	235	355
PC_00CWBN	.	.	Postia placenta Mad-698-R;Postia placenta;Postia placenta MAD-698-R-SB12	Postia placenta	species	2	2	879.5
PC_00CWUP	.	.	Jimgerdemannia flammicorona;Neocallimastix californiae;Rhizophagus irregularis DAOM 181602=DAOM 197198;Lichtheimia ramosa;Rhizopus microsporus;Mucor circinelloides 1006PhL;Hesseltinella vesiculosa;Gigaspora rosea;Anaeromyces robustus;Absidia glauca;Rhizophagus clarus;Diversispora versiformis;Mucor ambiguus;Rhizophagus irregularis;Choanephora cucurbitarum;Rhizopus azygosporus;Syncephalastrum racem…	Fungi incertae sedis	no rank	38	5	676
PC_00CX5W	.	.	Rhizopus azygosporus;Aspergillus sclerotialis;Penicillium subrubescens	Fungi	kingdom	3	3	114
PC_00CXYE	.	.	Hypsizygus marmoreus	Hypsizygus marmoreus	species	2	2	541.5
PC_00CYKT	.	.	Penicillium brasilianum;Cordyceps sp. RAO-2017	leotiomyceta	clade	2	2	99
PC_00D60S	.	.	Rhizophagus irregularis;Rhizophagus irregularis DAOM 181602=DAOM 197198	Rhizophagus irregularis	species	5	2	1575
PC_00D77V	.	.	Aspergillus heteromorphus CBS 117.55;Fusarium oxysporum f. sp. melonis 26406;Alternaria longipes;Clonostachys rosea;Fusarium sp. AF-8;Monosporascus sp. CRB-8-3;Zymoseptoria pseudotritici STIR04_2.2.1;Aspergillus niger ATCC 1015;Aspergillus welwitschiae;Aspergillus homomorphus CBS 101889;Coleophoma crateriformis;Macrophomina phaseolina MS6;Sphaerulina musiva SO2202;Fusarium proliferatum ET1;Asperg…	Dikarya	subkingdom	402	18	177.5
PC_00D94K	FolSix3	D0U2D1#PHI:2426;Q2A0P1#PHI:4848__PHI:5283__PHI:7472	Fusarium oxysporum f. sp. cubense;Rhynchosporium agropyri;Fusarium oxysporum f. sp. cepae;Fusarium oxysporum;Fusarium oxysporum f. sp. lycopersici 4287;Fusarium oxysporum f. sp. lycopersici MN25;Fusarium oxysporum f. sp. lycopersici;Rhynchosporium commune	sordariomyceta	clade	10	2	145.5
PC_00D9NR	.	G4MTZ0#PHI:2114;Q6Q487#PHI:2306	Saccharomyces cerevisiae YJM978;Zygosaccharomyces bailii;Fusarium oxysporum f. sp. melonis 26406;Saccharomyces cerevisiae YJM1400;Ophiostoma novo-ulmi subsp. novo-ulmi H327;Malassezia globosa CBS 7966;Diversispora versiformis;Candida albicans P78042;Meyerozyma guilliermondii ATCC 6260;Gymnopus androsaceus JB14;Baudoinia panamericana UAMH 10762;Monosporascus sp. CRB-8-3;Saccharomyces cerevisiae YJ…	Fungi	kingdom	1240	35	396
PC_00DEGQ	.	.	Blastomyces gilchristii SLH14081;Penicillium brasilianum;Aspergillus saccharolyticus JOP 1030-1;Aspergillus piperis CBS 112811;Aspergillus eucalypticola CBS 122712;Aspergillus heteromorphus CBS 117.55;Elaphomyces granulatus;Emergomyces pasteurianus Ep9510;Aspergillus phoenicis ATCC 13157;Aspergillus niger CBS 101883;Aspergillus sydowii CBS 593.65;Aspergillus novofumigatus IBT 16806;Aspergillus st…	Eurotiomycetes	class	74	2	941
PC_00DGE9	.	.	Rhizopus microsporus var. chinensis CCTCC M201021;Rhizopus stolonifer;Mucor ambiguus;Lichtheimia ramosa;Rhizopus delemar RA 99-880;Rhizopus microsporus;Parasitella parasitica;Mucor circinelloides 1006PhL;Choanephora cucurbitarum;Rhizopus azygosporus;Rhizopus microsporus ATCC 52813;Mucor lusitanicus CBS 277.49;Rhizopus microsporus var. microsporus;Lichtheimia corymbifera JMRC:FSU:9682	Mucorales	order	18	2	644
PC_00DIR7	.	.	Dichomitus squalens	Dichomitus squalens	species	3	2	248.5
PC_00DJCH	.	.	Pectobacterium;Bordetella pertussis STO1-SEAT-0006;Bordetella pertussis 18323;Bordetella pertussis I002;Glomus sp. Af2;Bordetella pertussis I176;Bordetella pertussis CS;Bordetella pertussis STO1-SEAT-0007;Burkholderia pseudomallei MSHR332;Pectobacterium brasiliense ICMP 19477;Bordetella pertussis H973;Bordetella pertussis B1917;Burkholderia pseudomallei MSHR4303;Burkholderia pseudomallei MSHR338;…	root	no rank	3	2	273
PC_00DKO8	.	.	Postia placenta Mad-698-R;Postia placenta;Postia placenta MAD-698-R-SB12	Postia placenta	species	3	2	373
PC_00DKWN	.	.	Candida maltosa Xu316;[Candida] haemuloni;Candida albicans P76067;[Candida] duobushaemulonis;Candida albicans P37037;Candida albicans P37039;Candida albicans P75016;Candida albicans P87;Clavispora lusitaniae ATCC 42720;Candida albicans P34048;Candida albicans P37005;Candida viswanathii;Candida albicans P60002;Candida tropicalis MYA-3404;Lodderomyces elongisporus NRRL YB-4239;Metschnikowia bicuspi…	Saccharomycetales	order	50	2	950
PC_00DL0H	.	.	Annulohypoxylon stygium;Clonostachys epichloe;Rhizophagus irregularis;Ophiostoma novo-ulmi subsp. novo-ulmi H327;Burkholderia pseudomallei 7894;Moniliophthora perniciosa FA553	cellular organisms	no rank	6	5	93
PC_00DM1W	.	.	Madurella mycetomatis;Rhynchosporium secalis;Rhynchosporium agropyri;Chaetomium globosum CBS 148.51;Cadophora sp. DSE1049;Rhynchosporium commune	sordariomyceta	clade	7	2	784
PC_00DS8H	.	.	Penicillium oxalicum 114-2;Penicillium brasilianum;Penicillium griseofulvum	Penicillium	genus	3	2	287
PC_00DU9S	.	.	Penicillium polonicum;Aspergillus flavus AF70;Pyrenophora seminiperda CCB06;Hortaea werneckii;Stemphylium lycopersici;Aspergillus nomiae NRRL 13137;Phaeoacremonium minimum UCRPA7;Uncinocarpus reesii 1704;Emergomyces pasteurianus Ep9510;Aureobasidium pullulans;Hysterium pulicare;Byssochlamys nivea;Aspergillus flavus NRRL3357	leotiomyceta	clade	19	4	1258
PC_00DXJA	BghBEC4	Q4WLB9#PHI:4015	Fusarium oxysporum f. sp. melonis 26406;Penicillium nalgiovense;Beauveria bassiana;Clonostachys rosea;Pseudogymnoascus sp. 24MN13;Epichloe gansuensis var. inebrians E818;Fusarium sp. AF-8;Ceratocystis platani;Monosporascus sp. CRB-8-3;Paracoccidioides brasiliensis;Beauveria brongniartii RCEF 3172;Aspergillus homomorphus CBS 101889;Epichloe sp. AL9924;Podospora comata;Coleophoma crateriformis;Para…	leotiomyceta	clade	425	13	300
PC_00DXZT	.	.	Cercospora berteroae;Passalora fulva;Cercospora beticola;Sphaerulina musiva SO2202;Sphaerulina populicola;Dothistroma septosporum NZE10;Pseudocercospora eumusae;Pseudocercospora musae	Mycosphaerellaceae	family	9	2	1109
PC_00DY99	.	.	Colletotrichum fructicola;Colletotrichum orbiculare MAFF 240422;Colletotrichum trifolii;Colletotrichum spinosum;Colletotrichum fructicola Nara gc5;Colletotrichum incanum;Colletotrichum gloeosporioides Cg-14;Colletotrichum asianum;Colletotrichum sidae	Colletotrichum	genus	18	2	91.5
PC_00DYH9	.	.	Diversispora epigaea;Rhizophagus irregularis DAOM 181602=DAOM 197198;Oehlia diaphana;Rhizophagus irregularis;Rhizophagus irregularis DAOM 197198w;Rhizophagus sp. MUCL 43196;Glomus cerebriforme;Rhizophagus clarus;Diversispora versiformis	Glomeromycetes	class	17	2	563.5
PC_00DYHN	.	.	Rhizophagus irregularis;Rhizophagus irregularis DAOM 181602=DAOM 197198	Rhizophagus irregularis	species	2	2	478
PC_00DYXN	.	.	Fusarium oxysporum Fo5176;Fusarium oxysporum f. sp. vasinfectum 25433	Fusarium oxysporum	species	2	2	316.5
PC_00E0KZ	.	.	Epichloe glyceriae E277;Beauveria bassiana D1-5	Hypocreales	order	2	2	949.5
PC_00E17K	.	.	Trichosporon asahii var. asahii CBS 8904;Cryptococcus neoformans var. grubii A1-35-8;Cryptococcus gattii VGII Ram5;Cryptococcus gattii VGII MMRL2647;Kwoniella dejecticola CBS 10117;Tremella mesenterica;Cryptococcus gattii VGII LA55;Cryptococcus neoformans var. grubii MW-RSA36;Cryptococcus neoformans var. grubii Bt63;Cryptococcus neoformans var. grubii MW-RSA1955;Cryptococcus gattii WM276;Cryptoco…	Tremellomycetes	class	50	5	633
PC_00E1T2	.	.	Hydnomerulius pinastri MD-312;Paxillus involutus ATCC 200175	Paxillaceae	family	4	2	670
PC_00E2ZA	.	.	Escherichia coli 99.1781;Escherichia coli B17;Escherichia coli 0.1304;Escherichia coli PA11;Escherichia coli 95.0083;Escherichia coli O157:H7 str. 2011EL-2097;Escherichia coli TW09195;Escherichia coli EC1862;Escherichia coli TW07945;Escherichia coli O157:H7 str. TW14313;Escherichia coli O157:H7 str. K5460;Escherichia coli 97.1742;Escherichia coli O157:H7 str. 2011EL-2109;Escherichia coli 93.0055;…	cellular organisms	no rank	4	2	469
PC_00E475	.	.	Fonsecaea multimorphosa CBS 102226;Fonsecaea erecta;Fonsecaea nubica;Cladophialophora yegresii CBS 114405;Fonsecaea monophora;Fonsecaea pedrosoi CBS 271.37;Cladophialophora psammophila CBS 110553;Exophiala spinifera;Cladophialophora carrionii CBS 160.54;Fonsecaea multimorphosa;Exophiala xenobiotica;Cladophialophora bantiana CBS 173.52;Cladophialophora carrionii;Cladophialophora immunda	Herpotrichiellaceae	family	13	3	336
PC_00E4O6	.	.	Exophiala mesophila;Exophiala aquamarina CBS 119918	Exophiala	genus	2	2	907
PC_00E550	.	.	Magnaporthiopsis poae ATCC 64411;Gaeumannomyces tritici R3-111a-1;Coniochaeta sp. 2T2.1;Lomentospora prolificans;Scedosporium apiospermum	Sordariomycetes	class	6	2	153.5
PC_00E638	.	.	Pseudogymnoascus sp. VKM F-4519 (FW-2642);Pseudogymnoascus sp. VKM F-4281 (FW-2241);Pseudogymnoascus sp. VKM F-4515 (FW-2607)	unclassified Pseudogymnoascus	no rank	4	2	653
PC_00E6P0	.	.	Verticillium longisporum;Verticillium dahliae VdLs.17;Verticillium dahliae JR2	Verticillium	genus	5	2	1138
PC_00E75H	.	.	Lichtheimia ramosa;Rhizopus microsporus;Mucor circinelloides 1006PhL;Endogone;Hesseltinella vesiculosa;Absidia glauca;Mucor ambiguus;Rhizopus delemar RA 99-880;Absidia repens;Choanephora cucurbitarum;Rhizopus azygosporus;Syncephalastrum racemosum;Saksenaea vasiformis B4078;Rhizopus microsporus var. microsporus;Phycomyces blakesleeanus NRRL 1555(-);Rhizopus stolonifer;Bifiguratus adelaidae;Rhizopu…	Mucoromycotina	subphylum	91	6	361
PC_00E79J	.	.	Lipomyces starkeyi NRRL Y-11557;Oidiodendron maius Zn;Pseudogymnoascus sp. VKM F-3775	saccharomyceta	clade	4	2	511
PC_00E9XE	.	.	Trichoderma gamsii;Aspergillus thermomutatus;Penicilliopsis zonata;Alternaria sp. MG1;Rhizoctonia solani AG-8 WAC10335;Penicillium nordicum;Epichloe sylvatica;Sporothrix schenckii 1099-18;Serendipita vermifera MAFF 305830;Cenococcum geophilum 1.58;Ophiocordyceps australis;Daldinia sp. EC12;Hypoxylon sp. CO27-5;Sporothrix brasiliensis 5110;Penicilliopsis zonata CBS 506.65;Aspergillus ellipticus CB…	Dikarya	subkingdom	20	3	206
PC_00EBXQ	.	.	Exophiala mesophila;Pseudogymnoascus sp. VKM F-4519 (FW-2642)	leotiomyceta	clade	2	2	824
PC_00EFXT	.	.	Talaromyces marneffei ATCC 18224;Talaromyces amestolkiae;Talaromyces atroroseus;Talaromyces islandicus;Talaromyces stipitatus ATCC 10500;Talaromyces marneffei PM1;Talaromyces borbonicus;Rasamsonia emersonii CBS 393.64	Trichocomaceae	family	7	2	493.5
PC_00EKT3	.	.	Trichoderma gamsii;Trichoderma longibrachiatum ATCC 18648;Trichoderma atroviride IMI 206040;Trichoderma atroviride;Aspergillus tanneri;Trichoderma brevicompactum;Trichoderma harzianum CBS 226.95;Trichoderma guizhouense;Trichoderma harzianum	leotiomyceta	clade	12	3	569
PC_00ELGQ	.	.	Fusarium floridanum;Cladosporium sphaerospermum UM 843;Fibroporia radiculosa;Fusarium sp. AF-4	Dikarya	subkingdom	4	4	1032.5
PC_00EPCZ	.	.	Helicobacter pylori R056a;Sulfobacillus thermosulfidooxidans;Verminephrobacter aporrectodeae subsp. tuberculatae At4;Deinococcus gobiensis;Deinococcus gobiensis I-0;Acidomyces sp. 'richmondensis';Helicobacter pylori R018c;Gymnopilus flavus;Lipomyces kononenkoae;Beauveria bassiana D1-5;Penicilliopsis zonata;Helicobacter pylori;Microthecium compressum;Tilletia indica	cellular organisms	no rank	8	4	1010.5
PC_00EPLB	.	.	Aspergillus luchuensis CBS 106.47;Penicillium digitatum Pd1;Aspergillus saccharolyticus JOP 1030-1;Penicillium thymicola;Aspergillus piperis CBS 112811;Aspergillus eucalypticola CBS 122712;Aspergillus heteromorphus CBS 117.55;Aspergillus sydowii CBS 593.65;Aspergillus niger CBS 101883;Aspergillus phoenicis ATCC 13157;Penicillium digitatum PHI26;Aspergillus aculeatinus CBS 121060;Aspergillus steyn…	Eurotiomycetes	class	66	2	795
PC_00EPRL	.	.	Chlorociboria aeruginascens;Blastomyces gilchristii SLH14081;Histoplasma capsulatum NAm1	leotiomyceta	clade	5	4	679.5
PC_00ERCG	.	.	Rhodotorula toruloides ATCC 204091;Rhodotorula graminis WP1;Rhodotorula toruloides;Rhodotorula sp. JG-1b;Rhodotorula sp. CCFEE 5036	Rhodotorula	genus	6	2	1345
PC_00EUCU	.	.	Moesziomyces antarcticus T-34;Moesziomyces aphidis DSM 70725;Moesziomyces antarcticus	Moesziomyces	genus	3	2	418
PC_00EUON	.	.	Fusarium oxysporum f. sp. melonis 26406;Fusarium oxysporum f. sp. cepae;Fusarium oxysporum Fo5176;Ophiostoma novo-ulmi subsp. novo-ulmi H327;Fusarium verticillioides;Ascocoryne sarcoides NRRL 50072;Coniochaeta ligniaria NRRL 30616;Fusarium mangiferae;Coniochaeta pulveracea;Fusarium odoratissimum NRRL 54006;Fusarium oxysporum f. sp. cubense;Fusarium fujikuroi IMI 58289;Fusarium oxysporum f. sp. ra…	sordariomyceta	clade	68	3	1015
PC_00EUQ5	.	.	Absidia repens;Syncephalastrum racemosum;Absidia glauca;Saksenaea vasiformis B4078;Phycomyces blakesleeanus NRRL 1555(-)	Mucorales	order	6	2	280.5
PC_00EUXB	.	.	Phlebia centrifuga;Phakopsora pachyrhizi;Aspergillus sp. HF37;Uromyces laburni;Rozella allomycis CSF55;Pectobacterium brasiliense PBR1692	cellular organisms	no rank	6	4	66
PC_00EW4Z	.	.	Rhizoctonia solani;Rhizoctonia solani AG-3 Rhs1AP;Ceratobasidium theobromae;Rhizoctonia solani AG-1 IB;Rhizoctonia solani 123E	Ceratobasidiaceae	family	9	2	376.5
PC_00F1ET	.	.	Talaromyces amestolkiae;Talaromyces marneffei PM1;Byssochlamys spectabilis No. 5	Eurotiales	order	3	2	924
PC_00F2CW	.	.	Arthrobotrys oligospora;Arthrobotrys flagrans;Drechslerella stenobrocha 248	Orbiliaceae	family	3	2	352
PC_00F5DZ	.	.	Ceratobasidium theobromae;Rhizoctonia solani 123E;Rhizoctonia solani AG-1 IA	Ceratobasidiaceae	family	3	2	1234
PC_00F5NH	.	.	Hemipholiota;Leuconostoc inhae KCTC 3774	cellular organisms	no rank	2	2	95
PC_00F6MO	.	.	Lichtheimia ramosa;Rhizopus microsporus;Mucor circinelloides 1006PhL;Hesseltinella vesiculosa;Absidia glauca;Diversispora versiformis;Mucor ambiguus;Rhizopus delemar RA 99-880;Absidia repens;Choanephora cucurbitarum;Rhizopus azygosporus;Syncephalastrum racemosum;Agaricus bisporus var. bisporus H97;Saksenaea vasiformis B4078;Rhizopus microsporus var. microsporus;Diversispora epigaea;Phycomyces bla…	Fungi	kingdom	64	8	231.5
PC_00F6NZ	.	.	Pseudogymnoascus sp. VKM F-4520 (FW-2644);Neonectria ditissima;Sclerotinia borealis F-4128	sordariomyceta	clade	3	3	472
PC_00F83U	.	.	Nosema ceranae BRL01;Sporothrix schenckii 1099-18;Lodderomyces elongisporus NRRL YB-4239;Pyrenophora teres f. teres;Akanthomyces lecanii RCEF 1005;Hamiltosporidium tvaerminnensis;Hepatospora eriocheir;Cordyceps sp. RAO-2017;Serpula lacrymans;Clavispora lusitaniae ATCC 42720;Batrachochytrium salamandrivorans	Fungi	kingdom	12	5	326
PC_00FAKV	.	.	Piloderma croceum F 1598;Aspergillus transmontanensis	Dikarya	subkingdom	2	2	86
PC_00FFH6	.	.	Lentinula edodes;Grifola frondosa;Rachicladosporium sp. CCFEE 5018;Brettanomyces bruxellensis AWRI1499;Rhizopus microsporus var. microsporus	Fungi	kingdom	6	3	140
PC_00FFT1	.	.	Rhizopogon vesiculosus;Suillus luteus UH-Slu-Lm8-n1;Suillus brevipes Sb2;Paxillus involutus ATCC 200175	Boletales	order	12	3	900
PC_00FH8V	.	.	Exidia glandulosa HHB12029;Exidia glandulosa;Hyphopichia burtonii NRRL Y-1933;Auricularia subglabra TFB-10046 SS5;Auricularia subglabra	Dikarya	subkingdom	11	5	199
PC_00FIJI	.	.	Rhizoctonia solani AG-1 IB;Rhizoctonia solani 123E	Rhizoctonia solani	species	4	2	733.5
PC_00FJ64	.	.	Pseudogymnoascus sp. VKM F-4515 (FW-2607);Pseudogymnoascus sp. VKM F-4519 (FW-2642);Pseudogymnoascus sp. VKM F-4513 (FW-928);Pseudogymnoascus sp. VKM F-4246;Pseudogymnoascus sp. VKM F-3808;Pseudogymnoascus sp. VKM F-3775	unclassified Pseudogymnoascus	no rank	6	5	1365
PC_00FJPG	.	.	Aspergillus udagawae;Pseudogymnoascus sp. VKM F-4520 (FW-2644);Aspergillus thermomutatus	leotiomyceta	clade	3	2	1066
PC_00FL0A	.	.	Mortierella elongata AG-77;Mortierella verticillata NRRL 6337;Lobosporangium transversale;Saksenaea vasiformis B4078	Mucoromycota	phylum	93	10	864
PC_00FLDD	.	.	Pichia kudriavzevii;Metschnikowia fructicola 277	Saccharomycetales	order	2	2	314.5
PC_00FLJ6	.	.	Helicobacter pylori R056a;Gymnopilus flavus;Helicobacter pylori R018c;Beauveria bassiana D1-5;Klebsiella michiganensis;Penicilliopsis zonata;Helicobacter pylori	cellular organisms	no rank	3	2	271.5
PC_00FMZU	.	.	Fusarium floridanum;Colletotrichum orbiculare MAFF 240422;Neofusicoccum parvum UCRNP2;Trametes versicolor FP-101664 SS1;Pichia norvegensis;Saccharomyces cerevisiae;Verticillium longisporum;Saccharomyces kudriavzevii IFO 1802;Fusarium oxysporum;Metarhizium album ARSEF 1941	Dikarya	subkingdom	12	4	64
PC_00FN2D	.	.	Friedmanniomyces simplex;Metarhizium majus ARSEF 297;Metarhizium anisopliae;Metarhizium anisopliae ARSEF 549;Monosporascus sp. MG133;Fusarium verticillioides;Metarhizium robertsii ARSEF 23;Hebeloma cylindrosporum h7;Fusarium fujikuroi;Metarhizium brunneum ARSEF 3297	Dikarya	subkingdom	11	6	598.5
PC_00FNJN	.	.	Fusarium oxysporum f. sp. cubense;Fusarium oxysporum f. sp. vasinfectum 25433;Fusarium oxysporum Fo5176;Fusarium oxysporum;Fusarium oxysporum f. sp. lycopersici 4287;Fusarium oxysporum f. sp. lycopersici MN25	Fusarium oxysporum	species	7	2	216.5
PC_00FQW2	.	.	Pseudogymnoascus sp. VKM F-4519 (FW-2642);Pseudogymnoascus verrucosus;Pseudogymnoascus sp. VKM F-103	Pseudogymnoascus	genus	3	2	1411.5
PC_00FRNS	.	.	Saccharomyces cerevisiae YJM978;Zygosaccharomyces bailii;Fusarium oxysporum f. sp. melonis 26406;Saccharomyces cerevisiae YJM1400;Ophiostoma novo-ulmi subsp. novo-ulmi H327;Diversispora versiformis;Candida albicans P78042;Meyerozyma guilliermondii ATCC 6260;Gymnopus androsaceus JB14;Baudoinia panamericana UAMH 10762;Monosporascus sp. CRB-8-3;Saccharomyces cerevisiae YJM326;Zymoseptoria pseudotrit…	Fungi	kingdom	1250	44	708.5
PC_00FRUE	.	.	Pyronema omphalodes CBS 100304;Aspergillus novoparasiticus	Pezizomycotina	subphylum	2	2	55
PC_00FSCR	.	.	Rhizoctonia solani;Polyporus arcularius;Moniliophthora perniciosa FA553;Rhizoctonia solani AG-1 IB;Polyporus arcularius HHB13444	Agaricomycetes	class	5	2	65
PC_00FSXI	.	.	Zygosaccharomyces bailii ISA1307;Saccharomyces cerevisiae YJM1615;Saccharomyces cerevisiae YJM1133;Zygosaccharomyces parabailii;Kazachstania naganishii CBS 8797;Kluyveromyces marxianus;Saccharomyces cerevisiae YJM978;Zygosaccharomyces bailii;Saccharomyces cerevisiae YJM1419;Saccharomyces cerevisiae YJM1400;Komagataella phaffii GS115;Komagataella phaffii CBS 7435;Nakaseomyces bacillisporus CBS 772…	Fungi	kingdom	116	3	294
PC_00FTRO	.	.	Coccidioides immitis RMSCC 3703;Serendipita indica DSM 11827;Saccharomyces cerevisiae	Dikarya	subkingdom	3	3	102
PC_00FTTL	.	.	Meira miltonrushii;Sporisorium scitamineum;Tilletia laevis;Moesziomyces antarcticus;Ustilago trichophora;Acaromyces ingoldii;Ustilago maydis 521;Kalmanozyma brasiliensis GHG001;Violaceomyces palustris;Ceraceosorus bombacis;Ceraceosorus guamensis;Moesziomyces aphidis DSM 70725;Sporisorium graminicola;Sporisorium reilianum SRZ2;Tilletia walkeri;Ustilago hordei Uh4857-4;Tilletia controversa;Ustilago…	Ustilaginomycotina	subphylum	30	2	979.5
PC_00FWEX	.	.	Leptosphaeria maculans JN3;Pyrenophora tritici-repentis	Pleosporineae	suborder	2	2	1451
PC_00FWV3	.	.	Escherichia coli O26:H11 str. 2009C-3612;Escherichia coli O45:H2 str. 2010C-4211;Escherichia coli BIDMC 17A;Escherichia coli O103:H2 str. CVM9450;Shigella flexneri 6;Escherichia coli 2-474-04_S3_C1;Escherichia coli KTE70;Escherichia coli DEC15D;Escherichia coli 0.1304;Escherichia coli O121:H19 str. 2009C-4750;Shigella sonnei 3226-85;Escherichia coli O104:H4 str. 04-8351;Escherichia coli HVH 117 (…	root	no rank	8	3	422
PC_00FZHO	.	.	Fusarium oxysporum Fo5176;Fusarium oxysporum	Fusarium oxysporum	species	2	2	1558.5
PC_00FZM5	.	.	Rhizopus microsporus var. chinensis CCTCC M201021;Rhizopus delemar RA 99-880;Rhizopus microsporus;Choanephora cucurbitarum;Rhizopus azygosporus;Rhizopus microsporus ATCC 52813;Rhizopus microsporus var. microsporus	Mucorineae	suborder	12	3	596
PC_00G0JF	.	.	Fusarium vanettenii 77-13-4;Fusarium ambrosium	Fusarium solani species complex	species group	2	2	190
PC_00G2X1	.	.	Monosporascus sp. 5C6A;Verminephrobacter aporrectodeae subsp. tuberculatae At4;Verminephrobacter aporrectodeae;Monosporascus cannonballus;Lipomyces kononenkoae	cellular organisms	no rank	8	3	311
PC_00G5LA	.	.	Batrachochytrium dendrobatidis JAM81;Powellomyces hirtus;Spizellomyces sp. 'palustris';Batrachochytrium dendrobatidis JEL423;Spizellomyces punctatus DAOM BR117;Batrachochytrium salamandrivorans	Chytridiomycetes	class	6	2	1014
PC_00G6XD	.	.	Botrytis cinerea B05.10;Penicillium brasilianum;Penicillium subrubescens	leotiomyceta	clade	4	2	503
PC_00G6ZD	.	.	Rhizopus stolonifer;Leucoagaricus gongylophorus Ac12;Talaromyces islandicus;Aspergillus ustus;Aspergillus awamori;Talaromyces marneffei PM1;Talaromyces borbonicus;Aspergillus mulundensis	Fungi	kingdom	8	3	1061
PC_00G828	.	.	Auricularia subglabra TFB-10046 SS5;Auricularia subglabra;Exidia glandulosa;Exidia glandulosa HHB12029	Auriculariales	order	3	3	823
PC_00G8Y3	.	.	Schizosaccharomyces cryophilus OY26;Schizosaccharomyces pombe 972h-;Schizosaccharomyces pombe;Schizosaccharomyces octosporus yFS286	Schizosaccharomyces	genus	4	2	582.5
PC_00GA4X	.	.	Pseudogymnoascus sp. VKM F-4518 (FW-2643);Pseudogymnoascus sp. VKM F-4520 (FW-2644);Coleophoma crateriformis	Leotiomycetes	class	3	2	971.5
PC_00GA84	.	.	Talaromyces marneffei PM1	Talaromyces marneffei PM1	strain	2	2	1078.5
PC_00GAK7	.	.	Rhizoctonia solani;Fusarium longipes;Fusarium virguliforme Mont-1	Dikarya	subkingdom	3	2	712.5
PC_00GDG4	.	.	Zancudomyces culisetae;Smittium mucronatum;Furculomyces boomerangus;Smittium culicis	Harpellales	order	6	2	439.5
PC_00GF8E	.	.	Gonapodya prolifera;Gonapodya prolifera JEL478;Piromyces sp. E2	Chytridiomycota incertae sedis	no rank	4	3	492
PC_00GFGJ	.	.	Batrachochytrium dendrobatidis JAM81;Batrachochytrium dendrobatidis JEL423	Batrachochytrium dendrobatidis	species	3	2	835
PC_00GFSK	.	.	Grifola frondosa;Trametes pubescens;Fomitopsis rosea	Polyporales	order	3	2	852.5
PC_00GFZV	.	.	Alternaria destruens;Kwoniella shandongensis;Naematelia encephala	Dikarya	subkingdom	3	3	359
PC_00GH3F	.	.	Neocallimastix californiae;Orpinomyces sp.;Piromyces finnis;Anaeromyces robustus;Piromyces sp. E2	Neocallimastigaceae	family	47	6	361
PC_00GIG7	.	.	Histoplasma capsulatum H143;Penicillium subrubescens	Eurotiomycetidae	subclass	2	2	165.5
PC_00GIY3	.	.	Pseudogymnoascus sp. VKM F-4513 (FW-928);Aspergillus lentulus;Aspergillus niger;Aspergillus turcosus;Armillaria cepistipes	Dikarya	subkingdom	7	3	549
PC_00GKTM	.	.	Penicillium decumbens;Glarea lozoyensis 74030;Alternaria destruens;Gonapodya prolifera;Gonapodya prolifera JEL478;Caulochytrium protostelioides;Leptosphaeria maculans JN3;Ophiocordyceps australis;Anaeromyces robustus	Fungi	kingdom	8	5	749
PC_00GN2O	.	.	Furculomyces boomerangus;Smittium angustum;Smittium culicis;Smittium mucronatum;Smittium simulii;Smittium megazygosporum	Harpellales	order	8	4	2361.5
PC_00GN6Q	.	.	Aspergillus flavus AF70;Trichophyton rubrum	Eurotiomycetidae	subclass	2	2	2176
PC_00GNOI	.	.	Tilletia walkeri;Meira miltonrushii;Acaromyces ingoldii;Tilletia indica	Exobasidiomycetes	class	5	2	1073
PC_00GOQ5	.	.	Rhizophagus irregularis	Rhizophagus irregularis	species	2	2	69
PC_00GQ50	.	.	Fusarium fujikuroi IMI 58289;Fusarium proliferatum;Fusarium oxysporum;Fusarium proliferatum ET1;Fusarium mangiferae;Fusarium fujikuroi	Fusarium	genus	11	2	594
PC_00GS3R	.	A7EU07#PHI:4508;A7EZM9#PHI:4509	Zygosaccharomyces bailii;Fusarium oxysporum f. sp. melonis 26406;Ophiostoma novo-ulmi subsp. novo-ulmi H327;Bordetella pertussis H973;Escherichia coli 0.1304;Gymnopus androsaceus JB14;Baudoinia panamericana UAMH 10762;Monosporascus sp. CRB-8-3;Mycobacterium avium subsp. paratuberculosis Pt139;Escherichia coli TW09195;Zymoseptoria pseudotritici STIR04_2.2.1;Tilletiopsis washingtonensis;Exidia glan…	root	no rank	5989	378	179.5
PC_00GSXJ	.	.	Exophiala mesophila;Aspergillus campestris IBT 28561;Aspergillus candidus	Eurotiomycetes	class	4	2	994
PC_00GUXY	.	.	Neocallimastix californiae;Batrachochytrium dendrobatidis JAM81;Synchytrium endobioticum;Basidiobolus meristosporus CBS 931.73;Piromyces finnis;Gonapodya prolifera;Gonapodya prolifera JEL478;Blyttiomyces helicus;Powellomyces hirtus;Synchytrium microbalum;Caulochytrium protostelioides;Spizellomyces sp. 'palustris';Batrachochytrium dendrobatidis JEL423;Anaeromyces robustus;Chytriomyces confervae;Rh…	Fungi incertae sedis	no rank	18	3	709
PC_00GVNM	.	.	Endogone sp. FLAS-F59071;Endogone;Gonapodya prolifera;Gonapodya prolifera JEL478	Fungi incertae sedis	no rank	2	2	284
PC_00GXWI	.	.	Piromyces sp. E2;Piromyces finnis;Neocallimastix californiae;Anaeromyces robustus	Neocallimastigaceae	family	5	4	963.5
PC_00GZGP	FolSix11	.	Colletotrichum orbiculare MAFF 240422;Fusarium oxysporum f. sp. phaseoli;Colletotrichum trifolii;Fusarium oxysporum f. sp. radicis-cucumerinum;Fusarium oxysporum f. sp. passiflorae;Colletotrichum spinosum;Fusarium oxysporum f. sp. tracheiphilum;Colletotrichum orchidophilum;Fusarium oxysporum;Colletotrichum nymphaeae SA-01;Fusarium oxysporum f. sp. niveum;Fusarium oxysporum f. sp. lycopersici;Fusa…	Hypocreomycetidae	subclass	16	2	99.5
PC_00H43Q	.	.	Diversispora versiformis;Diversispora epigaea	Diversispora	genus	10	3	621
PC_00H5UX	.	.	Syncephalis pseudoplumigaleata;Rhizopus delemar RA 99-880;Smittium culicis;Smittium mucronatum;Batrachochytrium salamandrivorans	Fungi incertae sedis	no rank	6	2	357
PC_00H6WJ	.	.	Ascobolus immersus RN42	Ascobolus immersus RN42	strain	2	2	1085.5
PC_00HE3B	.	.	Alternaria destruens;Hemipholiota;Leuconostoc inhae KCTC 3774	cellular organisms	no rank	2	2	101
PC_00HE3U	.	.	Postia placenta Mad-698-R;Postia placenta;Postia placenta MAD-698-R-SB12	Postia placenta	species	3	2	1135
PC_00HEZ4	.	.	Absidia repens;Absidia glauca	Absidia	genus	4	2	264.5
PC_00HGNA	.	.	Pseudozyma hubeiensis SY62;Anthracocystis flocculosa;Anthracocystis flocculosa PF-1;Tilletia laevis;Cystobasidium minutum MCA 4210;Acaromyces ingoldii;Tilletiopsis washingtonensis;Tilletiaria anomala UBC 951;Tilletia walkeri;Violaceomyces palustris;Ceraceosorus bombacis;Tilletia controversa;Tilletia caries;Tilletia indica	Basidiomycota	phylum	14	3	222
PC_00HGT4	.	.	Pseudogymnoascus sp. VKM F-3557;Pseudogymnoascus sp. VKM F-4513 (FW-928);Pseudogymnoascus sp. 23342-1-I1	unclassified Pseudogymnoascus	no rank	3	2	725.5
PC_00HH7V	PsShr6;PsShr4	.	Melampsora lini;Puccinia graminis f. sp. tritici 04KEN156/4;Puccinia striiformis f. sp. tritici PST-130;Puccinia coronata var. avenae f. sp. avenae;Puccinia sorghi;Puccinia striiformis f. sp. tritici PST-78;Puccinia triticina 1-1 BBBD Race 1;Melampsora larici-populina 98AG31;Puccinia striiformis;Puccinia graminis f. sp. tritici CRL 75-36-700-3;Puccinia striiformis f. sp. tritici;Puccinia graminis…	Pucciniales	order	116	28	191
PC_00HHO2	.	.	Punctularia strigosozonata HHB-11173 SS5;Amanita muscaria Koide BX008	Agaricomycetes	class	2	2	204.5
PC_00HLDZ	.	.	Botrytis;Monilinia fructigena	Sclerotiniaceae	family	2	2	155
PC_00HM0U	.	.	Dichomitus squalens	Dichomitus squalens	species	2	2	89.5
PC_00HP3A	.	.	Botryosphaeria dothidea;Hortaea thailandica;Friedmanniomyces simplex;Hortaea werneckii	Dothideomycetes	class	4	2	1042
PC_00HU47	.	.	Batrachochytrium dendrobatidis JAM81;Batrachochytrium dendrobatidis JEL423;Batrachochytrium salamandrivorans	Batrachochytrium	genus	3	2	812.5
PC_00HVU0	.	.	Calocera cornea HHB12733	Calocera cornea HHB12733	strain	3	2	839
PC_00I04M	.	.	Spizellomyces punctatus DAOM BR117;Powellomyces hirtus;Spizellomyces sp. 'palustris';Batrachochytrium dendrobatidis JEL423;Batrachochytrium dendrobatidis JAM81;Batrachochytrium salamandrivorans	Chytridiomycetes	class	5	2	839
PC_00I16X	.	.	Absidia glauca	Absidia glauca	species	2	2	746.5
PC_00I1JS	.	.	Puccinia graminis f. sp. tritici 04KEN156/4;Puccinia triticina 1-1 BBBD Race 1;Puccinia striiformis f. sp. tritici;Puccinia striiformis;Puccinia striiformis f. sp. tritici PST-78;Puccinia graminis f. sp. tritici	Puccinia	genus	5	2	150
PC_00I6C1	.	.	Sporothrix schenckii 1099-18;Neurospora discreta FGSC 8579;Neurospora crassa OR74A;Sporothrix insectorum RCEF 264;Sordaria macrospora;Neurospora tetrasperma FGSC 2508;Sporothrix brasiliensis 5110;Venustampulla echinocandica;Neurospora crassa;Neurospora tetrasperma FGSC 2509	sordariomyceta	clade	12	2	629.5
PC_00I6C7	.	.	Candida albicans SC5314;Candida albicans L26	Candida albicans	species	2	2	735.5
PC_00I6E0	.	.	Aspergillus oryzae;Aspergillus oryzae RIB40;Penicillium freii;Aspergillus fumigatus;Aspergillus carbonarius ITEM 5010	Aspergillaceae	family	4	3	168
PC_00IAKI	.	.	Smittium angustum;Rhizopus microsporus;Mucor circinelloides 1006PhL	Fungi incertae sedis	no rank	5	2	177
PC_00IBNJ	.	.	Rhizophagus irregularis DAOM 181602=DAOM 197198;Rhizophagus irregularis;Rhizophagus irregularis DAOM 197198w;Jimgerdemannia lactiflua;Rhizophagus clarus	Mucoromycota	phylum	10	2	366.5
PC_00ICEB	.	.	Smittium mucronatum;Smittium culicis	Smittium	genus	3	2	305.5
PC_00IESB	.	.	Batrachochytrium salamandrivorans;Batrachochytrium dendrobatidis JEL423	Batrachochytrium	genus	2	2	589
PC_00IFN6	.	.	Pseudogymnoascus sp. VKM F-4281 (FW-2241);Stachybotrys chlorohalonata IBT 40285	sordariomyceta	clade	2	2	485
PC_00IGBS	.	.	Cylindrobasidium torrendii FP15055 ss-10	Cylindrobasidium torrendii FP15055 ss-10	strain	3	2	418
PC_00IJIY	.	.	Chaetothyriales sp. CBS 134916;Chaetothyriales sp. CBS 132003;Chaetothyriales sp. CBS 134920	unclassified Chaetothyriales	no rank	3	2	901
PC_00IKSD	.	.	Aspergillus oryzae;Monascus purpureus;Verticillium longisporum;Cryomyces minteri;Pseudogymnoascus sp. VKM F-3775	leotiomyceta	clade	5	3	144
PC_00INBQ	.	.	Fusarium oxysporum f. sp. pisi HDV247;Fusarium oxysporum f. sp. conglutinans race 2 54008;Fusarium oxysporum Fo47;Fusarium oxysporum;Fusarium oxysporum NRRL 32931;Fusarium sp. FOSC 3-a;Fusarium oxysporum f. sp. raphani 54005;Fusarium oxysporum f. sp. lycopersici MN25	Fusarium oxysporum species complex	species group	6	2	161
PC_00IS1R	.	.	Neocallimastix patriciarum;Orpinomyces sp.;Neocallimastix californiae;Anaeromyces robustus	Neocallimastigaceae	family	14	2	444
PC_00IWEJ	.	.	Purpureocillium lilacinum;Sordaria macrospora k-hell;Neurospora crassa;Neurospora crassa OR74A	Sordariomycetes	class	5	2	417.5
PC_00IY4O	.	.	Pseudogymnoascus sp. VKM F-4514 (FW-929);Pseudogymnoascus sp. VKM F-3557;Fusarium oxysporum NRRL 32931;Fusarium sp. FOSC 3-a;Pseudogymnoascus sp. VKM F-4516 (FW-969);Pseudogymnoascus sp. VKM F-3808	sordariomyceta	clade	4	2	868
PC_00IZ7C	.	.	Talaromyces marneffei ATCC 18224;Penicillium sp. 'occitanis';Talaromyces atroroseus;Talaromyces cellulolyticus;Talaromyces marneffei PM1;Rasamsonia emersonii CBS 393.64	Eurotiales	order	6	2	911.5
PC_00IZRK	.	.	Pseudogymnoascus sp. VKM F-4517 (FW-2822);Pseudogymnoascus sp. VKM F-4515 (FW-2607);Pseudogymnoascus sp. VKM F-4513 (FW-928);Stachybotrys chlorohalonata IBT 40285;Polytolypa hystricis UAMH7299;Byssochlamys spectabilis No. 5;Stachybotrys chartarum IBT 7711;Stachybotrys chartarum IBT 40293;Aspergillus ochraceoroseus IBT 24754;Pseudogymnoascus sp. WSF 3629;Pseudogymnoascus sp. VKM F-4246;Stachybotry…	leotiomyceta	clade	14	2	1655
PC_00IZXR	.	.	Colletotrichum trifolii;Xylaria longipes;Xylaria grammica;Penicillium italicum;Ceratocystis fimbriata CBS 114723;Talaromyces cellulolyticus;Pseudogymnoascus sp. VKM F-4518 (FW-2643);Ascocoryne sarcoides NRRL 50072;Venturia inaequalis;Pseudogymnoascus sp. VKM F-3775;Aspergillus niger;Lepidopterella palustris CBS 459.81;Pseudogymnoascus sp. VKM F-4519 (FW-2642);Ceratocystis platani;Scytalidium lign…	leotiomyceta	clade	26	8	1122.5
PC_00J24N	.	.	Rhodotorula taiwanensis;Rhodotorula toruloides;Rhodotorula sp. JG-1b;Rhodotorula toruloides NP11;Rhodotorula sp. CCFEE 5036	Rhodotorula	genus	7	2	846.5
PC_00J2FO	.	.	Jimgerdemannia flammicorona	Jimgerdemannia flammicorona	species	2	2	666.5
PC_00J3E9	.	.	Malassezia sympodialis ATCC 42132	Malassezia sympodialis ATCC 42132	strain	2	2	615
PC_00J4AF	.	.	Aspergillus awamori;Aspergillus uvarum CBS 121591	Aspergillus	genus	3	2	964
PC_00J4VR	.	.	Jimgerdemannia flammicorona;Allomyces macrogynus ATCC 38327;Lichtheimia ramosa;Batrachochytrium dendrobatidis JAM81;Catenaria anguillulae PL171;Gonapodya prolifera;Gonapodya prolifera JEL478;Spizellomyces sp. 'palustris';Saksenaea vasiformis B4078;Chytriomyces confervae;Lichtheimia corymbifera JMRC:FSU:9682;Spizellomyces punctatus DAOM BR117;Batrachochytrium salamandrivorans	Fungi incertae sedis	no rank	15	8	960
PC_00J6OH	.	.	Jimgerdemannia flammicorona;Rhizophagus irregularis DAOM 181602=DAOM 197198;Lobosporangium transversale;Rhizophagus irregularis DAOM 197198w;Endogone sp. FLAS-F59071;Endogone;Gigaspora rosea	Mucoromycota	phylum	8	6	194.5
PC_00J7E2	.	.	Melampsora lini;Puccinia graminis f. sp. tritici 04KEN156/4;Puccinia striiformis f. sp. tritici PST-130;Cronartium quercuum f. sp. fusiforme G11;Puccinia coronata var. avenae f. sp. avenae;Puccinia sorghi;Puccinia striiformis f. sp. tritici PST-78;Puccinia triticina 1-1 BBBD Race 1;Melampsora larici-populina 98AG31;Puccinia graminis f. sp. tritici CRL 75-36-700-3;Puccinia striiformis f. sp. triti…	Pucciniales	order	16	2	1788
PC_00J7YC	.	.	Nakazawaea wickerhamii;Ambrosiozyma philentoma;Neolecta irregularis DAH-3;Verticillium longisporum;Citeromyces matritensis;Valsa mali;Neolecta irregularis;[Candida] boidinii	Ascomycota	phylum	8	3	1077
PC_00J8DF	.	.	Cercospora zeina;Cercospora beticola;Cercospora berteroae	Cercospora	genus	3	2	269
PC_00JAYW	.	.	Moesziomyces antarcticus T-34;Sporisorium scitamineum;Ustilago trichophora;Moesziomyces antarcticus;Acaromyces ingoldii;Ustilago maydis 521;Violaceomyces palustris;Ceraceosorus guamensis;Moesziomyces aphidis DSM 70725;Sporisorium graminicola;Tilletiaria anomala UBC 951;Tilletiopsis washingtonensis;Sporisorium reilianum SRZ2;Ustilago hordei Uh4857-4;Ustilago bromivora;Ustilago hordei;Anthracocysti…	Ustilaginomycotina	subphylum	24	3	1332
PC_00JBR9	.	.	Baudoinia panamericana UAMH 10762;Hortaea werneckii EXF-2000;Hortaea werneckii	Teratosphaeriaceae	family	8	4	987.5
PC_00JG4L	.	.	Chalara longipes BDJ;Sclerotinia sclerotiorum;Cadophora sp. DSE1049;Colletotrichum tanaceti;Sclerotinia sclerotiorum 1980 UF-70	sordariomyceta	clade	4	2	1971
PC_00JGIG	.	.	Puccinia striiformis f. sp. tritici PST-130;Puccinia graminis f. sp. tritici	Puccinia	genus	2	2	74.5
PC_00JI2X	.	.	Monosporascus cannonballus	Monosporascus cannonballus	species	2	2	668.5
PC_00JI3N	.	.	Phanerochaete carnosa HHB-10118-sp;Antrodiella citrinella;Steccherinum ochraceum	Polyporales	order	3	2	841.5
PC_00JJXI	.	.	Lentinula edodes;Alternaria brassicicola;Choiromyces venosus 120613-1;Alternaria brassicicola ATCC 96836;Verticillium alfalfae VaMs.102;Puccinia striiformis f. sp. tritici PST-130;Gonapodya prolifera;Gonapodya prolifera JEL478;Cryptococcus amylolentus CBS 6039;Diplocarpon rosae;Hamiltosporidium tvaerminnensis;Saccharomyces cerevisiae FostersO	Fungi	kingdom	11	5	219
PC_00JLAQ	.	.	Arthrobotrys oligospora;Arthrobotrys oligospora ATCC 24927;Arthrobotrys flagrans;Dactylellina haptotyla CBS 200.50	Orbiliaceae	family	6	2	362
PC_00JNZ4	.	.	Rachicladosporium sp. CCFEE 5018;Rachicladosporium antarcticum	Rachicladosporium	genus	3	2	208.5
PC_00JRTI	.	.	Rhizopus microsporus ATCC 52813;Antrodiella citrinella;Laetiporus sulphureus 93-53	Fungi	kingdom	3	3	114
PC_00JS13	.	.	Colletotrichum tanaceti;Colletotrichum shisoi;Valsa mali var. pyri	Sordariomycetes	class	3	2	310
PC_00JUI3	.	.	Spizellomyces punctatus DAOM BR117;Spizellomyces sp. 'palustris'	Spizellomyces	genus	3	2	425.5
PC_00JWTD	.	.	Phialocephala scopiformis;Phialocephala subalpina	Phialocephala	genus	2	2	670
PC_00JXY2	.	.	Lentinula edodes;Gymnopilus dilepis;Psilocybe cyanescens;Phlebia brevispora HHB-7030 SS6;Mycena chlorophos	Agaricomycetes	class	6	4	338
PC_00JY0G	.	.	Synchytrium microbalum;Batrachochytrium dendrobatidis JAM81;Batrachochytrium dendrobatidis JEL423	Chytridiomycetes	class	3	2	300.5
PC_00JZ35	.	.	Powellomyces hirtus;Fusarium euwallaceae;Gymnopus luxurians FD-317 M1	Fungi	kingdom	3	3	255
PC_00K07P	.	.	Cryomyces minteri;Venturia nashicola;Aureobasidium pullulans;Aureobasidium subglaciale EXF-2481	Dothideomycetes	class	9	2	652.5
PC_00K2IL	.	.	Aspergillus udagawae;Metarhizium robertsii;Metarhizium robertsii ARSEF 23	leotiomyceta	clade	5	4	646.5
PC_00K2JM	.	.	Synchytrium microbalum;Allomyces macrogynus ATCC 38327	Fungi incertae sedis	no rank	4	3	918
PC_00K5J1	.	.	Tuber melanosporum Mel28;Verminephrobacter aporrectodeae subsp. tuberculatae At4;Alternaria destruens;Rhizopus microsporus;Verticillium longisporum;Lipomyces kononenkoae;Serpula himantioides;Tuber melanosporum	cellular organisms	no rank	6	3	70
PC_00K6I9	.	.	Moesziomyces antarcticus T-34;Sporisorium scitamineum;Moesziomyces antarcticus;Ustilago trichophora;Ustilago maydis 521;Kalmanozyma brasiliensis GHG001;Violaceomyces palustris;Moesziomyces aphidis DSM 70725;Sporisorium graminicola;Tilletiaria anomala UBC 951;Sporisorium reilianum SRZ2;Ustilago hordei Uh4857-4;Ustilago bromivora;Ustilago hordei;Anthracocystis flocculosa;Pseudozyma hubeiensis SY62;…	Ustilaginomycotina	subphylum	20	2	815.5
PC_00K7JO	.	.	Monosporascus sp. 5C6A;Jimgerdemannia flammicorona;Lichtheimia ramosa;Absidia glauca;Saksenaea vasiformis B4078;Lichtheimia corymbifera JMRC:FSU:9682	Fungi	kingdom	7	3	733
PC_00KBTS	.	.	Rhizoclosmatium globosum	Rhizoclosmatium globosum	species	4	3	536
PC_00KC2C	.	.	Saccharomyces cerevisiae YJM1615;Saccharomyces cerevisiae YJM1133;Kazachstania naganishii CBS 8797;Saccharomyces cerevisiae YJM978;Saccharomyces cerevisiae YJM1400;Saccharomyces cerevisiae YJM1419;Saccharomyces cerevisiae YJM627;Saccharomyces cerevisiae YJM1460;Saccharomyces cerevisiae YJM682;Saccharomyces cerevisiae Kyokai no. 7;Saccharomyces cerevisiae YJM326;Saccharomyces cerevisiae YJM981;Sac…	Saccharomycetaceae	family	95	2	362.5
PC_00KDLF	.	.	Friedmanniomyces endolithicus;Friedmanniomyces simplex;Passalora fulva;Hortaea werneckii;Hortaea werneckii EXF-2000;Baudoinia panamericana UAMH 10762;Acidomyces sp. 'richmondensis';Rachicladosporium antarcticum;Acidomyces richmondensis BFW;Pseudocercospora eumusae;Pseudocercospora musae	Dothideomycetidae	subclass	27	2	773.5
PC_00KE5B	.	.	Rhizopus microsporus;Rhizopus microsporus var. chinensis CCTCC M201021	Rhizopus microsporus	species	2	2	884.5
PC_00KEMY	.	.	Fusarium fujikuroi	Fusarium fujikuroi	species	2	2	766
PC_00KF6F	.	.	Ophiostoma piceae UAMH 11346;Puccinia graminis f. sp. tritici 04KEN156/4	Dikarya	subkingdom	2	2	288.5
PC_00KFO4	.	.	Trametes pubescens;Chytriomyces confervae;Trametes versicolor FP-101664 SS1;Serendipita vermifera MAFF 305830	Fungi	kingdom	7	3	290
PC_00KG6S	.	.	Coccidioides immitis RMSCC 3703;Puccinia coronata var. avenae f. sp. avenae;Pyrenophora tritici-repentis;Gymnopus luxurians FD-317 M1	Dikarya	subkingdom	5	4	214.5
PC_00KGIN	.	.	Tulasnella calospora MUT 4182;Mycena chlorophos	Agaricomycetes	class	2	2	333.5
PC_00KH5P	.	.	Sclerotinia sclerotiorum;Monilinia fructigena;Sclerotinia borealis F-4128;Monilinia fructicola;Sclerotinia sclerotiorum 1980 UF-70	Sclerotiniaceae	family	4	2	1085.5
PC_00KHK2	.	.	Escherichia coli 99.1781;Escherichia coli B17;Escherichia coli 0.1304;Escherichia coli PA11;Escherichia coli 95.0083;Escherichia coli O157:H7 str. 2011EL-2097;Escherichia coli O55:H7 str. RM12579;Helicobacter pylori;Escherichia coli TW09195;Escherichia coli EC1862;Escherichia coli O157:H7 str. TW14313;Escherichia coli O157:H7 str. K5460;Escherichia coli TW07945;Escherichia coli 97.1742;Escherichi…	cellular organisms	no rank	5	4	453
PC_00KKNX	.	.	Tilletia walkeri;Tilletia indica	Tilletia	genus	3	2	1084.5
PC_00KNX7	.	.	Aspergillus saccharolyticus JOP 1030-1;Aspergillus kawachii IFO 4308;Aspergillus piperis CBS 112811;Aspergillus eucalypticola CBS 122712;Aspergillus pseudotamarii;Aspergillus heteromorphus CBS 117.55;Aspergillus phoenicis ATCC 13157;Aspergillus sydowii CBS 593.65;Aspergillus niger CBS 101883;Aspergillus fumigatus Z5;Aspergillus aculeatinus CBS 121060;Aspergillus transmontanensis;Aspergillus berth…	leotiomyceta	clade	47	3	705
PC_00KOD4	.	.	Arthrobotrys oligospora;Drechslerella stenobrocha 248;Arthrobotrys oligospora ATCC 24927;Arthrobotrys flagrans;Dactylellina haptotyla CBS 200.50	Orbiliaceae	family	6	2	276
PC_00KP6R	.	.	Wickerhamiella sorbophila;Blastobotrys adeninivorans;Allomyces macrogynus ATCC 38327;Yarrowia lipolytica CLIB122;Sugiyamaella lignohabitans;Yarrowia lipolytica	Fungi	kingdom	6	2	628
PC_00KQ50	.	.	Monosporascus sp. 5C6A;Verminephrobacter aporrectodeae subsp. tuberculatae At4;Verminephrobacter aporrectodeae;Monosporascus cannonballus;Lipomyces kononenkoae;Beauveria bassiana D1-5	cellular organisms	no rank	4	3	938
PC_00KQOC	.	.	Serpula himantioides;Dentipellis fragilis	Agaricomycetes	class	2	2	1940
PC_00KSRI	.	.	Verticillium longisporum;Colletotrichum tanaceti	Glomerellales	order	4	2	1711
PC_00KW28	.	.	Pyricularia oryzae Y34;Pyricularia oryzae 70-15;Cytospora leucostoma;Pyricularia pennisetigena;Magnaporthiopsis poae ATCC 64411;Valsa malicola;Pyricularia sp. CBS 133598;Pyricularia grisea;Diaporthe helianthi;Diaporthe ampelina;Gaeumannomyces tritici R3-111a-1;Valsa sordida;Pyricularia oryzae P131;Valsa mali var. pyri;Pyricularia oryzae;Colletotrichum chlorophyti;Valsa mali	Sordariomycetes	class	17	4	313.5
PC_00KYO7	.	.	Trichoderma gamsii;Pyricularia oryzae Y34;Pyricularia oryzae 70-15;Rhynchosporium agropyri;Neurospora discreta FGSC 8579;Phialophora attinorum;Trichoderma atroviride IMI 206040;Verticillium dahliae VdLs.17;Colletotrichum nymphaeae SA-01;Verticillium dahliae;Chalara longipes BDJ;Trichoderma parareesei;Trichoderma reesei RUT C-30;Trichoderma harzianum CBS 226.95;Verticillium dahliae JR2;Hyaloscypha…	leotiomyceta	clade	76	4	604
PC_00KZ1O	.	.	Dendrothele bispora CBS 962.96;Phanerochaete carnosa HHB-10118-sp	Agaricomycetes	class	2	2	69
PC_00L02U	.	.	Friedmanniomyces simplex;Friedmanniomyces endolithicus;Hortaea werneckii;Stemphylium lycopersici;Alternaria alternata;Hortaea thailandica;Ascochyta lentis;Pyrenophora tritici-repentis	Dothideomycetes	class	12	2	1638.5
PC_00L2UX	.	.	Magnaporthiopsis poae ATCC 64411;Monilinia laxa;Sclerotinia sclerotiorum;Venustampulla echinocandica;Sclerotinia borealis F-4128;Lachnellula arida;Botrytis cinerea T4;Rutstroemia sp. NJR-2017a BVV2;Lachnellula willkommii;Botrytis galanthina;Chlorociboria aeruginascens;Botrytis hyacinthi;Botrytis tulipae;Botrytis cinerea B05.10;Botryotinia convoluta;Gaeumannomyces tritici R3-111a-1;Lachnellula cer…	sordariomyceta	clade	33	4	582
PC_00L3MN	.	.	Colletotrichum higginsianum IMI 349063;Rutstroemia sp. NJR-2017a BBW;Aspergillus sp. HF37;Colletotrichum higginsianum;Verticillium dahliae;Pyrenophora tritici-repentis;Coccidioides immitis H538.4	leotiomyceta	clade	6	2	144
PC_00L65J	.	.	Aspergillus flavus AF70;Aspergillus flavus NRRL3357	Aspergillus flavus	species	2	2	181
PC_00L960	.	.	Colletotrichum higginsianum;Colletotrichum graminicola M1.001	Colletotrichum	genus	2	2	722.5
PC_00L9ZH	.	.	Moniliophthora perniciosa FA553;Fibularhizoctonia sp. CBS 109695	Agaricomycetidae	subclass	2	2	76
PC_00LALX	.	.	Fusarium oxysporum Fo5176;Fusarium culmorum CS7071;Fusarium graminearum	Fusarium	genus	3	3	2313
PC_00LE6A	.	.	Baudoinia panamericana UAMH 10762;Friedmanniomyces endolithicus	Teratosphaeriaceae	family	3	2	452
PC_00LIUH	.	.	Moniliophthora perniciosa FA553;Phlebia centrifuga	Agaricomycetes	class	2	2	69
PC_00LJ5J	.	.	Postia placenta Mad-698-R;Postia placenta;Postia placenta MAD-698-R-SB12	Postia placenta	species	3	2	636
PC_00LJNI	.	.	Arthrobotrys oligospora;Drechslerella stenobrocha 248;Arthrobotrys oligospora ATCC 24927;Arthrobotrys flagrans;Dactylellina haptotyla CBS 200.50	Orbiliaceae	family	6	2	1089.5
PC_00LKGX	.	.	Bordetella pertussis STO1-SEAT-0006;Escherichia coli;Bordetella pertussis 18323;Bordetella pertussis STO1-SEAT-0007;Bordetella pertussis H973;Escherichia coli O157:H7 str. EC4127;Uromyces laburni;Bordetella pertussis H918;Escherichia coli EC1868;Deinococcus gobiensis;Escherichia coli TW09195;Bordetella pertussis STO1-CHOC-0016;Bordetella pertussis STO1-CHOC-0018;Bordetella pertussis CHLA-20;Strep…	root	no rank	13	6	309
PC_00LLQ0	.	.	Streptomyces;Burkholderia sp. Bp5365;Mycobacterium avium MAV_061107_1842;Burkholderia pseudomallei HBPUB10303a;Bordetella pertussis H973;Burkholderia pseudomallei 1026b;Bordetella bronchiseptica 00-P-2730;Burkholderia thailandensis Bt4;Bordetella bronchiseptica E013;Bordetella pertussis H918;Leptospira interrogans str. UI 08452;Burkholderia pseudomallei CB;Pectobacterium carotovorum subsp. caroto…	root	no rank	9	2	181.5
PC_00LNLL	.	.	Auricularia subglabra TFB-10046 SS5;Dichomitus squalens;Auricularia subglabra	Agaricomycetes incertae sedis	no rank	2	2	471.5
PC_00LPE8	.	.	Geotrichum candidum;Aspergillus niger ATCC 1015	saccharomyceta	clade	2	2	495
PC_00LPW2	.	.	Pseudomassariella vexata;Aspergillus sclerotialis;Fusarium culmorum;Aspergillus ruber CBS 135680;Pyricularia oryzae	leotiomyceta	clade	5	5	160
PC_00LQ1G	.	.	Trichoderma koningiopsis;Trichoderma harzianum;Wallemia mellicola	Dikarya	subkingdom	9	3	776
PC_00LTDQ	.	.	Hydnomerulius pinastri MD-312;Cryptococcus gattii VGII MMRL2647;Cryptococcus neoformans var. grubii A2-102-5;Cryptococcus gattii VGII LA55;Armillaria mellea DSM 3731;Neolentinus lepideus HHB14362 ss-1;Cryptococcus wingfieldii;Cryptococcus neoformans var. grubii AD1-83a;Gymnopus androsaceus JB14;Rhodotorula taiwanensis;Apiotrichum porosum;Cryptococcus neoformans var. grubii Tu259-1;Obba rivulosa;C…	Dikarya	subkingdom	116	8	198
PC_00LTWC	.	.	Aspergillus udagawae;Aspergillus thermomutatus;Aspergillus piperis CBS 112811;Aspergillus pseudotamarii;Cladosporium sphaerospermum UM 843;Elaphomyces granulatus;Talaromyces islandicus;Aspergillus steynii IBT 23096;Aspergillus transmontanensis;Aspergillus bertholletius;Aspergillus sclerotiicarbonarius CBS 121057;Pyrenophora seminiperda CCB06;Aspergillus taichungensis;Lepidopterella palustris CBS …	leotiomyceta	clade	56	4	1605
PC_00LVJ7	.	.	Capronia epimyces CBS 606.96;Exophiala mesophila;Cladophialophora carrionii CBS 160.54;Cladophialophora carrionii;Cladophialophora immunda;Rhinocladiella mackenziei CBS 650.93;Exophiala aquamarina CBS 119918;Fonsecaea multimorphosa;Exophiala sideris;Fonsecaea erecta;Fonsecaea nubica;Capronia coronata CBS 617.96;Cladophialophora psammophila CBS 110553;Cyphellophora europaea CBS 101466;Cladophialop…	Chaetothyriales	order	25	2	767.5
PC_00LVMM	.	.	Spizellomyces punctatus DAOM BR117;Allomyces macrogynus ATCC 38327;Catenaria anguillulae PL171;Synchytrium endobioticum;Synchytrium microbalum;Powellomyces hirtus;Rozella allomycis CSF55;Spizellomyces sp. 'palustris';Batrachochytrium dendrobatidis JEL423;Chytriomyces confervae;Rhizoclosmatium globosum;Batrachochytrium dendrobatidis JAM81;Batrachochytrium salamandrivorans	Fungi incertae sedis	no rank	52	6	745.5
PC_00LYDT	.	.	Moniliophthora roreri MCA 2997;Moniliophthora roreri	Moniliophthora roreri	species	2	2	579.5
PC_00M2TQ	.	.	Kuraishia capsulata CBS 1993;Brettanomyces bruxellensis;Brettanomyces naardenensis;Saturnispora dispora;Ambrosiozyma philentoma;Ogataea parapolymorpha DL-1;[Candida] arabinofermentans NRRL YB-2248;Pichia membranifaciens NRRL Y-2026;[Candida] inconspicua;Brettanomyces bruxellensis CBS 2499;Pichia kudriavzevii;Pichia membranifaciens	Saccharomycetales	order	17	2	813
PC_00M4L6	.	.	Sparassis crispa;Wallemia ichthyophaga EXF-994;Wallemia ichthyophaga;Dentipellis fragilis	Basidiomycota	phylum	4	2	1309
PC_00M76Z	.	.	Bipolaris maydis C5;Pyrenophora seminiperda CCB06	Pleosporaceae	family	3	2	836.5
PC_00M90V	.	.	Neocallimastix californiae;Allomyces macrogynus ATCC 38327;Batrachochytrium dendrobatidis JAM81;Catenaria anguillulae PL171;Piromyces finnis;Batrachochytrium dendrobatidis JEL423;Powellomyces hirtus;Spizellomyces sp. 'palustris';Anaeromyces robustus;Piromyces sp. E2;Orpinomyces sp.;Spizellomyces punctatus DAOM BR117	Fungi incertae sedis	no rank	29	9	914
PC_00MC2D	.	.	Rhizopus microsporus var. chinensis CCTCC M201021;Rhizopus stolonifer;Mucor ambiguus;Lichtheimia ramosa;Rhizopus delemar RA 99-880;Rhizopus microsporus;Absidia repens;Mucor circinelloides 1006PhL;Choanephora cucurbitarum;Rhizopus azygosporus;Hesseltinella vesiculosa;Rhizopus microsporus ATCC 52813;Syncephalastrum racemosum;Absidia glauca;Saksenaea vasiformis B4078;Rhizopus microsporus var. micros…	Mucorales	order	22	2	878
PC_00MCCP	.	.	Paxillus rubicundulus Ve08.2h10;Scleroderma citrinum Foug A;Paxillus involutus ATCC 200175;Paxillus adelphus	Boletales	order	3	2	117
PC_00MD0Q	.	.	Aspergillus oryzae;Aspergillus lentulus;Aspergillus tamarii;Aspergillus transmontanensis;Aspergillus bertholletius;Aspergillus flavus NRRL3357	Aspergillus	genus	8	2	710
PC_00MFM6	.	.	Parastagonospora nodorum Sn4;Ascochyta rabiei;Parastagonospora nodorum Sn79;Ascochyta lentis;Parastagonospora nodorum SN15;Ascochyta fabae;Didymella pinodes	Pleosporineae	suborder	17	4	606
PC_00MK2V	.	.	Grifola frondosa;Sphaerobolus stellatus SS14;Sphaerobolus stellatus	Agaricomycetes	class	2	2	698
PC_00ML0I	.	.	Metarhizium robertsii;Metarhizium anisopliae BRIP 53293;Metarhizium anisopliae BRIP 53284;Metarhizium robertsii ARSEF 23;Metarhizium brunneum ARSEF 3297	Metarhizium	genus	4	2	234.5
PC_00MMMR	.	.	Paracoccidioides brasiliensis;Paracoccidioides lutzii Pb01	Paracoccidioides	genus	4	3	455
PC_00MPX3	.	.	uncultured Lachancea;Alternaria destruens	saccharomyceta	clade	2	2	90.5
PC_00MT0B	.	.	Verticillium longisporum;Verticillium dahliae VdLs.17;Verticillium dahliae;Verticillium dahliae JR2	Verticillium	genus	6	2	726
PC_00MTXF	.	.	Pseudogymnoascus sp. VKM F-4516 (FW-969);Pseudogymnoascus sp. VKM F-3808	unclassified Pseudogymnoascus	no rank	2	2	705
PC_00MTZ0	.	.	Pseudogymnoascus sp. VKM F-4518 (FW-2643);Pseudogymnoascus sp. VKM F-4513 (FW-928);Pseudogymnoascus sp. VKM F-4246	unclassified Pseudogymnoascus	no rank	3	2	415.5
PC_00MVDJ	.	.	Neocallimastix californiae;Gonapodya prolifera JEL478;Anaeromyces robustus;Rhizoclosmatium globosum;Batrachochytrium dendrobatidis JAM81;Synchytrium endobioticum;Batrachochytrium salamandrivorans;Allomyces macrogynus ATCC 38327;Catenaria anguillulae PL171;Caulochytrium protostelioides;Rozella allomycis CSF55;Spizellomyces sp. 'palustris';Batrachochytrium dendrobatidis JEL423;Piromyces sp. E2;Spiz…	Fungi incertae sedis	no rank	21	3	627
PC_00MYUQ	.	.	Ustilago maydis 521;Sporisorium scitamineum;Lomentospora prolificans;Sporisorium reilianum f. sp. reilianum;Scedosporium apiospermum	Dikarya	subkingdom	8	2	183.5
PC_00MYUY	.	.	Lentinula edodes;Saccharomyces cerevisiae CEN.PK113-7D;Alternaria destruens;Choanephora cucurbitarum;Saccharomyces cerevisiae;Verticillium longisporum;Pseudogymnoascus sp. VKM F-3775	Fungi	kingdom	7	2	209
PC_00N016	.	.	Panaeolus cyanescens;Coprinopsis marcescibilis	Agaricales	order	2	2	98.5
PC_00N077	.	.	Zygosaccharomyces bailii ISA1307;Saccharomyces cerevisiae YJM1615;Saccharomyces cerevisiae YJM1133;Zygosaccharomyces parabailii;Kluyveromyces marxianus;Kazachstania naganishii CBS 8797;Saccharomyces cerevisiae YJM978;Zygosaccharomyces bailii;Saccharomyces cerevisiae YJM1419;Saccharomyces cerevisiae YJM1400;Nakaseomyces bacillisporus CBS 7720;Saccharomyces cerevisiae YJM1460;Saccharomyces cerevisi…	Saccharomycetaceae	family	86	2	646
PC_00N2VU	.	.	Aspergillus oryzae;Aspergillus terreus	Aspergillus subgen. Circumdati	subgenus	2	2	2606
PC_00N3MY	.	.	Escherichia coli O145:NM str. 2010C-3510;Escherichia coli KTE115;Escherichia coli O121 str. RM8352;Escherichia coli 99.1781;Escherichia coli B17;Escherichia coli 042;Escherichia coli 0.1304;Escherichia coli PA11;Escherichia coli 95.0083;Escherichia coli O157:H7 str. 2011EL-2097;Escherichia coli O121:H19 str. 2009C-4750;Escherichia coli O55:H7 str. RM12579;Escherichia coli TW09195;Escherichia coli…	cellular organisms	no rank	7	7	670
PC_00N7C4	.	.	Blastomyces gilchristii SLH14081;Blastomyces dermatitidis ATCC 18188;Pseudogymnoascus sp. VKM F-4517 (FW-2822);Histoplasma capsulatum NAm1;Pseudogymnoascus sp. VKM F-4515 (FW-2607);Blastomyces silverae;Blastomyces dermatitidis ATCC 26199;Blastomyces dermatitidis ER-3;Blastomyces percursus;Emmonsia crescens UAMH 3008;Pochonia chlamydosporia 123;Histoplasma capsulatum G186AR	leotiomyceta	clade	14	2	143.5
PC_00N9HN	.	.	Kalmanozyma brasiliensis;Sporisorium scitamineum;Kalmanozyma brasiliensis GHG001	Ustilaginaceae	family	2	2	1601
PC_00N9P3	.	.	Tilletia caries;Tilletia laevis;Tilletia controversa	Tilletia	genus	4	2	669.5
PC_00NA7A	.	.	Penicillium expansum;Phoma koolunga;Penicillium chrysogenum	leotiomyceta	clade	5	2	1177.5
PC_00NCHM	.	.	Hirsutella minnesotensis 3608;Ophiocordyceps sinensis CO18;Ophiocordyceps australis	Ophiocordycipitaceae	family	4	2	541
PC_00NKZ9	.	.	Metarhizium robertsii;Metarhizium anisopliae BRIP 53293;Metarhizium anisopliae BRIP 53284;Metarhizium majus ARSEF 297;Metarhizium robertsii ARSEF 23	Metarhizium	genus	5	3	730
PC_00NLHS	.	.	Escherichia coli KTE82;Escherichia coli HVH 109 (4-6977162);Escherichia coli HVH 114 (4-7037740);Escherichia coli KTE211;Escherichia coli EC1862;Escherichia coli TW07945;Escherichia coli O157:H7 str. TW14313;Escherichia coli HVH 183 (4-3205932);Escherichia coli 97.1742;Escherichia coli KTE2;Escherichia coli O157:H7 str. EC4045;Escherichia coli B36-2;Escherichia coli O157:H7 str. F7410;Escherichia…	cellular organisms	no rank	3	2	82
PC_00NROE	MoAVR_Pita;MoAVR_Pita2	C1KJH7#PHI:2829;Q9C478#PHI:201__PHI:5537__PHI:5568;C1KJH9#PHI:2850;C1KJI7#PHI:2150;A0A059UDR8#PHI:2897;C1KJG7#PHI:2830	Aspergillus heteromorphus CBS 117.55;Fusarium oxysporum f. sp. melonis 26406;Alternaria longipes;Saccharomyces cerevisiae YJM1400;Ophiostoma novo-ulmi subsp. novo-ulmi H327;Chaetothyriales sp. CBS 134916;Penicillium nalgiovense;Volvariella volvacea V23;Arthrobotrys oligospora;Beauveria bassiana;Clonostachys rosea;Pseudogymnoascus sp. 24MN13;Candida albicans P78042;Fusarium sp. AF-8;Ceratocystis p…	Fungi	kingdom	4158	562	286.5
PC_00NTAF	.	.	Cyberlindnera fabianii;Wickerhamomyces ciferrii;Wickerhamomyces ciferrii NRRL Y-1031;Cyberlindnera jadinii NRRL Y-1542;Cyberlindnera jadinii	Phaffomycetaceae	family	4	3	593
PC_00NZ2X	.	.	Botryosphaeria dothidea;Coniosporium apollinis CBS 100218;Neofusicoccum parvum UCRNP2;Macrophomina phaseolina MS6	Dothideomycetes incertae sedis	no rank	4	2	125.5
PC_00NZ6I	.	.	Allomyces macrogynus ATCC 38327;Synchytrium endobioticum;Synchytrium microbalum;Microbotryum lychnidis-dioicae p1A1 Lamole;Mycena chlorophos	Fungi	kingdom	7	3	436
PC_00O23K	.	.	Colletotrichum higginsianum IMI 349063;Alternaria solani;Schizosaccharomyces cryophilus OY26;Histoplasma capsulatum NAm1;Schizosaccharomyces pombe 972h-;Penicillium thymicola;[Candida] auris;Hortaea werneckii;Colletotrichum higginsianum;Schizosaccharomyces octosporus yFS286;Diaporthe ampelina;Saccharomyces cerevisiae;Neolecta irregularis DAH-3;Epichloe amarillans E4668;Schizosaccharomyces japonic…	Ascomycota	phylum	18	3	754
PC_00O27P	.	.	Nosema apis BRL 01	Nosema apis BRL 01	strain	2	2	281
PC_00O425	.	.	Beauveria bassiana;Cordyceps javanica;Metarhizium robertsii;Beauveria bassiana ARSEF 2860;Galerina marginata;Metarhizium majus ARSEF 297;Trichoderma asperellum;Epichloe bromicola;Galerina marginata CBS 339.88;Metarhizium anisopliae ARSEF 549;Talaromyces islandicus;Beauveria bassiana D1-5;Byssochlamys spectabilis;Trichoderma asperellum CBS 433.97;Metarhizium robertsii ARSEF 23;Metarhizium brunneum…	Dikarya	subkingdom	17	2	526
PC_00O42K	.	.	Wickerhamomyces anomalus NRRL Y-366-8;Cyberlindnera fabianii;Wickerhamomyces ciferrii;Wickerhamomyces ciferrii NRRL Y-1031;Cyberlindnera jadinii NRRL Y-1542;Cyberlindnera jadinii	Phaffomycetaceae	family	5	2	356.5
PC_00O61C	.	.	Cryptococcus neoformans var. grubii A1-35-8;Cryptococcus gattii VGII Ram5;Cryptococcus gattii VGII MMRL2647;Cryptococcus neoformans var. grubii MW-RSA1955;Cryptococcus gattii VGII LA55;Cryptococcus neoformans var. grubii A2-102-5;Cryptococcus neoformans var. grubii Bt63;Cryptococcus neoformans var. grubii MW-RSA36;Cryptococcus gattii WM276;Cryptococcus gattii E566;Cryptococcus neoformans var. gru…	Cryptococcus	genus	31	2	555.5
PC_00O69U	.	I1S7R2#PHI:1275	Trichoderma atroviride IMI 206040;Metarhizium rileyi RCEF 4871;Lachnellula hyalina;Chaetothyriales sp. CBS 134916;Beauveria bassiana;Aureobasidium subglaciale EXF-2481;Elsinoe australis;Fusarium graminearum PH-1;Zymoseptoria brevis;Baudoinia panamericana UAMH 10762;Botrytis hyacinthi;Dothistroma septosporum NZE10;Friedmanniomyces endolithicus;Zymoseptoria pseudotritici STIR04_2.2.1;Passalora fulv…	leotiomyceta	clade	132	15	727
PC_00O6FM	.	.	Epichloe bromicola;Botrytis cinerea T4	sordariomyceta	clade	2	2	125
PC_00O6UW	.	.	Chytriomyces confervae;Monosporascus sp. 5C6A;Monosporascus cannonballus	Fungi	kingdom	2	2	433
PC_00O8QO	.	.	Friedmanniomyces simplex;Friedmanniomyces endolithicus;Hortaea werneckii;Hortaea thailandica;Aureobasidium pullulans	Dothideomycetidae	subclass	59	2	1182.5
PC_00O9GB	.	.	Tuber borchii;Tuber melanosporum Mel28;Choiromyces venosus 120613-1;Tuber magnatum	Tuberaceae	family	5	2	218.5
PC_00OEC3	.	.	Morchella conica CCBAS932;Tuber melanosporum Mel28;Tuber magnatum;Choiromyces venosus 120613-1;Tuber melanosporum;Tuber borchii;Pyronema omphalodes CBS 100304;Tuber aestivum	Pezizales	order	8	3	648
PC_00OF6E	.	.	Parastagonospora nodorum Sn4;Bipolaris maydis C5;Ascochyta rabiei;Venturia pyrina;Alternaria longipes;Verruconis gallopava;Friedmanniomyces simplex;Pyrenophora seminiperda CCB06;Aureobasidium subglaciale EXF-2481;Elsinoe australis;Zymoseptoria brevis;Baudoinia panamericana UAMH 10762;Dothistroma septosporum NZE10;Parastagonospora nodorum SN15;Coniosporium apollinis CBS 100218;Stagonospora sp. SRC…	Dothideomycetes	class	138	5	277
PC_00OJV7	.	.	Rhizopus azygosporus;Blyttiomyces helicus;Colletotrichum graminicola M1.001;Rhizopus microsporus var. chinensis CCTCC M201021	Fungi	kingdom	3	3	183
PC_00OLEO	.	.	Monosporascus sp. GIB2;Monosporascus cannonballus;Monosporascus sp. MC13-8B	Monosporascus	genus	4	2	1123.5
PC_00OM6X	.	.	Laccaria amethystina LaAM-08-1;Coprinellus micaceus	Agaricales	order	3	2	315
PC_00ON19	.	.	Gymnopilus dilepis;Psilocybe cyanescens	Agaricales	order	5	2	923
PC_00OOJ4	.	.	Arthrobotrys oligospora;Arthrobotrys oligospora ATCC 24927	Arthrobotrys oligospora	species	4	2	231.5
PC_00OPVU	.	.	Monascus purpureus;Fusarium culmorum CS7071;Pyrenophora tritici-repentis	leotiomyceta	clade	4	3	716
PC_00OQXU	.	.	Rhizopus stolonifer;Trichophyton tonsurans CBS 112818	Fungi	kingdom	2	2	224.5
PC_00OR6T	.	.	Rhizopus microsporus var. chinensis CCTCC M201021;Rhizopus stolonifer;Mucor ambiguus;Lichtheimia ramosa;Rhizopus delemar RA 99-880;Rhizopus microsporus;Absidia repens;Lichtheimia corymbifera JMRC:FSU:9682;Mucor circinelloides 1006PhL;Choanephora cucurbitarum;Rhizopus azygosporus;Hesseltinella vesiculosa;Rhizopus microsporus ATCC 52813;Syncephalastrum racemosum;Absidia glauca;Rhizopus microsporus …	Mucorales	order	21	2	833.5
PC_00ORNF	.	.	Fusarium fasciculatum;Monosporascus sp. MG133	Sordariomycetes	class	2	2	1036
PC_00OV55	.	.	Synchytrium endobioticum	Synchytrium endobioticum	species	2	2	1751.5
PC_00OV7K	.	.	Talaromyces islandicus;Monosporascus sp. CRB-9-2;Monosporascus cannonballus;Monosporascus sp. MC13-8B	leotiomyceta	clade	3	2	950
PC_00OWZZ	.	.	Grifola frondosa;Bondarzewia mesenterica;Panaeolus cyanescens;Gymnopilus dilepis;Dentipellis fragilis;Psilocybe cyanescens	Agaricomycetes	class	6	2	1035.5
PC_00OZ1U	.	.	Psathyrella aberdarensis;Dentipellis fragilis	Agaricomycetes	class	2	2	723
PC_00OZLB	.	.	Kuraishia capsulata CBS 1993;Ambrosiozyma philentoma;Ogataea parapolymorpha DL-1;Brettanomyces bruxellensis AWRI1499;[Candida] arabinofermentans NRRL YB-2248;Brettanomyces bruxellensis CBS 2499;Ogataea polymorpha;Brettanomyces naardenensis	Saccharomycetales	order	8	5	692
PC_00OZU5	.	.	Valsa malicola;Diaporthe helianthi;Coniella lustricola;Valsa sordida;Valsa mali var. pyri;Valsa mali	Diaporthales	order	6	2	631.5
PC_00P0YZ	.	.	Spathaspora sp. JA1;Phellinidium pouzarii;Steccherinum ochraceum	Dikarya	subkingdom	3	3	1032
PC_00P14H	.	.	Talaromyces islandicus;Pochonia chlamydosporia 123	leotiomyceta	clade	2	2	1010
PC_00P3WP	.	.	Monosporascus sp. MG133;Cytospora leucostoma	Sordariomycetes	class	2	2	634
PC_00P6AE	.	.	Chaetothyriales sp. CBS 132003;Chaetothyriales sp. CBS 134920	unclassified Chaetothyriales	no rank	2	2	918.5
PC_00P6XK	.	.	Aspergillus awamori	Aspergillus awamori	species	2	2	802
PC_00P75Q	.	.	Arthrobotrys oligospora;Drechslerella stenobrocha 248;Arthrobotrys oligospora ATCC 24927;Arthrobotrys flagrans;Dactylellina haptotyla CBS 200.50	Orbiliaceae	family	5	2	1193.5
PC_00P7JS	.	.	Smittium angustum;Furculomyces boomerangus	Harpellales	order	2	2	820
PC_00P7MH	.	.	Melampsora larici-populina 98AG31;Puccinia striiformis	Pucciniales	order	5	4	410.5
PC_00P7MO	.	Q5UB48#PHI:450;Q5A4X5#PHI:380;I1RQL4#PHI:1165__PHI:1642__PHI:3109	Kluyveromyces marxianus;Fusarium oxysporum f. sp. melonis 26406;Diversispora versiformis;Volvariella volvacea V23;Clonostachys rosea;Beauveria bassiana;Candida albicans P78042;Rhizopus delemar RA 99-880;Epichloe gansuensis var. inebrians E818;Fusarium sp. AF-8;Cryptococcus neoformans var. grubii AD1-83a;Basidiobolus meristosporus CBS 931.73;Gymnopus androsaceus JB14;Meyerozyma guilliermondii ATCC…	Opisthokonta	clade	697	59	623
PC_00PAD4	.	.	Scytalidium lignicola;Fusarium proliferatum	sordariomyceta	clade	2	2	643.5
PC_00PDH4	.	.	Fusarium coffeatum;Fusarium oxysporum f. sp. radicis-cucumerinum;Fusarium oxysporum f. sp. conglutinans race 2 54008;Fusarium oxysporum Fo47;Fusarium oxysporum f. sp. cepae;Fusarium oxysporum Fo5176;Fusarium oxysporum;Fusarium oxysporum NRRL 32931;Fusarium sp. FOSC 3-a;Fusarium oxysporum f. sp. lycopersici MN25	Fusarium	genus	9	2	877.5
PC_00PDM7	.	.	Rhizopus delemar RA 99-880;Aspergillus sclerotialis	Fungi	kingdom	2	2	55
PC_00PDVN	.	.	Hortaea werneckii	Hortaea werneckii	species	14	2	1884.5
PC_00PE3W	.	.	Rhizophagus irregularis;Rhizophagus irregularis DAOM 181602=DAOM 197198	Rhizophagus irregularis	species	2	2	214
PC_00PEHU	.	.	Candida maltosa Xu316;Blastobotrys adeninivorans;[Candida] haemuloni;Candida albicans P76067;[Candida] duobushaemulonis;Sugiyamaella lignohabitans;Candida albicans P37037;Candida albicans P37039;Candida albicans P75016;Candida albicans P87;Clavispora lusitaniae ATCC 42720;Candida albicans P34048;Candida albicans P37005;Candida albicans P60002;Candida viswanathii;Candida tropicalis MYA-3404;Lodder…	Saccharomycetales	order	70	2	1269.5
PC_00PI6X	.	.	Alternaria gaisen;Rhodotorula toruloides;Microbotryum silenes-dioicae;Thamnocephalis sphaerospora;Microbotryum intermedium;Moniliophthora perniciosa FA553;Rhizoctonia solani AG-1 IB;Coniochaeta pulveracea	Fungi	kingdom	10	4	102
PC_00PLZF	UmPit2;SrzPit2;SrrPit2	.	Ustilago hordei;Moesziomyces antarcticus T-34;Moesziomyces aphidis DSM 70725;Ustilago trichophora;Moesziomyces antarcticus;Melanopsichium pennsylvanicum 4;Sporisorium graminicola;Ustilago maydis 521;Sporisorium reilianum SRZ2;Ustilago hordei Uh4857-4;Sporisorium scitamineum;Sporisorium reilianum f. sp. reilianum;Ustilago bromivora	Ustilaginaceae	family	15	4	125
PC_00PM6N	.	.	Coniochaeta sp. 2T2.1;Coniochaeta ligniaria NRRL 30616;Coniochaeta pulveracea	Coniochaeta	genus	4	2	185.5
PC_00PM8I	.	.	Hanseniaspora opuntiae;Hanseniaspora guilliermondii;Hanseniaspora uvarum;Hanseniaspora osmophila;Saccharomycodes ludwigii;Hanseniaspora valbyensis NRRL Y-1626	Saccharomycodaceae	family	10	2	546.5
PC_00PMWZ	.	.	Lichtheimia ramosa;Rhizopus microsporus;Mucor circinelloides 1006PhL;Hesseltinella vesiculosa;Absidia glauca;Mucor ambiguus;Rhizopus delemar RA 99-880;Absidia repens;Choanephora cucurbitarum;Rhizopus azygosporus;Syncephalastrum racemosum;Saksenaea vasiformis B4078;Rhizopus microsporus var. microsporus;Phycomyces blakesleeanus NRRL 1555(-);Rhizopus stolonifer;Rhizopus microsporus ATCC 52813;Lichth…	Mucorales	order	28	2	513
PC_00PN5I	.	.	Trichophyton verrucosum HKI 0517;Hortaea werneckii EXF-2000;Trichophyton rubrum CBS 118892;Trichophyton rubrum MR1459;Aureobasidium pullulans;Trichophyton rubrum	leotiomyceta	clade	6	3	315
PC_00PPCT	.	.	Phialocephala scopiformis;Pezoloma ericae;Hyaloscypha variabilis F	Helotiales	order	3	2	872
PC_00PR1Y	.	.	Aspergillus flavus AF70;Chaetothyriales sp. CBS 132003;Chaetothyriales sp. CBS 135597;Byssochlamys spectabilis No. 5;Aspergillus awamori;Endocarpon pusillum Z07020	Eurotiomycetes	class	6	2	1504.5
PC_00PSD1	.	.	Rhizophagus irregularis DAOM 181602=DAOM 197198;Oehlia diaphana;Rhizophagus irregularis;Rhizophagus irregularis DAOM 197198w;Rhizophagus sp. MUCL 43196	Glomeraceae	family	21	3	657
PC_00PTDJ	.	.	Colletotrichum higginsianum IMI 349063;Ustilaginoidea virens;Trichoderma asperellum;Pseudogymnoascus sp. VKM F-4519 (FW-2642);Colletotrichum higginsianum;Emmonsia sp. CAC-2015a;Trichoderma parareesei;Pseudogymnoascus sp. VKM F-103;Tuber aestivum	Pezizomycotina	subphylum	11	3	400
PC_00PW1T	.	.	Penicillium sp. 'occitanis';Chaetothyriales sp. CBS 135597	Eurotiomycetes	class	2	2	949.5
PC_00PXY7	.	.	Volvariella volvacea V23;Psilocybe cyanescens;Psilocybe cubensis	Agaricales	order	3	2	1065.5
PC_00PY1F	.	.	Coprinopsis cinerea okayama7#130;Coprinopsis cinerea;Coprinopsis cinerea AmutBmut pab1-1;Verticillium dahliae	Dikarya	subkingdom	2	2	257.5
PC_00PY60	MlAvrP123	Q2MV43#PHI:537	Melampsora lini	Melampsora lini	species	10	2	114
PC_00PZIT	.	.	Lentinula edodes	Lentinula edodes	species	3	2	404.5
PC_00PZO1	.	.	Jimgerdemannia flammicorona;Lichtheimia ramosa;Rhizopus microsporus;Mucor circinelloides 1006PhL;Endogone;Absidia glauca;Mucor ambiguus;Rhizopus delemar RA 99-880;Absidia repens;Basidiobolus meristosporus CBS 931.73;Rhizopus azygosporus;Dimargaris cristalligena;Syncephalastrum racemosum;Saksenaea vasiformis B4078;Rhizopus microsporus var. microsporus;Rhizopus stolonifer;Rhizopus microsporus ATCC …	Fungi incertae sedis	no rank	62	7	215
PC_00Q21N	.	.	Leptospira interrogans serovar Pyrogenes str. R168;Mycobacterium avium subsp. paratuberculosis CLIJ644;Leptospira interrogans serovar Copenhageni str. Fiocruz LV2759;Mycobacterium avium subsp. paratuberculosis JTC 1285;Leptospira interrogans serovar Copenhageni str. Fiocruz LV3879;Leptospira interrogans serovar Copenhageni str. Fiocruz LV4108;Leptospira interrogans serovar Australis str. 20070320…	cellular organisms	no rank	3	2	400
PC_00Q26D	.	.	Ganoderma sinense ZZ0214-1;Choiromyces venosus 120613-1	Dikarya	subkingdom	2	2	104
PC_00Q2L4	.	.	Blastomyces gilchristii SLH14081;Trichophyton rubrum CBS 289.86;Trichophyton soudanense CBS 452.61;Trichophyton tonsurans CBS 112818;Emmonsia sp. CAC-2015a;Trichophyton rubrum CBS 735.88;Trichophyton rubrum CBS 202.88;Microsporum canis CBS 113480;Elaphomyces granulatus;Uncinocarpus reesii 1704;Emergomyces pasteurianus Ep9510;Coccidioides immitis RS;Paracoccidioides brasiliensis Pb18;Coccidioides …	Eurotiomycetidae	subclass	39	4	393
PC_00Q6HG	.	.	Phialophora attinorum;Chaetothyriales sp. CBS 132003;Chaetothyriales sp. CBS 135597;Cyphellophora europaea CBS 101466;Chaetothyriales sp. CBS 134920;Chaetothyriales sp. CBS 134916	Chaetothyriales	order	6	3	357
PC_00Q6KW	.	.	Cladophialophora bantiana CBS 173.52;Chaetothyriales sp. CBS 134920	Chaetothyriales	order	2	2	459
PC_00Q8SN	.	.	Armillaria ostoyae;Rhizopogon vesiculosus;Gymnopilus dilepis;Armillaria mellea DSM 3731;Panaeolus cyanescens;Leucoagaricus gongylophorus Ac12;Psathyrella aberdarensis;Armillaria cepistipes;Psilocybe cyanescens;Armillaria solidipes	Agaricomycetidae	subclass	10	3	1029
PC_00QABD	.	.	Yarrowia lipolytica	Yarrowia lipolytica	species	2	2	175.5
PC_00QCRL	.	.	Escherichia coli O26:H11 str. 2009C-3612;Escherichia coli O45:H2 str. 2010C-4211;Escherichia coli BIDMC 17A;Escherichia coli O103:H2 str. CVM9450;Leptospira interrogans serovar Copenhageni str. Fiocruz LV3879;Shigella flexneri 6;Escherichia coli 2-474-04_S3_C1;Bordetella pertussis H973;Escherichia coli KTE70;Escherichia coli DEC15D;Escherichia coli 0.1304;Leptospira interrogans str. UI 08452;Esch…	root	no rank	6	2	180.5
PC_00QCW3	.	.	Rhizophagus irregularis;Rhizophagus irregularis DAOM 181602=DAOM 197198	Rhizophagus irregularis	species	2	2	199
PC_00QDFJ	.	.	Rhizopogon vinicolor AM-OR11-026;Phanerochaete chrysosporium RP-78;Postia placenta MAD-698-R-SB12;Plicaturopsis crispa FD-325 SS-3;Rhizopogon vesiculosus;Postia placenta;Psathyrella aberdarensis;Steccherinum ochraceum;Obba rivulosa;Daedalea quercina L-15889;Gloeophyllum trabeum;Amanita muscaria Koide BX008;Ceriporiopsis;Gelatoporia subvermispora B;Panaeolus cyanescens;Gloeophyllum trabeum ATCC 11…	Agaricomycetes	class	19	4	2395
PC_00QES3	.	.	Rhizophagus clarus;Glomus cerebriforme	Glomeraceae	family	2	2	190
PC_00QI0Z	.	.	Aspergillus flavus AF70;Aspergillus nomiae NRRL 13137;Aspergillus oryzae;Fusarium proliferatum	leotiomyceta	clade	4	2	1403.5
PC_00QM1L	.	.	Jimgerdemannia flammicorona	Jimgerdemannia flammicorona	species	2	2	647.5
PC_00QMB3	.	.	Pseudogymnoascus sp. VKM F-4515 (FW-2607);Psathyrella aberdarensis	Dikarya	subkingdom	2	2	983.5
PC_00QN5M	.	.	Leptosphaeria maculans JN3;Pyrenophora tritici-repentis	Pleosporineae	suborder	2	2	301.5
PC_00QNUQ	.	.	Rhizoctonia solani;Rhizoctonia solani AG-3 Rhs1AP;Rhizoctonia solani AG-8 WAC10335;Exidia glandulosa HHB12029;Rhizoctonia solani AG-1 IB;Exidia glandulosa;Ceratobasidium theobromae;Pterula gracilis;Auricularia subglabra TFB-10046 SS5;Rhizoctonia solani 123E;Auricularia subglabra	Agaricomycetes	class	49	4	255
PC_00QR8I	.	.	Hamiltosporidium tvaerminnensis;Hamiltosporidium magnivora	Hamiltosporidium	genus	3	3	1235
PC_00QUQX	.	.	Hyaloscypha bicolor E;Monosporascus sp. CRB-9-2;Venturia inaequalis	leotiomyceta	clade	3	2	1253.5
PC_00QYA9	.	.	Ustilaginoidea virens;Monosporascus sp. 5C6A;Xylaria grammica;Fusarium oxysporum Fo5176;Chaetomium thermophilum var. thermophilum DSM 1495;Purpureocillium lilacinum;Valsa mali var. pyri	Sordariomycetes	class	7	4	1139.5
PC_00R05S	.	.	Dichomitus squalens;Pisolithus microcarpus 441	Agaricomycetes	class	2	2	62.5
PC_00R0MT	.	.	Aspergillus pseudotamarii;Aspergillus transmontanensis;Aspergillus parasiticus SU-1;Aspergillus oryzae 100-8;Aspergillus oryzae RIB40;Aspergillus flavus;Aspergillus novoparasiticus;Aspergillus mulundensis;Aspergillus parasiticus;Aspergillus caelatus;Aspergillus nomiae NRRL 13137;Aspergillus minisclerotigenes;Aspergillus oryzae 3.042;Aspergillus arachidicola;Aspergillus flavus NRRL3357;Aspergillus…	Aspergillus	genus	23	2	162
PC_00R0PC	.	.	Nakazawaea wickerhamii;Ambrosiozyma philentoma;Citeromyces matritensis;[Candida] inconspicua;Chytriomyces confervae;[Candida] glabrata;Pichia kudriavzevii;[Candida] boidinii	Fungi	kingdom	16	6	1129.5
PC_00R3E0	.	.	Wallemia ichthyophaga;Fusarium culmorum;Fusarium culmorum CS7071;Fusarium graminearum	Dikarya	subkingdom	11	2	567
PC_00R5RS	.	.	Lodderomyces elongisporus NRRL YB-4239;Candida parapsilosis CDC317;Candida parapsilosis;Candida orthopsilosis Co 90-125	Candida/Lodderomyces clade	clade	3	2	385.5
PC_00RA49	.	.	Saturnispora dispora;Ambrosiozyma philentoma;[Candida] inconspicua;Ogataea polymorpha;Pichia kudriavzevii;Pichia membranifaciens	Saccharomycetales	order	9	3	640
PC_00RBEC	.	.	Wallemia mellicola;Wallemia ichthyophaga;Wallemia hederae	Wallemia	genus	22	3	1441
PC_00RHYR	.	.	Grifola frondosa;Gymnopilus dilepis;Psilocybe cyanescens	Agaricomycetes	class	3	2	686
PC_00RMJP	.	.	Microbotryum saponariae;Rhodotorula graminis WP1;Microbotryum intermedium;Rhodotorula toruloides;Rhodotorula taiwanensis;Microbotryum silenes-dioicae;Rhodotorula toruloides NP11;Microbotryum lychnidis-dioicae p1A1 Lamole	Microbotryomycetes	class	11	2	730
PC_00RN2H	.	.	Bipolaris maydis C5;Alternaria alternata;Aspergillus phoenicis ATCC 13157;Curvularia lunata m118;Exserohilum turcica Et28A;Aspergillus ochraceoroseus IBT 24754;Corynespora cassiicola Philippines;Aspergillus vadensis CBS 113365;Clohesyomyces aquaticus;Aspergillus niger ATCC 1015;Cenococcum geophilum 1.58;Aspergillus indologenus CBS 114.80;Bipolaris sorokiniana ND90Pr;Bipolaris oryzae ATCC 44560;By…	leotiomyceta	clade	28	3	1022
PC_00ROE6	.	.	Colletotrichum orbiculare MAFF 240422;Colletotrichum trifolii;Colletotrichum sublineola;Colletotrichum simmondsii;Colletotrichum sidae	Colletotrichum	genus	6	2	1445.5
PC_00ROLC	.	.	Verticillium longisporum;Glarea lozoyensis 74030	sordariomyceta	clade	2	2	1240.5
PC_00RU6M	.	.	Coniochaeta pulveracea;Pseudogymnoascus destructans 20631-21	sordariomyceta	clade	2	2	911
PC_00RVHR	.	.	Puccinia graminis f. sp. tritici 04KEN156/4	Puccinia graminis f. sp. tritici 04KEN156/4	strain	3	3	558
PC_00RVNJ	.	.	Sphaerobolus stellatus SS14;Sphaerobolus stellatus	Sphaerobolus stellatus	species	2	2	309.5
PC_00RVVF	.	.	Auricularia subglabra TFB-10046 SS5;Auricularia subglabra	Auricularia subglabra	species	2	2	328
PC_00RVXF	.	.	Lepidopterella palustris CBS 459.81;Fusarium oxysporum f. sp. radicis-cucumerinum;Trichoderma virens Gv29-8;Fusarium oxysporum Fo47;Fusarium oxysporum f. sp. radicis-lycopersici 26381;Fusarium oxysporum f. sp. cepae;Fusarium oxysporum;Fusarium oxysporum f. sp. narcissi	leotiomyceta	clade	7	2	136.5
PC_00RW29	.	.	Pseudogymnoascus sp. VKM F-4516 (FW-969);Pseudogymnoascus sp. VKM F-3808;Trichophyton rubrum;Pseudogymnoascus sp. VKM F-4514 (FW-929)	leotiomyceta	clade	4	2	955.5
PC_00RWK2	.	.	Anncaliia algerae PRA109;Metarhizium acridum CQMa 102;Anncaliia algerae PRA339	Fungi	kingdom	3	3	196
PC_00RY20	.	.	Madurella mycetomatis;Chaetomium globosum CBS 148.51;Thermothelomyces thermophilus ATCC 42464;Stachybotrys chartarum IBT 7711;Stachybotrys chartarum IBT 40293;Stachybotrys chartarum IBT 40288	Sordariomycetes	class	6	2	645
PC_00S1EZ	.	A4D962#PHI:135	Blastomyces gilchristii SLH14081;Blastomyces dermatitidis ATCC 26199;Blastomyces dermatitidis ER-3;Blastomyces dermatitidis	Blastomyces	genus	5	2	950
PC_00S1HB	.	.	Oehlia diaphana;Rhizophagus irregularis;Rhizophagus irregularis DAOM 181602=DAOM 197198;Rhizophagus sp. MUCL 43196	Glomeraceae	family	3	3	462
PC_00S3F5	.	.	Hysterium pulicare;Stemphylium lycopersici	Pleosporomycetidae	subclass	4	2	1706.5
PC_00S6UZ	.	.	Pseudogymnoascus sp. VKM F-4518 (FW-2643);Pseudogymnoascus sp. VKM F-4520 (FW-2644);Pseudogymnoascus sp. VKM F-4515 (FW-2607);Purpureocillium lilacinum;Rutstroemia sp. NJR-2017a BVV2;Rutstroemia sp. NJR-2017a BBW;Rutstroemia sp. NJR-2017a WRK4;Verticillium longisporum;Pseudogymnoascus sp. VKM F-3557;Ophiocordyceps sp. 'camponoti-leonardi';Pseudogymnoascus sp. VKM F-4516 (FW-969);Monilinia fructic…	sordariomyceta	clade	13	2	1174
PC_00SCQ3	.	.	Hamiltosporidium tvaerminnensis;Enterocytozoon hepatopenaei	Microsporidia	phylum	3	2	260
PC_00SG2S	.	.	Rhizophagus irregularis;Rhizophagus irregularis DAOM 181602=DAOM 197198	Rhizophagus irregularis	species	3	2	110.5
PC_00SK0H	.	.	Beauveria bassiana D1-5;Pyricularia sp. CBS 133598	Sordariomycetes	class	3	2	671.5
PC_00SKEW	.	.	Alternaria gaisen;Parastagonospora nodorum Sn4;Alternaria solani;Bipolaris maydis C5;Ascochyta rabiei;Alternaria tomatophila;Alternaria alternata;Alternaria dauci;Ascochyta lentis;Alternaria citriarbusti;Curvularia lunata m118;Alternaria sp. MG1;Phoma koolunga;Alternaria macrospora;Parastagonospora nodorum Sn79;Alternaria mali;Exserohilum turcica Et28A;Alternaria destruens;Alternaria limoniaspera…	Pleosporales	order	49	2	1688.5
PC_00SLHY	.	.	Zymoseptoria tritici IPO323;Zymoseptoria tritici ST99CH_1A5;Passalora fulva;Zymoseptoria tritici ST99CH_3D1;Wallemia mellicola;Wallemia mellicola CBS 633.66;Zymoseptoria tritici ST99CH_1E4;Dothistroma septosporum NZE10;Zymoseptoria tritici ST99CH_3D7;Pseudocercospora eumusae;Pseudocercospora musae;Ramularia collo-cygni	Dikarya	subkingdom	11	4	171.5
PC_00SN8T	.	.	Sphaerosporella brunnea;Ascodesmis nigricans;Pyronema omphalodes CBS 100304;Tuber aestivum	Pezizales	order	4	2	1371.5
PC_00SP0W	.	.	Coemansia reversa NRRL 1564;Linderina pennispora	Kickxellaceae	family	2	2	1092
PC_00SPJO	.	.	Cordyceps javanica;Trichophyton rubrum CBS 289.86;Trichophyton soudanense CBS 452.61;Lobosporangium transversale;Trichophyton tonsurans CBS 112818;Trichophyton rubrum CBS 735.88;Trichophyton rubrum CBS 202.88;Microsporum canis CBS 113480;Beauveria bassiana;Trichophyton rubrum MR850;Beauveria bassiana ARSEF 2860;Trichophyton equinum CBS 127.97;Mortierella verticillata NRRL 6337;Trichophyton interd…	Fungi	kingdom	18	5	78
PC_00SPNM	.	.	Cyberlindnera jadinii;Cyberlindnera jadinii NRRL Y-1542;Cyberlindnera fabianii;[Candida] boidinii	Saccharomycetales	order	12	2	776
PC_00SQX1	.	.	Cercospora zeina;Cercospora beticola;Cercospora berteroae;Ramularia collo-cygni	Mycosphaerellaceae	family	4	2	835.5
PC_00SS27	.	.	Friedmanniomyces endolithicus;Friedmanniomyces simplex;Passalora fulva;Rachicladosporium sp. CCFEE 5018;Rachicladosporium antarcticum	Dothideomycetidae	subclass	8	3	937
PC_00SSLZ	.	.	Piromyces sp. E2;Neocallimastix californiae	Neocallimastigaceae	family	2	2	420
PC_00SUD6	.	.	Basidiobolus meristosporus CBS 931.73	Basidiobolus meristosporus CBS 931.73	strain	2	2	773
PC_00SV77	.	.	Fusarium fujikuroi IMI 58289;Clohesyomyces aquaticus;Fusarium oxysporum Fo5176;Fusarium oxysporum;Fusarium fujikuroi	leotiomyceta	clade	6	3	179
PC_00SX4M	.	.	Exophiala oligosperma;Monosporascus sp. GIB2	leotiomyceta	clade	2	2	96.5
PC_00SY5M	.	.	Moniliophthora perniciosa FA553;Phellinidium pouzarii;Phanerochaete carnosa HHB-10118-sp;Hericium alpestre	Agaricomycetes	class	7	2	83
PC_00SZX3	.	.	Spizellomyces punctatus DAOM BR117;Synchytrium endobioticum;Synchytrium microbalum;Powellomyces hirtus;Spizellomyces sp. 'palustris';Batrachochytrium dendrobatidis JAM81;Batrachochytrium salamandrivorans	Chytridiomycetes	class	7	3	477
PC_00T1JD	.	.	Pterula gracilis	Pterula gracilis	species	3	3	150
PC_00T1RO	.	.	Arthrobotrys flagrans;Drechslerella stenobrocha 248	Orbiliaceae	family	2	2	198.5
PC_00T2C7	.	.	Galerina marginata CBS 339.88;Psathyrella aberdarensis;Galerina marginata	Agaricales	order	3	2	615.5
PC_00T46D	.	.	Antrodiella citrinella;Dentipellis fragilis;Postia placenta	Agaricomycetes incertae sedis	no rank	3	2	750.5
PC_00T4C1	.	.	Basidiobolus meristosporus CBS 931.73;Spizellomyces punctatus DAOM BR117;Spizellomyces sp. 'palustris'	Fungi incertae sedis	no rank	3	2	379
PC_00T5X9	.	.	Clonostachys rosea;Hortaea werneckii	leotiomyceta	clade	3	2	581
PC_00T7IV	.	.	Rhizophagus irregularis DAOM 181602=DAOM 197198;Rhizophagus irregularis DAOM 197198w	Rhizophagus irregularis	species	2	2	2194
PC_00T9AE	.	.	Dendrothele bispora CBS 962.96	Dendrothele bispora CBS 962.96	strain	4	2	309.5
PC_00TCBV	.	.	Lasallia pustulata;Chaetothyriales sp. CBS 132003;Chaetothyriales sp. CBS 135597;Talaromyces islandicus;Chaetothyriales sp. CBS 134920;Chaetothyriales sp. CBS 134916	leotiomyceta	clade	6	2	680
PC_00TH04	.	.	Clonostachys epichloe;Burkholderia pseudomallei;Burkholderia pseudomallei 7894;Tilletia caries;Tilletia indica	cellular organisms	no rank	2	2	136.5
PC_00THAA	.	.	Rachicladosporium sp. CCFEE 5018;Rachicladosporium antarcticum	Rachicladosporium	genus	2	2	1742
PC_00TJEX	.	.	Botrytis paeoniae;Corynespora cassiicola Philippines;Monosporascus sp. GIB2;Botryotinia calthae;Alternaria alternata;Pezoloma ericae;Botrytis galanthina;Pyrenochaeta sp. DS3sAY3a;Chalara longipes BDJ;Phialocephala subalpina;Hyaloscypha variabilis F;Botrytis cinerea T4;Botryotinia narcissicola;Botrytis cinerea BcDW1	leotiomyceta	clade	17	7	1303
PC_00TNZH	.	.	Aspergillus luchuensis CBS 106.47;Aspergillus heteromorphus CBS 117.55;Aspergillus niger CBS 101883;Aspergillus phoenicis ATCC 13157;Aspergillus sydowii CBS 593.65;Aspergillus aculeatinus CBS 121060;Aspergillus bertholletius;Aspergillus sclerotiicarbonarius CBS 121057;Penicillium nalgiovense;Aspergillus avenaceus;Aspergillus japonicus CBS 114.51;Aspergillus mulundensis;Aspergillus parasiticus;Asp…	leotiomyceta	clade	101	2	697
PC_00TOFY	.	.	Verticillium longisporum;Xylaria hypoxylon;Xylaria longipes	Sordariomycetes	class	3	2	938
PC_00TQ5G	.	.	Fonsecaea monophora;Xylaria cubensis;Xylaria flabelliformis;Fonsecaea nubica	leotiomyceta	clade	3	2	1250
PC_00TT89	.	.	Rhizopogon vesiculosus;Pichia membranifaciens	Dikarya	subkingdom	3	2	1014
PC_00TUKV	.	.	Alternaria longipes;Alternaria brassicicola;Bondarzewia mesenterica;Alternaria brassicicola ATCC 96836	Dikarya	subkingdom	3	2	773
PC_00TVNT	.	.	Puccinia graminis f. sp. tritici 04KEN156/4;Puccinia striiformis f. sp. tritici PST-130;Puccinia coronata var. avenae f. sp. avenae;Puccinia triticina 1-1 BBBD Race 1;Puccinia striiformis f. sp. tritici;Puccinia striiformis;Puccinia graminis f. sp. tritici CRL 75-36-700-3;Puccinia striiformis f. sp. tritici PST-78;Puccinia graminis f. sp. tritici	Puccinia	genus	11	3	177
PC_00TY5H	.	.	Lentinula edodes;Piloderma croceum F 1598;Rhizopogon vinicolor AM-OR11-026;Hydnomerulius pinastri MD-312;Serpula lacrymans var. lacrymans S7.9;Gymnopus luxurians FD-317 M1;Armillaria mellea DSM 3731;Neolentinus lepideus HHB14362 ss-1;Serpula himantioides;Jaapia argillacea;Auriculariopsis ampla;Volvariella volvacea V23;Phellinidium pouzarii;Paxillus adelphus;Rhizopogon vesiculosus;Armillaria solid…	Agaricomycetes	class	67	8	392.5
PC_00U0CF	.	.	Sporothrix brasiliensis 5110;Sporothrix insectorum RCEF 264	Sporothrix	genus	2	2	499.5
PC_00U2R9	.	.	Grifola frondosa;Dichomitus squalens	Polyporales	order	2	2	294
PC_00U3DH	.	.	Rhizophagus irregularis DAOM 181602=DAOM 197198;Armillaria mellea DSM 3731;Neolentinus lepideus HHB14362 ss-1;Endogone;Volvariella volvacea V23;Serendipita indica DSM 11827;Pleurotus ostreatus PC9;Rhizophagus irregularis;Gymnopus androsaceus JB14;Obba rivulosa;Agaricus bisporus var. bisporus H97;Exidia glandulosa HHB12029;Rickenella mellea;Dichomitus squalens;Rhizophagus irregularis DAOM 197198w;…	Fungi	kingdom	132	7	823
PC_00U3F7	.	I1RG87#PHI:1358	Aspergillus heteromorphus CBS 117.55;Fusarium oxysporum f. sp. melonis 26406;Alternaria longipes;Ophiostoma novo-ulmi subsp. novo-ulmi H327;Chaetothyriales sp. CBS 134916;Penicillium nalgiovense;Beauveria bassiana;Clonostachys rosea;Arthrobotrys oligospora;Pseudogymnoascus sp. 24MN13;Epichloe gansuensis var. inebrians E818;Fusarium sp. AF-8;Baudoinia panamericana UAMH 10762;Monosporascus sp. CRB-…	Ascomycota	phylum	748	5	1128
PC_00U4H2	.	.	Fusarium vanettenii 77-13-4;Magnaporthiopsis poae ATCC 64411;Fibularhizoctonia sp. CBS 109695;Periconia macrospinosa	Dikarya	subkingdom	5	5	567
PC_00U5UV	.	.	Beauveria bassiana;Cordyceps fumosorosea ARSEF 2679;Beauveria bassiana ARSEF 2860;Metarhizium rileyi RCEF 4871;Akanthomyces lecanii RCEF 1005;Drechmeria coniospora;Beauveria bassiana D1-5;Beauveria brongniartii RCEF 3172;Cordyceps militaris;Cordyceps militaris CM01;Metarhizium rileyi	Hypocreales	order	20	2	525
PC_00U8PM	.	.	Trichosporon asahii var. asahii CBS 8904;Cryptococcus neoformans var. grubii A1-35-8;Cryptococcus gattii VGII Ram5;Cryptococcus gattii VGII MMRL2647;Kwoniella dejecticola CBS 10117;Cryptococcus neoformans var. grubii MW-RSA1955;Cryptococcus neoformans var. grubii A2-102-5;Cryptococcus neoformans var. grubii MW-RSA36;Cryptococcus neoformans var. grubii Bt63;Tremella mesenterica;Cryptococcus gattii…	Tremellomycetes	class	54	6	511
PC_00UE0L	.	A0A1B0RFQ0#PHI:6402;D5KLB5#PHI:5474;D5KLB3#PHI:5475	Aspergillus luchuensis CBS 106.47;Aspergillus thermomutatus;Aspergillus kawachii;Aspergillus phoenicis ATCC 13157;Aspergillus niger CBS 101883;Aspergillus sydowii CBS 593.65;Aspergillus aculeatinus CBS 121060;Aspergillus sclerotiicarbonarius CBS 121057;Aspergillus fischeri NRRL 181;Aspergillus japonicus CBS 114.51;Pseudocercospora musae;Passalora fulva;Aspergillus niger ATCC 1015;Aspergillus welw…	Fungi	kingdom	99	21	94
PC_00UGK2	.	.	Ustilago hordei;Pseudozyma hubeiensis SY62;Testicularia cyperi;Moesziomyces antarcticus T-34;Moesziomyces aphidis DSM 70725;Ustilago trichophora;Moesziomyces antarcticus;Sporisorium graminicola;Melanopsichium pennsylvanicum 4;Kalmanozyma brasiliensis;Ustilago maydis 521;Kalmanozyma brasiliensis GHG001;Sporisorium reilianum SRZ2;Ustilago hordei Uh4857-4;Sporisorium scitamineum;Ustilago bromivora	Ustilaginales	order	15	3	789
PC_00UKMG	.	.	Escherichia coli O26:H11 str. 2009C-3612;Escherichia coli BIDMC 17A;Leptospira interrogans serovar Copenhageni str. Fiocruz LV3879;Escherichia coli 2-474-04_S3_C1;Bordetella pertussis H973;Escherichia coli KTE70;Escherichia coli DEC15D;Escherichia coli 0.1304;Leptospira interrogans str. UI 08452;Escherichia coli O121:H19 str. 2009C-4750;Escherichia coli O104:H4 str. 04-8351;Escherichia coli HVH 1…	root	no rank	33	21	581
PC_00UL6E	.	.	Burkholderia mallei PRL-20;Muscisaxicola frontalis;Tuberaphis plicator;Burkholderia pseudomallei CS;Burkholderia pseudomallei BCC215;Corythoichthys;Fauveliopsis;Burkholderia pseudomallei CB;Micrixalus kottigeharensis;Burkholderia pseudomallei 9;Burkholderia pseudomallei DM98;Burkholderia pseudomallei OS;Clonostachys epichloe;Burkholderia pseudomallei Bp22;Burkholderia mallei;Burkholderia pseudoma…	cellular organisms	no rank	2	2	306.5
PC_00ULTT	.	.	Mycobacterium avium subsp. paratuberculosis CLIJ361;Hemipholiota;Cladonia ravenelii;Leuconostoc inhae KCTC 3774	cellular organisms	no rank	2	2	135.5
PC_00UM93	.	E3QHX9#PHI:6227	Saccharomyces cerevisiae YJM978;Zygosaccharomyces bailii;Fusarium oxysporum f. sp. melonis 26406;Saccharomyces cerevisiae YJM1400;Ophiostoma novo-ulmi subsp. novo-ulmi H327;Malassezia globosa CBS 7966;Diversispora versiformis;Candida albicans P78042;Meyerozyma guilliermondii ATCC 6260;Gymnopus androsaceus JB14;Metarhizium acridum;Baudoinia panamericana UAMH 10762;Monosporascus sp. CRB-8-3;Sacchar…	Fungi	kingdom	1432	39	1059
PC_00UMVT	.	.	Cordyceps javanica;Aspergillus thermomutatus;Smittium angustum;Aspergillus terreus NIH2624;Aspergillus niger CBS 101883;Pseudogymnoascus sp. WSF 3629;Ophiostoma novo-ulmi subsp. novo-ulmi H327;Aspergillus sydowii CBS 593.65;Cladophialophora carrionii CBS 160.54;Aspergillus bertholletius;Penicillium nalgiovense;Cladophialophora carrionii;Cladophialophora immunda;Beauveria bassiana;Penicillium nord…	Fungi	kingdom	226	3	635
PC_00UT0Q	.	.	Escherichia coli 99.1781;Escherichia coli B17;Escherichia coli 0.1304;Escherichia coli PA11;Escherichia coli 95.0083;Escherichia coli O157:H7 str. 2011EL-2097;Escherichia coli TW09195;Escherichia coli TW07945;Escherichia coli O157:H7 str. TW14313;Escherichia coli O157:H7 str. K5460;Escherichia coli 97.1742;Escherichia coli O157:H7 str. 2011EL-2109;Escherichia coli 93.0055;Escherichia coli O157:H7…	cellular organisms	no rank	4	2	1012
PC_00UTCH	.	.	Escherichia coli 99.1781;Burkholderia pseudomallei HBPUB10303a;Escherichia coli B17;Escherichia coli 2.3916;Escherichia coli 2-474-04_S3_C1;Burkholderia pseudomallei 1026b;Escherichia coli 2722950;Escherichia coli UMEA 3609-1;Escherichia coli 0.1304;Escherichia coli PA11;Escherichia coli H386;Escherichia coli 95.0083;Escherichia coli KTE40;Escherichia coli 2741950;Escherichia coli O157:H7 str. 20…	cellular organisms	no rank	7	4	338
PC_00UTJY	.	.	Pyrenophora seminiperda CCB06;Microdochium bolleyi;Pyrenophora tritici-repentis;Clohesyomyces aquaticus;Neofusicoccum parvum UCRNP2;Alternaria alternata;Pyrenochaeta sp. DS3sAY3a;Diplodia corticola;Pyrenophora teres f. teres 0-1;Phoma koolunga	leotiomyceta	clade	10	3	895
PC_00UVKU	.	.	Marssonina brunnea f. sp. 'multigermtubi' MB_m1;Rhynchosporium secalis;Rhynchosporium agropyri;Marssonina coronariae;Cadophora sp. DSE1049;Rhynchosporium commune	Helotiales	order	6	2	1173
PC_00UVT0	.	.	Burkholderia sp. 137;Burkholderia pseudomallei MSHR2138;Burkholderia pseudomallei TSV5;Burkholderia pseudomallei MSHR3960;Burkholderia pseudomallei MSHR491;Burkholderia pseudomallei 576;Burkholderia pseudomallei str. NCTC 13392 substr. morphotype_7;Burkholderia pseudomallei MSHR1000;Burkholderia pseudomallei MSHR4303;Burkholderia pseudomallei str. NCTC 13392 substr. morphotype_5;Burkholderia thai…	root	no rank	4	3	74
PC_00UXMM	.	.	Cryptococcus neoformans var. grubii A1-35-8;Cryptococcus gattii VGII Ram5;Cryptococcus gattii VGII MMRL2647;Kwoniella dejecticola CBS 10117;Cryptococcus neoformans var. grubii A2-102-5;Cryptococcus neoformans var. grubii Bt63;Cryptococcus gattii VGII LA55;Cryptococcus neoformans var. grubii MW-RSA1955;Cryptococcus neoformans var. grubii MW-RSA36;Cryptococcus gattii WM276;Cryptococcus gattii E566;…	Tremellales	order	38	2	396
PC_00UXYE	.	.	Penicillium polonicum;Penicillium solitum	Penicillium	genus	3	2	527.5
PC_00V086	.	.	Penicillium solitum;Penicillium expansum;Penicillium camemberti;Penicillium camemberti FM 013;Penicillium vulpinum;Talaromyces stipitatus ATCC 10500;Talaromyces verruculosus	Eurotiales	order	7	2	344.5
PC_00V2HJ	.	.	Verticillium longisporum;Talaromyces atroroseus;Aspergillus oryzae;Smittium culicis	Fungi	kingdom	5	4	603
PC_00V3TP	.	.	Colletotrichum higginsianum IMI 349063;Colletotrichum higginsianum;Akanthomyces lecanii RCEF 1005;Stachybotrys chartarum IBT 7711;Cryomyces minteri	leotiomyceta	clade	4	4	116
PC_00V47M	.	.	Ambrosiozyma philentoma;[Candida] arabinofermentans NRRL YB-2248	Saccharomycetales	order	3	2	370.5
PC_00V5SK	.	.	Moesziomyces antarcticus T-34;Sporisorium scitamineum;Ustilago trichophora;Moesziomyces antarcticus;Ustilago maydis 521;Kalmanozyma brasiliensis GHG001;Moesziomyces aphidis DSM 70725;Sporisorium graminicola;Sporisorium reilianum SRZ2;Ustilago hordei Uh4857-4;Ustilago bromivora;Ustilago hordei;Anthracocystis flocculosa;Testicularia cyperi;Pseudozyma hubeiensis SY62;Anthracocystis flocculosa PF-1;M…	Ustilaginales	order	17	2	541
PC_00V6RT	.	.	Sphaerobolus stellatus SS14;Sphaerobolus stellatus;Pseudocercospora fijiensis CIRAD86	Dikarya	subkingdom	2	2	257
PC_00V7J0	.	.	Colletotrichum orbiculare MAFF 240422;Colletotrichum fructicola Nara gc5;Colletotrichum simmondsii;Colletotrichum nymphaeae SA-01;Colletotrichum asianum	Colletotrichum	genus	5	2	1119
PC_00V8RH	.	.	Fusarium coffeatum;Fusarium graminearum PH-1;Fonsecaea nubica;Fonsecaea monophora;Fusarium graminearum	leotiomyceta	clade	5	2	870
PC_00V90Q	.	.	Aspergillus sydowii CBS 593.65;Valsa mali	leotiomyceta	clade	2	2	241.5
PC_00V98P	.	.	Allomyces macrogynus ATCC 38327	Allomyces macrogynus ATCC 38327	strain	8	2	1139.5
PC_00VAMD	.	.	Madurella mycetomatis;Pseudomassariella vexata;Chaetomium globosum CBS 148.51;Thermothelomyces thermophilus ATCC 42464;Coniochaeta sp. 2T2.1;Coniochaeta ligniaria NRRL 30616	Sordariomycetes	class	7	3	261
PC_00VBZ8	.	.	Aspergillus niger;Aspergillus awamori	Aspergillus	genus	2	2	764.5
PC_00VEHU	.	.	Leptospira interrogans serovar Copenhageni str. M20;Leptospira borgpetersenii str. 200701203;Leptospira borgpetersenii str. Noumea 25;Leptospira interrogans serovar Bulgarica str. Mallika;Leptospira interrogans serovar Icterohaemorrhagiae str. Verdun HP;Leptospira interrogans serovar Australis str. 200703203;Phoma sp. It 2-3;Leptospira borgpetersenii str. Brem 328;Leptospira borgpetersenii serova…	cellular organisms	no rank	6	6	55
PC_00VJLV	.	.	Hypholoma sublateritium;Laccaria amethystina LaAM-08-1;Hypholoma sublateritium FD-334 SS-4;Panaeolus cyanescens;Hebeloma cylindrosporum h7	Agaricales	order	4	3	1748
PC_00VJZL	.	.	Testicularia cyperi;Moesziomyces antarcticus	Ustilaginales	order	3	2	1540
PC_00VLUP	.	.	Chytriomyces confervae	Chytriomyces confervae	species	2	2	1667.5
PC_00VP36	.	.	Escherichia coli O26:H11 str. 2009C-3612;Escherichia coli O45:H2 str. 2010C-4211;Escherichia coli BIDMC 17A;Escherichia coli O103:H2 str. CVM9450;Shigella flexneri 6;Escherichia coli 2-474-04_S3_C1;Bordetella pertussis H973;Escherichia coli KTE70;Escherichia coli DEC15D;Escherichia coli 0.1304;Escherichia coli O121:H19 str. 2009C-4750;Shigella sonnei 3226-85;Escherichia coli O104:H4 str. 04-8351;…	root	no rank	8	5	290
PC_00VVWZ	.	.	Pyrenophora teres f. maculata;Pyricularia oryzae Y34;Ascochyta rabiei;Pyricularia pennisetigena;Verticillium nonalfalfae;Pyrenophora teres f. teres;Diplodia seriata;Pyricularia sp. CBS 133598;Macrophomina phaseolina MS6;Chlorociboria aeruginascens;Phialemoniopsis curvata;Verticillium longisporum;Diplodia corticola;Lasiodiplodia theobromae	leotiomyceta	clade	22	3	1219
PC_00VWDH	.	.	Hydnomerulius pinastri MD-312;Armillaria mellea DSM 3731;Neolentinus lepideus HHB14362 ss-1;Ceratobasidium theobromae;Ganoderma boninense;Volvariella volvacea V23;Serendipita indica DSM 11827;Pleurotus ostreatus PC9;Gymnopus androsaceus JB14;Obba rivulosa;Agaricus bisporus var. bisporus H97;Exidia glandulosa HHB12029;Rickenella mellea;Dichomitus squalens;Sphaerobolus stellatus;Exidia glandulosa;H…	Basidiomycota	phylum	149	3	1007
PC_00VYV6	.	.	Tilletia caries;Tilletia controversa;Tilletia indica	Tilletia	genus	4	3	466
PC_00VZXT	.	.	Laccaria amethystina LaAM-08-1;Laccaria bicolor;Laccaria bicolor S238N-H82;Serendipita vermifera MAFF 305830	Agaricomycetes	class	13	2	693.5
PC_00W12G	.	.	Alternaria gaisen;Histoplasma capsulatum NAm1;Hortaea werneckii;Trichophyton equinum CBS 127.97;Monilinia fructigena;Ascodesmis nigricans;Aureobasidium pullulans;Aspergillus calidoustus;Phaeomoniella chlamydospora;Alternaria porri;Botryotinia narcissicola;Coccidioides immitis H538.4	Pezizomycotina	subphylum	14	5	744
PC_00W16E	.	.	Cryomyces minteri;Diplodia corticola;Pyrenophora tritici-repentis;Lasiodiplodia theobromae	Dothideomycetes	class	5	2	1821.5
PC_00W5CF	.	.	Lentinula edodes;Trametes pubescens;Neolentinus lepideus HHB14362 ss-1;Stereum hirsutum FP-91666 SS1;Trametes versicolor FP-101664 SS1;Ceratobasidium theobromae;Auriculariopsis ampla;Rhizoctonia solani AG-8 WAC10335;Lentinus tigrinus ALCF2SS1-6;Gymnopus androsaceus JB14;Gloeophyllum trabeum;Moniliophthora roreri MCA 2997;Peniophora sp. CBMAI 1063;Heterobasidion annosum;Heterobasidion irregulare T…	Agaricomycetes	class	31	4	487.5
PC_00W6AK	.	.	Aspergillus parasiticus SU-1	Aspergillus parasiticus SU-1	strain	2	2	598.5
PC_00W9PU	.	.	Mucor ambiguus;Lichtheimia corymbifera JMRC:FSU:9682;Absidia glauca	Mucorales	order	3	3	693
PC_00WFL9	.	.	Glonium stellatum;Ascochyta lentis	Pleosporomycetidae	subclass	2	2	142.5
PC_00WHI4	.	.	[Candida] glabrata CBS 138;[Candida] glabrata	[Candida] glabrata	species	5	2	294.5
PC_00WJF2	.	.	Ophiocordyceps polyrhachis-furcata BCC 54312;Colletotrichum orbiculare MAFF 240422;Purpureocillium lilacinum	Hypocreomycetidae	subclass	3	3	762
PC_00WL31	.	.	Aspergillus fijiensis CBS 313.89;Chalara longipes BDJ;Cadophora sp. DSE1049;Hyaloscypha bicolor E;Hyaloscypha variabilis F	leotiomyceta	clade	5	4	338
PC_00WLHE	.	.	Hirsutella minnesotensis 3608;Ophiocordyceps australis	Ophiocordycipitaceae	family	6	3	475
PC_00WPP6	.	.	Rhizophagus clarus;Rhizophagus irregularis;Rhizophagus irregularis DAOM 181602=DAOM 197198	Rhizophagus	genus	5	3	380
PC_00WRWV	.	.	Diversispora versiformis;Rhizoclosmatium globosum;Diversispora epigaea	Fungi incertae sedis	no rank	4	2	433
PC_00WV4D	.	.	Parastagonospora nodorum Sn4;Ascochyta rabiei;Corynespora cassiicola Philippines;Parastagonospora nodorum Sn79;Pyrenophora teres f. teres;Rhytidhysteron rufulum;Paraphaeosphaeria sporulosa;Leptosphaeria maculans JN3;Ascochyta lentis;Epicoccum nigrum;Hysterium pulicare;Parastagonospora nodorum SN15;Phoma koolunga;Pyrenophora teres f. teres 0-1;Ascochyta fabae	Pleosporomycetidae	subclass	27	2	485.5
PC_00WWH2	.	.	Monosporascus sp. 5C6A;Hortaea werneckii;Sporothrix insectorum RCEF 264	leotiomyceta	clade	6	3	744
PC_00WWOF	.	.	Bondarzewia mesenterica;Postia placenta Mad-698-R;Postia placenta;Grifola frondosa	Agaricomycetes incertae sedis	no rank	3	2	668.5
PC_00WX3S	.	.	Hypoxylon sp. CI-4A;Pseudogymnoascus sp. VKM F-4513 (FW-928)	sordariomyceta	clade	2	2	956.5
PC_00WXMF	.	.	Candida maltosa Xu316;Nakazawaea wickerhamii;[Candida] haemuloni;Candida albicans P76067;[Candida] duobushaemulonis;Candida albicans P37037;Candida albicans P37039;Candida albicans P75016;Candida albicans P87;Clavispora lusitaniae ATCC 42720;Candida albicans P34048;Candida albicans P37005;Candida albicans P60002;Candida viswanathii;Candida tropicalis MYA-3404;Lodderomyces elongisporus NRRL YB-423…	Saccharomycetales	order	57	4	224.5
PC_00WXQP	.	.	Armillaria ostoyae;Armillaria mellea DSM 3731;Armillaria cepistipes	Armillaria	genus	3	2	1272.5
PC_00WZ0W	.	.	Pseudogymnoascus sp. 24MN13;Coccidioides immitis H538.4	leotiomyceta	clade	3	2	82.5
PC_00WZ1Y	.	.	Rhodotorula diobovata;Moesziomyces antarcticus T-34;Meira miltonrushii;Rhodotorula toruloides;Sporisorium scitamineum;Microbotryum lychnidis-dioicae p1A1 Lamole;Rhodotorula sp. CCFEE 5036;Sporidiobolus salmonicolor;Microbotryum saponariae;Moesziomyces antarcticus;Ustilago trichophora;Cronartium quercuum f. sp. fusiforme G11;Puccinia coronata var. avenae f. sp. avenae;Ustilago maydis 521;Rhodotoru…	Fungi	kingdom	89	2	1127.5
PC_00X0AV	.	.	Verticillium longisporum	Verticillium longisporum	species	2	2	453.5
PC_00X1B9	.	.	Neocallimastix californiae;Anaeromyces robustus	Neocallimastigaceae	family	2	2	923
PC_00X5BC	.	.	Lachancea meyersii CBS 8951;Eremothecium cymbalariae DBVPG#7215;Eremothecium gossypii;Lachancea dasiensis CBS 10888;Lachancea sp. CBS 6924;Lachancea thermotolerans CBS 6340;Lachancea lanzarotensis;Lachancea quebecensis;Eremothecium gossypii FDAG1;Lachancea nothofagi CBS 11611;Saccharomycetaceae sp. 'Ashbya aceri';Lachancea fermentati;Eremothecium sinecaudum;Eremothecium gossypii ATCC 10895	Saccharomycetaceae	family	12	2	342
PC_00X794	.	.	Piromyces sp. E2;Orpinomyces sp.;Neocallimastix californiae;Anaeromyces robustus	Neocallimastigaceae	family	8	3	446
PC_00X7KG	.	.	Mixia osmundae IAM 14324;Melampsora lini;Puccinia graminis f. sp. tritici 04KEN156/4;Puccinia striiformis f. sp. tritici PST-130;Acaromyces ingoldii;Cronartium quercuum f. sp. fusiforme G11;Puccinia coronata var. avenae f. sp. avenae;Tilletiopsis washingtonensis;Puccinia striiformis f. sp. tritici PST-78;Puccinia triticina 1-1 BBBD Race 1;Melampsora larici-populina 98AG31;Puccinia striiformis;Cer…	Basidiomycota	phylum	21	3	541
PC_00XHAN	.	.	Phakopsora pachyrhizi;Rhizoctonia solani AG-1 IB;Ceratobasidium theobromae;Fomitiporia mediterranea;Rhizoctonia solani AG-8 WAC10335;Serendipita indica DSM 11827;Phellinidium pouzarii;Auricularia subglabra;Heterobasidion annosum;Fomitiporia mediterranea MF3/22;Heterobasidion irregulare TC 32-1;Serendipita vermifera MAFF 305830;Exidia glandulosa HHB12029;Exidia glandulosa;Sanghuangporus baumii;Bon…	Basidiomycota	phylum	22	3	281
PC_00XMBN	.	.	Neolentinus lepideus HHB14362 ss-1;Schizophyllum commune H4-8	Agaricomycetes	class	3	2	149
PC_00XNKD	.	.	Lentinula edodes;Phellinidium pouzarii;Sanghuangporus baumii;Armillaria ostoyae;Rhizopogon vesiculosus;Bondarzewia mesenterica;Armillaria mellea DSM 3731;Dentipellis fragilis;Rhizoctonia solani AG-1 IA;Armillaria cepistipes	Agaricomycetes	class	11	2	831
PC_00XPPB	.	.	Aspergillus lentulus;Aureobasidium pullulans;Neofusicoccum parvum UCRNP2	leotiomyceta	clade	3	2	522
PC_00XT19	.	.	Rhizopogon vesiculosus;Dentipellis fragilis	Agaricomycetes	class	2	2	1095.5
PC_00XTKE	.	.	Rhizopogon vinicolor AM-OR11-026;Peniophora sp. CBMAI 1063;Basidiobolus meristosporus CBS 931.73	Fungi	kingdom	8	2	57.5
PC_00XWDI	.	.	Stemphylium lycopersici;Pyrenophora seminiperda CCB06;Alternaria mali	Pleosporaceae	family	4	2	1725.5
PC_00Y1Z2	.	.	Kalmanozyma brasiliensis;Ustilago maydis 521;Kalmanozyma brasiliensis GHG001	Ustilaginaceae	family	2	2	1061
PC_00Y4WM	.	.	Sphaerobolus stellatus SS14;Moniliophthora perniciosa FA553;Sphaerobolus stellatus	Agaricomycetes	class	2	2	68
PC_00Y76K	.	.	Burkholderia pseudomallei TSV5;Mycobacterium avium subsp. paratuberculosis CLIJ644;Mycobacterium avium subsp. paratuberculosis JTC 1285;Methylobacterium sp. xct7;Mycobacterium avium subsp. paratuberculosis Pt144;Mycobacterium avium subsp. paratuberculosis 1281;Mycobacterium avium subsp. paratuberculosis S397;Burkholderia pseudomallei MSHR2451;Burkholderia pseudomallei 112;Burkholderia pseudomalle…	cellular organisms	no rank	6	4	285
PC_00Y7RM	.	.	Lentinula edodes;Gymnopus luxurians FD-317 M1;Tremella mesenterica;Cryptococcus wingfieldii;Kwoniella pini CBS 10737;Kwoniella mangroviensis CBS 8507;Plicaturopsis crispa FD-325 SS-3;Tremella mesenterica DSM 1558;Gymnopus androsaceus JB14;Cryptococcus wingfieldii CBS 7118;Kwoniella mangroviensis CBS 10435;Heterobasidion annosum;Heterobasidion irregulare TC 32-1;Melampsora lini;Cryptococcus amylol…	Basidiomycota	phylum	21	2	144.5
PC_00YBR1	.	.	Cordyceps javanica;Blastomyces gilchristii SLH14081;Emmonsia sp. CAC-2015a;Xylaria longipes;Xylaria grammica;Emergomyces pasteurianus Ep9510;Phialocephala scopiformis;Paracoccidioides brasiliensis Pb18;Histoplasma capsulatum H88;Coniochaeta pulveracea;Coniochaeta ligniaria NRRL 30616;Blastomyces dermatitidis ATCC 18188;Pseudogymnoascus sp. VKM F-4514 (FW-929);Pseudogymnoascus sp. VKM F-4513 (FW-9…	leotiomyceta	clade	71	5	1710
PC_00YD3S	.	.	Lentinula edodes;Anncaliia algerae PRA109;Jimgerdemannia flammicorona;uncultured Aspergillus;Hamiltosporidium tvaerminnensis;Sporisorium scitamineum;Rhizopus delemar RA 99-880;uncultured Candida;Trichophyton equinum CBS 127.97;Pyricularia oryzae;Mitosporidium daphniae;Rasamsonia emersonii CBS 393.64;Syncephalis pseudoplumigaleata;uncultured Zygosaccharomyces;Aspergillus tanneri;Hepatospora erioch…	Fungi	kingdom	26	19	145
PC_00YQN2	.	.	Rutstroemia sp. NJR-2017a BVV2;Glarea lozoyensis 74030;Rutstroemia sp. NJR-2017a BBW;Botryosphaeria dothidea;Rutstroemia sp. NJR-2017a WRK4;Chlorociboria aeruginascens;Cadophora sp. DSE1049;Talaromyces amestolkiae;Trichophyton mentagrophytes;Hyaloscypha bicolor E;Talaromyces cellulolyticus;Paracoccidioides brasiliensis Pb18	leotiomyceta	clade	12	2	1599
PC_00YR64	.	.	Penicillium polonicum;Colletotrichum orbiculare MAFF 240422;Rhytidhysteron rufulum;Pseudocercospora eumusae	leotiomyceta	clade	5	5	1696
PC_00YU6N	.	.	Pichia membranifaciens NRRL Y-2026;Pichia kudriavzevii;Pichia membranifaciens	Pichia	genus	4	3	2205
PC_00YV8N	.	.	Colletotrichum higginsianum;Verticillium longisporum;Colletotrichum higginsianum IMI 349063;Verticillium alfalfae VaMs.102	Glomerellales	order	3	2	257.5
PC_00YVE7	.	.	Kuraishia capsulata CBS 1993;Brettanomyces bruxellensis;Saturnispora dispora;Ambrosiozyma philentoma;Ogataea parapolymorpha DL-1;[Candida] arabinofermentans NRRL YB-2248;Brettanomyces bruxellensis CBS 2499;Ogataea polymorpha	Saccharomycetales	order	9	5	331
PC_00Z130	.	.	Hypoxylon sp. CI-4A;Hypoxylon sp. CO27-5;Eutypa lata UCREL1;Hypoxylon sp. EC38	Xylariales	order	5	4	336.5
PC_00Z1VA	.	.	Cordyceps javanica;Neonectria ditissima;Fusarium venenatum;Fusarium oxysporum f. sp. melonis 26406;Fusarium oxysporum f. sp. cepae;Fusarium fasciculatum;Fusarium oxysporum Fo5176;Fusarium verticillioides;Fusarium mangiferae;Fusarium virguliforme Mont-1;Fusarium odoratissimum NRRL 54006;Fusarium oxysporum f. sp. cubense;Beauveria bassiana;Fusarium fujikuroi IMI 58289;Fusarium oxysporum f. sp. radi…	Hypocreales	order	62	5	798
PC_00Z390	.	.	Alternaria solani;Aspergillus oryzae	leotiomyceta	clade	3	3	265
PC_00Z4PY	.	.	Epichloe elymi E56;Epichloe glyceriae E277;Magnaporthiopsis poae ATCC 64411;Hericium alpestre;Thermothielavioides terrestris NRRL 8126;Epichloe sylvatica;Fibroporia radiculosa;Rosellinia necatrix;Pseudogymnoascus sp. VKM F-4246;Monilinia fructicola	Dikarya	subkingdom	10	4	152
PC_00Z5C3	.	.	Mycobacterium avium subsp. paratuberculosis 08-8281;Mycobacterium avium subsp. paratuberculosis CLIJ644;Mycobacterium avium subsp. paratuberculosis 11-1786;Mycobacterium avium subsp. paratuberculosis Pt145;Mycobacterium avium subsp. paratuberculosis JTC 1285;Mycobacterium avium subsp. paratuberculosis 10-8425;Mycobacterium avium subsp. paratuberculosis Pt146;Mycobacterium avium subsp. paratubercu…	cellular organisms	no rank	2	2	415.5
PC_00Z7YE	.	.	Escherichia coli 99.1781;Burkholderia pseudomallei HBPUB10303a;Escherichia coli B17;Escherichia coli 0.1304;Escherichia coli PA11;Escherichia coli 95.0083;Escherichia coli O157:H7 str. 2011EL-2097;Burkholderia pseudomallei CB;Escherichia coli O55:H7 str. RM12579;Escherichia coli TW09195;Escherichia coli O145:NM str. 2010C-4557C2;Escherichia coli EC1862;Escherichia coli TW07945;Escherichia coli O1…	root	no rank	14	9	567
PC_00Z8LT	.	.	Puccinia triticina 1-1 BBBD Race 1	Puccinia triticina 1-1 BBBD Race 1	strain	2	2	541.5
PC_00ZF3P	.	.	Pseudogymnoascus sp. VKM F-4520 (FW-2644);Pseudogymnoascus sp. VKM F-4515 (FW-2607);Aspergillus lentulus;Omphalotus olearius;Pseudogymnoascus sp. VKM F-4518 (FW-2643)	Dikarya	subkingdom	5	2	476.5
PC_00ZF7V	PtrToxB;M.TH16.EuGene_00106621;M.BR29.EuGene_00126081;M.BR29.EuGene_00085071;M.TH16.EuGene_00135161	Q8J0U6#PHI:2450	Alternaria solani;Pyricularia oryzae Y34;Pyricularia oryzae 70-15;Colletotrichum trifolii;Pyrenophora tritici-repentis;Colletotrichum sidae;Colletotrichum fructicola;Colletotrichum higginsianum IMI 349063;Pyrenophora seminiperda CCB06;Exserohilum turcica Et28A;Colletotrichum fructicola Nara gc5;Pyricularia oryzae P131;Pyrenophora bromi;Pyrenophora teres f. maculata;Colletotrichum orbiculare MAFF …	leotiomyceta	clade	53	9	87
PC_00ZH0U	.	.	Sclerotinia sclerotiorum;Sclerotinia sclerotiorum 1980 UF-70;Ascodesmis nigricans	Pezizomycotina	subphylum	3	2	707.5
PC_00ZIII	.	.	Verticillium longisporum;Blumeria graminis f. sp. tritici 96224	sordariomyceta	clade	2	2	170
PC_00ZJ7P	.	.	Puccinia graminis f. sp. tritici 04KEN156/4;Puccinia striiformis f. sp. tritici PST-130;Puccinia coronata var. avenae f. sp. avenae;Puccinia triticina 1-1 BBBD Race 1;Puccinia striiformis f. sp. tritici;Puccinia graminis f. sp. tritici CRL 75-36-700-3;Puccinia striiformis;Puccinia striiformis f. sp. tritici PST-78;Puccinia graminis f. sp. tritici;Puccinia sorghi	Puccinia	genus	18	2	543
PC_00ZJ89	.	.	Madurella mycetomatis;Pseudogymnoascus sp. VKM F-4520 (FW-2644);Elsinoe australis;Phialophora attinorum;Colletotrichum gloeosporioides Cg-14;Trichoderma guizhouense;Pseudogymnoascus sp. VKM F-4518 (FW-2643)	leotiomyceta	clade	8	3	1531
PC_00ZJDW	.	.	Mycena chlorophos;Psilocybe cubensis	Agaricales	order	2	2	188.5
PC_00ZK36	.	.	Monosporascus sp. mg162;Monosporascus sp. CRB-9-2;Monosporascus sp. MG133;Phialocephala subalpina;Monosporascus sp. CRB-8-3	sordariomyceta	clade	5	2	213.5
PC_00ZLFH	.	.	Rhizopogon vesiculosus;Fibularhizoctonia sp. CBS 109695	Agaricomycetidae	subclass	2	2	243
PC_00ZM3Y	.	.	Scleroderma citrinum Foug A;Batrachochytrium salamandrivorans	Fungi	kingdom	2	2	93.5
PC_00ZMZZ	.	.	Phlebia centrifuga;Hydnomerulius pinastri MD-312;Wallemia hederae;Wallemia mellicola CBS 633.66;Serendipita vermifera 'subsp. bescii';Serendipita indica DSM 11827;Steccherinum ochraceum;Gloeophyllum trabeum;Sistotremastrum niveocremeum HHB9708;Phlebiopsis gigantea;Sistotremastrum suecicum HHB10207 ss-3;Wallemia mellicola;Gloeophyllum trabeum ATCC 11539;Peniophora sp. CONTA;Paxillus involutus ATCC…	Basidiomycota	phylum	19	3	372
PC_00ZPGL	.	.	Sugiyamaella lignohabitans;Tilletia indica	Dikarya	subkingdom	2	2	197
PC_00ZPJ6	.	.	Ascobolus immersus RN42;Sistotremastrum niveocremeum HHB9708	Dikarya	subkingdom	2	2	606.5
PC_00ZPON	.	.	Hortaea werneckii EXF-2000;Paracoccidioides brasiliensis	leotiomyceta	clade	2	2	982
PC_00ZSLC	.	.	Penicillium decumbens;Penicillium brasilianum;Penicillium arizonense	Penicillium	genus	3	2	380.5
PC_00ZUZE	.	.	Aspergillus flavus;Aspergillus pseudocaelatus	Aspergillus	genus	2	2	471.5
PC_00ZVSH	.	.	Fusarium oxysporum f. sp. cubense;Fusarium oxysporum Fo47;Fusarium oxysporum f. sp. radicis-lycopersici 26381;Fusarium oxysporum f. sp. melonis 26406;Fusarium oxysporum;Fusarium sp. FOSC 3-a;Fusarium oxysporum NRRL 32931;Fusarium oxysporum f. sp. lycopersici 4287;Fusarium oxysporum f. sp. narcissi;Fusarium oxysporum f. sp. lycopersici MN25;Fusarium verticillioides;Fusarium odoratissimum NRRL 54006	Fusarium	genus	9	2	620
PC_00ZVZG	.	.	Powellomyces hirtus;Spizellomyces punctatus DAOM BR117;Spizellomyces sp. 'palustris'	Spizellomycetales	order	3	2	787.5
PC_00ZXW3	.	.	Coprinopsis cinerea okayama7#130;Coprinopsis marcescibilis;Coprinopsis cinerea;Coprinellus micaceus;Psathyrella aberdarensis;Psilocybe serbica;Psilocybe cyanescens;Coprinopsis cinerea AmutBmut pab1-1;Hebeloma cylindrosporum h7	Agaricales	order	8	2	416
PC_0100G7	.	.	Pneumocystis jirovecii SE8;Pneumocystis murina B123;Pneumocystis carinii B80;Pneumocystis jirovecii RU7;Pneumocystis jirovecii	Pneumocystis	genus	4	2	1031
PC_0100UH	.	.	Capronia epimyces CBS 606.96;Capronia coronata CBS 617.96;Exophiala dermatitidis NIH/UT8656;Exophiala aquamarina CBS 119918;Exophiala spinifera;Exophiala xenobiotica;Exophiala sideris;Exophiala oligosperma	Herpotrichiellaceae	family	8	3	255
PC_0101RK	.	.	Beauveria bassiana D1-5	Beauveria bassiana D1-5	strain	2	2	1272
PC_01025Q	.	W9BFU2#PHI:7946	Escherichia coli O26:H11 str. 2009C-3612;Escherichia coli O45:H2 str. 2010C-4211;Escherichia coli O103:H2 str. CVM9450;Shigella flexneri 6;Escherichia coli 2-474-04_S3_C1;Bordetella pertussis H973;Escherichia coli DEC15D;Escherichia coli 0.1304;Escherichia coli O121:H19 str. 2009C-4750;Shigella sonnei 3226-85;Escherichia coli O104:H4 str. 04-8351;Shigella flexneri Shi06GS37;Escherichia coli TW091…	root	no rank	22	10	295
PC_010BVE	.	.	Ophiocordyceps polyrhachis-furcata BCC 54312;Purpureocillium lilacinum;Hypocrella siamensis;Ophiocordyceps sp. 'camponoti-saundersi'	Hypocreales	order	5	2	978.5
PC_010CA0	.	.	Rhizopus microsporus var. chinensis CCTCC M201021;Rhizopus stolonifer;Mucor ambiguus;Rhizopus delemar RA 99-880;Rhizopus microsporus;Mortierella verticillata NRRL 6337;Rhizopus azygosporus;Rhizopus microsporus ATCC 52813;Rhizopus microsporus var. microsporus;Parasitella parasitica	Mucoromycota	phylum	13	3	1176
PC_010DNY	.	.	Chaetothyriales sp. CBS 134916;Chaetothyriales sp. CBS 134920	unclassified Chaetothyriales	no rank	2	2	572
PC_010EJL	.	.	Jimgerdemannia flammicorona;Rhizophagus irregularis DAOM 181602=DAOM 197198;Meira miltonrushii;Lichtheimia ramosa;Rhizopus microsporus;Mucor circinelloides 1006PhL;Endogone;Hesseltinella vesiculosa;Gigaspora rosea;Absidia glauca;Rhizophagus clarus;Diversispora versiformis;Batrachochytrium dendrobatidis JAM81;Schizosaccharomyces cryophilus OY26;Mucor ambiguus;Terfezia boudieri ATCC MYA-4762;Puccin…	Fungi	kingdom	65	5	2638
PC_010FUZ	.	.	Talaromyces marneffei PM1;Talaromyces stipitatus ATCC 10500;Rasamsonia emersonii CBS 393.64	Trichocomaceae	family	3	2	674
PC_010GGH	.	.	Puccinia striiformis	Puccinia striiformis	species	2	2	1267
PC_010OMT	.	.	Monosporascus sp. mg162;Monosporascus sp. 5C6A;Monosporascus sp. CRB-9-2;Monosporascus cannonballus;Monosporascus ibericus;Monosporascus sp. MC13-8B;Monosporascus sp. CRB-8-3	Monosporascus	genus	6	2	177.5
PC_010OS0	.	.	Fusarium graminearum PH-1;Fusarium graminearum	Fusarium graminearum	species	3	2	1145
PC_010P1I	.	G4MKP6#PHI:3161	Aspergillus heteromorphus CBS 117.55;Fusarium oxysporum f. sp. melonis 26406;Alternaria longipes;Ophiostoma novo-ulmi subsp. novo-ulmi H327;Chaetothyriales sp. CBS 134916;Diversispora versiformis;Penicillium nalgiovense;Beauveria bassiana;Clonostachys rosea;Arthrobotrys oligospora;Pseudogymnoascus sp. 24MN13;Epichloe gansuensis var. inebrians E818;Rhizopus delemar RA 99-880;Fusarium sp. AF-8;Baud…	Fungi	kingdom	833	5	1888
PC_010PSS	.	.	Catenaria anguillulae PL171;Allomyces macrogynus ATCC 38327	Blastocladiales	order	3	2	1048
PC_010RN6	.	.	Scytalidium lignicola;Pseudocercospora musae	leotiomyceta	clade	2	2	1988.5
PC_010SH8	.	.	Spizellomyces punctatus DAOM BR117;Allomyces macrogynus ATCC 38327	Fungi incertae sedis	no rank	3	2	925.5
PC_010W4H	.	.	Diplodia seriata;Lentinula edodes	Dikarya	subkingdom	2	2	1117
PC_010W6I	.	.	Lentinula edodes	Lentinula edodes	species	2	2	411
PC_010X1M	.	.	Fusarium venenatum;Fusarium oxysporum f. sp. cepae;Fusarium oxysporum Fo5176;Fusarium odoratissimum NRRL 54006;Fusarium oxysporum f. sp. cubense;Fusarium fujikuroi IMI 58289;Fusarium oxysporum f. sp. radicis-cucumerinum;Fusarium graminearum PH-1;Fusarium oxysporum f. sp. conglutinans race 2 54008;Fusarium proliferatum;Fusarium oxysporum NRRL 32931;Fusarium longipes;Trichoderma brevicompactum;Fusa…	Sordariomycetes	class	30	5	555
PC_010Z4H	.	.	Piromyces sp. E2	Piromyces sp. E2	species	2	2	354
PC_010ZCY	.	.	Aspergillus luchuensis CBS 106.47;Aspergillus saccharolyticus JOP 1030-1;Aspergillus piperis CBS 112811;Exophiala mesophila;Aspergillus eucalypticola CBS 122712;Aspergillus heteromorphus CBS 117.55;Elaphomyces granulatus;Uncinocarpus reesii 1704;Aspergillus sydowii CBS 593.65;Aspergillus niger CBS 101883;Aspergillus novofumigatus IBT 16806;Aspergillus aculeatinus CBS 121060;Chaetothyriales sp. CB…	Eurotiomycetes	class	51	2	1972.5
PC_010ZUX	.	.	Jimgerdemannia lactiflua;Jimgerdemannia flammicorona;Basidiobolus meristosporus CBS 931.73	Fungi incertae sedis	no rank	3	2	953
PC_0114E9	.	.	Cercospora zeina;Aureobasidium pullulans	Dothideomycetidae	subclass	3	2	167
PC_0118K9	.	.	Cryptococcus wingfieldii CBS 7118;Cryptococcus amylolentus CBS 6039;Cryptococcus amylolentus CBS 6273;Cryptococcus wingfieldii	Cryptococcus	genus	7	2	632.5
PC_011CKP	.	.	Fusarium oxysporum f. sp. cubense race 1;Fusarium oxysporum f. sp. vasinfectum 25433;Aspergillus turcosus	leotiomyceta	clade	5	2	1091.5
PC_011D7E	.	.	Puccinia striiformis f. sp. tritici PST-78;Puccinia striiformis f. sp. tritici;Puccinia striiformis	Puccinia striiformis	species	3	2	220
PC_011E13	ALVp_11032.6;ALVi.Vi1.15;ALVi.Vi1.9;ALVi.Vi1.22;ALVp_11032.3;ALVi.Vi1.10;ALVi.Vi1.8;ALVi.1389.12	.	Venturia nashicola;Venturia pyrina;Venturia effusa;Venturia inaequalis	Venturia	genus	32	4	141.5
PC_011EDR	.	.	Armillaria ostoyae;Armillaria cepistipes	Armillaria	genus	3	2	558
PC_011F2C	.	.	Beauveria bassiana;Metarhizium majus ARSEF 297;Metarhizium anisopliae ARSEF 549;Metarhizium robertsii ARSEF 23;Metarhizium album ARSEF 1941	Hypocreales	order	7	3	280
PC_011GD8	.	.	Heterobasidion annosum;Heterobasidion irregulare TC 32-1;Schizophyllum commune H4-8;Puccinia coronata var. avenae f. sp. avenae;Punctularia strigosozonata HHB-11173 SS5	Basidiomycota	phylum	4	2	304.5
PC_011I05	.	.	Rhizopus delemar RA 99-880;Rhizopus azygosporus;Absidia repens	Mucorales	order	3	2	2633.5
PC_011KE3	.	.	Coleophoma cylindrospora;Fusarium fujikuroi;Fusarium proliferatum	sordariomyceta	clade	3	2	1167.5
PC_011KVP	.	.	Trichoderma gamsii;Trichoderma atroviride IMI 206040;Trichoderma harzianum;Monosporascus cannonballus;Lomentospora prolificans;Fusarium poae;Madurella mycetomatis;Aspergillus vadensis CBS 113365;Monosporascus sp. GIB2;Trichoderma atroviride;Aspergillus welwitschiae;Coleophoma cylindrospora;Hypoxylon sp. CI-4A;Trichoderma hamatum GD12;Sordaria macrospora k-hell;Rosellinia necatrix;Aspergillus scle…	leotiomyceta	clade	25	3	1666
PC_011N8Q	.	.	Alternaria tangelonis;Parastagonospora nodorum Sn4;Bipolaris maydis C5;Ascochyta rabiei;Alternaria gaisen;Alternaria brassicicola ATCC 96836;Alternaria tomatophila;Alternaria alternata;Alternaria longipes;Alternaria dauci;Ascochyta lentis;Alternaria citriarbusti;Epicoccum nigrum;Curvularia lunata m118;Alternaria sp. MG1;Pyrenophora tritici-repentis;Phoma koolunga;Pyrenophora seminiperda CCB06;Alt…	Pleosporales	order	56	2	682
PC_011OW9	.	.	Rhizophagus irregularis;Mycena chlorophos	Fungi	kingdom	2	2	308.5
PC_011POE	.	.	Neocallimastix californiae;Anaeromyces robustus	Neocallimastigaceae	family	8	5	847
PC_011TRN	.	.	Aspergillus oryzae;Aspergillus sp. HF37;Aspergillus sclerotialis;Verticillium longisporum;Phycomyces blakesleeanus	Fungi	kingdom	8	7	234
PC_011U1O	.	.	Pyricularia sp. CBS 133598;Fusarium verticillioides	Sordariomycetes	class	3	2	1115.5
PC_011UVO	.	.	Trametes pubescens;Postia placenta Mad-698-R;Auricularia subglabra TFB-10046 SS5;Rhizophagus irregularis DAOM 181602=DAOM 197198;Rhizoctonia solani AG-1 IB;Rhizopus microsporus;Trametes versicolor FP-101664 SS1;Smittium culicis;Endogone;Zancudomyces culisetae;Gigaspora rosea;Fomitopsis pinicola FP-58527 SS1;Anaeromyces robustus;Smittium mucronatum;Diversispora versiformis;Antrodiella citrinella;P…	Fungi	kingdom	37	2	792.5
PC_011VGZ	.	.	Stemphylium lycopersici;Chaetothyriales sp. CBS 134920;Chaetothyriales sp. CBS 135597	leotiomyceta	clade	5	2	1155.5
PC_011VSF	.	.	Aspergillus heteromorphus CBS 117.55;Volvariella volvacea V23;Arthrobotrys oligospora;Pseudogymnoascus sp. 24MN13;Ceratocystis platani;Gymnopus androsaceus JB14;Agaricus bisporus;Monosporascus sp. CRB-8-3;Aspergillus niger ATCC 1015;Rickenella mellea;Aspergillus welwitschiae;Dichomitus squalens;Exidia glandulosa;Psilocybe serbica;Peniophora sp. CONTA;Peniophora sp. CONT;Aspergillus homomorphus CB…	Fungi	kingdom	474	2	990.5
PC_011VZY	.	.	Exophiala mesophila;Phialophora attinorum;Fusarium euwallaceae	leotiomyceta	clade	3	2	885.5
PC_011WNI	.	.	Fusarium longipes;Steccherinum ochraceum	Dikarya	subkingdom	2	2	840.5
PC_011WY7	.	.	Endogone sp. FLAS-F59071;Endogone;Jimgerdemannia flammicorona	Endogonaceae	family	3	2	517.5
PC_011X5F	.	.	Exophiala mesophila;Friedmanniomyces simplex;Hortaea werneckii	leotiomyceta	clade	7	2	823
PC_0122F5	.	.	Aspergillus oryzae;Aspergillus terreus;Saitoella complicata NRRL Y-17804;Aspergillus terreus NIH2624;Aspergillus lentulus;Talaromyces atroroseus;Aspergillus niger;Talaromyces marneffei PM1;Pyrenophora teres f. teres 0-1	Ascomycota	phylum	9	5	1054
PC_0124E5	.	.	Lentinula edodes	Lentinula edodes	species	3	2	351
PC_0125NX	.	.	Puccinia striiformis f. sp. tritici PST-130;Puccinia striiformis f. sp. tritici PST-78	Puccinia striiformis f. sp. tritici	forma specialis	2	2	477
PC_012898	.	.	Smittium angustum;Linderina pennispora;Catenaria anguillulae PL171;Dimargaris cristalligena;Smittium simulii;Coemansia reversa NRRL 1564	Fungi incertae sedis	no rank	7	2	546
PC_0128FF	.	.	Aspergillus thermomutatus;Penicillium sp. 'occitanis';Thermomyces lanuginosus SSBP;Byssochlamys spectabilis No. 5;Paracoccidioides lutzii Pb01;Trichophyton rubrum CBS 118892;Aspergillus lentulus;Aspergillus turcosus;Talaromyces verruculosus;Aspergillus mulundensis	Eurotiomycetidae	subclass	10	2	530.5
PC_012A8L	.	.	Lasallia pustulata;Coccidioides immitis;Aspergillus fumigatus;Aspergillus fumigatus Z5;Paracoccidioides brasiliensis;Coniosporium apollinis CBS 100218	leotiomyceta	clade	8	2	1468
PC_012A8W	.	.	Aspergillus awamori;Melampsora lini;Pyrenophora teres f. teres 0-1;Aspergillus fumigatus	Dikarya	subkingdom	5	3	910
PC_012BN0	.	.	Rachicladosporium sp. CCFEE 5018;Rachicladosporium antarcticum	Rachicladosporium	genus	2	2	680
PC_012C5U	.	.	Blyttiomyces helicus	Blyttiomyces helicus	species	2	2	84
PC_012DW3	.	.	Chalara longipes BDJ;Gonapodya prolifera JEL478;Aspergillus sydowii CBS 593.65;Aspergillus calidoustus;Phialocephala subalpina;Hyaloscypha variabilis F;Ascocoryne sarcoides NRRL 50072;Venturia inaequalis;Cladophialophora immunda;Glarea lozoyensis 74030;Scytalidium lignicola;Oidiodendron maius Zn;Aspergillus versicolor CBS 583.65;Cenococcum geophilum 1.58;Pezoloma ericae;Gonapodya prolifera;Glarea…	Fungi	kingdom	26	6	383
PC_012E9C	.	.	Trichoderma gamsii;Fusarium oxysporum f. sp. vasinfectum 25433;Fusarium oxysporum f. sp. pisi HDV247;Fusarium oxysporum f. sp. radicis-cucumerinum;Fusarium oxysporum f. sp. conglutinans race 2 54008;Fusarium oxysporum f. sp. melonis 26406;Fusarium oxysporum Fo5176;Fusarium oxysporum f. sp. lycopersici 4287;Fusarium oxysporum f. sp. lycopersici MN25;Fusarium fujikuroi	Hypocreales	order	12	3	147
PC_012F82	.	.	Scedosporium apiospermum;Lomentospora prolificans	Microascaceae	family	2	2	937.5
PC_012FVI	.	.	Purpureocillium lilacinum;Jimgerdemannia flammicorona	Fungi	kingdom	3	3	548
PC_012GMF	.	.	Psathyrella aberdarensis	Psathyrella aberdarensis	species	2	2	859
PC_012GW9	.	.	Pseudozyma hubeiensis SY62;Anthracocystis flocculosa;Testicularia cyperi;Moesziomyces antarcticus T-34;Anthracocystis flocculosa PF-1;Moesziomyces aphidis DSM 70725;Meira miltonrushii;Sporisorium graminicola;Ustilago trichophora;Moesziomyces antarcticus;Tilletiopsis washingtonensis;Ustilago maydis 521;Sporisorium reilianum SRZ2;Violaceomyces palustris;Sporisorium scitamineum;Ceraceosorus bombacis…	Ustilaginomycotina	subphylum	19	2	724.5
PC_012HMG	.	.	Trichoderma gamsii;Trichoderma atrobrunneum;Stachybotrys chlorohalonata IBT 40285;Stachybotrys chartarum IBT 7711;Stachybotrys chartarum IBT 40293;Stachybotrys chartarum IBT 40288;Trichoderma harzianum	Hypocreales	order	7	2	1245
PC_012HRP	.	.	Spathaspora sp. JA1;[Candida] pseudohaemulonis	Saccharomycetales	order	2	2	1504
PC_012NSV	.	.	Coemansia reversa NRRL 1564;Corynespora cassiicola Philippines;Periconia macrospinosa	Fungi	kingdom	3	2	113.5
PC_012NUP	.	.	Bordetella pertussis STO1-SEAT-0006;Burkholderia pseudomallei TSV5;Burkholderia sp. 137;Bordetella pertussis 18323;Streptomyces;Burkholderia pseudomallei MSHR3960;Bordetella pertussis STO1-SEAT-0007;Mycobacteroides abscessus subsp. abscessus;Burkholderia pseudomallei MSHR491;Burkholderia pseudomallei HBPUB10303a;Burkholderia pseudomallei RF6BP15;Burkholderia pseudomallei 576;Burkholderia pseudoma…	root	no rank	9	5	217
PC_012PMH	.	.	Tilletia laevis;Tilletia controversa	Tilletia	genus	4	2	796
PC_012R5R	.	.	Parasitella parasitica;Rhizopus microsporus var. chinensis CCTCC M201021;Mucor ambiguus	Mucorineae	suborder	4	2	980.5
PC_012W8X	.	.	Beauveria bassiana;Beauveria bassiana D1-5;Beauveria brongniartii RCEF 3172	Beauveria	genus	3	2	544
PC_012X5Q	.	.	Pseudogymnoascus sp. VKM F-4281 (FW-2241);Fusarium oxysporum	sordariomyceta	clade	2	2	594.5
PC_012XK9	.	.	Jimgerdemannia flammicorona;Rhizophagus irregularis DAOM 181602=DAOM 197198;Lichtheimia ramosa;Rhizopus microsporus;Mucor circinelloides 1006PhL;Hesseltinella vesiculosa;Gigaspora rosea;Absidia glauca;Rhizophagus clarus;Diversispora versiformis;Mucor ambiguus;Rhizopus delemar RA 99-880;Absidia repens;Rhizophagus irregularis;Choanephora cucurbitarum;Rhizopus azygosporus;Syncephalastrum racemosum;S…	Mucoromycota	phylum	32	5	533
PC_01304F	.	.	Zymoseptoria tritici ST99CH_1A5;Talaromyces borbonicus;Zymoseptoria tritici ST99CH_1E4;Zymoseptoria tritici ST99CH_3D1	leotiomyceta	clade	3	2	410.5
PC_0130AI	.	.	Penicillium polonicum;Penicillium brasilianum;Penicillium thymicola;Hyaloscypha variabilis F;Ascocoryne sarcoides NRRL 50072;Cladophialophora immunda;Penicillium nordicum;Aureobasidium subglaciale EXF-2481;Scytalidium lignicola;Ilyonectria sp.;Lasallia pustulata;Coleophoma cylindrospora;Aureobasidium pullulans EXF-150;Penicillium camemberti;Aureobasidium pullulans;Penicillium vulpinum;Rosellinia …	leotiomyceta	clade	69	16	637.5
PC_0130FR	.	.	Zygosaccharomyces bailii ISA1307;Saccharomyces cerevisiae YJM1615;Saccharomyces cerevisiae YJM1133;Zygosaccharomyces parabailii;Kluyveromyces marxianus;Kazachstania naganishii CBS 8797;Saccharomyces cerevisiae YJM978;Zygosaccharomyces bailii;Saccharomyces cerevisiae YJM1400;Saccharomyces cerevisiae YJM1419;Nakaseomyces bacillisporus CBS 7720;Saccharomyces cerevisiae YJM627;Saccharomyces cerevisia…	Saccharomycetales	order	104	2	671.5
PC_0131OD	.	.	Paramicrosporidium saccamoebae;Hamiltosporidium tvaerminnensis;Hamiltosporidium magnivora	Fungi incertae sedis	no rank	6	2	314.5
PC_0134B9	.	.	Purpureocillium lilacinum;Ophiocordyceps camponoti-rufipedis	Ophiocordycipitaceae	family	2	2	778.5
PC_0137GE	.	.	Trichoderma atrobrunneum;Phaeoacremonium minimum UCRPA7;Exophiala xenobiotica	leotiomyceta	clade	3	3	1329
PC_013AIM	.	.	Escherichia coli O26:H11 str. 2009C-3612;Escherichia coli O45:H2 str. 2010C-4211;Escherichia coli O103:H2 str. CVM9450;Leptospira interrogans serovar Copenhageni str. Fiocruz LV3879;Shigella flexneri 6;Bordetella pertussis H973;Escherichia coli DEC15D;Escherichia coli 0.1304;Leptospira interrogans str. UI 08452;Escherichia coli O121:H19 str. 2009C-4750;Shigella sonnei 3226-85;Escherichia sp. E274…	root	no rank	74	38	119.5
PC_013E20	.	.	Hydnomerulius pinastri MD-312;Armillaria mellea DSM 3731;Neolentinus lepideus HHB14362 ss-1;Ganoderma boninense;Volvariella volvacea V23;Ganoderma sinense ZZ0214-1;Pleurotus ostreatus PC9;Gymnopus androsaceus JB14;Psathyrella aberdarensis;Obba rivulosa;Agaricus bisporus var. bisporus H97;Rickenella mellea;Heliocybe sulcata;Dichomitus squalens;Psilocybe serbica;Fibroporia radiculosa;Pisolithus mic…	Agaricomycetes	class	94	6	560
PC_013EJY	.	.	Rhizopus microsporus;Fusarium oxysporum f. sp. narcissi;Puccinia graminis f. sp. tritici 04KEN156/4	Fungi	kingdom	3	3	172
PC_013GCN	.	.	Rhizopus microsporus var. chinensis CCTCC M201021;Mucor ambiguus;Lichtheimia ramosa;Rhizopus microsporus;Lichtheimia corymbifera JMRC:FSU:9682;Choanephora cucurbitarum;Hesseltinella vesiculosa;Mucor lusitanicus CBS 277.49;Absidia glauca;Parasitella parasitica;Phycomyces blakesleeanus NRRL 1555(-)	Mucorales	order	19	5	446
PC_013I2F	.	.	Moniliophthora perniciosa FA553;Tulasnella calospora MUT 4182	Agaricomycetes	class	2	2	118
PC_013M94	.	.	Xylaria hypoxylon;Paracoccidioides lutzii Pb01	leotiomyceta	clade	2	2	122
PC_013NKR	.	.	Sodiomyces alkalinus F11;Colletotrichum shisoi;Uncinocarpus reesii 1704;Endogone;Gonapodya prolifera JEL478;Fusarium sp. AF-6;Colletotrichum fructicola;Colletotrichum higginsianum IMI 349063;Chaetomium globosum CBS 148.51;Fusarium fujikuroi IMI 58289;Phaeoacremonium minimum UCRPA7;Colletotrichum fructicola Nara gc5;Diaporthe ampelina;Colletotrichum incanum;Ophiocordyceps camponoti-rufipedis;Fusar…	Fungi	kingdom	52	10	1150
PC_013NLI	.	.	Verticillium longisporum;Aspergillus oryzae	leotiomyceta	clade	3	2	1159.5
PC_013O5A	.	.	Blumeria graminis f. sp. tritici 96224;Blumeria graminis f. sp. tritici	Blumeria graminis f. sp. tritici	forma specialis	2	2	74.5
PC_013OFI	.	.	Pyricularia oryzae Y34;Pyricularia oryzae 70-15;Pyricularia pennisetigena;Magnaporthiopsis poae ATCC 64411;Pyricularia grisea;Pyricularia sp. CBS 133598;Gaeumannomyces tritici R3-111a-1;Pyricularia oryzae P131;Pyricularia oryzae	Magnaporthales	order	9	2	531.5
PC_013QY3	.	.	Lentinula edodes;Penicillium expansum	Dikarya	subkingdom	2	2	890
PC_013RU4	.	.	Diversispora versiformis;Diversispora epigaea;Verticillium longisporum	Fungi	kingdom	2	2	83
PC_013SQ5	.	.	Pseudogymnoascus sp. 05NY08;Pseudogymnoascus sp. VKM F-4516 (FW-969);Pseudogymnoascus sp. 23342-1-I1;Pseudogymnoascus verrucosus;Pseudogymnoascus sp. 03VT05	Pseudogymnoascus	genus	5	2	1433
PC_013TNQ	.	.	Tulasnella calospora MUT 4182;Exidia glandulosa;Exidia glandulosa HHB12029	Agaricomycetes incertae sedis	no rank	2	2	233.5
PC_013TX7	.	.	Hydnomerulius pinastri MD-312;Armillaria mellea DSM 3731;Neolentinus lepideus HHB14362 ss-1;Ceratobasidium theobromae;Volvariella volvacea V23;Serendipita indica DSM 11827;Ganoderma sinense ZZ0214-1;Pleurotus ostreatus PC9;Gymnopus androsaceus JB14;Psathyrella aberdarensis;Obba rivulosa;Agaricus bisporus var. bisporus H97;Exidia glandulosa HHB12029;Rickenella mellea;Heliocybe sulcata;Dichomitus s…	Agaricomycotina	subphylum	130	3	1303
PC_013V7C	.	.	Escherichia coli T1840_97;Escherichia coli O157:H7 str. EC4401;Escherichia coli;Escherichia coli PA28;Escherichia coli PA24;Escherichia coli H30;Escherichia coli B7-2;Escherichia coli O157:H7 str. EC4127;Escherichia coli O157:H7 str. 2011EL-2312;Uromyces laburni;Leuconostoc;Escherichia coli EC1868;Escherichia coli O157:H7 str. 2011EL-2288;Escherichia coli O157:H7 str. K6687;Escherichia coli EC184…	cellular organisms	no rank	5	4	516.5
PC_013V9R	.	.	Pectobacterium brasiliense;Uromyces laburni;Deinococcus gobiensis;Deinococcus gobiensis I-0;Pectobacterium brasiliense PBR1692;Beauveria bassiana D1-5;Microthecium compressum	cellular organisms	no rank	3	2	130
PC_013XZZ	.	.	Coprinellus micaceus	Coprinellus micaceus	species	2	2	549.5
PC_013Y5N	.	.	Wickerhamomyces anomalus NRRL Y-366-8;Candida albicans P57072;Saccharomyces cerevisiae;Candida albicans P75010;Saccharomyces paradoxus	Saccharomycetales	order	8	5	100
PC_013ZHC	.	.	Antrodiella citrinella	Antrodiella citrinella	species	2	2	494
PC_01431J	.	.	Sphaerosporella brunnea;Tuber borchii	Pezizales	order	2	2	437.5
PC_0143U9	.	.	Fusarium nygamai;Fusarium vanettenii 77-13-4;Fusarium sp. AF-6;Fusarium verticillioides 7600;Fusarium verticillioides;Aspergillus fischeri NRRL 181	leotiomyceta	clade	7	2	934
PC_0144K8	MlpCTP1	.	Melampsora larici-populina 98AG31	Melampsora larici-populina 98AG31	strain	4	2	173.5
PC_0145IR	.	.	Cryomyces minteri;Byssochlamys spectabilis No. 5;Neofusicoccum parvum UCRNP2;Fusarium sp. AF-8	leotiomyceta	clade	4	4	134.5
PC_0146WQ	.	.	Rhizopus microsporus var. chinensis CCTCC M201021;Mucor ambiguus;Lichtheimia ramosa;Rhizopus delemar RA 99-880;Rhizopus microsporus;Parasitella parasitica;Absidia repens;Mucor circinelloides 1006PhL;Choanephora cucurbitarum;Rhizopus azygosporus;Hesseltinella vesiculosa;Rhizopus microsporus ATCC 52813;Syncephalastrum racemosum;Bifiguratus adelaidae;Absidia glauca;Saksenaea vasiformis B4078;Lichthe…	Mucoromycotina	subphylum	39	2	538.5
PC_0147AP	.	.	Aspergillus luchuensis CBS 106.47;Aspergillus thermomutatus;Aspergillus heteromorphus CBS 117.55;Aspergillus sydowii CBS 593.65;Aspergillus phoenicis ATCC 13157;Aspergillus niger CBS 101883;Aspergillus aculeatinus CBS 121060;Aspergillus bertholletius;Penicillium nordicum;Aspergillus oryzae RIB40;Aspergillus avenaceus;Aspergillus fischeri NRRL 181;Aspergillus japonicus CBS 114.51;Aspergillus mulun…	leotiomyceta	clade	105	11	251
PC_0147Q4	.	.	Nosema apis BRL 01;Golovinomyces magnicellulatus	Fungi	kingdom	2	2	242
PC_014D1U	.	J9VPP4#PHI:7203	Cryptococcus gattii VGII Ram5;Cryptococcus neoformans var. grubii A1-35-8;Cryptococcus gattii VGII MMRL2647;Cryptococcus neoformans var. grubii MW-RSA1955;Cryptococcus gattii VGII LA55;Cryptococcus neoformans var. grubii MW-RSA36;Cryptococcus neoformans var. grubii A2-102-5;Cryptococcus neoformans var. grubii Bt63;Cryptococcus gattii WM276;Cryptococcus gattii E566;Cryptococcus neoformans var. gru…	Cryptococcaceae	family	12	2	45
PC_014GGX	.	.	Mucor ambiguus;Mucor circinelloides 1006PhL;Syncephalastrum racemosum;Absidia glauca;Parasitella parasitica	Mucorales	order	6	2	385
PC_014GL2	.	.	Eutypa lata UCREL1;Monosporascus sp. 5C6A;Xylaria longipes;Xylaria grammica;Xylaria hypoxylon;Monosporascus ibericus;Monosporascus sp. CRB-9-2;Monosporascus cannonballus;Monosporascus sp. MG133;Xylaria cubensis;Monosporascus sp. CRB-8-3;Monosporascus sp. GIB2;Rosellinia necatrix;Xylaria flabelliformis;Monosporascus sp. mg162;Pestalotiopsis fici W106-1;Hypoxylon sp. CO27-5;Monosporascus sp. MC13-8B	Xylariales	order	18	2	398
PC_014GOM	.	G4MS40#PHI:811	Saccharomyces cerevisiae YJM978;Zygosaccharomyces bailii;Fusarium oxysporum f. sp. melonis 26406;Saccharomyces cerevisiae YJM1400;Malassezia globosa CBS 7966;Escherichia coli 0.1304;Candida albicans P78042;Meyerozyma guilliermondii ATCC 6260;Gymnopus androsaceus JB14;Baudoinia panamericana UAMH 10762;Monosporascus sp. CRB-8-3;Saccharomyces cerevisiae YJM326;Escherichia coli TW09195;Zymoseptoria p…	root	no rank	2367	134	225.5
PC_014GT1	.	.	Coccidioides immitis RMSCC 3703;Lasiodiplodia theobromae;Paracoccidioides lutzii Pb01;Paracoccidioides brasiliensis Pb18;Coccidioides immitis RMSCC 2394;Paracoccidioides brasiliensis	leotiomyceta	clade	5	2	199.5
PC_014HNP	.	.	Heterobasidion annosum;Heterobasidion irregulare TC 32-1	Heterobasidion annosum species complex	no rank	10	2	324
PC_014IPC	.	.	Lentinula edodes;Phlebia centrifuga;Trametes pubescens;Hydnomerulius pinastri MD-312;Piloderma croceum F 1598;Serpula lacrymans var. lacrymans S7.9;Rhizoctonia solani AG-1 IB;Inonotus obliquus;Ceratobasidium theobromae;Serpula himantioides;Auriculariopsis ampla;Fomitopsis rosea;Serpula lacrymans;Antrodiella citrinella;Auricularia subglabra;Ganoderma sinense ZZ0214-1;Paxillus rubicundulus Ve08.2h1…	Agaricomycetes	class	49	3	706
PC_014KFI	.	.	Zymoseptoria tritici IPO323;Hortaea werneckii;Pseudocercospora fijiensis CIRAD86;Sphaerulina populicola;Dothistroma septosporum NZE10	Mycosphaerellales	order	5	3	388
PC_014LUS	.	.	Friedmanniomyces endolithicus;Zymoseptoria tritici ST99CH_1A5;Zymoseptoria pseudotritici STIR04_2.2.1;Passalora fulva;Zymoseptoria tritici ST99CH_3D1;Zymoseptoria brevis;Zymoseptoria tritici ST99CH_1E4;Zymoseptoria tritici ST99CH_3D7;Zymoseptoria ardabiliae STIR04_1.1.1;Ramularia collo-cygni	Mycosphaerellales	order	10	3	640
PC_014MEN	.	.	Talaromyces stipitatus ATCC 10500;Aspergillus luchuensis	Eurotiales	order	2	2	793
PC_014MS3	.	.	Puccinia graminis f. sp. tritici CRL 75-36-700-3	Puccinia graminis f. sp. tritici CRL 75-36-700-3	strain	3	2	292
PC_014NJ3	.	.	Candida maltosa Xu316;[Candida] haemuloni;Candida albicans P76067;[Candida] duobushaemulonis;Candida albicans P37037;Candida albicans P37039;Candida albicans P75016;Candida albicans P87;Clavispora lusitaniae ATCC 42720;Candida albicans P34048;Candida albicans P37005;Candida viswanathii;Candida tropicalis MYA-3404;Candida albicans P60002;Metschnikowia bicuspidata;[Candida] auris;Debaryomyces fabry…	Saccharomycetales	order	59	5	874
PC_014O9M	.	.	Lentinula edodes;Alternaria gaisen;Grifola frondosa;Verticillium alfalfae VaMs.102;Alternaria tomatophila;Phialophora attinorum;Aspergillus flavus;Emmonsia sp. CAC-2015a;Microsporum canis CBS 113480;Punctularia strigosozonata HHB-11173 SS5;Verticillium longisporum	Dikarya	subkingdom	12	4	563
PC_014OO9	.	P36771#PHI:7647;P0A9G2#PHI:3267;Q99VU9#PHI:3366;C8TZQ2#PHI:3714	Escherichia coli O26:H11 str. 2009C-3612;Escherichia coli O45:H2 str. 2010C-4211;Saccharomyces cerevisiae YJM978;Zygosaccharomyces bailii;Escherichia coli BIDMC 17A;Fusarium oxysporum f. sp. melonis 26406;Escherichia coli O103:H2 str. CVM9450;Leptospira interrogans serovar Copenhageni str. Fiocruz LV3879;Shigella flexneri 6;Ophiostoma novo-ulmi subsp. novo-ulmi H327;Bordetella pertussis H973;Esch…	root	no rank	4584	597	321
PC_014PA9	UmPep1	G0X7E8#PHI:3223	Moesziomyces antarcticus T-34;Sporisorium scitamineum;Sporisorium reilianum;Ustilago trichophora;Moesziomyces antarcticus;Ustilago maydis 521;Kalmanozyma brasiliensis GHG001;Ustilago nuda;Moesziomyces aphidis DSM 70725;Sporisorium graminicola;Sporisorium reilianum SRZ2;Ustilago hordei Uh4857-4;Melanopsichium pennsylvanicum;Ustilago bromivora;Ustilago hordei;Anthracocystis flocculosa;Anthracocysti…	Ustilaginaceae	family	21	2	157.5
PC_014T2W	.	.	Aspergillus novoparasiticus;Monosporascus sp. MG133;Phaeomoniella chlamydospora;Aspergillus steynii IBT 23096;Escovopsis weberi;Scedosporium apiospermum;Valsa mali var. pyri	leotiomyceta	clade	8	2	701
PC_014TOA	.	.	Hebeloma cylindrosporum h7	Hebeloma cylindrosporum h7	strain	2	2	823
PC_014TYZ	.	.	Rhizoctonia solani AG-1 IA	Rhizoctonia solani AG-1 IA	no rank	2	2	821
PC_014WVE	.	.	Aspergillus oryzae;Penicillium italicum	Aspergillaceae	family	2	2	1247.5
PC_014XX5	.	.	Eutypa lata UCREL1;Fusarium odoratissimum NRRL 54006	Sordariomycetes	class	2	2	1123
PC_014Y3O	.	.	Ustilago hordei;Ustilago bromivora;Ustilago hordei Uh4857-4	Ustilago	genus	2	2	369.5
PC_014YHJ	.	.	Penicillium rubens Wisconsin 54-1255;Penicillium chrysogenum	Penicillium chrysogenum species complex	no rank	2	2	390
PC_014ZCE	.	.	Histoplasma capsulatum NAm1	Histoplasma capsulatum NAm1	strain	2	2	261.5
PC_01533T	.	.	Spizellomyces punctatus DAOM BR117;Rhizopogon vesiculosus;Rhizoclosmatium globosum;Puccinia striiformis f. sp. tritici PST-130;Gymnopilus dilepis;Panaeolus cyanescens;Puccinia coronata var. avenae f. sp. avenae;Psilocybe serbica;Powellomyces hirtus;Fomitopsis pinicola FP-58527 SS1;Dentipellis fragilis;Spizellomyces sp. 'palustris';Batrachochytrium dendrobatidis JEL423;Psilocybe cyanescens;Chytrio…	Fungi	kingdom	23	15	892
PC_0155VM	.	.	Pyricularia oryzae Y34;Pyricularia oryzae 70-15;Aspergillus thermomutatus;Aspergillus pseudotamarii;Aspergillus parasiticus SU-1;Zymoseptoria tritici ST99CH_3D1;Zymoseptoria brevis;Aspergillus novoparasiticus;Fusarium proliferatum;Zymoseptoria tritici ST99CH_1E4;Fusarium verticillioides 7600;Pyricularia oryzae P131;Zymoseptoria tritici ST99CH_1A5;Pyricularia grisea;Aspergillus minisclerotigenes;A…	leotiomyceta	clade	25	2	712
PC_015785	.	P46593#PHI:175	Candida dubliniensis;Candida albicans P37037;Candida albicans P37039;Candida albicans P75016;Candida albicans P87;Candida albicans P34048;[Candida] africana;Candida albicans P37005;Candida albicans P60002;Candida albicans P78042;Candida albicans P94015;Candida tropicalis;Candida albicans SC5314;Candida albicans WO-1;Candida albicans Ca6;Candida dubliniensis CD36;Candida albicans 19F;Candida albic…	Saccharomycetales	order	37	3	393
PC_0158T7	.	.	Trichoderma harzianum;Talaromyces islandicus	leotiomyceta	clade	2	2	955
PC_015EDQ	.	.	Rhizopus microsporus var. chinensis CCTCC M201021;Rhizopus stolonifer;Mucor ambiguus;Rhizopus delemar RA 99-880;Rhizopus microsporus;Absidia repens;Mucor circinelloides 1006PhL;Choanephora cucurbitarum;Bifiguratus adelaidae;Rhizopus azygosporus;Rhizopus microsporus ATCC 52813;Syncephalastrum racemosum;Hesseltinella vesiculosa;Absidia glauca;Rhizopus microsporus var. microsporus;Parasitella parasi…	Mucoromycotina	subphylum	32	5	320
PC_015FMB	.	.	Cordyceps javanica;Ophiocordyceps polyrhachis-furcata BCC 54312;Metarhizium anisopliae ARSEF 549;Tolypocladium paradoxum;Atkinsonella hypoxylon B4728;Metarhizium robertsii ARSEF 23;Moelleriella libera RCEF 2490;Metarhizium robertsii;Ophiocordyceps sp. 'camponoti-leonardi';Ophiocordyceps australis;Balansia obtecta B249;Metarhizium anisopliae BRIP 53293;Metarhizium anisopliae BRIP 53284;Metarhizium…	Hypocreales	order	24	6	504
PC_015IL3	.	.	Moesziomyces antarcticus T-34;Sporisorium scitamineum;Ustilago trichophora;Moesziomyces antarcticus;Acaromyces ingoldii;Ustilago maydis 521;Ceraceosorus bombacis;Ceraceosorus guamensis;Sporisorium graminicola;Tilletiopsis washingtonensis;Sporisorium reilianum SRZ2;Ustilago hordei Uh4857-4;Ustilago bromivora;Ustilago hordei;Anthracocystis flocculosa;Testicularia cyperi;Pseudozyma hubeiensis SY62;A…	Ustilaginomycotina	subphylum	21	3	1480
PC_015KOQ	.	.	Rhizoclosmatium globosum	Rhizoclosmatium globosum	species	2	2	622
PC_015LET	.	.	Neocallimastix californiae;Batrachochytrium dendrobatidis JAM81;Synchytrium endobioticum;Piromyces finnis;Blyttiomyces helicus;Synchytrium microbalum;Powellomyces hirtus;Anaeromyces robustus;Batrachochytrium dendrobatidis JEL423;Chytriomyces confervae;Rhizoclosmatium globosum;Orpinomyces sp.;Spizellomyces punctatus DAOM BR117;Batrachochytrium salamandrivorans	Chytridiomycota incertae sedis	no rank	17	4	707
PC_015LPC	.	.	Smittium mucronatum;Furculomyces boomerangus;Smittium megazygosporum;Smittium angustum	Harpellales	order	4	2	321.5
PC_015OIY	.	.	Talaromyces marneffei ATCC 18224;Blastomyces silverae;Emmonsia sp. CAC-2015a;Penicillium sp. 'occitanis';Thermomyces lanuginosus SSBP;Talaromyces borbonicus;Elaphomyces granulatus;Talaromyces atroroseus;Talaromyces islandicus;Talaromyces marneffei;Emmonsia crescens;Talaromyces stipitatus ATCC 10500;Talaromyces verruculosus;Blastomyces parvus;Exophiala oligosperma	Eurotiomycetes	class	15	3	855
PC_015OS8	.	.	Penicillium sp. 'occitanis';Grosmannia clavigera kw1407;Talaromyces cellulolyticus;Talaromyces marneffei PM1;Colletotrichum asianum	leotiomyceta	clade	7	2	850
PC_015PKV	.	.	Diversispora versiformis;Diversispora epigaea;Phialocephala subalpina	Fungi	kingdom	2	2	444.5
PC_015PWT	.	.	Rhizophagus irregularis;Rhizophagus irregularis DAOM 181602=DAOM 197198	Rhizophagus irregularis	species	2	2	1608
PC_015TPD	.	.	Lachancea sp. CBS 6924;Lachancea mirantina;Lachancea lanzarotensis;Lachancea nothofagi CBS 11611	Lachancea	genus	4	2	239
PC_015UPT	.	.	Grifola frondosa;Phellinidium pouzarii;Phlebia centrifuga;Lentinula edodes;Sphaerobolus stellatus;Postia placenta;Sphaerobolus stellatus SS14;Fomitopsis rosea	Agaricomycetes	class	9	3	676
PC_015WH8	.	.	Burkholderia pseudomallei PB08298010;Bordetella pertussis STO1-SEAT-0006;Glomus sp. Af2;Bordetella pertussis I002;Bordetella pertussis I176;Bordetella pertussis STO1-SEAT-0007;Tuberaphis plicator;Bordetella pertussis H973;Bordetella pertussis B1917;Burkholderia pseudomallei BCC215;Burkholderia pseudomallei MSHR4378;Burkholderia pseudomallei MSHR346;Bordetella pertussis CHLA-13;Bordetella pertussi…	root	no rank	2	2	92.5
PC_015XFO	.	.	Lentinula edodes;Rhizopogon vesiculosus	Agaricomycetidae	subclass	2	2	1166.5
PC_015XV8	.	.	Beauveria bassiana D1-5	Beauveria bassiana D1-5	strain	2	2	791.5
PC_015ZQ9	.	.	Moniliophthora perniciosa FA553;Alternaria destruens;Pyrenophora tritici-repentis;Rachicladosporium sp. CCFEE 5018	Dikarya	subkingdom	5	4	88.5
PC_016210	.	.	Piromyces sp. E2;Piromyces finnis;Neocallimastix californiae;Anaeromyces robustus	Neocallimastigaceae	family	4	2	876
PC_016243	.	.	Rosellinia necatrix	Rosellinia necatrix	species	3	2	442.5
PC_016438	.	.	Brettanomyces bruxellensis;[Candida] haemuloni;[Candida] duobushaemulonis;Komagataella phaffii GS115;Komagataella phaffii CBS 7435;Candida viswanathii;Candida albicans P78042;Candida albicans P94015;Meyerozyma guilliermondii ATCC 6260;Candida albicans Ca6;Pichia kudriavzevii;Meyerozyma sp. JA9;Spathaspora passalidarum NRRL Y-27907;Komagataella phaffii;Wickerhamomyces ciferrii;Pichia membranifacie…	Ascomycota	phylum	77	2	884.5
PC_0168EX	.	.	Batrachochytrium salamandrivorans;Batrachochytrium dendrobatidis JAM81;Batrachochytrium dendrobatidis JEL423	Batrachochytrium	genus	3	2	548
PC_0169OX	.	.	Zymoseptoria tritici ST99CH_1A5;Zymoseptoria pseudotritici STIR04_2.2.1;Zymoseptoria tritici ST99CH_3D1;Pseudocercospora fijiensis CIRAD86;Zymoseptoria brevis;Zymoseptoria tritici ST99CH_1E4;Zymoseptoria tritici ST99CH_3D7;Pseudocercospora eumusae;Pseudocercospora musae;Zymoseptoria ardabiliae STIR04_1.1.1	Mycosphaerellaceae	family	10	2	343.5
PC_016A9N	.	.	Cryptococcus neoformans var. grubii A1-35-8;Cryptococcus gattii VGII Ram5;Cryptococcus gattii VGII MMRL2647;Kwoniella dejecticola CBS 10117;Tremella mesenterica;Cryptococcus neoformans var. grubii Bt63;Cryptococcus neoformans var. grubii MW-RSA36;Cryptococcus neoformans var. grubii MW-RSA1955;Cryptococcus neoformans var. grubii A2-102-5;Cryptococcus gattii WM276;Cryptococcus gattii E566;Cryptococ…	Agaricomycotina	subphylum	54	2	788
PC_016CMC	.	.	Furculomyces boomerangus;Smittium angustum;Smittium culicis;Zancudomyces culisetae;Smittium mucronatum	Harpellales	order	7	2	650
PC_016E7M	UmSee1	.	Pseudozyma hubeiensis SY62;Melanopsichium pennsylvanicum 4;Sporisorium graminicola;Ustilago trichophora;Ustilago maydis 521;Sporisorium reilianum SRZ2;Sporisorium scitamineum;Sporisorium reilianum f. sp. reilianum	Ustilaginaceae	family	9	2	170.5
PC_016J29	.	.	Pseudogymnoascus sp. VKM F-4520 (FW-2644);Fonsecaea erecta;Fonsecaea nubica;Cladophialophora immunda;Fonsecaea monophora;Fonsecaea pedrosoi CBS 271.37;Pseudogymnoascus sp. WSF 3629;Pseudogymnoascus sp. VKM F-3775	leotiomyceta	clade	8	2	674.5
PC_016KMM	.	.	Moesziomyces antarcticus T-34;Sporisorium scitamineum;Ustilago trichophora;Acaromyces ingoldii;Moesziomyces antarcticus;Ustilago maydis 521;Violaceomyces palustris;Ceraceosorus guamensis;Moesziomyces aphidis DSM 70725;Sporisorium graminicola;Tilletiopsis washingtonensis;Sporisorium reilianum SRZ2;Ustilago hordei Uh4857-4;Ustilago bromivora;Pseudozyma hubeiensis SY62;Ustilago hordei;Testicularia c…	Ustilaginomycotina	subphylum	21	2	1979
PC_016LYQ	.	.	Phanerochaete chrysosporium RP-78;Psathyrella aberdarensis;Gymnopus luxurians FD-317 M1	Agaricomycetes	class	3	2	270.5
PC_016O7N	.	.	Rhizoctonia solani AG-1 IB;Furculomyces boomerangus	Fungi	kingdom	2	2	822
PC_016OGB	.	.	Gymnopilus dilepis	Gymnopilus dilepis	species	2	2	215.5
PC_016OUQ	.	Q7Z8N5#PHI:295	Bipolaris maydis;Alternaria solani;Stemphylium sp. T-37;Bipolaris victoriae;Coccidioides immitis;Exserohilum turcicum;Pyrenophora teres;Piptocephalis cylindrospora;Fusarium graminearum	Fungi	kingdom	10	4	740
PC_016Q7W	.	.	Conidiobolus coronatus;Conidiobolus coronatus NRRL 28638;Batrachochytrium dendrobatidis JAM81;Batrachochytrium dendrobatidis JEL423	Fungi incertae sedis	no rank	4	2	315
PC_016RCS	.	.	Colletotrichum orchidophilum;Cladophialophora immunda	leotiomyceta	clade	2	2	865
PC_016RP8	.	.	Piromyces sp. E2;Orpinomyces sp.;Neocallimastix californiae;Anaeromyces robustus	Neocallimastigaceae	family	4	2	374.5
PC_016URJ	.	.	Kluyveromyces marxianus;Kazachstania naganishii CBS 8797;Aspergillus heteromorphus CBS 117.55;Zygosaccharomyces bailii;Saccharomyces cerevisiae YJM978;Fusarium oxysporum f. sp. melonis 26406;Alternaria longipes;Saccharomyces cerevisiae YJM1400;Ophiostoma novo-ulmi subsp. novo-ulmi H327;Chaetothyriales sp. CBS 134916;Diversispora versiformis;Penicillium nalgiovense;Beauveria bassiana;Arthrobotrys …	Fungi	kingdom	1850	90	1441
PC_016UU7	.	.	Epichloe bromicola;Verticillium longisporum;Monilinia fructicola;Hortaea werneckii	leotiomyceta	clade	4	3	378
PC_016W2Y	.	.	Piloderma croceum F 1598;Blastomyces gilchristii SLH14081;Gymnopus luxurians FD-317 M1;Emmonsia sp. CAC-2015a;Chalara longipes BDJ;Phialocephala scopiformis;Emergomyces pasteurianus Ep9510;Phialocephala subalpina;Emmonsia crescens UAMH 3008;Hebeloma cylindrosporum h7;Blastomyces dermatitidis ATCC 18188;Gymnopus androsaceus JB14;Blastomyces percursus;Emmonsia crescens;Phlebiopsis gigantea;Stemphyl…	Dikarya	subkingdom	23	5	503
PC_016WB5	.	.	Sodiomyces alkalinus F11;Verticillium alfalfae VaMs.102;Verticillium dahliae VdLs.17;Verticillium dahliae;Verticillium longisporum;Sodiomyces alkalinus;Verticillium nonalfalfae	Plectosphaerellaceae	family	7	2	197.5
PC_016WYA	.	.	Smittium angustum;Smittium simulii;Furculomyces boomerangus	Harpellales	order	3	2	2113.5
PC_016Z8D	.	.	Chytriomyces confervae;Rhizoclosmatium globosum	Chytriomycetaceae	family	3	2	843
PC_0170O9	.	.	Grifola frondosa;Phellinidium pouzarii;Sanghuangporus baumii;Sparassis crispa;Postia placenta;Antrodiella citrinella	Agaricomycetes incertae sedis	no rank	6	2	2491
PC_0171NB	.	.	Talaromyces cellulolyticus;Scytalidium lignicola	leotiomyceta	clade	2	2	1298
PC_0171WK	.	.	Smittium megazygosporum;Smittium culicis	Smittium	genus	2	2	112.5
PC_0172TC	.	.	Hortaea werneckii EXF-2000;Hortaea werneckii	Hortaea werneckii	species	3	2	1306
PC_0173BF	.	.	Epichloe glyceriae E277;Arthrobotrys oligospora	Pezizomycotina	subphylum	2	2	611.5
PC_01740R	.	.	Neocallimastix californiae;Orpinomyces sp.;Piromyces finnis;Anaeromyces robustus;Piromyces sp. E2	Neocallimastigaceae	family	13	4	434
PC_017454	.	.	Cordyceps javanica;Parastagonospora nodorum Sn4;Metarhizium rileyi RCEF 4871;Monosporascus ibericus;Hirsutella minnesotensis 3608;Beauveria bassiana;Ustilaginoidea virens;Colletotrichum higginsianum IMI 349063;Colletotrichum fructicola;Beauveria bassiana ARSEF 2860;Elsinoe australis;Epichloe bromicola;Parastagonospora nodorum SN15;Periconia macrospinosa;Colletotrichum orbiculare MAFF 240422;Moell…	Pezizomycotina	subphylum	529	154	328.5
PC_0175W6	.	.	Trichoderma gamsii;Alternaria sp. MG1;Pseudogymnoascus destructans;Pseudogymnoascus destructans 20631-21	leotiomyceta	clade	3	3	103
PC_0177K5	.	.	Ophiocordyceps polyrhachis-furcata BCC 54312;Neonectria ditissima;Fusarium culmorum CS7071;Trichoderma arundinaceum;Fusarium graminearum;Trichoderma brevicompactum;Trichoderma harzianum CBS 226.95;Fusarium oxysporum Fo5176;Fusarium fasciculatum;Ophiocordyceps camponoti-rufipedis;Trichoderma asperellum CBS 433.97;Ophiocordyceps sp. 'camponoti-leonardi';Fusarium avenaceum;Beauveria bassiana D1-5;Po…	Hypocreales	order	16	4	1434.5
PC_0177VO	.	.	Apiotrichum porosum	Apiotrichum porosum	species	6	3	521
PC_017A12	.	.	Rhizophagus clarus;Diversispora versiformis;Diversispora epigaea	Glomeromycetes	class	2	2	159
PC_017D1E	.	.	Cercospora berteroae;Chaetothyriales sp. CBS 134916;Chaetothyriales sp. CBS 134920	leotiomyceta	clade	3	3	888
PC_017EXL	.	.	Colletotrichum orbiculare MAFF 240422;Colletotrichum sidae	Colletotrichum orbiculare species complex	no rank	2	2	996
PC_017HVS	.	.	Monilinia fructicola;Golovinomyces cichoracearum;Cryomyces minteri	leotiomyceta	clade	3	2	368.5
PC_017MNE	.	.	Peterozyma xylosa;Chaetothyriales sp. CBS 132003;Chaetothyriales sp. CBS 134920;Chaetothyriales sp. CBS 135597	saccharomyceta	clade	4	2	975.5
PC_017RFO	.	.	Neolentinus lepideus HHB14362 ss-1;Heliocybe sulcata	Gloeophyllales	order	2	2	207.5
PC_017RSO	.	.	Antonospora locustae HM-2013;Verminephrobacter aporrectodeae subsp. tuberculatae At4;Tilletia caries;Fusarium euwallaceae;Leptospira interrogans serovar Australis str. LT2148;Puccinia striiformis f. sp. tritici PST-78;Lipomyces kononenkoae;Plagiostoma conradii	cellular organisms	no rank	20	19	202
PC_017XA8	.	.	Colletotrichum higginsianum;Colletotrichum gloeosporioides Cg-14;Colletotrichum higginsianum IMI 349063	Colletotrichum	genus	2	2	144
PC_017ZRX	.	.	Cryptococcus gattii VGII MMRL2647;Tremella mesenterica;Cryptococcus gattii VGII LA55;Cryptococcus neoformans var. grubii A2-102-5;Cryptococcus wingfieldii;Serendipita indica DSM 11827;Cryptococcus neoformans var. grubii AD1-83a;Cryptococcus neoformans var. grubii Tu259-1;Cryptococcus neoformans var. grubii CHC193;Apiotrichum porosum;Cryptococcus gattii VGIV IND107;Cryptococcus gattii EJB2;Cryptoc…	Dikarya	subkingdom	99	5	794
PC_0180FT	.	.	Cylindrobasidium torrendii FP15055 ss-10;Pluteus cervinus;Ceriporiopsis;Gelatoporia subvermispora B	Agaricomycetes	class	3	2	211
PC_0181VF	.	.	Botryosphaeria dothidea;Diplodia corticola;Hortaea werneckii	Dothideomycetes	class	11	2	538.5
PC_0182HL	.	.	Fusarium floridanum;Fusarium kuroshium;Fusarium sp. AF-8;Fusarium euwallaceae;Fusarium sp. AF-6;Fusarium sp. AF-4	Fusarium solani species complex	species group	6	2	500
PC_0185MU	.	.	Puccinia graminis f. sp. tritici	Puccinia graminis f. sp. tritici	forma specialis	2	2	130.5
PC_0187G1	.	.	Botrytis paeoniae;Botrytis cinerea B05.10;Botrytis;Botryotinia calthae;Botrytis galanthina;Sclerotinia sclerotiorum;Monilinia fructigena;Botryotinia convoluta;Botrytis hyacinthi;Sclerotinia borealis F-4128;Botrytis tulipae;Botrytis porri;Sclerotinia sclerotiorum 1980 UF-70;Botrytis cinerea T4	Sclerotiniaceae	family	15	2	640
PC_0189FW	.	.	Monosporascus sp. CRB-9-2	Monosporascus sp. CRB-9-2	species	2	2	244.5
PC_018C7Q	.	.	Piloderma croceum F 1598;Colletotrichum higginsianum IMI 349063;Puccinia striiformis f. sp. tritici PST-130;Colletotrichum higginsianum;Gonapodya prolifera;Gonapodya prolifera JEL478;Hepatospora eriocheir;Melampsora larici-populina 98AG31;Termitomyces sp. J132;Trametes cinnabarina;Leucoagaricus sp. SymC.cos;Histoplasma capsulatum G186AR	Fungi	kingdom	10	7	102
PC_018CW7	.	.	Aspergillus luchuensis CBS 106.47;Penicillium brasilianum;Aspergillus saccharolyticus JOP 1030-1;Aspergillus thermomutatus;Penicillium thymicola;Aspergillus piperis CBS 112811;Aspergillus eucalypticola CBS 122712;Aspergillus pseudotamarii;Aspergillus heteromorphus CBS 117.55;Aspergillus niger CBS 101883;Aspergillus phoenicis ATCC 13157;Aspergillus calidoustus;Aspergillus novofumigatus IBT 16806;A…	Aspergillaceae	family	50	3	185
PC_018HDL	.	.	Blumeria graminis f. sp. tritici 96224;Coccidioides immitis H538.4;Fusarium oxysporum f. sp. melonis 26406	leotiomyceta	clade	3	3	205
PC_018M1F	.	.	Trichoderma atroviride IMI 206040;Verticillium dahliae VdLs.17;Fusarium oxysporum f. sp. melonis 26406;Pseudogymnoascus sp. WSF 3629;Phaeomoniella chlamydospora;Volvariella volvacea V23;Fusarium oxysporum f. sp. cubense;Elsinoe australis;Fusarium graminearum PH-1;Pleurotus ostreatus PC9;Trichoderma asperellum;Gymnopus androsaceus JB14;Endocarpon pusillum Z07020;Friedmanniomyces endolithicus;Moell…	cellular organisms	no rank	200	15	1550
PC_018NKB	.	.	Rhizopus azygosporus;Rhizopus stolonifer	Rhizopus	genus	2	2	881.5
PC_018RDQ	.	.	Blyttiomyces helicus	Blyttiomyces helicus	species	2	2	276.5
PC_018SG4	.	.	Grosmannia clavigera kw1407;Sporothrix schenckii ATCC 58251;Phialemoniopsis curvata	Sordariomycetes	class	3	2	1105
PC_018SSD	.	.	Purpureocillium lilacinum;Armillaria mellea DSM 3731;Fusarium sp. AF-4	Dikarya	subkingdom	3	3	600
PC_018TYX	.	.	Antonospora locustae HM-2013;Hamiltosporidium magnivora;Anncaliia algerae PRA339;Hamiltosporidium tvaerminnensis;Tubulinosema ratisbonensis;Spraguea lophii 42_110	Microsporidia	phylum	9	2	679.5
PC_018U59	.	.	Stemphylium lycopersici;Alternaria tenuissima;Alternaria arborescens	Pleosporaceae	family	5	2	207.5
PC_018UBA	.	.	Blyttiomyces helicus;Exidia glandulosa;Exidia glandulosa HHB12029	Fungi	kingdom	2	2	62
PC_018V23	.	.	Rhizoctonia solani AG-1 IB;Pyrenophora tritici-repentis	Dikarya	subkingdom	2	2	559
PC_018Z3P	.	.	Mycobacterium avium subsp. paratuberculosis 08-8281;Mycobacterium avium subsp. avium;Mycobacterium tuberculosis;Mycobacterium avium subsp. paratuberculosis CLIJ644;Mycobacterium avium MAV_061107_1842;Mycobacterium avium 05-4293;Mycobacterium avium subsp. paratuberculosis 11-1786;Mycobacterium avium subsp. paratuberculosis JTC 1285;Mycobacterium avium subsp. paratuberculosis 10-8425;Mycobacterium …	cellular organisms	no rank	2	2	139.5
PC_018ZEG	.	.	Rhodotorula toruloides NP11;Rhodotorula diobovata;Sporidiobolus salmonicolor;Microbotryum saponariae;Rhodotorula toruloides ATCC 204091;Rhodotorula taiwanensis;Rhodotorula toruloides;Microbotryum silenes-dioicae;Microbotryum intermedium;Leucosporidium creatinivorum;Microbotryum lychnidis-dioicae p1A1 Lamole;Rhodotorula sp. CCFEE 5036	Microbotryomycetes	class	14	2	810.5
PC_019914	.	.	Serpula lacrymans;Serpula lacrymans var. lacrymans S7.9;Serpula lacrymans var. lacrymans S7.3	Serpula lacrymans	species	2	2	279
PC_0199EF	.	.	Glomus cerebriforme	Glomus cerebriforme	species	2	2	494.5
PC_019BXX	.	.	Hydnomerulius pinastri MD-312;Armillaria mellea DSM 3731;Neolentinus lepideus HHB14362 ss-1;Serendipita indica DSM 11827;Ganoderma sinense ZZ0214-1;Pleurotus ostreatus PC9;Gymnopus androsaceus JB14;Psathyrella aberdarensis;Obba rivulosa;Agaricus bisporus var. bisporus H97;Rickenella mellea;Heliocybe sulcata;Dichomitus squalens;Psilocybe serbica;Fibroporia radiculosa;Peniophora sp. CONTA;Pisolithu…	Agaricomycetes	class	107	2	201.5
PC_019C8F	.	.	Metschnikowia sp. JCM 33374	Metschnikowia sp. JCM 33374	species	3	2	560
PC_019F9J	.	.	Saccharomyces cerevisiae YJM978;Zygosaccharomyces bailii;Fusarium oxysporum f. sp. melonis 26406;Saccharomyces cerevisiae YJM1400;Ophiostoma novo-ulmi subsp. novo-ulmi H327;Malassezia globosa CBS 7966;Diversispora versiformis;Candida albicans P78042;Meyerozyma guilliermondii ATCC 6260;Gymnopus androsaceus JB14;Baudoinia panamericana UAMH 10762;Monosporascus sp. CRB-8-3;Saccharomyces cerevisiae YJ…	Fungi	kingdom	1257	11	550
PC_019GAL	.	Q4WTJ9#PHI:7681;G4ND33#PHI:2195;W7LT88#PHI:2463	Saccharomyces cerevisiae YJM978;Zygosaccharomyces bailii;Fusarium oxysporum f. sp. melonis 26406;Saccharomyces cerevisiae YJM1400;Ophiostoma novo-ulmi subsp. novo-ulmi H327;Candida albicans P78042;Meyerozyma guilliermondii ATCC 6260;Gymnopus androsaceus JB14;Baudoinia panamericana UAMH 10762;Monosporascus sp. CRB-8-3;Saccharomyces cerevisiae YJM326;Zymoseptoria pseudotritici STIR04_2.2.1;Tilletio…	Fungi	kingdom	1311	43	1219
PC_019HNC	.	.	Wallemia ichthyophaga EXF-994;Wallemia mellicola;Wallemia ichthyophaga;Wallemia hederae	Wallemia	genus	15	2	1211
PC_019JKF	.	.	Lasallia pustulata;Saccharomyces cerevisiae CEN.PK113-7D	saccharomyceta	clade	2	2	314
PC_019LLI	.	.	Pneumocystis jirovecii SE8;Pneumocystis murina B123;Pneumocystis carinii B80;Pneumocystis jirovecii RU7;Pneumocystis jirovecii	Pneumocystis	genus	4	2	392.5
PC_019M3B	.	.	Neocallimastix californiae;Monilinia laxa;Drechslerella stenobrocha 248;Sclerotinia sclerotiorum;Ascodesmis nigricans;Anaeromyces robustus;Sclerotinia borealis F-4128;Arthrobotrys flagrans;Arthrobotrys oligospora;Serendipita indica DSM 11827;Botrytis galanthina;Diaporthe ampelina;Arthrobotrys oligospora ATCC 24927;Botrytis hyacinthi;Ascobolus immersus RN42;Coniella lustricola;Botryotinia convolut…	Fungi	kingdom	54	6	792.5
PC_019M8W	.	.	Jimgerdemannia flammicorona	Jimgerdemannia flammicorona	species	2	2	114
PC_019MFI	.	.	Fusarium sp. AF-6;Ascochyta lentis;Aspergillus fumigatus Z5;Monosporascus ibericus;Fusarium ambrosium;Pseudogymnoascus sp. VKM F-103;Fusarium kuroshium;Fusarium graminearum PH-1;Rutstroemia sp. NJR-2017a BVV2;Fusarium sp. AF-8;Scytalidium lignicola;Monosporascus sp. CRB-9-2;Colletotrichum fructicola Nara gc5;Emmonsia crescens;Acidomyces richmondensis BFW;Fusarium sp. AF-4;Periconia macrospinosa;C…	leotiomyceta	clade	44	20	1319.5
PC_019Q1U	.	.	Chytriomyces confervae;Rhizoclosmatium globosum	Chytriomycetaceae	family	26	9	547
PC_019R54	.	.	Cercospora berteroae;Cercospora zeina;Trametes pubescens;Armillaria mellea DSM 3731;Postia placenta;Steccherinum ochraceum;Moniliophthora roreri;Dentipellis fragilis;Antrodiella citrinella;Ganoderma boninense;Mycena chlorophos	Dikarya	subkingdom	11	2	918.5
PC_019RJJ	.	.	Pyricularia oryzae Y34;Pyricularia oryzae 70-15;Magnaporthiopsis poae ATCC 64411;Phialophora attinorum;Venturia pyrina;Coniochaeta ligniaria NRRL 30616;Venturia inaequalis;Chaetomium globosum CBS 148.51;Elsinoe australis;Phaeoacremonium minimum UCRPA7;Diaporthe ampelina;Thermothielavioides terrestris;Pyricularia oryzae P131;Madurella mycetomatis;Pyricularia pennisetigena;Pyricularia grisea;Akanth…	leotiomyceta	clade	31	5	472
PC_019RQK	.	.	Ascobolus immersus RN42;Neofusicoccum parvum UCRNP2;Batrachochytrium dendrobatidis JEL423	Fungi	kingdom	3	3	803
PC_019V1H	.	.	Verticillium longisporum;Verticillium dahliae	Verticillium	genus	3	2	1180
PC_019WCJ	.	.	Ophiocordyceps polyrhachis-furcata BCC 54312;Cordyceps javanica;Metarhizium guizhouense ARSEF 977;Metarhizium anisopliae ARSEF 549;Beauveria bassiana;Beauveria bassiana ARSEF 2860;Ophiocordyceps unilateralis;Ophiocordyceps camponoti-rufipedis;Metarhizium robertsii ARSEF 23;Moelleriella libera RCEF 2490;Metarhizium robertsii;Akanthomyces lecanii RCEF 1005;Ophiocordyceps sp. 'camponoti-leonardi';Be…	Hypocreales	order	24	5	686
PC_019WD6	.	.	Punctularia strigosozonata HHB-11173 SS5;Penicillium expansum	Dikarya	subkingdom	2	2	486.5
PC_019XZE	.	.	Fomitiporia mediterranea MF3/22;Pyrrhoderma noxium;Fomitiporia mediterranea	Hymenochaetaceae	family	2	2	262
PC_01A08L	.	.	Amanita muscaria Koide BX008	Amanita muscaria Koide BX008	strain	3	2	204
PC_01A0RZ	.	.	Rhizoctonia solani;Rhizoctonia solani AG-3 Rhs1AP;Ceratobasidium theobromae;Rhizoctonia solani AG-1 IA;Rhizoctonia solani 123E	Ceratobasidiaceae	family	5	2	1155
PC_01A0TD	.	.	Pezoloma ericae;Scedosporium apiospermum	sordariomyceta	clade	3	3	696
PC_01A3RV	.	.	Pseudogymnoascus sp. VKM F-4520 (FW-2644);Magnaporthiopsis poae ATCC 64411;Pseudogymnoascus sp. VKM F-4519 (FW-2642);Scytalidium lignicola;Pseudogymnoascus sp. 23342-1-I1;Coleophoma cylindrospora;Cadophora sp. DSE1049;Pseudogymnoascus sp. VKM F-4246;Pseudogymnoascus sp. VKM F-4518 (FW-2643)	sordariomyceta	clade	9	5	2063
PC_01A4B8	.	.	Paracoccidioides brasiliensis Pb03;Paracoccidioides lutzii Pb01	Paracoccidioides	genus	4	2	641.5
PC_01A782	.	.	Rhizophagus irregularis DAOM 181602=DAOM 197198;Yarrowia lipolytica CLIB122;Trichoderma parareesei;Sugiyamaella lignohabitans;Cordyceps sp. RAO-2017;Pyrenophora tritici-repentis;Friedmanniomyces simplex;Blumeria graminis f. sp. tritici;Glarea lozoyensis 74030;Alternaria destruens;Epichloe bromicola;Diaporthe ampelina;Blumeria graminis f. sp. hordei DH14;Saccharomycodes ludwigii;Histoplasma capsul…	Fungi	kingdom	23	5	587
PC_01A8IS	.	.	Paracoccidioides brasiliensis Pb03;Histoplasma capsulatum NAm1;Paracoccidioides lutzii Pb01	Onygenales	order	3	3	428
PC_01A92J	.	.	Colletotrichum orbiculare MAFF 240422;Colletotrichum gloeosporioides Cg-14;Cytospora leucostoma;Colletotrichum orchidophilum	Sordariomycetes	class	4	3	427
PC_01A96Y	.	.	Pseudogymnoascus sp. VKM F-4246;Didymella pinodes	leotiomyceta	clade	3	2	1762.5
PC_01A9OY	.	.	Monosporascus ibericus	Monosporascus ibericus	species	2	2	428.5
PC_01AC0F	.	.	Pseudogymnoascus sp. VKM F-4517 (FW-2822);Pseudogymnoascus sp. VKM F-4520 (FW-2644);Pseudogymnoascus sp. VKM F-4515 (FW-2607);Pseudogymnoascus sp. VKM F-103;Pseudogymnoascus sp. VKM F-4514 (FW-929);Pseudogymnoascus sp. VKM F-4281 (FW-2241);Pseudogymnoascus sp. VKM F-4516 (FW-969);Pseudogymnoascus sp. VKM F-4518 (FW-2643);Pseudogymnoascus sp. VKM F-3808	unclassified Pseudogymnoascus	no rank	9	2	1122.5
PC_01ACPU	.	.	Rhizoctonia solani AG-3 Rhs1AP;Rhizoctonia solani 123E	Rhizoctonia solani AG-3	no rank	2	2	1875
PC_01ADM6	.	.	Pseudogymnoascus sp. VKM F-4520 (FW-2644);Pseudogymnoascus sp. VKM F-4515 (FW-2607);Pseudogymnoascus sp. VKM F-4513 (FW-928);Pseudogymnoascus sp. 23342-1-I1;Pseudogymnoascus sp. VKM F-4518 (FW-2643);Pseudogymnoascus sp. VKM F-4517 (FW-2822)	unclassified Pseudogymnoascus	no rank	6	2	843.5
PC_01AEKQ	.	.	Fomitiporia mediterranea MF3/22;Sanghuangporus baumii;Schizopora paradoxa;Pyrrhoderma noxium;Fomitiporia mediterranea	Hymenochaetales	order	4	3	2167
PC_01AEYR	.	.	Rhizopus microsporus;Pluteus cervinus	Fungi	kingdom	2	2	91
PC_01AFRZ	.	.	Fusarium oxysporum Fo5176;Fusarium oxysporum f. sp. cepae;Hyaloscypha variabilis F;Fusarium odoratissimum NRRL 54006;Beauveria bassiana;Fusarium oxysporum f. sp. cubense;Babjeviella inositovora NRRL Y-12698;Fusarium oxysporum f. sp. conglutinans race 2 54008;Basidiobolus meristosporus CBS 931.73;Fusarium oxysporum f. sp. cubense race 1;Tuber aestivum;Sphaerobolus stellatus;Cenococcum geophilum 1.…	Fungi	kingdom	46	13	281
PC_01AHJ6	.	.	Pseudogymnoascus sp. VKM F-4516 (FW-969);Pseudogymnoascus sp. VKM F-3557;Pseudogymnoascus sp. VKM F-4514 (FW-929)	unclassified Pseudogymnoascus	no rank	2	2	1001.5
PC_01AIFT	.	.	Lentinula edodes;Colletotrichum higginsianum IMI 349063;Microbotryum lychnidis-dioicae p1A1 Lamole;Rhizopus microsporus var. chinensis CCTCC M201021;Rhizopus stolonifer;Colletotrichum higginsianum;Meyerozyma guilliermondii ATCC 6260;Postia placenta;Saccharomyces cerevisiae AWRI1631;Zancudomyces culisetae;Podospora anserina S mat+;Cordyceps sp. RAO-2017;Puccinia striiformis f. sp. tritici;Aspergil…	Fungi	kingdom	15	6	761.5
PC_01AIUB	.	.	Pseudogymnoascus sp. VKM F-4520 (FW-2644);Pseudogymnoascus sp. VKM F-4514 (FW-929);Pseudogymnoascus sp. VKM F-4281 (FW-2241);Pseudogymnoascus sp. VKM F-4513 (FW-928);Pseudogymnoascus sp. VKM F-3808;Pseudogymnoascus sp. VKM F-3557;Pseudogymnoascus sp. VKM F-4246;Pseudogymnoascus sp. VKM F-4516 (FW-969);Pseudogymnoascus sp. VKM F-4518 (FW-2643);Pseudogymnoascus sp. VKM F-103	unclassified Pseudogymnoascus	no rank	9	2	2546.5
PC_01AJZT	.	.	Fusarium poae;Talaromyces stipitatus ATCC 10500	leotiomyceta	clade	3	2	1431
PC_01AL0F	.	.	Allomyces macrogynus ATCC 38327	Allomyces macrogynus ATCC 38327	strain	3	2	839.5
PC_01ALPD	.	.	Rhizopogon vesiculosus;Leucoagaricus gongylophorus Ac12;Postia placenta;Dentipellis fragilis;Peniophora sp. CBMAI 1063	Agaricomycetes	class	5	2	723
PC_01ALS6	.	.	Verticillium longisporum	Verticillium longisporum	species	2	2	1829
PC_01ALW1	.	.	Emergomyces pasteurianus Ep9510;Blastomyces silverae	Ajellomycetaceae	family	2	2	109.5
PC_01AMBG	.	.	Mortierella elongata AG-77	Mortierella elongata AG-77	strain	2	2	693.5
PC_01ANVM	PsShr3	.	Puccinia graminis f. sp. tritici 04KEN156/4;Puccinia striiformis f. sp. tritici PST-130;Puccinia triticina 1-1 BBBD Race 1;Puccinia striiformis f. sp. tritici;Puccinia graminis f. sp. tritici CRL 75-36-700-3;Puccinia striiformis;Puccinia striiformis f. sp. tritici PST-78;Puccinia graminis f. sp. tritici	Puccinia	genus	38	8	121.5
PC_01AOUT	.	.	Mortierella elongata AG-77	Mortierella elongata AG-77	strain	2	2	558.5
PC_01AT84	.	.	Eremothecium cymbalariae DBVPG#7215;Eremothecium gossypii;Eremothecium gossypii ATCC 10895;Eremothecium gossypii FDAG1;Saccharomycetaceae sp. 'Ashbya aceri';Eremothecium sinecaudum	Saccharomycetaceae	family	4	2	798
PC_01ATM6	.	.	Oehlia diaphana;Pseudoloma neurophilia;Rhizophagus sp. MUCL 43196;Fusarium oxysporum Fo5176;Metarhizium robertsii ARSEF 23	Fungi	kingdom	6	3	279
PC_01AUQ3	.	.	Endogone sp. FLAS-F59071;Endogone;Rhizopus microsporus ATCC 52813;Peniophora sp. CONTA;Rhizoctonia solani AG-1 IB	Fungi	kingdom	4	3	132
PC_01AUS1	.	.	Paracoccidioides brasiliensis Pb03;Pseudozyma hubeiensis SY62	Dikarya	subkingdom	2	2	389.5
PC_01AYOY	.	.	Jimgerdemannia flammicorona;Rhizophagus irregularis DAOM 181602=DAOM 197198;Lichtheimia ramosa;Rhizopus microsporus;Mucor circinelloides 1006PhL;Gigaspora rosea;Absidia glauca;Rhizophagus clarus;Diversispora versiformis;Mucor ambiguus;Rhizopus delemar RA 99-880;Synchytrium endobioticum;Rhizophagus irregularis;Absidia repens;Choanephora cucurbitarum;Rhizopus azygosporus;Saksenaea vasiformis B4078;…	Fungi incertae sedis	no rank	37	3	576
PC_01B0NP	.	.	Pseudogymnoascus sp. VKM F-4515 (FW-2607);Pseudogymnoascus sp. VKM F-103;Pseudogymnoascus sp. VKM F-4514 (FW-929);Pseudogymnoascus sp. VKM F-4519 (FW-2642);Pseudogymnoascus sp. VKM F-4516 (FW-969);Verticillium longisporum;Pseudogymnoascus sp. VKM F-3808;Pseudogymnoascus sp. VKM F-3557;Pseudogymnoascus sp. WSF 3629;Stachybotrys chartarum IBT 40288;Pseudogymnoascus sp. VKM F-4518 (FW-2643);Pseudogy…	sordariomyceta	clade	11	3	1292
PC_01B1WD	.	.	Powellomyces hirtus;Spizellomyces punctatus DAOM BR117;Spizellomyces sp. 'palustris'	Spizellomycetales	order	3	2	559
PC_01B51F	.	.	Metarhizium anisopliae BRIP 53284;Beauveria bassiana D1-5;Metarhizium anisopliae BRIP 53293;Beauveria bassiana ARSEF 2860	Hypocreales	order	3	2	702
PC_01B71C	.	.	Ophiostoma piceae UAMH 11346;Sporothrix schenckii 1099-18;Ophiostoma novo-ulmi subsp. novo-ulmi H327	Ophiostomataceae	family	3	2	737
PC_01B757	.	.	Allomyces macrogynus ATCC 38327	Allomyces macrogynus ATCC 38327	strain	4	2	643
PC_01B7ZN	.	.	Aspergillus niger;Rhytidhysteron rufulum	leotiomyceta	clade	2	2	839
PC_01B9XJ	.	.	Neurospora retispora;Lobosporangium transversale;Erysiphe pulchra;Neurospora nigeriensis;Alternaria longipes;Pseudoneurospora amorphoporcata;Neurospora sp. FGSC 8238;Diversispora versiformis;Neurospora crassa;Ganoderma boninense;Sordaria sclerogenia;Stemphylium vesicarium;Pleurotus ostreatus PC9;Epichloe bromicola;Meyerozyma guilliermondii ATCC 6260;Psathyrella aberdarensis;Rhizopus azygosporus;O…	Fungi	kingdom	177	65	298
PC_01BC5K	.	.	Lentinula edodes;Phlebia centrifuga;Hydnomerulius pinastri MD-312;Trametes pubescens;Rhizopogon vinicolor AM-OR11-026;Gymnopus luxurians FD-317 M1;Coniophora olivacea;Trametes versicolor FP-101664 SS1;Punctularia strigosozonata HHB-11173 SS5;Bjerkandera adusta;Trametes coccinea BRFM310;Coemansia reversa NRRL 1564;Antrodiella citrinella;Polyporus arcularius HHB13444;Lentinus tigrinus ALCF2SS1-6;Pa…	Fungi	kingdom	53	3	739
PC_01BDHK	.	.	Penicillium roqueforti FM164;Fusarium langsethiae	leotiomyceta	clade	2	2	404
PC_01BDLA	.	.	Deinococcus gobiensis;Microthecium compressum;Deinococcus gobiensis I-0	cellular organisms	no rank	2	2	510.5
PC_01BE94	.	Q697D5#PHI:367	Saccharomyces cerevisiae YJM978;Zygosaccharomyces bailii;Fusarium oxysporum f. sp. melonis 26406;Saccharomyces cerevisiae YJM1400;Ophiostoma novo-ulmi subsp. novo-ulmi H327;Malassezia globosa CBS 7966;Diversispora versiformis;Candida albicans P78042;Meyerozyma guilliermondii ATCC 6260;Gymnopus androsaceus JB14;Baudoinia panamericana UAMH 10762;Monosporascus sp. CRB-8-3;Saccharomyces cerevisiae YJ…	Fungi	kingdom	1144	34	265.5
PC_01BEB8	.	.	Rhizopogon vinicolor AM-OR11-026;Hydnomerulius pinastri MD-312;Friedmanniomyces simplex;Rhizopogon vesiculosus;Paxillus involutus ATCC 200175;Pisolithus tinctorius Marx 270;Rachicladosporium sp. CCFEE 5018;Suillus luteus UH-Slu-Lm8-n1;Suillus grevillei;Suillus brevipes Sb2	Dikarya	subkingdom	121	8	956
PC_01BEH3	.	.	Sphaerobolus stellatus SS14;Rhizopus microsporus;Sphaerobolus stellatus;Mucor circinelloides 1006PhL	Fungi	kingdom	3	2	262.5
PC_01BEHP	.	.	Sphaerobolus stellatus SS14;Sphaerobolus stellatus	Sphaerobolus stellatus	species	2	2	431.5
PC_01BEKY	.	.	Verticillium longisporum	Verticillium longisporum	species	2	2	641.5
PC_01BENQ	.	.	Verticillium longisporum	Verticillium longisporum	species	2	2	1120
PC_01BFTU	.	.	Arthrobotrys oligospora;Arthrobotrys oligospora ATCC 24927;Arthrobotrys flagrans;Dactylellina haptotyla CBS 200.50	Orbiliaceae	family	4	2	370
PC_01BH7L	.	.	Leptospira interrogans serovar Copenhageni str. Fiocruz LV130;Leptospira interrogans serovar Pomona str. UT364;Rhizophagus irregularis;Leptospira interrogans serovar Copenhageni str. LT2050;Leptospira interrogans serovar Copenhageni str. Fiocruz LV2755;Lamproconium desmazieri	cellular organisms	no rank	2	2	177.5
PC_01BJSX	.	.	Lentinula edodes;Gymnopilus dilepis;Schizopora paradoxa;Phanerochaete carnosa HHB-10118-sp;Moniliophthora roreri;Pisolithus microcarpus 441;Termitomyces sp. J132;Antrodiella citrinella	Agaricomycetes	class	9	8	289.5
PC_01BJYJ	.	.	Piloderma croceum F 1598;Postia placenta Mad-698-R;Postia placenta;Postia placenta MAD-698-R-SB12	Agaricomycetes	class	4	2	1362
PC_01BK22	.	.	Talaromyces islandicus;Venustampulla echinocandica;Curvularia lunata m118;Morchella conica CCBAS932;Monascus purpureus;Lepidopterella palustris CBS 459.81;Exserohilum turcica Et28A;Trichophyton verrucosum HKI 0517;Aspergillus fumigatus var. RP-2014;Parastagonospora nodorum SN15;Stagonospora sp. SRC1lsM3a;Pseudocercospora musae;Periconia macrospinosa;Oidiodendron maius Zn;Clohesyomyces aquaticus;C…	Pezizomycotina	subphylum	32	3	838
PC_01BLCO	.	.	Fusarium verticillioides 7600;Aspergillus terreus	leotiomyceta	clade	3	3	786
PC_01BNHT	.	.	Epichloe glyceriae E277;Deinococcus gobiensis;Microthecium compressum;Deinococcus gobiensis I-0	cellular organisms	no rank	2	2	352
PC_01BPCJ	.	.	Moniliophthora perniciosa FA553;Phanerochaete chrysosporium RP-78;Puccinia triticina 1-1 BBBD Race 1	Basidiomycota	phylum	4	2	144
PC_01BPQX	.	.	Pseudogymnoascus destructans 20631-21	Pseudogymnoascus destructans 20631-21	strain	2	2	66.5
PC_01BQ3Z	.	.	Antonospora locustae HM-2013;Ordospora colligata OC4;Encephalitozoon cuniculi EcunIII-L;Hamiltosporidium tvaerminnensis;Tubulinosema ratisbonensis;Ordospora colligata;Spraguea lophii 42_110;Nematocida sp. 1 ERTm6;Hamiltosporidium magnivora;Nematocida sp. ERTm5;Enterospora canceri;Amphiamblys sp. WSBS2006;Encephalitozoon hellem ATCC 50504;Nematocida parisii ERTm3;Anncaliia algerae PRA339;Encephali…	Microsporidia	phylum	26	8	624
PC_01BRQS	.	.	Mycobacterium avium subsp. avium;Mycobacterium avium subsp. paratuberculosis CLIJ644;Mycobacterium avium 05-4293;Mycobacterium avium subsp. paratuberculosis Pt145;Mycobacterium avium MAV_061107_1842;Mycobacterium avium subsp. paratuberculosis JTC 1285;Mycobacterium avium subsp. paratuberculosis 10-8425;Mycobacterium avium subsp. hominissuis TH135;Mycobacterium avium subsp. paratuberculosis Pt146;…	cellular organisms	no rank	2	2	470
PC_01BTT2	.	.	Suhomyces tanzawaensis NRRL Y-17324;[Candida] intermedia;Candida orthopsilosis Co 90-125;Clavispora lusitaniae ATCC 42720;Candida parapsilosis	Saccharomycetales	order	8	5	283
PC_01BTYP	.	.	Zancudomyces culisetae;Aspergillus turcosus	Fungi	kingdom	3	2	1321.5
PC_01C067	.	.	Rhodotorula graminis WP1;Rozella allomycis CSF55	Fungi	kingdom	2	2	247
PC_01C7VA	.	.	Colletotrichum orbiculare MAFF 240422;Diplodia seriata;Phialophora attinorum;Fusarium proliferatum;Fonsecaea multimorphosa;Colletotrichum nymphaeae SA-01	leotiomyceta	clade	6	6	805.5
PC_01C8RN	.	.	Xylaria longipes;Ophiostoma novo-ulmi subsp. novo-ulmi H327;Chaetomium globosum CBS 148.51;Thermothielavioides terrestris;Sporothrix schenckii ATCC 58251;Xylaria cubensis;Ophiostoma piceae UAMH 11346;Madurella mycetomatis;Sporothrix schenckii 1099-18;Thermothelomyces thermophilus ATCC 42464;Grosmannia clavigera kw1407;Podospora anserina S mat+;Xylaria flabelliformis;Daldinia sp. EC12;Podospora co…	Sordariomycetes	class	21	3	1050
PC_01C8S9	.	.	Trichosporon asahii var. asahii CBS 8904;Cryptococcus gattii VGII Ram5;Cryptococcus neoformans var. grubii A1-35-8;Cryptococcus gattii VGII MMRL2647;Kwoniella dejecticola CBS 10117;Tremella mesenterica;Cryptococcus neoformans var. grubii Bt63;Cryptococcus gattii VGII LA55;Cryptococcus neoformans var. grubii MW-RSA1955;Cryptococcus neoformans var. grubii MW-RSA36;Cryptococcus gattii WM276;Cryptoco…	Tremellomycetes	class	53	2	1315.5
PC_01C9Y6	.	.	Arthrobotrys oligospora;Arthrobotrys oligospora ATCC 24927;Ascobolus immersus RN42;Sphaerosporella brunnea;Pyronema omphalodes CBS 100304;Dactylellina haptotyla CBS 200.50	Pezizomycotina	subphylum	6	2	448.5
PC_01CBVC	.	.	Blastomyces gilchristii SLH14081;Emmonsia sp. CAC-2015a;Emergomyces pasteurianus Ep9510;Emmonsia crescens UAMH 3008;Paracoccidioides brasiliensis Pb18;Histoplasma capsulatum H88;Blastomyces dermatitidis ATCC 18188;Lepidopterella palustris CBS 459.81;Scytalidium lignicola;Blastomyces percursus;Emmonsia crescens;Paracoccidioides brasiliensis;Histoplasma capsulatum H143;Histoplasma capsulatum G186AR…	leotiomyceta	clade	45	6	789.5
PC_01CEYM	.	.	Paramicrosporidium saccamoebae;Rozella allomycis CSF55	Cryptomycota incertae sedis	no rank	3	2	441.5
PC_01CJOH	.	.	Alternaria longipes;Diversispora versiformis;Volvariella volvacea V23;Gymnopus androsaceus JB14;Baudoinia panamericana UAMH 10762;Paracoccidioides brasiliensis;Stagonospora sp. SRC1lsM3a;Rickenella mellea;Dichomitus squalens;Exidia glandulosa;Psilocybe serbica;Peniophora sp. CONTA;Peniophora sp. CONT;Pisolithus microcarpus 441;Hypholoma sublateritium;Macrophomina phaseolina MS6;Paracoccidioides l…	Fungi	kingdom	444	17	742
PC_01CJYG	.	.	Neocallimastix californiae;Anaeromyces robustus	Neocallimastigaceae	family	2	2	826
PC_01CK6Z	.	.	Fusarium poae;Fusarium culmorum CS7071;Fusarium oxysporum f. sp. pisi HDV247;Fusarium langsethiae;Fusarium graminearum;Fusarium odoratissimum NRRL 54006	Fusarium	genus	7	2	472.5
PC_01CKPC	.	.	Conidiobolus coronatus;Conidiobolus coronatus NRRL 28638;Basidiobolus meristosporus CBS 931.73	Entomophthoromycotina	subphylum	2	2	632
PC_01CM4Y	.	.	Endocarpon pusillum Z07020	Endocarpon pusillum Z07020	strain	2	2	1418
PC_01CNN4	.	.	Pezoloma ericae;Coleophoma cylindrospora;Marssonina coronariae;Coleophoma crateriformis;Cadophora sp. DSE1049;Phialocephala scopiformis;Cordyceps militaris;Botrytis cinerea B05.10;Cordyceps militaris CM01;Venturia inaequalis	leotiomyceta	clade	11	2	530.5
PC_01CP5D	.	.	Aspergillus homomorphus CBS 101889;Talaromyces stipitatus ATCC 10500	Eurotiales	order	2	2	145
PC_01CPK7	.	.	Valsa malicola;Diaporthe helianthi;Valsa mali;Valsa mali var. pyri	Diaporthales	order	4	2	596.5
PC_01CPLQ	.	.	Galerina marginata;Gymnopilus dilepis;Galerina marginata CBS 339.88;Psilocybe cyanescens;Hebeloma cylindrosporum h7	Agaricales	order	5	2	638.5
PC_01CQK5	.	.	Galerina marginata;Galerina marginata CBS 339.88;Gloeophyllum trabeum ATCC 11539;Steccherinum ochraceum;Gloeophyllum trabeum;Antrodiella citrinella	Agaricomycetes	class	4	3	405
PC_01CQTP	.	.	Botrytis tulipae;Botrytis paeoniae	Botrytis	genus	2	2	774.5
PC_01CRO8	.	.	Fusarium kuroshium;Fusarium sp. AF-4;Fusarium euwallaceae	Fusarium solani species complex	species group	3	2	225.5
PC_01CS4L	.	.	Meyerozyma sp. JA9;[Candida] pseudohaemulonis;[Candida] duobushaemulonis	Saccharomycetales	order	3	3	1540
PC_01CTQK	.	.	Friedmanniomyces endolithicus;Friedmanniomyces simplex	Friedmanniomyces	genus	2	2	672.5
PC_01CUFF	.	.	Phlebia centrifuga;Phanerochaete carnosa HHB-10118-sp	Polyporales	order	3	2	188.5
PC_01CVX0	.	.	Colletotrichum trifolii;Fusarium venenatum;Fusarium oxysporum f. sp. melonis 26406;Fusarium oxysporum f. sp. cepae;Fusarium fasciculatum;Fusarium oxysporum Fo5176;Fusarium sp. AF-6;Fusarium verticillioides;Fusarium mangiferae;Fusarium virguliforme Mont-1;Fusarium odoratissimum NRRL 54006;Fusarium oxysporum f. sp. cubense;Colletotrichum sidae;Fusarium kuroshium;Fusarium fujikuroi IMI 58289;Fusariu…	Sordariomycetes	class	106	2	842
PC_01CWGJ	.	.	Cercospora berteroae;Stachybotrys chartarum IBT 40293;Stachybotrys chlorohalonata IBT 40285	leotiomyceta	clade	3	2	1064.5
PC_01CXW4	.	.	Zygosaccharomyces bailii ISA1307;Saccharomyces cerevisiae YJM1615;Saccharomyces cerevisiae YJM1133;Rhodotorula diobovata;Zygosaccharomyces parabailii;Kluyveromyces marxianus;Kazachstania naganishii CBS 8797;Saccharomyces cerevisiae YJM978;Zygosaccharomyces bailii;Endogone;Saccharomyces cerevisiae YJM1400;Saccharomyces cerevisiae YJM1419;Anaeromyces robustus;Nakaseomyces bacillisporus CBS 7720;Kom…	Fungi	kingdom	222	25	1010
PC_01CY53	.	.	Blumeria graminis f. sp. hordei DH14;Blumeria graminis f. sp. tritici 96224;Blumeria graminis f. sp. tritici	Blumeria graminis	species	6	3	75
PC_01D0ZG	.	.	Aspergillus heteromorphus CBS 117.55;Fusarium oxysporum f. sp. melonis 26406;Alternaria longipes;Penicillium nalgiovense;Beauveria bassiana;Clonostachys rosea;Pseudogymnoascus sp. 24MN13;Fusarium sp. AF-8;Paracoccidioides brasiliensis;Stagonospora sp. SRC1lsM3a;Zymoseptoria pseudotritici STIR04_2.2.1;Aspergillus niger ATCC 1015;Aspergillus welwitschiae;Beauveria brongniartii RCEF 3172;Aspergillus…	leotiomyceta	clade	609	40	779.5
PC_01D2G2	.	.	Lepidopterella palustris CBS 459.81;Pezoloma ericae;Coleophoma cylindrospora;Chalara longipes BDJ;Hyaloscypha bicolor E;Hyaloscypha variabilis F	leotiomyceta	clade	7	3	564
PC_01D4M9	.	.	Trichosporon asahii var. asahii CBS 8904;Cryptococcus neoformans var. grubii A1-35-8;Cryptococcus gattii VGII Ram5;Cryptococcus gattii VGII MMRL2647;Kwoniella dejecticola CBS 10117;Cryptococcus neoformans var. grubii MW-RSA1955;Cryptococcus gattii VGII LA55;Cryptococcus neoformans var. grubii MW-RSA36;Cryptococcus neoformans var. grubii Bt63;Cryptococcus neoformans var. grubii A2-102-5;Cryptococc…	Agaricomycotina	subphylum	43	4	225
PC_01D6MN	.	.	Kwoniella pini CBS 10737;Kwoniella dejecticola CBS 10117;Cryptococcus amylolentus CBS 6273;Tremella mesenterica;Cryptococcus depauperatus CBS 7855;Cryptococcus gattii WM276;Cryptococcus neoformans var. neoformans B-3501A;Cryptococcus gattii VGIV IND107;Cryptococcus wingfieldii CBS 7118;Kwoniella heveanensis CBS 569	Tremellales	order	12	2	488.5
PC_01D7V4	.	.	Hypsizygus marmoreus;Schizophyllum commune H4-8;Auriculariopsis ampla	Agaricales	order	6	2	523.5
PC_01D7XK	.	.	Rhizopus stolonifer;Rhizopus delemar RA 99-880;Rhizopus microsporus;Rhizopus azygosporus;Jimgerdemannia lactiflua;Rhizopus microsporus var. microsporus	Mucoromycotina	subphylum	8	2	753
PC_01D8UR	.	.	Lichtheimia ramosa;Rhizopus microsporus;Mucor circinelloides 1006PhL;Hesseltinella vesiculosa;Absidia glauca;Mucor ambiguus;Rhizopus delemar RA 99-880;Absidia repens;Choanephora cucurbitarum;Rhizopus azygosporus;Syncephalastrum racemosum;Saksenaea vasiformis B4078;Rhizopus microsporus var. microsporus;Phycomyces blakesleeanus NRRL 1555(-);Rhizopus stolonifer;Lichtheimia corymbifera JMRC:FSU:9682;…	Fungi	kingdom	27	3	312
PC_01DAN5	.	.	Epichloe bromicola;Verticillium dahliae;Fusarium oxysporum f. sp. cepae;Fusarium oxysporum;Pseudogymnoascus sp. VKM F-4246;Cryomyces minteri;Verticillium nonalfalfae	leotiomyceta	clade	7	3	384
PC_01DAZL	.	.	Cadophora sp. DSE1049;Metarhizium robertsii ARSEF 23;Metarhizium robertsii	sordariomyceta	clade	4	2	689.5
PC_01DECF	.	.	Ophiocordyceps polyrhachis-furcata BCC 54312;Ophiocordyceps sp. 'camponoti-leonardi';Ophiocordyceps sp. 'camponoti-saundersi'	Ophiocordyceps	genus	3	2	1799
PC_01DEH7	.	.	Ophiocordyceps polyrhachis-furcata BCC 54312;Ophiocordyceps sp. 'camponoti-leonardi';Ophiocordyceps sp. 'camponoti-saundersi'	Ophiocordyceps	genus	8	4	1335
PC_01DGQ4	.	.	Sparassis crispa	Sparassis crispa	species	2	2	244
PC_01DHAX	.	.	Rhynchosporium secalis;Rhynchosporium agropyri;Coleophoma cylindrospora;Coleophoma crateriformis;Phialocephala scopiformis;Lachnellula hyalina;Phialocephala subalpina;Rhynchosporium commune;Venturia inaequalis	leotiomyceta	clade	9	2	195
PC_01DHPP	.	.	Pochonia chlamydosporia 123;Metarhizium anisopliae BRIP 53284;Metarhizium anisopliae BRIP 53293;Metarhizium guizhouense ARSEF 977;Metarhizium robertsii;Metarhizium majus ARSEF 297;Metarhizium anisopliae;Pochonia chlamydosporia 170;Metarhizium rileyi RCEF 4871;Metarhizium acridum CQMa 102;Metarhizium anisopliae ARSEF 549;Metarhizium robertsii ARSEF 23;Metarhizium album ARSEF 1941;Metarhizium riley…	Clavicipitaceae	family	14	2	441
PC_01DJKV	.	.	Lentinula edodes;Coniophora puteana RWD-64-598 SS2;Saitozyma podzolica;Fomitopsis rosea;Mycena chlorophos	Agaricomycotina	subphylum	5	3	755
PC_01DJNE	.	.	Colletotrichum spinosum;Colletotrichum trifolii;Colletotrichum sidae	Colletotrichum	genus	3	2	1588.5
PC_01DJXK	.	.	Zygosaccharomyces bailii ISA1307;Cyberlindnera jadinii NRRL Y-1542;Zygosaccharomyces bailii;Naumovozyma castellii CBS 4309;Komagataella phaffii GS115;Pichia membranifaciens;[Candida] boidinii;Debaryomyces fabryi;[Candida] intermedia;Saccharomycodes ludwigii;Saccharomyces cerevisiae FostersO;Saccharomyces cerevisiae M3707;Saccharomyces cerevisiae M3837;Saccharomyces cerevisiae AWRI1631;Pichia memb…	Saccharomycetales	order	53	18	199.5
PC_01DKGZ	.	.	Venturia nashicola;Venturia pyrina;Venturia effusa;Venturia inaequalis	Venturia	genus	16	2	363
PC_01DKY2	M.BR29.EuGene_00119491;M.TH16.EuGene_00127871;M.BR29.EuGene_00119511;MoAvr1_CO39	.	Pyricularia oryzae Y34;Pyricularia grisea;Pyricularia sp. CBS 133598;Pyricularia oryzae P131;Pyricularia oryzae	Pyricularia	genus	10	3	98
PC_01DMKJ	.	.	Cordyceps javanica;Trichoderma atroviride IMI 206040;Metarhizium rileyi RCEF 4871;Beauveria bassiana;Ustilaginoidea virens;Beauveria bassiana ARSEF 2860;Epichloe gansuensis var. inebrians E818;Epichloe bromicola;Ceratocystis platani;Moelleriella libera RCEF 2490;Stachybotrys chlorohalonata IBT 40285;Grosmannia clavigera kw1407;Beauveria brongniartii RCEF 3172;Beauveria bassiana D1-5;Metarhizium a…	sordariomyceta	clade	102	5	243
PC_01DMY1	.	.	Venturia nashicola;Venturia pyrina;Venturia effusa	Venturia	genus	5	2	679.5
PC_01DNMQ	.	.	Homo sapiens;Saccharomyces cerevisiae	Opisthokonta	clade	2	2	445.5
PC_01DOTP	.	.	Escherichia coli O26:H11 str. 2009C-3612;Escherichia coli O45:H2 str. 2010C-4211;Escherichia coli BIDMC 17A;Escherichia coli O103:H2 str. CVM9450;Leptospira interrogans serovar Copenhageni str. Fiocruz LV3879;Escherichia coli 2-474-04_S3_C1;Bordetella pertussis H973;Escherichia coli KTE70;Escherichia coli DEC15D;Escherichia coli 0.1304;Escherichia coli O121:H19 str. 2009C-4750;Shigella sonnei 322…	root	no rank	26	16	187
PC_01DRDV	.	.	Escherichia coli O145:NM str. 2010C-3510;Escherichia coli 99.1781;Escherichia coli B17;Escherichia coli p0305293.15;Escherichia coli KTE117;Escherichia coli 2722950;Escherichia coli 908555;Escherichia coli 0.1304;Escherichia coli H386;Escherichia coli PA11;Escherichia coli KTE40;Escherichia coli 2741950;Klebsiella pneumoniae IS22;Escherichia coli O104:H4 str. 04-8351;Escherichia coli O55:H7 str. …	cellular organisms	no rank	4	3	433
PC_01DUJ8	.	.	Escherichia coli O26:H11 str. 2009C-3612;Escherichia coli O45:H2 str. 2010C-4211;Escherichia coli BIDMC 17A;Escherichia coli O103:H2 str. CVM9450;Shigella flexneri 6;Escherichia coli 2-474-04_S3_C1;Bordetella pertussis H973;Escherichia coli KTE70;Escherichia coli DEC15D;Escherichia coli 0.1304;Escherichia coli O104:H4 str. 04-8351;Shigella flexneri Shi06GS37;Escherichia coli HVH 117 (4-6857191);M…	root	no rank	86	5	359
PC_01DVDH	.	.	Trichosporon asahii var. asahii CBS 8904;Melampsora lini;Trichosporon asahii var. asahii CBS 2479	Basidiomycota	phylum	3	2	368.5
PC_01DWNP	.	.	Pyricularia oryzae Y34;Pyricularia oryzae 70-15;Botryosphaeria dothidea;Pyricularia grisea;Fusarium euwallaceae;Fusarium proliferatum;Fusarium oxysporum Fo5176;Fusarium oxysporum f. sp. cepae;Pyricularia oryzae P131;Pyricularia oryzae;Fusarium ambrosium;Fusarium sp. AF-4	leotiomyceta	clade	12	4	941
PC_01DXPW	.	.	Kazachstania africana CBS 2517;Kazachstania saulgeensis;Kazachstania naganishii CBS 8797;Naumovozyma dairenensis CBS 421;Saccharomyces cerevisiae	Saccharomycetaceae	family	7	2	767
PC_01DXXH	.	.	Saccharomyces cerevisiae CEN.PK113-7D;Saccharomyces cerevisiae	Saccharomyces cerevisiae	species	2	2	266
PC_01E1TH	.	.	Moniliophthora perniciosa FA553;Tulasnella calospora MUT 4182	Agaricomycetes	class	2	2	268.5
PC_01E2TB	.	.	Fonsecaea pedrosoi CBS 271.37;Fonsecaea monophora	Fonsecaea	genus	2	2	467
PC_01E2TJ	.	.	Beauveria bassiana D1-5;Rhinocladiella mackenziei CBS 650.93	leotiomyceta	clade	2	2	808.5
PC_01E2ZC	.	.	Rhodotorula diobovata;Moesziomyces antarcticus T-34;Meira miltonrushii;Rhodotorula toruloides;Sporisorium scitamineum;Rhodotorula sp. CCFEE 5036;Sporidiobolus salmonicolor;Ustilago trichophora;Acaromyces ingoldii;Moesziomyces antarcticus;Cronartium quercuum f. sp. fusiforme G11;Puccinia coronata var. avenae f. sp. avenae;Jaminaea rosea;Ustilago maydis 521;Kalmanozyma brasiliensis GHG001;Rhodotoru…	Basidiomycota	phylum	53	4	1122
PC_01E3CR	.	.	Friedmanniomyces simplex;Hortaea werneckii EXF-2000;Hortaea thailandica;Cryomyces minteri;Pseudocercospora musae	Dothideomycetes	class	5	3	1159
PC_01E3P2	.	.	Pseudogymnoascus sp. VKM F-4513 (FW-928);Pseudogymnoascus sp. VKM F-103;Pseudogymnoascus sp. VKM F-4246	unclassified Pseudogymnoascus	no rank	3	2	1218
PC_01E6D2	.	.	Epichloe glyceriae E277;Beauveria bassiana D1-5;Penicilliopsis zonata	leotiomyceta	clade	3	3	682
PC_01E6EZ	.	.	Phialophora attinorum;Pisolithus tinctorius Marx 270;Paxillus involutus ATCC 200175	Dikarya	subkingdom	5	3	640
PC_01E6F5	.	.	Talaromyces cellulolyticus;Fomitopsis rosea	Dikarya	subkingdom	2	2	1397.5
PC_01E6LM	.	.	Trametes cinnabarina;Pisolithus microcarpus 441	Agaricomycetes	class	2	2	67.5
PC_01E9SD	.	.	Epichloe bromicola;Akanthomyces lecanii RCEF 1005	Hypocreales	order	2	2	386.5
PC_01EAQE	.	.	Grifola frondosa;Allomyces macrogynus ATCC 38327;Armillaria mellea DSM 3731;Aureobasidium pullulans;Leucoagaricus sp. SymC.cos;Fibularhizoctonia sp. CBS 109695	Fungi	kingdom	6	4	416
PC_01EC12	.	.	Rhizoctonia solani;Rhizoctonia solani AG-1 IB;Schizopora paradoxa	Agaricomycetes incertae sedis	no rank	3	2	685.5
PC_01EERA	.	.	Penicillium polonicum;Penicillium digitatum Pd1;Penicillium flavigenum;Penicillium roqueforti FM164;Penicillium nalgiovense;Penicillium chrysogenum;Penicillium nordicum;Penicillium coprophilum;Penicillium rubens Wisconsin 54-1255;Penicillium steckii;Aspergillus sp. HF37;Penicillium camemberti;Penicillium vulpinum;Penicillium solitum;Penicillium arizonense;Penicillium freii;Aspergillus sclerotiali…	Aspergillaceae	family	18	3	337
PC_01EFRT	.	.	Rickenella mellea;Dentipellis fragilis;Fibularhizoctonia sp. CBS 109695	Agaricomycetes	class	3	3	832
PC_01EHA2	.	.	Phellinidium pouzarii;Fibularhizoctonia sp. CBS 109695	Agaricomycetes	class	2	2	442.5
PC_01EHU2	.	.	Melampsora lini;Puccinia graminis f. sp. tritici 04KEN156/4;Puccinia striiformis f. sp. tritici PST-130;Cronartium quercuum f. sp. fusiforme G11;Puccinia coronata var. avenae f. sp. avenae;Puccinia triticina 1-1 BBBD Race 1;Puccinia striiformis f. sp. tritici;Puccinia graminis f. sp. tritici CRL 75-36-700-3;Puccinia striiformis;Puccinia striiformis f. sp. tritici PST-78;Puccinia graminis f. sp. t…	Pucciniales	order	20	2	866.5
PC_01EI8M	.	.	Cylindrobasidium torrendii FP15055 ss-10	Cylindrobasidium torrendii FP15055 ss-10	strain	3	2	446.5
PC_01ELDN	.	.	Pseudogymnoascus sp. VKM F-4281 (FW-2241);Pseudogymnoascus sp. VKM F-4513 (FW-928);Pseudogymnoascus destructans 20631-21;Pseudogymnoascus sp. VKM F-4246;Pseudogymnoascus destructans;Pseudogymnoascus sp. VKM F-3775	Pseudogymnoascus	genus	5	2	1407
PC_01ENZS	.	.	uncultured Penicillium;Coccidioides immitis RMSCC 3703;Rhizopus delemar RA 99-880;uncultured Aspergillus;Rozella allomycis CSF55;Ascocoryne sarcoides NRRL 50072	Fungi	kingdom	6	4	148.5
PC_01ERT5	.	.	Fusarium oxysporum f. sp. lycopersici 4287;Hyaloscypha bicolor E	sordariomyceta	clade	2	2	153
PC_01ES5G	.	G3CK16#PHI:756	Moesziomyces antarcticus T-34;Moesziomyces aphidis DSM 70725;Ustilago trichophora;Moesziomyces antarcticus;Sporisorium graminicola;Ustilago maydis;Melanopsichium pennsylvanicum 4;Ustilago maydis 521;Sporisorium reilianum SRZ2;Sporisorium scitamineum;Sporisorium reilianum f. sp. reilianum;Ustilago bromivora	Ustilaginaceae	family	12	3	172
PC_01EU07	.	.	Verticillium longisporum;Trichoderma virens Gv29-8	Hypocreomycetidae	subclass	3	2	89
PC_01EV49	.	.	Pleurotus ostreatus PC9;Aspergillus candidus;Pleurotus ostreatus PC15;Aspergillus campestris IBT 28561;Penicillium steckii	Dikarya	subkingdom	6	2	131.5
PC_01EVDS	.	.	Aspergillus thermomutatus;Talaromyces amestolkiae;Talaromyces marneffei;Aspergillus calidoustus;Aspergillus fumigatus Z5;Aspergillus bertholletius;Monascus purpureus;Aspergillus novoparasiticus;Aspergillus fumigatus;Aspergillus avenaceus;Fonsecaea erecta;Fonsecaea nubica;Aspergillus caelatus;Aspergillus tanneri;Cladophialophora psammophila CBS 110553;Aspergillus arachidicola;Talaromyces marneffei…	Eurotiomycetes	class	47	2	852
PC_01EVK8	.	.	Pseudogymnoascus sp. 03VT05;Pseudogymnoascus sp. VKM F-4519 (FW-2642);Pseudogymnoascus sp. VKM F-4281 (FW-2241)	unclassified Pseudogymnoascus	no rank	3	2	887
PC_01EYIB	.	.	Piloderma croceum F 1598;Rhizoctonia solani AG-3 Rhs1AP;Rhizopogon vinicolor AM-OR11-026;Hebeloma cylindrosporum h7;Rhizoctonia solani AG-8 WAC10335;Phellinidium pouzarii;Paxillus rubicundulus Ve08.2h10;Rhizopogon vesiculosus;Laccaria bicolor;Steccherinum ochraceum;Heterobasidion annosum;Heterobasidion irregulare TC 32-1;Grifola frondosa;Sparassis crispa;Exidia glandulosa HHB12029;Panaeolus cyane…	Agaricomycetes	class	55	4	586
PC_01EYZ3	.	.	Colletotrichum incanum;Colletotrichum trifolii	Colletotrichum	genus	2	2	682.5
PC_01F2JR	.	.	Cryptococcus wingfieldii CBS 7118;Cryptococcus amylolentus CBS 6039;Cryptococcus amylolentus CBS 6273;Cryptococcus wingfieldii	Cryptococcus	genus	7	2	157.5
PC_01F34Q	.	.	Tilletiopsis washingtonensis;Ceraceosorus guamensis;Ceraceosorus bombacis;Tilletiaria anomala UBC 951	Exobasidiomycetes	class	4	2	1060
PC_01F5PJ	.	.	Trametes pubescens;Trametes cinnabarina;Trametes coccinea BRFM310;Trametes versicolor FP-101664 SS1	Trametes	genus	6	2	356
PC_01F7OG	.	.	Moesziomyces antarcticus T-34;Moesziomyces aphidis DSM 70725;Moesziomyces antarcticus	Moesziomyces	genus	4	2	813
PC_01F96O	.	.	Pseudogymnoascus sp. VKM F-4515 (FW-2607);Pseudogymnoascus sp. VKM F-103;Aspergillus terreus;Pseudogymnoascus sp. 24MN13;Penicillium sp. 'occitanis';Pseudogymnoascus sp. VKM F-4519 (FW-2642);Aspergillus nomiae NRRL 13137;Pseudogymnoascus sp. VKM F-4281 (FW-2241);Byssochlamys spectabilis No. 5;Talaromyces verruculosus;Aspergillus arachidicola;Aspergillus ochraceoroseus;Pseudogymnoascus sp. VKM F-4…	leotiomyceta	clade	16	2	968.5
PC_01F9U3	.	.	Aspergillus heteromorphus CBS 117.55;Alternaria longipes;Ophiostoma novo-ulmi subsp. novo-ulmi H327;Penicillium nalgiovense;Arthrobotrys oligospora;Pseudogymnoascus sp. 24MN13;Paracoccidioides brasiliensis;Stagonospora sp. SRC1lsM3a;Zymoseptoria pseudotritici STIR04_2.2.1;Aspergillus niger ATCC 1015;Aspergillus welwitschiae;Aspergillus homomorphus CBS 101889;Paracoccidioides lutzii Pb01;Coleophom…	Pezizomycotina	subphylum	430	2	701
PC_01FEJJ	.	Q69FA8#PHI:345;A0A2P1E328#PHI:7712;I1RQ89#PHI:1641__PHI:2434;Q6B971#PHI:343;I1RIG5#PHI:1636;W7MNW1#PHI:2460;G4MSZ4#PHI:8893;Q2LD94#PHI:2036__PHI:2192	Kluyveromyces marxianus;Kazachstania naganishii CBS 8797;Aspergillus heteromorphus CBS 117.55;Fusarium oxysporum f. sp. melonis 26406;Alternaria longipes;Ophiostoma novo-ulmi subsp. novo-ulmi H327;Malassezia globosa CBS 7966;Chaetothyriales sp. CBS 134916;Diversispora versiformis;Penicillium nalgiovense;Arthrobotrys oligospora;Clonostachys rosea;Beauveria bassiana;Volvariella volvacea V23;Pseudog…	Fungi	kingdom	1445	67	581
PC_01FEW2	.	.	Zymoseptoria tritici IPO323;Zymoseptoria brevis;Zymoseptoria pseudotritici STIR04_2.2.1	Zymoseptoria	genus	3	2	333.5
PC_01FGKZ	.	.	Trichosporon asahii var. asahii CBS 8904;Aspergillus thermomutatus	Dikarya	subkingdom	2	2	1347.5
PC_01FJAR	.	.	Verticillium longisporum;Eutypa lata UCREL1	Sordariomycetes	class	2	2	98
PC_01FPKQ	.	.	Talaromyces marneffei ATCC 18224;Talaromyces marneffei PM1;Oidiodendron maius Zn;Talaromyces marneffei	leotiomyceta	clade	4	2	240
PC_01FQMJ	.	.	Clonostachys rosea;Dactylellina haptotyla CBS 200.50	Pezizomycotina	subphylum	2	2	141.5
PC_01FT9W	.	.	Zygosaccharomyces bailii ISA1307;Saccharomyces cerevisiae YJM1615;Saccharomyces cerevisiae YJM1133;Zygosaccharomyces parabailii;Kluyveromyces marxianus;Kazachstania naganishii CBS 8797;Saccharomyces cerevisiae YJM978;Zygosaccharomyces bailii;Saccharomyces cerevisiae YJM1419;Saccharomyces cerevisiae YJM1400;Nakaseomyces bacillisporus CBS 7720;Saccharomyces cerevisiae YJM1460;Saccharomyces cerevisi…	Saccharomycetaceae	family	71	3	765
PC_01FUKD	.	.	Panaeolus cyanescens;Hericium alpestre;Dentipellis fragilis;Antrodiella citrinella;Dactylellina haptotyla CBS 200.50	Dikarya	subkingdom	6	3	1772
PC_01FUYF	.	.	Colletotrichum higginsianum;Colletotrichum higginsianum IMI 349063;Batrachochytrium salamandrivorans	Fungi	kingdom	2	2	115
PC_01FY31	.	.	Puccinia graminis f. sp. tritici 04KEN156/4;Puccinia coronata var. avenae f. sp. avenae;Puccinia triticina 1-1 BBBD Race 1;Puccinia striiformis;Puccinia striiformis f. sp. tritici PST-78;Puccinia sorghi	Puccinia	genus	10	2	851
PC_01G0K6	.	.	Tilletia walkeri;Tilletia controversa;Tilletia indica	Tilletia	genus	7	2	873.5
PC_01G0M4	.	.	Metarhizium anisopliae BRIP 53293;Metarhizium robertsii;Metarhizium guizhouense ARSEF 977;Metarhizium anisopliae BRIP 53284;Metarhizium majus ARSEF 297;Metarhizium anisopliae;Metarhizium acridum CQMa 102;Metarhizium anisopliae ARSEF 549;Purpureocillium lilacinum;Metarhizium robertsii ARSEF 23;Metarhizium brunneum ARSEF 3297	Hypocreales	order	12	2	782
PC_01G2S1	.	.	Trichoderma harzianum;Penicillium subrubescens;Fusarium virguliforme Mont-1;Aspergillus niger ATCC 1015	leotiomyceta	clade	4	3	138
PC_01G4KG	.	.	Fusarium oxysporum f. sp. radicis-cucumerinum;Fusarium oxysporum Fo5176;Fusarium oxysporum f. sp. vasinfectum 25433;Fusarium oxysporum f. sp. narcissi	Fusarium oxysporum	species	4	4	344.5
PC_01G71T	.	.	Zygosaccharomyces bailii ISA1307;Ascosphaera apis ARSEF 7405;[Candida] duobushaemulonis	saccharomyceta	clade	3	2	327.5
PC_01G81L	.	.	Aspergillus leporis;Trichoderma harzianum CBS 226.95;Coniochaeta sp. 2T2.1;Exophiala aquamarina CBS 119918;Cordyceps sp. RAO-2017;Trichoderma harzianum	leotiomyceta	clade	7	2	489
PC_01GAAX	.	.	Fusarium oxysporum f. sp. cubense;Fusarium oxysporum f. sp. radicis-cucumerinum;Fusarium nygamai;Fusarium oxysporum f. sp. melonis 26406;Stachybotrys chartarum IBT 7711;Fusarium langsethiae;Fusarium oxysporum f. sp. cubense race 1;Fusarium fasciculatum;Fusarium oxysporum f. sp. lycopersici 4287;Fusarium oxysporum;Fusarium proliferatum;Fusarium fujikuroi	Hypocreales	order	12	2	423
PC_01GB8L	.	.	Moesziomyces antarcticus T-34;Meira miltonrushii;Sporisorium scitamineum;Malassezia globosa CBS 7966;Tilletia laevis;Ustilago trichophora;Acaromyces ingoldii;Moesziomyces antarcticus;Malassezia restricta CBS 7877;Ustilago maydis 521;Kalmanozyma brasiliensis GHG001;Jaminaea rosea;Violaceomyces palustris;Ceraceosorus bombacis;Ceraceosorus guamensis;Malassezia restricta;Moesziomyces aphidis DSM 7072…	Ustilaginomycotina	subphylum	37	2	616.5
PC_01GBUX	.	.	Lentinula edodes;Phlebia centrifuga;Piloderma croceum F 1598;Trametes pubescens;Gymnopus luxurians FD-317 M1;Phanerochaete chrysosporium RP-78;Trametes versicolor FP-101664 SS1;Bjerkandera adusta;Jaapia argillacea;Trametes coccinea BRFM310;Fomitopsis rosea;Fomitiporia mediterranea;Serendipita vermifera 'subsp. bescii';Antrodiella citrinella;Polyporus arcularius HHB13444;Auricularia subglabra;Sere…	Agaricomycetes	class	69	2	382.5
PC_01GCF2	.	.	Moesziomyces antarcticus T-34;Sporisorium scitamineum;Malassezia globosa CBS 7966;Tilletia laevis;Moesziomyces antarcticus;Acaromyces ingoldii;Ustilago trichophora;Malassezia restricta CBS 7877;Ustilago maydis 521;Kalmanozyma brasiliensis GHG001;Violaceomyces palustris;Ceraceosorus bombacis;Ceraceosorus guamensis;Malassezia vespertilionis;Malassezia restricta;Sporisorium graminicola;Tilletiaria a…	Ustilaginomycotina	subphylum	35	2	749
PC_01GFE7	.	.	Tuber melanosporum Mel28;Choiromyces venosus 120613-1;Tuber magnatum;Tuber melanosporum;Tuber borchii;Tuber aestivum	Tuberaceae	family	7	2	510
PC_01GGV7	.	.	Punctularia strigosozonata HHB-11173 SS5;Fibroporia radiculosa;Armillaria cepistipes	Agaricomycetes	class	3	3	947
PC_01GJPR	.	.	Marssonina brunnea f. sp. 'multigermtubi' MB_m1;Tuber aestivum	Pezizomycotina	subphylum	2	2	255
PC_01GM9A	.	.	Venturia nashicola;Venturia pyrina;Verruconis gallopava;Venturia inaequalis	Venturiales	order	14	3	769
PC_01GMGE	.	.	Lichtheimia ramosa;Rhizopus microsporus;Mucor circinelloides 1006PhL;Hesseltinella vesiculosa;Absidia glauca;Mucor ambiguus;Rhizopus delemar RA 99-880;Absidia repens;Choanephora cucurbitarum;Rhizopus azygosporus;Syncephalastrum racemosum;Saksenaea vasiformis B4078;Rhizopus microsporus var. microsporus;Phycomyces blakesleeanus NRRL 1555(-);Rhizopus stolonifer;Bifiguratus adelaidae;Rhizopus microsp…	Mucoromycotina	subphylum	60	5	335
PC_01GMK3	.	.	Panaeolus cyanescens;Phlebiopsis gigantea 11061_1 CR5-6;Phlebiopsis gigantea	Agaricomycetes	class	3	2	392.5
PC_01GN8Y	.	.	Rhizophagus irregularis	Rhizophagus irregularis	species	2	2	242.5
PC_01GQ40	.	.	Fusarium sporotrichioides;Cordyceps fumosorosea ARSEF 2679	Hypocreales	order	2	2	657
PC_01GSLV	.	.	Aspergillus luchuensis CBS 106.47;Aspergillus thermomutatus;Coccidioides posadasii str. Silveira;Aspergillus terreus NIH2624;Aspergillus heteromorphus CBS 117.55;Aspergillus niger CBS 101883;Aspergillus phoenicis ATCC 13157;Coccidioides immitis RS;Aspergillus sydowii CBS 593.65;Aspergillus aculeatinus CBS 121060;Aspergillus bertholletius;Penicillium nalgiovense;Aspergillus sclerotiicarbonarius CB…	Eurotiomycetidae	subclass	104	2	242.5
PC_01GTJS	.	.	Bifiguratus adelaidae;Jimgerdemannia lactiflua;Jimgerdemannia flammicorona	Endogonales	order	3	2	289
PC_01GVKK	.	.	Mucor circinelloides 1006PhL;Coemansia reversa NRRL 1564;Cronartium quercuum f. sp. fusiforme G11;Dimargaris cristalligena;Phycomyces blakesleeanus NRRL 1555(-);Syncephalis pseudoplumigaleata;Aspergillus niger ATCC 1015;Caulochytrium protostelioides;Rhizopus microsporus ATCC 52813;Aspergillus ruber CBS 135680;Melampsora larici-populina 98AG31;Piromyces sp. E2;Zymoseptoria tritici IPO323;Eremothec…	Fungi	kingdom	31	13	63
PC_01GW5M	.	.	Tolypocladium capitatum;Atkinsonella hypoxylon B4728	Hypocreales	order	2	2	98.5
PC_01GZLI	.	.	Aspergillus lentulus;Aspergillus udagawae;Penicillium steckii;Aspergillus thermomutatus	Aspergillaceae	family	4	2	747.5
PC_01H1QM	.	.	Aspergillus oryzae;Aspergillus udagawae;Aspergillus thermomutatus;Aspergillus nomiae NRRL 13137;Aspergillus tanneri;Aspergillus turcosus;Aspergillus lentulus;Talaromyces amestolkiae;Aspergillus fumigatus;Aspergillus awamori;Talaromyces marneffei PM1;Penicillium steckii;Aspergillus ochraceoroseus	Eurotiales	order	16	2	802.5
PC_01H2ZD	.	.	Aspergillus glaucus CBS 516.65;Polytolypa hystricis UAMH7299	Eurotiomycetidae	subclass	2	2	295
PC_01H354	.	.	Penicillium polonicum;Penicillium solitum;Penicillium brasilianum;Penicillium digitatum Pd1;Penicillium nordicum;Penicillium flavigenum;Penicillium freii;Penicillium italicum;Penicillium antarcticum;Cadophora sp. DSE1049;Penicillium camemberti;Penicillium camemberti FM 013;Penicillium digitatum PHI26;Penicillium roqueforti FM164;Penicillium nalgiovense;Phoma koolunga;Penicillium chrysogenum	leotiomyceta	clade	16	3	546
PC_01H3YI	.	.	Escherichia coli 99.1781;Burkholderia pseudomallei HBPUB10303a;Escherichia coli B17;Burkholderia pseudomallei 1026b;Escherichia coli 0.1304;Escherichia coli PA11;Escherichia coli 95.0083;Escherichia coli O157:H7 str. 2011EL-2097;Burkholderia pseudomallei CB;Escherichia coli TW09195;Escherichia coli EC1862;Escherichia coli TW07945;Escherichia coli O157:H7 str. TW14313;Escherichia coli O157:H7 str.…	cellular organisms	no rank	4	3	210
PC_01H8B3	.	.	Yarrowia lipolytica CLIB122;Bjerkandera adusta;Yarrowia lipolytica	Dikarya	subkingdom	3	2	662.5
PC_01H9LP	.	.	Stemphylium lycopersici;Pseudogymnoascus sp. VKM F-4515 (FW-2607)	leotiomyceta	clade	4	3	1050
PC_01HB6W	.	.	Microbotryum saponariae;Microbotryum silenes-dioicae	Microbotryum	genus	13	4	1239
PC_01HBNS	.	.	Meyerozyma guilliermondii ATCC 6260;Pichia membranifaciens	Saccharomycetales	order	3	2	395.5
PC_01HCQE	.	.	Cordyceps javanica;Parastagonospora nodorum Sn4;Bipolaris maydis C5;Ascochyta rabiei;Colletotrichum shisoi;Aspergillus terreus NIH2624;Venturia pyrina;Alternaria longipes;Verruconis gallopava;Friedmanniomyces simplex;Pyrenophora seminiperda CCB06;Aureobasidium subglaciale EXF-2481;Epichloe bromicola;Ceratocystis platani;Baudoinia panamericana UAMH 10762;Parastagonospora nodorum SN15;Coniosporium …	leotiomyceta	clade	110	2	568
PC_01HCVH	.	.	Rhizopus microsporus;Thamnocephalis sphaerospora	Fungi incertae sedis	no rank	3	3	264
PC_01HEA3	.	.	Moesziomyces antarcticus T-34;Sporisorium scitamineum;Ustilago trichophora;Moesziomyces antarcticus;Acaromyces ingoldii;Ustilago maydis 521;Kalmanozyma brasiliensis GHG001;Violaceomyces palustris;Ceraceosorus bombacis;Ceraceosorus guamensis;Sporisorium graminicola;Tilletiopsis washingtonensis;Sporisorium reilianum SRZ2;Ustilago hordei Uh4857-4;Ustilago bromivora;Ustilago hordei;Anthracocystis flo…	Ustilaginomycotina	subphylum	25	3	736
PC_01HGYD	.	I1RJQ4#PHI:1365	Colletotrichum shisoi;Trichoderma atroviride IMI 206040;Verticillium dahliae VdLs.17;Fusarium oxysporum f. sp. melonis 26406;Fusarium ambrosium;Fusarium oxysporum f. sp. cubense;Colletotrichum fructicola;Clonostachys rosea;Colletotrichum higginsianum IMI 349063;Fusarium fujikuroi IMI 58289;Fusarium graminearum PH-1;Trichoderma asperellum;Fusarium sp. AF-8;Colletotrichum incanum;Colletotrichum orb…	Hypocreomycetidae	subclass	96	5	522
PC_01HKKW	.	.	Aspergillus costaricaensis CBS 115574;Aspergillus brasiliensis CBS 101740;Aspergillus sclerotialis;Ascobolus immersus RN42;Phialocephala subalpina;Aspergillus tamarii;Coniochaeta ligniaria NRRL 30616	Pezizomycotina	subphylum	7	5	660
PC_01HMDF	.	.	Lasallia pustulata	Lasallia pustulata	species	2	2	693.5
PC_01HMDT	.	.	Aspergillus heteromorphus CBS 117.55;Zygosaccharomyces bailii;Escherichia coli 99.1781;Fusarium oxysporum f. sp. melonis 26406;Escherichia coli B17;Ophiostoma novo-ulmi subsp. novo-ulmi H327;Diversispora versiformis;Penicillium nalgiovense;Beauveria bassiana;Escherichia coli 0.1304;Escherichia coli PA11;Epichloe gansuensis var. inebrians E818;Escherichia coli 95.0083;Gymnopus androsaceus JB14;Esc…	cellular organisms	no rank	478	4	523.5
PC_01HOH0	.	.	Penicillium brasilianum;Penicillium griseofulvum	Penicillium	genus	2	2	1362.5
PC_01HOWL	.	.	Beauveria bassiana D1-5	Beauveria bassiana D1-5	strain	2	2	978.5
PC_01HP9T	.	.	Gonapodya prolifera;Gonapodya prolifera JEL478	Gonapodya prolifera	species	19	11	617
PC_01HP9U	.	.	Dimargaris cristalligena;Smittium mucronatum;Conidiobolus coronatus NRRL 28638;Conidiobolus coronatus	Zoopagomycota	phylum	3	3	218
PC_01HPCF	PsShr2	.	Malassezia globosa CBS 7966;Diversispora versiformis;Volvariella volvacea V23;Cryptococcus neoformans var. grubii AD1-83a;Rhizopus delemar RA 99-880;Basidiobolus meristosporus CBS 931.73;Gymnopus androsaceus JB14;Agaricus bisporus;Tilletiopsis washingtonensis;Rickenella mellea;Dichomitus squalens;Exidia glandulosa;Psilocybe serbica;Peniophora sp. CONTA;Peniophora sp. CONT;Pisolithus microcarpus 4…	Fungi	kingdom	1563	123	233
PC_01HUTD	.	.	Pyrrhoderma noxium;Exophiala sideris	Dikarya	subkingdom	2	2	980.5
PC_01HV56	.	.	Ophiocordyceps polyrhachis-furcata BCC 54312;Stemphylium lycopersici;Metarhizium acridum CQMa 102;Epichloe typhina E5819;Ophiocordyceps sp. 'camponoti-leonardi';Purpureocillium lilacinum	leotiomyceta	clade	7	2	758
PC_01HV6I	.	.	Aspergillus udagawae;Coprinellus micaceus	Dikarya	subkingdom	2	2	1662.5
PC_01HVL7	.	.	Mortierella elongata AG-77;Mortierella verticillata NRRL 6337;Lobosporangium transversale	Mortierellaceae	family	3	2	575
PC_01HWRZ	.	.	Zancudomyces culisetae;Smittium mucronatum;Furculomyces boomerangus;Smittium culicis	Harpellales	order	6	3	540
PC_01HXAC	.	.	Penicillium arizonense;Fusarium oxysporum Fo5176;Fusarium sp. AF-6;Fusarium verticillioides 7600;Ilyonectria sp.	leotiomyceta	clade	6	2	921.5
PC_01I13W	.	.	Verticillium longisporum;Saccharomyces cerevisiae	saccharomyceta	clade	2	2	1360
PC_01I646	.	.	Cyphellophora europaea CBS 101466;Phialophora attinorum	Chaetothyriales	order	2	2	740
PC_01I8PA	.	.	Escherichia coli 99.1781;Leptospira interrogans serovar Copenhageni str. Fiocruz LV3879;Escherichia coli B17;Shigella dysenteriae;Bordetella pertussis H973;Diversispora versiformis;Leptospira interrogans serovar Copenhageni str. Fiocruz LV256;Arthrobotrys oligospora;Escherichia coli 0.1304;Escherichia coli PA11;Cryptococcus neoformans var. grubii AD1-83a;Escherichia coli 95.0083;Bordetella pertus…	root	no rank	275	21	135
PC_01IAQM	.	.	Tilletia caries;Tilletia laevis;Tilletia controversa	Tilletia	genus	4	2	465.5
PC_01ID99	.	.	Aspergillus niger;Botryosphaeria dothidea	leotiomyceta	clade	2	2	561
PC_01IDRP	.	.	Melampsora lini;Puccinia graminis f. sp. tritici 04KEN156/4;Puccinia coronata var. avenae f. sp. avenae;Puccinia triticina 1-1 BBBD Race 1;Puccinia striiformis f. sp. tritici;Puccinia striiformis;Puccinia graminis f. sp. tritici CRL 75-36-700-3;Puccinia striiformis f. sp. tritici PST-78;Puccinia graminis f. sp. tritici	Pucciniales	order	12	3	167
PC_01IE0G	.	.	Talaromyces cellulolyticus;Penicillium sp. 'occitanis';Pseudogymnoascus sp. VKM F-3775	leotiomyceta	clade	3	2	619.5
PC_01IFV5	.	.	Piromyces sp. E2;Neocallimastix californiae	Neocallimastigaceae	family	4	2	371
PC_01IHZN	.	.	Histoplasma capsulatum NAm1;Aspergillus nidulans FGSC A4;Aspergillus glaucus CBS 516.65;Aspergillus pseudotamarii;Histoplasma capsulatum H88;Aspergillus candidus;Aspergillus carbonarius ITEM 5010;Aspergillus sydowii CBS 593.65;Aspergillus ellipticus CBS 707.79;Byssochlamys spectabilis;Aspergillus novofumigatus IBT 16806;Aspergillus campestris IBT 28561;Byssochlamys nivea;Thermomyces lanuginosus S…	Eurotiomycetidae	subclass	17	2	896
PC_01IIDW	.	.	Furculomyces boomerangus;Smittium angustum;Smittium culicis;Zancudomyces culisetae;Smittium mucronatum;Smittium simulii;Smittium megazygosporum	Harpellales	order	28	11	636
PC_01IKHI	.	.	Tolypocladium capitatum;Metarhizium anisopliae;Xylaria grammica;Grosmannia clavigera kw1407;Coniochaeta sp. 2T2.1;Ophiocordyceps camponoti-rufipedis;Purpureocillium lilacinum;Fusarium sporotrichioides;Trichoderma reesei RUT C-30	Sordariomycetes	class	10	2	743.5
PC_01ILVK	.	.	Phialophora attinorum	Phialophora attinorum	species	2	2	338.5
PC_01IMWO	.	.	Aspergillus luchuensis CBS 106.47;Penicillium brasilianum;Aspergillus saccharolyticus JOP 1030-1;Aspergillus piperis CBS 112811;Emmonsia sp. CAC-2015a;Aspergillus pseudotamarii;Aspergillus terreus NIH2624;Aspergillus eucalypticola CBS 122712;Aspergillus heteromorphus CBS 117.55;Elaphomyces granulatus;Talaromyces amestolkiae;Aspergillus phoenicis ATCC 13157;Talaromyces marneffei;Aspergillus niger …	Eurotiomycetidae	subclass	64	6	1202.5
PC_01IN6F	.	.	Verticillium dahliae;Chalara longipes BDJ;Cadophora sp. DSE1049;Phialocephala scopiformis;Lachnellula hyalina;Venustampulla echinocandica;Phialocephala subalpina;Hyaloscypha variabilis F;Sclerotinia borealis F-4128;Ascocoryne sarcoides NRRL 50072;Botrytis cinerea T4;Venturia inaequalis;Chaetomium globosum CBS 148.51;Rutstroemia sp. NJR-2017a BVV2;Lachnellula willkommii;Scytalidium lignicola;Botry…	leotiomyceta	clade	50	3	1024
PC_01IP8O	.	.	Cryptococcus amylolentus CBS 6039	Cryptococcus amylolentus CBS 6039	strain	2	2	496
PC_01IPYJ	.	.	Exidia glandulosa HHB12029;Mycena chlorophos;Exidia glandulosa;Auricularia subglabra TFB-10046 SS5;Auricularia subglabra	Agaricomycetes	class	3	2	564
PC_01IQI6	.	.	Cryptococcus neoformans var. grubii A1-35-8;Cryptococcus gattii VGII Ram5;Cryptococcus gattii VGII MMRL2647;Kwoniella dejecticola CBS 10117;Cryptococcus neoformans var. grubii MW-RSA1955;Cryptococcus neoformans var. grubii A2-102-5;Cryptococcus neoformans var. grubii MW-RSA36;Cryptococcus neoformans var. grubii Bt63;Tremella mesenterica;Cryptococcus gattii WM276;Cryptococcus gattii E566;Cryptococ…	Tremellales	order	39	2	576.5
PC_01IQRT	.	.	Cyberlindnera fabianii;[Candida] haemuloni;Candida albicans P76067;Cyberlindnera jadinii NRRL Y-1542;[Candida] duobushaemulonis;Candida albicans P37037;Candida albicans P37039;Candida albicans P75016;Candida albicans P87;Clavispora lusitaniae ATCC 42720;Candida albicans P34048;Candida albicans P37005;Candida albicans P60002;Candida viswanathii;Candida tropicalis MYA-3404;Lodderomyces elongisporus…	Saccharomycetales	order	49	2	267
PC_01IRJ3	.	.	Anncaliia algerae PRA109;Tubulinosema ratisbonensis;Anncaliia algerae PRA339	Tubulinosematidae	family	3	2	410.5
PC_01IW4H	.	.	Saccharomyces cerevisiae YJM978;Zygosaccharomyces bailii;Fusarium oxysporum f. sp. melonis 26406;Saccharomyces cerevisiae YJM1400;Ophiostoma novo-ulmi subsp. novo-ulmi H327;Malassezia globosa CBS 7966;Diversispora versiformis;Candida albicans P78042;Meyerozyma guilliermondii ATCC 6260;Gymnopus androsaceus JB14;Baudoinia panamericana UAMH 10762;Monosporascus sp. CRB-8-3;Saccharomyces cerevisiae YJ…	Eukaryota	superkingdom	1336	14	387.5
PC_01IXS2	.	.	Pseudogymnoascus sp. VKM F-4519 (FW-2642);Pseudogymnoascus sp. 23342-1-I1;Stachybotrys chartarum IBT 7711;Stachybotrys chartarum IBT 40293;Stachybotrys chartarum IBT 40288	sordariomyceta	clade	5	2	1036.5
PC_01J1H1	.	.	Hysterium pulicare;Talaromyces islandicus;Lepidopterella palustris CBS 459.81	leotiomyceta	clade	3	2	776.5
PC_01J2WM	.	.	Gymnopilus dilepis;Galerina marginata CBS 339.88;Galerina marginata	Agaricales	order	2	2	652
PC_01J3PP	.	.	Piromyces sp. E2;Orpinomyces sp.	Neocallimastigaceae	family	2	2	194
PC_01J62Z	.	.	Cercospora berteroae;Cercospora beticola	Cercospora	genus	2	2	801
PC_01J70A	.	I1RZL9#PHI:1497	Aspergillus heteromorphus CBS 117.55;Fusarium oxysporum f. sp. melonis 26406;Alternaria longipes;Ophiostoma novo-ulmi subsp. novo-ulmi H327;Chaetothyriales sp. CBS 134916;Penicillium nalgiovense;Beauveria bassiana;Clonostachys rosea;Epichloe gansuensis var. inebrians E818;Fusarium sp. AF-8;Ceratocystis platani;Baudoinia panamericana UAMH 10762;Monosporascus sp. CRB-8-3;Paracoccidioides brasiliens…	leotiomyceta	clade	681	16	505
PC_01J946	.	.	Aspergillus terreus NIH2624;Verticillium dahliae VdLs.17;Cladophialophora carrionii CBS 160.54;Cladophialophora carrionii;Cladophialophora immunda;Fusarium oxysporum f. sp. cubense;Friedmanniomyces simplex;Zymoseptoria brevis;Pseudogymnoascus sp. VKM F-4516 (FW-969);Friedmanniomyces endolithicus;Zymoseptoria pseudotritici STIR04_2.2.1;Passalora fulva;Fonsecaea erecta;Botryosphaeria dothidea;Pyric…	Fungi	kingdom	94	25	371
PC_01JAZ0	.	.	Alternaria solani;Alternaria gaisen;Ascochyta rabiei;Bipolaris maydis C5;Parastagonospora nodorum Sn4;Alternaria brassicicola ATCC 96836;Alternaria tomatophila;Alternaria alternata;Alternaria dauci;Ascochyta lentis;Epicoccum nigrum;Curvularia lunata m118;Alternaria sp. MG1;Pyrenophora tritici-repentis;Phoma koolunga;Pyrenophora seminiperda CCB06;Alternaria brassicicola;Parastagonospora nodorum Sn…	Pleosporales	order	53	2	1047.5
PC_01JE0G	.	.	Jimgerdemannia flammicorona;Rhodotorula toruloides;Zancudomyces culisetae;Alternaria dauci;Cryomyces minteri;Pseudogymnoascus sp. VKM F-3775;Alternaria mali;Hortaea werneckii;Alternaria destruens;Conidiobolus coronatus NRRL 28638;Ceraceosorus bombacis;Puccinia striiformis f. sp. tritici PST-130;Rhizophagus irregularis DAOM 197198w;Sordaria macrospora k-hell;Saccharomyces cerevisiae x Saccharomyce…	Fungi	kingdom	29	6	122.5
PC_01JHXD	.	.	Catenaria anguillulae PL171;Allomyces macrogynus ATCC 38327	Blastocladiales	order	3	2	832.5
PC_01JI3F	.	.	Rhizoctonia solani AG-3 Rhs1AP;Rhizoctonia solani;Rhizoctonia solani AG-1 IA;Rhizoctonia solani AG-1 IB;Rhizoctonia solani 123E;Rhizoctonia solani AG-8 WAC10335	Rhizoctonia solani	species	22	2	663
PC_01JIZA	.	.	Botrytis cinerea B05.10;Botrytis cinerea T4	Botrytis cinerea	species	2	2	86
PC_01JJ4G	.	.	Aspergillus udagawae;Aspergillus thermomutatus;Aspergillus lentulus;Aspergillus fumigatus Z5;Aspergillus turcosus	Aspergillus	genus	8	2	622.5
PC_01JLGC	.	.	Serendipita vermifera MAFF 305830	Serendipita vermifera MAFF 305830	strain	2	2	292.5
PC_01JQS1	.	.	Serendipita indica DSM 11827;Serendipita vermifera 'subsp. bescii';Serendipita vermifera MAFF 305830	Serendipita	genus	4	2	546
PC_01JT40	.	I1RNY7#PHI:1181	Aspergillus heteromorphus CBS 117.55;Fusarium oxysporum f. sp. melonis 26406;Alternaria longipes;Ophiostoma novo-ulmi subsp. novo-ulmi H327;Penicillium nalgiovense;Arthrobotrys oligospora;Clonostachys rosea;Pseudogymnoascus sp. 24MN13;Monosporascus sp. CRB-8-3;Paracoccidioides brasiliensis;Zymoseptoria pseudotritici STIR04_2.2.1;Aspergillus niger ATCC 1015;Aspergillus welwitschiae;Aspergillus hom…	Pezizomycotina	subphylum	625	3	623
PC_01JTOJ	.	.	Zygosaccharomyces bailii ISA1307;Saccharomyces cerevisiae YJM1615;Saccharomyces cerevisiae YJM1133;Zygosaccharomyces parabailii;Kazachstania naganishii CBS 8797;Kluyveromyces marxianus;Saccharomyces cerevisiae YJM978;Zygosaccharomyces bailii;Saccharomyces cerevisiae YJM1400;Saccharomyces cerevisiae YJM1419;Nakaseomyces bacillisporus CBS 7720;Saccharomyces cerevisiae YJM627;Saccharomyces cerevisia…	Saccharomycetaceae	family	60	2	604
PC_01JVGJ	.	.	Kuraishia capsulata CBS 1993;Brettanomyces naardenensis;Nakazawaea wickerhamii;Saturnispora dispora;Ambrosiozyma philentoma;Ogataea parapolymorpha DL-1;Pachysolen tannophilus NRRL Y-2460;[Candida] arabinofermentans NRRL YB-2248;Pichia membranifaciens NRRL Y-2026;[Candida] inconspicua;Citeromyces matritensis;Peterozyma xylosa;Ogataea polymorpha;Pichia kudriavzevii;Pichia membranifaciens	Saccharomycetales	order	22	5	941
PC_01JWMI	.	.	Bifiguratus adelaidae;Pseudogymnoascus sp. VKM F-4281 (FW-2241);Pseudogymnoascus sp. VKM F-4246	Fungi	kingdom	3	3	749
PC_01JWWG	.	.	Exophiala mesophila;Parasitella parasitica	Fungi	kingdom	2	2	1587.5
PC_01JXO0	.	.	Rhizophagus irregularis;Amanita muscaria Koide BX008	Fungi	kingdom	2	2	1027.5
PC_01JZ65	.	.	Rhizophagus irregularis DAOM 181602=DAOM 197198;Oehlia diaphana;Rhizophagus irregularis;Rhizophagus irregularis DAOM 197198w;Rhizophagus sp. MUCL 43196;Glomus cerebriforme;Rhizophagus clarus	Glomeraceae	family	11	2	1206.5
PC_01JZP8	.	.	Schizosaccharomyces pombe 972h-;Schizosaccharomyces pombe;Schizosaccharomyces octosporus yFS286;Schizosaccharomyces japonicus yFS275;Schizosaccharomyces cryophilus OY26	Schizosaccharomyces	genus	4	2	458
PC_01K3FE	.	.	Rhodotorula sp. CCFEE 5036;Rhodotorula toruloides	Rhodotorula	genus	2	2	475
PC_01K3GK	.	.	Aspergillus vadensis CBS 113365;Aspergillus brasiliensis CBS 101740;Aspergillus piperis CBS 112811;Aspergillus tanneri;Aspergillus ibericus CBS 121593;Aspergillus sclerotioniger CBS 115572;Aspergillus steynii IBT 23096;Aspergillus sclerotiicarbonarius CBS 121057	Aspergillus	genus	8	2	244.5
PC_01K54R	.	.	Escherichia coli 99.1781;Escherichia coli B17;Escherichia coli 0.1304;Escherichia coli PA11;Escherichia coli 95.0083;Leptospira interrogans str. UI 08452;Escherichia coli O157:H7 str. 2011EL-2097;Escherichia coli EC1862;Escherichia coli TW07945;Escherichia coli O157:H7 str. TW14313;Escherichia coli O157:H7 str. K5460;Escherichia coli O157:H7 str. 2011EL-2109;Escherichia coli 93.0055;Escherichia c…	root	no rank	10	8	114.5
PC_01K5BQ	.	.	Colletotrichum orbiculare MAFF 240422;Fusarium oxysporum f. sp. lycopersici 4287	Hypocreomycetidae	subclass	2	2	124
PC_01K6U4	.	.	Aspergillus oryzae;Trichophyton verrucosum HKI 0517;Aspergillus violaceofuscus CBS 115571;Aspergillus sydowii CBS 593.65;Paracoccidioides brasiliensis;Trichophyton benhamiae CBS 112371	Eurotiomycetidae	subclass	6	2	1734
PC_01K7FD	.	.	Arthrobotrys oligospora;Arthrobotrys oligospora ATCC 24927;Arthrobotrys flagrans;Dactylellina haptotyla CBS 200.50	Orbiliaceae	family	4	2	1843
PC_01KAVG	.	.	Mucor lusitanicus CBS 277.49;Rhizophagus irregularis DAOM 181602=DAOM 197198	Mucoromycota	phylum	2	2	206.5
PC_01KBVI	.	.	Microbotryum lychnidis-dioicae p1A1 Lamole;Armillaria mellea DSM 3731	Basidiomycota	phylum	2	2	397
PC_01KGRH	.	.	Meyerozyma sp. JA9;Akanthomyces lecanii RCEF 1005	saccharomyceta	clade	2	2	1885
PC_01KHND	.	.	Hysterium pulicare;Pyrenophora seminiperda CCB06;Byssochlamys spectabilis No. 5;Stemphylium lycopersici	leotiomyceta	clade	5	2	2030
PC_01KHXD	.	.	Moelleriella libera RCEF 2490	Moelleriella libera RCEF 2490	strain	2	2	482
PC_01KI2D	.	.	Ophiocordyceps polyrhachis-furcata BCC 54312;Aspergillus cristatus	leotiomyceta	clade	2	2	1367.5
PC_01KIUQ	.	.	Panaeolus cyanescens;Sanghuangporus baumii;Phellinidium pouzarii	Agaricomycetes	class	3	2	2341.5
PC_01KJ6Q	.	.	Syncephalis pseudoplumigaleata;Diversispora epigaea;Rhizophagus irregularis DAOM 181602=DAOM 197198;Jimgerdemannia flammicorona;Allomyces macrogynus ATCC 38327;Oehlia diaphana;Rhizophagus irregularis;Rhizophagus irregularis DAOM 197198w;Rhizophagus sp. MUCL 43196;Glomus cerebriforme;Endogone sp. FLAS-F59071;Endogone;Thamnocephalis sphaerospora;Rhizophagus clarus;Diversispora versiformis	Fungi incertae sedis	no rank	19	5	438
PC_01KK89	.	.	Chaetothyriales sp. CBS 132003;Chaetothyriales sp. CBS 135597	unclassified Chaetothyriales	no rank	2	2	600
PC_01KM0D	.	.	Arthrobotrys oligospora;Drechslerella stenobrocha 248;Arthrobotrys oligospora ATCC 24927;Arthrobotrys flagrans;Dactylellina haptotyla CBS 200.50	Orbiliaceae	family	5	2	305.5
PC_01KM4G	.	.	Powellomyces hirtus;Spizellomyces punctatus DAOM BR117;Spizellomyces sp. 'palustris'	Spizellomycetales	order	3	2	429
PC_01KMPT	.	.	Smittium mucronatum;Furculomyces boomerangus;Smittium angustum;Smittium culicis	Harpellales	order	5	2	1324.5
PC_01KO8E	.	.	Grosmannia clavigera kw1407;Aspergillus tanneri;Fusarium proliferatum	leotiomyceta	clade	3	3	1186
PC_01KOFO	.	.	Colletotrichum spinosum;Phialemoniopsis curvata	Sordariomycetes	class	2	2	964
PC_01KPMY	.	.	Aspergillus eucalypticola CBS 122712;Aspergillus costaricaensis CBS 115574	Aspergillus	genus	2	2	151.5
PC_01KSDK	.	.	Parastagonospora nodorum Sn4;Bipolaris maydis C5;Rhizophagus irregularis DAOM 181602=DAOM 197198;Venturia pyrina;Alternaria longipes;Verruconis gallopava;Chaetothyriales sp. CBS 134916;Cladophialophora immunda;Zymoseptoria brevis;Rhizophagus irregularis;Dothistroma septosporum NZE10;Fonsecaea multimorphosa;Parastagonospora nodorum SN15;Stagonospora sp. SRC1lsM3a;Periconia macrospinosa;Zymoseptori…	Fungi	kingdom	119	3	495
PC_01KSYN	.	.	Penicillium brasilianum;Scytalidium lignicola	leotiomyceta	clade	3	2	1047
PC_01KVNU	.	.	Ascochyta rabiei;Alternaria tomatophila;Pseudocercospora fijiensis CIRAD86;Aureobasidium melanogenum CBS 110374;Ascochyta lentis;Alternaria citriarbusti;Cryomyces minteri;Friedmanniomyces simplex;Aureobasidium subglaciale EXF-2481;Alternaria macrospora;Hortaea werneckii;Neofusicoccum parvum UCRNP2;Elsinoe australis;Baudoinia panamericana UAMH 10762;Dothistroma septosporum NZE10;Acidomyces richmon…	Dothideomycetes	class	97	6	576.5
PC_01KVYT	.	.	Epichloe bromicola;Tolypocladium paradoxum	Hypocreales	order	2	2	102
PC_01KZV6	.	.	Cercospora zeina;Friedmanniomyces simplex;Passalora fulva;Pseudocercospora fijiensis CIRAD86;Cercospora beticola;Pseudocercospora eumusae;Pseudocercospora musae	Mycosphaerellales	order	7	2	375
PC_01KZZG	.	.	Smittium culicis;Caulochytrium protostelioides;[Candida] auris;Spathaspora passalidarum NRRL Y-27907	Fungi	kingdom	5	2	279
PC_01L16G	.	.	Diversispora epigaea;Rhizophagus irregularis DAOM 181602=DAOM 197198;Rhizophagus irregularis DAOM 197198w;Gigaspora rosea;Diversispora versiformis	Glomeromycetes	class	4	2	448
PC_01L1HX	.	.	Dimargaris cristalligena;Fusarium oxysporum f. sp. cepae;Fusarium oxysporum f. sp. narcissi;Dendrothele bispora CBS 962.96	Fungi	kingdom	5	3	195
PC_01L2HD	.	.	Epichloe glyceriae E277;Gymnopilus dilepis;Panaeolus cyanescens;Psilocybe cyanescens	Dikarya	subkingdom	4	2	802
PC_01L3OF	.	.	Caulochytrium protostelioides	Caulochytrium protostelioides	species	3	2	412.5
PC_01L406	.	.	Pterula gracilis	Pterula gracilis	species	2	2	282
PC_01L4VY	.	.	Moesziomyces antarcticus T-34;Fusarium coffeatum;Moesziomyces aphidis DSM 70725;Moesziomyces antarcticus;Panaeolus cyanescens;Fusarium vanettenii 77-13-4	Dikarya	subkingdom	6	4	652
PC_01L5ZT	.	.	Eutypa lata UCREL1;Neonectria ditissima;Monosporascus sp. 5C6A;Fusarium venenatum;Xylaria grammica;Fusarium oxysporum f. sp. melonis 26406;Fusarium oxysporum f. sp. cepae;Xylaria hypoxylon;Fusarium fasciculatum;Monosporascus ibericus;Fusarium verticillioides;Fusarium proliferatum ET1;Fusarium ambrosium;Coniochaeta pulveracea;Fusarium mangiferae;Fusarium virguliforme Mont-1;Fusarium odoratissimum …	Dikarya	subkingdom	93	2	1461
PC_01L9IU	.	.	Cercospora zeina;Cercospora berteroae;Hortaea werneckii;Pseudocercospora fijiensis CIRAD86;Hortaea werneckii EXF-2000;Cercospora beticola;Hortaea thailandica;Pseudocercospora eumusae;Ilyonectria sp.;Aureobasidium namibiae CBS 147.97	leotiomyceta	clade	24	2	420
PC_01LBKS	.	.	Candida maltosa Xu316;[Candida] haemuloni;Candida albicans P37037;Candida albicans P37039;Candida albicans P75016;Candida albicans P87;Candida albicans 12C;Clavispora lusitaniae ATCC 42720;Candida albicans P34048;Candida albicans P37005;Babjeviella inositovora NRRL Y-12698;Candida viswanathii;Candida tropicalis MYA-3404;Candida albicans P60002;Lodderomyces elongisporus NRRL YB-4239;Metschnikowia …	Saccharomycetales	order	53	4	1292
PC_01LBX9	.	.	Fonsecaea erecta;Lasallia pustulata;Rhynchosporium commune;Ascochyta fabae	leotiomyceta	clade	5	3	562
PC_01LCBX	.	.	Synchytrium microbalum;Synchytrium endobioticum	Synchytrium	genus	3	2	833
PC_01LD8I	.	.	Aspergillus oryzae;Aspergillus flavus AF70;Aspergillus saccharolyticus JOP 1030-1;Aspergillus oryzae 100-8;Aspergillus oryzae RIB40;Aspergillus oryzae 3.042;Alternaria porri	leotiomyceta	clade	7	2	730
PC_01LDRB	.	.	Xylaria cubensis;Talaromyces stipitatus ATCC 10500;Xylaria flabelliformis	leotiomyceta	clade	2	2	763
PC_01LFXW	.	.	Auricularia subglabra TFB-10046 SS5;Auricularia subglabra;Exidia glandulosa;Exidia glandulosa HHB12029	Auriculariales	order	2	2	632
PC_01LICE	.	.	Beauveria bassiana;Cordyceps fumosorosea ARSEF 2679;Beauveria bassiana ARSEF 2860;Beauveria brongniartii RCEF 3172;Beauveria bassiana D1-5	Cordycipitaceae	family	6	2	459.5
PC_01LIIH	.	.	Talaromyces marneffei PM1;Aureobasidium pullulans	leotiomyceta	clade	24	2	1220
PC_01LJ2X	.	.	Alternaria carthami;Lasallia pustulata;Alternaria porri;Chaetothyriales sp. CBS 135597;Rachicladosporium sp. CCFEE 5018;Chaetothyriales sp. CBS 134920;Rachicladosporium antarcticum;Phaeomoniella chlamydospora;Hysterium pulicare;Rhinocladiella mackenziei CBS 650.93;Phoma koolunga	leotiomyceta	clade	11	3	936
PC_01LKO2	.	.	Pseudogymnoascus sp. VKM F-4518 (FW-2643);Rhizophagus irregularis	Fungi	kingdom	2	2	268
PC_01LKW6	.	.	Pseudogymnoascus sp. VKM F-4517 (FW-2822);Pseudogymnoascus sp. VKM F-4515 (FW-2607);Pseudogymnoascus sp. VKM F-103;Pseudogymnoascus sp. 24MN13	unclassified Pseudogymnoascus	no rank	4	2	1398.5
PC_01LLLK	.	.	Rhizoctonia solani AG-3 Rhs1AP;Rhizoctonia solani;Ceratobasidium theobromae;Rhizoctonia solani AG-1 IA;Rhizoctonia solani AG-1 IB;Rhizoctonia solani AG-8 WAC10335	Ceratobasidiaceae	family	8	2	862
PC_01LU6M	.	.	Rhizoctonia solani AG-1 IB	Rhizoctonia solani AG-1 IB	no rank	2	2	250.5
PC_01LWV7	.	.	Allomyces macrogynus ATCC 38327	Allomyces macrogynus ATCC 38327	strain	2	2	127.5
PC_01LZSG	.	.	Escherichia coli O26:H11 str. 2009C-3612;Escherichia coli O45:H2 str. 2010C-4211;Escherichia coli BIDMC 17A;Escherichia coli O103:H2 str. CVM9450;Shigella flexneri 6;Escherichia coli 2-474-04_S3_C1;Bordetella pertussis H973;Escherichia coli 0.1304;Escherichia coli O121:H19 str. 2009C-4750;Escherichia coli O104:H4 str. 04-8351;Escherichia coli HVH 117 (4-6857191);Escherichia coli UMEA 3834-1;Esche…	root	no rank	9	4	310.5
PC_01M00N	.	.	Trichoderma atrobrunneum;Trichoderma harzianum;Trichoderma harzianum CBS 226.95	Trichoderma	genus	4	3	275
PC_01M086	.	.	Rhizoclosmatium globosum;Stagonospora sp. SRC1lsM3a;Absidia glauca	Fungi	kingdom	20	3	212
PC_01M2LK	.	.	Trichoderma gamsii;Trichoderma atroviride IMI 206040;Trichoderma harzianum CBS 226.95;Trichoderma harzianum;Trichoderma pleuroti;Friedmanniomyces simplex;Hortaea werneckii;Dothistroma septosporum NZE10;Pseudocercospora musae;Ramularia collo-cygni;Torrubiella hemipterigena;Friedmanniomyces endolithicus;Trichoderma atrobrunneum;Trichoderma atroviride;Trichoderma brevicompactum;Coniochaeta sp. 2T2.1…	leotiomyceta	clade	39	3	304
PC_01M2TP	.	.	Monosporascus sp. 5C6A;Neofusicoccum parvum UCRNP2;Monosporascus cannonballus;Trichophyton rubrum;Fusarium longipes	leotiomyceta	clade	4	4	716.5
PC_01M4RS	.	.	Peltigera sp. 8 NM-2016;Rhizopogon vesiculosus;Peltigera neopolydactyla	Dikarya	subkingdom	4	2	154.5
PC_01MAI1	.	.	Rhizoctonia solani AG-1 IA;Naematelia encephala	Agaricomycotina	subphylum	2	2	152
PC_01MAK6	.	.	Rhodotorula toruloides NP11;Rhodotorula diobovata;Microbotryum saponariae;Rhodotorula toruloides ATCC 204091;Rhodotorula graminis WP1;Rhodotorula toruloides;Microbotryum silenes-dioicae;Microbotryum intermedium;Leucosporidium creatinivorum;Microbotryum lychnidis-dioicae p1A1 Lamole	Microbotryomycetes	class	14	2	696
PC_01MCIU	.	.	Syncephalastrum racemosum;Lichtheimia corymbifera JMRC:FSU:9682;Lichtheimia ramosa	Mucorales	order	5	2	392.5
PC_01MJ52	.	.	Alternaria dauci;Aureobasidium pullulans;Aspergillus brunneoviolaceus CBS 621.78	leotiomyceta	clade	4	3	225
PC_01MJYQ	.	G3CK43#PHI:753;G3CJY5#PHI:755;G3CK14#PHI:754	Pseudozyma hubeiensis SY62;Sporisorium graminicola;Ustilago maydis;Ustilago trichophora;Ustilago maydis 521;Sporisorium reilianum SRZ2;Sporisorium scitamineum;Sporisorium reilianum f. sp. reilianum	Ustilaginaceae	family	26	5	315
PC_01MMJD	.	.	uncultured Leptosphaeria;Moniliophthora perniciosa FA553;Rhizoctonia solani AG-1 IA	Dikarya	subkingdom	3	3	142
PC_01MO8Y	.	.	Aspergillus heteromorphus CBS 117.55;Fusarium oxysporum f. sp. melonis 26406;Penicillium nalgiovense;Beauveria bassiana;Clonostachys rosea;Epichloe gansuensis var. inebrians E818;Monosporascus sp. CRB-8-3;Aspergillus niger ATCC 1015;Aspergillus welwitschiae;Beauveria brongniartii RCEF 3172;Aspergillus homomorphus CBS 101889;Epichloe sp. AL9924;Podospora comata;Stachybotrys chartarum IBT 7711;Fusa…	leotiomyceta	clade	429	31	1272
PC_01MOKK	.	.	Exidia glandulosa;Ganoderma boninense;Exidia glandulosa HHB12029	Agaricomycetes incertae sedis	no rank	3	2	182
PC_01MS1A	.	.	Cordyceps javanica;Monosporascus sp. 5C6A;Monilinia laxa;Xylaria longipes;Chaetothyriales sp. CBS 135597;Monosporascus sp. MG133;Monosporascus sp. CRB-8-3	leotiomyceta	clade	8	4	1122.5
PC_01MTPE	.	.	Lentinula edodes;Postia placenta Mad-698-R;Serpula lacrymans var. lacrymans S7.9;Rhizopogon vinicolor AM-OR11-026;Armillaria mellea DSM 3731;Coniophora olivacea;Stereum hirsutum FP-91666 SS1;Trametes versicolor FP-101664 SS1;Punctularia strigosozonata HHB-11173 SS5;Serpula himantioides;Fomitopsis pinicola FP-58527 SS1;Trametes coccinea BRFM310;Auriculariopsis ampla;Fomitiporia mediterranea;Hebelo…	Agaricomycetes	class	61	2	790
PC_01MV03	.	.	Aspergillus flavus;Aspergillus transmontanensis;Aspergillus oryzae;Aspergillus arachidicola	Aspergillus	genus	5	2	698
PC_01MXO9	.	.	Ascochyta rabiei;Phoma koolunga;Epicoccum nigrum	Didymellaceae	family	6	2	331.5
PC_01MYBV	.	.	Coccidioides immitis RMSCC 3703;Penicillium nalgiovense	Eurotiomycetidae	subclass	2	2	147
PC_01MYUJ	.	.	Uncinocarpus reesii 1704;Hyaloscypha bicolor E;Chalara longipes BDJ;Rasamsonia emersonii CBS 393.64	leotiomyceta	clade	4	2	413
PC_01MZHL	.	.	Hortaea thailandica;Friedmanniomyces simplex;Hortaea werneckii EXF-2000;Hortaea werneckii	Teratosphaeriaceae	family	15	2	471.5
PC_01MZJZ	.	.	Chaetothyriales sp. CBS 132003;Chaetothyriales sp. CBS 134920;Chaetothyriales sp. CBS 135597	unclassified Chaetothyriales	no rank	3	2	1145
PC_01MZNE	.	.	Endogone sp. FLAS-F59071;Endogone;Piromyces sp. E2;Jimgerdemannia flammicorona	Fungi incertae sedis	no rank	3	2	592
PC_01N08M	.	.	Penicillium sp. 'occitanis';Monascus purpureus;Diplodia corticola	leotiomyceta	clade	3	3	743
PC_01N0UC	.	.	Aspergillus awamori;Capronia epimyces CBS 606.96	Eurotiomycetes	class	2	2	750
PC_01N3QV	.	.	Morchella conica CCBAS932;Tuber magnatum;Tuber melanosporum Mel28;Choiromyces venosus 120613-1;Sphaerosporella brunnea;Terfezia boudieri ATCC MYA-4762;Tuber melanosporum;Tuber aestivum	Pezizales	order	8	2	387
PC_01N964	.	.	Fomitopsis rosea;Fomitopsis pinicola FP-58527 SS1;Antrodiella citrinella;Daedalea quercina L-15889	Polyporales	order	4	2	219
PC_01NAJI	.	.	Postia placenta Mad-698-R;Postia placenta;Postia placenta MAD-698-R-SB12;[Candida] auris	Dikarya	subkingdom	2	2	252.5
PC_01NARD	.	.	Rhizopus microsporus var. oligosporus;Lichtheimia corymbifera JMRC:FSU:9682;Rhizomucor miehei	Mucorales	order	3	3	171
PC_01NDR9	.	.	Escherichia coli 99.1781;Escherichia coli B17;Escherichia coli 0.1304;Escherichia coli PA11;Escherichia coli O157:H7 str. 2011EL-2097;Escherichia coli EC1862;Escherichia coli TW07945;Escherichia coli O157:H7 str. K5460;Escherichia coli 97.1742;Escherichia coli O157:H7 str. 2011EL-2109;Escherichia coli 93.0055;Escherichia coli O157:H7 str. FRIK966;Escherichia coli O157:H7 str. K5602;Escherichia co…	cellular organisms	no rank	5	4	923
PC_01NE92	.	.	Alternaria brassicicola;Alternaria brassicicola ATCC 96836;Glarea lozoyensis 74030;Alternaria destruens;Laetiporus sulphureus 93-53;Alternaria porri	Dikarya	subkingdom	5	3	143
PC_01NENY	.	.	Aspergillus heteromorphus CBS 117.55;Fusarium oxysporum f. sp. melonis 26406;Alternaria longipes;Ophiostoma novo-ulmi subsp. novo-ulmi H327;Chaetothyriales sp. CBS 134916;Diversispora versiformis;Penicillium nalgiovense;Volvariella volvacea V23;Beauveria bassiana;Clonostachys rosea;Arthrobotrys oligospora;Candida albicans P78042;Epichloe gansuensis var. inebrians E818;Fusarium sp. AF-8;Pseudogymn…	Fungi	kingdom	2622	501	313
PC_01NEWU	.	.	Macrophomina phaseolina MS6;Ascochyta lentis;Didymella pinodes	Dothideomycetes	class	4	2	486
PC_01NJHO	.	.	Verticillium alfalfae VaMs.102;Verticillium dahliae;Verticillium dahliae JR2;Verticillium longisporum;Verticillium nonalfalfae	Verticillium	genus	13	2	737
PC_01NLTU	.	.	Escherichia coli T1840_97;Escherichia coli O157:H7 str. EC4401;Escherichia coli;Escherichia coli PA28;Escherichia coli PA24;Escherichia coli H30;Escherichia coli B7-2;Escherichia coli O157:H7 str. EC4127;Escherichia coli O157:H7 str. 2011EL-2312;Escherichia coli DEC14B;Uromyces laburni;Escherichia coli EC1868;Escherichia coli O157:H7 str. 2011EL-2288;Escherichia coli O157:H7 str. K6687;Escherichi…	cellular organisms	no rank	4	3	226
PC_01NMBU	.	.	Clonostachys rosea;Pestalotiopsis fici W106-1	Sordariomycetes	class	2	2	742.5
PC_01NMKB	.	.	Trichophyton rubrum MR1459;Trichophyton rubrum	Trichophyton rubrum	species	2	2	955.5
PC_01NNDU	.	.	Pseudogymnoascus sp. VKM F-4519 (FW-2642);Pseudogymnoascus sp. VKM F-4520 (FW-2644);Pseudogymnoascus sp. 24MN13;Pseudogymnoascus destructans 20631-21	Pseudogymnoascus	genus	4	2	231.5
PC_01NNO9	.	.	Coniophora olivacea;Coniophora puteana RWD-64-598 SS2	Coniophora	genus	2	2	2325
PC_01NNPI	.	.	Beauveria bassiana;Cryptococcus neoformans var. grubii AD1-83a;Basidiobolus meristosporus CBS 931.73;Gymnopus androsaceus JB14;Tilletiopsis washingtonensis;Rickenella mellea;Dichomitus squalens;Exidia glandulosa;Psilocybe serbica;Peniophora sp. CONTA;Peniophora sp. CONT;Beauveria brongniartii RCEF 3172;Lichtheimia corymbifera JMRC:FSU:9682;Hypholoma sublateritium;Cryptococcus gattii CA1280;Armill…	Fungi	kingdom	320	9	328
PC_01NU7A	.	.	Ganoderma sinense ZZ0214-1;Pyricularia sp. CBS 133598;Ganoderma sp. 10597 SS1	Dikarya	subkingdom	3	2	902
PC_01NUC4	.	.	Catenaria anguillulae PL171;Allomyces macrogynus ATCC 38327	Blastocladiales	order	4	2	920.5
PC_01NVAQ	.	.	Pochonia chlamydosporia 123;Verticillium dahliae	Hypocreomycetidae	subclass	3	2	345.5
PC_01NVBK	.	.	Ophiocordyceps polyrhachis-furcata BCC 54312;Tolypocladium capitatum;Fusarium coffeatum;Fusarium graminearum PH-1;Trichoderma virens Gv29-8;Rhinocladiella mackenziei CBS 650.93;Trichoderma atroviride IMI 206040;Trichoderma atroviride;Phialophora attinorum;Tolypocladium paradoxum;Trichoderma harzianum CBS 226.95;Fusarium vanettenii 77-13-4;Trichoderma asperellum CBS 433.97;Fusarium verticillioides…	leotiomyceta	clade	15	3	818
PC_01NW9Y	.	.	Aspergillus niger;Lomentospora prolificans;Pseudogymnoascus sp. VKM F-3775	leotiomyceta	clade	4	3	258
PC_01NWZ7	.	.	Pseudozyma hubeiensis SY62;Anthracocystis flocculosa;Testicularia cyperi;Ustilago hordei;Anthracocystis flocculosa PF-1;Moesziomyces antarcticus;Sporisorium graminicola;Ustilago trichophora;Melanopsichium pennsylvanicum 4;Ustilago maydis 521;Sporisorium reilianum SRZ2;Ustilago hordei Uh4857-4;Sporisorium scitamineum;Sporisorium reilianum f. sp. reilianum;Ustilago bromivora	Ustilaginales	order	15	3	1712
PC_01NXHU	.	.	Puccinia graminis f. sp. tritici 04KEN156/4;Puccinia striiformis f. sp. tritici PST-130;Puccinia coronata var. avenae f. sp. avenae;Puccinia triticina 1-1 BBBD Race 1;Puccinia striiformis f. sp. tritici;Puccinia graminis f. sp. tritici CRL 75-36-700-3;Puccinia striiformis;Puccinia striiformis f. sp. tritici PST-78;Puccinia graminis f. sp. tritici	Puccinia	genus	10	2	220.5
PC_01NZN8	.	.	Beauveria bassiana;Rhizoctonia solani AG-1 IB	Dikarya	subkingdom	2	2	132
PC_01O39K	.	.	Melampsora lini;Puccinia graminis f. sp. tritici 04KEN156/4;Cronartium quercuum f. sp. fusiforme G11;Puccinia triticina 1-1 BBBD Race 1;Melampsora larici-populina 98AG31;Puccinia graminis f. sp. tritici CRL 75-36-700-3;Puccinia graminis f. sp. tritici	Pucciniales	order	9	2	396.5
PC_01O3V4	.	.	Penicillium sp. 'occitanis';Elaphomyces granulatus;Verticillium longisporum;Talaromyces cellulolyticus;Talaromyces verruculosus	leotiomyceta	clade	5	2	1676.5
PC_01O60U	.	.	Penicillium subrubescens;Mucor ambiguus	Fungi	kingdom	2	2	223
PC_01O87U	.	I1RCI2#PHI:1350	Fusarium oxysporum f. sp. melonis 26406;Ophiostoma novo-ulmi subsp. novo-ulmi H327;Beauveria bassiana;Clonostachys rosea;Epichloe gansuensis var. inebrians E818;Fusarium sp. AF-8;Monosporascus sp. CRB-8-3;Beauveria brongniartii RCEF 3172;Epichloe sp. AL9924;Podospora comata;Coleophoma crateriformis;Stachybotrys chartarum IBT 7711;Fusarium proliferatum ET1;Trichoderma gamsii;Chaetomium globosum CB…	leotiomyceta	clade	300	14	322
PC_01OABM	.	.	Paracoccidioides brasiliensis Pb03;Paracoccidioides brasiliensis Pb18;Blastomyces percursus	Onygenales	order	3	2	798
PC_01OETC	PGTAUSPE_10_1	.	Puccinia graminis f. sp. tritici 04KEN156/4;Puccinia graminis f. sp. tritici UVPgt55;Puccinia striiformis f. sp. tritici PST-130;Puccinia coronata var. avenae f. sp. avenae;Puccinia sorghi;Puccinia striiformis f. sp. tritici PST-78;Puccinia triticina 1-1 BBBD Race 1;Puccinia graminis f. sp. tritici CRL 75-36-700-3;Puccinia striiformis;Puccinia striiformis f. sp. tritici;Puccinia graminis f. sp. t…	Puccinia	genus	70	8	237
PC_01OF22	.	.	Stemphylium lycopersici;Ambrosiozyma philentoma	saccharomyceta	clade	3	2	2029.5
PC_01OGKD	.	.	Aspergillus lentulus;Aspergillus neoniger CBS 115656	Aspergillus	genus	2	2	570.5
PC_01OH4C	.	.	Diversispora epigaea;Rhizophagus irregularis DAOM 181602=DAOM 197198;Rhizophagus irregularis;Rhizophagus clarus;Diversispora versiformis	Glomeromycetes	class	12	4	752
PC_01OKOP	.	.	Volvariella volvacea V23;Phlebia centrifuga;Gymnopilus dilepis;Armillaria mellea DSM 3731;Panaeolus cyanescens;Psilocybe cyanescens	Agaricomycetes	class	6	2	966.5
PC_01OMFB	.	.	Dimargaris cristalligena;Arthrobotrys oligospora ATCC 24927;Fusarium verticillioides	Fungi	kingdom	3	3	63
PC_01ONZH	.	.	Monosporascus sp. 5C6A;Rhynchosporium agropyri;Magnaporthiopsis poae ATCC 64411;Chalara longipes BDJ;Xylaria grammica;Cadophora sp. DSE1049;Phialocephala subalpina;Hyaloscypha variabilis F;Monosporascus ibericus;Ascocoryne sarcoides NRRL 50072;Rhynchosporium commune;Scytalidium lignicola;Monosporascus sp. CRB-9-2;Monosporascus cannonballus;Thermothielavioides terrestris;Diplocarpon rosae;Monospor…	leotiomyceta	clade	38	4	1397.5
PC_01OP9V	.	.	Pseudozyma hubeiensis SY62;Passalora fulva;Sporisorium graminicola;Sporisorium reilianum SRZ2;Sphaerulina musiva SO2202;Sphaerulina populicola;Aureobasidium pullulans EXF-150;Aureobasidium pullulans;Sporisorium scitamineum;Sporisorium reilianum f. sp. reilianum;Ramularia collo-cygni	Dikarya	subkingdom	39	3	331
PC_01OQFI	.	.	Verticillium dahliae;Grosmannia clavigera kw1407;Verticillium longisporum;Drechmeria coniospora;Purpureocillium lilacinum;Metarhizium rileyi	Sordariomycetes	class	6	4	1289
PC_01OQT5	.	.	Heterobasidion annosum;Heterobasidion irregulare TC 32-1;Grifola frondosa;Serpula lacrymans var. lacrymans S7.9;Polyporus arcularius;Gymnopus luxurians FD-317 M1;Neolentinus lepideus HHB14362 ss-1;Hericium alpestre;Coniophora olivacea;Trametes versicolor FP-101664 SS1;Daedalea quercina L-15889;Peniophora sp. CONT;Laetiporus sulphureus 93-53;Auriculariopsis ampla;Rhizoctonia solani AG-1 IA;Rhizoct…	Agaricomycetes	class	16	6	193.5
PC_01OQZR	.	F5HEZ0#PHI:425	Hydnomerulius pinastri MD-312;Cryptococcus gattii VGII MMRL2647;Tremella mesenterica;Cryptococcus gattii VGII LA55;Neolentinus lepideus HHB14362 ss-1;Cryptococcus neoformans var. grubii A2-102-5;Ceratobasidium theobromae;Cryptococcus wingfieldii;Volvariella volvacea V23;Serendipita indica DSM 11827;Ganoderma sinense ZZ0214-1;Pleurotus ostreatus PC9;Cryptococcus neoformans var. grubii AD1-83a;Gymn…	Fungi	kingdom	200	9	324
PC_01ORC1	.	.	Cercospora berteroae;Exophiala mesophila;Chaetothyriales sp. CBS 132003;Chaetothyriales sp. CBS 134920;Chaetothyriales sp. CBS 134916	leotiomyceta	clade	5	3	1377
PC_01ORZ4	.	.	Geotrichum candidum;Saprochaete ingens	Dipodascaceae	family	3	2	1063
PC_01OUS2	.	.	Chaetothyriales sp. CBS 132003;Chaetothyriales sp. CBS 134920	unclassified Chaetothyriales	no rank	2	2	1118
PC_01OVOB	.	.	Gymnopilus dilepis;Psilocybe cyanescens	Agaricales	order	2	2	615.5
PC_01OW7T	.	.	Fusarium oxysporum f. sp. lycopersici 4287;Fusarium verticillioides	Fusarium	genus	2	2	1565
PC_01OWJN	ZtAvrStb6	.	Zymoseptoria tritici ST99CH_1A5;Zymoseptoria tritici;Zymoseptoria tritici ST99CH_3D1;Zymoseptoria tritici ST99CH_1E4;Zymoseptoria tritici ST99CH_3D7	Zymoseptoria tritici	species	32	2	85
PC_01P2DU	.	.	Metschnikowia aff. pulcherrima;Basidiobolus meristosporus CBS 931.73	Fungi	kingdom	3	2	329.5
PC_01P3SV	.	.	Lentinula edodes;Glarea lozoyensis 74030;Diaporthe ampelina;Aureobasidium pullulans;Phoma koolunga	Dikarya	subkingdom	7	5	171
PC_01P5HY	.	.	Zygosaccharomyces bailii ISA1307;Saccharomyces cerevisiae YJM1615;Saccharomyces cerevisiae YJM1133;Zygosaccharomyces parabailii;Kazachstania naganishii CBS 8797;Kluyveromyces marxianus;[Candida] haemuloni;Saccharomyces cerevisiae YJM978;Zygosaccharomyces bailii;[Candida] duobushaemulonis;Saccharomyces cerevisiae YJM1400;Saccharomyces cerevisiae YJM1419;Nakaseomyces bacillisporus CBS 7720;Candida …	Saccharomycetales	order	144	9	820
PC_01P8ZJ	.	.	Golovinomyces cichoracearum;Eutypa lata UCREL1	sordariomyceta	clade	2	2	844
PC_01P919	.	.	Aspergillus oryzae;Aspergillus niger ATCC 1015;Pseudocercospora fijiensis CIRAD86;Sphaerulina populicola;Melampsora larici-populina 98AG31	Dikarya	subkingdom	8	2	92
PC_01P9BZ	.	.	Serendipita indica DSM 11827;Serendipita vermifera MAFF 305830;Mixia osmundae IAM 14324	Basidiomycota	phylum	4	2	254.5
PC_01PAIM	.	.	Xylaria longipes;Neofusicoccum parvum UCRNP2	leotiomyceta	clade	2	2	1219
PC_01PBQV	.	.	Nosema bombycis CQ1;Vavraia culicis subsp. floridensis	Microsporidia	phylum	2	2	261.5
PC_01PCC7	.	.	Purpureocillium lilacinum;Metarhizium acridum CQMa 102;Metarhizium anisopliae BRIP 53293;Metarhizium anisopliae BRIP 53284	Hypocreales	order	3	2	554.5
PC_01PDV8	.	.	Chytriomyces confervae;Rhizoclosmatium globosum;Piromyces finnis	Chytridiomycota incertae sedis	no rank	3	2	1010
PC_01PFXF	.	.	Hemipholiota;Leuconostoc inhae KCTC 3774	cellular organisms	no rank	2	2	168
PC_01PG1Y	.	.	Saccharomyces cerevisiae YJM1615;Saccharomyces cerevisiae YJM1133;Saccharomyces cerevisiae YJM978;Saccharomyces cerevisiae YJM1400;Saccharomyces cerevisiae YJM1419;Saccharomyces cerevisiae YJM627;Saccharomyces cerevisiae YJM1460;Saccharomyces cerevisiae YJM682;Saccharomyces cerevisiae Kyokai no. 7;Saccharomyces cerevisiae YJM326;Saccharomyces cerevisiae YJM981;Saccharomyces cerevisiae YJM456;Sacc…	Saccharomyces	genus	48	2	682.5
PC_01PGAT	.	.	Puccinia triticina 1-1 BBBD Race 1	Puccinia triticina 1-1 BBBD Race 1	strain	4	2	145.5
PC_01PHKS	.	.	Cordyceps javanica;Balansia obtecta B249;Beauveria bassiana ARSEF 2860;Atkinsonella texensis;Akanthomyces lecanii RCEF 1005;Atkinsonella hypoxylon B4728;Beauveria bassiana D1-5;Cordyceps militaris;Pochonia chlamydosporia 123	Hypocreales	order	11	2	2058
PC_01PI7D	.	G0X7U0#PHI:3196;G0X7K3#PHI:3195;G0X7K9#PHI:955;G0X7X3#PHI:952__PHI:3194;G0X7S7#PHI:958__PHI:3198__PHI:5220;G0X7T6#PHI:957	Ustilago maydis	Ustilago maydis	species	6	4	119
PC_01PINE	.	.	Neurospora discreta FGSC 8579;Wallemia mellicola;Wallemia mellicola CBS 633.66;Neurospora tetrasperma FGSC 2508;Neurospora tetrasperma FGSC 2509;Sordaria macrospora k-hell;Wallemia ichthyophaga EXF-994;Wallemia ichthyophaga;Neurospora crassa;Neurospora crassa OR74A	Dikarya	subkingdom	14	2	381
PC_01PMH0	.	.	Lichtheimia ramosa;Rhizopus microsporus;Mucor circinelloides 1006PhL;Hesseltinella vesiculosa;Absidia glauca;Phycomyces blakesleeanus;Mucor ambiguus;Rhizopus delemar RA 99-880;Absidia repens;Choanephora cucurbitarum;Rhizopus azygosporus;Syncephalastrum racemosum;Saksenaea vasiformis B4078;Rhizopus microsporus var. microsporus;Phycomyces blakesleeanus NRRL 1555(-);Rhizopus stolonifer;Rhizopus micr…	Mucorales	order	38	2	442
PC_01PO8F	.	.	Pyricularia oryzae Y34;Pyricularia pennisetigena;Pyricularia sp. CBS 133598;Pyricularia grisea;Pyricularia oryzae P131	Pyricularia	genus	8	5	1203
PC_01POW1	.	.	Alternaria fragaria;Pyrenophora seminiperda CCB06;Alternaria mali;Alternaria limoniasperae;Alternaria alternata;Alternaria citriarbusti	Pleosporaceae	family	9	2	909
PC_01PPPT	.	.	Aureobasidium pullulans	Aureobasidium pullulans	species	2	2	1031.5
PC_01PRLY	.	.	Monosporascus sp. mg162;Monosporascus sp. CRB-9-2	unclassified Monosporascus	no rank	2	2	633
PC_01PSLZ	.	.	Rickenella mellea;Peniophora sp. CBMAI 1063;Peniophora sp. CONTA;Peniophora sp. CONT	Agaricomycetes incertae sedis	no rank	5	3	218
PC_01PTYA	.	.	Synchytrium endobioticum	Synchytrium endobioticum	species	2	2	662.5
PC_01PX59	.	.	Wallemia ichthyophaga;Penicillium roqueforti FM164;Wallemia mellicola	Dikarya	subkingdom	13	2	659.5
PC_01PZ6J	.	.	Stemphylium lycopersici;Peniophora sp. CBMAI 1063;Pyrenophora tritici-repentis;Ascochyta lentis	Dikarya	subkingdom	5	2	748
PC_01Q11N	.	.	Zygosaccharomyces bailii ISA1307;Saccharomyces cerevisiae YJM1615;Saccharomyces cerevisiae YJM1133;Brettanomyces bruxellensis;Zygosaccharomyces parabailii;Kluyveromyces marxianus;[Candida] haemuloni;Kazachstania naganishii CBS 8797;Saccharomyces cerevisiae YJM978;Zygosaccharomyces bailii;[Candida] duobushaemulonis;Saccharomyces cerevisiae YJM1419;Saccharomyces cerevisiae YJM1400;Nakaseomyces baci…	Saccharomycetales	order	218	2	679.5
PC_01Q1UN	.	.	Fusarium oxysporum f. sp. cubense;Fusarium oxysporum f. sp. vasinfectum 25433;Fusarium oxysporum f. sp. pisi HDV247;Fusarium oxysporum f. sp. conglutinans race 2 54008;Aspergillus tanneri;Schizopora paradoxa;Fusarium oxysporum f. sp. melonis 26406;Monosporascus sp. MG133;Fusarium oxysporum;Fusarium oxysporum f. sp. raphani 54005	Dikarya	subkingdom	11	4	383.5
PC_01Q2G5	.	.	Aspergillus oryzae;Aspergillus arachidicola	Aspergillus	genus	3	2	1884.5
PC_01Q2RH	.	.	Pyricularia oryzae Y34;Pyricularia oryzae 70-15;Pyricularia grisea;Pyricularia oryzae P131;Pyricularia oryzae;Colletotrichum graminicola M1.001	Sordariomycetes	class	6	2	88
PC_01Q4PR	.	.	Saccharomyces cerevisiae YJM978;Fusarium oxysporum f. sp. melonis 26406;Saccharomyces cerevisiae YJM1400;Ophiostoma novo-ulmi subsp. novo-ulmi H327;Malassezia globosa CBS 7966;Candida albicans P78042;Meyerozyma guilliermondii ATCC 6260;Gymnopus androsaceus JB14;Baudoinia panamericana UAMH 10762;Monosporascus sp. CRB-8-3;Saccharomyces cerevisiae YJM326;Zymoseptoria pseudotritici STIR04_2.2.1;Tille…	Fungi	kingdom	1211	6	1946
PC_01Q5SP	.	.	Pyricularia oryzae Y34;Pyricularia oryzae 70-15;Pyricularia pennisetigena;Clohesyomyces aquaticus;Valsa malicola;Pyricularia grisea;Diaporthe helianthi;Hysterium pulicare;Valsa sordida;Coniella lustricola;Valsa mali var. pyri;Pyricularia oryzae P131;Pyricularia oryzae;Cytospora leucostoma;Valsa mali	leotiomyceta	clade	15	5	637
PC_01Q6CQ	.	.	Fusarium floridanum;Botryotinia sphaerosperma;Coniochaeta pulveracea;Verticillium dahliae;Fusarium proliferatum ET1;Pyricularia oryzae;Verticillium nonalfalfae;Botryotinia globosa	sordariomyceta	clade	8	4	128.5
PC_01Q7ZO	.	.	Parastagonospora nodorum Sn4;Bipolaris maydis C5;Metarhizium anisopliae ARSEF 549;Fusarium fasciculatum;Curvularia lunata m118;Chaetothyriales sp. CBS 134916;Arthrobotrys flagrans;Arthrobotrys oligospora;Parastagonospora nodorum Sn79;Tolypocladium paradoxum;Arthrobotrys oligospora ATCC 24927;Parastagonospora nodorum SN15;Metarhizium robertsii ARSEF 23;Stagonospora sp. SRC1lsM3a;Tolypocladium infl…	Dikarya	subkingdom	51	10	597
PC_01Q94I	.	.	Pseudogymnoascus sp. VKM F-4516 (FW-969);Pseudogymnoascus sp. VKM F-3557;Pseudogymnoascus sp. VKM F-3808;Pseudogymnoascus sp. VKM F-4514 (FW-929)	unclassified Pseudogymnoascus	no rank	3	2	1314
PC_01QDDA	.	.	Rhizoctonia solani;Rhizoctonia solani 123E;Rhizoctonia solani AG-3 Rhs1AP	Rhizoctonia solani	species	3	3	589
PC_01QI9L	.	.	Pseudocercospora fijiensis CIRAD86;Pseudocercospora musae	Pseudocercospora	genus	2	2	483.5
PC_01QL9W	.	.	Bondarzewia mesenterica;Dentipellis fragilis	Russulales	order	2	2	808.5
PC_01QNG0	.	.	Pyrenophora tritici-repentis;Fusarium verticillioides	leotiomyceta	clade	5	2	791.5
PC_01QOFP	.	.	Cordyceps javanica;Aspergillus oryzae;Monosporascus cannonballus;Fusarium oxysporum NRRL 32931;Fusarium sp. FOSC 3-a;Monosporascus sp. MC13-8B;Histoplasma capsulatum H88	leotiomyceta	clade	6	5	1886
PC_01QSF1	.	.	Talaromyces cellulolyticus;Omphalotus olearius	Dikarya	subkingdom	2	2	1074.5
PC_01QTDH	.	.	Dimargaris cristalligena;Monosporascus cannonballus	Fungi	kingdom	2	2	89.5
PC_01QVN4	.	.	Rhizophagus irregularis	Rhizophagus irregularis	species	2	2	502.5
PC_01QVSZ	.	.	Diversispora epigaea;Rhizophagus irregularis DAOM 181602=DAOM 197198;Lobosporangium transversale;Mortierella verticillata NRRL 6337;Rhizophagus irregularis DAOM 197198w;Rhizophagus irregularis;Glomus cerebriforme;Endogone sp. FLAS-F59071;Endogone;Rhizophagus clarus;Diversispora versiformis;Mortierella elongata AG-77	Mucoromycota	phylum	12	2	1356.5
PC_01QWLK	.	.	Microbotryum saponariae;Ascoidea rubescens DSM 1968;Microbotryum silenes-dioicae;Ascoidea rubescens NRRL Y17699;Microbotryum intermedium	Dikarya	subkingdom	4	2	3011
PC_01QYR2	.	.	Beauveria bassiana;Pyricularia oryzae	Sordariomycetes	class	2	2	72
PC_01R1UO	.	.	Furculomyces boomerangus;Smittium angustum;Linderina pennispora;Basidiobolus meristosporus CBS 931.73;Smittium culicis;Zancudomyces culisetae;Smittium mucronatum;Coemansia reversa NRRL 1564;Smittium megazygosporum;Smittium simulii	Zoopagomycota	phylum	14	5	960
PC_01R2WK	.	.	Rhizopus microsporus;Rhizopus microsporus var. chinensis CCTCC M201021	Rhizopus microsporus	species	2	2	188
PC_01R2Z2	.	.	Rhizophagus irregularis DAOM 181602=DAOM 197198;Lichtheimia ramosa;Rhizopus microsporus;Gonapodya prolifera JEL478;Anaeromyces robustus;Absidia glauca;Rhizoclosmatium globosum;Mucor ambiguus;Rhizopus delemar RA 99-880;Saitoella complicata NRRL Y-17804;Absidia repens;Rhizophagus irregularis;Choanephora cucurbitarum;Rhizopus azygosporus;Saksenaea vasiformis B4078;Rhizopus microsporus var. microspor…	Fungi	kingdom	31	2	377
PC_01R6QT	.	.	Aspergillus luchuensis CBS 106.47;Aspergillus thermomutatus;Aspergillus phoenicis ATCC 13157;Aspergillus niger CBS 101883;Aspergillus bertholletius;Aspergillus oryzae RIB40;Trichophyton verrucosum HKI 0517;Aspergillus fischeri NRRL 181;Aspergillus parasiticus;Aspergillus niger ATCC 1015;Aspergillus welwitschiae;Trichophyton rubrum CBS 118892;Penicillium griseofulvum;Aspergillus fumigatus Af293;As…	Eurotiomycetidae	subclass	85	4	562.5
PC_01R988	.	.	Hyaloscypha bicolor E	Hyaloscypha bicolor E	strain	3	2	362.5
PC_01R9VD	.	.	Fusarium verticillioides	Fusarium verticillioides	species	2	2	910.5
PC_01RAYK	.	.	Fusarium proliferatum	Fusarium proliferatum	species	2	2	468.5
PC_01RCII	.	.	Hypholoma sublateritium;Hypholoma sublateritium FD-334 SS-4;Puccinia coronata var. avenae f. sp. avenae;Psathyrella aberdarensis;Dacryopinax primogenitus;Trametes cinnabarina	Basidiomycota	phylum	5	2	203.5
PC_01RCOW	.	.	Cadophora sp. DSE1049;Atkinsonella texensis	sordariomyceta	clade	2	2	93
PC_01RE93	.	.	Aspergillus bertholletius;Aspergillus sclerotioniger CBS 115572;Aspergillus alliaceus	Aspergillus	genus	4	2	495
PC_01RF67	.	W7N0U7#PHI:7145;G4N7R4#PHI:799	Aspergillus heteromorphus CBS 117.55;Fusarium oxysporum f. sp. melonis 26406;Alternaria longipes;Ophiostoma novo-ulmi subsp. novo-ulmi H327;Chaetothyriales sp. CBS 134916;Penicillium nalgiovense;Arthrobotrys oligospora;Clonostachys rosea;Pseudogymnoascus sp. 24MN13;Epichloe gansuensis var. inebrians E818;Fusarium sp. AF-8;Baudoinia panamericana UAMH 10762;Paracoccidioides brasiliensis;Monosporasc…	Ascomycota	phylum	716	6	837.5
PC_01RGUG	.	.	Exophiala spinifera;Exophiala oligosperma;Exophiala xenobiotica;Hyaloscypha variabilis F	leotiomyceta	clade	4	2	1055.5
PC_01RH3C	.	.	Parastagonospora nodorum Sn4;Bipolaris maydis C5;Ascochyta rabiei;Venturia pyrina;Alternaria longipes;Pseudogymnoascus sp. WSF 3629;Verruconis gallopava;Phaeomoniella chlamydospora;Friedmanniomyces simplex;Pyrenophora seminiperda CCB06;Elsinoe australis;Dothistroma septosporum NZE10;Parastagonospora nodorum SN15;Stagonospora sp. SRC1lsM3a;Thermomyces lanuginosus SSBP;Pseudocercospora musae;Perico…	Pezizomycotina	subphylum	110	6	294.5
PC_01RJ8A	.	.	Fusarium coffeatum;Fusarium culmorum CS7071;Fusarium graminearum PH-1;Fusarium culmorum;Fusarium graminearum;Tuber aestivum	Pezizomycotina	subphylum	6	2	683.5
PC_01RJZI	.	.	Stemphylium lycopersici;Pyrenophora seminiperda CCB06	Pleosporaceae	family	5	3	811
PC_01RK0Q	.	.	Rozella allomycis CSF55	Rozella allomycis CSF55	strain	2	2	938.5
PC_01RKWH	.	.	Puccinia graminis f. sp. tritici	Puccinia graminis f. sp. tritici	forma specialis	3	3	313
PC_01RLO7	.	.	Polyporus arcularius;Verticillium alfalfae VaMs.102;Oehlia diaphana;Puccinia coronata var. avenae f. sp. avenae;Rhizophagus sp. MUCL 43196;Monilinia fructigena;Ophiocordyceps australis;Polyporus brumalis;Pisolithus tinctorius Marx 270;Fistulina hepatica ATCC 64428;Polyporus arcularius HHB13444	Fungi	kingdom	10	6	157.5
PC_01RM0I	.	.	Bondarzewia mesenterica;Panaeolus cyanescens;Gymnopilus dilepis;Psathyrella aberdarensis	Agaricomycetes	class	4	4	866
PC_01RNO5	.	.	Colletotrichum tofieldiae;Colletotrichum higginsianum IMI 349063;Colletotrichum tanaceti	Colletotrichum	genus	3	3	936
PC_01RTJE	.	.	Tolypocladium ophioglossoides CBS 100239;Fusarium graminearum PH-1	Hypocreales	order	2	2	1643
PC_01RU39	.	.	Synchytrium endobioticum;Endogone sp. FLAS-F59071;Endogone;Blyttiomyces helicus;Piromyces sp. E2	Fungi incertae sedis	no rank	4	4	361.5
PC_01RVZ8	.	.	Blyttiomyces helicus;Rhizoclosmatium globosum	Chytridiomycetes	class	2	2	390
PC_01RW72	.	.	Volvariella volvacea V23;Panaeolus cyanescens;Gymnopilus dilepis	Agaricales	order	3	2	630
PC_01RWJY	.	.	Aureobasidium pullulans	Aureobasidium pullulans	species	21	2	631
PC_01RZ46	.	.	Xylaria hypoxylon;Xylaria cubensis;Xylaria flabelliformis	Xylaria	genus	2	2	1493
PC_01S1MS	.	.	Auriculariopsis ampla	Auriculariopsis ampla	species	2	2	277
PC_01S34T	.	.	Spizellomyces punctatus DAOM BR117;Spizellomyces sp. 'palustris'	Spizellomyces	genus	2	2	352
PC_01S4FF	.	.	Furculomyces boomerangus;Smittium angustum;Linderina pennispora;Dimargaris cristalligena;Smittium simulii;Smittium megazygosporum	Kickxellomycotina	subphylum	6	4	1094.5
PC_01S60L	.	.	Batrachochytrium dendrobatidis JAM81;Synchytrium endobioticum;Synchytrium microbalum;Powellomyces hirtus;Spizellomyces sp. 'palustris';Batrachochytrium dendrobatidis JEL423;Chytriomyces confervae;Rhizoclosmatium globosum;Spizellomyces punctatus DAOM BR117;Batrachochytrium salamandrivorans	Chytridiomycetes	class	12	2	437.5
PC_01S60V	.	.	Jimgerdemannia flammicorona;Rhizophagus irregularis DAOM 181602=DAOM 197198;Lobosporangium transversale;Lichtheimia ramosa;Neocallimastix californiae;Rhizopus microsporus;Mucor circinelloides 1006PhL;Hesseltinella vesiculosa;Gigaspora rosea;Gonapodya prolifera JEL478;Anaeromyces robustus;Absidia glauca;Rhizophagus clarus;Diversispora versiformis;Rhizoclosmatium globosum;Mucor ambiguus;Absidia rep…	Fungi incertae sedis	no rank	82	9	442
PC_01S7PK	.	.	Wallemia mellicola;Wallemia ichthyophaga;Wallemia hederae	Wallemia	genus	12	2	623.5
PC_01S8T2	.	.	Parastagonospora nodorum Sn4;Parastagonospora nodorum Sn79;Parastagonospora nodorum SN15;Pyrenophora tritici-repentis Pt-1C-BFP;Pyrenophora tritici-repentis	Pleosporineae	suborder	8	2	81.5
PC_01S8ZX	.	.	Pyrenophora teres f. teres;Parastagonospora nodorum SN15	Pleosporineae	suborder	2	2	1029
PC_01SA03	.	.	Colletotrichum orbiculare MAFF 240422;Friedmanniomyces endolithicus;Fusarium oxysporum f. sp. vasinfectum 25433;Scytalidium sp. 3C;Fusarium oxysporum f. sp. pisi HDV247;Fusarium oxysporum f. sp. conglutinans race 2 54008;Fusarium oxysporum Fo47;Fusarium oxysporum f. sp. radicis-lycopersici 26381;Fusarium oxysporum f. sp. melonis 26406;Verticillium dahliae;Monilinia fructigena;Podospora anserina S…	leotiomyceta	clade	11	2	596
PC_01SAFR	.	.	Monascus pilosus;Aspergillus giganteus;Aspergillus sp.;Penicillium rubens Wisconsin 54-1255;Monascus ruber;Penicillium simplicissimum;Penicillium miczynskii;Fusarium graminearum;Aspergillus niger;Aspergillus fischeri NRRL 181;Penicillium chrysogenum	leotiomyceta	clade	18	2	56
PC_01SCUC	.	.	Fomitopsis pinicola FP-58527 SS1;Ceriporiopsis;Gelatoporia subvermispora B	Polyporales	order	2	2	148.5
PC_01SFB8	.	.	Tilletia walkeri;Pseudogymnoascus sp. VKM F-4519 (FW-2642)	Dikarya	subkingdom	2	2	1172
PC_01SFPA	.	.	Penicillium polonicum;Aspergillus luchuensis CBS 106.47;Aspergillus saccharolyticus JOP 1030-1;Aspergillus kawachii IFO 4308;Penicillium thymicola;Aspergillus piperis CBS 112811;Aspergillus eucalypticola CBS 122712;Aspergillus pseudotamarii;Aspergillus terreus NIH2624;Aspergillus heteromorphus CBS 117.55;Aspergillus phoenicis ATCC 13157;Aspergillus niger CBS 101883;Aspergillus aculeatinus CBS 121…	Aspergillaceae	family	55	2	313.5
PC_01SGPL	.	.	Penicillium arizonense;Byssochlamys spectabilis No. 5;Aspergillus rambellii;Arthrobotrys flagrans;Aspergillus ochraceoroseus	Pezizomycotina	subphylum	6	3	1480
PC_01SI9N	.	.	Sphaerobolus stellatus SS14;Sphaerobolus stellatus	Sphaerobolus stellatus	species	2	2	264.5
PC_01SN24	.	.	Metarhizium anisopliae BRIP 53284;Metarhizium anisopliae BRIP 53293	Metarhizium anisopliae	species	2	2	896.5
PC_01SN2U	.	.	Ophiocordyceps polyrhachis-furcata BCC 54312;Metarhizium anisopliae;Ophiocordyceps sinensis CO18;Metarhizium anisopliae ARSEF 549;Hirsutella minnesotensis 3608;Metarhizium album ARSEF 1941;Ophiocordyceps sp. 'camponoti-saundersi'	Hypocreales	order	6	5	523
PC_01SOZ2	.	.	Allomyces macrogynus ATCC 38327	Allomyces macrogynus ATCC 38327	strain	4	2	510.5
PC_01SQAQ	.	.	Trichosporon asahii var. asahii CBS 8904;Cryptococcus neoformans var. grubii A1-35-8;Cryptococcus gattii VGII Ram5;Cryptococcus gattii VGII MMRL2647;Kwoniella dejecticola CBS 10117;Cryptococcus neoformans var. grubii MW-RSA1955;Tremella mesenterica;Cryptococcus neoformans var. grubii A2-102-5;Cryptococcus neoformans var. grubii MW-RSA36;Cryptococcus gattii VGII LA55;Cryptococcus gattii WM276;Cryp…	Agaricomycotina	subphylum	70	3	1103
PC_01SQC9	.	G4N549#PHI:7273	Aspergillus heteromorphus CBS 117.55;Fusarium oxysporum f. sp. melonis 26406;Ophiostoma novo-ulmi subsp. novo-ulmi H327;Penicillium nalgiovense;Beauveria bassiana;Clonostachys rosea;Pseudogymnoascus sp. 24MN13;Epichloe gansuensis var. inebrians E818;Fusarium sp. AF-8;Paracoccidioides brasiliensis;Monosporascus sp. CRB-8-3;Aspergillus niger ATCC 1015;Aspergillus welwitschiae;Beauveria brongniartii…	Pezizomycotina	subphylum	545	12	654.5
PC_01SQLR	.	.	Phakopsora pachyrhizi;Puccinia graminis f. sp. tritici 04KEN156/4;Cronartium quercuum f. sp. fusiforme G11;Puccinia coronata var. avenae f. sp. avenae;Puccinia triticina 1-1 BBBD Race 1;Melampsora larici-populina 98AG31;Puccinia striiformis f. sp. tritici;Puccinia striiformis;Puccinia graminis f. sp. tritici CRL 75-36-700-3;Puccinia striiformis f. sp. tritici PST-78;Puccinia graminis f. sp. triti…	Pucciniales	order	30	3	133
PC_01SQO7	.	.	Trichosporon asahii var. asahii CBS 8904;Trichosporon asahii var. asahii CBS 2479	Trichosporon asahii var. asahii	varietas	8	3	365
PC_01SR7K	.	.	Tilletiaria anomala UBC 951;Phlebiopsis gigantea;Phlebiopsis gigantea 11061_1 CR5-6;Suillus brevipes Sb2	Basidiomycota	phylum	3	2	80.5
PC_01SRP4	.	.	Metarhizium rileyi RCEF 4871;Phialocephala scopiformis;Fusarium verticillioides;Pseudogymnoascus sp. VKM F-4246;Metarhizium album ARSEF 1941;Pseudogymnoascus sp. VKM F-3775;Pseudogymnoascus sp. VKM F-4514 (FW-929);Glarea lozoyensis 74030;Rutstroemia sp. NJR-2017a BVV2;Ceratocystis platani;Thermothielavioides terrestris;Diplocarpon rosae;Ophiocordyceps camponoti-rufipedis;Pseudogymnoascus sp. VKM …	sordariomyceta	clade	25	4	957.5
PC_01SSCH	.	.	Rhizophagus irregularis DAOM 181602=DAOM 197198	Rhizophagus irregularis DAOM 181602=DAOM 197198	strain	2	2	261
PC_01SSI3	.	.	Rhizophagus irregularis;Rhizophagus irregularis DAOM 197198w;Gymnopus luxurians FD-317 M1	Fungi	kingdom	4	3	430
PC_01SSYN	.	.	Moesziomyces antarcticus T-34;Sporisorium scitamineum;Tilletia laevis;Moesziomyces antarcticus;Ustilago trichophora;Ustilago maydis 521;Jaminaea rosea;Kalmanozyma brasiliensis GHG001;Violaceomyces palustris;Moesziomyces aphidis DSM 70725;Sporisorium graminicola;Sporisorium reilianum SRZ2;Tilletia walkeri;Ustilago hordei Uh4857-4;Tilletia controversa;Ustilago bromivora;Tilletia indica;Ustilago hor…	Ustilaginomycotina	subphylum	27	3	450
PC_01SURJ	.	.	Fusarium poae;Rhizopus microsporus var. chinensis CCTCC M201021;Lichtheimia ramosa;Saksenaea vasiformis B4078;Parasitella parasitica	Fungi	kingdom	6	4	594.5
PC_01SVS4	.	.	Escherichia coli O26:H11 str. 2009C-3612;Escherichia coli O45:H2 str. 2010C-4211;Escherichia coli O103:H2 str. CVM9450;Shigella flexneri 6;Escherichia coli DEC15D;Escherichia coli 0.1304;Escherichia coli O121:H19 str. 2009C-4750;Shigella sonnei 3226-85;Escherichia coli O104:H4 str. 04-8351;Shigella flexneri Shi06GS37;Mycobacterium avium subsp. paratuberculosis Pt139;Escherichia coli TW09195;Esche…	cellular organisms	no rank	9	7	235
PC_01SYAY	.	.	Alternaria destruens;Candida albicans P37037	saccharomyceta	clade	2	2	83
PC_01SZJM	.	.	Colletotrichum higginsianum IMI 349063;Colletotrichum shisoi;Colletotrichum sublineola;Colletotrichum tofieldiae;Colletotrichum higginsianum;Colletotrichum orchidophilum;Colletotrichum fioriniae PJ7;Colletotrichum salicis;Colletotrichum simmondsii;Colletotrichum incanum;Colletotrichum nymphaeae SA-01;Colletotrichum graminicola M1.001;Colletotrichum chlorophyti	Colletotrichum	genus	13	2	346.5
PC_01T03X	.	.	Alternaria tangelonis;Alternaria gaisen;Parastagonospora nodorum Sn4;Alternaria solani;Alternaria tomatophila;Alternaria alternata;Alternaria dauci;Alternaria citriarbusti;Alternaria mali;Parastagonospora nodorum Sn79;Alternaria macrospora;Alternaria arborescens;Alternaria limoniasperae;Alternaria crassa;Parastagonospora nodorum SN15;Alternaria fragaria;Pyrenochaeta sp. DS3sAY3a;Alternaria capsic…	Pleosporineae	suborder	34	2	482.5
PC_01T2S5	.	.	Capronia epimyces CBS 606.96;Cladophialophora carrionii CBS 160.54;Cladophialophora carrionii;Cladophialophora immunda;Exophiala aquamarina CBS 119918;Fonsecaea multimorphosa;Exophiala sideris;Fonsecaea erecta;Capronia coronata CBS 617.96;Cyphellophora europaea CBS 101466;Cladophialophora bantiana CBS 173.52;Fonsecaea multimorphosa CBS 102226;Phialophora americana;Cladophialophora yegresii CBS 11…	Chaetothyriales	order	20	2	751.5
PC_01T4KS	.	.	Moesziomyces antarcticus T-34;Moesziomyces aphidis DSM 70725;Moesziomyces antarcticus	Moesziomyces	genus	3	2	659
PC_01T4MH	.	.	Puccinia triticina 1-1 BBBD Race 1;Puccinia graminis f. sp. tritici 04KEN156/4	Puccinia	genus	3	2	333
PC_01T5H3	.	.	Rhizoctonia solani AG-3 Rhs1AP;Rhizoctonia solani 123E;Rhizoctonia solani AG-1 IA	Rhizoctonia solani	species	3	2	1243
PC_01T7JZ	.	.	Alternaria tangelonis;Alternaria gaisen;Sodiomyces alkalinus F11;Neonectria ditissima;Alternaria tomatophila;Alternaria alternata;Alternaria longipes;Alternaria dauci;Lachnellula hyalina;Ascochyta lentis;Alternaria citriarbusti;Phialocephala subalpina;Fusarium ambrosium;Venturia inaequalis;Fusarium kuroshium;Lepidopterella palustris CBS 459.81;Alternaria mali;Glarea lozoyensis 74030;Alternaria ar…	leotiomyceta	clade	52	6	637
PC_01T829	.	.	Pyricularia oryzae Y34;Pyricularia oryzae 70-15;Pyricularia grisea;Pyricularia oryzae P131;Pyricularia oryzae	Pyricularia	genus	5	2	269
PC_01T91M	.	.	Aspergillus tanneri;Macrophomina phaseolina MS6	leotiomyceta	clade	3	2	151
PC_01TBQY	PgShr9	.	Aspergillus heteromorphus CBS 117.55;Fusarium oxysporum f. sp. melonis 26406;Alternaria longipes;Ophiostoma novo-ulmi subsp. novo-ulmi H327;Chaetothyriales sp. CBS 134916;Penicillium nalgiovense;Volvariella volvacea V23;Beauveria bassiana;Clonostachys rosea;Arthrobotrys oligospora;Pseudogymnoascus sp. 24MN13;Epichloe gansuensis var. inebrians E818;Fusarium sp. AF-8;Ceratocystis platani;Rhizopus d…	Fungi	kingdom	2958	200	199
PC_01TCOR	.	.	Verticillium longisporum;Verticillium dahliae VdLs.17;Verticillium dahliae JR2	Verticillium	genus	3	3	348
PC_01TD5V	.	.	Puccinia triticina 1-1 BBBD Race 1;Hirsutella minnesotensis 3608;Erysiphe pulchra	Dikarya	subkingdom	3	3	712
PC_01TDI5	.	.	Fusarium oxysporum Fo5176;Rhodotorula diobovata	Dikarya	subkingdom	2	2	620
PC_01TDZV	.	.	Cordyceps javanica;Colletotrichum shisoi;Trichoderma atroviride IMI 206040;Metarhizium rileyi RCEF 4871;Verticillium dahliae VdLs.17;Fusarium oxysporum f. sp. melonis 26406;Hirsutella minnesotensis 3608;Fusarium ambrosium;Neurospora crassa;Arthrobotrys oligospora;Colletotrichum fructicola;Clonostachys rosea;Colletotrichum higginsianum IMI 349063;Fusarium oxysporum f. sp. cubense;Beauveria bassian…	Pezizomycotina	subphylum	277	9	818
PC_01TH7N	.	.	Hortaea werneckii EXF-2000;Hortaea thailandica	Hortaea	genus	4	2	1364
PC_01TI0W	.	.	Burkholderia pseudomallei;Clonostachys epichloe;Monosporascus sp. CRB-9-2;Burkholderia pseudomallei 7894	cellular organisms	no rank	2	2	209
PC_01TJAW	.	.	Ceratobasidium theobromae;Diplocarpon rosae;Rhizoctonia solani AG-1 IA	Dikarya	subkingdom	4	2	787.5
PC_01TJWN	.	A7EQ04#PHI:6436	Monilinia laxa;Sclerotinia sclerotiorum;Sclerotinia borealis F-4128;Botrytis cinerea T4;Rutstroemia sp. NJR-2017a BVV2;Glarea lozoyensis 74030;Botrytis galanthina;Botrytis tulipae;Botrytis cinerea B05.10;Botryotinia convoluta;Botryotinia calthae;Botrytis cinerea;Botrytis porri;Sclerotinia sclerotiorum 1980 UF-70;Botrytis elliptica;Botrytis cinerea BcDW1;Botrytis paeoniae;Rutstroemia sp. NJR-2017a…	Helotiales	order	22	2	254.5
PC_01TMF1	.	.	Diversispora epigaea;Rhizophagus irregularis DAOM 181602=DAOM 197198;Oehlia diaphana;Rhizophagus irregularis;Rhizophagus irregularis DAOM 197198w;Rhizophagus sp. MUCL 43196;Glomus cerebriforme;Gigaspora rosea;Rhizophagus clarus;Diversispora versiformis	Glomeromycetes	class	10	3	577
PC_01TMH4	.	.	Fusarium oxysporum f. sp. cubense;Fusarium fasciculatum;Fusarium fujikuroi	Fusarium	genus	4	2	178
PC_01TS6B	.	.	Fusarium floridanum;Fusarium ambrosium	Fusarium solani species complex	species group	2	2	1847.5
PC_01TSHF	.	.	Trametes pubescens;Fomitopsis rosea;Hericium alpestre	Agaricomycetes incertae sedis	no rank	3	2	532.5
PC_01TUP0	.	.	Hypoxylon sp. CI-4A;Hypoxylon sp. CO27-5;Daldinia sp. EC12;Hypoxylon sp. EC38	Hypoxylaceae	family	4	2	260.5
PC_01TVZY	.	.	Armillaria mellea DSM 3731;Fibularhizoctonia sp. CBS 109695	Agaricomycetidae	subclass	3	3	118
PC_01TWCN	.	.	Trichoderma gamsii;Aspergillus oryzae;Aspergillus niger ATCC 1015;Trichoderma arundinaceum;Trichoderma brevicompactum;Aspergillus luchuensis;Trichoderma hamatum GD12;Trichoderma harzianum;Trichoderma pleuroti	leotiomyceta	clade	11	2	196.5
PC_01TX5Z	.	.	Ascosphaera apis ARSEF 7405	Ascosphaera apis ARSEF 7405	strain	4	2	876.5
PC_01TXN3	.	.	Lichtheimia ramosa;Syncephalastrum racemosum;Saksenaea vasiformis B4078;Lichtheimia corymbifera JMRC:FSU:9682;Phycomyces blakesleeanus NRRL 1555(-)	Mucorales	order	5	4	1009.5
PC_01TZZU	.	.	Lentinula edodes;Grifola frondosa	Agaricomycetes	class	2	2	499
PC_01U04P	.	.	Cryptococcus depauperatus CBS 7841;Cryptococcus neoformans var. grubii A5-35-17;Cryptococcus neoformans var. grubii A1-35-8;Cryptococcus depauperatus CBS 7855	Cryptococcus	genus	3	2	351
PC_01U1E3	.	.	Terfezia boudieri ATCC MYA-4762;Helicocarpus griseus UAMH5409;Emergomyces pasteurianus Ep9510;Talaromyces marneffei;Paracoccidioides brasiliensis;Histoplasma capsulatum H88;Xylona heveae TC161;Histoplasma capsulatum G186AR	Pezizomycotina	subphylum	8	2	1312.5
PC_01U1K0	.	.	Ascocoryne sarcoides NRRL 50072;Hyaloscypha variabilis F	Helotiales	order	2	2	370.5
PC_01U1QY	.	.	Parastagonospora nodorum Sn4;Corynespora cassiicola Philippines;Curvularia lunata m118;Clohesyomyces aquaticus;Stemphylium lycopersici;Exserohilum turcica Et28A;Rhytidhysteron rufulum;Bipolaris maydis ATCC 48331;Paraphaeosphaeria sporulosa;Cenococcum geophilum 1.58;Bipolaris victoriae FI3;Bipolaris sorokiniana ND90Pr;Bipolaris oryzae ATCC 44560;Ascochyta lentis;Bipolaris zeicola 26-R-13;Parastago…	Pleosporomycetidae	subclass	19	2	686
PC_01U5SL	.	.	Verticillium alfalfae VaMs.102;Verticillium dahliae VdLs.17;Verticillium dahliae;Verticillium dahliae JR2;Verticillium longisporum;Verticillium nonalfalfae	Verticillium	genus	9	2	709
PC_01U92O	.	.	Batrachochytrium dendrobatidis JAM81;Batrachochytrium dendrobatidis JEL423;Batrachochytrium salamandrivorans	Batrachochytrium	genus	5	3	674
PC_01UBRL	.	.	Piromyces sp. E2;Orpinomyces sp.	Neocallimastigaceae	family	2	2	612.5
PC_01UD3Z	.	.	Aspergillus oryzae;Aspergillus nomiae;Aspergillus alliaceus;Aspergillus parasiticus;Aspergillus caelatus;Aspergillus novoparasiticus;Aspergillus minisclerotigenes;Aspergillus tamarii;Aspergillus transmontanensis;Aspergillus flavus NRRL3357;Aspergillus avenaceus	Aspergillus	genus	13	2	745.5
PC_01UDC5	.	.	Piromyces sp. E2;Neocallimastix californiae	Neocallimastigaceae	family	8	2	1311
PC_01UDHL	.	.	Ophiostoma piceae UAMH 11346;Aspergillus udagawae	leotiomyceta	clade	2	2	782
PC_01UEJO	.	.	Batrachochytrium dendrobatidis JAM81;Batrachochytrium dendrobatidis JEL423;Batrachochytrium salamandrivorans	Batrachochytrium	genus	5	3	884
PC_01UF1B	.	.	Pseudogymnoascus sp. VKM F-4518 (FW-2643);Rutstroemia sp. NJR-2017a BBW	Leotiomycetes	class	2	2	681
PC_01UFWH	.	.	Neonectria ditissima;Colletotrichum shisoi;Neurospora discreta FGSC 8579;Monilinia laxa;Chalara longipes BDJ;Sclerotinia sclerotiorum;Fusarium sp. AF-6;Lachnellula hyalina;Phialocephala scopiformis;Erysiphe necator;Phialocephala subalpina;Hyaloscypha variabilis F;Ascocoryne sarcoides NRRL 50072;Fusarium ambrosium;Botrytis cinerea T4;Neurospora crassa;Fusarium virguliforme Mont-1;Venturia inaequal…	Pezizomycotina	subphylum	52	2	1459
PC_01UFWQ	.	.	Colletotrichum fructicola;Colletotrichum higginsianum IMI 349063;Colletotrichum tofieldiae;Colletotrichum higginsianum;Colletotrichum spinosum;Colletotrichum fructicola Nara gc5;Colletotrichum orchidophilum;Colletotrichum incanum;Colletotrichum salicis;Colletotrichum tanaceti;Colletotrichum simmondsii;Colletotrichum nymphaeae SA-01;Colletotrichum graminicola M1.001;Colletotrichum asianum;Colletot…	Colletotrichum	genus	16	2	82
PC_01UL9Y	.	.	Epichloe glyceriae E277;Basidiobolus meristosporus CBS 931.73	Fungi	kingdom	2	2	627
PC_01ULDT	.	.	Mortierella verticillata NRRL 6337;Lobosporangium transversale	Mortierellaceae	family	2	2	499.5
PC_01ULS0	.	.	Penicillium antarcticum;Byssochlamys spectabilis No. 5;Aspergillus niger	Eurotiales	order	3	2	1352.5
PC_01ULZV	.	.	Ophiocordyceps camponoti-rufipedis;Cordyceps fumosorosea ARSEF 2679	Hypocreales	order	2	2	1656
PC_01UOWA	.	.	Syncephalastrum racemosum;Rhizopus stolonifer	Mucorales	order	2	2	574.5
PC_01UT5Y	.	.	Linderina pennispora;Phoma koolunga	Fungi	kingdom	4	2	472.5
PC_01UTWD	.	.	Aureobasidium pullulans	Aureobasidium pullulans	species	28	2	2406.5
PC_01UV35	.	.	Cladosporium sphaerospermum UM 843;Friedmanniomyces simplex;Hortaea werneckii;Zymoseptoria tritici ST99CH_3D1;Zymoseptoria brevis;Baudoinia panamericana UAMH 10762;Zymoseptoria tritici ST99CH_1E4;Dothistroma septosporum NZE10;Acidomyces richmondensis BFW;Zymoseptoria ardabiliae STIR04_1.1.1;Ramularia collo-cygni;Friedmanniomyces endolithicus;Zymoseptoria tritici ST99CH_1A5;Zymoseptoria pseudotrit…	Dothideomycetidae	subclass	40	3	1175
PC_01UVBJ	.	.	Pseudozyma hubeiensis SY62;Ustilago maydis 521;Ustilago trichophora	Ustilaginaceae	family	6	2	498.5
PC_01UYJU	.	.	Phellinidium pouzarii;Metarhizium acridum CQMa 102	Dikarya	subkingdom	2	2	814
PC_01UZ2F	.	.	Aspergillus violaceofuscus CBS 115571;Stagonospora sp. SRC1lsM3a	leotiomyceta	clade	2	2	174.5
PC_01V06K	.	.	Wallemia mellicola;Rozella allomycis CSF55	Fungi	kingdom	6	2	746.5
PC_01V28Y	.	.	Chaetothyriales sp. CBS 132003;Chaetothyriales sp. CBS 135597	unclassified Chaetothyriales	no rank	2	2	748
PC_01V3JR	.	.	Fusarium fasciculatum;Hortaea thailandica;Penicillium griseofulvum	leotiomyceta	clade	3	3	900
PC_01V5AX	.	.	Aspergillus terreus NIH2624;Aspergillus terreus	Aspergillus terreus	species	2	2	1589
PC_01V5H6	.	.	Blastobotrys adeninivorans;Yarrowia lipolytica CLIB122;Saprochaete ingens;Sugiyamaella lignohabitans;Yarrowia lipolytica	Saccharomycetales	order	5	2	802
PC_01V5JE	.	G5EHZ3#PHI:9055;G4NFW7#PHI:8928	Escherichia coli O26:H11 str. 2009C-3612;Escherichia coli O45:H2 str. 2010C-4211;Escherichia coli BIDMC 17A;Fusarium oxysporum f. sp. melonis 26406;Escherichia coli O103:H2 str. CVM9450;Leptospira interrogans serovar Copenhageni str. Fiocruz LV3879;Ophiostoma novo-ulmi subsp. novo-ulmi H327;Bordetella pertussis H973;Malassezia globosa CBS 7966;Escherichia coli 2-474-04_S3_C1;Diversispora versifor…	root	no rank	13086	535	303
PC_01V65R	.	.	Cadophora sp. DSE1049;Sphaerosporella brunnea	Pezizomycotina	subphylum	2	2	169
PC_01V6CV	.	.	Neurospora crassa;Neurospora discreta FGSC 8579	Neurospora	genus	2	2	741
PC_01V6I9	.	.	Colletotrichum shisoi;Colletotrichum trifolii;Ophiostoma novo-ulmi subsp. novo-ulmi H327;Colletotrichum sidae;Colletotrichum fructicola;Colletotrichum higginsianum IMI 349063;Colletotrichum fructicola Nara gc5;Colletotrichum incanum;Ophiostoma piceae UAMH 11346;Colletotrichum orbiculare MAFF 240422;Colletotrichum tofieldiae;Colletotrichum higginsianum;Lasallia pustulata;Colletotrichum orchidophil…	leotiomyceta	clade	25	2	480
PC_01V7AN	.	.	Botrytis porri;Penicillium arizonense	leotiomyceta	clade	2	2	1173
PC_01V7PX	.	.	Puccinia graminis f. sp. tritici 04KEN156/4;Puccinia striiformis f. sp. tritici PST-130;Puccinia coronata var. avenae f. sp. avenae;Puccinia striiformis f. sp. tritici PST-78;Puccinia triticina 1-1 BBBD Race 1;Melampsora larici-populina 98AG31;Puccinia striiformis;Puccinia graminis f. sp. tritici CRL 75-36-700-3;Puccinia striiformis f. sp. tritici;Puccinia graminis f. sp. tritici;Puccinia sorghi	Pucciniales	order	20	2	360.5
PC_01VBP0	.	.	Cylindrobasidium torrendii FP15055 ss-10;Rhodotorula diobovata;Schizophyllum commune H4-8;Rhodotorula toruloides ATCC 204091;Rhodotorula graminis WP1;Rhodotorula toruloides;Auriculariopsis ampla;Rhodotorula toruloides NP11	Basidiomycota	phylum	11	2	403
PC_01VE9T	.	.	Fusarium oxysporum f. sp. cubense;Fusarium oxysporum Fo5176;Fusarium oxysporum	Fusarium oxysporum	species	4	3	197
PC_01VFLZ	.	.	Phellinidium pouzarii;Ustilaginoidea virens;Psathyrella aberdarensis;Ophiocordyceps camponoti-rufipedis;Exophiala oligosperma	Dikarya	subkingdom	6	4	1314
PC_01VJV8	.	.	Fusarium graminearum PH-1;Penicillium italicum;Fonsecaea pedrosoi CBS 271.37;Fonsecaea monophora;Cladophialophora bantiana CBS 173.52;Phlebia brevispora HHB-7030 SS6;Phoma koolunga	Dikarya	subkingdom	8	5	820
PC_01VLXY	.	.	Protomyces lactucaedebilis;Botryosphaeria dothidea;Cryomyces minteri	Ascomycota	phylum	4	3	536
PC_01VNB3	.	.	Monosporascus sp. 5C6A;Monosporascus ibericus;Monosporascus sp. GIB2	Monosporascus	genus	3	3	599
PC_01VNMX	.	.	Schizophyllum commune H4-8;Wallemia hederae;Wallemia mellicola;Schizophyllum commune;Wallemia mellicola CBS 633.66;Tulasnella calospora MUT 4182;Wallemia ichthyophaga EXF-994;Wallemia ichthyophaga;Rhizoctonia solani AG-8 WAC10335	Basidiomycota	phylum	17	7	248
PC_01VPYY	.	.	Parastagonospora nodorum Sn4;Bipolaris maydis C5;Verticillium dahliae VdLs.17;Alternaria longipes;Aspergillus sydowii CBS 593.65;Schizosaccharomyces cryophilus OY26;Cladophialophora immunda;Colletotrichum higginsianum IMI 349063;Friedmanniomyces simplex;Pyrenophora seminiperda CCB06;Elsinoe australis;Rhizopus delemar RA 99-880;Rhizopus azygosporus;Pneumocystis murina B123;Parastagonospora nodorum…	Fungi	kingdom	150	12	1282
PC_01VS7U	.	.	Sphaerosporella brunnea;Colletotrichum fructicola Nara gc5	Pezizomycotina	subphylum	2	2	198.5
PC_01VYWD	.	.	Rhizophagus irregularis DAOM 181602=DAOM 197198;Oehlia diaphana;Rhizophagus irregularis;Rhizophagus irregularis DAOM 197198w;Rhizophagus sp. MUCL 43196;Glomus cerebriforme;Gigaspora rosea;Rhizophagus clarus	Glomeromycetes	class	11	2	359.5
PC_01VZD4	.	B0XWE4#PHI:7332;Q1L5B8#PHI:2055;G8DNT2#PHI:2258	Escherichia coli O45:H2 str. 2010C-4211;Saccharomyces cerevisiae YJM978;Zygosaccharomyces bailii;Escherichia coli O103:H2 str. CVM9450;Fusarium oxysporum f. sp. melonis 26406;Shigella flexneri 6;Saccharomyces cerevisiae YJM1400;Ophiostoma novo-ulmi subsp. novo-ulmi H327;Malassezia globosa CBS 7966;Diversispora versiformis;Escherichia coli DEC15D;Escherichia coli 0.1304;Candida albicans P78042;Mey…	cellular organisms	no rank	1186	85	262
PC_01VZI9	.	.	Pseudogymnoascus sp. VKM F-4514 (FW-929);Pseudogymnoascus sp. VKM F-4513 (FW-928);Pezoloma ericae;Pseudogymnoascus sp. 23342-1-I1;Chalara longipes BDJ;Coleophoma cylindrospora;Scytalidium lignicola;Pseudogymnoascus sp. VKM F-3557;Hyaloscypha bicolor E;Hyaloscypha variabilis F;Pseudogymnoascus sp. VKM F-4516 (FW-969);Pseudogymnoascus sp. VKM F-3808;Pseudogymnoascus sp. VKM F-3775	Leotiomycetes	class	13	2	1194.5
PC_01W261	.	.	Cordyceps javanica;Parastagonospora nodorum Sn4;Ascochyta rabiei;Eutypa lata UCREL1;Colletotrichum shisoi;Mycobacterium avium subsp. paratuberculosis CLIJ644;Alternaria longipes;Mycobacterium timonense;Methylobacterium sp. xct7;Beauveria bassiana;Colletotrichum fructicola;Colletotrichum higginsianum IMI 349063;Beauveria bassiana ARSEF 2860;Elsinoe australis;Mycobacterium avium subsp. paratubercul…	cellular organisms	no rank	240	18	261
PC_01W3MF	.	.	Aspergillus heteromorphus CBS 117.55;Fusarium oxysporum f. sp. melonis 26406;Alternaria longipes;Clonostachys rosea;Fusarium sp. AF-8;Monosporascus sp. CRB-8-3;Paracoccidioides brasiliensis;Stagonospora sp. SRC1lsM3a;Aspergillus niger ATCC 1015;Aspergillus welwitschiae;Exidia glandulosa;Aspergillus homomorphus CBS 101889;Coleophoma crateriformis;Macrophomina phaseolina MS6;Fusarium proliferatum E…	Dikarya	subkingdom	735	14	284
PC_01W4GO	.	.	Serpula lacrymans var. lacrymans S7.9;Serpula lacrymans var. lacrymans S7.3;Serpula himantioides;Serpula lacrymans;Crucibulum laeve	Agaricomycetidae	subclass	3	2	421
PC_01W5FW	.	.	Chaetothyriales sp. CBS 132003;Chaetothyriales sp. CBS 135597;Chaetothyriales sp. CBS 134920;Chaetothyriales sp. CBS 134916;Cladophialophora immunda	Chaetothyriales	order	5	2	2532.5
PC_01W7SL	.	.	Pyricularia oryzae;Pyricularia grisea;Pyricularia oryzae 70-15	Pyricularia	genus	7	2	152
PC_01W8FT	.	.	Termitomyces sp. J132;Panaeolus cyanescens	Agaricales	order	2	2	562.5
PC_01W8WK	.	.	Zygosaccharomyces bailii ISA1307;Brettanomyces bruxellensis;Candida maltosa Xu316;Zygosaccharomyces parabailii;[Candida] haemuloni;Candida albicans P76067;Zygosaccharomyces bailii;Brettanomyces bruxellensis AWRI1499;Candida albicans P37037;Candida albicans P37039;Komagataella phaffii GS115;Komagataella phaffii CBS 7435;Candida albicans P87;Candida albicans P75016;Brettanomyces bruxellensis CBS 24…	saccharomyceta	clade	82	13	283
PC_01WESL	.	.	Verticillium longisporum	Verticillium longisporum	species	2	2	819
PC_01WI9I	.	.	Verticillium longisporum;Madurella mycetomatis	Sordariomycetes	class	4	3	720
PC_01WIN6	.	.	Verticillium longisporum;Fonsecaea multimorphosa	leotiomyceta	clade	2	2	1810.5
PC_01WIQ6	.	.	Verticillium longisporum;Vanderwaltozyma polyspora DSM 70294	saccharomyceta	clade	3	2	182
PC_01WIU5	.	.	Verticillium longisporum;Pseudogymnoascus sp. WSF 3629;Pseudogymnoascus sp. VKM F-4519 (FW-2642)	sordariomyceta	clade	3	2	968
PC_01WKP5	.	.	Batrachochytrium dendrobatidis JAM81;Batrachochytrium dendrobatidis JEL423;Batrachochytrium salamandrivorans	Batrachochytrium	genus	3	2	554.5
PC_01WL79	.	.	Tilletia caries;Tilletia laevis;Tilletia controversa	Tilletia	genus	8	3	172
PC_01WMMV	.	.	Pyrenophora seminiperda CCB06;Pseudogymnoascus sp. VKM F-4517 (FW-2822);Fonsecaea monophora	leotiomyceta	clade	3	3	785
PC_01WRRQ	.	.	Aspergillus alliaceus;Mixia osmundae IAM 14324	Dikarya	subkingdom	2	2	71
PC_01WW3K	.	.	Colletotrichum salicis;Leucoagaricus sp. SymC.cos	Dikarya	subkingdom	2	2	451
PC_01WX7O	.	.	Alternaria capsici;Passalora fulva;Fusarium oxysporum f. sp. radicis-cucumerinum;Pseudogymnoascus destructans 20631-21;Fusarium fujikuroi;Rosellinia necatrix;Aspergillus flavus NRRL3357;Alternaria crassa;Pseudogymnoascus destructans	leotiomyceta	clade	8	2	227
PC_01WZMV	.	.	Zygosaccharomyces bailii ISA1307;Zygosaccharomyces bailii;Zygosaccharomyces rouxii;Zygosaccharomyces parabailii	Zygosaccharomyces	genus	6	2	485
PC_01X00H	.	.	Clonostachys rosea;Hortaea thailandica;Drechmeria coniospora	leotiomyceta	clade	4	3	1024
PC_01X2DW	.	.	Moesziomyces antarcticus T-34;Meira miltonrushii;Sporisorium scitamineum;Malassezia globosa CBS 7966;Tilletia laevis;Ustilago trichophora;Moesziomyces antarcticus;Acaromyces ingoldii;Ustilago maydis 521;Malassezia restricta CBS 7877;Kalmanozyma brasiliensis GHG001;Violaceomyces palustris;Ceraceosorus bombacis;Ceraceosorus guamensis;Malassezia vespertilionis;Malassezia restricta;Moesziomyces aphid…	Ustilaginomycotina	subphylum	36	2	306.5
PC_01X5LA	.	.	Komagataella pastoris	Komagataella pastoris	species	3	2	150.5
PC_01X6CU	.	.	Peniophora sp. CONTA;Peniophora sp. CONT	unclassified Peniophora	no rank	2	2	429
PC_01XB0U	.	.	Phlebia centrifuga;Pseudogymnoascus sp. VKM F-4515 (FW-2607);Dactylellina haptotyla CBS 200.50	Dikarya	subkingdom	3	3	437
PC_01XBMF	.	.	Candida maltosa Xu316;[Candida] haemuloni;[Candida] duobushaemulonis;Candida albicans P37037;Candida albicans P37039;Candida albicans P75016;Candida albicans P87;Candida albicans 12C;Clavispora lusitaniae ATCC 42720;Candida albicans P34048;Candida albicans P37005;Candida viswanathii;Candida albicans P60002;Candida tropicalis MYA-3404;Lodderomyces elongisporus NRRL YB-4239;Candida albicans P78042;…	Saccharomycetales	order	55	4	482.5
PC_01XDED	.	.	Cylindrobasidium torrendii FP15055 ss-10;Fonsecaea erecta;Fonsecaea monophora;Fonsecaea pedrosoi CBS 271.37;Cladophialophora immunda	Dikarya	subkingdom	7	2	275
PC_01XDP6	.	.	Moniliophthora roreri MCA 2997;Moniliophthora roreri	Moniliophthora roreri	species	4	2	541.5
PC_01XDZB	.	.	Pseudogymnoascus sp. VKM F-4517 (FW-2822);Pseudogymnoascus sp. VKM F-4520 (FW-2644);Pseudogymnoascus sp. VKM F-4515 (FW-2607);Pseudogymnoascus sp. VKM F-103;Pseudogymnoascus sp. VKM F-4519 (FW-2642);Pseudogymnoascus sp. VKM F-3557;Pseudogymnoascus sp. VKM F-4516 (FW-969);Pseudogymnoascus sp. VKM F-3808;Pseudogymnoascus sp. VKM F-3775	unclassified Pseudogymnoascus	no rank	8	2	1938.5
PC_01XFW1	.	.	Lentinula edodes;Rhizopus microsporus;Psathyrella aberdarensis;Tilletia walkeri;Serpula himantioides;Tulasnella calospora MUT 4182;Rhizoctonia solani AG-1 IA;Rhizoctonia solani AG-1 IB;Tilletia indica;Trachipleistophora hominis;Batrachochytrium salamandrivorans	Fungi	kingdom	13	11	509
PC_01XH31	.	.	Pseudogymnoascus sp. VKM F-4519 (FW-2642);Pseudogymnoascus sp. 05NY08	unclassified Pseudogymnoascus	no rank	2	2	935.5
PC_01XJE4	.	.	Brettanomyces bruxellensis AWRI1499;Rhizopus microsporus	Fungi	kingdom	2	2	432.5
PC_01XM03	.	.	Talaromyces marneffei ATCC 18224;Pseudogymnoascus sp. VKM F-4514 (FW-929);Pseudogymnoascus sp. VKM F-4281 (FW-2241);Talaromyces stipitatus ATCC 10500;Pseudogymnoascus sp. VKM F-4516 (FW-969);Metarhizium robertsii ARSEF 23;Cladophialophora immunda	leotiomyceta	clade	7	4	1077
PC_01XNCX	.	.	Chytriomyces confervae;Rhizoclosmatium globosum;Allomyces macrogynus ATCC 38327	Fungi incertae sedis	no rank	9	4	497
PC_01XPLU	.	.	Moesziomyces antarcticus T-34;Sporisorium scitamineum;Ustilago trichophora;Moesziomyces antarcticus;Ustilago maydis 521;Kalmanozyma brasiliensis GHG001;Moesziomyces aphidis DSM 70725;Sporisorium graminicola;Tilletiaria anomala UBC 951;Sporisorium reilianum SRZ2;Ustilago hordei Uh4857-4;Ustilago bromivora;Ustilago hordei;Pseudozyma hubeiensis SY62;Testicularia cyperi;Anthracocystis flocculosa;Anth…	Ustilaginomycotina	subphylum	18	3	303
PC_01XRPD	.	.	Paxillus involutus ATCC 200175	Paxillus involutus ATCC 200175	strain	2	2	179
PC_01XW6R	.	.	Lentinula edodes;Candida viswanathii;Serpula lacrymans var. lacrymans S7.9;Anncaliia algerae PRA109;Jimgerdemannia flammicorona;Epichloe bromicola;Epichloe typhina E8;Golovinomyces magnicellulatus;Jimgerdemannia lactiflua;Tilletia indica	Fungi	kingdom	12	5	156
PC_01XX2H	.	.	Moesziomyces antarcticus T-34;Moesziomyces aphidis DSM 70725	Moesziomyces	genus	2	2	1845.5
PC_01XXIR	.	.	Phanerochaete carnosa HHB-10118-sp;Amanita muscaria Koide BX008	Agaricomycetes	class	2	2	69
PC_01XYH9	.	.	Alternaria brassicicola;Byssochlamys spectabilis No. 5;Alternaria brassicicola ATCC 96836	leotiomyceta	clade	2	2	279
PC_01XZ1M	.	.	Fusarium poae;Fusarium oxysporum Fo5176;Pyricularia pennisetigena	Sordariomycetes	class	3	2	652
PC_01Y1NR	.	.	Saccharomyces cerevisiae YJM978;Zygosaccharomyces bailii;Escherichia coli BIDMC 17A;Fusarium oxysporum f. sp. melonis 26406;Leptospira interrogans serovar Copenhageni str. Fiocruz LV3879;Saccharomyces cerevisiae YJM1400;Escherichia coli 2-474-04_S3_C1;Bordetella pertussis H973;Diversispora versiformis;Escherichia coli KTE70;Escherichia coli DEC15D;Escherichia coli 0.1304;Candida albicans P78042;M…	root	no rank	628	56	436
PC_01Y1ZL	.	.	Rhizopus stolonifer;Mucor ambiguus;Saksenaea vasiformis B4078	Mucorales	order	3	2	782.5
PC_01Y511	.	.	Piloderma croceum F 1598;Exidia glandulosa HHB12029;Exidia glandulosa;Auricularia subglabra TFB-10046 SS5;Auricularia subglabra	Agaricomycetes	class	5	2	415
PC_01Y5NZ	.	.	Zygosaccharomyces bailii ISA1307;Saccharomyces cerevisiae YJM1615;Saccharomyces cerevisiae YJM1133;Zygosaccharomyces parabailii;Kluyveromyces marxianus;[Candida] haemuloni;Kazachstania naganishii CBS 8797;Saccharomyces cerevisiae YJM978;Zygosaccharomyces bailii;[Candida] duobushaemulonis;Saccharomyces cerevisiae YJM1419;Saccharomyces cerevisiae YJM1400;Nakaseomyces bacillisporus CBS 7720;Komagata…	Saccharomycetales	order	157	3	437
PC_01Y5OC	.	.	Dactylellina haptotyla CBS 200.50	Dactylellina haptotyla CBS 200.50	strain	2	2	240.5
PC_01Y8W0	.	.	Pichia kudriavzevii	Pichia kudriavzevii	species	2	2	1030.5
PC_01Y9HW	.	.	Allomyces macrogynus ATCC 38327;Synchytrium endobioticum;Gonapodya prolifera;Gonapodya prolifera JEL478;Synchytrium microbalum;Powellomyces hirtus;Batrachochytrium dendrobatidis JEL423;Chytriomyces confervae;Rhizoclosmatium globosum;Batrachochytrium dendrobatidis JAM81;Batrachochytrium salamandrivorans	Fungi incertae sedis	no rank	12	3	653
PC_01Y9S0	.	.	Leucoagaricus sp. SymC.cos	Leucoagaricus sp. SymC.cos	species	2	2	966.5
PC_01YCWL	.	.	Phialocephala subalpina;Coleophoma crateriformis;Rutstroemia sp. NJR-2017a WRK4;Rutstroemia sp. NJR-2017a BVV2	Helotiales	order	4	2	350.5
PC_01YDWI	.	.	Ustilaginoidea virens;Verticillium longisporum	Hypocreomycetidae	subclass	2	2	1525
PC_01YFGL	.	.	Puccinia graminis f. sp. tritici 04KEN156/4;Puccinia striiformis f. sp. tritici PST-130;Puccinia coronata var. avenae f. sp. avenae;Puccinia sorghi;Puccinia triticina 1-1 BBBD Race 1;Puccinia striiformis f. sp. tritici;Puccinia graminis f. sp. tritici CRL 75-36-700-3;Puccinia striiformis;Puccinia striiformis f. sp. tritici PST-78;Puccinia graminis f. sp. tritici	Puccinia	genus	16	2	390.5
PC_01YG2P	.	.	Fusarium oxysporum f. sp. pisi HDV247;Fusarium oxysporum f. sp. conglutinans race 2 54008;Fusarium oxysporum Fo5176;Fusarium oxysporum;Fusarium oxysporum f. sp. raphani 54005;Fusarium mangiferae	Fusarium	genus	4	2	76
PC_01YLLN	.	.	Coemansia reversa NRRL 1564;Linderina pennispora	Kickxellaceae	family	2	2	1023
PC_01YMFX	.	.	Fusarium oxysporum f. sp. conglutinans race 2 54008;Fusarium oxysporum;Nadsonia fulvescens var. elongata DSM 6958	saccharomyceta	clade	4	2	102
PC_01YO58	.	.	Aspergillus udagawae;Metarhizium rileyi RCEF 4871;Talaromyces islandicus;Aspergillus fumigatus Z5;Ascochyta lentis;Pyrenophora tritici-repentis;Colletotrichum sidae;Fusarium kuroshium;Epichloe coenophiala;Fusarium oxysporum f. sp. cubense race 1;Aspergillus fumigatus;Xylaria cubensis;Colletotrichum orbiculare MAFF 240422;Moelleriella libera RCEF 2490;Fonsecaea nubica;Aspergillus nomiae NRRL 13137…	leotiomyceta	clade	37	13	1175
PC_01YODG	.	.	Neocallimastix californiae;Furculomyces boomerangus;Smittium angustum;Piromyces finnis;Smittium culicis;Anaeromyces robustus;Smittium simulii;Orpinomyces sp.	Fungi incertae sedis	no rank	10	2	686
PC_01YPUN	.	.	Piloderma croceum F 1598;Armillaria ostoyae;Galerina marginata;Armillaria solidipes;Galerina marginata CBS 339.88;Armillaria gallica;Armillaria cepistipes	Agaricomycetidae	subclass	7	2	1158
PC_01YSGQ	.	.	Alternaria brassicicola;Alternaria brassicicola ATCC 96836;Epicoccum nigrum	Pleosporineae	suborder	2	2	232.5
PC_01YUPC	.	.	Piromyces finnis;Anaeromyces robustus	Neocallimastigaceae	family	2	2	520.5
PC_01YWN7	.	.	Batrachochytrium salamandrivorans	Batrachochytrium salamandrivorans	species	2	2	543.5
PC_01YXYC	.	.	Pseudogymnoascus sp. VKM F-4518 (FW-2643);Pseudogymnoascus sp. 23342-1-I1	unclassified Pseudogymnoascus	no rank	2	2	921
PC_01Z25X	.	.	Pseudozyma hubeiensis SY62;Moesziomyces antarcticus	Ustilaginaceae	family	3	2	1287
PC_01Z5W8	.	.	Aspergillus niger;Fusarium verticillioides	leotiomyceta	clade	3	2	1115.5
PC_01Z70Y	.	.	Moelleriella libera RCEF 2490;Akanthomyces lecanii RCEF 1005	Hypocreales	order	2	2	740.5
PC_01ZAFI	.	.	Moesziomyces antarcticus T-34;Rhizophagus irregularis DAOM 181602=DAOM 197198;Lobosporangium transversale;Smittium angustum;Endogone;Sporisorium scitamineum;Malassezia globosa CBS 7966;Anaeromyces robustus;Diversispora versiformis;Schizosaccharomyces cryophilus OY26;Rhizopus delemar RA 99-880;Rhizophagus irregularis;Kalmanozyma brasiliensis GHG001;Rhizopus azygosporus;Syncephalastrum racemosum;Pn…	cellular organisms	no rank	135	4	1078.5
PC_01ZCBA	.	.	Allomyces macrogynus ATCC 38327	Allomyces macrogynus ATCC 38327	strain	2	2	902.5
PC_01ZE1Y	.	.	Blastomyces gilchristii SLH14081;Emmonsia sp. CAC-2015a;Emergomyces pasteurianus Ep9510;Emmonsia crescens UAMH 3008;Paracoccidioides brasiliensis Pb18;Histoplasma capsulatum H88;Blastomyces dermatitidis ATCC 18188;Blastomyces percursus;Emmonsia crescens;Paracoccidioides brasiliensis;Histoplasma capsulatum G186AR;Paracoccidioides brasiliensis Pb03;Histoplasma capsulatum NAm1;Blastomyces silverae;B…	Onygenales	order	24	2	770
PC_01ZEP4	.	.	Jimgerdemannia flammicorona;Rhizophagus irregularis DAOM 181602=DAOM 197198;Lobosporangium transversale;Lichtheimia ramosa;Rhizopus microsporus;Mucor circinelloides 1006PhL;Hesseltinella vesiculosa;Gonapodya prolifera JEL478;Gigaspora rosea;Absidia glauca;Rhizophagus clarus;Diversispora versiformis;Batrachochytrium dendrobatidis JAM81;Mucor ambiguus;Rhizopus delemar RA 99-880;Synchytrium endobiot…	Fungi incertae sedis	no rank	60	3	1874
PC_01ZFFR	.	.	Pseudogymnoascus sp. 05NY08;Rhynchosporium agropyri;Monilinia laxa;Pseudogymnoascus sp. VKM F-4281 (FW-2241);Chalara longipes BDJ;Pseudogymnoascus destructans 20631-21;Cadophora sp. DSE1049;Phialocephala scopiformis;Sclerotinia sclerotiorum;Pseudogymnoascus sp. WSF 3629;Venustampulla echinocandica;Phialocephala subalpina;Sclerotinia borealis F-4128;Hyaloscypha variabilis F;Ascocoryne sarcoides NR…	leotiomyceta	clade	69	10	236
PC_01ZFVX	.	.	Aspergillus fumigatus Af293;Aspergillus udagawae;Aspergillus thermomutatus;Aspergillus fumigatus A1163;Aspergillus lentulus;Aspergillus fumigatus;Aspergillus fumigatus Z5;Aspergillus novofumigatus IBT 16806;Aspergillus fumigatus var. RP-2014;Aspergillus fischeri NRRL 181;Aspergillus clavatus NRRL 1;Aspergillus turcosus	Aspergillus	genus	15	2	656
PC_01ZGT6	.	.	Aspergillus udagawae;Aspergillus pseudotamarii;Penicillium italicum;Aspergillus phoenicis ATCC 13157;Aspergillus sydowii CBS 593.65;Aspergillus transmontanensis;Aspergillus bertholletius;Aspergillus parasiticus SU-1;Aspergillus novoparasiticus;Monosporascus sp. MG133;Aspergillus mulundensis;Aspergillus parasiticus;Aspergillus versicolor CBS 583.65;Aspergillus sp. HF37;Aspergillus caelatus;Aspergi…	leotiomyceta	clade	45	3	658
PC_01ZHKL	.	.	Allomyces macrogynus ATCC 38327;Puccinia graminis f. sp. tritici	Fungi	kingdom	2	2	265.5
PC_01ZMAF	.	.	Stemphylium lycopersici;Penicillium arizonense	leotiomyceta	clade	4	2	1602
PC_01ZMXJ	.	.	Trametes pubescens;Ganoderma sinense ZZ0214-1;Trametes versicolor FP-101664 SS1;Trametes coccinea BRFM310;Trametes cinnabarina	Polyporaceae	family	5	2	682.5
PC_01ZQGY	.	.	Aspergillus neoniger CBS 115656	Aspergillus neoniger CBS 115656	strain	2	2	863
PC_01ZT9H	.	.	Ophiocordyceps camponoti-rufipedis;Trichoderma arundinaceum;Trichoderma pleuroti	Hypocreales	order	3	2	1180.5
PC_01ZW8R	.	.	Rozella allomycis CSF55	Rozella allomycis CSF55	strain	2	2	918
PC_01ZWYB	.	.	Colletotrichum orbiculare MAFF 240422;Dentipellis fragilis	Dikarya	subkingdom	2	2	832.5
PC_01ZXMZ	.	.	Burkholderia oklahomensis EO147;Glomus sp. Af2;Leptospira interrogans serovar Bulgarica str. Mallika;Leptospira interrogans serovar Icterohaemorrhagiae str. Verdun HP;Bordetella pertussis B1917;Leptospira interrogans serovar Copenhageni str. HAI0188;Phoma sp. It 2-3;Penicilliopsis zonata;Leptospira interrogans str. 2002000621;Leptospira interrogans serovar Copenhageni str. Fiocruz LV2755;Plagiost…	cellular organisms	no rank	15	11	131
PC_01ZYPA	.	.	Talaromyces marneffei ATCC 18224;Ascocoryne sarcoides NRRL 50072;Talaromyces marneffei PM1	leotiomyceta	clade	4	3	1483
PC_01ZZS6	.	.	Pseudogymnoascus sp. VKM F-4516 (FW-969);Pseudogymnoascus sp. VKM F-4246	unclassified Pseudogymnoascus	no rank	3	2	1134.5
PC_0205NH	.	.	Eremothecium cymbalariae DBVPG#7215;Eremothecium gossypii;Eremothecium gossypii FDAG1;Saccharomycetaceae sp. 'Ashbya aceri';Eremothecium gossypii ATCC 10895	Saccharomycetaceae	family	3	2	358.5
PC_02083Y	.	.	Aspergillus thermomutatus;Elaphomyces granulatus;Cladophialophora psammophila CBS 110553;Phialocephala subalpina;Aspergillus tamarii;Fusarium mangiferae	leotiomyceta	clade	6	3	371
PC_0208GT	.	.	Fusarium oxysporum f. sp. vasinfectum 25433;Fusarium oxysporum f. sp. pisi HDV247;Fusarium oxysporum f. sp. conglutinans race 2 54008;Fusarium oxysporum Fo47;Fusarium oxysporum f. sp. radicis-lycopersici 26381;Verticillium dahliae JR2;Fusarium oxysporum f. sp. melonis 26406;Fusarium sp. FOSC 3-a;Fusarium oxysporum f. sp. raphani 54005;Fusarium oxysporum NRRL 32931;Fusarium oxysporum f. sp. lycope…	Hypocreomycetidae	subclass	8	2	590.5
PC_0209XR	.	.	Bordetella pertussis STO1-SEAT-0006;Bordetella pertussis 18323;Bordetella bronchiseptica MBORD901;Escherichia coli;Bordetella pertussis STO1-SEAT-0007;Bordetella bronchiseptica 345;Mycobacteroides abscessus subsp. abscessus;Escherichia coli PA28;Escherichia coli DEC5A;Bordetella pertussis H973;Bordetella bronchiseptica MBORD782;Escherichia coli 95.0083;Bordetella pertussis H918;Bordetella bronchi…	root	no rank	5	2	238.5
PC_020DS7	.	.	Rhizophagus irregularis DAOM 181602=DAOM 197198;Lobosporangium transversale;Lichtheimia ramosa;Rhizopus microsporus;Mucor circinelloides 1006PhL;Endogone;Hesseltinella vesiculosa;Gigaspora rosea;Absidia glauca;Rhizophagus clarus;Diversispora versiformis;Mucor ambiguus;Rhizopus delemar RA 99-880;Absidia repens;Mortierella verticillata NRRL 6337;Basidiobolus meristosporus CBS 931.73;Choanephora cuc…	Fungi incertae sedis	no rank	35	3	243
PC_020FLL	.	.	Zygosaccharomyces bailii ISA1307;Saccharomyces cerevisiae YJM1615;Saccharomyces cerevisiae YJM1133;Zygosaccharomyces parabailii;Saccharomyces cerevisiae YJM978;Zygosaccharomyces bailii;Saccharomyces cerevisiae YJM1400;Saccharomyces cerevisiae YJM1419;Nakaseomyces bacillisporus CBS 7720;Saccharomyces cerevisiae YJM627;Saccharomyces cerevisiae YJM1460;Saccharomyces cerevisiae YJM682;Saccharomyces c…	Saccharomycetales	order	65	3	462
PC_020FZF	.	.	Beauveria bassiana;Ustilaginoidea virens;Phlebia centrifuga;Rutstroemia sp. NJR-2017a BVV2;Epichloe bromicola;Postia placenta;Epichloe sylvatica;Rhizoctonia solani AG-1 IB;Claviceps paspali RRC 1481	Dikarya	subkingdom	9	3	170
PC_020GFQ	.	.	Auricularia subglabra TFB-10046 SS5;Auricularia subglabra;Exidia glandulosa;Exidia glandulosa HHB12029	Auriculariales	order	2	2	335
PC_020H2Z	.	.	Diversispora epigaea;Jimgerdemannia flammicorona;Rhizophagus irregularis DAOM 181602=DAOM 197198;Allomyces macrogynus ATCC 38327;Oehlia diaphana;Rhizophagus irregularis;Rhizophagus irregularis DAOM 197198w;Rhizophagus sp. MUCL 43196;Bifiguratus adelaidae;Glomus cerebriforme;Gigaspora rosea;Rhizophagus clarus;Diversispora versiformis	Fungi incertae sedis	no rank	12	2	1216
PC_020I5X	.	.	Malassezia vespertilionis;Malassezia restricta;Malassezia restricta CBS 7877;Malassezia sympodialis ATCC 42132;Malassezia pachydermatis;Malassezia globosa CBS 7966	Malassezia	genus	6	2	610
PC_020MS3	.	.	Moniliophthora perniciosa FA553;Verticillium longisporum	Dikarya	subkingdom	2	2	98.5
PC_020OE8	.	.	Pyrenophora teres f. maculata;Pyrenophora tritici-repentis Pt-1C-BFP;Pyrenophora tritici-repentis;Pyrenophora teres f. teres	Pyrenophora	genus	6	2	214.5
PC_020TU4	.	.	Cercospora zeina;Friedmanniomyces simplex;Friedmanniomyces endolithicus;Hortaea thailandica;Pseudocercospora eumusae	Mycosphaerellales	order	6	2	413.5
PC_020UY1	.	.	Phellinidium pouzarii;Steccherinum ochraceum	Agaricomycetes incertae sedis	no rank	3	2	579.5
PC_020WT3	.	.	Chaetothyriales sp. CBS 134916;Peniophora sp. CBMAI 1063	Dikarya	subkingdom	2	2	780.5
PC_020XAM	.	.	Colletotrichum orbiculare MAFF 240422;Chaetothyriales sp. CBS 134916;Chaetothyriales sp. CBS 132003	leotiomyceta	clade	3	2	1059.5
PC_020ZFY	.	.	Protomyces lactucaedebilis;Spizellomyces punctatus DAOM BR117;Spizellomyces sp. 'palustris'	Fungi	kingdom	3	2	704.5
PC_020ZGA	.	.	Chytriomyces confervae;Rhizoclosmatium globosum	Chytriomycetaceae	family	8	2	992
PC_021009	.	.	Pseudogymnoascus sp. VKM F-4513 (FW-928);Steccherinum ochraceum	Dikarya	subkingdom	2	2	726.5
PC_021485	.	.	Phlebia centrifuga;Dentipellis fragilis	Agaricomycetes incertae sedis	no rank	2	2	398.5
PC_0216IH	.	.	Fusarium culmorum CS7071;Coleophoma cylindrospora;Pyrrhoderma noxium;Fusarium graminearum;Chytriomyces confervae	Fungi	kingdom	5	4	976
PC_0218KG	.	.	Torrubiella hemipterigena;Xylaria longipes;Verticillium dahliae;Phialemoniopsis curvata;Verticillium longisporum;Purpureocillium lilacinum	Sordariomycetes	class	6	2	886
PC_021AMN	.	.	Rachicladosporium antarcticum;Hortaea werneckii;Rachicladosporium sp. CCFEE 5018	Dothideomycetidae	subclass	7	2	1072
PC_021CM1	.	.	Batrachochytrium salamandrivorans	Batrachochytrium salamandrivorans	species	2	2	910.5
PC_021HXP	.	.	Purpureocillium lilacinum;Colletotrichum orchidophilum;Sclerotinia sclerotiorum 1980 UF-70;Colletotrichum salicis;Pseudogymnoascus sp. VKM F-4518 (FW-2643);Beauveria bassiana D1-5	sordariomyceta	clade	6	5	735
PC_021JCZ	.	.	Armillaria mellea DSM 3731;Jaapia argillacea;Hebeloma cylindrosporum h7;Volvariella volvacea V23;Armillaria solidipes;Hypholoma sublateritium FD-334 SS-4;Coprinopsis cinerea;Laccaria bicolor;Coprinopsis cinerea AmutBmut pab1-1;Amanita muscaria Koide BX008;Moniliophthora roreri MCA 2997;Leucoagaricus sp. SymC.cos;Armillaria ostoyae;Coprinopsis marcescibilis;Amanita thiersii Skay4041;Panaeolus cyan…	Agaricomycetidae	subclass	35	2	343.5
PC_021K9L	.	.	Grifola frondosa;Sparassis crispa	Polyporales	order	2	2	1320
PC_021LCD	.	.	Colletotrichum higginsianum IMI 349063;Colletotrichum sublineola;Colletotrichum tofieldiae;Colletotrichum higginsianum;Colletotrichum incanum;Colletotrichum tanaceti	Colletotrichum	genus	6	3	894
PC_021MC1	.	.	Coccidioides immitis;Penicillium digitatum Pd1;Penicillium digitatum PHI26;Penicillium italicum	Eurotiomycetidae	subclass	5	2	876.5
PC_021OF7	.	.	Purpureocillium lilacinum;Metarhizium rileyi	Hypocreales	order	4	2	1260.5
PC_021OOH	.	.	Tuber melanosporum Mel28;Tuber aestivum	Tuber	genus	2	2	164
PC_021PR9	.	.	Coccidioides immitis RMSCC 3703;Rhizophagus clarus;Eutypa lata UCREL1;Botrytis cinerea T4;Mucor ambiguus;Rhizopus stolonifer;Aspergillus sclerotialis;Aspergillus luchuensis;Bifiguratus adelaidae;Emergomyces pasteurianus Ep9510;Endogone sp. FLAS-F59071;Endogone;Aspergillus fumigatus var. RP-2014;Lichtheimia corymbifera JMRC:FSU:9682;Talaromyces borbonicus;Aspergillus flavus NRRL3357	Fungi	kingdom	15	5	433
PC_021PSH	.	.	Gigaspora rosea;Rhizophagus irregularis	Glomeromycetes	class	2	2	378.5
PC_021QJI	.	.	Ustilago hordei;Testicularia cyperi;Nematocida sp. ERTm5;Sporisorium graminicola;Nematocida parisii ERTm1;Kalmanozyma brasiliensis;Nematocida displodere;Kalmanozyma brasiliensis GHG001;Ustilago hordei Uh4857-4;Nematocida sp. 1 ERTm2;Nematocida parisii ERTm3;Nematocida sp. 1 ERTm6	Fungi	kingdom	9	4	256.5
PC_021V9I	.	.	Neocallimastix californiae;Allomyces macrogynus ATCC 38327;Orpinomyces sp.;Anaeromyces robustus;Piromyces sp. E2	Fungi incertae sedis	no rank	15	6	458
PC_021VA3	.	.	Piromyces sp. E2;Piromyces finnis;Neocallimastix californiae	Neocallimastigaceae	family	4	2	960.5
PC_021VH9	.	.	Ganoderma sinense ZZ0214-1;Ganoderma sp. 10597 SS1;Coleophoma cylindrospora;Coleophoma crateriformis;Moniliophthora perniciosa FA553;Purpureocillium lilacinum;Ganoderma boninense	Dikarya	subkingdom	9	4	78.5
PC_021Y3M	.	.	Alternaria longipes;Aspergillus nomiae NRRL 13137;Alternaria macrospora;Parastagonospora nodorum Sn79	leotiomyceta	clade	4	2	178.5
PC_021YA4	.	.	Cordyceps javanica;Verticillium dahliae VdLs.17;Metarhizium rileyi RCEF 4871;Hirsutella minnesotensis 3608;Fusarium ambrosium;Fusarium oxysporum f. sp. cubense;Beauveria bassiana;Ustilaginoidea virens;Clonostachys rosea;Fusarium fujikuroi IMI 58289;Fusarium graminearum PH-1;Epichloe gansuensis var. inebrians E818;Fusarium sp. AF-8;Epichloe bromicola;Moelleriella libera RCEF 2490;Fusarium pseudogr…	Hypocreomycetidae	subclass	145	9	361
PC_021ZBF	.	.	Amanita muscaria Koide BX008	Amanita muscaria Koide BX008	strain	4	3	391
PC_0220KL	.	.	Diplodia seriata;Laetiporus sulphureus 93-53;Paracoccidioides lutzii Pb01	Dikarya	subkingdom	3	3	82
PC_0220XZ	.	.	Aspergillus parasiticus SU-1;Aspergillus bombycis	Aspergillus	genus	2	2	542
PC_0221HF	.	.	Endogone sp. FLAS-F59071;Endogone;Jimgerdemannia lactiflua;Jimgerdemannia flammicorona	Endogonaceae	family	8	2	567
PC_0221HK	.	.	Saitozyma podzolica	Saitozyma podzolica	species	2	2	863
PC_0227C5	.	.	Epichloe glyceriae E277;Beauveria bassiana D1-5;Monosporascus sp. 5C6A;Monosporascus cannonballus	Sordariomycetes	class	3	3	894
PC_0227DS	.	.	Syncephalis pseudoplumigaleata;Monosporascus sp. 5C6A;Monosporascus cannonballus	Fungi	kingdom	3	3	806
PC_02291O	.	.	Metarhizium guizhouense ARSEF 977;Fusarium venenatum;Metarhizium rileyi RCEF 4871;Metarhizium anisopliae ARSEF 549;Fusarium oxysporum f. sp. melonis 26406;Fusarium oxysporum f. sp. cepae;Fusarium oxysporum Fo5176;Fusarium fasciculatum;Fusarium sp. AF-6;Fusarium verticillioides;Fusarium ambrosium;Fusarium mangiferae;Metarhizium album ARSEF 1941;Fusarium virguliforme Mont-1;Fusarium odoratissimum N…	Hypocreales	order	60	3	292
PC_02296F	.	.	Lentinula edodes;Gymnopilus dilepis;Panaeolus cyanescens;Psilocybe cyanescens;Dentipellis fragilis;Armillaria cepistipes	Agaricomycetes	class	6	2	1844.5
PC_022ATD	.	.	Anthracocystis flocculosa;Anthracocystis flocculosa PF-1	Anthracocystis flocculosa	species	2	2	746.5
PC_022BD9	MoAVR_Pik	C4B8B8#PHI:3104__PHI:5553;C4B8B9#PHI:2137__PHI:3498__PHI:3499__PHI:3103	Pyricularia oryzae;Pyricularia oryzae 70-15;Pyricularia pennisetigena	Pyricularia	genus	22	2	99.5
PC_022GWW	.	.	Neolecta irregularis DAH-3;Neolecta irregularis;Linderina pennispora	Fungi	kingdom	2	2	274
PC_022HQW	.	.	Cryptococcus neoformans var. grubii A1-35-8;Cryptococcus gattii VGII Ram5;Cryptococcus gattii VGII MMRL2647;Cryptococcus neoformans var. grubii MW-RSA1955;Cryptococcus neoformans var. grubii A2-102-5;Cryptococcus neoformans var. grubii MW-RSA36;Cryptococcus neoformans var. grubii Bt63;Cryptococcus gattii VGII LA55;Cryptococcus gattii WM276;Cryptococcus gattii E566;Cryptococcus neoformans var. gru…	Cryptococcus	genus	26	2	299
PC_022J84	.	.	Verticillium longisporum;Catenaria anguillulae PL171;Cytospora leucostoma;Colletotrichum higginsianum IMI 349063	Fungi	kingdom	4	2	67
PC_022JI2	.	.	Colletotrichum chlorophyti;Colletotrichum sublineola	Colletotrichum	genus	2	2	405.5
PC_022K7H	.	.	Metarhizium anisopliae BRIP 53284;Metarhizium anisopliae BRIP 53293;Ophiocordyceps sp. 'camponoti-leonardi';Purpureocillium lilacinum;Metarhizium robertsii ARSEF 23	Hypocreales	order	5	2	1946
PC_022M0A	.	.	Cytospora leucostoma;Valsa mali var. pyri	Valsaceae	family	2	2	531.5
PC_022M2Q	.	.	Pseudogymnoascus sp. 05NY08;Pseudogymnoascus sp. VKM F-4281 (FW-2241);Pseudogymnoascus destructans 20631-21;Pseudogymnoascus sp. WSF 3629;Pseudogymnoascus sp. VKM F-4246;Pseudogymnoascus sp. 03VT05;Pseudogymnoascus sp. VKM F-4518 (FW-2643);Pseudogymnoascus sp. VKM F-4517 (FW-2822);Pseudogymnoascus sp. VKM F-103;Pseudogymnoascus sp. VKM F-3775;Pseudogymnoascus sp. VKM F-4515 (FW-2607);Pseudogymnoa…	Pseudogymnoascus	genus	19	2	312
PC_022MNC	.	P00445#PHI:2813;I1RWP3#PHI:6198;A0A0L0VB04#PHI:6412;Q9C0N4#PHI:318;O59924#PHI:271;Q9C402#PHI:422__PHI:7230;Q70Q35#PHI:330__PHI:5588;A7E5X4#PHI:2314__PHI:2806;Q5AD07#PHI:383__PHI:8749;Q96VL0#PHI:769	Escherichia coli O26:H11 str. 2009C-3612;Escherichia coli O45:H2 str. 2010C-4211;Saccharomyces cerevisiae YJM978;Zygosaccharomyces bailii;Fusarium oxysporum f. sp. melonis 26406;Escherichia coli O103:H2 str. CVM9450;Saccharomyces cerevisiae YJM1400;Ophiostoma novo-ulmi subsp. novo-ulmi H327;Bordetella pertussis H973;Escherichia coli 2-474-04_S3_C1;Diversispora versiformis;Escherichia coli DEC15D;…	root	no rank	3184	208	204
PC_022NTB	.	.	Jimgerdemannia lactiflua;Jimgerdemannia flammicorona	Jimgerdemannia	genus	2	2	463
PC_022NZN	.	.	Zygosaccharomyces bailii ISA1307;Saccharomyces cerevisiae YJM1615;Saccharomyces cerevisiae YJM1133;Zygosaccharomyces parabailii;Kluyveromyces marxianus;Kazachstania naganishii CBS 8797;Saccharomyces cerevisiae YJM978;Zygosaccharomyces bailii;Saccharomyces cerevisiae YJM1419;Saccharomyces cerevisiae YJM1400;Nakaseomyces bacillisporus CBS 7720;Saccharomyces cerevisiae YJM627;Saccharomyces cerevisia…	Saccharomycetales	order	87	4	914.5
PC_022PCK	.	.	Amorphotheca resinae ATCC 22711;Oidiodendron maius Zn;Helicocarpus griseus UAMH5409	leotiomyceta	clade	3	2	462.5
PC_022PKS	.	.	Panaeolus cyanescens	Panaeolus cyanescens	species	10	2	353.5
PC_022Q1F	.	.	Hamiltosporidium tvaerminnensis;Hamiltosporidium magnivora	Hamiltosporidium	genus	9	2	744
PC_022R0D	.	.	Volvariella volvacea V23;Coprinopsis cinerea okayama7#130;Piloderma croceum F 1598;Coprinopsis marcescibilis;Amanita thiersii Skay4041;Laccaria amethystina LaAM-08-1;Coprinopsis cinerea;Laccaria bicolor;Laccaria bicolor S238N-H82;Coprinopsis cinerea AmutBmut pab1-1;Dentipellis fragilis;Hypsizygus marmoreus;Crucibulum laeve	Agaricomycetes	class	11	2	567.5
PC_022VU4	.	.	Corynespora cassiicola Philippines;Ascochyta lentis	Pleosporales	order	2	2	1194.5
PC_022ZDH	.	.	Chytriomyces confervae	Chytriomyces confervae	species	2	2	488.5
PC_023003	.	.	Chaetothyriales sp. CBS 135597;Talaromyces amestolkiae;Chaetothyriales sp. CBS 134920;Talaromyces cellulolyticus;Talaromyces marneffei PM1	Eurotiomycetes	class	5	2	839.5
PC_023296	.	.	Pyricularia grisea;Pyricularia pennisetigena	Pyricularia	genus	2	2	575
PC_0233CN	.	.	Cordyceps javanica;Trichophyton rubrum CBS 289.86;Trichophyton soudanense CBS 452.61;Neonectria ditissima;Epichloe festucae E2368;Trichophyton rubrum CBS 735.88;Trichophyton tonsurans CBS 112818;Aspergillus pseudotamarii;Trichophyton rubrum CBS 202.88;Alternaria alternata;Beauveria bassiana ARSEF 2860;Microsporum canis CBS 113480;Alternaria citriarbusti;Hirsutella minnesotensis 3608;Escovopsis we…	Dikarya	subkingdom	71	5	728
PC_0233QC	.	.	Aspergillus fumigatus Af293;Aspergillus turcosus;Aspergillus fumigatus Z5	Aspergillus	genus	3	2	1497.5
PC_02349S	.	.	Escherichia coli O145:NM str. 2010C-3510;Escherichia coli 99.1781;Escherichia coli B17;Bordetella pertussis H973;Shigella dysenteriae;Escherichia coli PA11;Escherichia coli 95.0083;Escherichia coli O157:H7 str. 2011EL-2097;Escherichia coli O55:H7 str. RM12579;Escherichia coli O145:NM str. 2010C-4557C2;Escherichia coli EC1862;Escherichia coli TW07945;Escherichia coli O157:H7 str. TW14313;Escherich…	root	no rank	2	2	408.5
PC_02370Z	.	.	Exidia glandulosa HHB12029;Exidia glandulosa;Apiotrichum porosum;Auricularia subglabra TFB-10046 SS5;Wallemia ichthyophaga EXF-994;Wallemia ichthyophaga;Cutaneotrichosporon oleaginosum;Auricularia subglabra	Basidiomycota	phylum	9	2	488
PC_023A2Z	.	.	Aspergillus heteromorphus CBS 117.55;Aspergillus ellipticus CBS 707.79;Diaporthe helianthi	leotiomyceta	clade	3	2	410
PC_023BES	.	.	Tilletia laevis;Jaminaea rosea;Tilletia walkeri;Ceraceosorus bombacis;Ceraceosorus guamensis;Tilletia controversa;Tilletia caries;Pseudomicrostroma glucosiphilum;Tilletia indica	Exobasidiomycetes	class	11	2	1401
PC_023EDC	.	.	Neonectria ditissima;Colletotrichum orchidophilum	Hypocreomycetidae	subclass	2	2	514.5
PC_023ES2	.	.	Phellinidium pouzarii;Armillaria mellea DSM 3731;Psathyrella aberdarensis;Pyrrhoderma noxium;Moniliophthora roreri	Agaricomycetes	class	5	2	550
PC_023FFO	.	.	Verticillium alfalfae VaMs.102;Pseudogymnoascus destructans 20631-21;Gaeumannomyces tritici R3-111a-1;Rosellinia necatrix;Pseudogymnoascus destructans	sordariomyceta	clade	4	3	132
PC_023GN5	.	.	Rhizopus delemar RA 99-880;Rhizopus microsporus var. microsporus;Rhizopus microsporus var. chinensis CCTCC M201021;Mucor ambiguus	Mucorineae	suborder	4	2	1624.5
PC_023IKK	.	.	Sistotremastrum niveocremeum HHB9708;Paxillus rubicundulus Ve08.2h10;Paxillus adelphus;Plicaturopsis crispa FD-325 SS-3;Paxillus involutus ATCC 200175;Pluteus cervinus;Rickenella mellea;Neolentinus lepideus HHB14362 ss-1;Serpula lacrymans var. lacrymans S7.3;Gymnopus androsaceus JB14;Serpula himantioides;Suillus luteus UH-Slu-Lm8-n1;Pisolithus microcarpus 441;Pisolithus tinctorius Marx 270;Serpul…	Agaricomycetes	class	32	2	65
PC_023J0W	.	.	Volvariella volvacea V23;Gymnopilus dilepis;Rhizopogon vesiculosus;Psilocybe cyanescens	Agaricomycetidae	subclass	4	2	900.5
PC_023J7B	.	.	Zygosaccharomyces bailii ISA1307;Saccharomyces cerevisiae YJM1615;Saccharomyces cerevisiae YJM1133;Zygosaccharomyces parabailii;Kluyveromyces marxianus;Kazachstania naganishii CBS 8797;Saccharomyces cerevisiae YJM978;Zygosaccharomyces bailii;Saccharomyces cerevisiae YJM1419;Saccharomyces cerevisiae YJM1400;Nakaseomyces bacillisporus CBS 7720;Saccharomyces cerevisiae YJM1460;Saccharomyces cerevisi…	Saccharomycetales	order	79	4	466.5
PC_023K82	.	Q59YS7#PHI:3693;Q59KJ7#PHI:2884;Q5AP90#PHI:2886;Q5AGA0#PHI:3690;Q59R28#PHI:2888;Q59VI0#PHI:3694;Q59WF4#PHI:2883;Q5AD72#PHI:2885;Q5A687#PHI:2887;Q5AGA9#PHI:3692;Q6FQP8#PHI:3794;Q5APQ8#PHI:3691;Q59MZ9#PHI:3695	Kluyveromyces marxianus;Kazachstania naganishii CBS 8797;Saccharomyces cerevisiae YJM978;Zygosaccharomyces bailii;Aspergillus heteromorphus CBS 117.55;Fusarium oxysporum f. sp. melonis 26406;Alternaria longipes;Saccharomyces cerevisiae YJM1400;Ophiostoma novo-ulmi subsp. novo-ulmi H327;Chaetothyriales sp. CBS 134916;Penicillium nalgiovense;Beauveria bassiana;Arthrobotrys oligospora;Clonostachys r…	Opisthokonta	clade	3907	252	498
PC_023ND6	.	.	Fusarium oxysporum f. sp. vasinfectum 25433;Scytalidium sp. 3C;Fusarium oxysporum f. sp. pisi HDV247;Pseudogymnoascus sp. VKM F-4519 (FW-2642);Fusarium oxysporum f. sp. conglutinans race 2 54008;Fusarium oxysporum Fo47;Fusarium oxysporum f. sp. radicis-lycopersici 26381;Fusarium oxysporum f. sp. melonis 26406;Verticillium longisporum;Pseudogymnoascus sp. VKM F-3557;Fusarium sp. FOSC 3-a;Fusarium …	sordariomyceta	clade	7	2	343
PC_023OPW	.	.	Mortierella elongata AG-77;Lobosporangium transversale	Mortierellaceae	family	2	2	1250
PC_023Q85	.	.	Rhizopus microsporus;Rhizopus microsporus var. chinensis CCTCC M201021;Parasitella parasitica;Saksenaea vasiformis B4078	Mucorales	order	4	3	612
PC_023QCA	.	.	Lentinula edodes;Mycena chlorophos	Agaricales	order	3	2	241.5
PC_023SNT	.	.	Aspergillus oryzae;Thermothelomyces thermophilus;Trichoderma atroviride;Aspergillus nidulans;Trichoderma reesei;Fusarium oxysporum;Absidia glauca;Fusarium graminearum;Aspergillus niger;Trichoderma virens;Neurospora crassa;Penicillium chrysogenum	Fungi	kingdom	28	4	50
PC_023SRQ	.	.	Coprinopsis cinerea okayama7#130;Exidia glandulosa HHB12029;Coprinopsis cinerea;Exidia glandulosa;Coprinopsis cinerea AmutBmut pab1-1;Phlebiopsis gigantea 11061_1 CR5-6;Phlebiopsis gigantea	Agaricomycetes	class	5	2	604
PC_0244ES	.	.	Penicillium brasilianum;Rasamsonia emersonii CBS 393.64	Eurotiales	order	2	2	741
PC_02499I	.	.	Endogone sp. FLAS-F59071;Endogone;Fistulina hepatica ATCC 64428	Fungi	kingdom	2	2	98
PC_024DBE	.	.	Aspergillus ochraceoroseus IBT 24754;Aspergillus calidoustus	Aspergillus subgen. Nidulantes	subgenus	2	2	267
PC_024E7V	.	.	Aspergillus luchuensis CBS 106.47;Aspergillus udagawae;Aspergillus saccharolyticus JOP 1030-1;Aspergillus thermomutatus;Penicillium thymicola;Aspergillus piperis CBS 112811;Aspergillus pseudotamarii;Aspergillus heteromorphus CBS 117.55;Aspergillus sydowii CBS 593.65;Aspergillus niger CBS 101883;Aspergillus phoenicis ATCC 13157;Aspergillus steynii IBT 23096;Aspergillus transmontanensis;Aspergillus…	Eurotiomycetidae	subclass	51	2	766.5
PC_024F2A	.	.	Rhizophagus irregularis DAOM 181602=DAOM 197198;Rhizophagus irregularis;Rhizophagus irregularis DAOM 197198w	Rhizophagus irregularis	species	5	2	124
PC_024FSQ	.	.	Aspergillus heteromorphus CBS 117.55;Fusarium oxysporum f. sp. melonis 26406;Alternaria longipes;Ophiostoma novo-ulmi subsp. novo-ulmi H327;Diversispora versiformis;Penicillium nalgiovense;Beauveria bassiana;Volvariella volvacea V23;Arthrobotrys oligospora;Clonostachys rosea;Pseudogymnoascus sp. 24MN13;Rhizopus delemar RA 99-880;Fusarium sp. AF-8;Ceratocystis platani;Basidiobolus meristosporus CB…	Fungi	kingdom	2311	174	529
PC_024GGN	.	.	Panaeolus cyanescens;Suillus brevipes Sb2	Agaricomycetidae	subclass	2	2	893.5
PC_024HKW	.	.	Stemphylium lycopersici;Parastagonospora nodorum Sn4;Parastagonospora nodorum Sn79	Pleosporineae	suborder	3	2	791.5
PC_024IBM	.	.	Colletotrichum nymphaeae SA-01;Cercospora beticola;Passalora fulva;Aspergillus lentulus	leotiomyceta	clade	4	3	83
PC_024IP4	.	.	Jimgerdemannia flammicorona;Phycomyces blakesleeanus NRRL 1555(-)	Mucoromycotina	subphylum	2	2	201.5
PC_024K9W	.	.	Pseudogymnoascus sp. 05NY08;Pseudogymnoascus sp. VKM F-4281 (FW-2241);Chalara longipes BDJ;Cadophora sp. DSE1049;Phialocephala scopiformis;Lachnellula hyalina;Pseudogymnoascus sp. WSF 3629;Hysterium pulicare;Phialocephala subalpina;Phaeomoniella chlamydospora;Lachnellula arida;Ascocoryne sarcoides NRRL 50072;Pseudogymnoascus sp. VKM F-103;Pseudogymnoascus sp. VKM F-4517 (FW-2822);Pseudogymnoascus…	leotiomyceta	clade	52	2	350
PC_024KV4	.	.	Cyberlindnera fabianii;Brettanomyces naardenensis;Saturnispora dispora;Cyberlindnera jadinii NRRL Y-1542;[Candida] arabinofermentans NRRL YB-2248;Pichia membranifaciens NRRL Y-2026;[Candida] inconspicua;Cyberlindnera jadinii;Pichia kudriavzevii;Pichia membranifaciens	Saccharomycetales	order	26	6	477.5
PC_024NDE	.	.	Marssonina brunnea f. sp. 'multigermtubi' MB_m1;Marssonina coronariae	Marssonina	genus	2	2	1141.5
PC_024NN5	.	.	Saccharomyces cerevisiae YJM978;Zygosaccharomyces bailii;Fusarium oxysporum f. sp. melonis 26406;Saccharomyces cerevisiae YJM1400;Ophiostoma novo-ulmi subsp. novo-ulmi H327;Malassezia globosa CBS 7966;Diversispora versiformis;Candida albicans P78042;Meyerozyma guilliermondii ATCC 6260;Gymnopus androsaceus JB14;Baudoinia panamericana UAMH 10762;Monosporascus sp. CRB-8-3;Saccharomyces cerevisiae YJ…	Opisthokonta	clade	2220	82	352
PC_024NS6	.	.	Mitosporidium daphniae;Rhizopus microsporus;Monilinia fructigena;Polyporus brumalis	Fungi	kingdom	4	2	272.5
PC_024QRY	.	.	Jimgerdemannia lactiflua;Jimgerdemannia flammicorona	Jimgerdemannia	genus	2	2	413
PC_024U5Z	.	.	Ophiocordyceps polyrhachis-furcata BCC 54312;Metarhizium rileyi RCEF 4871;Cryomyces minteri;Trichoderma harzianum;Epichloe bromicola;Epichloe typhina E8;Epichloe amarillans E57;Epichloe coenophiala;Atkinsonella hypoxylon B4728;Metarhizium robertsii ARSEF 23;Epichloe typhina E5819;Ophiocordyceps sp. 'camponoti-leonardi';Metarhizium rileyi;Fusarium fujikuroi;Tolypocladium capitatum;Epichloe elymi E…	leotiomyceta	clade	28	2	1031
PC_024VAS	.	.	Rhodotorula sp. CCFEE 5036;Sporidiobolus salmonicolor;Microbotryum saponariae;Microbotryum intermedium;Rhodotorula toruloides;Microbotryum silenes-dioicae;Rhodotorula sp. JG-1b;Rhodotorula taiwanensis;Rhodotorula toruloides NP11;Leucosporidium creatinivorum;Microbotryum lychnidis-dioicae p1A1 Lamole;Rhodotorula kratochvilovae	Microbotryomycetes	class	14	2	757
PC_024ZF1	.	.	Brettanomyces bruxellensis;Brettanomyces naardenensis;Komagataella phaffii;Saturnispora dispora;Ambrosiozyma philentoma;Komagataella pastoris;Ogataea parapolymorpha DL-1;Brettanomyces bruxellensis AWRI1499;[Candida] arabinofermentans NRRL YB-2248;Pichia membranifaciens NRRL Y-2026;[Candida] inconspicua;Komagataella phaffii GS115;Komagataella phaffii CBS 7435;Brettanomyces bruxellensis CBS 2499;Og…	Saccharomycetales	order	20	3	727
PC_024ZFB	.	.	Fusarium sp. AF-8;Ascochyta rabiei;Clohesyomyces aquaticus	leotiomyceta	clade	3	3	973
PC_02501H	.	.	Ganoderma boninense;Rasamsonia emersonii CBS 393.64	Dikarya	subkingdom	2	2	93
PC_0254JJ	.	.	Dentipellis fragilis;Dentipellis sp. KUC8613	Dentipellis	genus	2	2	756
PC_025671	.	.	Dentipellis fragilis;Mixia osmundae IAM 14324	Basidiomycota	phylum	2	2	529
PC_025910	.	.	Escherichia coli KOEGE 68 (182a);Escherichia coli O26:H11 str. 2011C-3655;Escherichia coli O145:NM str. 2010C-3510;Escherichia coli KTE115;Escherichia coli O26:H11 str. 2009C-3612;Escherichia coli O45:H2 str. 2010C-4211;Escherichia coli SMS-3-5;Escherichia coli 99.1781;Escherichia coli BIDMC 15;Escherichia coli O103:H2 str. CVM9450;Escherichia coli BIDMC 17A;Escherichia coli KTE82;Escherichia col…	root	no rank	7	2	170
PC_0259Q5	.	.	Phlebia centrifuga	Phlebia centrifuga	species	4	2	461.5
PC_025E6D	.	.	Microthecium compressum;Deinococcus gobiensis I-0;Deinococcus gobiensis;Hemipholiota;Pyrenophora tritici-repentis;Leuconostoc inhae KCTC 3774	cellular organisms	no rank	5	4	625
PC_025H53	.	.	Candida maltosa Xu316;Candida albicans P76067;Candida albicans P37037;Candida albicans P37039;Candida albicans P75016;Candida albicans P87;Candida albicans P34048;Candida albicans P37005;Candida albicans P60002;Candida viswanathii;Candida tropicalis MYA-3404;Candida albicans P78042;Debaryomyces fabryi;Candida albicans P94015;Meyerozyma guilliermondii ATCC 6260;Hyphopichia burtonii NRRL Y-1933;Can…	Debaryomycetaceae	family	37	2	835.5
PC_025KXS	.	.	Zygosaccharomyces bailii ISA1307;Saccharomyces cerevisiae YJM1615;Saccharomyces cerevisiae YJM1133;Zygosaccharomyces parabailii;Kazachstania naganishii CBS 8797;Kluyveromyces marxianus;Saccharomyces cerevisiae YJM978;Zygosaccharomyces bailii;Saccharomyces cerevisiae YJM1400;Saccharomyces cerevisiae YJM1419;Scheffersomyces stipitis;Kazachstania naganishii;Schizosaccharomyces cryophilus OY26;Candid…	Eukaryota	superkingdom	136	4	660
PC_025LIU	.	.	Marssonina brunnea f. sp. 'multigermtubi' MB_m1;Leptosphaeria maculans JN3	leotiomyceta	clade	2	2	567
PC_025LMN	.	.	Paramicrosporidium saccamoebae;Trichophyton equinum CBS 127.97	Fungi	kingdom	2	2	528.5
PC_025MDS	.	.	Glarea lozoyensis ATCC 20868;Glarea lozoyensis 74030	Glarea lozoyensis	species	2	2	161.5
PC_025OA6	.	.	Saccharomyces cerevisiae YJM978;Zygosaccharomyces bailii;Fusarium oxysporum f. sp. melonis 26406;Saccharomyces cerevisiae YJM1400;Ophiostoma novo-ulmi subsp. novo-ulmi H327;Candida albicans P78042;Meyerozyma guilliermondii ATCC 6260;Gymnopus androsaceus JB14;Baudoinia panamericana UAMH 10762;Monosporascus sp. CRB-8-3;Saccharomyces cerevisiae YJM326;Zymoseptoria pseudotritici STIR04_2.2.1;Tilletio…	Fungi	kingdom	1218	29	367
PC_025P69	.	.	Fusarium oxysporum Fo5176;Scytalidium lignicola	sordariomyceta	clade	2	2	1210.5
PC_025POU	.	Q59PF9#PHI:3511	Cyberlindnera fabianii;Candida albicans P37037;Candida albicans P37039;Candida albicans P75016;Candida albicans P87;Candida albicans 12C;Candida albicans P34048;Candida albicans P37005;Candida albicans P60002;Candida albicans P78042;Candida albicans P94015;Candida albicans SC5314;Candida dubliniensis CD36;Candida albicans Ca6;Candida albicans 19F;Candida albicans P76055;Candida albicans P57055;Ca…	Saccharomycetales	order	26	4	912.5
PC_025RWL	.	.	Candida maltosa Xu316;Nakazawaea wickerhamii;[Candida] haemuloni;Candida albicans P76067;[Candida] duobushaemulonis;Candida albicans P37037;Candida albicans P37039;Candida albicans P75016;Candida albicans P87;Komagataella phaffii GS115;Komagataella phaffii CBS 7435;Candida albicans P34048;Candida albicans P37005;Candida albicans P60002;Candida tropicalis MYA-3404;Candida viswanathii;Lodderomyces …	Saccharomycetales	order	53	2	1098
PC_025SEE	.	.	Escherichia coli KTE115;Escherichia coli 99.1781;Leptospira interrogans serovar Copenhageni str. Fiocruz LV3879;Burkholderia pseudomallei HBPUB10303a;Escherichia coli B17;Escherichia coli KTE117;Burkholderia pseudomallei 1026b;Leptospira interrogans serovar Copenhageni str. Fiocruz LV256;Escherichia coli 0.1304;Escherichia coli PA11;Escherichia coli 95.0083;Escherichia coli O157:H7 str. 2011EL-20…	root	no rank	80	26	371
PC_025UW3	.	.	Fusarium coffeatum;Verticillium longisporum;Fusarium oxysporum f. sp. cubense race 1;Fusarium oxysporum Fo5176;Fusarium verticillioides 7600;Verticillium nonalfalfae;Ilyonectria sp.	Hypocreomycetidae	subclass	7	2	940
PC_025XSH	.	.	Cadophora sp. DSE1049;Exophiala aquamarina CBS 119918	leotiomyceta	clade	2	2	351.5
PC_025Z2O	.	.	Scytalidium lignicola;Pseudogymnoascus sp. VKM F-3775	Leotiomycetes incertae sedis	no rank	2	2	1397
PC_0261AN	.	.	Colletotrichum higginsianum;Pyricularia grisea;Colletotrichum higginsianum IMI 349063	Sordariomycetes	class	3	3	49
PC_0261AT	.	.	Alternaria gaisen;Alternaria dauci;Alternaria macrospora;Glarea lozoyensis 74030	leotiomyceta	clade	4	2	617.5
PC_0262LR	.	.	Ascosphaera apis ARSEF 7405;Rhizophagus irregularis DAOM 181602=DAOM 197198;Neolecta irregularis DAH-3;Puccinia graminis f. sp. tritici CRL 75-36-700-3;Neolecta irregularis	Fungi	kingdom	4	4	80.5
PC_0263MC	.	.	Coprinopsis cinerea okayama7#130;Galerina marginata;Gymnopilus dilepis;Galerina marginata CBS 339.88;Coprinopsis cinerea;Psilocybe serbica;Psilocybe cyanescens;Coprinopsis cinerea AmutBmut pab1-1	Agaricales	order	6	2	331
PC_0266HX	.	.	Rhizopus delemar RA 99-880;Gymnopilus dilepis;Rhizopus microsporus;Absidia glauca;Ganoderma boninense	Fungi	kingdom	7	4	692.5
PC_0267QQ	.	.	Serendipita indica DSM 11827;Rhizopus microsporus var. chinensis CCTCC M201021;Rhizopus stolonifer;Rhizopus delemar RA 99-880;Rhizopus microsporus;Rhizopus azygosporus;Rhizopus microsporus ATCC 52813;Rhizopus microsporus var. microsporus;Lichtheimia corymbifera JMRC:FSU:9682;Serendipita vermifera 'subsp. bescii';Phycomyces blakesleeanus NRRL 1555(-)	Fungi	kingdom	20	4	256
PC_026E1N	.	.	Moesziomyces antarcticus T-34;Meira miltonrushii;Sporisorium scitamineum;Tilletia laevis;Moesziomyces antarcticus;Acaromyces ingoldii;Ustilago trichophora;Ustilago maydis 521;Kalmanozyma brasiliensis GHG001;Violaceomyces palustris;Ceraceosorus bombacis;Ceraceosorus guamensis;Moesziomyces aphidis DSM 70725;Sporisorium graminicola;Tilletiaria anomala UBC 951;Tilletiopsis washingtonensis;Sporisorium…	Ustilaginomycotina	subphylum	33	3	566
PC_026ECN	.	.	Moniliophthora roreri MCA 2997;Moniliophthora roreri	Moniliophthora roreri	species	6	2	1022
PC_026FI8	.	.	Kwoniella pini CBS 10737;Kwoniella mangroviensis CBS 8507;Kwoniella dejecticola CBS 10117;Kwoniella shandongensis;Kwoniella bestiolae CBS 10118;Kwoniella heveanensis BCC8398;Kwoniella mangroviensis CBS 8886;Kwoniella heveanensis CBS 569;Kwoniella mangroviensis CBS 10435	Kwoniella	genus	9	2	840
PC_026FUE	.	.	Hirsutella minnesotensis 3608;Ophiocordyceps sinensis CO18;Cordyceps sp. RAO-2017	Hypocreales	order	3	2	386.5
PC_026FWC	.	.	Cordyceps javanica;Beauveria bassiana ARSEF 2860;Monosporascus sp. GIB2;Trichoderma atrobrunneum;Ceratocystis platani;Verticillium longisporum;Ceratocystis fimbriata CBS 114723;Fusarium pseudograminearum;Fusarium avenaceum;Purpureocillium lilacinum	Sordariomycetes	class	12	4	828.5
PC_026GFY	.	.	Colletotrichum nymphaeae SA-01;Colletotrichum fructicola Nara gc5	Colletotrichum	genus	2	2	510.5
PC_026GKJ	.	.	Sphaerobolus stellatus SS14;Sphaerobolus stellatus	Sphaerobolus stellatus	species	4	2	318
PC_026GP1	.	.	Sporothrix brasiliensis 5110;Sporothrix schenckii 1099-18	Sporothrix	genus	2	2	601.5
PC_026GS5	.	.	Verticillium longisporum	Verticillium longisporum	species	3	2	694
PC_026K1O	.	.	[Candida] glabrata CBS 138;[Candida] glabrata	[Candida] glabrata	species	4	2	852.5
PC_026MA8	.	.	Stagonospora sp. SRC1lsM3a;Dentipellis sp. KUC8613	Dikarya	subkingdom	2	2	225.5
PC_026NLJ	.	.	Trichoderma gamsii;Aspergillus tanneri;Hemipholiota;Monosporascus ibericus;Leuconostoc inhae KCTC 3774;Metschnikowia fructicola 277	cellular organisms	no rank	7	3	106
PC_026R1J	.	.	Obba rivulosa	Obba rivulosa	species	2	2	497.5
PC_026ST8	.	.	Pseudogymnoascus sp. 05NY08;Pseudogymnoascus sp. VKM F-4520 (FW-2644);Pseudogymnoascus sp. VKM F-103;Pseudogymnoascus sp. 24MN13;Pseudogymnoascus sp. VKM F-4519 (FW-2642);Pseudogymnoascus verrucosus;Pseudogymnoascus sp. WSF 3629;Epicoccum nigrum;Pseudogymnoascus sp. 03VT05;Pseudogymnoascus sp. VKM F-4518 (FW-2643);Tolypocladium inflatum	leotiomyceta	clade	11	2	367
PC_026U88	.	.	Ophiocordyceps polyrhachis-furcata BCC 54312;Ophiocordyceps unilateralis;Ophiocordyceps camponoti-rufipedis;Ophiocordyceps sp. 'camponoti-leonardi';Ophiocordyceps sp. 'camponoti-saundersi'	Ophiocordyceps	genus	5	2	1130
PC_026VJ8	.	.	Aspergillus oryzae;Aspergillus flavus AF70;Aspergillus oryzae 100-8;Hortaea werneckii;Aspergillus oryzae RIB40;Rhizophagus irregularis;Aspergillus oryzae 3.042	Fungi	kingdom	4	2	118
PC_026VQI	.	.	Cercospora zeina;Friedmanniomyces endolithicus;Neofusicoccum parvum UCRNP2;Hortaea werneckii;Hortaea werneckii EXF-2000;Zymoseptoria brevis;Rachicladosporium antarcticum;Hysterium pulicare	Dothideomycetes	class	23	3	859
PC_026ZNU	.	.	Metarhizium rileyi RCEF 4871;Fusarium oxysporum f. sp. melonis 26406;Hirsutella minnesotensis 3608;Fusarium ambrosium;Fusarium oxysporum f. sp. cubense;Ustilaginoidea virens;Fusarium fujikuroi IMI 58289;Fusarium graminearum PH-1;Epichloe gansuensis var. inebrians E818;Epichloe bromicola;Fusarium sp. AF-8;Trichoderma asperellum;Moelleriella libera RCEF 2490;Fusarium pseudograminearum CS3096;Fusari…	Hypocreales	order	119	8	337
PC_02718W	.	.	Fusarium oxysporum f. sp. melonis 26406;Fusarium oxysporum Fo5176;Fusarium sp. AF-6;Fusarium oxysporum f. sp. cepae;Talaromyces islandicus;Aspergillus calidoustus;Fusarium ambrosium;Fusarium mangiferae;Fusarium virguliforme Mont-1;Fusarium sp. AF-8;Fusarium oxysporum f. sp. conglutinans race 2 54008;Fusarium langsethiae;Aspergillus novoparasiticus;Fusarium oxysporum NRRL 32931;Fusarium verticilli…	leotiomyceta	clade	44	7	600
PC_0274HN	.	.	Leucosporidium creatinivorum;Rhizophagus irregularis	Fungi	kingdom	2	2	331.5
PC_0275IV	.	.	Smittium mucronatum;Smittium culicis	Smittium	genus	5	2	433
PC_027A5Y	.	.	Endogone sp. FLAS-F59071;Endogone;Jimgerdemannia flammicorona	Endogonaceae	family	4	2	494
PC_027AVG	.	.	Trichoderma gamsii;Trichoderma parareesei;Fusarium oxysporum f. sp. melonis 26406;Coniochaeta ligniaria NRRL 30616;Trichoderma pleuroti;Fusarium odoratissimum NRRL 54006;Fusarium oxysporum f. sp. cubense;Fusarium fujikuroi IMI 58289;Thermothielavioides terrestris;Fusarium oxysporum f. sp. cubense race 1;Pochonia chlamydosporia 123;Fusarium oxysporum f. sp. raphani 54005;Fusarium fujikuroi;Fusariu…	Sordariomycetes	class	37	9	987
PC_027BWO	.	.	Psilocybe serbica;Psilocybe cyanescens	Psilocybe	genus	10	2	1055
PC_027BZD	.	.	Kwoniella pini CBS 10737;Naematelia encephala;Kwoniella mangroviensis CBS 8507;Cryptococcus wingfieldii;Cryptococcus amylolentus CBS 6273;Kwoniella dejecticola CBS 10117;Laccaria amethystina LaAM-08-1;Tremella mesenterica;Kwoniella shandongensis;Kwoniella bestiolae CBS 10118;Cryptococcus amylolentus CBS 6039;Saitozyma podzolica;Kwoniella heveanensis BCC8398;Cryptococcus wingfieldii CBS 7118;Kwoni…	Agaricomycotina	subphylum	27	8	508
PC_027D7X	.	.	Smittium megazygosporum	Smittium megazygosporum	species	2	2	483
PC_027ESQ	.	.	Aspergillus tanneri;Venustampulla echinocandica	leotiomyceta	clade	2	2	1342
PC_027GGQ	.	.	Phlebia centrifuga;Gymnopilus dilepis;Armillaria mellea DSM 3731;Dentipellis fragilis;Rhizoctonia solani AG-1 IA;Armillaria cepistipes	Agaricomycetes	class	6	3	1606
PC_027KII	.	.	Hypholoma sublateritium;Hypholoma sublateritium FD-334 SS-4;Panaeolus cyanescens;Fusarium oxysporum Fo5176;Fusarium oxysporum f. sp. cepae;Fusarium avenaceum	Dikarya	subkingdom	6	2	881
PC_027Q26	.	.	Talaromyces amestolkiae;Talaromyces marneffei PM1;Aspergillus terreus NIH2624	Eurotiales	order	3	2	1317.5
PC_027RYS	.	.	Trichophyton mentagrophytes;Trichophyton tonsurans CBS 112818	Trichophyton	genus	2	2	1045.5
PC_027TOG	.	.	Cryptococcus gattii VGII Ram5;Cryptococcus neoformans var. grubii A1-35-8;Cryptococcus gattii VGII MMRL2647;Kwoniella dejecticola CBS 10117;Cryptococcus neoformans var. grubii A2-102-5;Tremella mesenterica;Cryptococcus neoformans var. grubii MW-RSA36;Cryptococcus neoformans var. grubii Bt63;Cryptococcus gattii VGII LA55;Cryptococcus gattii WM276;Cryptococcus gattii E566;Cryptococcus neoformans va…	Tremellomycetes	class	59	2	1393
PC_027VFC	.	.	Neurospora discreta FGSC 8579;Neurospora tetrasperma FGSC 2508;Sordaria macrospora;Neurospora tetrasperma FGSC 2509;Sordaria macrospora k-hell;Chaetomium thermophilum var. thermophilum DSM 1495;Neurospora crassa;Neurospora crassa OR74A	Sordariales	order	7	2	471.5
PC_027XO7	.	.	Trichoderma asperellum CBS 433.97;Monosporascus sp. GIB2	Sordariomycetes	class	2	2	299
PC_027Y59	.	.	Arthrobotrys oligospora;Arthrobotrys oligospora ATCC 24927;Arthrobotrys flagrans;Dactylellina haptotyla CBS 200.50	Orbiliaceae	family	4	2	568
PC_027ZEC	.	.	Aureobasidium pullulans;Neofusicoccum parvum UCRNP2	Dothideomycetes	class	21	5	554
PC_0281ZV	.	.	Rasamsonia emersonii CBS 393.64;Aspergillus niger ATCC 1015;Aspergillus welwitschiae;Aspergillus phoenicis ATCC 13157;Aspergillus niger CBS 101883;Aspergillus niger;Aspergillus niger NRRL3;Aspergillus niger ATCC 13496;Aspergillus niger CBS 513.88;Venturia effusa;Endocarpon pusillum Z07020;Cladophialophora immunda	leotiomyceta	clade	16	5	690
PC_02839M	.	.	Botrytis porri;Sclerotinia borealis F-4128	Sclerotiniaceae	family	2	2	880
PC_0286L7	.	.	Melampsora lini;Cronartium quercuum f. sp. fusiforme G11;Melampsora larici-populina 98AG31	Pucciniales	order	3	2	567.5
PC_0287FR	.	.	Colletotrichum fructicola;Colletotrichum fructicola Nara gc5;Colletotrichum sublineola	Colletotrichum	genus	2	2	550.5
PC_0287WC	.	.	Scheffersomyces stipitis CBS 6054	Scheffersomyces stipitis CBS 6054	strain	10	2	1846
PC_028C0L	.	.	Botrytis paeoniae;Botrytis cinerea T4;Botryotinia calthae;Botrytis tulipae;Botrytis galanthina;Botrytis hyacinthi;Botrytis cinerea;Botryotinia convoluta;Botrytis elliptica;Botryotinia narcissicola;Botrytis cinerea BcDW1	Sclerotiniaceae	family	11	2	295.5
PC_028D4A	.	.	Schizosaccharomyces pombe;Rhodotorula taiwanensis	Dikarya	subkingdom	2	2	130.5
PC_028ELO	.	.	Parastagonospora nodorum Sn4;Parastagonospora nodorum SN15;Parastagonospora nodorum Sn79	Parastagonospora nodorum	species	5	2	459.5
PC_028F8W	.	.	Spizellomyces punctatus DAOM BR117;Exophiala mesophila;Synchytrium endobioticum;Synchytrium microbalum;Powellomyces hirtus;Aspergillus calidoustus;Spizellomyces sp. 'palustris';Batrachochytrium dendrobatidis JEL423;Batrachochytrium dendrobatidis JAM81;Aspergillus mulundensis;Batrachochytrium salamandrivorans	Fungi	kingdom	13	4	609
PC_028G53	.	.	Schizosaccharomyces pombe 972h-;Wickerhamomyces anomalus NRRL Y-366-8;Geotrichum candidum;Cyberlindnera jadinii NRRL Y-1542;Schizosaccharomyces octosporus yFS286;Schizosaccharomyces pombe;Citeromyces matritensis;Schizosaccharomyces japonicus yFS275;Cyberlindnera jadinii;Schizosaccharomyces cryophilus OY26	Ascomycota	phylum	8	3	585
PC_028J33	.	.	Verticillium longisporum;uncultured Yarrowia	saccharomyceta	clade	2	2	115.5
PC_028JCJ	.	.	Rhizopus microsporus var. chinensis CCTCC M201021;Mucor ambiguus;Lichtheimia ramosa;Rhizopus microsporus;Mucor circinelloides 1006PhL;Choanephora cucurbitarum;Rhizopus azygosporus;Rhizopus microsporus ATCC 52813;Syncephalastrum racemosum;Mucor lusitanicus CBS 277.49;Saksenaea vasiformis B4078;Rhizopus microsporus var. microsporus;Lichtheimia corymbifera JMRC:FSU:9682	Mucorales	order	12	2	594.5
PC_028JDI	.	A0A077UVP4#PHI:6342;A0A0H3JWX3#PHI:6876	Escherichia coli O26:H11 str. 2009C-3612;Escherichia coli BIDMC 17A;Shigella flexneri 6;Escherichia coli 2-474-04_S3_C1;Bordetella pertussis H973;Escherichia coli KTE70;Escherichia coli DEC15D;Escherichia coli 0.1304;Escherichia coli O121:H19 str. 2009C-4750;Shigella sonnei 3226-85;Escherichia coli O104:H4 str. 04-8351;Shigella flexneri Shi06GS37;Escherichia coli TW09195;Escherichia coli O111:H11…	root	no rank	30	20	289.5
PC_028KHP	.	.	Fusarium sporotrichioides;Colletotrichum tanaceti;Fusarium graminearum PH-1	Hypocreomycetidae	subclass	3	2	644
PC_028KWB	.	.	Balansia obtecta B249;Aciculosporium take MAFF-241224;Trichoderma brevicompactum;Uncinocarpus reesii 1704;Sphaerosporella brunnea	Pezizomycotina	subphylum	5	3	71
PC_028MDK	.	.	Burkholderia pseudomallei HBPUB10303a;Leptospira interrogans serovar Copenhageni str. Fiocruz LV3879;Escherichia coli B17;Leptospira interrogans serovar Copenhageni str. Fiocruz LV256;Escherichia coli 0.1304;Escherichia coli PA11;Pseudogymnoascus sp. 24MN13;Escherichia coli 95.0083;Escherichia coli O157:H7 str. 2011EL-2097;Leptospira interrogans serovar Copenhageni str. Fiocruz LV2752;Escherichia…	cellular organisms	no rank	32	6	347
PC_028NTA	.	.	Blastomyces dermatitidis ATCC 18188;Aspergillus cristatus;Histoplasma capsulatum NAm1;Byssochlamys spectabilis No. 5;Aspergillus arachidicola;Aspergillus rambellii	Eurotiomycetidae	subclass	6	2	534.5
PC_028ZEM	.	C4Y985#PHI:2641	[Candida] haemuloni;Candida albicans P76067;[Candida] duobushaemulonis;Candida albicans P37037;Candida albicans P37039;Candida albicans P75016;Candida albicans P87;Clavispora lusitaniae ATCC 42720;Candida albicans P34048;Candida albicans P37005;Candida viswanathii;Candida tropicalis MYA-3404;Candida albicans P60002;Lodderomyces elongisporus NRRL YB-4239;Candida albicans P78042;Metschnikowia bicus…	Saccharomycetales	order	58	2	640.5
PC_028ZLR	.	.	Friedmanniomyces simplex;Hortaea werneckii	Teratosphaeriaceae	family	4	2	2330.5
PC_028ZYQ	.	.	Bondarzewia mesenterica;Phlebia centrifuga;Psathyrella aberdarensis	Agaricomycetes	class	4	2	497.5
PC_0294K2	.	.	Trametes pubescens;Phlebia centrifuga;Phellinidium pouzarii;Bondarzewia mesenterica;Leucoagaricus gongylophorus Ac12;Fibroporia radiculosa;Dentipellis fragilis;Ganoderma boninense	Agaricomycetes	class	9	3	1241
PC_0294SD	.	.	Aureobasidium pullulans	Aureobasidium pullulans	species	10	2	1224.5
PC_02960Q	.	.	Synchytrium microbalum;Rhizopus microsporus var. chinensis CCTCC M201021	Fungi incertae sedis	no rank	2	2	359.5
PC_0299LE	.	.	Lipomyces kononenkoae;Verminephrobacter aporrectodeae subsp. tuberculatae At4;Verminephrobacter aporrectodeae	cellular organisms	no rank	2	2	328.5
PC_029A2E	.	.	Sphaceloma murrayae;Alternaria mali;Elsinoe australis;Alternaria tomatophila;Alternaria arborescens;Rhytidhysteron rufulum;Alternaria tenuissima;Macrophomina phaseolina MS6;Ascochyta lentis;Epicoccum nigrum;Phoma koolunga;Alternaria sp. MG1;Pyrenophora tritici-repentis;Ascochyta fabae;Didymella pinodes	Dothideomycetes	class	21	3	391
PC_029D9C	.	.	Trichoderma atrobrunneum;Ambrosiozyma philentoma;Trichoderma brevicompactum;Synchytrium microbalum;Spathaspora sp. JA1;Chytriomyces confervae;Rhizoclosmatium globosum;[Candida] boidinii	Fungi	kingdom	16	10	883.5
PC_029FH6	.	.	Rhizopogon vinicolor AM-OR11-026;Heterobasidion irregulare TC 32-1;Heterobasidion annosum;Grifola frondosa;Exidia glandulosa HHB12029;Lentinus tigrinus ALCF2SS1-7;Dichomitus squalens;Exidia glandulosa;Trametes versicolor FP-101664 SS1;Daedalea quercina L-15889;Fomitopsis pinicola FP-58527 SS1;Paxillus involutus ATCC 200175;Auricularia subglabra TFB-10046 SS5;Phlebia brevispora HHB-7030 SS6;Auricu…	Agaricomycetes	class	13	3	211
PC_029FT4	.	.	Aspergillus oryzae;Rasamsonia emersonii CBS 393.64	Eurotiales	order	2	2	1185
PC_029GNL	.	.	Alternaria gaisen;Aspergillus oryzae;Scytalidium sp. 3C;Neofusicoccum parvum UCRNP2;Blumeria graminis f. sp. tritici;Aspergillus oryzae RIB40;Aspergillus tanneri;Aspergillus novoparasiticus;Verticillium longisporum;Golovinomyces cichoracearum;Aspergillus oryzae 3.042;Aspergillus transmontanensis;Aspergillus bertholletius;Aspergillus arachidicola;Coccidioides posadasii C735 delta SOWgp	leotiomyceta	clade	17	7	433
PC_029HD6	.	.	Jimgerdemannia lactiflua;Jimgerdemannia flammicorona	Jimgerdemannia	genus	3	2	271
PC_029J87	.	.	Aspergillus heteromorphus CBS 117.55;Fusarium oxysporum f. sp. melonis 26406;Alternaria longipes;Ophiostoma novo-ulmi subsp. novo-ulmi H327;Chaetothyriales sp. CBS 134916;Penicillium nalgiovense;Arthrobotrys oligospora;Beauveria bassiana;Clonostachys rosea;Pseudogymnoascus sp. 24MN13;Epichloe gansuensis var. inebrians E818;Fusarium sp. AF-8;Ceratocystis platani;Baudoinia panamericana UAMH 10762;P…	Ascomycota	phylum	683	4	588.5
PC_029K77	.	.	Tilletia walkeri;Phlebia centrifuga;Moniliophthora perniciosa FA553;Tilletia indica	Basidiomycota	phylum	5	4	154.5
PC_029M82	.	.	Rhizoctonia solani;Claviceps purpurea 20.1;Psilocybe cyanescens;Auricularia subglabra TFB-10046 SS5;Trametes cinnabarina;Auricularia subglabra	Dikarya	subkingdom	5	5	1170
PC_029N69	.	.	Arthrobotrys oligospora;Arthrobotrys oligospora ATCC 24927;Arthrobotrys flagrans;Dactylellina haptotyla CBS 200.50	Orbiliaceae	family	10	3	304
PC_029NJG	.	.	Sporothrix schenckii 1099-18;Phialemoniopsis curvata;Sporothrix insectorum RCEF 264;Grosmannia clavigera kw1407;Sporothrix brasiliensis 5110;Sporothrix schenckii ATCC 58251;Ophiostoma novo-ulmi subsp. novo-ulmi H327;Ophiostoma piceae UAMH 11346	Sordariomycetes	class	8	2	397
PC_029YKZ	.	.	Trametes pubescens;Postia placenta;Grifola frondosa	Polyporales	order	3	2	2470.5
PC_029YNO	.	.	Aspergillus heteromorphus CBS 117.55;Alternaria longipes;Chaetothyriales sp. CBS 134916;Penicillium nalgiovense;Baudoinia panamericana UAMH 10762;Paracoccidioides brasiliensis;Stagonospora sp. SRC1lsM3a;Zymoseptoria pseudotritici STIR04_2.2.1;Aspergillus niger ATCC 1015;Aspergillus welwitschiae;Aspergillus homomorphus CBS 101889;Macrophomina phaseolina MS6;Paracoccidioides lutzii Pb01;Sphaerulina…	Pezizomycotina	subphylum	457	6	1261.5
PC_02A0O0	.	.	Rhizoctonia solani AG-1 IB;Ceratobasidium theobromae	Ceratobasidiaceae	family	3	3	427
PC_02A1UD	.	.	Exserohilum turcica Et28A;Stemphylium lycopersici;Bipolaris maydis ATCC 48331;Alternaria alternata;Bipolaris sorokiniana ND90Pr;Bipolaris oryzae ATCC 44560;Bipolaris zeicola 26-R-13;Curvularia lunata m118;Pyrenophora teres f. teres 0-1;Bipolaris victoriae FI3	Pleosporaceae	family	10	2	1570
PC_02A5CK	.	.	Cylindrobasidium torrendii FP15055 ss-10;Monosporascus sp. CRB-8-3;Aureobasidium pullulans;Pseudocercospora musae	Dikarya	subkingdom	4	4	919.5
PC_02A9YH	.	.	Heterobasidion annosum;Heterobasidion irregulare TC 32-1;Bondarzewia mesenterica;Hericium alpestre;Stereum hirsutum FP-91666 SS1;Dentipellis fragilis	Russulales	order	5	3	940
PC_02ABPE	.	.	Saturnispora dispora;Rutstroemia sp. NJR-2017a WRK4;Rutstroemia sp. NJR-2017a BBW	saccharomyceta	clade	3	2	670
PC_02AFGQ	.	.	Fusarium sp. AF-8;Aspergillus tanneri;Fusarium oxysporum f. sp. radicis-lycopersici 26381;Fusarium oxysporum f. sp. cepae;Fusarium oxysporum	leotiomyceta	clade	4	2	102.5
PC_02AFQI	.	.	Moesziomyces antarcticus T-34;Meira miltonrushii;Sporisorium scitamineum;Malassezia globosa CBS 7966;Tilletia laevis;Ustilago trichophora;Acaromyces ingoldii;Moesziomyces antarcticus;Jaminaea rosea;Malassezia restricta CBS 7877;Ustilago maydis 521;Violaceomyces palustris;Ceraceosorus bombacis;Ceraceosorus guamensis;Malassezia vespertilionis;Malassezia restricta;Sporisorium graminicola;Tilletiopsi…	Ustilaginomycotina	subphylum	33	2	923.5
PC_02AJWT	.	.	Friedmanniomyces endolithicus;Pseudogymnoascus sp. VKM F-4520 (FW-2644);Fusarium ambrosium;Fusarium sp. AF-4;Neurospora tetrasperma FGSC 2509;Cladophialophora immunda	leotiomyceta	clade	6	6	1045
PC_02ALJ9	RsNIP2;FolSix9	I1VGT7#PHI:2696	Rhynchosporium agropyri;Colletotrichum trifolii;Fusarium oxysporum f. sp. passiflorae;Fusarium oxysporum f. sp. lycopersici MN25;Fusarium oxysporum f. sp. cepae;Fusarium oxysporum Fo5176;Fusarium verticillioides;Fusarium oxysporum f. sp. lycopersici;Rhynchosporium commune;Colletotrichum sidae;Fusarium odoratissimum NRRL 54006;Colletotrichum fructicola;Fusarium oxysporum f. sp. cubense;Fusarium fu…	leotiomyceta	clade	108	12	113.5
PC_02APW4	.	.	Hydnomerulius pinastri MD-312;Tremella mesenterica;Neolentinus lepideus HHB14362 ss-1;Ceratobasidium theobromae;Cryptococcus wingfieldii;Ganoderma boninense;Volvariella volvacea V23;Ganoderma sinense ZZ0214-1;Gymnopus androsaceus JB14;Obba rivulosa;Agaricus bisporus var. bisporus H97;Exidia glandulosa HHB12029;Rickenella mellea;Dichomitus squalens;Exidia glandulosa;Heliocybe sulcata;Fibroporia ra…	Agaricomycotina	subphylum	141	3	591
PC_02AQAX	.	.	Neocallimastix californiae;Orpinomyces sp.;Piromyces finnis;Anaeromyces robustus;Piromyces sp. E2	Neocallimastigaceae	family	23	3	403
PC_02AR03	.	.	Chytriomyces confervae;Talaromyces borbonicus;Dentipellis fragilis	Fungi	kingdom	3	3	837
PC_02AWYJ	.	.	Rhodotorula sp. CCFEE 5036;Rhodotorula taiwanensis	Rhodotorula	genus	2	2	563.5
PC_02B2QU	.	.	Talaromyces amestolkiae;Jimgerdemannia flammicorona	Fungi	kingdom	2	2	121
PC_02B4R2	.	.	Xylaria hypoxylon	Xylaria hypoxylon	species	2	2	540.5
PC_02B5W1	.	J9VNI6#PHI:7178	Saccharomyces cerevisiae YJM978;Zygosaccharomyces bailii;Fusarium oxysporum f. sp. melonis 26406;Saccharomyces cerevisiae YJM1400;Ophiostoma novo-ulmi subsp. novo-ulmi H327;Malassezia globosa CBS 7966;Diversispora versiformis;Candida albicans P78042;Meyerozyma guilliermondii ATCC 6260;Gymnopus androsaceus JB14;Baudoinia panamericana UAMH 10762;Monosporascus sp. CRB-8-3;Saccharomyces cerevisiae YJ…	cellular organisms	no rank	2137	45	334
PC_02B7L9	.	.	Moniliophthora roreri MCA 2997;Penicillium brasilianum	Dikarya	subkingdom	2	2	268.5
PC_02B7RC	.	.	Rachicladosporium antarcticum;Rachicladosporium sp. CCFEE 5018	Rachicladosporium	genus	2	2	1323.5
PC_02B937	.	.	Talaromyces marneffei ATCC 18224;Penicillium sp. 'occitanis';Talaromyces marneffei;Talaromyces stipitatus ATCC 10500;Talaromyces cellulolyticus;Talaromyces marneffei PM1;Talaromyces verruculosus	Eurotiales	order	5	2	287.5
PC_02B95J	.	.	Colletotrichum salicis;Dentipellis fragilis	Dikarya	subkingdom	2	2	1021
PC_02BAGB	.	.	Sphaerobolus stellatus SS14;Sphaerobolus stellatus;Psilocybe cyanescens	Agaricomycetes	class	2	2	155
PC_02BBBZ	.	.	Jimgerdemannia flammicorona;Rhizophagus irregularis DAOM 181602=DAOM 197198;Lichtheimia ramosa;Rhizopus microsporus;Endogone;Absidia glauca;Rhizophagus clarus;Mucor ambiguus;Rhizopus delemar RA 99-880;Choanephora cucurbitarum;Rhizopus azygosporus;Saksenaea vasiformis B4078;Rhizopus microsporus var. microsporus;Rhizophagus irregularis DAOM 197198w;Lichtheimia corymbifera JMRC:FSU:9682;Rhizopus mic…	Fungi incertae sedis	no rank	24	3	613
PC_02BCW1	.	.	Rhizopus microsporus var. chinensis CCTCC M201021;Rhynchosporium agropyri;Alternaria destruens;Aspergillus welwitschiae;Caulochytrium protostelioides;Jimgerdemannia lactiflua;Pyricularia oryzae;Batrachochytrium salamandrivorans	Fungi	kingdom	9	5	211
PC_02BICB	.	.	Cadophora sp. DSE1049;Scleroderma citrinum Foug A	Dikarya	subkingdom	2	2	566.5
PC_02BINI	.	.	Metarhizium anisopliae BRIP 53284;Rachicladosporium sp. CCFEE 5018;Choanephora cucurbitarum;Verticillium longisporum;Monilinia fructigena	Fungi	kingdom	5	2	123
PC_02BJP4	.	.	Capronia epimyces CBS 606.96;Exophiala mesophila;Cladophialophora carrionii CBS 160.54;Cladophialophora carrionii;Cladophialophora immunda;Hortaea werneckii;Exophiala aquamarina CBS 119918;Fonsecaea multimorphosa;Exophiala sideris;Fonsecaea nubica;Capronia coronata CBS 617.96;Cladophialophora psammophila CBS 110553;Cladophialophora bantiana CBS 173.52;Fonsecaea multimorphosa CBS 102226;Phialophor…	leotiomyceta	clade	25	2	599.5
[truncated: 4,682 more rows]

## Sheet: markov_summary
supercluster_component	supercluster_markov	effectors	phibase	organisms	lca_rank	lca	cluster_size	supercluster_markov_size	supercluster_markov_length
[truncated: 27,851 more rows]

[truncated: 1 more sheets: greedy_summary]
