# Supplementary material for: Remote homology clustering identifies lowly conserved families of effector proteins in plant-pathogenic fungi
Source: Microb Genom. 2021 Sep 1;7(9):000637. doi: 10.1099/mgen.0.000637 (PMC8715435; doi:10.1099/mgen.0.000637)
Supplement: Supplementary material 11 [file mgen-7-0637-s0011.xlsx]

## Sheet: effector_matches
query_effector	evalue	score	bias	supercluster_component	supercluster_markov	supercluster_greedy	cluster	unique_sequence_id	effectors	phibase
KEQ67658.1	2.9e-50	179.4	0.5	PC_032CKH	PC_032CKH	PC_032CKH	PC_05TZZ7	PC_00FKSB	KEQ67658.1	.
KEQ67658.1	1.5e-48	173.9	1.4	PC_032CKH	PC_032CKH	PC_032CKH	PC_05TZZ7	PC_074VZ6	KXT12958.1	.
KEQ67658.1	2e-47	170.2	0.2	PC_032CKH	PC_032CKH	PC_032CKH	PC_05TZZ7	PC_03IAAV	XP_013431971.1	.
KEQ67658.1	1.1e-46	167.9	0.2	PC_032CKH	PC_032CKH	PC_032CKH	PC_05TZZ7	PC_01IDPF	XP_013344128.1	.
KEQ67658.1	3.4e-46	166.2	0.2	PC_032CKH	PC_032CKH	PC_032CKH	PC_05TZZ7	PC_05Y2Z3	XP_007580207.1	.
KEQ67658.1	4.4e-46	165.9	0.1	PC_032CKH	PC_032CKH	PC_032CKH	PC_02OSJL	PC_07JLES	OCK93132.1	.
KEQ67658.1	9.7e-46	164.7	2.4	PC_032CKH	PC_032CKH	PC_032CKH	PC_05TZZ7	PC_029A5G	EME45057.1	.
KEQ67658.1	1.5e-45	164.2	0.2	PC_032CKH	PC_032CKH	PC_032CKH	PC_05TZZ7	PC_00FHWY	KEQ81621.1	.
KEQ67658.1	3.2e-45	163.1	0.9	PC_032CKH	PC_032CKH	PC_032CKH	PC_05TZZ7	PC_00X91O	KJY01809.1	.
KEQ67658.1	7.2e-45	161.9	0.4	PC_032CKH	PC_032CKH	PC_032CKH	PC_02OSJL	PC_074DYU	XP_008025738.1	.
KEQ67658.1	1e-44	161.4	0.4	PC_032CKH	PC_032CKH	PC_032CKH	PC_05TZZ7	PC_03OB87	XP_018034946.1	.
KEQ67658.1	1.1e-44	161.3	0.5	PC_032CKH	PC_032CKH	PC_032CKH	PC_05TZZ7	PC_05PHBZ	Zt6	.
KEQ67658.1	1.3e-43	157.9	0.8	PC_032CKH	PC_032CKH	PC_032CKH	PC_05TZZ7	PC_01W94Z	XP_001935864.1	.
KEQ67658.1	1.6e-43	157.6	0.2	PC_032CKH	PC_032CKH	PC_032CKH	PC_05TZZ7	PC_00I4NO	XP_001800520.1	.
KEQ67658.1	1.8e-43	157.4	0.4	PC_032CKH	PC_032CKH	PC_032CKH	PC_05TZZ7	PC_05K25V	XP_016761200.1	.
KEQ67658.1	9.5e-43	155.1	0.4	PC_032CKH	PC_032CKH	PC_032CKH	PC_05TZZ7	PC_06PA0H	XP_007678837.1	.
KEQ67658.1	1.1e-42	154.9	0.2	PC_032CKH	PC_032CKH	PC_032CKH	PC_05TZZ7	PC_03J7J4	XP_007686215.1	.
KEQ67658.1	2.1e-42	153.9	0.1	PC_032CKH	PC_032CKH	PC_032CKH	PC_05TZZ7	PC_033ZT1	XP_014077357.1	.
KEQ67658.1	2.8e-42	153.5	0.2	PC_032CKH	PC_032CKH	PC_032CKH	PC_03813O	PC_02VPHL	KNG46663.1	.
KEQ67658.1	1.1e-41	151.7	0.2	PC_032CKH	PC_032CKH	PC_032CKH	PC_03813O	PC_06YT5K	XP_007699156.1	.
KEQ67658.1	2.7e-41	150.4	0.1	PC_032CKH	PC_032CKH	PC_032CKH	PC_03813O	PC_02YYAC	OAL46779.1	.
KEQ67658.1	5.9e-10	48.9	0.1	PC_032CKH	PC_07TVM3	PC_07TVM3	PC_07TVM3	PC_0144CN	.	N1JJH4#PHI:6351__PHI:6356
KEQ67658.1	4.4e-05	33.2	0	PC_032CKH	PC_04SK9M	PC_07TVM3	PC_04SK9M	PC_019LO3	bgh01362_CSEP0027	.
KEQ67658.1	0.0001	32	0.1	.	.	.	PC_07KDPQ	PC_00TQNV	BgtE_5665	.
KEQ67658.1	0.00042	30	0.1	PC_032CKH	PC_04SK9M	PC_02LGPA	PC_057FE7	PC_04MYW5	bgh03782_CSEP0152	.
KEQ67658.1	0.00044	29.9	0	PC_032CKH	PC_04SK9M	PC_07TVM3	PC_04SK9M	PC_046YSU	BgtE_10117	.
KEQ67658.1	0.00057	29.6	0	PC_032CKH	PC_04SK9M	PC_02LGPA	PC_045HU3	PC_06CGDC	BghBEC1054	N1JJ94#PHI:2903__PHI:8918
KEQ67658.1	0.00065	29.4	0	PC_032CKH	PC_04SK9M	PC_07TVM3	PC_06EWH0	PC_042HHN	bghG001947000001001_CSEP0340	.
KEQ67658.1	0.00083	29	0.2	PC_032CKH	PC_04SK9M	PC_07TVM3	PC_06EWH0	PC_02EIXR	BgtE_20090	.
KEQ67658.1	0.0019	27.9	0.1	PC_032CKH	PC_04SK9M	PC_02LGPA	PC_02LGPA	PC_06YU6X	BgtE_20026	.
KEQ67658.1	0.0083	25.8	0	PC_032CKH	PC_04SK9M	PC_07TVM3	PC_06EWH0	PC_06EWH0	bgh01363_CSEP0028	.
XP_013431971.1	4.1e-50	178.8	0.5	PC_032CKH	PC_032CKH	PC_032CKH	PC_05TZZ7	PC_00FKSB	KEQ67658.1	.
XP_013431971.1	4.3e-49	175.5	1.7	PC_032CKH	PC_032CKH	PC_032CKH	PC_05TZZ7	PC_074VZ6	KXT12958.1	.
XP_013431971.1	2.1e-48	173.3	0.2	PC_032CKH	PC_032CKH	PC_032CKH	PC_05TZZ7	PC_03IAAV	XP_013431971.1	.
XP_013431971.1	1.6e-47	170.4	0.3	PC_032CKH	PC_032CKH	PC_032CKH	PC_05TZZ7	PC_01IDPF	XP_013344128.1	.
XP_013431971.1	4.2e-47	169.1	0.1	PC_032CKH	PC_032CKH	PC_032CKH	PC_02OSJL	PC_07JLES	OCK93132.1	.
XP_013431971.1	1e-46	167.9	2.7	PC_032CKH	PC_032CKH	PC_032CKH	PC_05TZZ7	PC_029A5G	EME45057.1	.
XP_013431971.1	1.9e-46	166.9	0.2	PC_032CKH	PC_032CKH	PC_032CKH	PC_05TZZ7	PC_00FHWY	KEQ81621.1	.
XP_013431971.1	3.7e-46	166	0.2	PC_032CKH	PC_032CKH	PC_032CKH	PC_05TZZ7	PC_05Y2Z3	XP_007580207.1	.
XP_013431971.1	6.9e-46	165.2	0.4	PC_032CKH	PC_032CKH	PC_032CKH	PC_02OSJL	PC_074DYU	XP_008025738.1	.
XP_013431971.1	1.3e-45	164.2	1.1	PC_032CKH	PC_032CKH	PC_032CKH	PC_05TZZ7	PC_00X91O	KJY01809.1	.
XP_013431971.1	1.4e-45	164.2	0.8	PC_032CKH	PC_032CKH	PC_032CKH	PC_05TZZ7	PC_05PHBZ	Zt6	.
XP_013431971.1	5.3e-45	162.3	0.4	PC_032CKH	PC_032CKH	PC_032CKH	PC_05TZZ7	PC_03OB87	XP_018034946.1	.
XP_013431971.1	2.3e-44	160.3	0.9	PC_032CKH	PC_032CKH	PC_032CKH	PC_05TZZ7	PC_01W94Z	XP_001935864.1	.
XP_013431971.1	3.4e-44	159.7	0.5	PC_032CKH	PC_032CKH	PC_032CKH	PC_05TZZ7	PC_05K25V	XP_016761200.1	.
XP_013431971.1	8.5e-44	158.4	0.3	PC_032CKH	PC_032CKH	PC_032CKH	PC_05TZZ7	PC_00I4NO	XP_001800520.1	.
XP_013431971.1	2.7e-43	156.8	0.2	PC_032CKH	PC_032CKH	PC_032CKH	PC_05TZZ7	PC_03J7J4	XP_007686215.1	.
XP_013431971.1	4.9e-43	155.9	0.2	PC_032CKH	PC_032CKH	PC_032CKH	PC_05TZZ7	PC_033ZT1	XP_014077357.1	.
XP_013431971.1	5.9e-43	155.7	0.3	PC_032CKH	PC_032CKH	PC_032CKH	PC_03813O	PC_02VPHL	KNG46663.1	.
XP_013431971.1	6.9e-43	155.4	0.5	PC_032CKH	PC_032CKH	PC_032CKH	PC_05TZZ7	PC_06PA0H	XP_007678837.1	.
XP_013431971.1	2.3e-42	153.7	0.3	PC_032CKH	PC_032CKH	PC_032CKH	PC_03813O	PC_06YT5K	XP_007699156.1	.
XP_013431971.1	1e-41	151.7	0.2	PC_032CKH	PC_032CKH	PC_032CKH	PC_03813O	PC_02YYAC	OAL46779.1	.
XP_013431971.1	4.9e-10	49.1	0.1	PC_032CKH	PC_07TVM3	PC_07TVM3	PC_07TVM3	PC_0144CN	.	N1JJH4#PHI:6351__PHI:6356
XP_013431971.1	0.00039	30	0.1	.	.	.	PC_07KDPQ	PC_00TQNV	BgtE_5665	.
XP_013431971.1	0.00044	29.8	0	PC_032CKH	PC_04SK9M	PC_07TVM3	PC_04SK9M	PC_019LO3	bgh01362_CSEP0027	.
XP_013431971.1	0.0008	29	0.1	PC_032CKH	PC_04SK9M	PC_02LGPA	PC_057FE7	PC_04MYW5	bgh03782_CSEP0152	.
XP_013431971.1	0.00086	28.9	0	PC_032CKH	PC_04SK9M	PC_02LGPA	PC_045HU3	PC_06CGDC	BghBEC1054	N1JJ94#PHI:2903__PHI:8918
XP_013431971.1	0.001	28.7	0	PC_032CKH	PC_04SK9M	PC_07TVM3	PC_04SK9M	PC_046YSU	BgtE_10117	.
XP_013431971.1	0.0013	28.3	0	PC_032CKH	PC_04SK9M	PC_07TVM3	PC_06EWH0	PC_042HHN	bghG001947000001001_CSEP0340	.
XP_013431971.1	0.0019	27.8	0.2	PC_032CKH	PC_04SK9M	PC_07TVM3	PC_06EWH0	PC_02EIXR	BgtE_20090	.
XP_013431971.1	0.0035	27	0.1	PC_032CKH	PC_04SK9M	PC_02LGPA	PC_02LGPA	PC_06YU6X	BgtE_20026	.
KEQ81621.1	2.9e-50	179.4	0.5	PC_032CKH	PC_032CKH	PC_032CKH	PC_05TZZ7	PC_00FKSB	KEQ67658.1	.
KEQ81621.1	1.5e-49	177	1.6	PC_032CKH	PC_032CKH	PC_032CKH	PC_05TZZ7	PC_074VZ6	KXT12958.1	.
KEQ81621.1	2.1e-48	173.3	0.2	PC_032CKH	PC_032CKH	PC_032CKH	PC_05TZZ7	PC_03IAAV	XP_013431971.1	.
KEQ81621.1	1.1e-47	171	0.2	PC_032CKH	PC_032CKH	PC_032CKH	PC_05TZZ7	PC_01IDPF	XP_013344128.1	.
KEQ81621.1	5.5e-47	168.7	0.1	PC_032CKH	PC_032CKH	PC_032CKH	PC_02OSJL	PC_07JLES	OCK93132.1	.
KEQ81621.1	9.7e-47	167.9	0.2	PC_032CKH	PC_032CKH	PC_032CKH	PC_05TZZ7	PC_00FHWY	KEQ81621.1	.
KEQ81621.1	1.1e-46	167.8	0.2	PC_032CKH	PC_032CKH	PC_032CKH	PC_05TZZ7	PC_05Y2Z3	XP_007580207.1	.
KEQ81621.1	1.3e-46	167.5	2.6	PC_032CKH	PC_032CKH	PC_032CKH	PC_05TZZ7	PC_029A5G	EME45057.1	.
KEQ81621.1	2.3e-45	163.5	0.4	PC_032CKH	PC_032CKH	PC_032CKH	PC_02OSJL	PC_074DYU	XP_008025738.1	.
KEQ81621.1	2.5e-45	163.4	0.6	PC_032CKH	PC_032CKH	PC_032CKH	PC_05TZZ7	PC_05PHBZ	Zt6	.
KEQ81621.1	2.6e-45	163.3	1	PC_032CKH	PC_032CKH	PC_032CKH	PC_05TZZ7	PC_00X91O	KJY01809.1	.
KEQ81621.1	6.5e-45	162	0.4	PC_032CKH	PC_032CKH	PC_032CKH	PC_05TZZ7	PC_03OB87	XP_018034946.1	.
KEQ81621.1	2.1e-44	160.4	0.5	PC_032CKH	PC_032CKH	PC_032CKH	PC_05TZZ7	PC_05K25V	XP_016761200.1	.
KEQ81621.1	3.6e-44	159.6	0.2	PC_032CKH	PC_032CKH	PC_032CKH	PC_05TZZ7	PC_00I4NO	XP_001800520.1	.
KEQ81621.1	9.7e-44	158.2	0.8	PC_032CKH	PC_032CKH	PC_032CKH	PC_05TZZ7	PC_01W94Z	XP_001935864.1	.
KEQ81621.1	6.1e-43	155.6	0.2	PC_032CKH	PC_032CKH	PC_032CKH	PC_05TZZ7	PC_03J7J4	XP_007686215.1	.
KEQ81621.1	7.5e-43	155.3	0.5	PC_032CKH	PC_032CKH	PC_032CKH	PC_05TZZ7	PC_06PA0H	XP_007678837.1	.
KEQ81621.1	1.1e-42	154.8	0.2	PC_032CKH	PC_032CKH	PC_032CKH	PC_05TZZ7	PC_033ZT1	XP_014077357.1	.
KEQ81621.1	1.4e-42	154.4	0.2	PC_032CKH	PC_032CKH	PC_032CKH	PC_03813O	PC_02VPHL	KNG46663.1	.
KEQ81621.1	6.4e-42	152.3	0.3	PC_032CKH	PC_032CKH	PC_032CKH	PC_03813O	PC_06YT5K	XP_007699156.1	.
KEQ81621.1	2.2e-41	150.6	0.1	PC_032CKH	PC_032CKH	PC_032CKH	PC_03813O	PC_02YYAC	OAL46779.1	.
KEQ81621.1	1.9e-10	50.5	0.1	PC_032CKH	PC_07TVM3	PC_07TVM3	PC_07TVM3	PC_0144CN	.	N1JJH4#PHI:6351__PHI:6356
KEQ81621.1	0.00042	30	0	PC_032CKH	PC_04SK9M	PC_02LGPA	PC_045HU3	PC_06CGDC	BghBEC1054	N1JJ94#PHI:2903__PHI:8918
KEQ81621.1	0.00046	29.8	0	PC_032CKH	PC_04SK9M	PC_07TVM3	PC_04SK9M	PC_019LO3	bgh01362_CSEP0027	.
KEQ81621.1	0.00056	29.5	0.1	PC_032CKH	PC_04SK9M	PC_02LGPA	PC_057FE7	PC_04MYW5	bgh03782_CSEP0152	.
KEQ81621.1	0.00083	29	0.1	.	.	.	PC_07KDPQ	PC_00TQNV	BgtE_5665	.
KEQ81621.1	0.00094	28.8	0.2	PC_032CKH	PC_04SK9M	PC_07TVM3	PC_06EWH0	PC_02EIXR	BgtE_20090	.
KEQ81621.1	0.0013	28.4	0	PC_032CKH	PC_04SK9M	PC_07TVM3	PC_04SK9M	PC_046YSU	BgtE_10117	.
KEQ81621.1	0.0013	28.3	0	PC_032CKH	PC_04SK9M	PC_07TVM3	PC_06EWH0	PC_042HHN	bghG001947000001001_CSEP0340	.
KEQ81621.1	0.0071	26	0.1	PC_032CKH	PC_04SK9M	PC_02LGPA	PC_02LGPA	PC_06YU6X	BgtE_20026	.
XP_013344128.1	3e-50	179.3	0.5	PC_032CKH	PC_032CKH	PC_032CKH	PC_05TZZ7	PC_00FKSB	KEQ67658.1	.
XP_013344128.1	1.4e-49	177.2	1.6	PC_032CKH	PC_032CKH	PC_032CKH	PC_05TZZ7	PC_074VZ6	KXT12958.1	.
XP_013344128.1	1.5e-48	173.8	0.2	PC_032CKH	PC_032CKH	PC_032CKH	PC_05TZZ7	PC_03IAAV	XP_013431971.1	.
XP_013344128.1	8.9e-48	171.3	0.2	PC_032CKH	PC_032CKH	PC_032CKH	PC_05TZZ7	PC_01IDPF	XP_013344128.1	.
XP_013344128.1	4.7e-47	169	0.1	PC_032CKH	PC_032CKH	PC_032CKH	PC_02OSJL	PC_07JLES	OCK93132.1	.
XP_013344128.1	1.3e-46	167.6	0.2	PC_032CKH	PC_032CKH	PC_032CKH	PC_05TZZ7	PC_00FHWY	KEQ81621.1	.
XP_013344128.1	1.4e-46	167.5	0.2	PC_032CKH	PC_032CKH	PC_032CKH	PC_05TZZ7	PC_05Y2Z3	XP_007580207.1	.
XP_013344128.1	1.4e-46	167.5	2.6	PC_032CKH	PC_032CKH	PC_032CKH	PC_05TZZ7	PC_029A5G	EME45057.1	.
XP_013344128.1	1.9e-45	163.8	0.4	PC_032CKH	PC_032CKH	PC_032CKH	PC_02OSJL	PC_074DYU	XP_008025738.1	.
XP_013344128.1	2.4e-45	163.5	0.6	PC_032CKH	PC_032CKH	PC_032CKH	PC_05TZZ7	PC_05PHBZ	Zt6	.
XP_013344128.1	2.4e-45	163.4	1	PC_032CKH	PC_032CKH	PC_032CKH	PC_05TZZ7	PC_00X91O	KJY01809.1	.
XP_013344128.1	5.3e-45	162.3	0.4	PC_032CKH	PC_032CKH	PC_032CKH	PC_05TZZ7	PC_03OB87	XP_018034946.1	.
XP_013344128.1	3.4e-44	159.7	0.5	PC_032CKH	PC_032CKH	PC_032CKH	PC_05TZZ7	PC_05K25V	XP_016761200.1	.
XP_013344128.1	4.4e-44	159.4	0.3	PC_032CKH	PC_032CKH	PC_032CKH	PC_05TZZ7	PC_00I4NO	XP_001800520.1	.
XP_013344128.1	6.6e-44	158.8	0.9	PC_032CKH	PC_032CKH	PC_032CKH	PC_05TZZ7	PC_01W94Z	XP_001935864.1	.
XP_013344128.1	6e-43	155.7	0.2	PC_032CKH	PC_032CKH	PC_032CKH	PC_05TZZ7	PC_03J7J4	XP_007686215.1	.
XP_013344128.1	7.6e-43	155.4	0.5	PC_032CKH	PC_032CKH	PC_032CKH	PC_05TZZ7	PC_06PA0H	XP_007678837.1	.
XP_013344128.1	9.1e-43	155.1	0.2	PC_032CKH	PC_032CKH	PC_032CKH	PC_05TZZ7	PC_033ZT1	XP_014077357.1	.
XP_013344128.1	1.4e-42	154.5	0.3	PC_032CKH	PC_032CKH	PC_032CKH	PC_03813O	PC_02VPHL	KNG46663.1	.
XP_013344128.1	4.8e-42	152.8	0.3	PC_032CKH	PC_032CKH	PC_032CKH	PC_03813O	PC_06YT5K	XP_007699156.1	.
XP_013344128.1	1.9e-41	150.9	0.1	PC_032CKH	PC_032CKH	PC_032CKH	PC_03813O	PC_02YYAC	OAL46779.1	.
XP_013344128.1	3.6e-10	49.6	0.1	PC_032CKH	PC_07TVM3	PC_07TVM3	PC_07TVM3	PC_0144CN	.	N1JJH4#PHI:6351__PHI:6356
XP_013344128.1	0.00041	30	0.1	.	.	.	PC_07KDPQ	PC_00TQNV	BgtE_5665	.
XP_013344128.1	0.00045	29.9	0	PC_032CKH	PC_04SK9M	PC_02LGPA	PC_045HU3	PC_06CGDC	BghBEC1054	N1JJ94#PHI:2903__PHI:8918
XP_013344128.1	0.00062	29.4	0	PC_032CKH	PC_04SK9M	PC_07TVM3	PC_04SK9M	PC_019LO3	bgh01362_CSEP0027	.
XP_013344128.1	0.00077	29.1	0.1	PC_032CKH	PC_04SK9M	PC_02LGPA	PC_057FE7	PC_04MYW5	bgh03782_CSEP0152	.
XP_013344128.1	0.001	28.8	0.2	PC_032CKH	PC_04SK9M	PC_07TVM3	PC_06EWH0	PC_02EIXR	BgtE_20090	.
XP_013344128.1	0.0011	28.6	0	PC_032CKH	PC_04SK9M	PC_07TVM3	PC_06EWH0	PC_042HHN	bghG001947000001001_CSEP0340	.
XP_013344128.1	0.0014	28.3	0	PC_032CKH	PC_04SK9M	PC_07TVM3	PC_04SK9M	PC_046YSU	BgtE_10117	.
XP_013344128.1	0.0059	26.3	0.1	PC_032CKH	PC_04SK9M	PC_02LGPA	PC_02LGPA	PC_06YU6X	BgtE_20026	.
XP_013344128.1	0.0069	26	0	PC_032CKH	PC_04SK9M	PC_02LGPA	PC_045HU3	PC_03WJP1	BgtE_5843	.
XP_013344128.1	0.0077	25.9	0	PC_032CKH	PC_04SK9M	PC_07TVM3	PC_06EWH0	PC_06EWH0	bgh01363_CSEP0028	.
XP_007678837.1	4.3e-48	172.2	2.2	PC_032CKH	PC_032CKH	PC_032CKH	PC_05TZZ7	PC_074VZ6	KXT12958.1	.
XP_007678837.1	1.2e-47	170.7	1.2	PC_032CKH	PC_032CKH	PC_032CKH	PC_05TZZ7	PC_00FKSB	KEQ67658.1	.
XP_007678837.1	3.6e-47	169.2	2.8	PC_032CKH	PC_032CKH	PC_032CKH	PC_05TZZ7	PC_029A5G	EME45057.1	.
XP_007678837.1	3.6e-47	169.2	0.4	PC_032CKH	PC_032CKH	PC_032CKH	PC_05TZZ7	PC_06PA0H	XP_007678837.1	.
XP_007678837.1	1.6e-45	163.9	0.4	PC_032CKH	PC_032CKH	PC_032CKH	PC_02OSJL	PC_074DYU	XP_008025738.1	.
XP_007678837.1	1.7e-45	163.8	0.1	PC_032CKH	PC_032CKH	PC_032CKH	PC_02OSJL	PC_07JLES	OCK93132.1	.
XP_007678837.1	4.1e-45	162.6	0.4	PC_032CKH	PC_032CKH	PC_032CKH	PC_05TZZ7	PC_03OB87	XP_018034946.1	.
XP_007678837.1	4.5e-45	162.4	0.4	PC_032CKH	PC_032CKH	PC_032CKH	PC_05TZZ7	PC_05Y2Z3	XP_007580207.1	.
XP_007678837.1	5.2e-45	162.2	0.5	PC_032CKH	PC_032CKH	PC_032CKH	PC_05TZZ7	PC_03IAAV	XP_013431971.1	.
XP_007678837.1	8.9e-45	161.5	1.5	PC_032CKH	PC_032CKH	PC_032CKH	PC_05TZZ7	PC_00X91O	KJY01809.1	.
XP_007678837.1	2.1e-44	160.2	0.5	PC_032CKH	PC_032CKH	PC_032CKH	PC_05TZZ7	PC_01IDPF	XP_013344128.1	.
XP_007678837.1	2.6e-44	159.9	0.9	PC_032CKH	PC_032CKH	PC_032CKH	PC_05TZZ7	PC_05PHBZ	Zt6	.
XP_007678837.1	1.5e-43	157.5	0.5	PC_032CKH	PC_032CKH	PC_032CKH	PC_05TZZ7	PC_00FHWY	KEQ81621.1	.
XP_007678837.1	2.1e-43	157	0.3	PC_032CKH	PC_032CKH	PC_032CKH	PC_05TZZ7	PC_00I4NO	XP_001800520.1	.
XP_007678837.1	2.6e-43	156.7	0.6	PC_032CKH	PC_032CKH	PC_032CKH	PC_05TZZ7	PC_05K25V	XP_016761200.1	.
XP_007678837.1	2e-42	153.8	5.1	PC_032CKH	PC_032CKH	PC_032CKH	PC_05TZZ7	PC_01W94Z	XP_001935864.1	.
XP_007678837.1	4e-41	149.7	3.9	PC_032CKH	PC_032CKH	PC_032CKH	PC_03813O	PC_02VPHL	KNG46663.1	.
XP_007678837.1	5.2e-41	149.3	7.3	PC_032CKH	PC_032CKH	PC_032CKH	PC_05TZZ7	PC_033ZT1	XP_014077357.1	.
XP_007678837.1	1.4e-40	147.9	8.5	PC_032CKH	PC_032CKH	PC_032CKH	PC_05TZZ7	PC_03J7J4	XP_007686215.1	.
XP_007678837.1	8e-40	145.4	3.6	PC_032CKH	PC_032CKH	PC_032CKH	PC_03813O	PC_02YYAC	OAL46779.1	.
XP_007678837.1	1.1e-39	144.9	8.7	PC_032CKH	PC_032CKH	PC_032CKH	PC_03813O	PC_06YT5K	XP_007699156.1	.
XP_007678837.1	5.4e-11	52.2	0.1	PC_032CKH	PC_07TVM3	PC_07TVM3	PC_07TVM3	PC_0144CN	.	N1JJH4#PHI:6351__PHI:6356
XP_007678837.1	3e-05	33.7	0.1	PC_032CKH	PC_04SK9M	PC_02LGPA	PC_057FE7	PC_04MYW5	bgh03782_CSEP0152	.
XP_007678837.1	4.8e-05	33	0	PC_032CKH	PC_04SK9M	PC_07TVM3	PC_04SK9M	PC_019LO3	bgh01362_CSEP0027	.
XP_007678837.1	0.00029	30.5	0	PC_032CKH	PC_04SK9M	PC_07TVM3	PC_06EWH0	PC_042HHN	bghG001947000001001_CSEP0340	.
XP_007678837.1	0.00042	29.9	0.1	.	.	.	PC_07KDPQ	PC_00TQNV	BgtE_5665	.
XP_007678837.1	0.00044	29.9	0	PC_032CKH	PC_04SK9M	PC_02LGPA	PC_045HU3	PC_06CGDC	BghBEC1054	N1JJ94#PHI:2903__PHI:8918
XP_007678837.1	0.00047	29.8	0	PC_032CKH	PC_04SK9M	PC_07TVM3	PC_04SK9M	PC_046YSU	BgtE_10117	.
XP_007678837.1	0.0013	28.3	0.2	PC_032CKH	PC_04SK9M	PC_07TVM3	PC_06EWH0	PC_02EIXR	BgtE_20090	.
XP_007678837.1	0.0025	27.4	0.1	PC_032CKH	PC_04SK9M	PC_02LGPA	PC_02LGPA	PC_06YU6X	BgtE_20026	.
XP_007678837.1	0.0072	25.9	0	PC_032CKH	PC_04SK9M	PC_07TVM3	PC_06EWH0	PC_06EWH0	bgh01363_CSEP0028	.
XP_007678837.1	0.0092	25.6	0	PC_032CKH	PC_04SK9M	PC_02LGPA	PC_045HU3	PC_03WJP1	BgtE_5843	.
XP_014077357.1	9.3e-50	177.8	0.2	PC_032CKH	PC_032CKH	PC_032CKH	PC_05TZZ7	PC_03J7J4	XP_007686215.1	.
XP_014077357.1	1.4e-49	177.2	0.2	PC_032CKH	PC_032CKH	PC_032CKH	PC_05TZZ7	PC_033ZT1	XP_014077357.1	.
XP_014077357.1	8.8e-49	174.7	1.1	PC_032CKH	PC_032CKH	PC_032CKH	PC_05TZZ7	PC_01W94Z	XP_001935864.1	.
XP_014077357.1	9e-49	174.6	0.3	PC_032CKH	PC_032CKH	PC_032CKH	PC_03813O	PC_06YT5K	XP_007699156.1	.
XP_014077357.1	9.5e-49	174.6	1.6	PC_032CKH	PC_032CKH	PC_032CKH	PC_05TZZ7	PC_074VZ6	KXT12958.1	.
XP_014077357.1	1e-48	174.4	0.2	PC_032CKH	PC_032CKH	PC_032CKH	PC_03813O	PC_02VPHL	KNG46663.1	.
XP_014077357.1	1.5e-48	173.9	0.1	PC_032CKH	PC_032CKH	PC_032CKH	PC_03813O	PC_02YYAC	OAL46779.1	.
XP_014077357.1	5.7e-48	172	0.4	PC_032CKH	PC_032CKH	PC_032CKH	PC_02OSJL	PC_074DYU	XP_008025738.1	.
XP_014077357.1	2.1e-47	170.2	0.3	PC_032CKH	PC_032CKH	PC_032CKH	PC_05TZZ7	PC_00I4NO	XP_001800520.1	.
XP_014077357.1	1.9e-45	163.9	0.3	PC_032CKH	PC_032CKH	PC_032CKH	PC_05TZZ7	PC_05Y2Z3	XP_007580207.1	.
XP_014077357.1	3.7e-45	162.9	0.9	PC_032CKH	PC_032CKH	PC_032CKH	PC_05TZZ7	PC_00FKSB	KEQ67658.1	.
XP_014077357.1	6e-45	162.2	2.7	PC_032CKH	PC_032CKH	PC_032CKH	PC_05TZZ7	PC_029A5G	EME45057.1	.
XP_014077357.1	3.2e-44	159.9	0.6	PC_032CKH	PC_032CKH	PC_032CKH	PC_05TZZ7	PC_05K25V	XP_016761200.1	.
XP_014077357.1	9.3e-44	158.4	1	PC_032CKH	PC_032CKH	PC_032CKH	PC_05TZZ7	PC_00X91O	KJY01809.1	.
XP_014077357.1	2.2e-43	157.2	0.3	PC_032CKH	PC_032CKH	PC_032CKH	PC_05TZZ7	PC_03OB87	XP_018034946.1	.
XP_014077357.1	2.3e-43	157.1	0.7	PC_032CKH	PC_032CKH	PC_032CKH	PC_05TZZ7	PC_05PHBZ	Zt6	.
XP_014077357.1	4.6e-43	156.1	0.1	PC_032CKH	PC_032CKH	PC_032CKH	PC_02OSJL	PC_07JLES	OCK93132.1	.
XP_014077357.1	5.3e-43	155.9	0.3	PC_032CKH	PC_032CKH	PC_032CKH	PC_05TZZ7	PC_03IAAV	XP_013431971.1	.
XP_014077357.1	1.7e-42	154.3	0.3	PC_032CKH	PC_032CKH	PC_032CKH	PC_05TZZ7	PC_01IDPF	XP_013344128.1	.
XP_014077357.1	3.1e-41	150.2	0.3	PC_032CKH	PC_032CKH	PC_032CKH	PC_05TZZ7	PC_00FHWY	KEQ81621.1	.
XP_014077357.1	5e-40	146.3	5	PC_032CKH	PC_032CKH	PC_032CKH	PC_05TZZ7	PC_06PA0H	XP_007678837.1	.
XP_014077357.1	1.9e-08	43.9	0	PC_032CKH	PC_07TVM3	PC_07TVM3	PC_07TVM3	PC_0144CN	.	N1JJH4#PHI:6351__PHI:6356
XP_014077357.1	0.00066	29.2	0	PC_032CKH	PC_04SK9M	PC_07TVM3	PC_06EWH0	PC_042HHN	bghG001947000001001_CSEP0340	.
XP_014077357.1	0.0011	28.5	0.2	PC_032CKH	PC_04SK9M	PC_07TVM3	PC_06EWH0	PC_02EIXR	BgtE_20090	.
XP_014077357.1	0.0027	27.2	0.1	.	.	.	PC_07KDPQ	PC_00TQNV	BgtE_5665	.
XP_014077357.1	0.0027	27.2	0.1	PC_032CKH	PC_04SK9M	PC_02LGPA	PC_057FE7	PC_04MYW5	bgh03782_CSEP0152	.
AKM21218.1	3.5e-39	141.8	0.1	PC_07OLPP	PC_07OLPP	PC_07OLPP	PC_06BL7Q	PC_00W7XD	EUC36307.1	.
AKM21218.1	6.6e-39	140.9	0.2	.	.	.	PC_023OAC	PC_023OAC	AKM21218.1	.
AKM21218.1	8.6e-39	140.6	0	PC_07OLPP	PC_07OLPP	PC_07OLPP	PC_06BL7Q	PC_00NW1X	EUN25607.1	.
AKM21218.1	4.7e-36	131.8	0.1	PC_07OLPP	PC_07OLPP	PC_07OLPP	PC_06BL7Q	PC_048I6Z	EUC44184.1	.
AKM21218.1	1.5e-30	114.1	0	PC_07OLPP	PC_07OLPP	PC_07OLPP	PC_06BL7Q	PC_017ZET	EKG15312.1	.
AKM21218.1	5.3e-21	83.6	0.1	PC_03B2DN	PC_01UOBI	PC_03B2DN	PC_01UOBI	PC_03LRAF	PtrToxA	P78737#PHI:534__PHI:8380
AKM21218.1	6.3e-21	83.3	0.8	PC_03B2DN	PC_01UOBI	PC_03B2DN	PC_01UOBI	PC_022CB0	PnToxA	Q0TVA4#PHI:1081
AKM21218.1	2.7e-20	81.3	0.3	PC_07OLPP	PC_07OLPP	PC_07OLPP	PC_02N99O	PC_01I94C	Fom_2;FOMG_19011	W9ZT25#PHI:5067
AKM21218.1	2.8e-14	62	0.1	PC_03B2DN	PC_01UOBI	PC_03B2DN	PC_01UOBI	PC_01UOBI	ChToxA	M2URZ2#PHI:4924
XP_007686215.1	1.2e-49	177.5	0.2	PC_032CKH	PC_032CKH	PC_032CKH	PC_05TZZ7	PC_03J7J4	XP_007686215.1	.
XP_007686215.1	4.3e-49	175.7	0.2	PC_032CKH	PC_032CKH	PC_032CKH	PC_03813O	PC_02VPHL	KNG46663.1	.
XP_007686215.1	1.1e-48	174.3	0.2	PC_032CKH	PC_032CKH	PC_032CKH	PC_05TZZ7	PC_033ZT1	XP_014077357.1	.
XP_007686215.1	1.2e-48	174.2	1.1	PC_032CKH	PC_032CKH	PC_032CKH	PC_05TZZ7	PC_01W94Z	XP_001935864.1	.
XP_007686215.1	1.4e-48	174	1.5	PC_032CKH	PC_032CKH	PC_032CKH	PC_05TZZ7	PC_074VZ6	KXT12958.1	.
XP_007686215.1	1.6e-48	173.8	0.1	PC_032CKH	PC_032CKH	PC_032CKH	PC_03813O	PC_02YYAC	OAL46779.1	.
XP_007686215.1	5.7e-48	172	0.3	PC_032CKH	PC_032CKH	PC_032CKH	PC_03813O	PC_06YT5K	XP_007699156.1	.
XP_007686215.1	7.8e-48	171.6	0.4	PC_032CKH	PC_032CKH	PC_032CKH	PC_02OSJL	PC_074DYU	XP_008025738.1	.
XP_007686215.1	1.2e-47	171	0.3	PC_032CKH	PC_032CKH	PC_032CKH	PC_05TZZ7	PC_00I4NO	XP_001800520.1	.
XP_007686215.1	2.8e-45	163.3	0.3	PC_032CKH	PC_032CKH	PC_032CKH	PC_05TZZ7	PC_05Y2Z3	XP_007580207.1	.
XP_007686215.1	6.9e-45	162	0.9	PC_032CKH	PC_032CKH	PC_032CKH	PC_05TZZ7	PC_00FKSB	KEQ67658.1	.
XP_007686215.1	1.5e-44	161	2.8	PC_032CKH	PC_032CKH	PC_032CKH	PC_05TZZ7	PC_029A5G	EME45057.1	.
XP_007686215.1	5.2e-44	159.2	0.6	PC_032CKH	PC_032CKH	PC_032CKH	PC_05TZZ7	PC_05K25V	XP_016761200.1	.
XP_007686215.1	1.3e-43	157.9	1	PC_032CKH	PC_032CKH	PC_032CKH	PC_05TZZ7	PC_00X91O	KJY01809.1	.
XP_007686215.1	2.8e-43	156.8	0.7	PC_032CKH	PC_032CKH	PC_032CKH	PC_05TZZ7	PC_05PHBZ	Zt6	.
XP_007686215.1	4.3e-43	156.2	0.3	PC_032CKH	PC_032CKH	PC_032CKH	PC_05TZZ7	PC_03OB87	XP_018034946.1	.
XP_007686215.1	5.2e-43	156	0.4	PC_032CKH	PC_032CKH	PC_032CKH	PC_05TZZ7	PC_03IAAV	XP_013431971.1	.
XP_007686215.1	5.9e-43	155.8	0.1	PC_032CKH	PC_032CKH	PC_032CKH	PC_02OSJL	PC_07JLES	OCK93132.1	.
XP_007686215.1	5.4e-42	152.7	0.3	PC_032CKH	PC_032CKH	PC_032CKH	PC_05TZZ7	PC_01IDPF	XP_013344128.1	.
XP_007686215.1	8.8e-41	148.7	0.3	PC_032CKH	PC_032CKH	PC_032CKH	PC_05TZZ7	PC_00FHWY	KEQ81621.1	.
XP_007686215.1	1.5e-39	144.7	6	PC_032CKH	PC_032CKH	PC_032CKH	PC_05TZZ7	PC_06PA0H	XP_007678837.1	.
XP_007686215.1	6.1e-08	42.3	0.1	PC_032CKH	PC_07TVM3	PC_07TVM3	PC_07TVM3	PC_0144CN	.	N1JJH4#PHI:6351__PHI:6356
XP_007686215.1	0.00063	29.3	0.1	PC_032CKH	PC_04SK9M	PC_07TVM3	PC_06EWH0	PC_042HHN	bghG001947000001001_CSEP0340	.
XP_007686215.1	0.00096	28.7	0.3	PC_032CKH	PC_04SK9M	PC_07TVM3	PC_06EWH0	PC_02EIXR	BgtE_20090	.
XP_007686215.1	0.0029	27.1	0.1	.	.	.	PC_07KDPQ	PC_00TQNV	BgtE_5665	.
XP_007686215.1	0.0033	27	0.1	PC_032CKH	PC_04SK9M	PC_02LGPA	PC_057FE7	PC_04MYW5	bgh03782_CSEP0152	.
EUC44184.1	1.3e-60	213.1	0.1	PC_07OLPP	PC_07OLPP	PC_07OLPP	PC_06BL7Q	PC_048I6Z	EUC44184.1	.
EUC44184.1	1.6e-60	212.9	0.2	PC_07OLPP	PC_07OLPP	PC_07OLPP	PC_06BL7Q	PC_00NW1X	EUN25607.1	.
EUC44184.1	6.4e-60	210.9	0.1	PC_07OLPP	PC_07OLPP	PC_07OLPP	PC_06BL7Q	PC_00W7XD	EUC36307.1	.
EUC44184.1	5.6e-58	204.6	0.2	PC_07OLPP	PC_07OLPP	PC_07OLPP	PC_06BL7Q	PC_017ZET	EKG15312.1	.
EUC44184.1	6e-41	149.2	0	PC_07OLPP	PC_07OLPP	PC_07OLPP	PC_06BL7Q	PC_05VIKZ	ChEC13	.
EUC44184.1	7.9e-40	145.5	1.7	PC_07OLPP	PC_07OLPP	PC_07OLPP	PC_05RNUZ	PC_00EZ1V	EXF72942.1	.
EUC44184.1	4.2e-37	136.7	3.1	PC_07OLPP	PC_07OLPP	PC_07OLPP	PC_08GN1D	PC_02EMBJ	CCE26799.1	.
EUC44184.1	1.7e-36	134.7	0.2	PC_07OLPP	PC_07OLPP	PC_07OLPP	PC_05RNUZ	PC_01F8GP	XP003298007.1	.
EUC44184.1	2e-35	131.2	1.5	PC_07OLPP	PC_07OLPP	PC_07OLPP	PC_08GN1D	PC_00DGAU	CCE26798.1	.
EUC44184.1	6.3e-34	126.3	4.8	PC_07OLPP	PC_07OLPP	PC_07OLPP	PC_02N99O	PC_01I94C	Fom_2;FOMG_19011	W9ZT25#PHI:5067
EUC44184.1	6.8e-23	90.5	0	.	.	.	PC_023OAC	PC_023OAC	AKM21218.1	.
EUC44184.1	1.7e-20	82.7	0.2	PC_03B2DN	PC_01UOBI	PC_03B2DN	PC_01UOBI	PC_022CB0	PnToxA	Q0TVA4#PHI:1081
EUC44184.1	7.7e-20	80.5	0.2	PC_03B2DN	PC_01UOBI	PC_03B2DN	PC_01UOBI	PC_03LRAF	PtrToxA	P78737#PHI:534__PHI:8380
EUC44184.1	6.8e-13	57.9	0	PC_03B2DN	PC_01UOBI	PC_03B2DN	PC_01UOBI	PC_01UOBI	ChToxA	M2URZ2#PHI:4924
XP_007699156.1	1e-49	177.7	0.2	PC_032CKH	PC_032CKH	PC_032CKH	PC_05TZZ7	PC_03J7J4	XP_007686215.1	.
XP_007699156.1	1.6e-49	177	0.2	PC_032CKH	PC_032CKH	PC_032CKH	PC_05TZZ7	PC_033ZT1	XP_014077357.1	.
XP_007699156.1	5.6e-49	175.3	0.3	PC_032CKH	PC_032CKH	PC_032CKH	PC_03813O	PC_06YT5K	XP_007699156.1	.
XP_007699156.1	6.5e-49	175.1	0.3	PC_032CKH	PC_032CKH	PC_032CKH	PC_03813O	PC_02VPHL	KNG46663.1	.
XP_007699156.1	8.2e-49	174.8	1.2	PC_032CKH	PC_032CKH	PC_032CKH	PC_05TZZ7	PC_01W94Z	XP_001935864.1	.
XP_007699156.1	1.2e-48	174.3	0.2	PC_032CKH	PC_032CKH	PC_032CKH	PC_03813O	PC_02YYAC	OAL46779.1	.
XP_007699156.1	2.8e-48	173	1.7	PC_032CKH	PC_032CKH	PC_032CKH	PC_05TZZ7	PC_074VZ6	KXT12958.1	.
XP_007699156.1	1.1e-47	171.1	0.4	PC_032CKH	PC_032CKH	PC_032CKH	PC_02OSJL	PC_074DYU	XP_008025738.1	.
XP_007699156.1	2e-47	170.3	0.3	PC_032CKH	PC_032CKH	PC_032CKH	PC_05TZZ7	PC_00I4NO	XP_001800520.1	.
XP_007699156.1	2.9e-45	163.3	0.3	PC_032CKH	PC_032CKH	PC_032CKH	PC_05TZZ7	PC_05Y2Z3	XP_007580207.1	.
XP_007699156.1	5.9e-45	162.3	1	PC_032CKH	PC_032CKH	PC_032CKH	PC_05TZZ7	PC_00FKSB	KEQ67658.1	.
XP_007699156.1	1.6e-44	160.8	3.1	PC_032CKH	PC_032CKH	PC_032CKH	PC_05TZZ7	PC_029A5G	EME45057.1	.
XP_007699156.1	5.6e-44	159.1	0.7	PC_032CKH	PC_032CKH	PC_032CKH	PC_05TZZ7	PC_05K25V	XP_016761200.1	.
XP_007699156.1	1.4e-43	157.8	1.2	PC_032CKH	PC_032CKH	PC_032CKH	PC_05TZZ7	PC_00X91O	KJY01809.1	.
XP_007699156.1	2.8e-43	156.8	0.8	PC_032CKH	PC_032CKH	PC_032CKH	PC_05TZZ7	PC_05PHBZ	Zt6	.
XP_007699156.1	2.8e-43	156.8	0.1	PC_032CKH	PC_032CKH	PC_032CKH	PC_02OSJL	PC_07JLES	OCK93132.1	.
XP_007699156.1	3.5e-43	156.5	0.3	PC_032CKH	PC_032CKH	PC_032CKH	PC_05TZZ7	PC_03OB87	XP_018034946.1	.
XP_007699156.1	9.3e-43	155.1	0.4	PC_032CKH	PC_032CKH	PC_032CKH	PC_05TZZ7	PC_03IAAV	XP_013431971.1	.
XP_007699156.1	5.5e-42	152.6	0.4	PC_032CKH	PC_032CKH	PC_032CKH	PC_05TZZ7	PC_01IDPF	XP_013344128.1	.
XP_007699156.1	9.1e-41	148.7	0.3	PC_032CKH	PC_032CKH	PC_032CKH	PC_05TZZ7	PC_00FHWY	KEQ81621.1	.
XP_007699156.1	6.8e-40	145.9	4.5	PC_032CKH	PC_032CKH	PC_032CKH	PC_05TZZ7	PC_06PA0H	XP_007678837.1	.
XP_007699156.1	2.9e-08	43.3	0	PC_032CKH	PC_07TVM3	PC_07TVM3	PC_07TVM3	PC_0144CN	.	N1JJH4#PHI:6351__PHI:6356
XP_007699156.1	0.0006	29.3	0	PC_032CKH	PC_04SK9M	PC_07TVM3	PC_06EWH0	PC_042HHN	bghG001947000001001_CSEP0340	.
XP_007699156.1	0.0016	27.9	0.1	PC_032CKH	PC_04SK9M	PC_07TVM3	PC_06EWH0	PC_02EIXR	BgtE_20090	.
XP_007699156.1	0.002	27.6	0.1	.	.	.	PC_07KDPQ	PC_00TQNV	BgtE_5665	.
XP_007699156.1	0.0024	27.4	0.1	PC_032CKH	PC_04SK9M	PC_02LGPA	PC_057FE7	PC_04MYW5	bgh03782_CSEP0152	.
XP_007699156.1	0.0069	25.9	0	PC_032CKH	PC_04SK9M	PC_02LGPA	PC_045HU3	PC_06CGDC	BghBEC1054	N1JJ94#PHI:2903__PHI:8918
XP_007699156.1	0.0079	25.7	0	PC_032CKH	PC_04SK9M	PC_07TVM3	PC_04SK9M	PC_019LO3	bgh01362_CSEP0027	.
EUN25607.1	2.8e-62	218.6	0.1	PC_07OLPP	PC_07OLPP	PC_07OLPP	PC_06BL7Q	PC_00NW1X	EUN25607.1	.
EUN25607.1	6.9e-62	217.3	0.1	PC_07OLPP	PC_07OLPP	PC_07OLPP	PC_06BL7Q	PC_00W7XD	EUC36307.1	.
EUN25607.1	1.1e-57	203.6	0.1	PC_07OLPP	PC_07OLPP	PC_07OLPP	PC_06BL7Q	PC_017ZET	EKG15312.1	.
EUN25607.1	5.6e-55	194.8	0.1	PC_07OLPP	PC_07OLPP	PC_07OLPP	PC_06BL7Q	PC_048I6Z	EUC44184.1	.
EUN25607.1	1.1e-42	154.9	0	PC_07OLPP	PC_07OLPP	PC_07OLPP	PC_06BL7Q	PC_05VIKZ	ChEC13	.
EUN25607.1	3.1e-41	150.1	1	PC_07OLPP	PC_07OLPP	PC_07OLPP	PC_05RNUZ	PC_00EZ1V	EXF72942.1	.
EUN25607.1	1.7e-40	147.7	0	PC_07OLPP	PC_07OLPP	PC_07OLPP	PC_05RNUZ	PC_01F8GP	XP003298007.1	.
EUN25607.1	8e-37	135.8	2.9	PC_07OLPP	PC_07OLPP	PC_07OLPP	PC_08GN1D	PC_02EMBJ	CCE26799.1	.
EUN25607.1	1.3e-35	131.8	1.2	PC_07OLPP	PC_07OLPP	PC_07OLPP	PC_08GN1D	PC_00DGAU	CCE26798.1	.
EUN25607.1	1.5e-34	128.4	4.1	PC_07OLPP	PC_07OLPP	PC_07OLPP	PC_02N99O	PC_01I94C	Fom_2;FOMG_19011	W9ZT25#PHI:5067
EUN25607.1	9.6e-23	90	0	.	.	.	PC_023OAC	PC_023OAC	AKM21218.1	.
EUN25607.1	5.6e-19	77.7	0.3	PC_03B2DN	PC_01UOBI	PC_03B2DN	PC_01UOBI	PC_022CB0	PnToxA	Q0TVA4#PHI:1081
EUN25607.1	2.2e-18	75.8	0.3	PC_03B2DN	PC_01UOBI	PC_03B2DN	PC_01UOBI	PC_03LRAF	PtrToxA	P78737#PHI:534__PHI:8380
EUN25607.1	5.2e-12	55.1	0	PC_03B2DN	PC_01UOBI	PC_03B2DN	PC_01UOBI	PC_01UOBI	ChToxA	M2URZ2#PHI:4924
EUC36307.1	1.1e-64	226.5	0.1	PC_07OLPP	PC_07OLPP	PC_07OLPP	PC_06BL7Q	PC_00NW1X	EUN25607.1	.
EUC36307.1	1.3e-64	226.1	0.1	PC_07OLPP	PC_07OLPP	PC_07OLPP	PC_06BL7Q	PC_00W7XD	EUC36307.1	.
EUC36307.1	6.5e-60	210.9	0.1	PC_07OLPP	PC_07OLPP	PC_07OLPP	PC_06BL7Q	PC_017ZET	EKG15312.1	.
EUC36307.1	1.4e-57	203.3	0.1	PC_07OLPP	PC_07OLPP	PC_07OLPP	PC_06BL7Q	PC_048I6Z	EUC44184.1	.
EUC36307.1	4.4e-43	156.1	0	PC_07OLPP	PC_07OLPP	PC_07OLPP	PC_06BL7Q	PC_05VIKZ	ChEC13	.
EUC36307.1	3.1e-41	150.2	1	PC_07OLPP	PC_07OLPP	PC_07OLPP	PC_05RNUZ	PC_00EZ1V	EXF72942.1	.
EUC36307.1	3.9e-37	136.8	2.7	PC_07OLPP	PC_07OLPP	PC_07OLPP	PC_08GN1D	PC_02EMBJ	CCE26799.1	.
EUC36307.1	1.6e-36	134.8	0.1	PC_07OLPP	PC_07OLPP	PC_07OLPP	PC_05RNUZ	PC_01F8GP	XP003298007.1	.
EUC36307.1	6.9e-36	132.7	1.2	PC_07OLPP	PC_07OLPP	PC_07OLPP	PC_08GN1D	PC_00DGAU	CCE26798.1	.
EUC36307.1	2.8e-35	130.8	4.1	PC_07OLPP	PC_07OLPP	PC_07OLPP	PC_02N99O	PC_01I94C	Fom_2;FOMG_19011	W9ZT25#PHI:5067
EUC36307.1	5.4e-25	97.3	0	.	.	.	PC_023OAC	PC_023OAC	AKM21218.1	.
EUC36307.1	6.9e-19	77.5	0.3	PC_03B2DN	PC_01UOBI	PC_03B2DN	PC_01UOBI	PC_022CB0	PnToxA	Q0TVA4#PHI:1081
EUC36307.1	3.1e-18	75.3	0.3	PC_03B2DN	PC_01UOBI	PC_03B2DN	PC_01UOBI	PC_03LRAF	PtrToxA	P78737#PHI:534__PHI:8380
EUC36307.1	5.1e-12	55.1	0	PC_03B2DN	PC_01UOBI	PC_03B2DN	PC_01UOBI	PC_01UOBI	ChToxA	M2URZ2#PHI:4924
bgh01362_CSEP0027	8.6e-36	132.4	0.8	PC_032CKH	PC_032CKH	PC_032CKH	PC_05TZZ7	PC_074VZ6	KXT12958.1	.
bgh01362_CSEP0027	2.4e-34	127.7	0.3	PC_032CKH	PC_032CKH	PC_032CKH	PC_05TZZ7	PC_03OB87	XP_018034946.1	.
bgh01362_CSEP0027	1e-33	125.7	1.3	PC_032CKH	PC_032CKH	PC_032CKH	PC_05TZZ7	PC_029A5G	EME45057.1	.
bgh01362_CSEP0027	1.9e-33	124.8	0.2	PC_032CKH	PC_032CKH	PC_032CKH	PC_05TZZ7	PC_00FKSB	KEQ67658.1	.
bgh01362_CSEP0027	2.6e-33	124.4	0.2	PC_032CKH	PC_032CKH	PC_032CKH	PC_02OSJL	PC_074DYU	XP_008025738.1	.
bgh01362_CSEP0027	9e-33	122.6	0.4	PC_032CKH	PC_032CKH	PC_032CKH	PC_05TZZ7	PC_00X91O	KJY01809.1	.
bgh01362_CSEP0027	2.4e-32	121.2	0.2	PC_032CKH	PC_032CKH	PC_032CKH	PC_05TZZ7	PC_05PHBZ	Zt6	.
bgh01362_CSEP0027	6.5e-32	119.9	0.1	PC_032CKH	PC_032CKH	PC_032CKH	PC_05TZZ7	PC_05Y2Z3	XP_007580207.1	.
bgh01362_CSEP0027	1.2e-31	119	0.1	PC_032CKH	PC_032CKH	PC_032CKH	PC_02OSJL	PC_07JLES	OCK93132.1	.
bgh01362_CSEP0027	1.7e-31	118.5	0.1	PC_032CKH	PC_032CKH	PC_032CKH	PC_05TZZ7	PC_05K25V	XP_016761200.1	.
bgh01362_CSEP0027	2.2e-31	118.1	0.1	PC_032CKH	PC_032CKH	PC_032CKH	PC_05TZZ7	PC_06PA0H	XP_007678837.1	.
bgh01362_CSEP0027	2.9e-31	117.7	0.3	PC_032CKH	PC_032CKH	PC_032CKH	PC_05TZZ7	PC_01W94Z	XP_001935864.1	.
bgh01362_CSEP0027	8.5e-31	116.3	0.1	PC_032CKH	PC_032CKH	PC_032CKH	PC_03813O	PC_02VPHL	KNG46663.1	.
bgh01362_CSEP0027	8.9e-31	116.2	0.1	PC_032CKH	PC_032CKH	PC_032CKH	PC_05TZZ7	PC_03IAAV	XP_013431971.1	.
bgh01362_CSEP0027	1.8e-30	115.2	0.2	PC_032CKH	PC_032CKH	PC_032CKH	PC_05TZZ7	PC_00I4NO	XP_001800520.1	.
bgh01362_CSEP0027	2.1e-30	115	0.1	PC_032CKH	PC_032CKH	PC_032CKH	PC_05TZZ7	PC_01IDPF	XP_013344128.1	.
bgh01362_CSEP0027	4.2e-30	114	0.1	PC_032CKH	PC_032CKH	PC_032CKH	PC_05TZZ7	PC_03J7J4	XP_007686215.1	.
bgh01362_CSEP0027	8.7e-30	113	0.1	PC_032CKH	PC_032CKH	PC_032CKH	PC_05TZZ7	PC_033ZT1	XP_014077357.1	.
bgh01362_CSEP0027	1e-29	112.7	0.2	PC_032CKH	PC_032CKH	PC_032CKH	PC_03813O	PC_06YT5K	XP_007699156.1	.
bgh01362_CSEP0027	1.8e-29	112	0.1	PC_032CKH	PC_032CKH	PC_032CKH	PC_03813O	PC_02YYAC	OAL46779.1	.
bgh01362_CSEP0027	2.6e-29	111.4	0.1	PC_032CKH	PC_032CKH	PC_032CKH	PC_05TZZ7	PC_00FHWY	KEQ81621.1	.
bgh01362_CSEP0027	1.7e-21	86.3	0	PC_032CKH	PC_04SK9M	PC_07TVM3	PC_04SK9M	PC_019LO3	bgh01362_CSEP0027	.
bgh01362_CSEP0027	2.1e-18	76.2	0	PC_032CKH	PC_04SK9M	PC_07TVM3	PC_04SK9M	PC_046YSU	BgtE_10117	.
bgh01362_CSEP0027	2.3e-17	72.9	0	.	.	.	PC_07KDPQ	PC_00TQNV	BgtE_5665	.
bgh01362_CSEP0027	5.7e-16	68.4	0	PC_032CKH	PC_04SK9M	PC_07TVM3	PC_04SK9M	PC_04SK9M	BgtE_20000	.
bgh01362_CSEP0027	2.7e-15	66.2	0	PC_032CKH	PC_04SK9M	PC_07TVM3	PC_06EWH0	PC_042HHN	bghG001947000001001_CSEP0340	.
bgh01362_CSEP0027	3.8e-15	65.8	0.1	PC_032CKH	PC_04SK9M	PC_02LGPA	PC_02LGPA	PC_06YU6X	BgtE_20026	.
bgh01362_CSEP0027	3.9e-15	65.7	0	PC_032CKH	PC_04SK9M	PC_02LGPA	PC_045HU3	PC_06CGDC	BghBEC1054	N1JJ94#PHI:2903__PHI:8918
bgh01362_CSEP0027	4.2e-15	65.6	0.2	PC_032CKH	PC_07TVM3	PC_07TVM3	PC_07TVM3	PC_0144CN	.	N1JJH4#PHI:6351__PHI:6356
bgh01362_CSEP0027	5.9e-15	65.1	0.4	PC_032CKH	PC_04SK9M	PC_07TVM3	PC_06EWH0	PC_02EIXR	BgtE_20090	.
bgh01362_CSEP0027	4.6e-14	62.3	0	PC_032CKH	PC_04SK9M	PC_02LGPA	PC_045HU3	PC_03WJP1	BgtE_5843	.
bgh01362_CSEP0027	1.6e-13	60.6	0	PC_032CKH	PC_04SK9M	PC_07TVM3	PC_06EWH0	PC_06EWH0	bgh01363_CSEP0028	.
bgh01362_CSEP0027	1.6e-13	60.5	0.2	PC_032CKH	PC_04SK9M	PC_02LGPA	PC_057FE7	PC_04MYW5	bgh03782_CSEP0152	.
bgh01362_CSEP0027	1.6e-13	60.5	0.2	PC_032CKH	PC_04SK9M	PC_02LGPA	PC_057FE7	PC_057FE7	BgtE_10124	.
bgh01362_CSEP0027	1.9e-12	57	0	.	.	.	PC_07KDPQ	PC_029V3B	bghG002872000001001_CSEP0374	.
bgh01362_CSEP0027	2.7e-12	56.6	0	PC_032CKH	PC_04SK9M	PC_02LGPA	PC_045HU3	PC_030G6K	BgtE_5842	.
bgh01362_CSEP0027	4.1e-12	56	0	PC_032CKH	PC_04SK9M	PC_02LGPA	PC_02LGPA	PC_018JYX	BgtE_5664	.
bgh01362_CSEP0027	1.2e-11	54.5	0	PC_032CKH	PC_04SK9M	PC_02LGPA	PC_045HU3	PC_072OHB	BgtE_5846	.
bgh01362_CSEP0027	2.3e-11	53.6	0	PC_032CKH	PC_04SK9M	PC_07TVM3	PC_02P3RH	PC_04P05A	BgtE_5901	.
bgh01362_CSEP0027	5.8e-11	52.3	0	PC_032CKH	PC_04SK9M	PC_02LGPA	PC_045HU3	PC_02OBY3	bgh02875_CSEP0065	.
bgh01362_CSEP0027	1.3e-10	51.2	0.7	PC_032CKH	PC_04SK9M	PC_02LGPA	PC_02LGPA	PC_001J67	BgtE_20025	.
bgh01362_CSEP0027	2.8e-10	50.1	0	PC_032CKH	PC_04SK9M	PC_02LGPA	PC_045HU3	PC_06QLKJ	bgh02877_CSEP0066	.
bgh01362_CSEP0027	4e-10	49.6	0.1	PC_032CKH	PC_04SK9M	PC_02LGPA	PC_02LGPA	PC_06YKL9	bghG002857000001001_CSEP0371	.
bgh01362_CSEP0027	7e-10	48.8	0	PC_032CKH	PC_04SK9M	PC_02LGPA	PC_045HU3	PC_019FR5	bgh06532_CSEP0264_BEC1011;bghG008575000001001_CSEP0486	N1JJX4#PHI:2898
bgh01362_CSEP0027	5e-09	46	0	PC_032CKH	PC_04SK9M	PC_02LGPA	PC_045HU3	PC_02FFWU	BgtAvrPm2	.
bgh01362_CSEP0027	1.2e-08	44.8	0	PC_07TVHZ	PC_06AYNY	PC_06AYNY	PC_07TVHZ	PC_00UJYG	BghCSEP0055	.
bgh01362_CSEP0027	1.5e-06	38.1	0	PC_032CKH	PC_04SK9M	PC_02LGPA	PC_02LGPA	PC_03UUC4	BgtAcSP_30091	.
bgh01362_CSEP0027	6.2e-05	32.8	0.1	PC_032CKH	PC_04SK9M	PC_02LGPA	PC_02LGPA	PC_03N4WW	BghAvr_a13	.
bgh01362_CSEP0027	0.0041	26.9	0	PC_00276B	PC_03822Z	PC_02FOBY	PC_02FOBY	PC_03399P	BghCSEP0105	N1J904#PHI:4622
bgh01363_CSEP0028	1.3e-35	131.5	1.3	PC_032CKH	PC_032CKH	PC_032CKH	PC_05TZZ7	PC_074VZ6	KXT12958.1	.
bgh01363_CSEP0028	7.3e-34	125.8	0.5	PC_032CKH	PC_032CKH	PC_032CKH	PC_05TZZ7	PC_00FKSB	KEQ67658.1	.
bgh01363_CSEP0028	1e-33	125.3	0.3	PC_032CKH	PC_032CKH	PC_032CKH	PC_05TZZ7	PC_03OB87	XP_018034946.1	.
bgh01363_CSEP0028	1.1e-33	125.2	0.2	PC_032CKH	PC_032CKH	PC_032CKH	PC_02OSJL	PC_074DYU	XP_008025738.1	.
bgh01363_CSEP0028	2.7e-33	124	1.6	PC_032CKH	PC_032CKH	PC_032CKH	PC_05TZZ7	PC_029A5G	EME45057.1	.
bgh01363_CSEP0028	1.7e-32	121.4	0.5	PC_032CKH	PC_032CKH	PC_032CKH	PC_05TZZ7	PC_00X91O	KJY01809.1	.
bgh01363_CSEP0028	3.4e-32	120.4	0.1	PC_032CKH	PC_032CKH	PC_032CKH	PC_02OSJL	PC_07JLES	OCK93132.1	.
bgh01363_CSEP0028	3.5e-32	120.4	0.3	PC_032CKH	PC_032CKH	PC_032CKH	PC_05TZZ7	PC_05PHBZ	Zt6	.
bgh01363_CSEP0028	4.5e-32	120	0.3	PC_032CKH	PC_032CKH	PC_032CKH	PC_05TZZ7	PC_01W94Z	XP_001935864.1	.
bgh01363_CSEP0028	4.6e-32	120	0.1	PC_032CKH	PC_032CKH	PC_032CKH	PC_03813O	PC_02VPHL	KNG46663.1	.
bgh01363_CSEP0028	9.8e-32	118.9	0.2	PC_032CKH	PC_032CKH	PC_032CKH	PC_05TZZ7	PC_05K25V	XP_016761200.1	.
bgh01363_CSEP0028	1.8e-31	118.1	0.2	PC_032CKH	PC_032CKH	PC_032CKH	PC_05TZZ7	PC_05Y2Z3	XP_007580207.1	.
bgh01363_CSEP0028	1.9e-31	118	0.2	PC_032CKH	PC_032CKH	PC_032CKH	PC_05TZZ7	PC_06PA0H	XP_007678837.1	.
bgh01363_CSEP0028	2.3e-31	117.8	0.2	PC_032CKH	PC_032CKH	PC_032CKH	PC_05TZZ7	PC_00I4NO	XP_001800520.1	.
bgh01363_CSEP0028	5e-31	116.7	0.2	PC_032CKH	PC_032CKH	PC_032CKH	PC_03813O	PC_06YT5K	XP_007699156.1	.
bgh01363_CSEP0028	7.2e-31	116.1	0.2	PC_032CKH	PC_032CKH	PC_032CKH	PC_05TZZ7	PC_03J7J4	XP_007686215.1	.
bgh01363_CSEP0028	8.1e-31	116	0.1	PC_032CKH	PC_032CKH	PC_032CKH	PC_03813O	PC_02YYAC	OAL46779.1	.
bgh01363_CSEP0028	1.1e-30	115.5	0.2	PC_032CKH	PC_032CKH	PC_032CKH	PC_05TZZ7	PC_033ZT1	XP_014077357.1	.
bgh01363_CSEP0028	2e-30	114.7	0.1	PC_032CKH	PC_032CKH	PC_032CKH	PC_05TZZ7	PC_03IAAV	XP_013431971.1	.
bgh01363_CSEP0028	5.8e-30	113.2	0.1	PC_032CKH	PC_032CKH	PC_032CKH	PC_05TZZ7	PC_01IDPF	XP_013344128.1	.
bgh01363_CSEP0028	3.1e-29	110.9	0.1	PC_032CKH	PC_032CKH	PC_032CKH	PC_05TZZ7	PC_00FHWY	KEQ81621.1	.
bgh01363_CSEP0028	1.9e-19	79.3	0	PC_032CKH	PC_04SK9M	PC_07TVM3	PC_06EWH0	PC_06EWH0	bgh01363_CSEP0028	.
bgh01363_CSEP0028	1.6e-17	73.1	0	PC_032CKH	PC_04SK9M	PC_07TVM3	PC_04SK9M	PC_019LO3	bgh01362_CSEP0027	.
bgh01363_CSEP0028	2.6e-17	72.5	0	PC_032CKH	PC_04SK9M	PC_02LGPA	PC_045HU3	PC_06CGDC	BghBEC1054	N1JJ94#PHI:2903__PHI:8918
bgh01363_CSEP0028	7.7e-16	67.7	0.3	PC_032CKH	PC_04SK9M	PC_07TVM3	PC_06EWH0	PC_02EIXR	BgtE_20090	.
bgh01363_CSEP0028	1.2e-15	67.1	0	PC_032CKH	PC_04SK9M	PC_07TVM3	PC_04SK9M	PC_046YSU	BgtE_10117	.
bgh01363_CSEP0028	2.8e-15	65.9	0	PC_032CKH	PC_04SK9M	PC_07TVM3	PC_06EWH0	PC_042HHN	bghG001947000001001_CSEP0340	.
bgh01363_CSEP0028	6.7e-15	64.7	0	PC_032CKH	PC_04SK9M	PC_02LGPA	PC_045HU3	PC_03WJP1	BgtE_5843	.
bgh01363_CSEP0028	7.4e-15	64.5	0.1	.	.	.	PC_07KDPQ	PC_00TQNV	BgtE_5665	.
bgh01363_CSEP0028	9.7e-14	60.9	0.3	PC_032CKH	PC_07TVM3	PC_07TVM3	PC_07TVM3	PC_0144CN	.	N1JJH4#PHI:6351__PHI:6356
bgh01363_CSEP0028	2e-13	59.9	0.1	PC_032CKH	PC_04SK9M	PC_02LGPA	PC_057FE7	PC_04MYW5	bgh03782_CSEP0152	.
bgh01363_CSEP0028	6e-13	58.4	0	PC_032CKH	PC_04SK9M	PC_02LGPA	PC_045HU3	PC_030G6K	BgtE_5842	.
bgh01363_CSEP0028	6.7e-13	58.2	0	PC_032CKH	PC_04SK9M	PC_07TVM3	PC_04SK9M	PC_04SK9M	BgtE_20000	.
bgh01363_CSEP0028	7.4e-13	58.1	0.1	PC_032CKH	PC_04SK9M	PC_02LGPA	PC_02LGPA	PC_06YU6X	BgtE_20026	.
bgh01363_CSEP0028	1e-12	57.6	0.2	PC_032CKH	PC_04SK9M	PC_02LGPA	PC_057FE7	PC_057FE7	BgtE_10124	.
bgh01363_CSEP0028	1.2e-12	57.4	0	PC_032CKH	PC_04SK9M	PC_02LGPA	PC_045HU3	PC_072OHB	BgtE_5846	.
bgh01363_CSEP0028	9.9e-12	54.5	0	PC_032CKH	PC_04SK9M	PC_07TVM3	PC_02P3RH	PC_04P05A	BgtE_5901	.
bgh01363_CSEP0028	1.2e-11	54.2	0	PC_032CKH	PC_04SK9M	PC_02LGPA	PC_045HU3	PC_06QLKJ	bgh02877_CSEP0066	.
bgh01363_CSEP0028	2e-11	53.5	0	PC_032CKH	PC_04SK9M	PC_02LGPA	PC_045HU3	PC_02OBY3	bgh02875_CSEP0065	.
bgh01363_CSEP0028	6.1e-11	51.9	0	PC_032CKH	PC_04SK9M	PC_02LGPA	PC_02LGPA	PC_018JYX	BgtE_5664	.
bgh01363_CSEP0028	1.2e-10	50.9	0	.	.	.	PC_07KDPQ	PC_029V3B	bghG002872000001001_CSEP0374	.
bgh01363_CSEP0028	1.2e-10	50.9	0	PC_032CKH	PC_04SK9M	PC_02LGPA	PC_045HU3	PC_019FR5	bgh06532_CSEP0264_BEC1011;bghG008575000001001_CSEP0486	N1JJX4#PHI:2898
bgh01363_CSEP0028	6.3e-10	48.6	0	PC_032CKH	PC_04SK9M	PC_02LGPA	PC_045HU3	PC_02FFWU	BgtAvrPm2	.
bgh01363_CSEP0028	1.2e-09	47.7	0.7	PC_032CKH	PC_04SK9M	PC_02LGPA	PC_02LGPA	PC_001J67	BgtE_20025	.
bgh01363_CSEP0028	2.7e-08	43.4	0.1	PC_032CKH	PC_04SK9M	PC_02LGPA	PC_02LGPA	PC_06YKL9	bghG002857000001001_CSEP0371	.
bgh01363_CSEP0028	4.5e-07	39.4	0	PC_07TVHZ	PC_06AYNY	PC_06AYNY	PC_07TVHZ	PC_00UJYG	BghCSEP0055	.
bgh01363_CSEP0028	0.00012	31.6	0	PC_032CKH	PC_04SK9M	PC_02LGPA	PC_02LGPA	PC_03UUC4	BgtAcSP_30091	.
bgh01363_CSEP0028	0.00021	30.8	0.1	PC_032CKH	PC_04SK9M	PC_02LGPA	PC_02LGPA	PC_03N4WW	BghAvr_a13	.
bgh02875_CSEP0065	1.5e-33	125.2	0.8	PC_032CKH	PC_032CKH	PC_032CKH	PC_05TZZ7	PC_074VZ6	KXT12958.1	.
bgh02875_CSEP0065	1.2e-31	119	0.2	PC_032CKH	PC_032CKH	PC_032CKH	PC_05TZZ7	PC_03OB87	XP_018034946.1	.
bgh02875_CSEP0065	1.8e-31	118.4	0.4	PC_032CKH	PC_032CKH	PC_032CKH	PC_05TZZ7	PC_00FKSB	KEQ67658.1	.
bgh02875_CSEP0065	2.1e-31	118.2	0.1	PC_032CKH	PC_032CKH	PC_032CKH	PC_02OSJL	PC_074DYU	XP_008025738.1	.
bgh02875_CSEP0065	2.1e-31	118.2	1.3	PC_032CKH	PC_032CKH	PC_032CKH	PC_05TZZ7	PC_029A5G	EME45057.1	.
bgh02875_CSEP0065	1.3e-30	115.6	0.1	PC_032CKH	PC_032CKH	PC_032CKH	PC_05TZZ7	PC_06PA0H	XP_007678837.1	.
bgh02875_CSEP0065	1.4e-30	115.6	0.2	PC_032CKH	PC_032CKH	PC_032CKH	PC_05TZZ7	PC_05PHBZ	Zt6	.
bgh02875_CSEP0065	1.4e-30	115.6	0.4	PC_032CKH	PC_032CKH	PC_032CKH	PC_05TZZ7	PC_00X91O	KJY01809.1	.
bgh02875_CSEP0065	1.1e-29	112.6	0.1	PC_032CKH	PC_032CKH	PC_032CKH	PC_05TZZ7	PC_05Y2Z3	XP_007580207.1	.
bgh02875_CSEP0065	2.4e-29	111.6	0.2	PC_032CKH	PC_032CKH	PC_032CKH	PC_05TZZ7	PC_01W94Z	XP_001935864.1	.
bgh02875_CSEP0065	2.5e-29	111.5	0	PC_032CKH	PC_032CKH	PC_032CKH	PC_02OSJL	PC_07JLES	OCK93132.1	.
bgh02875_CSEP0065	6.2e-29	110.2	0.1	PC_032CKH	PC_032CKH	PC_032CKH	PC_03813O	PC_02VPHL	KNG46663.1	.
bgh02875_CSEP0065	1.3e-28	109.2	0.2	PC_032CKH	PC_032CKH	PC_032CKH	PC_05TZZ7	PC_05K25V	XP_016761200.1	.
bgh02875_CSEP0065	1.9e-28	108.7	0.2	PC_032CKH	PC_032CKH	PC_032CKH	PC_05TZZ7	PC_00I4NO	XP_001800520.1	.
bgh02875_CSEP0065	2.4e-28	108.4	0.1	PC_032CKH	PC_032CKH	PC_032CKH	PC_05TZZ7	PC_03IAAV	XP_013431971.1	.
bgh02875_CSEP0065	4.5e-28	107.5	0.1	PC_032CKH	PC_032CKH	PC_032CKH	PC_05TZZ7	PC_01IDPF	XP_013344128.1	.
bgh02875_CSEP0065	4.6e-28	107.4	0.1	PC_032CKH	PC_032CKH	PC_032CKH	PC_05TZZ7	PC_03J7J4	XP_007686215.1	.
bgh02875_CSEP0065	4.6e-28	107.4	0.2	PC_032CKH	PC_032CKH	PC_032CKH	PC_03813O	PC_06YT5K	XP_007699156.1	.
bgh02875_CSEP0065	1e-27	106.3	0.1	PC_032CKH	PC_032CKH	PC_032CKH	PC_05TZZ7	PC_033ZT1	XP_014077357.1	.
bgh02875_CSEP0065	1.5e-27	105.8	0.1	PC_032CKH	PC_032CKH	PC_032CKH	PC_03813O	PC_02YYAC	OAL46779.1	.
bgh02875_CSEP0065	4.2e-27	104.3	0.1	PC_032CKH	PC_032CKH	PC_032CKH	PC_05TZZ7	PC_00FHWY	KEQ81621.1	.
bgh02875_CSEP0065	8.3e-19	77.6	0	PC_032CKH	PC_04SK9M	PC_02LGPA	PC_045HU3	PC_06CGDC	BghBEC1054	N1JJ94#PHI:2903__PHI:8918
bgh02875_CSEP0065	3.9e-18	75.4	0	PC_032CKH	PC_04SK9M	PC_02LGPA	PC_045HU3	PC_03WJP1	BgtE_5843	.
bgh02875_CSEP0065	5.7e-18	74.9	0	PC_032CKH	PC_04SK9M	PC_07TVM3	PC_04SK9M	PC_019LO3	bgh01362_CSEP0027	.
bgh02875_CSEP0065	1.1e-16	70.7	0	PC_032CKH	PC_04SK9M	PC_07TVM3	PC_04SK9M	PC_046YSU	BgtE_10117	.
bgh02875_CSEP0065	1.7e-16	70.1	0	.	.	.	PC_07KDPQ	PC_00TQNV	BgtE_5665	.
bgh02875_CSEP0065	1.8e-16	70	0.3	PC_032CKH	PC_04SK9M	PC_07TVM3	PC_06EWH0	PC_02EIXR	BgtE_20090	.
bgh02875_CSEP0065	3.2e-16	69.2	0.2	PC_032CKH	PC_07TVM3	PC_07TVM3	PC_07TVM3	PC_0144CN	.	N1JJH4#PHI:6351__PHI:6356
bgh02875_CSEP0065	6e-16	68.3	0	PC_032CKH	PC_04SK9M	PC_07TVM3	PC_06EWH0	PC_042HHN	bghG001947000001001_CSEP0340	.
bgh02875_CSEP0065	2.4e-15	66.4	0	PC_032CKH	PC_04SK9M	PC_07TVM3	PC_06EWH0	PC_06EWH0	bgh01363_CSEP0028	.
bgh02875_CSEP0065	5.3e-15	65.3	0	PC_032CKH	PC_04SK9M	PC_02LGPA	PC_045HU3	PC_030G6K	BgtE_5842	.
bgh02875_CSEP0065	9.1e-15	64.5	0.1	PC_032CKH	PC_04SK9M	PC_02LGPA	PC_057FE7	PC_057FE7	BgtE_10124	.
bgh02875_CSEP0065	1.5e-14	63.8	0	PC_032CKH	PC_04SK9M	PC_02LGPA	PC_045HU3	PC_072OHB	BgtE_5846	.
bgh02875_CSEP0065	2e-14	63.4	0.1	PC_032CKH	PC_04SK9M	PC_02LGPA	PC_02LGPA	PC_06YU6X	BgtE_20026	.
bgh02875_CSEP0065	2.4e-14	63.2	0.2	PC_032CKH	PC_04SK9M	PC_02LGPA	PC_057FE7	PC_04MYW5	bgh03782_CSEP0152	.
bgh02875_CSEP0065	4.3e-14	62.4	0	PC_032CKH	PC_04SK9M	PC_07TVM3	PC_04SK9M	PC_04SK9M	BgtE_20000	.
bgh02875_CSEP0065	5e-14	62.2	0	PC_032CKH	PC_04SK9M	PC_02LGPA	PC_045HU3	PC_02OBY3	bgh02875_CSEP0065	.
bgh02875_CSEP0065	2e-13	60.2	0	PC_032CKH	PC_04SK9M	PC_02LGPA	PC_045HU3	PC_06QLKJ	bgh02877_CSEP0066	.
bgh02875_CSEP0065	6e-13	58.7	0	PC_032CKH	PC_04SK9M	PC_02LGPA	PC_045HU3	PC_019FR5	bgh06532_CSEP0264_BEC1011;bghG008575000001001_CSEP0486	N1JJX4#PHI:2898
bgh02875_CSEP0065	8.7e-13	58.2	0	PC_032CKH	PC_04SK9M	PC_02LGPA	PC_02LGPA	PC_018JYX	BgtE_5664	.
bgh02875_CSEP0065	2e-12	57	0	.	.	.	PC_07KDPQ	PC_029V3B	bghG002872000001001_CSEP0374	.
bgh02875_CSEP0065	7.7e-12	55.1	0	PC_032CKH	PC_04SK9M	PC_07TVM3	PC_02P3RH	PC_04P05A	BgtE_5901	.
bgh02875_CSEP0065	1.4e-11	54.2	0.5	PC_032CKH	PC_04SK9M	PC_02LGPA	PC_02LGPA	PC_001J67	BgtE_20025	.
bgh02875_CSEP0065	2.5e-11	53.5	0	PC_032CKH	PC_04SK9M	PC_02LGPA	PC_045HU3	PC_02FFWU	BgtAvrPm2	.
bgh02875_CSEP0065	6.6e-10	48.9	0.1	PC_032CKH	PC_04SK9M	PC_02LGPA	PC_02LGPA	PC_06YKL9	bghG002857000001001_CSEP0371	.
bgh02875_CSEP0065	1.2e-07	41.6	0	PC_07TVHZ	PC_06AYNY	PC_06AYNY	PC_07TVHZ	PC_00UJYG	BghCSEP0055	.
bgh02875_CSEP0065	2.9e-06	37.1	0	PC_032CKH	PC_04SK9M	PC_02LGPA	PC_02LGPA	PC_03UUC4	BgtAcSP_30091	.
bgh02875_CSEP0065	1.8e-05	34.5	0.1	PC_032CKH	PC_04SK9M	PC_02LGPA	PC_02LGPA	PC_03N4WW	BghAvr_a13	.
bgh02875_CSEP0065	0.0037	27.1	0	PC_00276B	PC_03822Z	PC_02FOBY	PC_02FOBY	PC_03399P	BghCSEP0105	N1J904#PHI:4622
bgh02877_CSEP0066	2.2e-34	127.8	1.1	PC_032CKH	PC_032CKH	PC_032CKH	PC_05TZZ7	PC_074VZ6	KXT12958.1	.
bgh02877_CSEP0066	5.8e-34	126.4	0.3	PC_032CKH	PC_032CKH	PC_032CKH	PC_05TZZ7	PC_03OB87	XP_018034946.1	.
bgh02877_CSEP0066	9.8e-33	122.4	0.3	PC_032CKH	PC_032CKH	PC_032CKH	PC_05TZZ7	PC_00FKSB	KEQ67658.1	.
bgh02877_CSEP0066	1.5e-32	121.8	1.3	PC_032CKH	PC_032CKH	PC_032CKH	PC_05TZZ7	PC_029A5G	EME45057.1	.
bgh02877_CSEP0066	2.9e-32	120.9	0.5	PC_032CKH	PC_032CKH	PC_032CKH	PC_05TZZ7	PC_00X91O	KJY01809.1	.
bgh02877_CSEP0066	4.1e-32	120.4	0.2	PC_032CKH	PC_032CKH	PC_032CKH	PC_02OSJL	PC_074DYU	XP_008025738.1	.
bgh02877_CSEP0066	6.7e-32	119.7	0.3	PC_032CKH	PC_032CKH	PC_032CKH	PC_05TZZ7	PC_05PHBZ	Zt6	.
bgh02877_CSEP0066	3.9e-31	117.2	0	PC_032CKH	PC_032CKH	PC_032CKH	PC_02OSJL	PC_07JLES	OCK93132.1	.
bgh02877_CSEP0066	5.5e-31	116.8	0.1	PC_032CKH	PC_032CKH	PC_032CKH	PC_05TZZ7	PC_06PA0H	XP_007678837.1	.
bgh02877_CSEP0066	1.5e-30	115.3	0.3	PC_032CKH	PC_032CKH	PC_032CKH	PC_05TZZ7	PC_01W94Z	XP_001935864.1	.
bgh02877_CSEP0066	2.2e-30	114.8	0.1	PC_032CKH	PC_032CKH	PC_032CKH	PC_05TZZ7	PC_05Y2Z3	XP_007580207.1	.
bgh02877_CSEP0066	2.3e-30	114.8	0.2	PC_032CKH	PC_032CKH	PC_032CKH	PC_05TZZ7	PC_05K25V	XP_016761200.1	.
bgh02877_CSEP0066	2.8e-30	114.5	0.2	PC_032CKH	PC_032CKH	PC_032CKH	PC_03813O	PC_06YT5K	XP_007699156.1	.
bgh02877_CSEP0066	3.5e-30	114.2	0.2	PC_032CKH	PC_032CKH	PC_032CKH	PC_05TZZ7	PC_00I4NO	XP_001800520.1	.
bgh02877_CSEP0066	5.7e-30	113.5	0.1	PC_032CKH	PC_032CKH	PC_032CKH	PC_05TZZ7	PC_03J7J4	XP_007686215.1	.
bgh02877_CSEP0066	7.3e-30	113.1	0.1	PC_032CKH	PC_032CKH	PC_032CKH	PC_05TZZ7	PC_033ZT1	XP_014077357.1	.
bgh02877_CSEP0066	1.3e-29	112.4	1.9	PC_032CKH	PC_032CKH	PC_032CKH	PC_03813O	PC_02VPHL	KNG46663.1	.
bgh02877_CSEP0066	1.9e-29	111.8	0.1	PC_032CKH	PC_032CKH	PC_032CKH	PC_05TZZ7	PC_03IAAV	XP_013431971.1	.
bgh02877_CSEP0066	9.1e-29	109.6	0.1	PC_032CKH	PC_032CKH	PC_032CKH	PC_05TZZ7	PC_01IDPF	XP_013344128.1	.
bgh02877_CSEP0066	1e-28	109.5	0.8	PC_032CKH	PC_032CKH	PC_032CKH	PC_03813O	PC_02YYAC	OAL46779.1	.
bgh02877_CSEP0066	7.5e-28	106.6	0.1	PC_032CKH	PC_032CKH	PC_032CKH	PC_05TZZ7	PC_00FHWY	KEQ81621.1	.
bgh02877_CSEP0066	4.8e-20	81.4	0	PC_032CKH	PC_04SK9M	PC_02LGPA	PC_045HU3	PC_06CGDC	BghBEC1054	N1JJ94#PHI:2903__PHI:8918
bgh02877_CSEP0066	3.4e-17	72.2	0	PC_032CKH	PC_04SK9M	PC_07TVM3	PC_04SK9M	PC_019LO3	bgh01362_CSEP0027	.
bgh02877_CSEP0066	5.4e-17	71.6	0	PC_032CKH	PC_04SK9M	PC_02LGPA	PC_045HU3	PC_03WJP1	BgtE_5843	.
bgh02877_CSEP0066	1.2e-16	70.4	0	PC_032CKH	PC_04SK9M	PC_07TVM3	PC_04SK9M	PC_046YSU	BgtE_10117	.
bgh02877_CSEP0066	3.2e-16	69.1	0	.	.	.	PC_07KDPQ	PC_00TQNV	BgtE_5665	.
bgh02877_CSEP0066	3.6e-16	68.9	0	PC_032CKH	PC_04SK9M	PC_07TVM3	PC_06EWH0	PC_042HHN	bghG001947000001001_CSEP0340	.
bgh02877_CSEP0066	8.8e-16	67.6	0	PC_032CKH	PC_04SK9M	PC_02LGPA	PC_045HU3	PC_030G6K	BgtE_5842	.
bgh02877_CSEP0066	1.8e-15	66.7	0	PC_032CKH	PC_04SK9M	PC_02LGPA	PC_045HU3	PC_06QLKJ	bgh02877_CSEP0066	.
bgh02877_CSEP0066	5.1e-15	65.2	0	PC_032CKH	PC_04SK9M	PC_02LGPA	PC_045HU3	PC_072OHB	BgtE_5846	.
bgh02877_CSEP0066	6.7e-15	64.8	0.2	PC_032CKH	PC_07TVM3	PC_07TVM3	PC_07TVM3	PC_0144CN	.	N1JJH4#PHI:6351__PHI:6356
bgh02877_CSEP0066	1.6e-14	63.6	0	PC_032CKH	PC_04SK9M	PC_07TVM3	PC_06EWH0	PC_06EWH0	bgh01363_CSEP0028	.
bgh02877_CSEP0066	1.9e-14	63.3	0.2	PC_032CKH	PC_04SK9M	PC_07TVM3	PC_06EWH0	PC_02EIXR	BgtE_20090	.
bgh02877_CSEP0066	1.9e-14	63.3	0.1	PC_032CKH	PC_04SK9M	PC_02LGPA	PC_02LGPA	PC_06YU6X	BgtE_20026	.
bgh02877_CSEP0066	4.3e-14	62.2	0	PC_032CKH	PC_04SK9M	PC_07TVM3	PC_04SK9M	PC_04SK9M	BgtE_20000	.
bgh02877_CSEP0066	2.2e-13	59.9	0.2	PC_032CKH	PC_04SK9M	PC_02LGPA	PC_057FE7	PC_057FE7	BgtE_10124	.
bgh02877_CSEP0066	3.4e-13	59.3	0	PC_032CKH	PC_04SK9M	PC_02LGPA	PC_045HU3	PC_019FR5	bgh06532_CSEP0264_BEC1011;bghG008575000001001_CSEP0486	N1JJX4#PHI:2898
bgh02877_CSEP0066	4e-13	59.1	0.2	PC_032CKH	PC_04SK9M	PC_02LGPA	PC_057FE7	PC_04MYW5	bgh03782_CSEP0152	.
bgh02877_CSEP0066	1.5e-12	57.2	0	PC_032CKH	PC_04SK9M	PC_02LGPA	PC_045HU3	PC_02OBY3	bgh02875_CSEP0065	.
bgh02877_CSEP0066	2.5e-12	56.5	0	.	.	.	PC_07KDPQ	PC_029V3B	bghG002872000001001_CSEP0374	.
bgh02877_CSEP0066	5.2e-12	55.5	0	PC_032CKH	PC_04SK9M	PC_02LGPA	PC_02LGPA	PC_018JYX	BgtE_5664	.
bgh02877_CSEP0066	9.7e-12	54.6	0	PC_032CKH	PC_04SK9M	PC_07TVM3	PC_02P3RH	PC_04P05A	BgtE_5901	.
bgh02877_CSEP0066	6.8e-11	51.9	0	PC_032CKH	PC_04SK9M	PC_02LGPA	PC_045HU3	PC_02FFWU	BgtAvrPm2	.
bgh02877_CSEP0066	9.5e-11	51.4	0.6	PC_032CKH	PC_04SK9M	PC_02LGPA	PC_02LGPA	PC_001J67	BgtE_20025	.
bgh02877_CSEP0066	2.2e-09	47	0.1	PC_032CKH	PC_04SK9M	PC_02LGPA	PC_02LGPA	PC_06YKL9	bghG002857000001001_CSEP0371	.
bgh02877_CSEP0066	1.5e-06	37.8	0	PC_07TVHZ	PC_06AYNY	PC_06AYNY	PC_07TVHZ	PC_00UJYG	BghCSEP0055	.
bgh02877_CSEP0066	6.8e-05	32.5	0	PC_032CKH	PC_04SK9M	PC_02LGPA	PC_02LGPA	PC_03UUC4	BgtAcSP_30091	.
bgh02877_CSEP0066	0.00045	29.8	0.1	PC_032CKH	PC_04SK9M	PC_02LGPA	PC_02LGPA	PC_03N4WW	BghAvr_a13	.
bgh03782_CSEP0152	6e-36	132.7	0.2	PC_032CKH	PC_032CKH	PC_032CKH	PC_05TZZ7	PC_03OB87	XP_018034946.1	.
bgh03782_CSEP0152	9.1e-36	132.1	1.7	PC_032CKH	PC_032CKH	PC_032CKH	PC_05TZZ7	PC_074VZ6	KXT12958.1	.
bgh03782_CSEP0152	1e-34	128.8	2.4	PC_032CKH	PC_032CKH	PC_032CKH	PC_05TZZ7	PC_029A5G	EME45057.1	.
bgh03782_CSEP0152	1.3e-34	128.4	0.6	PC_032CKH	PC_032CKH	PC_032CKH	PC_05TZZ7	PC_00FKSB	KEQ67658.1	.
bgh03782_CSEP0152	1.4e-33	125.1	0.1	PC_032CKH	PC_032CKH	PC_032CKH	PC_02OSJL	PC_07JLES	OCK93132.1	.
bgh03782_CSEP0152	1.7e-33	124.8	0.5	PC_032CKH	PC_032CKH	PC_032CKH	PC_02OSJL	PC_074DYU	XP_008025738.1	.
bgh03782_CSEP0152	6.4e-33	123	0.9	PC_032CKH	PC_032CKH	PC_032CKH	PC_05TZZ7	PC_05PHBZ	Zt6	.
bgh03782_CSEP0152	8.1e-33	122.6	1.3	PC_032CKH	PC_032CKH	PC_032CKH	PC_05TZZ7	PC_00X91O	KJY01809.1	.
bgh03782_CSEP0152	1.1e-32	122.2	1.1	PC_032CKH	PC_032CKH	PC_032CKH	PC_05TZZ7	PC_01W94Z	XP_001935864.1	.
bgh03782_CSEP0152	1.8e-32	121.5	0.1	PC_032CKH	PC_032CKH	PC_032CKH	PC_05TZZ7	PC_05Y2Z3	XP_007580207.1	.
bgh03782_CSEP0152	3.2e-32	120.7	0.9	PC_032CKH	PC_032CKH	PC_032CKH	PC_05TZZ7	PC_00I4NO	XP_001800520.1	.
bgh03782_CSEP0152	4.4e-32	120.3	1.5	PC_032CKH	PC_032CKH	PC_032CKH	PC_05TZZ7	PC_03J7J4	XP_007686215.1	.
bgh03782_CSEP0152	5.7e-32	119.9	1	PC_032CKH	PC_032CKH	PC_032CKH	PC_03813O	PC_02VPHL	KNG46663.1	.
bgh03782_CSEP0152	6.2e-32	119.8	0.3	PC_032CKH	PC_032CKH	PC_032CKH	PC_05TZZ7	PC_06PA0H	XP_007678837.1	.
bgh03782_CSEP0152	6.7e-32	119.7	0.2	PC_032CKH	PC_032CKH	PC_032CKH	PC_05TZZ7	PC_03IAAV	XP_013431971.1	.
bgh03782_CSEP0152	1.2e-31	118.8	0.6	PC_032CKH	PC_032CKH	PC_032CKH	PC_05TZZ7	PC_05K25V	XP_016761200.1	.
bgh03782_CSEP0152	1.9e-31	118.2	1.4	PC_032CKH	PC_032CKH	PC_032CKH	PC_05TZZ7	PC_033ZT1	XP_014077357.1	.
bgh03782_CSEP0152	2.1e-31	118.1	0.2	PC_032CKH	PC_032CKH	PC_032CKH	PC_05TZZ7	PC_01IDPF	XP_013344128.1	.
bgh03782_CSEP0152	2.9e-31	117.6	2.4	PC_032CKH	PC_032CKH	PC_032CKH	PC_03813O	PC_06YT5K	XP_007699156.1	.
bgh03782_CSEP0152	2.2e-30	114.8	0.2	PC_032CKH	PC_032CKH	PC_032CKH	PC_05TZZ7	PC_00FHWY	KEQ81621.1	.
bgh03782_CSEP0152	1.7e-29	111.9	0.6	PC_032CKH	PC_032CKH	PC_032CKH	PC_03813O	PC_02YYAC	OAL46779.1	.
bgh03782_CSEP0152	1.8e-17	73.2	0.3	PC_032CKH	PC_04SK9M	PC_02LGPA	PC_057FE7	PC_04MYW5	bgh03782_CSEP0152	.
bgh03782_CSEP0152	8.2e-17	71	0.1	PC_032CKH	PC_04SK9M	PC_02LGPA	PC_057FE7	PC_057FE7	BgtE_10124	.
bgh03782_CSEP0152	1.1e-14	64.2	0	PC_032CKH	PC_04SK9M	PC_07TVM3	PC_04SK9M	PC_019LO3	bgh01362_CSEP0027	.
bgh03782_CSEP0152	1.8e-13	60.3	0	PC_032CKH	PC_04SK9M	PC_02LGPA	PC_045HU3	PC_06CGDC	BghBEC1054	N1JJ94#PHI:2903__PHI:8918
bgh03782_CSEP0152	3.8e-13	59.2	0	PC_032CKH	PC_04SK9M	PC_07TVM3	PC_04SK9M	PC_046YSU	BgtE_10117	.
bgh03782_CSEP0152	7.7e-13	58.2	0	.	.	.	PC_07KDPQ	PC_00TQNV	BgtE_5665	.
bgh03782_CSEP0152	9e-13	58	0.1	PC_032CKH	PC_07TVM3	PC_07TVM3	PC_07TVM3	PC_0144CN	.	N1JJH4#PHI:6351__PHI:6356
bgh03782_CSEP0152	4e-12	55.9	0.1	PC_032CKH	PC_04SK9M	PC_02LGPA	PC_02LGPA	PC_06YU6X	BgtE_20026	.
bgh03782_CSEP0152	3.8e-11	52.8	0	PC_032CKH	PC_04SK9M	PC_07TVM3	PC_06EWH0	PC_042HHN	bghG001947000001001_CSEP0340	.
bgh03782_CSEP0152	1.2e-10	51.1	0	PC_032CKH	PC_04SK9M	PC_07TVM3	PC_04SK9M	PC_04SK9M	BgtE_20000	.
bgh03782_CSEP0152	1.7e-10	50.7	0	PC_032CKH	PC_04SK9M	PC_02LGPA	PC_045HU3	PC_03WJP1	BgtE_5843	.
bgh03782_CSEP0152	1.7e-10	50.6	0	PC_032CKH	PC_04SK9M	PC_02LGPA	PC_045HU3	PC_072OHB	BgtE_5846	.
bgh03782_CSEP0152	3.1e-10	49.8	0	PC_032CKH	PC_04SK9M	PC_07TVM3	PC_06EWH0	PC_06EWH0	bgh01363_CSEP0028	.
bgh03782_CSEP0152	5.5e-10	49	0.2	PC_032CKH	PC_04SK9M	PC_07TVM3	PC_06EWH0	PC_02EIXR	BgtE_20090	.
bgh03782_CSEP0152	1.3e-09	47.8	0	PC_032CKH	PC_04SK9M	PC_02LGPA	PC_02LGPA	PC_018JYX	BgtE_5664	.
bgh03782_CSEP0152	1.4e-09	47.7	0	PC_032CKH	PC_04SK9M	PC_02LGPA	PC_045HU3	PC_030G6K	BgtE_5842	.
bgh03782_CSEP0152	1.5e-09	47.6	0	PC_032CKH	PC_04SK9M	PC_02LGPA	PC_045HU3	PC_06QLKJ	bgh02877_CSEP0066	.
bgh03782_CSEP0152	9.4e-09	45	0	PC_032CKH	PC_04SK9M	PC_02LGPA	PC_045HU3	PC_019FR5	bgh06532_CSEP0264_BEC1011;bghG008575000001001_CSEP0486	N1JJX4#PHI:2898
bgh03782_CSEP0152	1e-08	44.9	0	PC_032CKH	PC_04SK9M	PC_02LGPA	PC_045HU3	PC_02OBY3	bgh02875_CSEP0065	.
bgh03782_CSEP0152	9e-08	41.9	0	PC_032CKH	PC_04SK9M	PC_07TVM3	PC_02P3RH	PC_04P05A	BgtE_5901	.
bgh03782_CSEP0152	3.3e-07	40	0	.	.	.	PC_07KDPQ	PC_029V3B	bghG002872000001001_CSEP0374	.
bgh03782_CSEP0152	8.2e-07	38.8	0	PC_032CKH	PC_04SK9M	PC_02LGPA	PC_045HU3	PC_02FFWU	BgtAvrPm2	.
bgh03782_CSEP0152	2.6e-05	33.9	0.3	PC_032CKH	PC_04SK9M	PC_02LGPA	PC_02LGPA	PC_001J67	BgtE_20025	.
bgh03782_CSEP0152	7.5e-05	32.4	0.1	PC_032CKH	PC_04SK9M	PC_02LGPA	PC_02LGPA	PC_06YKL9	bghG002857000001001_CSEP0371	.
bgh06532_CSEP0264_BEC1011	5.9e-34	126.3	0.8	PC_032CKH	PC_032CKH	PC_032CKH	PC_05TZZ7	PC_074VZ6	KXT12958.1	.
bgh06532_CSEP0264_BEC1011	7.1e-33	122.8	0.2	PC_032CKH	PC_032CKH	PC_032CKH	PC_05TZZ7	PC_03OB87	XP_018034946.1	.
bgh06532_CSEP0264_BEC1011	5.2e-32	120	0.3	PC_032CKH	PC_032CKH	PC_032CKH	PC_05TZZ7	PC_00FKSB	KEQ67658.1	.
bgh06532_CSEP0264_BEC1011	6.4e-32	119.7	1.2	PC_032CKH	PC_032CKH	PC_032CKH	PC_05TZZ7	PC_029A5G	EME45057.1	.
bgh06532_CSEP0264_BEC1011	1.4e-31	118.6	0.4	PC_032CKH	PC_032CKH	PC_032CKH	PC_05TZZ7	PC_00X91O	KJY01809.1	.
bgh06532_CSEP0264_BEC1011	1.5e-31	118.5	0.1	PC_032CKH	PC_032CKH	PC_032CKH	PC_02OSJL	PC_074DYU	XP_008025738.1	.
bgh06532_CSEP0264_BEC1011	3.4e-31	117.4	0.2	PC_032CKH	PC_032CKH	PC_032CKH	PC_05TZZ7	PC_05PHBZ	Zt6	.
bgh06532_CSEP0264_BEC1011	1.3e-30	115.5	0.2	PC_032CKH	PC_032CKH	PC_032CKH	PC_05TZZ7	PC_06PA0H	XP_007678837.1	.
bgh06532_CSEP0264_BEC1011	1.6e-30	115.2	0	PC_032CKH	PC_032CKH	PC_032CKH	PC_02OSJL	PC_07JLES	OCK93132.1	.
bgh06532_CSEP0264_BEC1011	3.3e-30	114.2	0.1	PC_032CKH	PC_032CKH	PC_032CKH	PC_03813O	PC_02VPHL	KNG46663.1	.
bgh06532_CSEP0264_BEC1011	3.5e-30	114.1	0.2	PC_032CKH	PC_032CKH	PC_032CKH	PC_05TZZ7	PC_00I4NO	XP_001800520.1	.
bgh06532_CSEP0264_BEC1011	4.1e-30	113.9	0.2	PC_032CKH	PC_032CKH	PC_032CKH	PC_05TZZ7	PC_01W94Z	XP_001935864.1	.
bgh06532_CSEP0264_BEC1011	6.1e-30	113.3	0.1	PC_032CKH	PC_032CKH	PC_032CKH	PC_05TZZ7	PC_05Y2Z3	XP_007580207.1	.
bgh06532_CSEP0264_BEC1011	8.8e-30	112.8	0.1	PC_032CKH	PC_032CKH	PC_032CKH	PC_05TZZ7	PC_05K25V	XP_016761200.1	.
bgh06532_CSEP0264_BEC1011	1.1e-29	112.5	0.2	PC_032CKH	PC_032CKH	PC_032CKH	PC_03813O	PC_06YT5K	XP_007699156.1	.
bgh06532_CSEP0264_BEC1011	1.9e-29	111.7	0.1	PC_032CKH	PC_032CKH	PC_032CKH	PC_05TZZ7	PC_03J7J4	XP_007686215.1	.
bgh06532_CSEP0264_BEC1011	2.7e-29	111.2	0.1	PC_032CKH	PC_032CKH	PC_032CKH	PC_05TZZ7	PC_03IAAV	XP_013431971.1	.
bgh06532_CSEP0264_BEC1011	6.7e-29	110	0.1	PC_032CKH	PC_032CKH	PC_032CKH	PC_05TZZ7	PC_033ZT1	XP_014077357.1	.
bgh06532_CSEP0264_BEC1011	8.4e-29	109.6	0	PC_032CKH	PC_032CKH	PC_032CKH	PC_03813O	PC_02YYAC	OAL46779.1	.
bgh06532_CSEP0264_BEC1011	1.2e-28	109.1	0.1	PC_032CKH	PC_032CKH	PC_032CKH	PC_05TZZ7	PC_01IDPF	XP_013344128.1	.
bgh06532_CSEP0264_BEC1011	1.2e-27	105.9	0.1	PC_032CKH	PC_032CKH	PC_032CKH	PC_05TZZ7	PC_00FHWY	KEQ81621.1	.
bgh06532_CSEP0264_BEC1011	4.4e-18	75.1	0	PC_032CKH	PC_04SK9M	PC_07TVM3	PC_04SK9M	PC_019LO3	bgh01362_CSEP0027	.
bgh06532_CSEP0264_BEC1011	1.4e-17	73.4	0	PC_032CKH	PC_04SK9M	PC_02LGPA	PC_045HU3	PC_06CGDC	BghBEC1054	N1JJ94#PHI:2903__PHI:8918
bgh06532_CSEP0264_BEC1011	3.1e-16	69.1	0	PC_032CKH	PC_04SK9M	PC_07TVM3	PC_04SK9M	PC_046YSU	BgtE_10117	.
bgh06532_CSEP0264_BEC1011	3.6e-16	68.9	0	.	.	.	PC_07KDPQ	PC_00TQNV	BgtE_5665	.
bgh06532_CSEP0264_BEC1011	5.3e-16	68.4	0.3	PC_032CKH	PC_04SK9M	PC_07TVM3	PC_06EWH0	PC_02EIXR	BgtE_20090	.
bgh06532_CSEP0264_BEC1011	9.7e-16	67.5	0	PC_032CKH	PC_04SK9M	PC_02LGPA	PC_045HU3	PC_03WJP1	BgtE_5843	.
bgh06532_CSEP0264_BEC1011	1e-15	67.4	0	PC_032CKH	PC_04SK9M	PC_07TVM3	PC_06EWH0	PC_042HHN	bghG001947000001001_CSEP0340	.
bgh06532_CSEP0264_BEC1011	1.9e-15	66.5	0.1	PC_032CKH	PC_07TVM3	PC_07TVM3	PC_07TVM3	PC_0144CN	.	N1JJH4#PHI:6351__PHI:6356
bgh06532_CSEP0264_BEC1011	8.4e-15	64.5	0.1	PC_032CKH	PC_04SK9M	PC_02LGPA	PC_057FE7	PC_057FE7	BgtE_10124	.
bgh06532_CSEP0264_BEC1011	3e-14	62.7	0	PC_032CKH	PC_04SK9M	PC_07TVM3	PC_06EWH0	PC_06EWH0	bgh01363_CSEP0028	.
bgh06532_CSEP0264_BEC1011	3.6e-14	62.4	0.2	PC_032CKH	PC_04SK9M	PC_02LGPA	PC_057FE7	PC_04MYW5	bgh03782_CSEP0152	.
bgh06532_CSEP0264_BEC1011	3.9e-14	62.3	0.1	PC_032CKH	PC_04SK9M	PC_02LGPA	PC_02LGPA	PC_06YU6X	BgtE_20026	.
bgh06532_CSEP0264_BEC1011	1.2e-13	60.8	0	PC_032CKH	PC_04SK9M	PC_02LGPA	PC_045HU3	PC_030G6K	BgtE_5842	.
bgh06532_CSEP0264_BEC1011	1.5e-13	60.4	0	PC_032CKH	PC_04SK9M	PC_07TVM3	PC_04SK9M	PC_04SK9M	BgtE_20000	.
bgh06532_CSEP0264_BEC1011	5.6e-13	58.6	0	PC_032CKH	PC_04SK9M	PC_02LGPA	PC_045HU3	PC_019FR5	bgh06532_CSEP0264_BEC1011;bghG008575000001001_CSEP0486	N1JJX4#PHI:2898
bgh06532_CSEP0264_BEC1011	1.5e-12	57.2	0	.	.	.	PC_07KDPQ	PC_029V3B	bghG002872000001001_CSEP0374	.
bgh06532_CSEP0264_BEC1011	1.6e-12	57.2	0	PC_032CKH	PC_04SK9M	PC_02LGPA	PC_045HU3	PC_06QLKJ	bgh02877_CSEP0066	.
bgh06532_CSEP0264_BEC1011	2.2e-12	56.7	0	PC_032CKH	PC_04SK9M	PC_02LGPA	PC_045HU3	PC_072OHB	BgtE_5846	.
bgh06532_CSEP0264_BEC1011	5.6e-12	55.4	0	PC_032CKH	PC_04SK9M	PC_02LGPA	PC_02LGPA	PC_018JYX	BgtE_5664	.
bgh06532_CSEP0264_BEC1011	5.8e-12	55.3	0	PC_032CKH	PC_04SK9M	PC_07TVM3	PC_02P3RH	PC_04P05A	BgtE_5901	.
bgh06532_CSEP0264_BEC1011	7.8e-12	54.9	0	PC_032CKH	PC_04SK9M	PC_02LGPA	PC_045HU3	PC_02OBY3	bgh02875_CSEP0065	.
bgh06532_CSEP0264_BEC1011	1.1e-10	51.3	0.6	PC_032CKH	PC_04SK9M	PC_02LGPA	PC_02LGPA	PC_001J67	BgtE_20025	.
bgh06532_CSEP0264_BEC1011	3.8e-10	49.5	0	PC_032CKH	PC_04SK9M	PC_02LGPA	PC_045HU3	PC_02FFWU	BgtAvrPm2	.
bgh06532_CSEP0264_BEC1011	1.3e-09	47.7	0.1	PC_032CKH	PC_04SK9M	PC_02LGPA	PC_02LGPA	PC_06YKL9	bghG002857000001001_CSEP0371	.
bgh06532_CSEP0264_BEC1011	8.5e-07	38.7	0	PC_07TVHZ	PC_06AYNY	PC_06AYNY	PC_07TVHZ	PC_00UJYG	BghCSEP0055	.
bgh06532_CSEP0264_BEC1011	2e-06	37.5	0	PC_032CKH	PC_04SK9M	PC_02LGPA	PC_02LGPA	PC_03UUC4	BgtAcSP_30091	.
bgh06532_CSEP0264_BEC1011	1.3e-05	34.8	0.1	PC_032CKH	PC_04SK9M	PC_02LGPA	PC_02LGPA	PC_03N4WW	BghAvr_a13	.
bgh06532_CSEP0264_BEC1011	0.0089	25.7	0	PC_00276B	PC_03822Z	PC_02FOBY	PC_02FOBY	PC_03399P	BghCSEP0105	N1J904#PHI:4622
bghG001947000001001_CSEP0340	5.8e-35	129.4	0.7	PC_032CKH	PC_032CKH	PC_032CKH	PC_05TZZ7	PC_074VZ6	KXT12958.1	.
bghG001947000001001_CSEP0340	8.1e-35	129	0.1	PC_032CKH	PC_032CKH	PC_032CKH	PC_05TZZ7	PC_03OB87	XP_018034946.1	.
bghG001947000001001_CSEP0340	2.3e-34	127.5	0.2	PC_032CKH	PC_032CKH	PC_032CKH	PC_05TZZ7	PC_00FKSB	KEQ67658.1	.
bghG001947000001001_CSEP0340	1.9e-33	124.6	1.1	PC_032CKH	PC_032CKH	PC_032CKH	PC_05TZZ7	PC_029A5G	EME45057.1	.
bghG001947000001001_CSEP0340	4.5e-33	123.4	0.1	PC_032CKH	PC_032CKH	PC_032CKH	PC_02OSJL	PC_074DYU	XP_008025738.1	.
bghG001947000001001_CSEP0340	2e-32	121.3	0.4	PC_032CKH	PC_032CKH	PC_032CKH	PC_05TZZ7	PC_00X91O	KJY01809.1	.
bghG001947000001001_CSEP0340	4.7e-32	120	0.2	PC_032CKH	PC_032CKH	PC_032CKH	PC_05TZZ7	PC_05PHBZ	Zt6	.
bghG001947000001001_CSEP0340	1.1e-31	118.9	0.2	PC_032CKH	PC_032CKH	PC_032CKH	PC_05TZZ7	PC_01W94Z	XP_001935864.1	.
bghG001947000001001_CSEP0340	1.3e-31	118.6	0	PC_032CKH	PC_032CKH	PC_032CKH	PC_02OSJL	PC_07JLES	OCK93132.1	.
bghG001947000001001_CSEP0340	2e-31	118.1	0	PC_032CKH	PC_032CKH	PC_032CKH	PC_05TZZ7	PC_05Y2Z3	XP_007580207.1	.
bghG001947000001001_CSEP0340	4.3e-31	117	0.1	PC_032CKH	PC_032CKH	PC_032CKH	PC_05TZZ7	PC_06PA0H	XP_007678837.1	.
bghG001947000001001_CSEP0340	4.8e-31	116.8	0.2	PC_032CKH	PC_032CKH	PC_032CKH	PC_05TZZ7	PC_00I4NO	XP_001800520.1	.
bghG001947000001001_CSEP0340	7.2e-31	116.2	0.1	PC_032CKH	PC_032CKH	PC_032CKH	PC_05TZZ7	PC_03IAAV	XP_013431971.1	.
bghG001947000001001_CSEP0340	7.4e-31	116.2	0.1	PC_032CKH	PC_032CKH	PC_032CKH	PC_05TZZ7	PC_05K25V	XP_016761200.1	.
bghG001947000001001_CSEP0340	2e-30	114.8	0.1	PC_032CKH	PC_032CKH	PC_032CKH	PC_05TZZ7	PC_01IDPF	XP_013344128.1	.
bghG001947000001001_CSEP0340	7.7e-30	112.9	2	PC_032CKH	PC_032CKH	PC_032CKH	PC_05TZZ7	PC_033ZT1	XP_014077357.1	.
bghG001947000001001_CSEP0340	1.2e-29	112.3	2.9	PC_032CKH	PC_032CKH	PC_032CKH	PC_03813O	PC_02VPHL	KNG46663.1	.
bghG001947000001001_CSEP0340	1.3e-29	112.1	2.2	PC_032CKH	PC_032CKH	PC_032CKH	PC_05TZZ7	PC_03J7J4	XP_007686215.1	.
bghG001947000001001_CSEP0340	1.6e-29	111.9	0.1	PC_032CKH	PC_032CKH	PC_032CKH	PC_05TZZ7	PC_00FHWY	KEQ81621.1	.
bghG001947000001001_CSEP0340	3.8e-29	110.7	3	PC_032CKH	PC_032CKH	PC_032CKH	PC_03813O	PC_06YT5K	XP_007699156.1	.
bghG001947000001001_CSEP0340	3.2e-28	107.7	2.1	PC_032CKH	PC_032CKH	PC_032CKH	PC_03813O	PC_02YYAC	OAL46779.1	.
bghG001947000001001_CSEP0340	5.7e-17	71.4	0	PC_032CKH	PC_04SK9M	PC_02LGPA	PC_045HU3	PC_06CGDC	BghBEC1054	N1JJ94#PHI:2903__PHI:8918
bghG001947000001001_CSEP0340	2.5e-16	69.4	0	PC_032CKH	PC_04SK9M	PC_07TVM3	PC_04SK9M	PC_019LO3	bgh01362_CSEP0027	.
bghG001947000001001_CSEP0340	3.6e-16	68.8	0	PC_032CKH	PC_04SK9M	PC_07TVM3	PC_06EWH0	PC_042HHN	bghG001947000001001_CSEP0340	.
bghG001947000001001_CSEP0340	6.6e-16	68	0	PC_032CKH	PC_04SK9M	PC_02LGPA	PC_045HU3	PC_03WJP1	BgtE_5843	.
bghG001947000001001_CSEP0340	5.1e-15	65.1	0	.	.	.	PC_07KDPQ	PC_00TQNV	BgtE_5665	.
bghG001947000001001_CSEP0340	6.9e-15	64.7	0	PC_032CKH	PC_04SK9M	PC_07TVM3	PC_04SK9M	PC_046YSU	BgtE_10117	.
bghG001947000001001_CSEP0340	8.3e-14	61.2	0.1	PC_032CKH	PC_04SK9M	PC_02LGPA	PC_02LGPA	PC_06YU6X	BgtE_20026	.
bghG001947000001001_CSEP0340	8.3e-14	61.2	0.2	PC_032CKH	PC_04SK9M	PC_02LGPA	PC_057FE7	PC_04MYW5	bgh03782_CSEP0152	.
bghG001947000001001_CSEP0340	9.1e-14	61.1	0.1	PC_032CKH	PC_07TVM3	PC_07TVM3	PC_07TVM3	PC_0144CN	.	N1JJH4#PHI:6351__PHI:6356
bghG001947000001001_CSEP0340	4.5e-13	58.8	0	PC_032CKH	PC_04SK9M	PC_07TVM3	PC_04SK9M	PC_04SK9M	BgtE_20000	.
bghG001947000001001_CSEP0340	4.9e-13	58.7	0.3	PC_032CKH	PC_04SK9M	PC_07TVM3	PC_06EWH0	PC_02EIXR	BgtE_20090	.
bghG001947000001001_CSEP0340	1.5e-12	57.1	0	PC_032CKH	PC_04SK9M	PC_02LGPA	PC_045HU3	PC_030G6K	BgtE_5842	.
bghG001947000001001_CSEP0340	2.8e-12	56.3	0.1	PC_032CKH	PC_04SK9M	PC_02LGPA	PC_057FE7	PC_057FE7	BgtE_10124	.
bghG001947000001001_CSEP0340	3.1e-12	56.1	0	PC_032CKH	PC_04SK9M	PC_07TVM3	PC_06EWH0	PC_06EWH0	bgh01363_CSEP0028	.
bghG001947000001001_CSEP0340	1.7e-11	53.8	0	PC_032CKH	PC_04SK9M	PC_02LGPA	PC_045HU3	PC_072OHB	BgtE_5846	.
bghG001947000001001_CSEP0340	4.9e-11	52.3	0.1	PC_032CKH	PC_04SK9M	PC_07TVM3	PC_02P3RH	PC_04P05A	BgtE_5901	.
bghG001947000001001_CSEP0340	5.4e-11	52.1	0	PC_032CKH	PC_04SK9M	PC_02LGPA	PC_045HU3	PC_06QLKJ	bgh02877_CSEP0066	.
bghG001947000001001_CSEP0340	5.5e-11	52.1	0	PC_032CKH	PC_04SK9M	PC_02LGPA	PC_045HU3	PC_02OBY3	bgh02875_CSEP0065	.
bghG001947000001001_CSEP0340	1.5e-10	50.7	0	PC_032CKH	PC_04SK9M	PC_02LGPA	PC_045HU3	PC_019FR5	bgh06532_CSEP0264_BEC1011;bghG008575000001001_CSEP0486	N1JJX4#PHI:2898
bghG001947000001001_CSEP0340	1.6e-10	50.6	0	PC_032CKH	PC_04SK9M	PC_02LGPA	PC_02LGPA	PC_018JYX	BgtE_5664	.
bghG001947000001001_CSEP0340	8.8e-10	48.2	0	.	.	.	PC_07KDPQ	PC_029V3B	bghG002872000001001_CSEP0374	.
bghG001947000001001_CSEP0340	3.2e-09	46.4	0	PC_032CKH	PC_04SK9M	PC_02LGPA	PC_045HU3	PC_02FFWU	BgtAvrPm2	.
bghG001947000001001_CSEP0340	4.5e-09	45.9	0.5	PC_032CKH	PC_04SK9M	PC_02LGPA	PC_02LGPA	PC_001J67	BgtE_20025	.
bghG001947000001001_CSEP0340	1.5e-07	41.1	0.1	PC_032CKH	PC_04SK9M	PC_02LGPA	PC_02LGPA	PC_06YKL9	bghG002857000001001_CSEP0371	.
bghG001947000001001_CSEP0340	9.1e-07	38.5	0	PC_07TVHZ	PC_06AYNY	PC_06AYNY	PC_07TVHZ	PC_00UJYG	BghCSEP0055	.
bghG001947000001001_CSEP0340	4e-05	33.2	0	PC_032CKH	PC_04SK9M	PC_02LGPA	PC_02LGPA	PC_03UUC4	BgtAcSP_30091	.
bghG001947000001001_CSEP0340	0.0012	28.4	0.1	PC_032CKH	PC_04SK9M	PC_02LGPA	PC_02LGPA	PC_03N4WW	BghAvr_a13	.
bghG001947000001001_CSEP0340	0.0062	26.1	0	PC_00276B	PC_03822Z	PC_02FOBY	PC_02FOBY	PC_03399P	BghCSEP0105	N1J904#PHI:4622
bghG002857000001001_CSEP0371	1.9e-38	140.7	2.2	PC_032CKH	PC_032CKH	PC_032CKH	PC_05TZZ7	PC_074VZ6	KXT12958.1	.
bghG002857000001001_CSEP0371	1.3e-37	138	0.2	PC_032CKH	PC_032CKH	PC_032CKH	PC_02OSJL	PC_074DYU	XP_008025738.1	.
bghG002857000001001_CSEP0371	1.8e-37	137.5	0.5	PC_032CKH	PC_032CKH	PC_032CKH	PC_05TZZ7	PC_03OB87	XP_018034946.1	.
bghG002857000001001_CSEP0371	1.1e-36	134.9	1.2	PC_032CKH	PC_032CKH	PC_032CKH	PC_05TZZ7	PC_00FKSB	KEQ67658.1	.
bghG002857000001001_CSEP0371	1.8e-36	134.2	0	PC_032CKH	PC_032CKH	PC_032CKH	PC_02OSJL	PC_07JLES	OCK93132.1	.
bghG002857000001001_CSEP0371	3.2e-36	133.4	3.1	PC_032CKH	PC_032CKH	PC_032CKH	PC_05TZZ7	PC_029A5G	EME45057.1	.
bghG002857000001001_CSEP0371	3.8e-36	133.2	0.5	PC_032CKH	PC_032CKH	PC_032CKH	PC_05TZZ7	PC_00I4NO	XP_001800520.1	.
bghG002857000001001_CSEP0371	5.5e-36	132.7	1.2	PC_032CKH	PC_032CKH	PC_032CKH	PC_05TZZ7	PC_00X91O	KJY01809.1	.
bghG002857000001001_CSEP0371	5.8e-36	132.6	0.8	PC_032CKH	PC_032CKH	PC_032CKH	PC_05TZZ7	PC_05PHBZ	Zt6	.
bghG002857000001001_CSEP0371	1.1e-35	131.8	0.3	PC_032CKH	PC_032CKH	PC_032CKH	PC_03813O	PC_02VPHL	KNG46663.1	.
bghG002857000001001_CSEP0371	1.3e-35	131.5	0.6	PC_032CKH	PC_032CKH	PC_032CKH	PC_05TZZ7	PC_01W94Z	XP_001935864.1	.
bghG002857000001001_CSEP0371	1.5e-35	131.3	0.4	PC_032CKH	PC_032CKH	PC_032CKH	PC_05TZZ7	PC_05Y2Z3	XP_007580207.1	.
bghG002857000001001_CSEP0371	1.7e-35	131.1	0.6	PC_032CKH	PC_032CKH	PC_032CKH	PC_05TZZ7	PC_03IAAV	XP_013431971.1	.
bghG002857000001001_CSEP0371	2.4e-35	130.6	0.4	PC_032CKH	PC_032CKH	PC_032CKH	PC_05TZZ7	PC_03J7J4	XP_007686215.1	.
bghG002857000001001_CSEP0371	4.1e-35	129.8	0.5	PC_032CKH	PC_032CKH	PC_032CKH	PC_03813O	PC_06YT5K	XP_007699156.1	.
bghG002857000001001_CSEP0371	4.5e-35	129.7	0.5	PC_032CKH	PC_032CKH	PC_032CKH	PC_05TZZ7	PC_033ZT1	XP_014077357.1	.
bghG002857000001001_CSEP0371	9.3e-35	128.7	0.5	PC_032CKH	PC_032CKH	PC_032CKH	PC_05TZZ7	PC_05K25V	XP_016761200.1	.
bghG002857000001001_CSEP0371	9.8e-35	128.6	0.4	PC_032CKH	PC_032CKH	PC_032CKH	PC_05TZZ7	PC_01IDPF	XP_013344128.1	.
bghG002857000001001_CSEP0371	1.3e-34	128.2	0.3	PC_032CKH	PC_032CKH	PC_032CKH	PC_05TZZ7	PC_06PA0H	XP_007678837.1	.
bghG002857000001001_CSEP0371	5.1e-34	126.3	0.2	PC_032CKH	PC_032CKH	PC_032CKH	PC_03813O	PC_02YYAC	OAL46779.1	.
bghG002857000001001_CSEP0371	1.1e-33	125.2	0.8	PC_032CKH	PC_032CKH	PC_032CKH	PC_05TZZ7	PC_00FHWY	KEQ81621.1	.
bghG002857000001001_CSEP0371	4.2e-29	110.5	0.1	PC_032CKH	PC_04SK9M	PC_02LGPA	PC_02LGPA	PC_06YKL9	bghG002857000001001_CSEP0371	.
bghG002857000001001_CSEP0371	1.2e-23	92.8	0.1	.	.	.	PC_07KDPQ	PC_00TQNV	BgtE_5665	.
bghG002857000001001_CSEP0371	4.2e-23	91.1	0.2	PC_032CKH	PC_04SK9M	PC_02LGPA	PC_02LGPA	PC_03N4WW	BghAvr_a13	.
bghG002857000001001_CSEP0371	3.5e-22	88.1	0.1	PC_032CKH	PC_04SK9M	PC_02LGPA	PC_02LGPA	PC_06YU6X	BgtE_20026	.
bghG002857000001001_CSEP0371	5.4e-22	87.5	0	.	.	.	PC_07KDPQ	PC_029V3B	bghG002872000001001_CSEP0374	.
bghG002857000001001_CSEP0371	2e-21	85.7	0.7	PC_032CKH	PC_04SK9M	PC_02LGPA	PC_02LGPA	PC_001J67	BgtE_20025	.
bghG002857000001001_CSEP0371	6e-20	80.9	0	PC_032CKH	PC_04SK9M	PC_07TVM3	PC_04SK9M	PC_019LO3	bgh01362_CSEP0027	.
bghG002857000001001_CSEP0371	8.9e-20	80.4	0	PC_032CKH	PC_04SK9M	PC_02LGPA	PC_045HU3	PC_06CGDC	BghBEC1054	N1JJ94#PHI:2903__PHI:8918
bghG002857000001001_CSEP0371	1.3e-19	79.8	0	PC_032CKH	PC_04SK9M	PC_07TVM3	PC_06EWH0	PC_042HHN	bghG001947000001001_CSEP0340	.
bghG002857000001001_CSEP0371	1.1e-18	76.9	0	PC_032CKH	PC_04SK9M	PC_02LGPA	PC_045HU3	PC_03WJP1	BgtE_5843	.
bghG002857000001001_CSEP0371	1.9e-18	76	0	PC_032CKH	PC_04SK9M	PC_02LGPA	PC_02LGPA	PC_018JYX	BgtE_5664	.
bghG002857000001001_CSEP0371	6.2e-18	74.4	0.3	PC_032CKH	PC_04SK9M	PC_02LGPA	PC_057FE7	PC_057FE7	BgtE_10124	.
bghG002857000001001_CSEP0371	2.4e-17	72.5	0.4	PC_032CKH	PC_04SK9M	PC_07TVM3	PC_06EWH0	PC_02EIXR	BgtE_20090	.
bghG002857000001001_CSEP0371	5.7e-17	71.3	0	PC_032CKH	PC_04SK9M	PC_07TVM3	PC_04SK9M	PC_046YSU	BgtE_10117	.
bghG002857000001001_CSEP0371	1.4e-16	70	0	PC_032CKH	PC_04SK9M	PC_02LGPA	PC_045HU3	PC_030G6K	BgtE_5842	.
bghG002857000001001_CSEP0371	2.5e-16	69.2	0	PC_032CKH	PC_04SK9M	PC_02LGPA	PC_045HU3	PC_072OHB	BgtE_5846	.
bghG002857000001001_CSEP0371	4.4e-16	68.4	0.3	PC_032CKH	PC_07TVM3	PC_07TVM3	PC_07TVM3	PC_0144CN	.	N1JJH4#PHI:6351__PHI:6356
bghG002857000001001_CSEP0371	5.1e-16	68.2	0.3	PC_032CKH	PC_04SK9M	PC_02LGPA	PC_057FE7	PC_04MYW5	bgh03782_CSEP0152	.
bghG002857000001001_CSEP0371	1.3e-15	66.9	0	PC_032CKH	PC_04SK9M	PC_07TVM3	PC_06EWH0	PC_06EWH0	bgh01363_CSEP0028	.
bghG002857000001001_CSEP0371	1.4e-15	66.8	0	PC_032CKH	PC_04SK9M	PC_02LGPA	PC_045HU3	PC_06QLKJ	bgh02877_CSEP0066	.
bghG002857000001001_CSEP0371	4e-15	65.3	0	PC_032CKH	PC_04SK9M	PC_02LGPA	PC_045HU3	PC_02OBY3	bgh02875_CSEP0065	.
bghG002857000001001_CSEP0371	9.2e-15	64.2	0.1	PC_032CKH	PC_04SK9M	PC_07TVM3	PC_02P3RH	PC_04P05A	BgtE_5901	.
bghG002857000001001_CSEP0371	1.1e-14	63.9	0	PC_032CKH	PC_04SK9M	PC_02LGPA	PC_045HU3	PC_019FR5	bgh06532_CSEP0264_BEC1011;bghG008575000001001_CSEP0486	N1JJX4#PHI:2898
bghG002857000001001_CSEP0371	1.1e-14	63.9	0	PC_032CKH	PC_04SK9M	PC_07TVM3	PC_04SK9M	PC_04SK9M	BgtE_20000	.
bghG002857000001001_CSEP0371	4.2e-13	58.8	0	PC_032CKH	PC_04SK9M	PC_02LGPA	PC_045HU3	PC_02FFWU	BgtAvrPm2	.
bghG002857000001001_CSEP0371	9.2e-13	57.7	0	PC_032CKH	PC_04SK9M	PC_02LGPA	PC_02LGPA	PC_03UUC4	BgtAcSP_30091	.
bghG002857000001001_CSEP0371	1.6e-08	44.1	0	PC_07TVHZ	PC_06AYNY	PC_06AYNY	PC_07TVHZ	PC_00UJYG	BghCSEP0055	.
bghG002872000001001_CSEP0374	5.8e-36	132.9	0.8	PC_032CKH	PC_032CKH	PC_032CKH	PC_05TZZ7	PC_074VZ6	KXT12958.1	.
bghG002872000001001_CSEP0374	5e-34	126.7	0.3	PC_032CKH	PC_032CKH	PC_032CKH	PC_05TZZ7	PC_03OB87	XP_018034946.1	.
bghG002872000001001_CSEP0374	7.3e-34	126.1	1.1	PC_032CKH	PC_032CKH	PC_032CKH	PC_05TZZ7	PC_029A5G	EME45057.1	.
bghG002872000001001_CSEP0374	1.9e-33	124.8	0.1	PC_032CKH	PC_032CKH	PC_032CKH	PC_02OSJL	PC_074DYU	XP_008025738.1	.
bghG002872000001001_CSEP0374	2.1e-33	124.7	0.2	PC_032CKH	PC_032CKH	PC_032CKH	PC_05TZZ7	PC_00FKSB	KEQ67658.1	.
bghG002872000001001_CSEP0374	5.2e-33	123.4	0.4	PC_032CKH	PC_032CKH	PC_032CKH	PC_05TZZ7	PC_00X91O	KJY01809.1	.
bghG002872000001001_CSEP0374	1.3e-32	122.1	0.2	PC_032CKH	PC_032CKH	PC_032CKH	PC_05TZZ7	PC_05PHBZ	Zt6	.
bghG002872000001001_CSEP0374	7.5e-32	119.6	0.1	PC_032CKH	PC_032CKH	PC_032CKH	PC_05TZZ7	PC_06PA0H	XP_007678837.1	.
bghG002872000001001_CSEP0374	8.8e-32	119.4	0.1	PC_032CKH	PC_032CKH	PC_032CKH	PC_05TZZ7	PC_05Y2Z3	XP_007580207.1	.
bghG002872000001001_CSEP0374	9.3e-32	119.3	0.3	PC_032CKH	PC_032CKH	PC_032CKH	PC_05TZZ7	PC_01W94Z	XP_001935864.1	.
bghG002872000001001_CSEP0374	1.7e-31	118.5	0.1	PC_032CKH	PC_032CKH	PC_032CKH	PC_02OSJL	PC_07JLES	OCK93132.1	.
bghG002872000001001_CSEP0374	2.9e-31	117.8	0.1	PC_032CKH	PC_032CKH	PC_032CKH	PC_05TZZ7	PC_05K25V	XP_016761200.1	.
bghG002872000001001_CSEP0374	7.6e-31	116.4	0.1	PC_032CKH	PC_032CKH	PC_032CKH	PC_05TZZ7	PC_03IAAV	XP_013431971.1	.
bghG002872000001001_CSEP0374	1.4e-30	115.5	0.1	PC_032CKH	PC_032CKH	PC_032CKH	PC_03813O	PC_02VPHL	KNG46663.1	.
bghG002872000001001_CSEP0374	2.6e-30	114.7	0.2	PC_032CKH	PC_032CKH	PC_032CKH	PC_05TZZ7	PC_033ZT1	XP_014077357.1	.
bghG002872000001001_CSEP0374	2.7e-30	114.6	0.2	PC_032CKH	PC_032CKH	PC_032CKH	PC_05TZZ7	PC_00I4NO	XP_001800520.1	.
bghG002872000001001_CSEP0374	3.2e-30	114.4	0.2	PC_032CKH	PC_032CKH	PC_032CKH	PC_03813O	PC_06YT5K	XP_007699156.1	.
bghG002872000001001_CSEP0374	4e-30	114.1	0.1	PC_032CKH	PC_032CKH	PC_032CKH	PC_05TZZ7	PC_03J7J4	XP_007686215.1	.
bghG002872000001001_CSEP0374	4.6e-30	113.9	0.1	PC_032CKH	PC_032CKH	PC_032CKH	PC_05TZZ7	PC_01IDPF	XP_013344128.1	.
bghG002872000001001_CSEP0374	1.1e-29	112.7	0.1	PC_032CKH	PC_032CKH	PC_032CKH	PC_03813O	PC_02YYAC	OAL46779.1	.
bghG002872000001001_CSEP0374	4.2e-29	110.8	0.1	PC_032CKH	PC_032CKH	PC_032CKH	PC_05TZZ7	PC_00FHWY	KEQ81621.1	.
bghG002872000001001_CSEP0374	4.4e-20	81.6	0	.	.	.	PC_07KDPQ	PC_00TQNV	BgtE_5665	.
bghG002872000001001_CSEP0374	7.1e-18	74.5	0	PC_032CKH	PC_04SK9M	PC_07TVM3	PC_04SK9M	PC_019LO3	bgh01362_CSEP0027	.
bghG002872000001001_CSEP0374	1.6e-17	73.4	0	.	.	.	PC_07KDPQ	PC_029V3B	bghG002872000001001_CSEP0374	.
bghG002872000001001_CSEP0374	5.8e-17	71.6	0.1	PC_032CKH	PC_04SK9M	PC_02LGPA	PC_02LGPA	PC_06YU6X	BgtE_20026	.
bghG002872000001001_CSEP0374	2.2e-16	69.7	0	PC_032CKH	PC_04SK9M	PC_07TVM3	PC_04SK9M	PC_046YSU	BgtE_10117	.
bghG002872000001001_CSEP0374	3.1e-16	69.2	0.2	PC_032CKH	PC_07TVM3	PC_07TVM3	PC_07TVM3	PC_0144CN	.	N1JJH4#PHI:6351__PHI:6356
bghG002872000001001_CSEP0374	7.4e-16	68	0	PC_032CKH	PC_04SK9M	PC_02LGPA	PC_045HU3	PC_06CGDC	BghBEC1054	N1JJ94#PHI:2903__PHI:8918
bghG002872000001001_CSEP0374	1.4e-15	67.1	0	PC_032CKH	PC_04SK9M	PC_07TVM3	PC_06EWH0	PC_042HHN	bghG001947000001001_CSEP0340	.
bghG002872000001001_CSEP0374	1.4e-15	67.1	0.3	PC_032CKH	PC_04SK9M	PC_07TVM3	PC_06EWH0	PC_02EIXR	BgtE_20090	.
bghG002872000001001_CSEP0374	6e-15	65.1	0	PC_032CKH	PC_04SK9M	PC_02LGPA	PC_02LGPA	PC_018JYX	BgtE_5664	.
bghG002872000001001_CSEP0374	3.1e-14	62.8	0	PC_032CKH	PC_04SK9M	PC_07TVM3	PC_04SK9M	PC_04SK9M	BgtE_20000	.
bghG002872000001001_CSEP0374	3.6e-14	62.6	0	PC_032CKH	PC_04SK9M	PC_02LGPA	PC_045HU3	PC_03WJP1	BgtE_5843	.
bghG002872000001001_CSEP0374	1.3e-13	60.7	0	PC_032CKH	PC_04SK9M	PC_07TVM3	PC_06EWH0	PC_06EWH0	bgh01363_CSEP0028	.
bghG002872000001001_CSEP0374	1.6e-13	60.5	0.2	PC_032CKH	PC_04SK9M	PC_02LGPA	PC_057FE7	PC_04MYW5	bgh03782_CSEP0152	.
bghG002872000001001_CSEP0374	2.6e-13	59.8	0.2	PC_032CKH	PC_04SK9M	PC_02LGPA	PC_057FE7	PC_057FE7	BgtE_10124	.
bghG002872000001001_CSEP0374	7.2e-13	58.4	0.1	PC_032CKH	PC_04SK9M	PC_02LGPA	PC_02LGPA	PC_06YKL9	bghG002857000001001_CSEP0371	.
bghG002872000001001_CSEP0374	1.5e-12	57.4	0.8	PC_032CKH	PC_04SK9M	PC_02LGPA	PC_02LGPA	PC_001J67	BgtE_20025	.
bghG002872000001001_CSEP0374	1.9e-12	57	0	PC_032CKH	PC_04SK9M	PC_02LGPA	PC_045HU3	PC_030G6K	BgtE_5842	.
bghG002872000001001_CSEP0374	3e-12	56.4	0	PC_032CKH	PC_04SK9M	PC_07TVM3	PC_02P3RH	PC_04P05A	BgtE_5901	.
bghG002872000001001_CSEP0374	6.1e-12	55.4	0	PC_032CKH	PC_04SK9M	PC_02LGPA	PC_045HU3	PC_072OHB	BgtE_5846	.
bghG002872000001001_CSEP0374	1.5e-11	54.1	0	PC_032CKH	PC_04SK9M	PC_02LGPA	PC_045HU3	PC_02OBY3	bgh02875_CSEP0065	.
bghG002872000001001_CSEP0374	2.5e-10	50.2	0	PC_032CKH	PC_04SK9M	PC_02LGPA	PC_045HU3	PC_06QLKJ	bgh02877_CSEP0066	.
bghG002872000001001_CSEP0374	4.7e-10	49.3	0	PC_032CKH	PC_04SK9M	PC_02LGPA	PC_02LGPA	PC_03N4WW	BghAvr_a13	.
bghG002872000001001_CSEP0374	6.5e-10	48.8	0	PC_032CKH	PC_04SK9M	PC_02LGPA	PC_045HU3	PC_019FR5	bgh06532_CSEP0264_BEC1011;bghG008575000001001_CSEP0486	N1JJX4#PHI:2898
bghG002872000001001_CSEP0374	7.6e-09	45.4	0	PC_032CKH	PC_04SK9M	PC_02LGPA	PC_02LGPA	PC_03UUC4	BgtAcSP_30091	.
bghG002872000001001_CSEP0374	2.3e-08	43.8	0	PC_032CKH	PC_04SK9M	PC_02LGPA	PC_045HU3	PC_02FFWU	BgtAvrPm2	.
bghG002872000001001_CSEP0374	4.3e-08	43	0	PC_07TVHZ	PC_06AYNY	PC_06AYNY	PC_07TVHZ	PC_00UJYG	BghCSEP0055	.
bghG002872000001001_CSEP0374	0.00084	29.1	0	PC_00276B	PC_03822Z	PC_02FOBY	PC_02FOBY	PC_03399P	BghCSEP0105	N1J904#PHI:4622
bghG008575000001001_CSEP0486	5.9e-34	126.3	0.8	PC_032CKH	PC_032CKH	PC_032CKH	PC_05TZZ7	PC_074VZ6	KXT12958.1	.
bghG008575000001001_CSEP0486	7.1e-33	122.8	0.2	PC_032CKH	PC_032CKH	PC_032CKH	PC_05TZZ7	PC_03OB87	XP_018034946.1	.
bghG008575000001001_CSEP0486	5.2e-32	120	0.3	PC_032CKH	PC_032CKH	PC_032CKH	PC_05TZZ7	PC_00FKSB	KEQ67658.1	.
bghG008575000001001_CSEP0486	6.4e-32	119.7	1.2	PC_032CKH	PC_032CKH	PC_032CKH	PC_05TZZ7	PC_029A5G	EME45057.1	.
bghG008575000001001_CSEP0486	1.4e-31	118.6	0.4	PC_032CKH	PC_032CKH	PC_032CKH	PC_05TZZ7	PC_00X91O	KJY01809.1	.
bghG008575000001001_CSEP0486	1.5e-31	118.5	0.1	PC_032CKH	PC_032CKH	PC_032CKH	PC_02OSJL	PC_074DYU	XP_008025738.1	.
bghG008575000001001_CSEP0486	3.4e-31	117.4	0.2	PC_032CKH	PC_032CKH	PC_032CKH	PC_05TZZ7	PC_05PHBZ	Zt6	.
bghG008575000001001_CSEP0486	1.3e-30	115.5	0.2	PC_032CKH	PC_032CKH	PC_032CKH	PC_05TZZ7	PC_06PA0H	XP_007678837.1	.
bghG008575000001001_CSEP0486	1.6e-30	115.2	0	PC_032CKH	PC_032CKH	PC_032CKH	PC_02OSJL	PC_07JLES	OCK93132.1	.
bghG008575000001001_CSEP0486	3.3e-30	114.2	0.1	PC_032CKH	PC_032CKH	PC_032CKH	PC_03813O	PC_02VPHL	KNG46663.1	.
bghG008575000001001_CSEP0486	3.5e-30	114.1	0.2	PC_032CKH	PC_032CKH	PC_032CKH	PC_05TZZ7	PC_00I4NO	XP_001800520.1	.
bghG008575000001001_CSEP0486	4.1e-30	113.9	0.2	PC_032CKH	PC_032CKH	PC_032CKH	PC_05TZZ7	PC_01W94Z	XP_001935864.1	.
bghG008575000001001_CSEP0486	6.1e-30	113.3	0.1	PC_032CKH	PC_032CKH	PC_032CKH	PC_05TZZ7	PC_05Y2Z3	XP_007580207.1	.
bghG008575000001001_CSEP0486	8.8e-30	112.8	0.1	PC_032CKH	PC_032CKH	PC_032CKH	PC_05TZZ7	PC_05K25V	XP_016761200.1	.
bghG008575000001001_CSEP0486	1.1e-29	112.5	0.2	PC_032CKH	PC_032CKH	PC_032CKH	PC_03813O	PC_06YT5K	XP_007699156.1	.
bghG008575000001001_CSEP0486	1.9e-29	111.7	0.1	PC_032CKH	PC_032CKH	PC_032CKH	PC_05TZZ7	PC_03J7J4	XP_007686215.1	.
bghG008575000001001_CSEP0486	2.7e-29	111.2	0.1	PC_032CKH	PC_032CKH	PC_032CKH	PC_05TZZ7	PC_03IAAV	XP_013431971.1	.
bghG008575000001001_CSEP0486	6.7e-29	110	0.1	PC_032CKH	PC_032CKH	PC_032CKH	PC_05TZZ7	PC_033ZT1	XP_014077357.1	.
bghG008575000001001_CSEP0486	8.4e-29	109.6	0	PC_032CKH	PC_032CKH	PC_032CKH	PC_03813O	PC_02YYAC	OAL46779.1	.
bghG008575000001001_CSEP0486	1.2e-28	109.1	0.1	PC_032CKH	PC_032CKH	PC_032CKH	PC_05TZZ7	PC_01IDPF	XP_013344128.1	.
bghG008575000001001_CSEP0486	1.2e-27	105.9	0.1	PC_032CKH	PC_032CKH	PC_032CKH	PC_05TZZ7	PC_00FHWY	KEQ81621.1	.
bghG008575000001001_CSEP0486	4.4e-18	75.1	0	PC_032CKH	PC_04SK9M	PC_07TVM3	PC_04SK9M	PC_019LO3	bgh01362_CSEP0027	.
bghG008575000001001_CSEP0486	1.4e-17	73.4	0	PC_032CKH	PC_04SK9M	PC_02LGPA	PC_045HU3	PC_06CGDC	BghBEC1054	N1JJ94#PHI:2903__PHI:8918
bghG008575000001001_CSEP0486	3.1e-16	69.1	0	PC_032CKH	PC_04SK9M	PC_07TVM3	PC_04SK9M	PC_046YSU	BgtE_10117	.
bghG008575000001001_CSEP0486	3.6e-16	68.9	0	.	.	.	PC_07KDPQ	PC_00TQNV	BgtE_5665	.
bghG008575000001001_CSEP0486	5.3e-16	68.4	0.3	PC_032CKH	PC_04SK9M	PC_07TVM3	PC_06EWH0	PC_02EIXR	BgtE_20090	.
bghG008575000001001_CSEP0486	9.7e-16	67.5	0	PC_032CKH	PC_04SK9M	PC_02LGPA	PC_045HU3	PC_03WJP1	BgtE_5843	.
bghG008575000001001_CSEP0486	1e-15	67.4	0	PC_032CKH	PC_04SK9M	PC_07TVM3	PC_06EWH0	PC_042HHN	bghG001947000001001_CSEP0340	.
bghG008575000001001_CSEP0486	1.9e-15	66.5	0.1	PC_032CKH	PC_07TVM3	PC_07TVM3	PC_07TVM3	PC_0144CN	.	N1JJH4#PHI:6351__PHI:6356
bghG008575000001001_CSEP0486	8.4e-15	64.5	0.1	PC_032CKH	PC_04SK9M	PC_02LGPA	PC_057FE7	PC_057FE7	BgtE_10124	.
bghG008575000001001_CSEP0486	3e-14	62.7	0	PC_032CKH	PC_04SK9M	PC_07TVM3	PC_06EWH0	PC_06EWH0	bgh01363_CSEP0028	.
bghG008575000001001_CSEP0486	3.6e-14	62.4	0.2	PC_032CKH	PC_04SK9M	PC_02LGPA	PC_057FE7	PC_04MYW5	bgh03782_CSEP0152	.
bghG008575000001001_CSEP0486	3.9e-14	62.3	0.1	PC_032CKH	PC_04SK9M	PC_02LGPA	PC_02LGPA	PC_06YU6X	BgtE_20026	.
bghG008575000001001_CSEP0486	1.2e-13	60.8	0	PC_032CKH	PC_04SK9M	PC_02LGPA	PC_045HU3	PC_030G6K	BgtE_5842	.
bghG008575000001001_CSEP0486	1.5e-13	60.4	0	PC_032CKH	PC_04SK9M	PC_07TVM3	PC_04SK9M	PC_04SK9M	BgtE_20000	.
bghG008575000001001_CSEP0486	5.6e-13	58.6	0	PC_032CKH	PC_04SK9M	PC_02LGPA	PC_045HU3	PC_019FR5	bgh06532_CSEP0264_BEC1011;bghG008575000001001_CSEP0486	N1JJX4#PHI:2898
bghG008575000001001_CSEP0486	1.5e-12	57.2	0	.	.	.	PC_07KDPQ	PC_029V3B	bghG002872000001001_CSEP0374	.
bghG008575000001001_CSEP0486	1.6e-12	57.2	0	PC_032CKH	PC_04SK9M	PC_02LGPA	PC_045HU3	PC_06QLKJ	bgh02877_CSEP0066	.
bghG008575000001001_CSEP0486	2.2e-12	56.7	0	PC_032CKH	PC_04SK9M	PC_02LGPA	PC_045HU3	PC_072OHB	BgtE_5846	.
bghG008575000001001_CSEP0486	5.6e-12	55.4	0	PC_032CKH	PC_04SK9M	PC_02LGPA	PC_02LGPA	PC_018JYX	BgtE_5664	.
bghG008575000001001_CSEP0486	5.8e-12	55.3	0	PC_032CKH	PC_04SK9M	PC_07TVM3	PC_02P3RH	PC_04P05A	BgtE_5901	.
bghG008575000001001_CSEP0486	7.8e-12	54.9	0	PC_032CKH	PC_04SK9M	PC_02LGPA	PC_045HU3	PC_02OBY3	bgh02875_CSEP0065	.
bghG008575000001001_CSEP0486	1.1e-10	51.3	0.6	PC_032CKH	PC_04SK9M	PC_02LGPA	PC_02LGPA	PC_001J67	BgtE_20025	.
bghG008575000001001_CSEP0486	3.8e-10	49.5	0	PC_032CKH	PC_04SK9M	PC_02LGPA	PC_045HU3	PC_02FFWU	BgtAvrPm2	.
bghG008575000001001_CSEP0486	1.3e-09	47.7	0.1	PC_032CKH	PC_04SK9M	PC_02LGPA	PC_02LGPA	PC_06YKL9	bghG002857000001001_CSEP0371	.
bghG008575000001001_CSEP0486	8.5e-07	38.7	0	PC_07TVHZ	PC_06AYNY	PC_06AYNY	PC_07TVHZ	PC_00UJYG	BghCSEP0055	.
bghG008575000001001_CSEP0486	2e-06	37.5	0	PC_032CKH	PC_04SK9M	PC_02LGPA	PC_02LGPA	PC_03UUC4	BgtAcSP_30091	.
bghG008575000001001_CSEP0486	1.3e-05	34.8	0.1	PC_032CKH	PC_04SK9M	PC_02LGPA	PC_02LGPA	PC_03N4WW	BghAvr_a13	.
bghG008575000001001_CSEP0486	0.0089	25.7	0	PC_00276B	PC_03822Z	PC_02FOBY	PC_02FOBY	PC_03399P	BghCSEP0105	N1J904#PHI:4622
BghCSEP0055	2.1e-28	108.3	0.1	PC_032CKH	PC_032CKH	PC_032CKH	PC_05TZZ7	PC_03OB87	XP_018034946.1	.
BghCSEP0055	5.9e-28	106.8	1	PC_032CKH	PC_032CKH	PC_032CKH	PC_05TZZ7	PC_074VZ6	KXT12958.1	.
BghCSEP0055	2.6e-26	101.5	0.4	PC_032CKH	PC_032CKH	PC_032CKH	PC_05TZZ7	PC_00FKSB	KEQ67658.1	.
BghCSEP0055	7.8e-26	100	1.1	PC_032CKH	PC_032CKH	PC_032CKH	PC_05TZZ7	PC_029A5G	EME45057.1	.
BghCSEP0055	1.5e-25	99.1	0.1	PC_032CKH	PC_032CKH	PC_032CKH	PC_02OSJL	PC_07JLES	OCK93132.1	.
BghCSEP0055	2.3e-25	98.5	0	PC_07TVHZ	PC_06AYNY	PC_06AYNY	PC_07TVHZ	PC_00UJYG	BghCSEP0055	.
BghCSEP0055	4e-25	97.7	0.1	PC_032CKH	PC_032CKH	PC_032CKH	PC_02OSJL	PC_074DYU	XP_008025738.1	.
BghCSEP0055	1e-24	96.4	0.3	PC_032CKH	PC_032CKH	PC_032CKH	PC_05TZZ7	PC_00X91O	KJY01809.1	.
BghCSEP0055	1.2e-24	96.1	0.2	PC_032CKH	PC_032CKH	PC_032CKH	PC_05TZZ7	PC_05PHBZ	Zt6	.
BghCSEP0055	1.7e-24	95.7	0.1	PC_032CKH	PC_032CKH	PC_032CKH	PC_05TZZ7	PC_06PA0H	XP_007678837.1	.
BghCSEP0055	5.7e-24	94	0.2	PC_032CKH	PC_032CKH	PC_032CKH	PC_05TZZ7	PC_05K25V	XP_016761200.1	.
BghCSEP0055	1.1e-23	93.1	0.1	PC_032CKH	PC_032CKH	PC_032CKH	PC_05TZZ7	PC_05Y2Z3	XP_007580207.1	.
BghCSEP0055	2.4e-23	92	0.6	PC_032CKH	PC_032CKH	PC_032CKH	PC_05TZZ7	PC_01W94Z	XP_001935864.1	.
BghCSEP0055	2.1e-22	88.9	0.9	PC_032CKH	PC_032CKH	PC_032CKH	PC_05TZZ7	PC_03J7J4	XP_007686215.1	.
BghCSEP0055	2.1e-22	88.9	0.5	PC_032CKH	PC_032CKH	PC_032CKH	PC_05TZZ7	PC_00I4NO	XP_001800520.1	.
BghCSEP0055	2.7e-22	88.6	1.4	PC_032CKH	PC_032CKH	PC_032CKH	PC_03813O	PC_06YT5K	XP_007699156.1	.
BghCSEP0055	2.7e-22	88.5	0.1	PC_032CKH	PC_032CKH	PC_032CKH	PC_05TZZ7	PC_03IAAV	XP_013431971.1	.
BghCSEP0055	3.4e-22	88.2	0.5	PC_032CKH	PC_032CKH	PC_032CKH	PC_03813O	PC_02VPHL	KNG46663.1	.
BghCSEP0055	3.4e-22	88.2	0.8	PC_032CKH	PC_032CKH	PC_032CKH	PC_05TZZ7	PC_033ZT1	XP_014077357.1	.
BghCSEP0055	2e-21	85.8	0.1	PC_032CKH	PC_032CKH	PC_032CKH	PC_05TZZ7	PC_01IDPF	XP_013344128.1	.
BghCSEP0055	4.8e-21	84.5	0.2	PC_032CKH	PC_032CKH	PC_032CKH	PC_03813O	PC_02YYAC	OAL46779.1	.
BghCSEP0055	9.8e-21	83.5	0.1	PC_032CKH	PC_032CKH	PC_032CKH	PC_05TZZ7	PC_00FHWY	KEQ81621.1	.
BghCSEP0055	6.9e-18	74.3	0	PC_032CKH	PC_04SK9M	PC_07TVM3	PC_04SK9M	PC_019LO3	bgh01362_CSEP0027	.
BghCSEP0055	1.2e-17	73.6	0	.	.	.	PC_07KDPQ	PC_00TQNV	BgtE_5665	.
BghCSEP0055	1.1e-16	70.5	0	PC_032CKH	PC_04SK9M	PC_07TVM3	PC_04SK9M	PC_046YSU	BgtE_10117	.
BghCSEP0055	3.6e-15	65.6	0.1	PC_032CKH	PC_04SK9M	PC_02LGPA	PC_02LGPA	PC_06YU6X	BgtE_20026	.
BghCSEP0055	3.7e-15	65.5	0	PC_032CKH	PC_04SK9M	PC_02LGPA	PC_045HU3	PC_06CGDC	BghBEC1054	N1JJ94#PHI:2903__PHI:8918
BghCSEP0055	1e-14	64.1	0	PC_032CKH	PC_04SK9M	PC_07TVM3	PC_06EWH0	PC_06EWH0	bgh01363_CSEP0028	.
BghCSEP0055	1.3e-14	63.8	0.5	PC_032CKH	PC_04SK9M	PC_07TVM3	PC_06EWH0	PC_02EIXR	BgtE_20090	.
BghCSEP0055	3.2e-14	62.5	0	PC_032CKH	PC_04SK9M	PC_02LGPA	PC_045HU3	PC_03WJP1	BgtE_5843	.
BghCSEP0055	1.4e-13	60.4	0	PC_032CKH	PC_04SK9M	PC_07TVM3	PC_06EWH0	PC_042HHN	bghG001947000001001_CSEP0340	.
BghCSEP0055	2e-13	59.9	0	PC_032CKH	PC_04SK9M	PC_07TVM3	PC_04SK9M	PC_04SK9M	BgtE_20000	.
BghCSEP0055	4.8e-13	58.7	0	PC_032CKH	PC_04SK9M	PC_02LGPA	PC_02LGPA	PC_018JYX	BgtE_5664	.
BghCSEP0055	6.6e-13	58.2	0.2	PC_032CKH	PC_07TVM3	PC_07TVM3	PC_07TVM3	PC_0144CN	.	N1JJH4#PHI:6351__PHI:6356
BghCSEP0055	1.2e-12	57.4	0	PC_032CKH	PC_04SK9M	PC_02LGPA	PC_045HU3	PC_030G6K	BgtE_5842	.
BghCSEP0055	5.2e-12	55.4	0	PC_032CKH	PC_04SK9M	PC_07TVM3	PC_02P3RH	PC_04P05A	BgtE_5901	.
BghCSEP0055	5.8e-12	55.2	0	.	.	.	PC_07KDPQ	PC_029V3B	bghG002872000001001_CSEP0374	.
BghCSEP0055	4.7e-11	52.3	0.2	PC_032CKH	PC_04SK9M	PC_02LGPA	PC_057FE7	PC_04MYW5	bgh03782_CSEP0152	.
BghCSEP0055	5.9e-11	51.9	0.1	PC_032CKH	PC_04SK9M	PC_02LGPA	PC_057FE7	PC_057FE7	BgtE_10124	.
BghCSEP0055	7.3e-11	51.7	0.1	PC_032CKH	PC_04SK9M	PC_02LGPA	PC_02LGPA	PC_06YKL9	bghG002857000001001_CSEP0371	.
BghCSEP0055	1e-10	51.2	0	PC_032CKH	PC_04SK9M	PC_02LGPA	PC_045HU3	PC_072OHB	BgtE_5846	.
BghCSEP0055	1.4e-10	50.7	0	PC_032CKH	PC_04SK9M	PC_02LGPA	PC_045HU3	PC_02OBY3	bgh02875_CSEP0065	.
BghCSEP0055	5.8e-10	48.8	0	PC_032CKH	PC_04SK9M	PC_02LGPA	PC_045HU3	PC_019FR5	bgh06532_CSEP0264_BEC1011;bghG008575000001001_CSEP0486	N1JJX4#PHI:2898
BghCSEP0055	1.8e-09	47.1	0	PC_032CKH	PC_04SK9M	PC_02LGPA	PC_045HU3	PC_06QLKJ	bgh02877_CSEP0066	.
BghCSEP0055	3.1e-09	46.4	1	PC_032CKH	PC_04SK9M	PC_02LGPA	PC_02LGPA	PC_001J67	BgtE_20025	.
BghCSEP0055	3.7e-08	42.9	0	PC_032CKH	PC_04SK9M	PC_02LGPA	PC_045HU3	PC_02FFWU	BgtAvrPm2	.
BghCSEP0055	1e-06	38.2	0	PC_032CKH	PC_04SK9M	PC_02LGPA	PC_02LGPA	PC_03UUC4	BgtAcSP_30091	.
BghCSEP0055	6.6e-06	35.7	0.1	PC_032CKH	PC_04SK9M	PC_02LGPA	PC_02LGPA	PC_03N4WW	BghAvr_a13	.
BghAvr_a1	1.3e-70	244.3	3.3	.	.	.	PC_006B95	PC_020LBD	BghAvr_a1	.
BghAvr_a13	6.8e-36	132.5	0.9	PC_032CKH	PC_032CKH	PC_032CKH	PC_05TZZ7	PC_074VZ6	KXT12958.1	.
BghAvr_a13	4.4e-35	129.9	0.3	PC_032CKH	PC_032CKH	PC_032CKH	PC_05TZZ7	PC_03OB87	XP_018034946.1	.
BghAvr_a13	1.9e-34	127.8	0.1	PC_032CKH	PC_032CKH	PC_032CKH	PC_02OSJL	PC_074DYU	XP_008025738.1	.
BghAvr_a13	5e-34	126.5	0.4	PC_032CKH	PC_032CKH	PC_032CKH	PC_05TZZ7	PC_00FKSB	KEQ67658.1	.
BghAvr_a13	9.5e-34	125.6	1.5	PC_032CKH	PC_032CKH	PC_032CKH	PC_05TZZ7	PC_029A5G	EME45057.1	.
BghAvr_a13	1.3e-33	125.2	0.1	PC_032CKH	PC_032CKH	PC_032CKH	PC_02OSJL	PC_07JLES	OCK93132.1	.
BghAvr_a13	3.4e-33	123.8	0.5	PC_032CKH	PC_032CKH	PC_032CKH	PC_05TZZ7	PC_00X91O	KJY01809.1	.
BghAvr_a13	5.1e-33	123.3	0.3	PC_032CKH	PC_032CKH	PC_032CKH	PC_05TZZ7	PC_05PHBZ	Zt6	.
BghAvr_a13	7.9e-33	122.7	0.3	PC_032CKH	PC_032CKH	PC_032CKH	PC_05TZZ7	PC_00I4NO	XP_001800520.1	.
BghAvr_a13	9.8e-33	122.4	0.4	PC_032CKH	PC_032CKH	PC_032CKH	PC_05TZZ7	PC_01W94Z	XP_001935864.1	.
BghAvr_a13	9.9e-33	122.3	0.2	PC_032CKH	PC_032CKH	PC_032CKH	PC_03813O	PC_02VPHL	KNG46663.1	.
BghAvr_a13	2.3e-32	121.2	0.3	PC_032CKH	PC_032CKH	PC_032CKH	PC_03813O	PC_06YT5K	XP_007699156.1	.
BghAvr_a13	2.8e-32	120.9	0.2	PC_032CKH	PC_032CKH	PC_032CKH	PC_05TZZ7	PC_03J7J4	XP_007686215.1	.
BghAvr_a13	2.9e-32	120.8	0.3	PC_032CKH	PC_032CKH	PC_032CKH	PC_05TZZ7	PC_033ZT1	XP_014077357.1	.
BghAvr_a13	3.1e-32	120.8	0.2	PC_032CKH	PC_032CKH	PC_032CKH	PC_05TZZ7	PC_03IAAV	XP_013431971.1	.
BghAvr_a13	5.1e-32	120	0.1	PC_032CKH	PC_032CKH	PC_032CKH	PC_05TZZ7	PC_05Y2Z3	XP_007580207.1	.
BghAvr_a13	6.3e-32	119.7	0.1	PC_032CKH	PC_032CKH	PC_032CKH	PC_05TZZ7	PC_06PA0H	XP_007678837.1	.
BghAvr_a13	9.5e-32	119.2	0.2	PC_032CKH	PC_032CKH	PC_032CKH	PC_05TZZ7	PC_05K25V	XP_016761200.1	.
BghAvr_a13	2.3e-31	117.9	0.1	PC_032CKH	PC_032CKH	PC_032CKH	PC_03813O	PC_02YYAC	OAL46779.1	.
BghAvr_a13	2.4e-31	117.9	0.1	PC_032CKH	PC_032CKH	PC_032CKH	PC_05TZZ7	PC_01IDPF	XP_013344128.1	.
BghAvr_a13	2e-30	114.9	0.2	PC_032CKH	PC_032CKH	PC_032CKH	PC_05TZZ7	PC_00FHWY	KEQ81621.1	.
BghAvr_a13	8.3e-23	90.3	0	.	.	.	PC_07KDPQ	PC_00TQNV	BgtE_5665	.
BghAvr_a13	7.1e-22	87.3	0	.	.	.	PC_07KDPQ	PC_029V3B	bghG002872000001001_CSEP0374	.
BghAvr_a13	7.7e-21	83.9	0	PC_032CKH	PC_04SK9M	PC_02LGPA	PC_02LGPA	PC_06YU6X	BgtE_20026	.
BghAvr_a13	2.4e-20	82.3	0	PC_032CKH	PC_04SK9M	PC_07TVM3	PC_04SK9M	PC_019LO3	bgh01362_CSEP0027	.
BghAvr_a13	1.3e-19	80	0	PC_032CKH	PC_04SK9M	PC_07TVM3	PC_06EWH0	PC_042HHN	bghG001947000001001_CSEP0340	.
BghAvr_a13	1.6e-19	79.7	0.1	PC_032CKH	PC_04SK9M	PC_02LGPA	PC_02LGPA	PC_06YKL9	bghG002857000001001_CSEP0371	.
BghAvr_a13	8.4e-19	77.4	0	PC_032CKH	PC_04SK9M	PC_02LGPA	PC_045HU3	PC_06CGDC	BghBEC1054	N1JJ94#PHI:2903__PHI:8918
BghAvr_a13	1.2e-18	76.9	0	PC_032CKH	PC_04SK9M	PC_02LGPA	PC_02LGPA	PC_03N4WW	BghAvr_a13	.
BghAvr_a13	6e-18	74.6	0	PC_032CKH	PC_04SK9M	PC_07TVM3	PC_04SK9M	PC_046YSU	BgtE_10117	.
BghAvr_a13	8.2e-18	74.2	0.3	PC_032CKH	PC_04SK9M	PC_07TVM3	PC_06EWH0	PC_02EIXR	BgtE_20090	.
BghAvr_a13	1e-17	73.9	0	PC_032CKH	PC_04SK9M	PC_02LGPA	PC_02LGPA	PC_018JYX	BgtE_5664	.
BghAvr_a13	1.1e-17	73.8	0.6	PC_032CKH	PC_04SK9M	PC_02LGPA	PC_02LGPA	PC_001J67	BgtE_20025	.
BghAvr_a13	1.4e-17	73.4	0.2	PC_032CKH	PC_07TVM3	PC_07TVM3	PC_07TVM3	PC_0144CN	.	N1JJH4#PHI:6351__PHI:6356
BghAvr_a13	5.6e-17	71.5	0	PC_032CKH	PC_04SK9M	PC_02LGPA	PC_045HU3	PC_03WJP1	BgtE_5843	.
BghAvr_a13	9.7e-17	70.7	0.2	PC_032CKH	PC_04SK9M	PC_02LGPA	PC_057FE7	PC_057FE7	BgtE_10124	.
BghAvr_a13	2.4e-15	66.2	0	PC_032CKH	PC_04SK9M	PC_02LGPA	PC_045HU3	PC_030G6K	BgtE_5842	.
BghAvr_a13	2.6e-15	66.1	0	PC_032CKH	PC_04SK9M	PC_07TVM3	PC_04SK9M	PC_04SK9M	BgtE_20000	.
BghAvr_a13	3.9e-15	65.5	0	PC_032CKH	PC_04SK9M	PC_07TVM3	PC_06EWH0	PC_06EWH0	bgh01363_CSEP0028	.
BghAvr_a13	5.6e-15	65	0	PC_032CKH	PC_04SK9M	PC_02LGPA	PC_045HU3	PC_072OHB	BgtE_5846	.
BghAvr_a13	5.7e-15	65	0.3	PC_032CKH	PC_04SK9M	PC_02LGPA	PC_057FE7	PC_04MYW5	bgh03782_CSEP0152	.
BghAvr_a13	1.1e-14	64	0.1	PC_032CKH	PC_04SK9M	PC_07TVM3	PC_02P3RH	PC_04P05A	BgtE_5901	.
BghAvr_a13	5.2e-14	61.9	0	PC_032CKH	PC_04SK9M	PC_02LGPA	PC_045HU3	PC_02OBY3	bgh02875_CSEP0065	.
BghAvr_a13	7.9e-14	61.3	0	PC_032CKH	PC_04SK9M	PC_02LGPA	PC_045HU3	PC_06QLKJ	bgh02877_CSEP0066	.
BghAvr_a13	6.2e-13	58.4	0	PC_032CKH	PC_04SK9M	PC_02LGPA	PC_045HU3	PC_019FR5	bgh06532_CSEP0264_BEC1011;bghG008575000001001_CSEP0486	N1JJX4#PHI:2898
BghAvr_a13	8.5e-13	58	0	PC_032CKH	PC_04SK9M	PC_02LGPA	PC_045HU3	PC_02FFWU	BgtAvrPm2	.
BghAvr_a13	3e-12	56.2	0	PC_032CKH	PC_04SK9M	PC_02LGPA	PC_02LGPA	PC_03UUC4	BgtAcSP_30091	.
BghAvr_a13	2.9e-09	46.6	0	PC_07TVHZ	PC_06AYNY	PC_06AYNY	PC_07TVHZ	PC_00UJYG	BghCSEP0055	.
BghBEC1054	4.3e-33	123.6	0.8	PC_032CKH	PC_032CKH	PC_032CKH	PC_05TZZ7	PC_074VZ6	KXT12958.1	.
BghBEC1054	5e-32	120.1	0.2	PC_032CKH	PC_032CKH	PC_032CKH	PC_05TZZ7	PC_03OB87	XP_018034946.1	.
BghBEC1054	2.2e-31	118	1.3	PC_032CKH	PC_032CKH	PC_032CKH	PC_05TZZ7	PC_029A5G	EME45057.1	.
BghBEC1054	5.7e-31	116.7	0.1	PC_032CKH	PC_032CKH	PC_032CKH	PC_02OSJL	PC_074DYU	XP_008025738.1	.
BghBEC1054	8.1e-31	116.2	0.4	PC_032CKH	PC_032CKH	PC_032CKH	PC_05TZZ7	PC_00FKSB	KEQ67658.1	.
BghBEC1054	3.6e-30	114.1	0.4	PC_032CKH	PC_032CKH	PC_032CKH	PC_05TZZ7	PC_00X91O	KJY01809.1	.
BghBEC1054	3.8e-30	114	0.2	PC_032CKH	PC_032CKH	PC_032CKH	PC_05TZZ7	PC_05PHBZ	Zt6	.
BghBEC1054	8.6e-30	112.9	0.1	PC_032CKH	PC_032CKH	PC_032CKH	PC_05TZZ7	PC_06PA0H	XP_007678837.1	.
BghBEC1054	9.1e-30	112.8	0	PC_032CKH	PC_032CKH	PC_032CKH	PC_02OSJL	PC_07JLES	OCK93132.1	.
BghBEC1054	2.5e-29	111.4	0.1	PC_032CKH	PC_032CKH	PC_032CKH	PC_05TZZ7	PC_05Y2Z3	XP_007580207.1	.
BghBEC1054	3.4e-29	111	0.3	PC_032CKH	PC_032CKH	PC_032CKH	PC_05TZZ7	PC_01W94Z	XP_001935864.1	.
BghBEC1054	8.6e-29	109.7	0.1	PC_032CKH	PC_032CKH	PC_032CKH	PC_03813O	PC_02VPHL	KNG46663.1	.
BghBEC1054	1.3e-28	109.1	0.2	PC_032CKH	PC_032CKH	PC_032CKH	PC_05TZZ7	PC_00I4NO	XP_001800520.1	.
BghBEC1054	1.4e-28	109	0.2	PC_032CKH	PC_032CKH	PC_032CKH	PC_05TZZ7	PC_05K25V	XP_016761200.1	.
BghBEC1054	1.6e-28	108.8	0.1	PC_032CKH	PC_032CKH	PC_032CKH	PC_05TZZ7	PC_03IAAV	XP_013431971.1	.
BghBEC1054	2.6e-28	108.1	0.2	PC_032CKH	PC_032CKH	PC_032CKH	PC_03813O	PC_06YT5K	XP_007699156.1	.
BghBEC1054	2.8e-28	108	0.1	PC_032CKH	PC_032CKH	PC_032CKH	PC_05TZZ7	PC_03J7J4	XP_007686215.1	.
BghBEC1054	3.5e-28	107.7	0.1	PC_032CKH	PC_032CKH	PC_032CKH	PC_05TZZ7	PC_01IDPF	XP_013344128.1	.
BghBEC1054	9.1e-28	106.4	0.1	PC_032CKH	PC_032CKH	PC_032CKH	PC_05TZZ7	PC_033ZT1	XP_014077357.1	.
BghBEC1054	2.7e-27	104.9	0.1	PC_032CKH	PC_032CKH	PC_032CKH	PC_03813O	PC_02YYAC	OAL46779.1	.
BghBEC1054	2.7e-27	104.8	0.1	PC_032CKH	PC_032CKH	PC_032CKH	PC_05TZZ7	PC_00FHWY	KEQ81621.1	.
BghBEC1054	1.3e-20	83.3	0	PC_032CKH	PC_04SK9M	PC_02LGPA	PC_045HU3	PC_06CGDC	BghBEC1054	N1JJ94#PHI:2903__PHI:8918
BghBEC1054	2.3e-18	76	0	PC_032CKH	PC_04SK9M	PC_07TVM3	PC_04SK9M	PC_019LO3	bgh01362_CSEP0027	.
BghBEC1054	5.8e-18	74.7	0	PC_032CKH	PC_04SK9M	PC_02LGPA	PC_045HU3	PC_03WJP1	BgtE_5843	.
BghBEC1054	5e-17	71.7	0	PC_032CKH	PC_04SK9M	PC_07TVM3	PC_04SK9M	PC_046YSU	BgtE_10117	.
BghBEC1054	1.3e-16	70.4	0	.	.	.	PC_07KDPQ	PC_00TQNV	BgtE_5665	.
BghBEC1054	2.9e-16	69.2	0	PC_032CKH	PC_04SK9M	PC_07TVM3	PC_06EWH0	PC_042HHN	bghG001947000001001_CSEP0340	.
BghBEC1054	1.9e-15	66.7	0	PC_032CKH	PC_04SK9M	PC_02LGPA	PC_045HU3	PC_030G6K	BgtE_5842	.
BghBEC1054	3.2e-15	65.9	0	PC_032CKH	PC_04SK9M	PC_02LGPA	PC_045HU3	PC_072OHB	BgtE_5846	.
BghBEC1054	7.9e-15	64.6	0.2	PC_032CKH	PC_04SK9M	PC_07TVM3	PC_06EWH0	PC_02EIXR	BgtE_20090	.
BghBEC1054	9.9e-15	64.3	0.1	PC_032CKH	PC_04SK9M	PC_02LGPA	PC_02LGPA	PC_06YU6X	BgtE_20026	.
BghBEC1054	1.5e-14	63.8	0.1	PC_032CKH	PC_07TVM3	PC_07TVM3	PC_07TVM3	PC_0144CN	.	N1JJH4#PHI:6351__PHI:6356
BghBEC1054	1.5e-14	63.7	0.2	PC_032CKH	PC_04SK9M	PC_02LGPA	PC_057FE7	PC_04MYW5	bgh03782_CSEP0152	.
BghBEC1054	1.9e-14	63.4	0	PC_032CKH	PC_04SK9M	PC_07TVM3	PC_04SK9M	PC_04SK9M	BgtE_20000	.
BghBEC1054	2.7e-14	62.9	0	PC_032CKH	PC_04SK9M	PC_07TVM3	PC_06EWH0	PC_06EWH0	bgh01363_CSEP0028	.
BghBEC1054	3.1e-14	62.7	0.1	PC_032CKH	PC_04SK9M	PC_02LGPA	PC_057FE7	PC_057FE7	BgtE_10124	.
BghBEC1054	3.6e-14	62.5	0	PC_032CKH	PC_04SK9M	PC_02LGPA	PC_045HU3	PC_06QLKJ	bgh02877_CSEP0066	.
BghBEC1054	2.3e-13	59.9	0	PC_032CKH	PC_04SK9M	PC_02LGPA	PC_045HU3	PC_02OBY3	bgh02875_CSEP0065	.
BghBEC1054	4.4e-13	59	0	PC_032CKH	PC_04SK9M	PC_02LGPA	PC_02LGPA	PC_018JYX	BgtE_5664	.
BghBEC1054	4.7e-13	58.9	0	.	.	.	PC_07KDPQ	PC_029V3B	bghG002872000001001_CSEP0374	.
BghBEC1054	5.5e-13	58.7	0	PC_032CKH	PC_04SK9M	PC_02LGPA	PC_045HU3	PC_019FR5	bgh06532_CSEP0264_BEC1011;bghG008575000001001_CSEP0486	N1JJX4#PHI:2898
BghBEC1054	1.2e-11	54.4	0	PC_032CKH	PC_04SK9M	PC_02LGPA	PC_045HU3	PC_02FFWU	BgtAvrPm2	.
BghBEC1054	2e-11	53.7	0.5	PC_032CKH	PC_04SK9M	PC_02LGPA	PC_02LGPA	PC_001J67	BgtE_20025	.
BghBEC1054	4.3e-11	52.6	0	PC_032CKH	PC_04SK9M	PC_07TVM3	PC_02P3RH	PC_04P05A	BgtE_5901	.
BghBEC1054	2e-09	47.2	0.1	PC_032CKH	PC_04SK9M	PC_02LGPA	PC_02LGPA	PC_06YKL9	bghG002857000001001_CSEP0371	.
BghBEC1054	7e-07	39	0	PC_07TVHZ	PC_06AYNY	PC_06AYNY	PC_07TVHZ	PC_00UJYG	BghCSEP0055	.
BghBEC1054	1.1e-05	35.1	0	PC_032CKH	PC_04SK9M	PC_02LGPA	PC_02LGPA	PC_03UUC4	BgtAcSP_30091	.
BghBEC1054	0.00032	30.4	0.1	PC_032CKH	PC_04SK9M	PC_02LGPA	PC_02LGPA	PC_03N4WW	BghAvr_a13	.
BghBEC3	8.4e-28	106.5	21.3	PC_04P5RO	PC_01REOO	PC_01REOO	PC_02MSB7	PC_06K9VF	BghBEC3	.
BghBEC3	8.8e-08	42	74.8	PC_06FCV2	PC_01C01U	PC_011MI8	PC_02USO2	PC_06R89F	.	A6SR05#PHI:7594
BghBEC3	9.9e-07	38.6	26.7	.	.	.	PC_008WQW	PC_023YMU	.	Q5AA09#PHI:3516
BghBEC3	0.0041	26.9	48.6	PC_06FCV2	PC_01G41E	PC_01GLR5	PC_02NYAJ	PC_00SYN8	.	Q6T7C1#PHI:350
BghBEC4	6.9e-51	182	53.7	PC_00DXJA	PC_00DXJA	PC_01RG00	PC_01RG00	PC_00Y7WQ	BghBEC4	.
BghBEC4	7.2e-28	106.7	77.1	.	.	.	PC_05I8IS	PC_01GNND	.	Q4WMA6#PHI:4016
BghBEC4	6.2e-26	100.4	131.1	PC_00DXJA	PC_00DXJA	PC_00TYAC	PC_03H3I2	PC_05QCAP	.	Q4WLB9#PHI:4015
BghBEC4	1.3e-25	99.3	64.8	PC_06FCV2	PC_05WTSO	PC_05WTSO	PC_03F27U	PC_01K70Z	.	Q4WNE1#PHI:4017
BghBEC4	2.9e-25	98.2	13.1	.	.	.	PC_011QX9	PC_03DWLQ	.	I1RX03#PHI:3985
BghBEC4	4.9e-23	90.9	28.8	PC_06FCV2	PC_01FSZN	PC_01FSZN	PC_04MN1B	PC_03DA63	.	Q59UT5#PHI:3333
BghBEC4	3.2e-22	88.2	28.3	PC_06FCV2	PC_02OZ0I	PC_01C87U	PC_02OZ0I	PC_027UVV	MoCDIP2	G4MML4#PHI:3214
BghBEC4	1.1e-20	83.2	85.8	PC_06FCV2	PC_01C01U	PC_011MI8	PC_02USO2	PC_06R89F	.	A6SR05#PHI:7594
BghBEC4	3e-20	81.8	39.7	PC_06FCV2	PC_02KRTK	PC_02KRTK	PC_05R18M	PC_002F7C	.	I1REI8#PHI:1093
BghBEC4	4.4e-16	68.1	7.8	PC_06FCV2	PC_01FBIJ	PC_01FBIJ	PC_07Y1F9	PC_01PU0K	.	I1RP68#PHI:5863
BghBEC4	2.7e-15	65.5	11.2	PC_06FCV2	PC_01FBIJ	PC_01FBIJ	PC_07Y1F9	PC_00LQS3	.	A0A098DM90#PHI:5864
BghBEC4	2.9e-12	55.7	3.7	PC_06FCV2	PC_01FBIJ	PC_01FBIJ	PC_06CFJP	PC_05BLEO	.	I1RER0#PHI:5860
BghBEC4	6.2e-12	54.6	8.8	PC_06FCV2	PC_05C7YR	PC_03A7FS	PC_05C7YR	PC_0325OP	GoEC2	.
BghBEC4	9.9e-11	50.6	9.3	PC_06FCV2	PC_01FBIJ	PC_01FBIJ	PC_06CFJP	PC_02T58U	.	A0A1C3YMZ2#PHI:5859
BghBEC4	4.9e-10	48.3	7.8	PC_06FCV2	PC_05C7YR	PC_03A7FS	PC_05C7YR	PC_05C7YR	BghBEC2	.
BghBEC4	7.7e-10	47.7	4.6	PC_06FCV2	PC_01FBIJ	PC_01FBIJ	PC_08JNFA	PC_02OWIZ	.	G5EI24#PHI:7194
BghBEC4	8.6e-10	47.5	15.9	PC_06FCV2	PC_01FBIJ	PC_01FBIJ	PC_07Y1F9	PC_04143J	.	I1RUE9#PHI:5862
BghBEC4	7.1e-07	38	1	PC_06FCV2	PC_01FBIJ	PC_01FBIJ	PC_063Z7Q	PC_04NV8X	.	A0A1C3YKG6#PHI:5854
BghBEC4	3.7e-05	32.4	13.4	PC_06FCV2	PC_03HFPX	PC_03HFPX	PC_03NUV1	PC_05XY5J	.	G4N3R9#PHI:2165
BghBEC4	3.7e-05	32.4	13.4	PC_06FCV2	PC_03HFPX	PC_03HFPX	PC_03NUV1	PC_01LD79	.	Q9Y784#PHI:404
BghBEC4	0.00076	28.1	0.1	PC_06FCV2	PC_01FBIJ	PC_01FBIJ	PC_02X2CT	PC_0687SO	.	A0A1C3YJ88#PHI:5855
BghBEC4	0.0036	25.9	20.3	PC_06FCV2	PC_07VQV8	PC_08ACL4	PC_02Y0CL	PC_01JQ7G	.	O13359#PHI:306
BghCSEP0105	1.7e-35	131.4	0.1	PC_00276B	PC_03822Z	PC_02FOBY	PC_02FOBY	PC_03399P	BghCSEP0105	N1J904#PHI:4622
BghCSEP0105	4.6e-25	97.7	0.2	PC_032CKH	PC_032CKH	PC_032CKH	PC_05TZZ7	PC_074VZ6	KXT12958.1	.
BghCSEP0105	2.7e-23	91.9	0	PC_032CKH	PC_032CKH	PC_032CKH	PC_02OSJL	PC_07JLES	OCK93132.1	.
BghCSEP0105	1.3e-22	89.7	0	PC_032CKH	PC_032CKH	PC_032CKH	PC_05TZZ7	PC_00FKSB	KEQ67658.1	.
BghCSEP0105	2e-22	89.1	0.2	PC_032CKH	PC_032CKH	PC_032CKH	PC_05TZZ7	PC_029A5G	EME45057.1	.
BghCSEP0105	2.6e-22	88.8	0	PC_032CKH	PC_032CKH	PC_032CKH	PC_05TZZ7	PC_03OB87	XP_018034946.1	.
BghCSEP0105	2.3e-21	85.7	0	PC_032CKH	PC_032CKH	PC_032CKH	PC_02OSJL	PC_074DYU	XP_008025738.1	.
BghCSEP0105	4.1e-21	84.9	0	PC_032CKH	PC_032CKH	PC_032CKH	PC_05TZZ7	PC_00X91O	KJY01809.1	.
BghCSEP0105	1.4e-20	83.1	0	PC_032CKH	PC_032CKH	PC_032CKH	PC_05TZZ7	PC_05PHBZ	Zt6	.
BghCSEP0105	1.5e-20	83.1	0	PC_032CKH	PC_032CKH	PC_032CKH	PC_05TZZ7	PC_06PA0H	XP_007678837.1	.
BghCSEP0105	6.4e-20	81	0	PC_032CKH	PC_032CKH	PC_032CKH	PC_05TZZ7	PC_01W94Z	XP_001935864.1	.
BghCSEP0105	5.9e-19	77.9	0	PC_032CKH	PC_032CKH	PC_032CKH	PC_05TZZ7	PC_05Y2Z3	XP_007580207.1	.
BghCSEP0105	7.4e-19	77.6	1.1	PC_032CKH	PC_032CKH	PC_032CKH	PC_05TZZ7	PC_03J7J4	XP_007686215.1	.
BghCSEP0105	8.3e-19	77.4	0	PC_032CKH	PC_032CKH	PC_032CKH	PC_05TZZ7	PC_03IAAV	XP_013431971.1	.
BghCSEP0105	8.7e-19	77.4	0	PC_032CKH	PC_032CKH	PC_032CKH	PC_05TZZ7	PC_00I4NO	XP_001800520.1	.
BghCSEP0105	1.1e-18	77	0	PC_032CKH	PC_032CKH	PC_032CKH	PC_05TZZ7	PC_05K25V	XP_016761200.1	.
BghCSEP0105	1.3e-18	76.8	2.1	PC_032CKH	PC_032CKH	PC_032CKH	PC_03813O	PC_06YT5K	XP_007699156.1	.
BghCSEP0105	1.5e-18	76.6	0.8	PC_032CKH	PC_032CKH	PC_032CKH	PC_05TZZ7	PC_033ZT1	XP_014077357.1	.
BghCSEP0105	2.9e-18	75.7	0	PC_032CKH	PC_032CKH	PC_032CKH	PC_05TZZ7	PC_01IDPF	XP_013344128.1	.
BghCSEP0105	5.5e-18	74.8	0	PC_032CKH	PC_032CKH	PC_032CKH	PC_03813O	PC_02VPHL	KNG46663.1	.
BghCSEP0105	1.6e-17	73.3	0	PC_032CKH	PC_032CKH	PC_032CKH	PC_05TZZ7	PC_00FHWY	KEQ81621.1	.
BghCSEP0105	4.7e-17	71.8	0	PC_032CKH	PC_032CKH	PC_032CKH	PC_03813O	PC_02YYAC	OAL46779.1	.
BghCSEP0105	1.3e-07	41.2	0	PC_032CKH	PC_07TVM3	PC_07TVM3	PC_07TVM3	PC_0144CN	.	N1JJH4#PHI:6351__PHI:6356
BghCSEP0105	2e-06	37.4	0.2	PC_032CKH	PC_04SK9M	PC_07TVM3	PC_06EWH0	PC_02EIXR	BgtE_20090	.
BghCSEP0105	7.3e-05	32.4	0	PC_032CKH	PC_04SK9M	PC_02LGPA	PC_045HU3	PC_03WJP1	BgtE_5843	.
BghCSEP0105	0.00011	31.8	0.1	PC_032CKH	PC_04SK9M	PC_02LGPA	PC_057FE7	PC_057FE7	BgtE_10124	.
BghCSEP0105	0.00014	31.5	0	PC_032CKH	PC_04SK9M	PC_07TVM3	PC_06EWH0	PC_042HHN	bghG001947000001001_CSEP0340	.
BghCSEP0105	0.00048	29.7	0	PC_032CKH	PC_04SK9M	PC_02LGPA	PC_045HU3	PC_06CGDC	BghBEC1054	N1JJ94#PHI:2903__PHI:8918
BghCSEP0105	0.0018	27.9	0	PC_032CKH	PC_04SK9M	PC_02LGPA	PC_057FE7	PC_04MYW5	bgh03782_CSEP0152	.
BghCSEP0105	0.0025	27.4	0	PC_032CKH	PC_04SK9M	PC_07TVM3	PC_04SK9M	PC_019LO3	bgh01362_CSEP0027	.
BghCSEP0105	0.0071	25.9	0	PC_032CKH	PC_04SK9M	PC_07TVM3	PC_06EWH0	PC_06EWH0	bgh01363_CSEP0028	.
BghCSEP0162	1.2e-56	200.7	1.9	PC_06QDZ9	PC_06QDZ9	PC_06QDZ9	PC_03YBF9	PC_04WIMO	BghCSEP0162	N1JPG4#PHI:4623
BghCSEP0162	1.1e-35	132.7	0.8	PC_06QDZ9	PC_06QDZ9	PC_06QDZ9	PC_02SAI0	PC_02SAI0	.	N1JFE2#PHI:2899
BghBEC2	2e-22	88.9	5.6	PC_06FCV2	PC_01FSZN	PC_01FSZN	PC_04MN1B	PC_03DA63	.	Q59UT5#PHI:3333
BghBEC2	7.3e-21	83.8	5.6	PC_06FCV2	PC_05C7YR	PC_03A7FS	PC_05C7YR	PC_05C7YR	BghBEC2	.
BghBEC2	5.4e-20	81	23.6	.	.	.	PC_05I8IS	PC_01GNND	.	Q4WMA6#PHI:4016
BghBEC2	1.2e-18	76.6	3.4	.	.	.	PC_011QX9	PC_03DWLQ	.	I1RX03#PHI:3985
BghBEC2	2.9e-17	72.2	8.7	PC_06FCV2	PC_01FBIJ	PC_01FBIJ	PC_07Y1F9	PC_01PU0K	.	I1RP68#PHI:5863
BghBEC2	3.1e-17	72.1	20	PC_06FCV2	PC_05C7YR	PC_03A7FS	PC_05C7YR	PC_0325OP	GoEC2	.
BghBEC2	1.1e-16	70.3	12.1	PC_06FCV2	PC_01FBIJ	PC_01FBIJ	PC_07Y1F9	PC_00LQS3	.	A0A098DM90#PHI:5864
BghBEC2	2.8e-16	69	9.4	PC_00DXJA	PC_00DXJA	PC_01RG00	PC_01RG00	PC_00Y7WQ	BghBEC4	.
BghBEC2	4.4e-15	65.1	19.6	PC_06FCV2	PC_02KRTK	PC_02KRTK	PC_05R18M	PC_002F7C	.	I1REI8#PHI:1093
BghBEC2	5.6e-15	64.8	22.2	PC_06FCV2	PC_02OZ0I	PC_01C87U	PC_02OZ0I	PC_027UVV	MoCDIP2	G4MML4#PHI:3214
BghBEC2	1e-14	64	25.4	PC_06FCV2	PC_05WTSO	PC_05WTSO	PC_03F27U	PC_01K70Z	.	Q4WNE1#PHI:4017
BghBEC2	6.1e-14	61.4	6.8	PC_06FCV2	PC_01FBIJ	PC_01FBIJ	PC_06CFJP	PC_05BLEO	.	I1RER0#PHI:5860
BghBEC2	8.5e-13	57.7	32	PC_06FCV2	PC_01C01U	PC_011MI8	PC_02USO2	PC_06R89F	.	A6SR05#PHI:7594
BghBEC2	2.2e-12	56.3	20.8	PC_00DXJA	PC_00DXJA	PC_00TYAC	PC_03H3I2	PC_05QCAP	.	Q4WLB9#PHI:4015
BghBEC2	3.5e-12	55.7	8.5	PC_06FCV2	PC_01FBIJ	PC_01FBIJ	PC_06CFJP	PC_02T58U	.	A0A1C3YMZ2#PHI:5859
BghBEC2	9.5e-11	51	17.9	PC_06FCV2	PC_01FBIJ	PC_01FBIJ	PC_07Y1F9	PC_04143J	.	I1RUE9#PHI:5862
BghBEC2	1.3e-07	40.9	6.5	PC_06FCV2	PC_01FBIJ	PC_01FBIJ	PC_08JNFA	PC_02OWIZ	.	G5EI24#PHI:7194
BghBEC2	2.4e-06	36.7	1.2	PC_06FCV2	PC_01FBIJ	PC_01FBIJ	PC_063Z7Q	PC_04NV8X	.	A0A1C3YKG6#PHI:5854
BghBEC2	4.4e-06	35.9	9.8	PC_06FCV2	PC_03HFPX	PC_03HFPX	PC_03NUV1	PC_01LD79	.	Q9Y784#PHI:404
BghBEC2	4.4e-06	35.9	9.8	PC_06FCV2	PC_03HFPX	PC_03HFPX	PC_03NUV1	PC_05XY5J	.	G4N3R9#PHI:2165
BghBEC2	0.00089	28.4	0.5	PC_06FCV2	PC_01FBIJ	PC_01FBIJ	PC_02X2CT	PC_0687SO	.	A0A1C3YJ88#PHI:5855
BgtAcSP_30091	3.6e-36	133.5	0.9	PC_032CKH	PC_032CKH	PC_032CKH	PC_05TZZ7	PC_074VZ6	KXT12958.1	.
BgtAcSP_30091	2.6e-35	130.8	0.3	PC_032CKH	PC_032CKH	PC_032CKH	PC_05TZZ7	PC_03OB87	XP_018034946.1	.
BgtAcSP_30091	6.1e-34	126.3	1.2	PC_032CKH	PC_032CKH	PC_032CKH	PC_05TZZ7	PC_029A5G	EME45057.1	.
BgtAcSP_30091	7.5e-34	126	0.2	PC_032CKH	PC_032CKH	PC_032CKH	PC_02OSJL	PC_074DYU	XP_008025738.1	.
BgtAcSP_30091	1.2e-33	125.4	0.4	PC_032CKH	PC_032CKH	PC_032CKH	PC_05TZZ7	PC_00X91O	KJY01809.1	.
BgtAcSP_30091	2e-33	124.7	0.3	PC_032CKH	PC_032CKH	PC_032CKH	PC_05TZZ7	PC_00FKSB	KEQ67658.1	.
BgtAcSP_30091	3e-33	124.1	0.3	PC_032CKH	PC_032CKH	PC_032CKH	PC_05TZZ7	PC_05PHBZ	Zt6	.
BgtAcSP_30091	7.9e-33	122.7	0.1	PC_032CKH	PC_032CKH	PC_032CKH	PC_02OSJL	PC_07JLES	OCK93132.1	.
BgtAcSP_30091	2.8e-32	120.9	0.1	PC_032CKH	PC_032CKH	PC_032CKH	PC_05TZZ7	PC_05Y2Z3	XP_007580207.1	.
BgtAcSP_30091	3.8e-32	120.5	0.3	PC_032CKH	PC_032CKH	PC_032CKH	PC_05TZZ7	PC_01W94Z	XP_001935864.1	.
BgtAcSP_30091	1.1e-31	119.1	0.2	PC_032CKH	PC_032CKH	PC_032CKH	PC_05TZZ7	PC_00I4NO	XP_001800520.1	.
BgtAcSP_30091	2.3e-31	118	0.2	PC_032CKH	PC_032CKH	PC_032CKH	PC_05TZZ7	PC_03J7J4	XP_007686215.1	.
BgtAcSP_30091	2.3e-31	118	0.1	PC_032CKH	PC_032CKH	PC_032CKH	PC_05TZZ7	PC_05K25V	XP_016761200.1	.
BgtAcSP_30091	2.4e-31	118	0.1	PC_032CKH	PC_032CKH	PC_032CKH	PC_05TZZ7	PC_06PA0H	XP_007678837.1	.
BgtAcSP_30091	3.1e-31	117.6	0.1	PC_032CKH	PC_032CKH	PC_032CKH	PC_03813O	PC_02VPHL	KNG46663.1	.
BgtAcSP_30091	4.4e-31	117.1	0.2	PC_032CKH	PC_032CKH	PC_032CKH	PC_05TZZ7	PC_033ZT1	XP_014077357.1	.
BgtAcSP_30091	5e-31	116.9	0.2	PC_032CKH	PC_032CKH	PC_032CKH	PC_03813O	PC_06YT5K	XP_007699156.1	.
BgtAcSP_30091	1.3e-30	115.6	0.1	PC_032CKH	PC_032CKH	PC_032CKH	PC_05TZZ7	PC_03IAAV	XP_013431971.1	.
BgtAcSP_30091	3.3e-30	114.3	0.1	PC_032CKH	PC_032CKH	PC_032CKH	PC_03813O	PC_02YYAC	OAL46779.1	.
BgtAcSP_30091	4.8e-30	113.8	0.1	PC_032CKH	PC_032CKH	PC_032CKH	PC_05TZZ7	PC_01IDPF	XP_013344128.1	.
BgtAcSP_30091	9.3e-29	109.6	0.1	PC_032CKH	PC_032CKH	PC_032CKH	PC_05TZZ7	PC_00FHWY	KEQ81621.1	.
BgtAcSP_30091	4.5e-17	71.9	0	.	.	.	PC_07KDPQ	PC_00TQNV	BgtE_5665	.
BgtAcSP_30091	1.4e-16	70.3	0.2	PC_032CKH	PC_07TVM3	PC_07TVM3	PC_07TVM3	PC_0144CN	.	N1JJH4#PHI:6351__PHI:6356
BgtAcSP_30091	4.1e-16	68.8	0	PC_032CKH	PC_04SK9M	PC_07TVM3	PC_04SK9M	PC_019LO3	bgh01362_CSEP0027	.
BgtAcSP_30091	4.6e-16	68.6	0	PC_032CKH	PC_04SK9M	PC_02LGPA	PC_02LGPA	PC_018JYX	BgtE_5664	.
BgtAcSP_30091	4.6e-16	68.6	0.1	PC_032CKH	PC_04SK9M	PC_02LGPA	PC_02LGPA	PC_06YU6X	BgtE_20026	.
BgtAcSP_30091	5.4e-15	65.2	0.3	PC_032CKH	PC_04SK9M	PC_07TVM3	PC_06EWH0	PC_02EIXR	BgtE_20090	.
BgtAcSP_30091	9.2e-15	64.4	0	PC_032CKH	PC_04SK9M	PC_02LGPA	PC_02LGPA	PC_03UUC4	BgtAcSP_30091	.
BgtAcSP_30091	4.8e-14	62.1	0	PC_032CKH	PC_04SK9M	PC_07TVM3	PC_04SK9M	PC_046YSU	BgtE_10117	.
BgtAcSP_30091	5.5e-14	61.9	0	PC_032CKH	PC_04SK9M	PC_07TVM3	PC_06EWH0	PC_042HHN	bghG001947000001001_CSEP0340	.
BgtAcSP_30091	1.1e-12	57.7	0	PC_032CKH	PC_04SK9M	PC_02LGPA	PC_045HU3	PC_06CGDC	BghBEC1054	N1JJ94#PHI:2903__PHI:8918
BgtAcSP_30091	1.4e-11	54.1	0.2	PC_032CKH	PC_04SK9M	PC_02LGPA	PC_057FE7	PC_04MYW5	bgh03782_CSEP0152	.
BgtAcSP_30091	1.6e-11	53.9	0	PC_032CKH	PC_04SK9M	PC_07TVM3	PC_06EWH0	PC_06EWH0	bgh01363_CSEP0028	.
BgtAcSP_30091	1.8e-11	53.8	0	PC_032CKH	PC_04SK9M	PC_07TVM3	PC_04SK9M	PC_04SK9M	BgtE_20000	.
BgtAcSP_30091	1.9e-11	53.7	0	.	.	.	PC_07KDPQ	PC_029V3B	bghG002872000001001_CSEP0374	.
BgtAcSP_30091	1.9e-11	53.7	0	PC_032CKH	PC_04SK9M	PC_02LGPA	PC_045HU3	PC_03WJP1	BgtE_5843	.
BgtAcSP_30091	2.3e-11	53.5	0.1	PC_032CKH	PC_04SK9M	PC_02LGPA	PC_057FE7	PC_057FE7	BgtE_10124	.
BgtAcSP_30091	5.6e-10	49	0.1	PC_032CKH	PC_04SK9M	PC_02LGPA	PC_02LGPA	PC_06YKL9	bghG002857000001001_CSEP0371	.
BgtAcSP_30091	5.9e-10	48.9	0	PC_032CKH	PC_04SK9M	PC_02LGPA	PC_045HU3	PC_030G6K	BgtE_5842	.
BgtAcSP_30091	9.3e-10	48.3	0.1	PC_032CKH	PC_04SK9M	PC_07TVM3	PC_02P3RH	PC_04P05A	BgtE_5901	.
BgtAcSP_30091	2.8e-09	46.7	0.7	PC_032CKH	PC_04SK9M	PC_02LGPA	PC_02LGPA	PC_001J67	BgtE_20025	.
BgtAcSP_30091	3.2e-09	46.5	0	PC_07TVHZ	PC_06AYNY	PC_06AYNY	PC_07TVHZ	PC_00UJYG	BghCSEP0055	.
BgtAcSP_30091	4.4e-09	46.1	0	PC_032CKH	PC_04SK9M	PC_02LGPA	PC_045HU3	PC_06QLKJ	bgh02877_CSEP0066	.
BgtAcSP_30091	9.1e-09	45.1	0	PC_032CKH	PC_04SK9M	PC_02LGPA	PC_045HU3	PC_02OBY3	bgh02875_CSEP0065	.
BgtAcSP_30091	2e-08	44	0	PC_032CKH	PC_04SK9M	PC_02LGPA	PC_045HU3	PC_072OHB	BgtE_5846	.
BgtAcSP_30091	2.3e-08	43.8	0	PC_032CKH	PC_04SK9M	PC_02LGPA	PC_045HU3	PC_019FR5	bgh06532_CSEP0264_BEC1011;bghG008575000001001_CSEP0486	N1JJX4#PHI:2898
BgtAcSP_30091	7.5e-06	35.6	0.1	PC_032CKH	PC_04SK9M	PC_02LGPA	PC_02LGPA	PC_03N4WW	BghAvr_a13	.
BgtAcSP_30091	5.8e-05	32.8	0	PC_032CKH	PC_04SK9M	PC_02LGPA	PC_045HU3	PC_02FFWU	BgtAvrPm2	.
BgtAcSP_30091	0.0062	26.2	0	PC_00276B	PC_03822Z	PC_02FOBY	PC_02FOBY	PC_03399P	BghCSEP0105	N1J904#PHI:4622
BgtE_10117	1.3e-35	131.8	0.7	PC_032CKH	PC_032CKH	PC_032CKH	PC_05TZZ7	PC_074VZ6	KXT12958.1	.
BgtE_10117	9.9e-34	125.7	0.3	PC_032CKH	PC_032CKH	PC_032CKH	PC_05TZZ7	PC_03OB87	XP_018034946.1	.
BgtE_10117	2.1e-33	124.7	0.2	PC_032CKH	PC_032CKH	PC_032CKH	PC_05TZZ7	PC_00FKSB	KEQ67658.1	.
BgtE_10117	2.5e-33	124.4	1.1	PC_032CKH	PC_032CKH	PC_032CKH	PC_05TZZ7	PC_029A5G	EME45057.1	.
BgtE_10117	4e-33	123.7	0.1	PC_032CKH	PC_032CKH	PC_032CKH	PC_02OSJL	PC_074DYU	XP_008025738.1	.
BgtE_10117	1.7e-32	121.7	0.4	PC_032CKH	PC_032CKH	PC_032CKH	PC_05TZZ7	PC_00X91O	KJY01809.1	.
BgtE_10117	3e-32	120.9	0.2	PC_032CKH	PC_032CKH	PC_032CKH	PC_05TZZ7	PC_05PHBZ	Zt6	.
BgtE_10117	1.1e-31	119.1	0.1	PC_032CKH	PC_032CKH	PC_032CKH	PC_02OSJL	PC_07JLES	OCK93132.1	.
BgtE_10117	1.8e-31	118.4	0.2	PC_032CKH	PC_032CKH	PC_032CKH	PC_05TZZ7	PC_01W94Z	XP_001935864.1	.
BgtE_10117	2.6e-31	117.9	0.1	PC_032CKH	PC_032CKH	PC_032CKH	PC_05TZZ7	PC_05Y2Z3	XP_007580207.1	.
BgtE_10117	6.3e-31	116.6	0.1	PC_032CKH	PC_032CKH	PC_032CKH	PC_05TZZ7	PC_06PA0H	XP_007678837.1	.
BgtE_10117	8.9e-31	116.2	0.1	PC_032CKH	PC_032CKH	PC_032CKH	PC_05TZZ7	PC_05K25V	XP_016761200.1	.
BgtE_10117	1.5e-30	115.4	0.1	PC_032CKH	PC_032CKH	PC_032CKH	PC_03813O	PC_02VPHL	KNG46663.1	.
BgtE_10117	2.4e-30	114.8	0.1	PC_032CKH	PC_032CKH	PC_032CKH	PC_05TZZ7	PC_03IAAV	XP_013431971.1	.
BgtE_10117	2.8e-30	114.6	0.2	PC_032CKH	PC_032CKH	PC_032CKH	PC_05TZZ7	PC_00I4NO	XP_001800520.1	.
BgtE_10117	3.8e-30	114.1	0.1	PC_032CKH	PC_032CKH	PC_032CKH	PC_05TZZ7	PC_03J7J4	XP_007686215.1	.
BgtE_10117	6.2e-30	113.4	0.1	PC_032CKH	PC_032CKH	PC_032CKH	PC_05TZZ7	PC_01IDPF	XP_013344128.1	.
BgtE_10117	6.3e-30	113.4	0.1	PC_032CKH	PC_032CKH	PC_032CKH	PC_05TZZ7	PC_033ZT1	XP_014077357.1	.
BgtE_10117	1.2e-29	112.5	0.1	PC_032CKH	PC_032CKH	PC_032CKH	PC_03813O	PC_06YT5K	XP_007699156.1	.
BgtE_10117	3.8e-29	110.9	0.1	PC_032CKH	PC_032CKH	PC_032CKH	PC_03813O	PC_02YYAC	OAL46779.1	.
BgtE_10117	1e-28	109.5	0.1	PC_032CKH	PC_032CKH	PC_032CKH	PC_05TZZ7	PC_00FHWY	KEQ81621.1	.
BgtE_10117	6.2e-22	87.6	0	PC_032CKH	PC_04SK9M	PC_07TVM3	PC_04SK9M	PC_046YSU	BgtE_10117	.
BgtE_10117	5.7e-21	84.5	0	PC_032CKH	PC_04SK9M	PC_07TVM3	PC_04SK9M	PC_019LO3	bgh01362_CSEP0027	.
BgtE_10117	2.6e-17	72.7	0	PC_032CKH	PC_04SK9M	PC_07TVM3	PC_04SK9M	PC_04SK9M	BgtE_20000	.
BgtE_10117	3.1e-17	72.5	0	.	.	.	PC_07KDPQ	PC_00TQNV	BgtE_5665	.
BgtE_10117	7e-17	71.3	0	PC_032CKH	PC_04SK9M	PC_02LGPA	PC_045HU3	PC_06CGDC	BghBEC1054	N1JJ94#PHI:2903__PHI:8918
BgtE_10117	8.8e-16	67.8	0	PC_032CKH	PC_04SK9M	PC_07TVM3	PC_06EWH0	PC_042HHN	bghG001947000001001_CSEP0340	.
BgtE_10117	3.8e-15	65.7	0.1	PC_032CKH	PC_04SK9M	PC_02LGPA	PC_02LGPA	PC_06YU6X	BgtE_20026	.
BgtE_10117	6.1e-15	65.1	0.2	PC_032CKH	PC_04SK9M	PC_07TVM3	PC_06EWH0	PC_02EIXR	BgtE_20090	.
BgtE_10117	6.7e-15	64.9	0.2	PC_032CKH	PC_07TVM3	PC_07TVM3	PC_07TVM3	PC_0144CN	.	N1JJH4#PHI:6351__PHI:6356
BgtE_10117	7e-15	64.9	0	PC_032CKH	PC_04SK9M	PC_02LGPA	PC_045HU3	PC_03WJP1	BgtE_5843	.
BgtE_10117	1.2e-13	60.9	0	PC_032CKH	PC_04SK9M	PC_07TVM3	PC_06EWH0	PC_06EWH0	bgh01363_CSEP0028	.
BgtE_10117	3.4e-13	59.4	0.2	PC_032CKH	PC_04SK9M	PC_02LGPA	PC_057FE7	PC_04MYW5	bgh03782_CSEP0152	.
BgtE_10117	6.1e-13	58.6	0	.	.	.	PC_07KDPQ	PC_029V3B	bghG002872000001001_CSEP0374	.
BgtE_10117	7.7e-13	58.3	0	PC_032CKH	PC_04SK9M	PC_02LGPA	PC_045HU3	PC_030G6K	BgtE_5842	.
BgtE_10117	1.1e-12	57.9	0.1	PC_032CKH	PC_04SK9M	PC_02LGPA	PC_057FE7	PC_057FE7	BgtE_10124	.
BgtE_10117	1.8e-12	57.1	0	PC_032CKH	PC_04SK9M	PC_02LGPA	PC_02LGPA	PC_018JYX	BgtE_5664	.
BgtE_10117	1.3e-11	54.4	0	PC_032CKH	PC_04SK9M	PC_02LGPA	PC_045HU3	PC_072OHB	BgtE_5846	.
BgtE_10117	1.9e-11	53.8	0.1	PC_032CKH	PC_04SK9M	PC_07TVM3	PC_02P3RH	PC_04P05A	BgtE_5901	.
BgtE_10117	2.2e-11	53.6	0	PC_032CKH	PC_04SK9M	PC_02LGPA	PC_045HU3	PC_02OBY3	bgh02875_CSEP0065	.
BgtE_10117	6.2e-11	52.1	0	PC_032CKH	PC_04SK9M	PC_02LGPA	PC_045HU3	PC_019FR5	bgh06532_CSEP0264_BEC1011;bghG008575000001001_CSEP0486	N1JJX4#PHI:2898
BgtE_10117	9.7e-11	51.5	0.7	PC_032CKH	PC_04SK9M	PC_02LGPA	PC_02LGPA	PC_001J67	BgtE_20025	.
BgtE_10117	1.6e-10	50.8	0	PC_032CKH	PC_04SK9M	PC_02LGPA	PC_045HU3	PC_06QLKJ	bgh02877_CSEP0066	.
BgtE_10117	4.2e-10	49.4	0.1	PC_032CKH	PC_04SK9M	PC_02LGPA	PC_02LGPA	PC_06YKL9	bghG002857000001001_CSEP0371	.
BgtE_10117	7e-09	45.5	0	PC_032CKH	PC_04SK9M	PC_02LGPA	PC_045HU3	PC_02FFWU	BgtAvrPm2	.
BgtE_10117	1.7e-07	41	0	PC_07TVHZ	PC_06AYNY	PC_06AYNY	PC_07TVHZ	PC_00UJYG	BghCSEP0055	.
BgtE_10117	4.9e-07	39.6	0	PC_032CKH	PC_04SK9M	PC_02LGPA	PC_02LGPA	PC_03UUC4	BgtAcSP_30091	.
BgtE_10117	4.5e-05	33.2	0.1	PC_032CKH	PC_04SK9M	PC_02LGPA	PC_02LGPA	PC_03N4WW	BghAvr_a13	.
BgtE_10117	0.0005	29.9	0	PC_00276B	PC_03822Z	PC_02FOBY	PC_02FOBY	PC_03399P	BghCSEP0105	N1J904#PHI:4622
BgtE_10124	1.7e-37	137.5	0.1	PC_032CKH	PC_032CKH	PC_032CKH	PC_05TZZ7	PC_03OB87	XP_018034946.1	.
BgtE_10124	1.7e-37	137.5	2	PC_032CKH	PC_032CKH	PC_032CKH	PC_05TZZ7	PC_074VZ6	KXT12958.1	.
BgtE_10124	4.6e-36	132.9	0.9	PC_032CKH	PC_032CKH	PC_032CKH	PC_05TZZ7	PC_00FKSB	KEQ67658.1	.
BgtE_10124	5.1e-35	129.5	2.8	PC_032CKH	PC_032CKH	PC_032CKH	PC_05TZZ7	PC_029A5G	EME45057.1	.
BgtE_10124	8.1e-35	128.8	0.5	PC_032CKH	PC_032CKH	PC_032CKH	PC_02OSJL	PC_074DYU	XP_008025738.1	.
BgtE_10124	3.8e-34	126.7	1	PC_032CKH	PC_032CKH	PC_032CKH	PC_05TZZ7	PC_00X91O	KJY01809.1	.
BgtE_10124	4.2e-34	126.5	0.9	PC_032CKH	PC_032CKH	PC_032CKH	PC_05TZZ7	PC_01W94Z	XP_001935864.1	.
BgtE_10124	5.7e-34	126.1	0.3	PC_032CKH	PC_032CKH	PC_032CKH	PC_05TZZ7	PC_05Y2Z3	XP_007580207.1	.
BgtE_10124	7.3e-34	125.8	0.1	PC_032CKH	PC_032CKH	PC_032CKH	PC_02OSJL	PC_07JLES	OCK93132.1	.
BgtE_10124	7.7e-34	125.7	0.8	PC_032CKH	PC_032CKH	PC_032CKH	PC_05TZZ7	PC_05PHBZ	Zt6	.
BgtE_10124	1.9e-33	124.4	1.1	PC_032CKH	PC_032CKH	PC_032CKH	PC_05TZZ7	PC_00I4NO	XP_001800520.1	.
BgtE_10124	2.5e-33	124	0.6	PC_032CKH	PC_032CKH	PC_032CKH	PC_05TZZ7	PC_05K25V	XP_016761200.1	.
BgtE_10124	3.2e-33	123.7	1.7	PC_032CKH	PC_032CKH	PC_032CKH	PC_05TZZ7	PC_03J7J4	XP_007686215.1	.
BgtE_10124	3.9e-33	123.4	0.4	PC_032CKH	PC_032CKH	PC_032CKH	PC_05TZZ7	PC_06PA0H	XP_007678837.1	.
BgtE_10124	4e-33	123.4	1.2	PC_032CKH	PC_032CKH	PC_032CKH	PC_03813O	PC_02VPHL	KNG46663.1	.
BgtE_10124	4.9e-33	123.1	2.8	PC_032CKH	PC_032CKH	PC_032CKH	PC_03813O	PC_06YT5K	XP_007699156.1	.
BgtE_10124	6.7e-33	122.7	1.6	PC_032CKH	PC_032CKH	PC_032CKH	PC_05TZZ7	PC_033ZT1	XP_014077357.1	.
BgtE_10124	1.6e-32	121.4	0.2	PC_032CKH	PC_032CKH	PC_032CKH	PC_05TZZ7	PC_03IAAV	XP_013431971.1	.
BgtE_10124	5.2e-32	119.8	0.2	PC_032CKH	PC_032CKH	PC_032CKH	PC_05TZZ7	PC_01IDPF	XP_013344128.1	.
BgtE_10124	1.5e-31	118.3	0.7	PC_032CKH	PC_032CKH	PC_032CKH	PC_03813O	PC_02YYAC	OAL46779.1	.
BgtE_10124	4.1e-31	116.9	0.2	PC_032CKH	PC_032CKH	PC_032CKH	PC_05TZZ7	PC_00FHWY	KEQ81621.1	.
BgtE_10124	7.8e-18	74.1	0.1	PC_032CKH	PC_04SK9M	PC_02LGPA	PC_057FE7	PC_057FE7	BgtE_10124	.
BgtE_10124	2.9e-17	72.2	0.3	PC_032CKH	PC_04SK9M	PC_02LGPA	PC_057FE7	PC_04MYW5	bgh03782_CSEP0152	.
BgtE_10124	1.2e-14	63.8	0	PC_032CKH	PC_04SK9M	PC_07TVM3	PC_04SK9M	PC_019LO3	bgh01362_CSEP0027	.
BgtE_10124	2.8e-14	62.6	0	PC_032CKH	PC_04SK9M	PC_07TVM3	PC_04SK9M	PC_046YSU	BgtE_10117	.
BgtE_10124	5.3e-14	61.7	0	PC_032CKH	PC_04SK9M	PC_02LGPA	PC_045HU3	PC_06CGDC	BghBEC1054	N1JJ94#PHI:2903__PHI:8918
BgtE_10124	3.5e-13	59.1	0	.	.	.	PC_07KDPQ	PC_00TQNV	BgtE_5665	.
BgtE_10124	1.1e-12	57.4	0.1	PC_032CKH	PC_04SK9M	PC_02LGPA	PC_02LGPA	PC_06YU6X	BgtE_20026	.
BgtE_10124	3.9e-12	55.7	0.1	PC_032CKH	PC_07TVM3	PC_07TVM3	PC_07TVM3	PC_0144CN	.	N1JJH4#PHI:6351__PHI:6356
BgtE_10124	3.6e-10	49.4	0	PC_032CKH	PC_04SK9M	PC_07TVM3	PC_06EWH0	PC_06EWH0	bgh01363_CSEP0028	.
BgtE_10124	3.6e-10	49.4	0	PC_032CKH	PC_04SK9M	PC_02LGPA	PC_045HU3	PC_03WJP1	BgtE_5843	.
BgtE_10124	4.2e-10	49.2	0	PC_032CKH	PC_04SK9M	PC_02LGPA	PC_045HU3	PC_072OHB	BgtE_5846	.
BgtE_10124	5.3e-10	48.8	0	PC_032CKH	PC_04SK9M	PC_02LGPA	PC_045HU3	PC_030G6K	BgtE_5842	.
BgtE_10124	5.9e-10	48.7	0	PC_032CKH	PC_04SK9M	PC_07TVM3	PC_04SK9M	PC_04SK9M	BgtE_20000	.
BgtE_10124	7.9e-10	48.3	0	PC_032CKH	PC_04SK9M	PC_07TVM3	PC_06EWH0	PC_042HHN	bghG001947000001001_CSEP0340	.
BgtE_10124	1.2e-09	47.7	0.4	PC_032CKH	PC_04SK9M	PC_07TVM3	PC_06EWH0	PC_02EIXR	BgtE_20090	.
BgtE_10124	2.7e-09	46.5	0	PC_032CKH	PC_04SK9M	PC_02LGPA	PC_045HU3	PC_019FR5	bgh06532_CSEP0264_BEC1011;bghG008575000001001_CSEP0486	N1JJX4#PHI:2898
BgtE_10124	5e-09	45.7	0	PC_032CKH	PC_04SK9M	PC_07TVM3	PC_02P3RH	PC_04P05A	BgtE_5901	.
BgtE_10124	5.1e-09	45.6	0	PC_032CKH	PC_04SK9M	PC_02LGPA	PC_045HU3	PC_06QLKJ	bgh02877_CSEP0066	.
BgtE_10124	9.1e-09	44.8	0	PC_032CKH	PC_04SK9M	PC_02LGPA	PC_02LGPA	PC_018JYX	BgtE_5664	.
BgtE_10124	2.4e-08	43.5	0	PC_032CKH	PC_04SK9M	PC_02LGPA	PC_045HU3	PC_02OBY3	bgh02875_CSEP0065	.
BgtE_10124	7.1e-08	42	0	.	.	.	PC_07KDPQ	PC_029V3B	bghG002872000001001_CSEP0374	.
BgtE_10124	1.8e-06	37.4	0	PC_032CKH	PC_04SK9M	PC_02LGPA	PC_045HU3	PC_02FFWU	BgtAvrPm2	.
BgtE_10124	3e-06	36.7	0.1	PC_032CKH	PC_04SK9M	PC_02LGPA	PC_02LGPA	PC_06YKL9	bghG002857000001001_CSEP0371	.
BgtE_10124	0.00011	31.7	0.3	PC_032CKH	PC_04SK9M	PC_02LGPA	PC_02LGPA	PC_001J67	BgtE_20025	.
BgtE_10124	0.00019	30.9	0	PC_07TVHZ	PC_06AYNY	PC_06AYNY	PC_07TVHZ	PC_00UJYG	BghCSEP0055	.
BgtE_20000	1.4e-34	128.4	0.6	PC_032CKH	PC_032CKH	PC_032CKH	PC_05TZZ7	PC_074VZ6	KXT12958.1	.
BgtE_20000	2e-33	124.7	0.2	PC_032CKH	PC_032CKH	PC_032CKH	PC_05TZZ7	PC_03OB87	XP_018034946.1	.
BgtE_20000	2.5e-32	121.1	1.1	PC_032CKH	PC_032CKH	PC_032CKH	PC_05TZZ7	PC_029A5G	EME45057.1	.
BgtE_20000	2.7e-32	121.1	0.2	PC_032CKH	PC_032CKH	PC_032CKH	PC_05TZZ7	PC_00FKSB	KEQ67658.1	.
BgtE_20000	3.6e-32	120.6	0.1	PC_032CKH	PC_032CKH	PC_032CKH	PC_02OSJL	PC_074DYU	XP_008025738.1	.
BgtE_20000	1.2e-31	119	0.3	PC_032CKH	PC_032CKH	PC_032CKH	PC_05TZZ7	PC_00X91O	KJY01809.1	.
BgtE_20000	3.6e-31	117.4	0.2	PC_032CKH	PC_032CKH	PC_032CKH	PC_05TZZ7	PC_05PHBZ	Zt6	.
BgtE_20000	9.9e-31	116	0.1	PC_032CKH	PC_032CKH	PC_032CKH	PC_02OSJL	PC_07JLES	OCK93132.1	.
BgtE_20000	1.2e-30	115.7	0.1	PC_032CKH	PC_032CKH	PC_032CKH	PC_05TZZ7	PC_06PA0H	XP_007678837.1	.
BgtE_20000	2.8e-30	114.5	0.1	PC_032CKH	PC_032CKH	PC_032CKH	PC_05TZZ7	PC_05K25V	XP_016761200.1	.
BgtE_20000	3.3e-30	114.3	0.1	PC_032CKH	PC_032CKH	PC_032CKH	PC_05TZZ7	PC_05Y2Z3	XP_007580207.1	.
BgtE_20000	3.3e-30	114.3	0.2	PC_032CKH	PC_032CKH	PC_032CKH	PC_05TZZ7	PC_01W94Z	XP_001935864.1	.
BgtE_20000	4.8e-30	113.8	0.1	PC_032CKH	PC_032CKH	PC_032CKH	PC_05TZZ7	PC_03IAAV	XP_013431971.1	.
BgtE_20000	5.1e-30	113.7	0.1	PC_032CKH	PC_032CKH	PC_032CKH	PC_03813O	PC_02VPHL	KNG46663.1	.
BgtE_20000	6.5e-30	113.4	0.1	PC_032CKH	PC_032CKH	PC_032CKH	PC_05TZZ7	PC_00I4NO	XP_001800520.1	.
BgtE_20000	1.2e-29	112.5	0.1	PC_032CKH	PC_032CKH	PC_032CKH	PC_05TZZ7	PC_01IDPF	XP_013344128.1	.
BgtE_20000	2.4e-29	111.5	0.1	PC_032CKH	PC_032CKH	PC_032CKH	PC_05TZZ7	PC_03J7J4	XP_007686215.1	.
BgtE_20000	4.1e-29	110.8	0.1	PC_032CKH	PC_032CKH	PC_032CKH	PC_03813O	PC_06YT5K	XP_007699156.1	.
BgtE_20000	7e-29	110	0.1	PC_032CKH	PC_032CKH	PC_032CKH	PC_05TZZ7	PC_033ZT1	XP_014077357.1	.
BgtE_20000	1.2e-28	109.2	0.1	PC_032CKH	PC_032CKH	PC_032CKH	PC_05TZZ7	PC_00FHWY	KEQ81621.1	.
BgtE_20000	1.5e-28	109	0	PC_032CKH	PC_032CKH	PC_032CKH	PC_03813O	PC_02YYAC	OAL46779.1	.
BgtE_20000	2.5e-22	88.9	0	PC_032CKH	PC_04SK9M	PC_07TVM3	PC_04SK9M	PC_019LO3	bgh01362_CSEP0027	.
BgtE_20000	2.2e-19	79.4	0	PC_032CKH	PC_04SK9M	PC_07TVM3	PC_04SK9M	PC_046YSU	BgtE_10117	.
BgtE_20000	4.3e-18	75.2	0	PC_032CKH	PC_04SK9M	PC_07TVM3	PC_04SK9M	PC_04SK9M	BgtE_20000	.
BgtE_20000	4.8e-17	71.8	0	.	.	.	PC_07KDPQ	PC_00TQNV	BgtE_5665	.
BgtE_20000	2.4e-16	69.6	0	PC_032CKH	PC_04SK9M	PC_02LGPA	PC_045HU3	PC_06CGDC	BghBEC1054	N1JJ94#PHI:2903__PHI:8918
BgtE_20000	3.3e-15	65.9	0	PC_032CKH	PC_04SK9M	PC_07TVM3	PC_06EWH0	PC_042HHN	bghG001947000001001_CSEP0340	.
BgtE_20000	6.2e-15	65	0.1	PC_032CKH	PC_04SK9M	PC_02LGPA	PC_02LGPA	PC_06YU6X	BgtE_20026	.
BgtE_20000	1.5e-14	63.8	0.3	PC_032CKH	PC_04SK9M	PC_07TVM3	PC_06EWH0	PC_02EIXR	BgtE_20090	.
BgtE_20000	1.5e-14	63.8	0.1	PC_032CKH	PC_07TVM3	PC_07TVM3	PC_07TVM3	PC_0144CN	.	N1JJH4#PHI:6351__PHI:6356
BgtE_20000	1.9e-14	63.4	0	PC_032CKH	PC_04SK9M	PC_02LGPA	PC_045HU3	PC_03WJP1	BgtE_5843	.
BgtE_20000	9.2e-14	61.3	0	PC_032CKH	PC_04SK9M	PC_07TVM3	PC_06EWH0	PC_06EWH0	bgh01363_CSEP0028	.
BgtE_20000	1.8e-13	60.3	0.1	PC_032CKH	PC_04SK9M	PC_02LGPA	PC_057FE7	PC_057FE7	BgtE_10124	.
BgtE_20000	2.5e-13	59.9	0.2	PC_032CKH	PC_04SK9M	PC_02LGPA	PC_057FE7	PC_04MYW5	bgh03782_CSEP0152	.
BgtE_20000	2e-12	56.9	0	PC_032CKH	PC_04SK9M	PC_02LGPA	PC_02LGPA	PC_018JYX	BgtE_5664	.
BgtE_20000	3e-12	56.4	0	.	.	.	PC_07KDPQ	PC_029V3B	bghG002872000001001_CSEP0374	.
BgtE_20000	3.3e-12	56.2	0	PC_032CKH	PC_04SK9M	PC_02LGPA	PC_045HU3	PC_030G6K	BgtE_5842	.
BgtE_20000	3.4e-12	56.2	0	PC_032CKH	PC_04SK9M	PC_02LGPA	PC_045HU3	PC_02OBY3	bgh02875_CSEP0065	.
BgtE_20000	4.3e-12	55.9	0	PC_032CKH	PC_04SK9M	PC_02LGPA	PC_045HU3	PC_072OHB	BgtE_5846	.
BgtE_20000	1.4e-11	54.2	0.1	PC_032CKH	PC_04SK9M	PC_07TVM3	PC_02P3RH	PC_04P05A	BgtE_5901	.
BgtE_20000	4.5e-11	52.6	0	PC_032CKH	PC_04SK9M	PC_02LGPA	PC_045HU3	PC_06QLKJ	bgh02877_CSEP0066	.
BgtE_20000	1.1e-10	51.3	0.7	PC_032CKH	PC_04SK9M	PC_02LGPA	PC_02LGPA	PC_001J67	BgtE_20025	.
BgtE_20000	1.3e-09	47.8	0.1	PC_032CKH	PC_04SK9M	PC_02LGPA	PC_02LGPA	PC_06YKL9	bghG002857000001001_CSEP0371	.
BgtE_20000	1.4e-09	47.8	0	PC_032CKH	PC_04SK9M	PC_02LGPA	PC_045HU3	PC_019FR5	bgh06532_CSEP0264_BEC1011;bghG008575000001001_CSEP0486	N1JJX4#PHI:2898
BgtE_20000	2.9e-09	46.7	0	PC_032CKH	PC_04SK9M	PC_02LGPA	PC_045HU3	PC_02FFWU	BgtAvrPm2	.
BgtE_20000	4.7e-07	39.6	0	PC_07TVHZ	PC_06AYNY	PC_06AYNY	PC_07TVHZ	PC_00UJYG	BghCSEP0055	.
BgtE_20000	4.8e-07	39.6	0	PC_032CKH	PC_04SK9M	PC_02LGPA	PC_02LGPA	PC_03UUC4	BgtAcSP_30091	.
BgtE_20000	2e-05	34.3	0.1	PC_032CKH	PC_04SK9M	PC_02LGPA	PC_02LGPA	PC_03N4WW	BghAvr_a13	.
BgtE_20000	0.0022	27.8	0	PC_00276B	PC_03822Z	PC_02FOBY	PC_02FOBY	PC_03399P	BghCSEP0105	N1J904#PHI:4622
BgtE_20025	1.4e-33	125	0.8	PC_032CKH	PC_032CKH	PC_032CKH	PC_05TZZ7	PC_074VZ6	KXT12958.1	.
BgtE_20025	2.2e-32	121.1	0.3	PC_032CKH	PC_032CKH	PC_032CKH	PC_05TZZ7	PC_03OB87	XP_018034946.1	.
BgtE_20025	5.5e-32	119.9	0.1	PC_032CKH	PC_032CKH	PC_032CKH	PC_02OSJL	PC_074DYU	XP_008025738.1	.
BgtE_20025	8.6e-32	119.2	0.4	PC_032CKH	PC_032CKH	PC_032CKH	PC_05TZZ7	PC_00X91O	KJY01809.1	.
BgtE_20025	9.2e-32	119.1	0.3	PC_032CKH	PC_032CKH	PC_032CKH	PC_05TZZ7	PC_00FKSB	KEQ67658.1	.
BgtE_20025	1.1e-31	118.9	1.1	PC_032CKH	PC_032CKH	PC_032CKH	PC_05TZZ7	PC_029A5G	EME45057.1	.
BgtE_20025	2.1e-31	118	0.2	PC_032CKH	PC_032CKH	PC_032CKH	PC_05TZZ7	PC_05PHBZ	Zt6	.
BgtE_20025	6.3e-31	116.4	0.1	PC_032CKH	PC_032CKH	PC_032CKH	PC_05TZZ7	PC_05Y2Z3	XP_007580207.1	.
BgtE_20025	2.3e-30	114.6	0.4	PC_032CKH	PC_032CKH	PC_032CKH	PC_05TZZ7	PC_01W94Z	XP_001935864.1	.
BgtE_20025	3e-30	114.3	0.1	PC_032CKH	PC_032CKH	PC_032CKH	PC_05TZZ7	PC_06PA0H	XP_007678837.1	.
BgtE_20025	1.8e-29	111.7	0.1	PC_032CKH	PC_032CKH	PC_032CKH	PC_02OSJL	PC_07JLES	OCK93132.1	.
BgtE_20025	2.2e-29	111.5	0.2	PC_032CKH	PC_032CKH	PC_032CKH	PC_05TZZ7	PC_00I4NO	XP_001800520.1	.
BgtE_20025	5.2e-29	110.3	0.1	PC_032CKH	PC_032CKH	PC_032CKH	PC_03813O	PC_02VPHL	KNG46663.1	.
BgtE_20025	6e-29	110.1	0.1	PC_032CKH	PC_032CKH	PC_032CKH	PC_05TZZ7	PC_03IAAV	XP_013431971.1	.
BgtE_20025	7.1e-29	109.8	0.1	PC_032CKH	PC_032CKH	PC_032CKH	PC_05TZZ7	PC_05K25V	XP_016761200.1	.
BgtE_20025	8.9e-29	109.5	0.2	PC_032CKH	PC_032CKH	PC_032CKH	PC_05TZZ7	PC_033ZT1	XP_014077357.1	.
BgtE_20025	1.4e-28	108.9	0.3	PC_032CKH	PC_032CKH	PC_032CKH	PC_03813O	PC_06YT5K	XP_007699156.1	.
BgtE_20025	2e-28	108.4	0.2	PC_032CKH	PC_032CKH	PC_032CKH	PC_05TZZ7	PC_03J7J4	XP_007686215.1	.
BgtE_20025	2.5e-28	108	0.1	PC_032CKH	PC_032CKH	PC_032CKH	PC_05TZZ7	PC_01IDPF	XP_013344128.1	.
BgtE_20025	3e-28	107.8	0.1	PC_032CKH	PC_032CKH	PC_032CKH	PC_03813O	PC_02YYAC	OAL46779.1	.
BgtE_20025	1.7e-27	105.3	0.1	PC_032CKH	PC_032CKH	PC_032CKH	PC_05TZZ7	PC_00FHWY	KEQ81621.1	.
BgtE_20025	2.4e-20	82.3	0	PC_032CKH	PC_04SK9M	PC_07TVM3	PC_04SK9M	PC_019LO3	bgh01362_CSEP0027	.
BgtE_20025	2.8e-20	82.1	0.6	PC_032CKH	PC_04SK9M	PC_02LGPA	PC_02LGPA	PC_001J67	BgtE_20025	.
BgtE_20025	3.4e-20	81.8	0	.	.	.	PC_07KDPQ	PC_00TQNV	BgtE_5665	.
BgtE_20025	2.5e-18	75.8	0.3	PC_032CKH	PC_04SK9M	PC_07TVM3	PC_06EWH0	PC_02EIXR	BgtE_20090	.
BgtE_20025	3.1e-18	75.5	0	PC_032CKH	PC_04SK9M	PC_07TVM3	PC_06EWH0	PC_042HHN	bghG001947000001001_CSEP0340	.
BgtE_20025	4.3e-18	75	0	PC_032CKH	PC_04SK9M	PC_02LGPA	PC_02LGPA	PC_06YU6X	BgtE_20026	.
BgtE_20025	9.7e-18	73.9	0	PC_032CKH	PC_04SK9M	PC_07TVM3	PC_04SK9M	PC_046YSU	BgtE_10117	.
BgtE_20025	3.1e-17	72.3	0	PC_032CKH	PC_04SK9M	PC_02LGPA	PC_045HU3	PC_06CGDC	BghBEC1054	N1JJ94#PHI:2903__PHI:8918
BgtE_20025	5.7e-17	71.4	0.3	PC_032CKH	PC_07TVM3	PC_07TVM3	PC_07TVM3	PC_0144CN	.	N1JJH4#PHI:6351__PHI:6356
BgtE_20025	1.2e-16	70.4	0	PC_032CKH	PC_04SK9M	PC_02LGPA	PC_02LGPA	PC_018JYX	BgtE_5664	.
BgtE_20025	1.6e-16	70	0.2	PC_032CKH	PC_04SK9M	PC_02LGPA	PC_057FE7	PC_04MYW5	bgh03782_CSEP0152	.
BgtE_20025	1.6e-16	69.9	0.1	PC_032CKH	PC_04SK9M	PC_02LGPA	PC_057FE7	PC_057FE7	BgtE_10124	.
BgtE_20025	3.3e-16	68.9	0	.	.	.	PC_07KDPQ	PC_029V3B	bghG002872000001001_CSEP0374	.
BgtE_20025	6.3e-16	68.1	0	PC_032CKH	PC_04SK9M	PC_02LGPA	PC_045HU3	PC_03WJP1	BgtE_5843	.
BgtE_20025	5.2e-15	65.1	0	PC_032CKH	PC_04SK9M	PC_07TVM3	PC_04SK9M	PC_04SK9M	BgtE_20000	.
BgtE_20025	7.2e-15	64.6	0	PC_032CKH	PC_04SK9M	PC_07TVM3	PC_06EWH0	PC_06EWH0	bgh01363_CSEP0028	.
BgtE_20025	1.3e-14	63.8	0.1	PC_032CKH	PC_04SK9M	PC_02LGPA	PC_02LGPA	PC_06YKL9	bghG002857000001001_CSEP0371	.
BgtE_20025	1.9e-14	63.3	0	PC_032CKH	PC_04SK9M	PC_02LGPA	PC_045HU3	PC_030G6K	BgtE_5842	.
BgtE_20025	1.5e-13	60.4	0	PC_032CKH	PC_04SK9M	PC_02LGPA	PC_045HU3	PC_072OHB	BgtE_5846	.
BgtE_20025	3.2e-13	59.3	0.1	PC_032CKH	PC_04SK9M	PC_07TVM3	PC_02P3RH	PC_04P05A	BgtE_5901	.
BgtE_20025	7.7e-13	58.1	0	PC_032CKH	PC_04SK9M	PC_02LGPA	PC_045HU3	PC_06QLKJ	bgh02877_CSEP0066	.
BgtE_20025	6.8e-12	55	0	PC_032CKH	PC_04SK9M	PC_02LGPA	PC_045HU3	PC_02OBY3	bgh02875_CSEP0065	.
BgtE_20025	1.4e-11	54.1	0	PC_032CKH	PC_04SK9M	PC_02LGPA	PC_045HU3	PC_019FR5	bgh06532_CSEP0264_BEC1011;bghG008575000001001_CSEP0486	N1JJX4#PHI:2898
BgtE_20025	3.1e-11	52.9	0	PC_032CKH	PC_04SK9M	PC_02LGPA	PC_045HU3	PC_02FFWU	BgtAvrPm2	.
BgtE_20025	1.6e-10	50.6	0	PC_032CKH	PC_04SK9M	PC_02LGPA	PC_02LGPA	PC_03N4WW	BghAvr_a13	.
BgtE_20025	1.9e-09	47.2	0	PC_07TVHZ	PC_06AYNY	PC_06AYNY	PC_07TVHZ	PC_00UJYG	BghCSEP0055	.
BgtE_20025	4.8e-09	45.9	0	PC_032CKH	PC_04SK9M	PC_02LGPA	PC_02LGPA	PC_03UUC4	BgtAcSP_30091	.
BgtE_20026	2e-33	124.7	1.9	PC_032CKH	PC_032CKH	PC_032CKH	PC_05TZZ7	PC_074VZ6	KXT12958.1	.
BgtE_20026	3e-32	120.9	0.7	PC_032CKH	PC_032CKH	PC_032CKH	PC_05TZZ7	PC_03OB87	XP_018034946.1	.
BgtE_20026	3.4e-31	117.5	0.8	PC_032CKH	PC_032CKH	PC_032CKH	PC_05TZZ7	PC_00FKSB	KEQ67658.1	.
BgtE_20026	3.8e-31	117.4	2.2	PC_032CKH	PC_032CKH	PC_032CKH	PC_05TZZ7	PC_029A5G	EME45057.1	.
BgtE_20026	5.6e-31	116.8	0.2	PC_032CKH	PC_032CKH	PC_032CKH	PC_02OSJL	PC_07JLES	OCK93132.1	.
BgtE_20026	1.2e-30	115.7	0.7	PC_032CKH	PC_032CKH	PC_032CKH	PC_05TZZ7	PC_00X91O	KJY01809.1	.
BgtE_20026	1.8e-30	115.2	0.2	PC_032CKH	PC_032CKH	PC_032CKH	PC_02OSJL	PC_074DYU	XP_008025738.1	.
BgtE_20026	3.3e-30	114.4	0.4	PC_032CKH	PC_032CKH	PC_032CKH	PC_05TZZ7	PC_05PHBZ	Zt6	.
BgtE_20026	4.9e-30	113.8	0.5	PC_032CKH	PC_032CKH	PC_032CKH	PC_05TZZ7	PC_03IAAV	XP_013431971.1	.
BgtE_20026	8.4e-30	113	0.4	PC_032CKH	PC_032CKH	PC_032CKH	PC_05TZZ7	PC_01IDPF	XP_013344128.1	.
BgtE_20026	9.2e-30	112.9	0.3	PC_032CKH	PC_032CKH	PC_032CKH	PC_05TZZ7	PC_06PA0H	XP_007678837.1	.
BgtE_20026	1.8e-29	112	0.4	PC_032CKH	PC_032CKH	PC_032CKH	PC_05TZZ7	PC_05K25V	XP_016761200.1	.
BgtE_20026	2.4e-29	111.6	0.2	PC_032CKH	PC_032CKH	PC_032CKH	PC_03813O	PC_02VPHL	KNG46663.1	.
BgtE_20026	3.2e-29	111.2	1	PC_032CKH	PC_032CKH	PC_032CKH	PC_05TZZ7	PC_01W94Z	XP_001935864.1	.
BgtE_20026	4.8e-29	110.6	0.4	PC_032CKH	PC_032CKH	PC_032CKH	PC_05TZZ7	PC_00I4NO	XP_001800520.1	.
BgtE_20026	5.1e-29	110.5	0.3	PC_032CKH	PC_032CKH	PC_032CKH	PC_05TZZ7	PC_03J7J4	XP_007686215.1	.
BgtE_20026	8.5e-29	109.8	0.4	PC_032CKH	PC_032CKH	PC_032CKH	PC_05TZZ7	PC_05Y2Z3	XP_007580207.1	.
BgtE_20026	9.4e-29	109.7	0.7	PC_032CKH	PC_032CKH	PC_032CKH	PC_05TZZ7	PC_00FHWY	KEQ81621.1	.
BgtE_20026	2.2e-28	108.5	0.4	PC_032CKH	PC_032CKH	PC_032CKH	PC_05TZZ7	PC_033ZT1	XP_014077357.1	.
BgtE_20026	3.9e-28	107.6	0.4	PC_032CKH	PC_032CKH	PC_032CKH	PC_03813O	PC_06YT5K	XP_007699156.1	.
BgtE_20026	1.4e-27	105.8	0.1	PC_032CKH	PC_04SK9M	PC_02LGPA	PC_02LGPA	PC_06YU6X	BgtE_20026	.
BgtE_20026	1.8e-27	105.5	0.1	PC_032CKH	PC_032CKH	PC_032CKH	PC_03813O	PC_02YYAC	OAL46779.1	.
BgtE_20026	4e-25	97.9	0	.	.	.	PC_07KDPQ	PC_00TQNV	BgtE_5665	.
BgtE_20026	2.1e-20	82.7	0	.	.	.	PC_07KDPQ	PC_029V3B	bghG002872000001001_CSEP0374	.
BgtE_20026	2.6e-19	79.2	0	PC_032CKH	PC_04SK9M	PC_07TVM3	PC_04SK9M	PC_019LO3	bgh01362_CSEP0027	.
BgtE_20026	5.4e-19	78.1	0.2	PC_032CKH	PC_07TVM3	PC_07TVM3	PC_07TVM3	PC_0144CN	.	N1JJH4#PHI:6351__PHI:6356
BgtE_20026	2.5e-18	76	0	PC_032CKH	PC_04SK9M	PC_02LGPA	PC_02LGPA	PC_018JYX	BgtE_5664	.
BgtE_20026	7.2e-18	74.5	0	PC_032CKH	PC_04SK9M	PC_07TVM3	PC_04SK9M	PC_046YSU	BgtE_10117	.
BgtE_20026	3.5e-17	72.3	0	PC_032CKH	PC_04SK9M	PC_02LGPA	PC_045HU3	PC_06CGDC	BghBEC1054	N1JJ94#PHI:2903__PHI:8918
BgtE_20026	1.3e-16	70.4	0.2	PC_032CKH	PC_04SK9M	PC_07TVM3	PC_06EWH0	PC_02EIXR	BgtE_20090	.
BgtE_20026	2.2e-16	69.7	0.1	PC_032CKH	PC_04SK9M	PC_02LGPA	PC_02LGPA	PC_06YKL9	bghG002857000001001_CSEP0371	.
BgtE_20026	4.2e-16	68.8	0	PC_032CKH	PC_04SK9M	PC_02LGPA	PC_045HU3	PC_03WJP1	BgtE_5843	.
BgtE_20026	6.2e-16	68.3	0.2	PC_032CKH	PC_04SK9M	PC_02LGPA	PC_057FE7	PC_057FE7	BgtE_10124	.
BgtE_20026	6.4e-16	68.2	0.5	PC_032CKH	PC_04SK9M	PC_02LGPA	PC_02LGPA	PC_001J67	BgtE_20025	.
BgtE_20026	6.8e-15	64.9	0	PC_032CKH	PC_04SK9M	PC_02LGPA	PC_045HU3	PC_030G6K	BgtE_5842	.
BgtE_20026	7e-15	64.9	0	PC_032CKH	PC_04SK9M	PC_07TVM3	PC_06EWH0	PC_042HHN	bghG001947000001001_CSEP0340	.
BgtE_20026	5.2e-14	62.1	0	PC_032CKH	PC_04SK9M	PC_07TVM3	PC_06EWH0	PC_06EWH0	bgh01363_CSEP0028	.
BgtE_20026	5.9e-14	61.9	0.2	PC_032CKH	PC_04SK9M	PC_02LGPA	PC_057FE7	PC_04MYW5	bgh03782_CSEP0152	.
BgtE_20026	3.4e-13	59.4	0	PC_032CKH	PC_04SK9M	PC_07TVM3	PC_04SK9M	PC_04SK9M	BgtE_20000	.
BgtE_20026	5.5e-13	58.8	0	PC_032CKH	PC_04SK9M	PC_07TVM3	PC_02P3RH	PC_04P05A	BgtE_5901	.
BgtE_20026	8.7e-13	58.1	0	PC_032CKH	PC_04SK9M	PC_02LGPA	PC_045HU3	PC_02OBY3	bgh02875_CSEP0065	.
BgtE_20026	9e-13	58.1	0	PC_032CKH	PC_04SK9M	PC_02LGPA	PC_045HU3	PC_06QLKJ	bgh02877_CSEP0066	.
BgtE_20026	1.5e-12	57.4	0	PC_032CKH	PC_04SK9M	PC_02LGPA	PC_045HU3	PC_072OHB	BgtE_5846	.
BgtE_20026	3e-12	56.4	0	PC_032CKH	PC_04SK9M	PC_02LGPA	PC_045HU3	PC_019FR5	bgh06532_CSEP0264_BEC1011;bghG008575000001001_CSEP0486	N1JJX4#PHI:2898
BgtE_20026	1.3e-11	54.3	0	PC_032CKH	PC_04SK9M	PC_02LGPA	PC_02LGPA	PC_03UUC4	BgtAcSP_30091	.
BgtE_20026	2.3e-11	53.5	0.1	PC_032CKH	PC_04SK9M	PC_02LGPA	PC_02LGPA	PC_03N4WW	BghAvr_a13	.
BgtE_20026	1.6e-09	47.5	0	PC_032CKH	PC_04SK9M	PC_02LGPA	PC_045HU3	PC_02FFWU	BgtAvrPm2	.
BgtE_20026	2.1e-09	47.2	0	PC_07TVHZ	PC_06AYNY	PC_06AYNY	PC_07TVHZ	PC_00UJYG	BghCSEP0055	.
BgtE_20090	6.4e-34	126.3	0.7	PC_032CKH	PC_032CKH	PC_032CKH	PC_05TZZ7	PC_074VZ6	KXT12958.1	.
BgtE_20090	3.1e-33	124.1	0.2	PC_032CKH	PC_032CKH	PC_032CKH	PC_05TZZ7	PC_03OB87	XP_018034946.1	.
BgtE_20090	1.2e-32	122.2	1.2	PC_032CKH	PC_032CKH	PC_032CKH	PC_05TZZ7	PC_029A5G	EME45057.1	.
BgtE_20090	1.5e-32	121.9	0.2	PC_032CKH	PC_032CKH	PC_032CKH	PC_05TZZ7	PC_00FKSB	KEQ67658.1	.
BgtE_20090	7.4e-32	119.7	0.1	PC_032CKH	PC_032CKH	PC_032CKH	PC_02OSJL	PC_074DYU	XP_008025738.1	.
BgtE_20090	3.7e-31	117.4	0.4	PC_032CKH	PC_032CKH	PC_032CKH	PC_05TZZ7	PC_00X91O	KJY01809.1	.
BgtE_20090	4e-31	117.3	0	PC_032CKH	PC_032CKH	PC_032CKH	PC_02OSJL	PC_07JLES	OCK93132.1	.
BgtE_20090	9.6e-31	116.1	0.2	PC_032CKH	PC_032CKH	PC_032CKH	PC_05TZZ7	PC_05PHBZ	Zt6	.
BgtE_20090	1.2e-30	115.8	0.2	PC_032CKH	PC_032CKH	PC_032CKH	PC_05TZZ7	PC_01W94Z	XP_001935864.1	.
BgtE_20090	1.5e-30	115.5	0.1	PC_032CKH	PC_032CKH	PC_032CKH	PC_05TZZ7	PC_06PA0H	XP_007678837.1	.
BgtE_20090	1.9e-30	115.1	0.1	PC_032CKH	PC_032CKH	PC_032CKH	PC_03813O	PC_02VPHL	KNG46663.1	.
BgtE_20090	2e-30	115.1	0.2	PC_032CKH	PC_032CKH	PC_032CKH	PC_05TZZ7	PC_00I4NO	XP_001800520.1	.
BgtE_20090	2e-30	115.1	0.1	PC_032CKH	PC_032CKH	PC_032CKH	PC_05TZZ7	PC_03IAAV	XP_013431971.1	.
BgtE_20090	3.1e-30	114.4	0.1	PC_032CKH	PC_032CKH	PC_032CKH	PC_05TZZ7	PC_05Y2Z3	XP_007580207.1	.
BgtE_20090	5e-30	113.8	0.1	PC_032CKH	PC_032CKH	PC_032CKH	PC_05TZZ7	PC_01IDPF	XP_013344128.1	.
BgtE_20090	6.7e-30	113.4	0.1	PC_032CKH	PC_032CKH	PC_032CKH	PC_05TZZ7	PC_05K25V	XP_016761200.1	.
BgtE_20090	7.1e-30	113.3	0.1	PC_032CKH	PC_032CKH	PC_032CKH	PC_05TZZ7	PC_03J7J4	XP_007686215.1	.
BgtE_20090	2.2e-29	111.7	0.1	PC_032CKH	PC_032CKH	PC_032CKH	PC_03813O	PC_06YT5K	XP_007699156.1	.
BgtE_20090	4.9e-29	110.6	0.1	PC_032CKH	PC_032CKH	PC_032CKH	PC_05TZZ7	PC_033ZT1	XP_014077357.1	.
BgtE_20090	5.9e-29	110.3	0.1	PC_032CKH	PC_032CKH	PC_032CKH	PC_05TZZ7	PC_00FHWY	KEQ81621.1	.
BgtE_20090	2.4e-28	108.3	0.1	PC_032CKH	PC_032CKH	PC_032CKH	PC_03813O	PC_02YYAC	OAL46779.1	.
BgtE_20090	8.9e-18	74.3	0	.	.	.	PC_07KDPQ	PC_00TQNV	BgtE_5665	.
BgtE_20090	2.9e-17	72.6	0	PC_032CKH	PC_04SK9M	PC_07TVM3	PC_04SK9M	PC_019LO3	bgh01362_CSEP0027	.
BgtE_20090	4e-17	72.2	0.3	PC_032CKH	PC_04SK9M	PC_07TVM3	PC_06EWH0	PC_02EIXR	BgtE_20090	.
BgtE_20090	5.4e-17	71.7	0	PC_032CKH	PC_04SK9M	PC_07TVM3	PC_06EWH0	PC_042HHN	bghG001947000001001_CSEP0340	.
BgtE_20090	9.7e-16	67.7	0.1	PC_032CKH	PC_04SK9M	PC_02LGPA	PC_02LGPA	PC_06YU6X	BgtE_20026	.
BgtE_20090	1.5e-15	67.1	0	PC_032CKH	PC_04SK9M	PC_02LGPA	PC_045HU3	PC_06CGDC	BghBEC1054	N1JJ94#PHI:2903__PHI:8918
BgtE_20090	9.6e-15	64.5	0	PC_032CKH	PC_04SK9M	PC_02LGPA	PC_045HU3	PC_03WJP1	BgtE_5843	.
BgtE_20090	1.5e-14	63.9	0	PC_032CKH	PC_04SK9M	PC_07TVM3	PC_04SK9M	PC_046YSU	BgtE_10117	.
BgtE_20090	1.6e-14	63.8	0.2	PC_032CKH	PC_07TVM3	PC_07TVM3	PC_07TVM3	PC_0144CN	.	N1JJH4#PHI:6351__PHI:6356
BgtE_20090	4.2e-14	62.4	0	PC_032CKH	PC_04SK9M	PC_07TVM3	PC_06EWH0	PC_06EWH0	bgh01363_CSEP0028	.
BgtE_20090	4.7e-14	62.3	0.1	PC_032CKH	PC_04SK9M	PC_02LGPA	PC_057FE7	PC_057FE7	BgtE_10124	.
BgtE_20090	1.4e-13	60.8	0.2	PC_032CKH	PC_04SK9M	PC_02LGPA	PC_057FE7	PC_04MYW5	bgh03782_CSEP0152	.
BgtE_20090	1.3e-12	57.6	0	PC_032CKH	PC_04SK9M	PC_07TVM3	PC_04SK9M	PC_04SK9M	BgtE_20000	.
BgtE_20090	2.2e-12	56.9	0	PC_032CKH	PC_04SK9M	PC_02LGPA	PC_045HU3	PC_030G6K	BgtE_5842	.
BgtE_20090	4.7e-12	55.8	0	PC_032CKH	PC_04SK9M	PC_02LGPA	PC_045HU3	PC_072OHB	BgtE_5846	.
BgtE_20090	6.6e-12	55.3	0	.	.	.	PC_07KDPQ	PC_029V3B	bghG002872000001001_CSEP0374	.
BgtE_20090	8.2e-12	55	0	PC_032CKH	PC_04SK9M	PC_02LGPA	PC_045HU3	PC_06QLKJ	bgh02877_CSEP0066	.
BgtE_20090	1.1e-11	54.6	0	PC_032CKH	PC_04SK9M	PC_02LGPA	PC_02LGPA	PC_018JYX	BgtE_5664	.
BgtE_20090	4.5e-11	52.6	0	PC_032CKH	PC_04SK9M	PC_02LGPA	PC_045HU3	PC_02OBY3	bgh02875_CSEP0065	.
BgtE_20090	5e-11	52.5	0	PC_032CKH	PC_04SK9M	PC_07TVM3	PC_02P3RH	PC_04P05A	BgtE_5901	.
BgtE_20090	1e-10	51.5	0.5	PC_032CKH	PC_04SK9M	PC_02LGPA	PC_02LGPA	PC_001J67	BgtE_20025	.
BgtE_20090	1.4e-10	51.1	0	PC_032CKH	PC_04SK9M	PC_02LGPA	PC_045HU3	PC_019FR5	bgh06532_CSEP0264_BEC1011;bghG008575000001001_CSEP0486	N1JJX4#PHI:2898
BgtE_20090	2.3e-09	47.2	0	PC_032CKH	PC_04SK9M	PC_02LGPA	PC_045HU3	PC_02FFWU	BgtAvrPm2	.
BgtE_20090	4.1e-09	46.3	0.1	PC_032CKH	PC_04SK9M	PC_02LGPA	PC_02LGPA	PC_06YKL9	bghG002857000001001_CSEP0371	.
BgtE_20090	2.2e-07	40.8	0	PC_07TVHZ	PC_06AYNY	PC_06AYNY	PC_07TVHZ	PC_00UJYG	BghCSEP0055	.
BgtE_20090	5.3e-06	36.3	0	PC_032CKH	PC_04SK9M	PC_02LGPA	PC_02LGPA	PC_03UUC4	BgtAcSP_30091	.
BgtE_20090	5.4e-05	33	0	PC_032CKH	PC_04SK9M	PC_02LGPA	PC_02LGPA	PC_03N4WW	BghAvr_a13	.
BgtE_20090	0.0033	27.3	0	PC_00276B	PC_03822Z	PC_02FOBY	PC_02FOBY	PC_03399P	BghCSEP0105	N1J904#PHI:4622
BgtE_5664	5.2e-36	133.1	0.9	PC_032CKH	PC_032CKH	PC_032CKH	PC_05TZZ7	PC_074VZ6	KXT12958.1	.
BgtE_5664	7.1e-35	129.4	0.3	PC_032CKH	PC_032CKH	PC_032CKH	PC_05TZZ7	PC_03OB87	XP_018034946.1	.
BgtE_5664	1.1e-33	125.5	0.3	PC_032CKH	PC_032CKH	PC_032CKH	PC_05TZZ7	PC_00FKSB	KEQ67658.1	.
BgtE_5664	1.3e-33	125.3	0.4	PC_032CKH	PC_032CKH	PC_032CKH	PC_05TZZ7	PC_00X91O	KJY01809.1	.
BgtE_5664	1.9e-33	124.7	1.3	PC_032CKH	PC_032CKH	PC_032CKH	PC_05TZZ7	PC_029A5G	EME45057.1	.
BgtE_5664	2.7e-33	124.3	0.2	PC_032CKH	PC_032CKH	PC_032CKH	PC_02OSJL	PC_074DYU	XP_008025738.1	.
BgtE_5664	4.2e-33	123.7	0.2	PC_032CKH	PC_032CKH	PC_032CKH	PC_05TZZ7	PC_05PHBZ	Zt6	.
BgtE_5664	2.1e-32	121.4	0.1	PC_032CKH	PC_032CKH	PC_032CKH	PC_02OSJL	PC_07JLES	OCK93132.1	.
BgtE_5664	1.4e-31	118.7	0.3	PC_032CKH	PC_032CKH	PC_032CKH	PC_05TZZ7	PC_01W94Z	XP_001935864.1	.
BgtE_5664	1.5e-31	118.6	0.1	PC_032CKH	PC_032CKH	PC_032CKH	PC_05TZZ7	PC_05Y2Z3	XP_007580207.1	.
BgtE_5664	1.6e-31	118.5	0.1	PC_032CKH	PC_032CKH	PC_032CKH	PC_05TZZ7	PC_05K25V	XP_016761200.1	.
BgtE_5664	7.3e-31	116.4	0.2	PC_032CKH	PC_032CKH	PC_032CKH	PC_05TZZ7	PC_00I4NO	XP_001800520.1	.
BgtE_5664	7.5e-31	116.4	0.1	PC_032CKH	PC_032CKH	PC_032CKH	PC_05TZZ7	PC_06PA0H	XP_007678837.1	.
BgtE_5664	1.1e-30	115.8	0.1	PC_032CKH	PC_032CKH	PC_032CKH	PC_03813O	PC_02VPHL	KNG46663.1	.
BgtE_5664	1.3e-30	115.6	0.2	PC_032CKH	PC_032CKH	PC_032CKH	PC_05TZZ7	PC_03J7J4	XP_007686215.1	.
BgtE_5664	2.9e-30	114.5	0.2	PC_032CKH	PC_032CKH	PC_032CKH	PC_05TZZ7	PC_033ZT1	XP_014077357.1	.
BgtE_5664	3.3e-30	114.3	0.1	PC_032CKH	PC_032CKH	PC_032CKH	PC_05TZZ7	PC_03IAAV	XP_013431971.1	.
BgtE_5664	4.2e-30	114	0.2	PC_032CKH	PC_032CKH	PC_032CKH	PC_03813O	PC_06YT5K	XP_007699156.1	.
BgtE_5664	7e-30	113.2	0.1	PC_032CKH	PC_032CKH	PC_032CKH	PC_05TZZ7	PC_01IDPF	XP_013344128.1	.
BgtE_5664	1.8e-29	111.9	0.1	PC_032CKH	PC_032CKH	PC_032CKH	PC_03813O	PC_02YYAC	OAL46779.1	.
BgtE_5664	1.6e-28	108.8	0.1	PC_032CKH	PC_032CKH	PC_032CKH	PC_05TZZ7	PC_00FHWY	KEQ81621.1	.
BgtE_5664	1.2e-22	89.8	0	PC_032CKH	PC_04SK9M	PC_02LGPA	PC_02LGPA	PC_018JYX	BgtE_5664	.
BgtE_5664	1.1e-19	80.3	0	.	.	.	PC_07KDPQ	PC_00TQNV	BgtE_5665	.
BgtE_5664	2.4e-18	76	0.1	PC_032CKH	PC_04SK9M	PC_02LGPA	PC_02LGPA	PC_06YU6X	BgtE_20026	.
BgtE_5664	7.6e-18	74.4	0	PC_032CKH	PC_04SK9M	PC_07TVM3	PC_04SK9M	PC_019LO3	bgh01362_CSEP0027	.
BgtE_5664	1.6e-16	70.1	0.3	PC_032CKH	PC_07TVM3	PC_07TVM3	PC_07TVM3	PC_0144CN	.	N1JJH4#PHI:6351__PHI:6356
BgtE_5664	2.6e-15	66.2	0	PC_032CKH	PC_04SK9M	PC_07TVM3	PC_06EWH0	PC_042HHN	bghG001947000001001_CSEP0340	.
BgtE_5664	3.9e-15	65.6	0.3	PC_032CKH	PC_04SK9M	PC_07TVM3	PC_06EWH0	PC_02EIXR	BgtE_20090	.
BgtE_5664	5.8e-15	65.1	0	PC_032CKH	PC_04SK9M	PC_07TVM3	PC_04SK9M	PC_046YSU	BgtE_10117	.
BgtE_5664	5.4e-14	61.9	0	.	.	.	PC_07KDPQ	PC_029V3B	bghG002872000001001_CSEP0374	.
BgtE_5664	1e-13	61.1	0	PC_032CKH	PC_04SK9M	PC_02LGPA	PC_045HU3	PC_03WJP1	BgtE_5843	.
BgtE_5664	1.2e-13	60.9	0	PC_032CKH	PC_04SK9M	PC_02LGPA	PC_045HU3	PC_06CGDC	BghBEC1054	N1JJ94#PHI:2903__PHI:8918
BgtE_5664	1.1e-12	57.8	0	PC_032CKH	PC_04SK9M	PC_07TVM3	PC_04SK9M	PC_04SK9M	BgtE_20000	.
BgtE_5664	1.3e-12	57.5	0.2	PC_032CKH	PC_04SK9M	PC_02LGPA	PC_057FE7	PC_04MYW5	bgh03782_CSEP0152	.
BgtE_5664	1.8e-12	57	0	PC_032CKH	PC_04SK9M	PC_07TVM3	PC_06EWH0	PC_06EWH0	bgh01363_CSEP0028	.
BgtE_5664	2.3e-12	56.7	0.2	PC_032CKH	PC_04SK9M	PC_02LGPA	PC_057FE7	PC_057FE7	BgtE_10124	.
BgtE_5664	4.8e-12	55.6	0.1	PC_032CKH	PC_04SK9M	PC_02LGPA	PC_02LGPA	PC_06YKL9	bghG002857000001001_CSEP0371	.
BgtE_5664	1.5e-11	54	0	PC_032CKH	PC_04SK9M	PC_02LGPA	PC_02LGPA	PC_03UUC4	BgtAcSP_30091	.
BgtE_5664	2e-11	53.6	0.6	PC_032CKH	PC_04SK9M	PC_02LGPA	PC_02LGPA	PC_001J67	BgtE_20025	.
BgtE_5664	2.1e-11	53.6	0.1	PC_032CKH	PC_04SK9M	PC_07TVM3	PC_02P3RH	PC_04P05A	BgtE_5901	.
BgtE_5664	3.1e-11	53.1	0	PC_032CKH	PC_04SK9M	PC_02LGPA	PC_045HU3	PC_030G6K	BgtE_5842	.
BgtE_5664	2.1e-10	50.3	0	PC_032CKH	PC_04SK9M	PC_02LGPA	PC_045HU3	PC_02OBY3	bgh02875_CSEP0065	.
BgtE_5664	4.4e-10	49.3	0	PC_032CKH	PC_04SK9M	PC_02LGPA	PC_045HU3	PC_072OHB	BgtE_5846	.
BgtE_5664	1.2e-09	47.9	0	PC_07TVHZ	PC_06AYNY	PC_06AYNY	PC_07TVHZ	PC_00UJYG	BghCSEP0055	.
BgtE_5664	2.1e-09	47.1	0	PC_032CKH	PC_04SK9M	PC_02LGPA	PC_045HU3	PC_06QLKJ	bgh02877_CSEP0066	.
BgtE_5664	4.9e-09	45.9	0	PC_032CKH	PC_04SK9M	PC_02LGPA	PC_045HU3	PC_019FR5	bgh06532_CSEP0264_BEC1011;bghG008575000001001_CSEP0486	N1JJX4#PHI:2898
BgtE_5664	3.7e-08	43.1	0.1	PC_032CKH	PC_04SK9M	PC_02LGPA	PC_02LGPA	PC_03N4WW	BghAvr_a13	.
BgtE_5664	4.3e-06	36.4	0	PC_032CKH	PC_04SK9M	PC_02LGPA	PC_045HU3	PC_02FFWU	BgtAvrPm2	.
BgtE_5664	0.0012	28.5	0	PC_00276B	PC_03822Z	PC_02FOBY	PC_02FOBY	PC_03399P	BghCSEP0105	N1J904#PHI:4622
BgtE_5665	1.4e-32	121.8	0.9	PC_032CKH	PC_032CKH	PC_032CKH	PC_05TZZ7	PC_074VZ6	KXT12958.1	.
BgtE_5665	3.1e-32	120.8	0.3	PC_032CKH	PC_032CKH	PC_032CKH	PC_05TZZ7	PC_03OB87	XP_018034946.1	.
BgtE_5665	1.2e-31	118.8	0.2	PC_032CKH	PC_032CKH	PC_032CKH	PC_02OSJL	PC_074DYU	XP_008025738.1	.
BgtE_5665	1.3e-31	118.8	0.3	PC_032CKH	PC_032CKH	PC_032CKH	PC_05TZZ7	PC_00FKSB	KEQ67658.1	.
BgtE_5665	4.9e-31	116.9	1.3	PC_032CKH	PC_032CKH	PC_032CKH	PC_05TZZ7	PC_029A5G	EME45057.1	.
BgtE_5665	1.5e-30	115.3	0.1	PC_032CKH	PC_032CKH	PC_032CKH	PC_02OSJL	PC_07JLES	OCK93132.1	.
BgtE_5665	1.9e-30	115	0.3	PC_032CKH	PC_032CKH	PC_032CKH	PC_05TZZ7	PC_01W94Z	XP_001935864.1	.
BgtE_5665	2.1e-30	114.9	0.5	PC_032CKH	PC_032CKH	PC_032CKH	PC_05TZZ7	PC_00X91O	KJY01809.1	.
BgtE_5665	4.9e-30	113.7	0.1	PC_032CKH	PC_032CKH	PC_032CKH	PC_05TZZ7	PC_05Y2Z3	XP_007580207.1	.
BgtE_5665	5.4e-30	113.5	0.1	PC_032CKH	PC_032CKH	PC_032CKH	PC_05TZZ7	PC_06PA0H	XP_007678837.1	.
BgtE_5665	7.4e-30	113.1	0.3	PC_032CKH	PC_032CKH	PC_032CKH	PC_05TZZ7	PC_05PHBZ	Zt6	.
BgtE_5665	2.2e-29	111.6	0.2	PC_032CKH	PC_032CKH	PC_032CKH	PC_05TZZ7	PC_00I4NO	XP_001800520.1	.
BgtE_5665	3.4e-29	111	0.1	PC_032CKH	PC_032CKH	PC_032CKH	PC_05TZZ7	PC_03J7J4	XP_007686215.1	.
BgtE_5665	4.1e-29	110.7	0.1	PC_032CKH	PC_032CKH	PC_032CKH	PC_05TZZ7	PC_03IAAV	XP_013431971.1	.
BgtE_5665	7.9e-29	109.8	0.2	PC_032CKH	PC_032CKH	PC_032CKH	PC_03813O	PC_06YT5K	XP_007699156.1	.
BgtE_5665	1.6e-28	108.8	0.1	PC_032CKH	PC_032CKH	PC_032CKH	PC_05TZZ7	PC_01IDPF	XP_013344128.1	.
BgtE_5665	1.9e-28	108.6	2.4	PC_032CKH	PC_032CKH	PC_032CKH	PC_03813O	PC_02VPHL	KNG46663.1	.
BgtE_5665	6.6e-28	106.8	2.6	PC_032CKH	PC_032CKH	PC_032CKH	PC_05TZZ7	PC_033ZT1	XP_014077357.1	.
BgtE_5665	9.5e-28	106.3	0.2	PC_032CKH	PC_032CKH	PC_032CKH	PC_05TZZ7	PC_05K25V	XP_016761200.1	.
BgtE_5665	1.4e-27	105.7	0.1	PC_032CKH	PC_032CKH	PC_032CKH	PC_05TZZ7	PC_00FHWY	KEQ81621.1	.
BgtE_5665	1.8e-27	105.4	0.7	PC_032CKH	PC_032CKH	PC_032CKH	PC_03813O	PC_02YYAC	OAL46779.1	.
BgtE_5665	1.4e-22	89.6	0	.	.	.	PC_07KDPQ	PC_00TQNV	BgtE_5665	.
BgtE_5665	8.2e-19	77.5	0.1	PC_032CKH	PC_04SK9M	PC_02LGPA	PC_02LGPA	PC_06YU6X	BgtE_20026	.
BgtE_5665	6.5e-17	71.3	0.3	PC_032CKH	PC_04SK9M	PC_07TVM3	PC_06EWH0	PC_02EIXR	BgtE_20090	.
BgtE_5665	7e-17	71.2	0	PC_032CKH	PC_04SK9M	PC_07TVM3	PC_04SK9M	PC_019LO3	bgh01362_CSEP0027	.
BgtE_5665	5.1e-16	68.5	0	PC_032CKH	PC_04SK9M	PC_07TVM3	PC_04SK9M	PC_046YSU	BgtE_10117	.
BgtE_5665	2.7e-15	66.1	0	.	.	.	PC_07KDPQ	PC_029V3B	bghG002872000001001_CSEP0374	.
BgtE_5665	2.7e-15	66.1	0	PC_032CKH	PC_04SK9M	PC_02LGPA	PC_02LGPA	PC_018JYX	BgtE_5664	.
BgtE_5665	1.4e-14	63.8	0	PC_032CKH	PC_04SK9M	PC_02LGPA	PC_045HU3	PC_06CGDC	BghBEC1054	N1JJ94#PHI:2903__PHI:8918
BgtE_5665	2.3e-14	63.1	0.2	PC_032CKH	PC_07TVM3	PC_07TVM3	PC_07TVM3	PC_0144CN	.	N1JJH4#PHI:6351__PHI:6356
BgtE_5665	3.1e-14	62.7	0	PC_032CKH	PC_04SK9M	PC_07TVM3	PC_06EWH0	PC_042HHN	bghG001947000001001_CSEP0340	.
BgtE_5665	3.5e-14	62.5	0	PC_032CKH	PC_04SK9M	PC_02LGPA	PC_045HU3	PC_03WJP1	BgtE_5843	.
BgtE_5665	2.5e-13	59.8	0	PC_032CKH	PC_04SK9M	PC_07TVM3	PC_04SK9M	PC_04SK9M	BgtE_20000	.
BgtE_5665	4.3e-13	59	0.1	PC_032CKH	PC_04SK9M	PC_02LGPA	PC_057FE7	PC_057FE7	BgtE_10124	.
BgtE_5665	6.1e-13	58.5	0.6	PC_032CKH	PC_04SK9M	PC_02LGPA	PC_02LGPA	PC_001J67	BgtE_20025	.
BgtE_5665	7.5e-13	58.2	0.2	PC_032CKH	PC_04SK9M	PC_02LGPA	PC_057FE7	PC_04MYW5	bgh03782_CSEP0152	.
BgtE_5665	1.3e-12	57.5	0	PC_032CKH	PC_04SK9M	PC_02LGPA	PC_045HU3	PC_030G6K	BgtE_5842	.
BgtE_5665	2.1e-12	56.8	0	PC_032CKH	PC_04SK9M	PC_07TVM3	PC_06EWH0	PC_06EWH0	bgh01363_CSEP0028	.
BgtE_5665	4.1e-12	55.8	0.1	PC_032CKH	PC_04SK9M	PC_02LGPA	PC_02LGPA	PC_06YKL9	bghG002857000001001_CSEP0371	.
BgtE_5665	2.1e-10	50.3	0	PC_032CKH	PC_04SK9M	PC_02LGPA	PC_045HU3	PC_02OBY3	bgh02875_CSEP0065	.
BgtE_5665	6.4e-10	48.8	0	PC_032CKH	PC_04SK9M	PC_07TVM3	PC_02P3RH	PC_04P05A	BgtE_5901	.
BgtE_5665	6.8e-10	48.7	0	PC_032CKH	PC_04SK9M	PC_02LGPA	PC_045HU3	PC_072OHB	BgtE_5846	.
BgtE_5665	3.2e-09	46.5	0	PC_032CKH	PC_04SK9M	PC_02LGPA	PC_045HU3	PC_06QLKJ	bgh02877_CSEP0066	.
BgtE_5665	6.2e-09	45.6	0	PC_032CKH	PC_04SK9M	PC_02LGPA	PC_02LGPA	PC_03UUC4	BgtAcSP_30091	.
BgtE_5665	7.8e-09	45.3	0	PC_032CKH	PC_04SK9M	PC_02LGPA	PC_045HU3	PC_019FR5	bgh06532_CSEP0264_BEC1011;bghG008575000001001_CSEP0486	N1JJX4#PHI:2898
BgtE_5665	1.4e-08	44.4	0	PC_07TVHZ	PC_06AYNY	PC_06AYNY	PC_07TVHZ	PC_00UJYG	BghCSEP0055	.
BgtE_5665	2.6e-08	43.6	0.1	PC_032CKH	PC_04SK9M	PC_02LGPA	PC_02LGPA	PC_03N4WW	BghAvr_a13	.
BgtE_5665	1.2e-07	41.5	0	PC_032CKH	PC_04SK9M	PC_02LGPA	PC_045HU3	PC_02FFWU	BgtAvrPm2	.
BgtE_5665	0.00054	29.6	0	PC_00276B	PC_03822Z	PC_02FOBY	PC_02FOBY	PC_03399P	BghCSEP0105	N1J904#PHI:4622
BgtE_5842	4.6e-33	123.5	0.8	PC_032CKH	PC_032CKH	PC_032CKH	PC_05TZZ7	PC_074VZ6	KXT12958.1	.
BgtE_5842	4.8e-32	120.2	0.2	PC_032CKH	PC_032CKH	PC_032CKH	PC_05TZZ7	PC_00FKSB	KEQ67658.1	.
BgtE_5842	4.9e-32	120.2	0.2	PC_032CKH	PC_032CKH	PC_032CKH	PC_05TZZ7	PC_03OB87	XP_018034946.1	.
BgtE_5842	5.3e-32	120.1	0.1	PC_032CKH	PC_032CKH	PC_032CKH	PC_02OSJL	PC_074DYU	XP_008025738.1	.
BgtE_5842	1e-31	119.2	1.1	PC_032CKH	PC_032CKH	PC_032CKH	PC_05TZZ7	PC_029A5G	EME45057.1	.
BgtE_5842	9.4e-31	116.1	0	PC_032CKH	PC_032CKH	PC_032CKH	PC_02OSJL	PC_07JLES	OCK93132.1	.
BgtE_5842	2.8e-30	114.5	0.2	PC_032CKH	PC_032CKH	PC_032CKH	PC_05TZZ7	PC_01W94Z	XP_001935864.1	.
BgtE_5842	2.8e-30	114.5	0.1	PC_032CKH	PC_032CKH	PC_032CKH	PC_05TZZ7	PC_06PA0H	XP_007678837.1	.
BgtE_5842	3.9e-30	114	0.4	PC_032CKH	PC_032CKH	PC_032CKH	PC_05TZZ7	PC_00X91O	KJY01809.1	.
BgtE_5842	7.3e-30	113.2	0.1	PC_032CKH	PC_032CKH	PC_032CKH	PC_03813O	PC_02VPHL	KNG46663.1	.
BgtE_5842	9.4e-30	112.8	0.2	PC_032CKH	PC_032CKH	PC_032CKH	PC_05TZZ7	PC_05PHBZ	Zt6	.
BgtE_5842	9.8e-30	112.8	0.1	PC_032CKH	PC_032CKH	PC_032CKH	PC_05TZZ7	PC_05Y2Z3	XP_007580207.1	.
BgtE_5842	1.5e-29	112.2	0.2	PC_032CKH	PC_032CKH	PC_032CKH	PC_05TZZ7	PC_00I4NO	XP_001800520.1	.
BgtE_5842	1.7e-29	112	0.1	PC_032CKH	PC_032CKH	PC_032CKH	PC_05TZZ7	PC_03IAAV	XP_013431971.1	.
BgtE_5842	4.6e-29	110.6	0.2	PC_032CKH	PC_032CKH	PC_032CKH	PC_03813O	PC_06YT5K	XP_007699156.1	.
BgtE_5842	5.3e-29	110.4	0.1	PC_032CKH	PC_032CKH	PC_032CKH	PC_05TZZ7	PC_01IDPF	XP_013344128.1	.
BgtE_5842	6.6e-29	110.1	0.2	PC_032CKH	PC_032CKH	PC_032CKH	PC_05TZZ7	PC_05K25V	XP_016761200.1	.
BgtE_5842	7.8e-29	109.9	0.1	PC_032CKH	PC_032CKH	PC_032CKH	PC_05TZZ7	PC_03J7J4	XP_007686215.1	.
BgtE_5842	1.5e-28	108.9	0.1	PC_032CKH	PC_032CKH	PC_032CKH	PC_05TZZ7	PC_033ZT1	XP_014077357.1	.
BgtE_5842	2.5e-28	108.3	0.1	PC_032CKH	PC_032CKH	PC_032CKH	PC_05TZZ7	PC_00FHWY	KEQ81621.1	.
BgtE_5842	3.3e-28	107.8	0.1	PC_032CKH	PC_032CKH	PC_032CKH	PC_03813O	PC_02YYAC	OAL46779.1	.
BgtE_5842	2.1e-19	79.4	0	PC_032CKH	PC_04SK9M	PC_02LGPA	PC_045HU3	PC_06CGDC	BghBEC1054	N1JJ94#PHI:2903__PHI:8918
BgtE_5842	1.8e-17	73.2	0	PC_032CKH	PC_04SK9M	PC_07TVM3	PC_04SK9M	PC_019LO3	bgh01362_CSEP0027	.
BgtE_5842	4.4e-17	72	0	PC_032CKH	PC_04SK9M	PC_02LGPA	PC_045HU3	PC_03WJP1	BgtE_5843	.
BgtE_5842	3.5e-16	69.1	0	PC_032CKH	PC_04SK9M	PC_07TVM3	PC_06EWH0	PC_042HHN	bghG001947000001001_CSEP0340	.
BgtE_5842	4.1e-16	68.8	0	PC_032CKH	PC_04SK9M	PC_07TVM3	PC_04SK9M	PC_046YSU	BgtE_10117	.
BgtE_5842	1.5e-15	67	0	PC_032CKH	PC_04SK9M	PC_02LGPA	PC_045HU3	PC_030G6K	BgtE_5842	.
BgtE_5842	2.5e-15	66.3	0	.	.	.	PC_07KDPQ	PC_00TQNV	BgtE_5665	.
BgtE_5842	5.2e-15	65.3	0.2	PC_032CKH	PC_04SK9M	PC_07TVM3	PC_06EWH0	PC_02EIXR	BgtE_20090	.
BgtE_5842	7.9e-15	64.7	0	PC_032CKH	PC_04SK9M	PC_02LGPA	PC_045HU3	PC_072OHB	BgtE_5846	.
BgtE_5842	1.4e-14	63.9	0	PC_032CKH	PC_04SK9M	PC_02LGPA	PC_045HU3	PC_06QLKJ	bgh02877_CSEP0066	.
BgtE_5842	2.1e-14	63.3	0.1	PC_032CKH	PC_04SK9M	PC_02LGPA	PC_02LGPA	PC_06YU6X	BgtE_20026	.
BgtE_5842	2.6e-14	63	0.1	PC_032CKH	PC_07TVM3	PC_07TVM3	PC_07TVM3	PC_0144CN	.	N1JJH4#PHI:6351__PHI:6356
BgtE_5842	2.7e-14	63	0	PC_032CKH	PC_04SK9M	PC_07TVM3	PC_04SK9M	PC_04SK9M	BgtE_20000	.
BgtE_5842	6.9e-14	61.6	0	PC_032CKH	PC_04SK9M	PC_07TVM3	PC_06EWH0	PC_06EWH0	bgh01363_CSEP0028	.
BgtE_5842	9.1e-14	61.3	0.2	PC_032CKH	PC_04SK9M	PC_02LGPA	PC_057FE7	PC_04MYW5	bgh03782_CSEP0152	.
BgtE_5842	1.5e-13	60.6	0.1	PC_032CKH	PC_04SK9M	PC_02LGPA	PC_057FE7	PC_057FE7	BgtE_10124	.
BgtE_5842	3.4e-13	59.4	0	PC_032CKH	PC_04SK9M	PC_02LGPA	PC_045HU3	PC_019FR5	bgh06532_CSEP0264_BEC1011;bghG008575000001001_CSEP0486	N1JJX4#PHI:2898
BgtE_5842	9.2e-13	58	0	PC_032CKH	PC_04SK9M	PC_02LGPA	PC_045HU3	PC_02OBY3	bgh02875_CSEP0065	.
BgtE_5842	5.8e-12	55.4	0	PC_032CKH	PC_04SK9M	PC_02LGPA	PC_02LGPA	PC_018JYX	BgtE_5664	.
BgtE_5842	1e-11	54.7	0	.	.	.	PC_07KDPQ	PC_029V3B	bghG002872000001001_CSEP0374	.
BgtE_5842	4.2e-11	52.7	0	PC_032CKH	PC_04SK9M	PC_07TVM3	PC_02P3RH	PC_04P05A	BgtE_5901	.
BgtE_5842	7.9e-11	51.8	0	PC_032CKH	PC_04SK9M	PC_02LGPA	PC_045HU3	PC_02FFWU	BgtAvrPm2	.
BgtE_5842	4.1e-10	49.5	0.6	PC_032CKH	PC_04SK9M	PC_02LGPA	PC_02LGPA	PC_001J67	BgtE_20025	.
BgtE_5842	2.1e-08	44	0.1	PC_032CKH	PC_04SK9M	PC_02LGPA	PC_02LGPA	PC_06YKL9	bghG002857000001001_CSEP0371	.
BgtE_5842	1.7e-06	37.8	0	PC_07TVHZ	PC_06AYNY	PC_06AYNY	PC_07TVHZ	PC_00UJYG	BghCSEP0055	.
BgtE_5842	1.4e-05	34.9	0	PC_032CKH	PC_04SK9M	PC_02LGPA	PC_02LGPA	PC_03UUC4	BgtAcSP_30091	.
BgtE_5842	0.00068	29.4	0.1	PC_032CKH	PC_04SK9M	PC_02LGPA	PC_02LGPA	PC_03N4WW	BghAvr_a13	.
BgtE_5842	0.0044	26.8	0	PC_00276B	PC_03822Z	PC_02FOBY	PC_02FOBY	PC_03399P	BghCSEP0105	N1J904#PHI:4622
BgtE_5843	3e-33	124	0.9	PC_032CKH	PC_032CKH	PC_032CKH	PC_05TZZ7	PC_074VZ6	KXT12958.1	.
BgtE_5843	2.8e-32	120.9	0.2	PC_032CKH	PC_032CKH	PC_032CKH	PC_05TZZ7	PC_03OB87	XP_018034946.1	.
BgtE_5843	3.5e-32	120.6	0.3	PC_032CKH	PC_032CKH	PC_032CKH	PC_05TZZ7	PC_00FKSB	KEQ67658.1	.
BgtE_5843	6.5e-32	119.7	1.3	PC_032CKH	PC_032CKH	PC_032CKH	PC_05TZZ7	PC_029A5G	EME45057.1	.
BgtE_5843	1.4e-31	118.6	0.1	PC_032CKH	PC_032CKH	PC_032CKH	PC_02OSJL	PC_074DYU	XP_008025738.1	.
BgtE_5843	1.3e-30	115.5	0.1	PC_032CKH	PC_032CKH	PC_032CKH	PC_05TZZ7	PC_06PA0H	XP_007678837.1	.
BgtE_5843	1.4e-30	115.4	0.4	PC_032CKH	PC_032CKH	PC_032CKH	PC_05TZZ7	PC_00X91O	KJY01809.1	.
BgtE_5843	2e-30	114.9	0	PC_032CKH	PC_032CKH	PC_032CKH	PC_02OSJL	PC_07JLES	OCK93132.1	.
BgtE_5843	3.1e-30	114.3	0.3	PC_032CKH	PC_032CKH	PC_032CKH	PC_05TZZ7	PC_05PHBZ	Zt6	.
BgtE_5843	4.2e-30	113.9	0.3	PC_032CKH	PC_032CKH	PC_032CKH	PC_05TZZ7	PC_01W94Z	XP_001935864.1	.
BgtE_5843	7.1e-30	113.1	0.1	PC_032CKH	PC_032CKH	PC_032CKH	PC_03813O	PC_02VPHL	KNG46663.1	.
BgtE_5843	1.2e-29	112.4	0.2	PC_032CKH	PC_032CKH	PC_032CKH	PC_05TZZ7	PC_00I4NO	XP_001800520.1	.
BgtE_5843	1.2e-29	112.4	0.1	PC_032CKH	PC_032CKH	PC_032CKH	PC_05TZZ7	PC_05Y2Z3	XP_007580207.1	.
BgtE_5843	2.7e-29	111.3	0.2	PC_032CKH	PC_032CKH	PC_032CKH	PC_03813O	PC_06YT5K	XP_007699156.1	.
BgtE_5843	4.1e-29	110.7	0.2	PC_032CKH	PC_032CKH	PC_032CKH	PC_05TZZ7	PC_05K25V	XP_016761200.1	.
BgtE_5843	5.1e-29	110.4	0.1	PC_032CKH	PC_032CKH	PC_032CKH	PC_05TZZ7	PC_03J7J4	XP_007686215.1	.
BgtE_5843	7.2e-29	109.9	0.1	PC_032CKH	PC_032CKH	PC_032CKH	PC_05TZZ7	PC_03IAAV	XP_013431971.1	.
BgtE_5843	1.5e-28	108.9	0.1	PC_032CKH	PC_032CKH	PC_032CKH	PC_05TZZ7	PC_033ZT1	XP_014077357.1	.
BgtE_5843	2.8e-28	108	0.1	PC_032CKH	PC_032CKH	PC_032CKH	PC_05TZZ7	PC_01IDPF	XP_013344128.1	.
BgtE_5843	3.6e-28	107.6	0.1	PC_032CKH	PC_032CKH	PC_032CKH	PC_03813O	PC_02YYAC	OAL46779.1	.
BgtE_5843	1.8e-27	105.4	0.1	PC_032CKH	PC_032CKH	PC_032CKH	PC_05TZZ7	PC_00FHWY	KEQ81621.1	.
BgtE_5843	2.1e-19	79.4	0	PC_032CKH	PC_04SK9M	PC_02LGPA	PC_045HU3	PC_06CGDC	BghBEC1054	N1JJ94#PHI:2903__PHI:8918
BgtE_5843	8.1e-17	71	0	PC_032CKH	PC_04SK9M	PC_02LGPA	PC_045HU3	PC_03WJP1	BgtE_5843	.
BgtE_5843	2e-16	69.8	0	PC_032CKH	PC_04SK9M	PC_07TVM3	PC_04SK9M	PC_019LO3	bgh01362_CSEP0027	.
BgtE_5843	1.4e-15	67	0	PC_032CKH	PC_04SK9M	PC_07TVM3	PC_04SK9M	PC_046YSU	BgtE_10117	.
BgtE_5843	2e-15	66.5	0	PC_032CKH	PC_04SK9M	PC_02LGPA	PC_045HU3	PC_072OHB	BgtE_5846	.
BgtE_5843	2.2e-15	66.4	0	PC_032CKH	PC_04SK9M	PC_07TVM3	PC_06EWH0	PC_042HHN	bghG001947000001001_CSEP0340	.
BgtE_5843	4.3e-15	65.5	0	PC_032CKH	PC_04SK9M	PC_02LGPA	PC_045HU3	PC_06QLKJ	bgh02877_CSEP0066	.
BgtE_5843	4.7e-15	65.3	0	PC_032CKH	PC_04SK9M	PC_02LGPA	PC_045HU3	PC_030G6K	BgtE_5842	.
BgtE_5843	5e-15	65.3	0	.	.	.	PC_07KDPQ	PC_00TQNV	BgtE_5665	.
BgtE_5843	7.5e-15	64.7	0.2	PC_032CKH	PC_04SK9M	PC_07TVM3	PC_06EWH0	PC_02EIXR	BgtE_20090	.
BgtE_5843	2.4e-14	63.1	0	PC_032CKH	PC_04SK9M	PC_07TVM3	PC_06EWH0	PC_06EWH0	bgh01363_CSEP0028	.
BgtE_5843	5.5e-14	61.9	0.1	PC_032CKH	PC_07TVM3	PC_07TVM3	PC_07TVM3	PC_0144CN	.	N1JJH4#PHI:6351__PHI:6356
BgtE_5843	8.2e-14	61.3	0.1	PC_032CKH	PC_04SK9M	PC_02LGPA	PC_02LGPA	PC_06YU6X	BgtE_20026	.
BgtE_5843	9.7e-14	61.1	0.1	PC_032CKH	PC_04SK9M	PC_02LGPA	PC_057FE7	PC_057FE7	BgtE_10124	.
BgtE_5843	1.2e-13	60.8	0.2	PC_032CKH	PC_04SK9M	PC_02LGPA	PC_057FE7	PC_04MYW5	bgh03782_CSEP0152	.
BgtE_5843	1.5e-13	60.5	0	PC_032CKH	PC_04SK9M	PC_07TVM3	PC_04SK9M	PC_04SK9M	BgtE_20000	.
BgtE_5843	3e-13	59.5	0	PC_032CKH	PC_04SK9M	PC_02LGPA	PC_045HU3	PC_019FR5	bgh06532_CSEP0264_BEC1011;bghG008575000001001_CSEP0486	N1JJX4#PHI:2898
BgtE_5843	6.7e-12	55.2	0	PC_032CKH	PC_04SK9M	PC_02LGPA	PC_045HU3	PC_02OBY3	bgh02875_CSEP0065	.
BgtE_5843	9.8e-12	54.6	0	PC_032CKH	PC_04SK9M	PC_02LGPA	PC_02LGPA	PC_018JYX	BgtE_5664	.
BgtE_5843	1.6e-11	53.9	0	.	.	.	PC_07KDPQ	PC_029V3B	bghG002872000001001_CSEP0374	.
BgtE_5843	1.8e-11	53.8	0	PC_032CKH	PC_04SK9M	PC_07TVM3	PC_02P3RH	PC_04P05A	BgtE_5901	.
BgtE_5843	3.5e-11	52.8	0	PC_032CKH	PC_04SK9M	PC_02LGPA	PC_045HU3	PC_02FFWU	BgtAvrPm2	.
BgtE_5843	1.1e-09	48	0.5	PC_032CKH	PC_04SK9M	PC_02LGPA	PC_02LGPA	PC_001J67	BgtE_20025	.
BgtE_5843	5e-08	42.7	0.1	PC_032CKH	PC_04SK9M	PC_02LGPA	PC_02LGPA	PC_06YKL9	bghG002857000001001_CSEP0371	.
BgtE_5843	3.1e-06	36.9	0	PC_07TVHZ	PC_06AYNY	PC_06AYNY	PC_07TVHZ	PC_00UJYG	BghCSEP0055	.
BgtE_5843	7.1e-05	32.5	0	PC_032CKH	PC_04SK9M	PC_02LGPA	PC_02LGPA	PC_03UUC4	BgtAcSP_30091	.
BgtE_5843	0.0018	28	0.1	PC_032CKH	PC_04SK9M	PC_02LGPA	PC_02LGPA	PC_03N4WW	BghAvr_a13	.
BgtE_5846	6.3e-33	123.1	0.8	PC_032CKH	PC_032CKH	PC_032CKH	PC_05TZZ7	PC_074VZ6	KXT12958.1	.
BgtE_5846	7.6e-32	119.6	0.2	PC_032CKH	PC_032CKH	PC_032CKH	PC_05TZZ7	PC_03OB87	XP_018034946.1	.
BgtE_5846	1.4e-31	118.7	0.3	PC_032CKH	PC_032CKH	PC_032CKH	PC_05TZZ7	PC_00FKSB	KEQ67658.1	.
BgtE_5846	2.4e-31	118	1.1	PC_032CKH	PC_032CKH	PC_032CKH	PC_05TZZ7	PC_029A5G	EME45057.1	.
BgtE_5846	3e-31	117.7	0.1	PC_032CKH	PC_032CKH	PC_032CKH	PC_02OSJL	PC_074DYU	XP_008025738.1	.
BgtE_5846	2.8e-30	114.6	0.4	PC_032CKH	PC_032CKH	PC_032CKH	PC_05TZZ7	PC_00X91O	KJY01809.1	.
BgtE_5846	4.4e-30	113.9	0	PC_032CKH	PC_032CKH	PC_032CKH	PC_02OSJL	PC_07JLES	OCK93132.1	.
BgtE_5846	6.3e-30	113.4	0.2	PC_032CKH	PC_032CKH	PC_032CKH	PC_05TZZ7	PC_01W94Z	XP_001935864.1	.
BgtE_5846	6.9e-30	113.3	0.2	PC_032CKH	PC_032CKH	PC_032CKH	PC_05TZZ7	PC_05PHBZ	Zt6	.
BgtE_5846	9.3e-30	112.9	0.1	PC_032CKH	PC_032CKH	PC_032CKH	PC_05TZZ7	PC_06PA0H	XP_007678837.1	.
BgtE_5846	1.8e-29	112	0.1	PC_032CKH	PC_032CKH	PC_032CKH	PC_05TZZ7	PC_05Y2Z3	XP_007580207.1	.
BgtE_5846	2.3e-29	111.6	0.1	PC_032CKH	PC_032CKH	PC_032CKH	PC_03813O	PC_02VPHL	KNG46663.1	.
BgtE_5846	5.6e-29	110.4	0.2	PC_032CKH	PC_032CKH	PC_032CKH	PC_05TZZ7	PC_00I4NO	XP_001800520.1	.
BgtE_5846	9.9e-29	109.6	0.2	PC_032CKH	PC_032CKH	PC_032CKH	PC_03813O	PC_06YT5K	XP_007699156.1	.
BgtE_5846	1.1e-28	109.5	0.1	PC_032CKH	PC_032CKH	PC_032CKH	PC_05TZZ7	PC_03IAAV	XP_013431971.1	.
BgtE_5846	1.2e-28	109.3	0.1	PC_032CKH	PC_032CKH	PC_032CKH	PC_05TZZ7	PC_03J7J4	XP_007686215.1	.
BgtE_5846	1.3e-28	109.2	0.1	PC_032CKH	PC_032CKH	PC_032CKH	PC_05TZZ7	PC_05K25V	XP_016761200.1	.
BgtE_5846	1.6e-28	108.9	0.1	PC_032CKH	PC_032CKH	PC_032CKH	PC_05TZZ7	PC_033ZT1	XP_014077357.1	.
BgtE_5846	5.1e-28	107.3	0.1	PC_032CKH	PC_032CKH	PC_032CKH	PC_05TZZ7	PC_01IDPF	XP_013344128.1	.
BgtE_5846	7.5e-28	106.7	0.1	PC_032CKH	PC_032CKH	PC_032CKH	PC_03813O	PC_02YYAC	OAL46779.1	.
BgtE_5846	3.3e-27	104.6	0.1	PC_032CKH	PC_032CKH	PC_032CKH	PC_05TZZ7	PC_00FHWY	KEQ81621.1	.
BgtE_5846	3.6e-18	75.5	0	PC_032CKH	PC_04SK9M	PC_02LGPA	PC_045HU3	PC_06CGDC	BghBEC1054	N1JJ94#PHI:2903__PHI:8918
BgtE_5846	1.1e-16	70.8	0	PC_032CKH	PC_04SK9M	PC_07TVM3	PC_04SK9M	PC_019LO3	bgh01362_CSEP0027	.
BgtE_5846	1.2e-16	70.6	0	PC_032CKH	PC_04SK9M	PC_02LGPA	PC_045HU3	PC_03WJP1	BgtE_5843	.
BgtE_5846	2.6e-16	69.5	0	PC_032CKH	PC_04SK9M	PC_07TVM3	PC_06EWH0	PC_042HHN	bghG001947000001001_CSEP0340	.
BgtE_5846	4e-16	68.9	0	.	.	.	PC_07KDPQ	PC_00TQNV	BgtE_5665	.
BgtE_5846	1.6e-15	67	0	PC_032CKH	PC_04SK9M	PC_07TVM3	PC_04SK9M	PC_046YSU	BgtE_10117	.
BgtE_5846	3.8e-15	65.7	0.2	PC_032CKH	PC_04SK9M	PC_07TVM3	PC_06EWH0	PC_02EIXR	BgtE_20090	.
BgtE_5846	9.1e-15	64.5	0.1	PC_032CKH	PC_04SK9M	PC_02LGPA	PC_02LGPA	PC_06YU6X	BgtE_20026	.
BgtE_5846	1.3e-14	64	0	PC_032CKH	PC_04SK9M	PC_02LGPA	PC_045HU3	PC_030G6K	BgtE_5842	.
BgtE_5846	3e-14	62.9	0.1	PC_032CKH	PC_07TVM3	PC_07TVM3	PC_07TVM3	PC_0144CN	.	N1JJH4#PHI:6351__PHI:6356
BgtE_5846	4.1e-14	62.4	0	PC_032CKH	PC_04SK9M	PC_02LGPA	PC_045HU3	PC_072OHB	BgtE_5846	.
BgtE_5846	7.6e-14	61.6	0	PC_032CKH	PC_04SK9M	PC_07TVM3	PC_06EWH0	PC_06EWH0	bgh01363_CSEP0028	.
BgtE_5846	1.4e-13	60.7	0	PC_032CKH	PC_04SK9M	PC_02LGPA	PC_045HU3	PC_06QLKJ	bgh02877_CSEP0066	.
BgtE_5846	1.7e-13	60.5	0.2	PC_032CKH	PC_04SK9M	PC_02LGPA	PC_057FE7	PC_04MYW5	bgh03782_CSEP0152	.
BgtE_5846	3.3e-13	59.5	0.1	PC_032CKH	PC_04SK9M	PC_02LGPA	PC_057FE7	PC_057FE7	BgtE_10124	.
BgtE_5846	6.5e-13	58.5	0	PC_032CKH	PC_04SK9M	PC_07TVM3	PC_04SK9M	PC_04SK9M	BgtE_20000	.
BgtE_5846	1.6e-12	57.3	0	PC_032CKH	PC_04SK9M	PC_02LGPA	PC_045HU3	PC_019FR5	bgh06532_CSEP0264_BEC1011;bghG008575000001001_CSEP0486	N1JJX4#PHI:2898
BgtE_5846	2.2e-12	56.8	0	PC_032CKH	PC_04SK9M	PC_02LGPA	PC_02LGPA	PC_018JYX	BgtE_5664	.
BgtE_5846	6.5e-12	55.3	0	.	.	.	PC_07KDPQ	PC_029V3B	bghG002872000001001_CSEP0374	.
BgtE_5846	1.8e-11	53.9	0	PC_032CKH	PC_04SK9M	PC_02LGPA	PC_045HU3	PC_02OBY3	bgh02875_CSEP0065	.
BgtE_5846	3.9e-11	52.8	0	PC_032CKH	PC_04SK9M	PC_07TVM3	PC_02P3RH	PC_04P05A	BgtE_5901	.
BgtE_5846	7.3e-10	48.7	0	PC_032CKH	PC_04SK9M	PC_02LGPA	PC_045HU3	PC_02FFWU	BgtAvrPm2	.
BgtE_5846	1.1e-09	48.1	0.6	PC_032CKH	PC_04SK9M	PC_02LGPA	PC_02LGPA	PC_001J67	BgtE_20025	.
BgtE_5846	3.3e-09	46.6	0.1	PC_032CKH	PC_04SK9M	PC_02LGPA	PC_02LGPA	PC_06YKL9	bghG002857000001001_CSEP0371	.
BgtE_5846	3.9e-07	39.9	0	PC_07TVHZ	PC_06AYNY	PC_06AYNY	PC_07TVHZ	PC_00UJYG	BghCSEP0055	.
BgtE_5846	4.4e-06	36.5	0	PC_032CKH	PC_04SK9M	PC_02LGPA	PC_02LGPA	PC_03UUC4	BgtAcSP_30091	.
BgtE_5846	3.2e-05	33.7	0.1	PC_032CKH	PC_04SK9M	PC_02LGPA	PC_02LGPA	PC_03N4WW	BghAvr_a13	.
BgtE_5846	0.0075	26.1	0	PC_00276B	PC_03822Z	PC_02FOBY	PC_02FOBY	PC_03399P	BghCSEP0105	N1J904#PHI:4622
BgtE_5901	6.6e-34	126.2	0.6	PC_032CKH	PC_032CKH	PC_032CKH	PC_05TZZ7	PC_074VZ6	KXT12958.1	.
BgtE_5901	1.7e-32	121.6	0.2	PC_032CKH	PC_032CKH	PC_032CKH	PC_05TZZ7	PC_03OB87	XP_018034946.1	.
BgtE_5901	3.1e-31	117.5	1.1	PC_032CKH	PC_032CKH	PC_032CKH	PC_05TZZ7	PC_029A5G	EME45057.1	.
BgtE_5901	7.4e-31	116.3	0.1	PC_032CKH	PC_032CKH	PC_032CKH	PC_02OSJL	PC_074DYU	XP_008025738.1	.
BgtE_5901	7.8e-31	116.3	0.3	PC_032CKH	PC_032CKH	PC_032CKH	PC_05TZZ7	PC_00FKSB	KEQ67658.1	.
BgtE_5901	1.8e-30	115	0.2	PC_032CKH	PC_032CKH	PC_032CKH	PC_05TZZ7	PC_05PHBZ	Zt6	.
BgtE_5901	1.9e-30	115	0.3	PC_032CKH	PC_032CKH	PC_032CKH	PC_05TZZ7	PC_00X91O	KJY01809.1	.
BgtE_5901	5.5e-30	113.5	0.1	PC_032CKH	PC_032CKH	PC_032CKH	PC_02OSJL	PC_07JLES	OCK93132.1	.
BgtE_5901	1.2e-29	112.4	0.1	PC_032CKH	PC_032CKH	PC_032CKH	PC_05TZZ7	PC_06PA0H	XP_007678837.1	.
BgtE_5901	1.4e-29	112.2	0.1	PC_032CKH	PC_032CKH	PC_032CKH	PC_05TZZ7	PC_05Y2Z3	XP_007580207.1	.
BgtE_5901	2.1e-29	111.6	0.3	PC_032CKH	PC_032CKH	PC_032CKH	PC_05TZZ7	PC_01W94Z	XP_001935864.1	.
BgtE_5901	5.2e-29	110.4	0.2	PC_032CKH	PC_032CKH	PC_032CKH	PC_05TZZ7	PC_00I4NO	XP_001800520.1	.
BgtE_5901	5.8e-29	110.2	0.1	PC_032CKH	PC_032CKH	PC_032CKH	PC_05TZZ7	PC_05K25V	XP_016761200.1	.
BgtE_5901	6.3e-29	110.1	0.1	PC_032CKH	PC_032CKH	PC_032CKH	PC_03813O	PC_02VPHL	KNG46663.1	.
BgtE_5901	4.7e-28	107.3	0.1	PC_032CKH	PC_032CKH	PC_032CKH	PC_03813O	PC_02YYAC	OAL46779.1	.
BgtE_5901	4.8e-28	107.3	0.1	PC_032CKH	PC_032CKH	PC_032CKH	PC_05TZZ7	PC_03J7J4	XP_007686215.1	.
BgtE_5901	9.7e-28	106.3	0.2	PC_032CKH	PC_032CKH	PC_032CKH	PC_03813O	PC_06YT5K	XP_007699156.1	.
BgtE_5901	1.2e-27	106	0.1	PC_032CKH	PC_032CKH	PC_032CKH	PC_05TZZ7	PC_033ZT1	XP_014077357.1	.
BgtE_5901	1.6e-27	105.5	0.1	PC_032CKH	PC_032CKH	PC_032CKH	PC_05TZZ7	PC_03IAAV	XP_013431971.1	.
BgtE_5901	4.3e-27	104.2	0.1	PC_032CKH	PC_032CKH	PC_032CKH	PC_05TZZ7	PC_01IDPF	XP_013344128.1	.
BgtE_5901	7.7e-26	100.1	0.1	PC_032CKH	PC_032CKH	PC_032CKH	PC_05TZZ7	PC_00FHWY	KEQ81621.1	.
BgtE_5901	1.9e-17	73	0	PC_032CKH	PC_04SK9M	PC_07TVM3	PC_04SK9M	PC_019LO3	bgh01362_CSEP0027	.
BgtE_5901	1.4e-16	70.2	0	.	.	.	PC_07KDPQ	PC_00TQNV	BgtE_5665	.
BgtE_5901	1.6e-16	70.1	0	PC_032CKH	PC_04SK9M	PC_02LGPA	PC_045HU3	PC_06CGDC	BghBEC1054	N1JJ94#PHI:2903__PHI:8918
BgtE_5901	1.7e-16	70	0	PC_032CKH	PC_04SK9M	PC_02LGPA	PC_045HU3	PC_03WJP1	BgtE_5843	.
BgtE_5901	2.9e-16	69.3	0	PC_032CKH	PC_04SK9M	PC_07TVM3	PC_06EWH0	PC_042HHN	bghG001947000001001_CSEP0340	.
BgtE_5901	3.2e-16	69.1	0.2	PC_032CKH	PC_07TVM3	PC_07TVM3	PC_07TVM3	PC_0144CN	.	N1JJH4#PHI:6351__PHI:6356
BgtE_5901	5.3e-16	68.4	0.3	PC_032CKH	PC_04SK9M	PC_07TVM3	PC_06EWH0	PC_02EIXR	BgtE_20090	.
BgtE_5901	1.5e-15	67	0	PC_032CKH	PC_04SK9M	PC_07TVM3	PC_02P3RH	PC_04P05A	BgtE_5901	.
BgtE_5901	5.6e-15	65.1	0.1	PC_032CKH	PC_04SK9M	PC_02LGPA	PC_02LGPA	PC_06YU6X	BgtE_20026	.
BgtE_5901	7.1e-15	64.8	0	PC_032CKH	PC_04SK9M	PC_07TVM3	PC_04SK9M	PC_046YSU	BgtE_10117	.
BgtE_5901	2.1e-14	63.2	0	PC_032CKH	PC_04SK9M	PC_07TVM3	PC_06EWH0	PC_06EWH0	bgh01363_CSEP0028	.
BgtE_5901	2.8e-14	62.9	0.1	PC_032CKH	PC_04SK9M	PC_02LGPA	PC_057FE7	PC_057FE7	BgtE_10124	.
BgtE_5901	7.1e-14	61.5	0.2	PC_032CKH	PC_04SK9M	PC_02LGPA	PC_057FE7	PC_04MYW5	bgh03782_CSEP0152	.
BgtE_5901	2.3e-13	59.9	0	PC_032CKH	PC_04SK9M	PC_02LGPA	PC_045HU3	PC_030G6K	BgtE_5842	.
BgtE_5901	3.5e-13	59.3	0	PC_032CKH	PC_04SK9M	PC_02LGPA	PC_02LGPA	PC_018JYX	BgtE_5664	.
BgtE_5901	3.7e-13	59.2	0	PC_032CKH	PC_04SK9M	PC_02LGPA	PC_045HU3	PC_072OHB	BgtE_5846	.
BgtE_5901	4.6e-13	58.9	0	PC_032CKH	PC_04SK9M	PC_07TVM3	PC_04SK9M	PC_04SK9M	BgtE_20000	.
BgtE_5901	7.4e-13	58.3	0	PC_032CKH	PC_04SK9M	PC_02LGPA	PC_045HU3	PC_06QLKJ	bgh02877_CSEP0066	.
BgtE_5901	5.8e-12	55.4	0	.	.	.	PC_07KDPQ	PC_029V3B	bghG002872000001001_CSEP0374	.
BgtE_5901	1.1e-11	54.5	0	PC_032CKH	PC_04SK9M	PC_02LGPA	PC_045HU3	PC_02OBY3	bgh02875_CSEP0065	.
BgtE_5901	4.4e-11	52.5	0	PC_032CKH	PC_04SK9M	PC_02LGPA	PC_045HU3	PC_02FFWU	BgtAvrPm2	.
BgtE_5901	7.4e-11	51.8	0.5	PC_032CKH	PC_04SK9M	PC_02LGPA	PC_02LGPA	PC_001J67	BgtE_20025	.
BgtE_5901	1e-10	51.3	0	PC_032CKH	PC_04SK9M	PC_02LGPA	PC_045HU3	PC_019FR5	bgh06532_CSEP0264_BEC1011;bghG008575000001001_CSEP0486	N1JJX4#PHI:2898
BgtE_5901	7.2e-09	45.4	0	PC_032CKH	PC_04SK9M	PC_02LGPA	PC_02LGPA	PC_06YKL9	bghG002857000001001_CSEP0371	.
BgtE_5901	9.3e-07	38.6	0	PC_032CKH	PC_04SK9M	PC_02LGPA	PC_02LGPA	PC_03UUC4	BgtAcSP_30091	.
BgtE_5901	2.1e-06	37.4	0	PC_07TVHZ	PC_06AYNY	PC_06AYNY	PC_07TVHZ	PC_00UJYG	BghCSEP0055	.
BgtE_5901	2.3e-05	34.1	0	PC_032CKH	PC_04SK9M	PC_02LGPA	PC_02LGPA	PC_03N4WW	BghAvr_a13	.
BgtE_5901	0.0083	25.8	0	PC_00276B	PC_03822Z	PC_02FOBY	PC_02FOBY	PC_03399P	BghCSEP0105	N1J904#PHI:4622
BgtAVRa10	7.7e-136	462.1	21.4	.	.	.	PC_064CC2	PC_064CC2	BgtAVRa10	Q09QS3#PHI:758
BgtAVRa10	2.7e-50	181.4	4.1	PC_02ELWZ	PC_017Q4B	PC_03AQI0	PC_00R4V6	PC_02ELS5	BgtAVRk1	Q09QS2#PHI:759
BgtAVRk1	5.5e-68	238	6.1	PC_02ELWZ	PC_017Q4B	PC_03AQI0	PC_00R4V6	PC_02ELS5	BgtAVRk1	Q09QS2#PHI:759
BgtAVRk1	1.3e-47	171.6	9.2	.	.	.	PC_064CC2	PC_064CC2	BgtAVRa10	Q09QS3#PHI:758
BgtAvrPm2	1.4e-32	121.9	1	PC_032CKH	PC_032CKH	PC_032CKH	PC_05TZZ7	PC_074VZ6	KXT12958.1	.
BgtAvrPm2	1.4e-31	118.7	0.2	PC_032CKH	PC_032CKH	PC_032CKH	PC_05TZZ7	PC_03OB87	XP_018034946.1	.
BgtAvrPm2	5e-31	117	0.4	PC_032CKH	PC_032CKH	PC_032CKH	PC_05TZZ7	PC_00FKSB	KEQ67658.1	.
BgtAvrPm2	8.8e-31	116.2	1.4	PC_032CKH	PC_032CKH	PC_032CKH	PC_05TZZ7	PC_029A5G	EME45057.1	.
BgtAvrPm2	1.2e-30	115.7	0.2	PC_032CKH	PC_032CKH	PC_032CKH	PC_02OSJL	PC_074DYU	XP_008025738.1	.
BgtAvrPm2	1.2e-29	112.5	0	PC_032CKH	PC_032CKH	PC_032CKH	PC_02OSJL	PC_07JLES	OCK93132.1	.
BgtAvrPm2	2.2e-29	111.6	0.5	PC_032CKH	PC_032CKH	PC_032CKH	PC_05TZZ7	PC_00X91O	KJY01809.1	.
BgtAvrPm2	2.4e-29	111.5	0.3	PC_032CKH	PC_032CKH	PC_032CKH	PC_05TZZ7	PC_01W94Z	XP_001935864.1	.
BgtAvrPm2	4e-29	110.8	0.2	PC_032CKH	PC_032CKH	PC_032CKH	PC_05TZZ7	PC_06PA0H	XP_007678837.1	.
BgtAvrPm2	5.3e-29	110.4	0.3	PC_032CKH	PC_032CKH	PC_032CKH	PC_05TZZ7	PC_05PHBZ	Zt6	.
BgtAvrPm2	1e-28	109.5	0.1	PC_032CKH	PC_032CKH	PC_032CKH	PC_05TZZ7	PC_05Y2Z3	XP_007580207.1	.
BgtAvrPm2	1.1e-28	109.3	0.1	PC_032CKH	PC_032CKH	PC_032CKH	PC_03813O	PC_02VPHL	KNG46663.1	.
BgtAvrPm2	1.5e-28	108.9	0.2	PC_032CKH	PC_032CKH	PC_032CKH	PC_05TZZ7	PC_00I4NO	XP_001800520.1	.
BgtAvrPm2	3e-28	108	0.2	PC_032CKH	PC_032CKH	PC_032CKH	PC_03813O	PC_06YT5K	XP_007699156.1	.
BgtAvrPm2	3.1e-28	107.9	0.2	PC_032CKH	PC_032CKH	PC_032CKH	PC_05TZZ7	PC_05K25V	XP_016761200.1	.
BgtAvrPm2	6.1e-28	107	0.1	PC_032CKH	PC_032CKH	PC_032CKH	PC_05TZZ7	PC_03IAAV	XP_013431971.1	.
BgtAvrPm2	6.1e-28	107	0.1	PC_032CKH	PC_032CKH	PC_032CKH	PC_05TZZ7	PC_03J7J4	XP_007686215.1	.
BgtAvrPm2	1.2e-27	106	0.1	PC_032CKH	PC_032CKH	PC_032CKH	PC_05TZZ7	PC_033ZT1	XP_014077357.1	.
BgtAvrPm2	2e-27	105.3	0.1	PC_032CKH	PC_032CKH	PC_032CKH	PC_05TZZ7	PC_01IDPF	XP_013344128.1	.
BgtAvrPm2	2.7e-27	104.9	0.1	PC_032CKH	PC_032CKH	PC_032CKH	PC_03813O	PC_02YYAC	OAL46779.1	.
BgtAvrPm2	1.7e-26	102.3	0.1	PC_032CKH	PC_032CKH	PC_032CKH	PC_05TZZ7	PC_00FHWY	KEQ81621.1	.
BgtAvrPm2	3.1e-18	75.7	0	PC_032CKH	PC_04SK9M	PC_02LGPA	PC_045HU3	PC_06CGDC	BghBEC1054	N1JJ94#PHI:2903__PHI:8918
BgtAvrPm2	2.2e-17	72.9	0	PC_032CKH	PC_04SK9M	PC_07TVM3	PC_04SK9M	PC_019LO3	bgh01362_CSEP0027	.
BgtAvrPm2	1.3e-16	70.4	0	PC_032CKH	PC_04SK9M	PC_02LGPA	PC_045HU3	PC_03WJP1	BgtE_5843	.
BgtAvrPm2	1.4e-16	70.3	0	PC_032CKH	PC_04SK9M	PC_02LGPA	PC_045HU3	PC_02FFWU	BgtAvrPm2	.
BgtAvrPm2	2.7e-16	69.4	0	PC_032CKH	PC_04SK9M	PC_02LGPA	PC_045HU3	PC_072OHB	BgtE_5846	.
BgtAvrPm2	1e-15	67.5	0	.	.	.	PC_07KDPQ	PC_00TQNV	BgtE_5665	.
BgtAvrPm2	1.5e-15	67.1	0	PC_032CKH	PC_04SK9M	PC_07TVM3	PC_06EWH0	PC_042HHN	bghG001947000001001_CSEP0340	.
BgtAvrPm2	1.8e-15	66.8	0	PC_032CKH	PC_04SK9M	PC_07TVM3	PC_04SK9M	PC_046YSU	BgtE_10117	.
BgtAvrPm2	6.2e-15	65	0.4	PC_032CKH	PC_04SK9M	PC_07TVM3	PC_06EWH0	PC_02EIXR	BgtE_20090	.
BgtAvrPm2	8.9e-15	64.5	0	PC_032CKH	PC_04SK9M	PC_07TVM3	PC_06EWH0	PC_06EWH0	bgh01363_CSEP0028	.
BgtAvrPm2	1.1e-14	64.2	0	PC_032CKH	PC_04SK9M	PC_02LGPA	PC_045HU3	PC_030G6K	BgtE_5842	.
BgtAvrPm2	1.2e-14	64.1	0.1	PC_032CKH	PC_04SK9M	PC_02LGPA	PC_02LGPA	PC_06YU6X	BgtE_20026	.
BgtAvrPm2	1.6e-14	63.7	0	PC_032CKH	PC_04SK9M	PC_02LGPA	PC_045HU3	PC_06QLKJ	bgh02877_CSEP0066	.
BgtAvrPm2	2e-14	63.4	0.2	PC_032CKH	PC_04SK9M	PC_02LGPA	PC_057FE7	PC_04MYW5	bgh03782_CSEP0152	.
BgtAvrPm2	5.3e-14	62	0.2	PC_032CKH	PC_07TVM3	PC_07TVM3	PC_07TVM3	PC_0144CN	.	N1JJH4#PHI:6351__PHI:6356
BgtAvrPm2	8.4e-14	61.4	0.1	PC_032CKH	PC_04SK9M	PC_02LGPA	PC_057FE7	PC_057FE7	BgtE_10124	.
BgtAvrPm2	2.3e-13	60	0	PC_032CKH	PC_04SK9M	PC_07TVM3	PC_04SK9M	PC_04SK9M	BgtE_20000	.
BgtAvrPm2	1.5e-12	57.3	0	PC_032CKH	PC_04SK9M	PC_02LGPA	PC_045HU3	PC_02OBY3	bgh02875_CSEP0065	.
BgtAvrPm2	1.7e-12	57.2	0	PC_032CKH	PC_04SK9M	PC_02LGPA	PC_045HU3	PC_019FR5	bgh06532_CSEP0264_BEC1011;bghG008575000001001_CSEP0486	N1JJX4#PHI:2898
BgtAvrPm2	2.5e-12	56.6	0	PC_032CKH	PC_04SK9M	PC_07TVM3	PC_02P3RH	PC_04P05A	BgtE_5901	.
BgtAvrPm2	4.4e-12	55.8	0	.	.	.	PC_07KDPQ	PC_029V3B	bghG002872000001001_CSEP0374	.
BgtAvrPm2	8.9e-12	54.8	0	PC_032CKH	PC_04SK9M	PC_02LGPA	PC_02LGPA	PC_018JYX	BgtE_5664	.
BgtAvrPm2	1e-10	51.4	0.7	PC_032CKH	PC_04SK9M	PC_02LGPA	PC_02LGPA	PC_001J67	BgtE_20025	.
BgtAvrPm2	7.2e-09	45.5	0.1	PC_032CKH	PC_04SK9M	PC_02LGPA	PC_02LGPA	PC_06YKL9	bghG002857000001001_CSEP0371	.
BgtAvrPm2	2.5e-06	37.3	0	PC_07TVHZ	PC_06AYNY	PC_06AYNY	PC_07TVHZ	PC_00UJYG	BghCSEP0055	.
BgtAvrPm2	1.1e-05	35.2	0	PC_032CKH	PC_04SK9M	PC_02LGPA	PC_02LGPA	PC_03UUC4	BgtAcSP_30091	.
BgtAvrPm2	2.3e-05	34.2	0.1	PC_032CKH	PC_04SK9M	PC_02LGPA	PC_02LGPA	PC_03N4WW	BghAvr_a13	.
BgtAvrPm2	0.0047	26.7	0	PC_00276B	PC_03822Z	PC_02FOBY	PC_02FOBY	PC_03399P	BghCSEP0105	N1J904#PHI:4622
BgtAvrPm3a2f2	1.3e-44	161.2	0	PC_032CKH	PC_01D3OM	PC_01D3OM	PC_060UD5	PC_04YGYN	BgtAvrPm3a2f2	.
BgtAvrPm3a2f2	2.2e-18	76.4	0.3	PC_032CKH	PC_01D3OM	PC_01D3OM	PC_06DDSH	PC_06TX7L	.	N1JN67#PHI:2902
BgtAvrPm3a2f2	0.0018	28.1	0	PC_032CKH	PC_04SK9M	PC_07TVM3	PC_04SK9M	PC_046YSU	BgtE_10117	.
BgtSvrPm3a1f1	4.8e-47	169.1	0.6	PC_032CKH	PC_0278ZT	PC_07TV5W	PC_018DM6	PC_04DC3H	BgtSvrPm3a1f1	.
BgtSvrPm3a1f1	3.4e-33	124.2	0.3	PC_032CKH	PC_032CKH	PC_032CKH	PC_05TZZ7	PC_00FKSB	KEQ67658.1	.
BgtSvrPm3a1f1	4.3e-32	120.6	0.2	PC_032CKH	PC_032CKH	PC_032CKH	PC_05TZZ7	PC_01W94Z	XP_001935864.1	.
BgtSvrPm3a1f1	4.9e-32	120.4	0.2	PC_032CKH	PC_032CKH	PC_032CKH	PC_02OSJL	PC_074DYU	XP_008025738.1	.
BgtSvrPm3a1f1	2.5e-31	118.1	0.7	PC_032CKH	PC_032CKH	PC_032CKH	PC_05TZZ7	PC_074VZ6	KXT12958.1	.
BgtSvrPm3a1f1	2.9e-31	117.9	0.2	PC_032CKH	PC_032CKH	PC_032CKH	PC_05TZZ7	PC_00I4NO	XP_001800520.1	.
BgtSvrPm3a1f1	5.7e-31	117	0.1	PC_032CKH	PC_032CKH	PC_032CKH	PC_03813O	PC_02VPHL	KNG46663.1	.
BgtSvrPm3a1f1	1.2e-30	115.9	0.2	PC_032CKH	PC_032CKH	PC_032CKH	PC_05TZZ7	PC_033ZT1	XP_014077357.1	.
BgtSvrPm3a1f1	2.2e-30	115.1	0.1	PC_032CKH	PC_032CKH	PC_032CKH	PC_05TZZ7	PC_03IAAV	XP_013431971.1	.
BgtSvrPm3a1f1	4e-30	114.2	0.1	PC_032CKH	PC_032CKH	PC_032CKH	PC_05TZZ7	PC_05Y2Z3	XP_007580207.1	.
BgtSvrPm3a1f1	4.3e-30	114.1	0.1	PC_032CKH	PC_032CKH	PC_032CKH	PC_05TZZ7	PC_03J7J4	XP_007686215.1	.
BgtSvrPm3a1f1	1.2e-29	112.7	0.2	PC_032CKH	PC_032CKH	PC_032CKH	PC_02OSJL	PC_07JLES	OCK93132.1	.
BgtSvrPm3a1f1	1.7e-29	112.1	0.6	PC_032CKH	PC_032CKH	PC_032CKH	PC_05TZZ7	PC_01IDPF	XP_013344128.1	.
BgtSvrPm3a1f1	1.8e-29	112.1	0	PC_032CKH	PC_032CKH	PC_032CKH	PC_03813O	PC_02YYAC	OAL46779.1	.
BgtSvrPm3a1f1	2.4e-29	111.7	0.2	PC_032CKH	PC_032CKH	PC_032CKH	PC_03813O	PC_06YT5K	XP_007699156.1	.
BgtSvrPm3a1f1	5.5e-29	110.5	0.1	PC_032CKH	PC_032CKH	PC_032CKH	PC_05TZZ7	PC_00FHWY	KEQ81621.1	.
BgtSvrPm3a1f1	3.1e-28	108.1	6.9	PC_032CKH	PC_032CKH	PC_032CKH	PC_05TZZ7	PC_029A5G	EME45057.1	.
BgtSvrPm3a1f1	3.9e-28	107.8	0.4	PC_032CKH	PC_032CKH	PC_032CKH	PC_05TZZ7	PC_06PA0H	XP_007678837.1	.
BgtSvrPm3a1f1	8.1e-27	103.5	0.2	PC_032CKH	PC_032CKH	PC_032CKH	PC_05TZZ7	PC_05K25V	XP_016761200.1	.
BgtSvrPm3a1f1	1.4e-26	102.8	0.1	PC_032CKH	PC_032CKH	PC_032CKH	PC_05TZZ7	PC_03OB87	XP_018034946.1	.
BgtSvrPm3a1f1	1.9e-26	102.3	0.5	PC_032CKH	PC_032CKH	PC_032CKH	PC_05TZZ7	PC_00X91O	KJY01809.1	.
BgtSvrPm3a1f1	1.4e-25	99.4	0.3	PC_032CKH	PC_032CKH	PC_032CKH	PC_05TZZ7	PC_05PHBZ	Zt6	.
BgtSvrPm3a1f1	0.0022	27.5	0.3	PC_032CKH	PC_07TVM3	PC_07TVM3	PC_07TVM3	PC_0144CN	.	N1JJH4#PHI:6351__PHI:6356
BgtSvrPm3a1f1	0.0025	27.3	0.3	PC_032CKH	PC_04SK9M	PC_07TVM3	PC_04SK9M	PC_019LO3	bgh01362_CSEP0027	.
BfNep1	1.8e-100	345.1	0.6	PC_06S6A1	PC_06S6A1	PC_06S6A1	PC_061ANC	PC_02SOEN	.	Q0E7H5#PHI:2341
BfNep1	5.2e-99	340.3	0.4	PC_06S6A1	PC_06S6A1	PC_06S6A1	PC_061ANC	PC_06SOHK	BfNep1	.
BfNep1	3.4e-96	331.1	0	PC_06S6A1	PC_06S6A1	PC_06S6A1	PC_02USA7	PC_005210	.	Q0E7H7#PHI:2342
BfNep1	3.5e-88	304.9	0	PC_06S6A1	PC_06S6A1	PC_06S6A1	PC_061ANC	PC_04WDGV	.	G2WWK9#PHI:2712
BfNep1	8.4e-88	303.6	0	PC_06S6A1	PC_06S6A1	PC_06S6A1	PC_061ANC	PC_04DBR8	.	F9XQ56#PHI:2442
BfNep1	5.1e-85	294.5	4	PC_06S6A1	PC_06S6A1	PC_06S6A1	PC_061ANC	PC_02SH4U	FoeNEP1	.
BfNep1	6.1e-78	271.3	2.6	PC_06S6A1	PC_06S6A1	PC_06S6A1	PC_061ANC	PC_034CDP	VdNEP	.
BfNep1	7.3e-62	218.7	0.1	PC_06S6A1	PC_06S6A1	PC_06S6A1	PC_061ANC	PC_02327G	MpNEP1_1	.
BfNep1	1.5e-61	217.6	0.1	PC_06S6A1	PC_06S6A1	PC_06S6A1	PC_061ANC	PC_026CT4	MpNEP1_2	A5H7H0#PHI:3128
BfNep1	2.2e-39	145	0.1	PC_06S6A1	PC_06S6A1	PC_02MFUP	PC_01NEH5	PC_01NEH5	.	G2X3W4#PHI:2711
OCK93132.1	1.3e-49	177.2	0.1	PC_032CKH	PC_032CKH	PC_032CKH	PC_02OSJL	PC_07JLES	OCK93132.1	.
OCK93132.1	1.7e-49	176.8	0.7	PC_032CKH	PC_032CKH	PC_032CKH	PC_05TZZ7	PC_00FKSB	KEQ67658.1	.
OCK93132.1	1e-48	174.3	2.3	PC_032CKH	PC_032CKH	PC_032CKH	PC_05TZZ7	PC_074VZ6	KXT12958.1	.
OCK93132.1	2e-47	170.2	0.3	PC_032CKH	PC_032CKH	PC_032CKH	PC_05TZZ7	PC_03IAAV	XP_013431971.1	.
OCK93132.1	2.1e-46	166.8	0.3	PC_032CKH	PC_032CKH	PC_032CKH	PC_05TZZ7	PC_01IDPF	XP_013344128.1	.
OCK93132.1	2.5e-46	166.6	3.5	PC_032CKH	PC_032CKH	PC_032CKH	PC_05TZZ7	PC_029A5G	EME45057.1	.
OCK93132.1	3.5e-46	166.1	0.5	PC_032CKH	PC_032CKH	PC_032CKH	PC_02OSJL	PC_074DYU	XP_008025738.1	.
OCK93132.1	7.9e-46	165	0.9	PC_032CKH	PC_032CKH	PC_032CKH	PC_05TZZ7	PC_05PHBZ	Zt6	.
OCK93132.1	9.2e-46	164.8	1.4	PC_032CKH	PC_032CKH	PC_032CKH	PC_05TZZ7	PC_00X91O	KJY01809.1	.
OCK93132.1	1.8e-45	163.8	0.3	PC_032CKH	PC_032CKH	PC_032CKH	PC_05TZZ7	PC_00FHWY	KEQ81621.1	.
OCK93132.1	2.2e-45	163.5	0.3	PC_032CKH	PC_032CKH	PC_032CKH	PC_05TZZ7	PC_05Y2Z3	XP_007580207.1	.
OCK93132.1	5.2e-45	162.3	0.4	PC_032CKH	PC_032CKH	PC_032CKH	PC_05TZZ7	PC_03OB87	XP_018034946.1	.
OCK93132.1	3.4e-44	159.7	0.5	PC_032CKH	PC_032CKH	PC_032CKH	PC_05TZZ7	PC_05K25V	XP_016761200.1	.
OCK93132.1	3.8e-44	159.5	1.1	PC_032CKH	PC_032CKH	PC_032CKH	PC_05TZZ7	PC_01W94Z	XP_001935864.1	.
OCK93132.1	8.6e-44	158.4	0.4	PC_032CKH	PC_032CKH	PC_032CKH	PC_05TZZ7	PC_00I4NO	XP_001800520.1	.
OCK93132.1	6e-43	155.6	0.5	PC_032CKH	PC_032CKH	PC_032CKH	PC_05TZZ7	PC_06PA0H	XP_007678837.1	.
OCK93132.1	1e-42	154.9	0.3	PC_032CKH	PC_032CKH	PC_032CKH	PC_03813O	PC_02VPHL	KNG46663.1	.
OCK93132.1	4.7e-42	152.8	0.3	PC_032CKH	PC_032CKH	PC_032CKH	PC_05TZZ7	PC_03J7J4	XP_007686215.1	.
OCK93132.1	6.9e-42	152.2	0.2	PC_032CKH	PC_032CKH	PC_032CKH	PC_05TZZ7	PC_033ZT1	XP_014077357.1	.
OCK93132.1	1.6e-41	151.1	0.3	PC_032CKH	PC_032CKH	PC_032CKH	PC_03813O	PC_06YT5K	XP_007699156.1	.
OCK93132.1	3.1e-41	150.1	0.2	PC_032CKH	PC_032CKH	PC_032CKH	PC_03813O	PC_02YYAC	OAL46779.1	.
OCK93132.1	2.9e-10	49.8	0.1	PC_032CKH	PC_07TVM3	PC_07TVM3	PC_07TVM3	PC_0144CN	.	N1JJH4#PHI:6351__PHI:6356
OCK93132.1	0.00032	30.3	0	PC_032CKH	PC_04SK9M	PC_07TVM3	PC_04SK9M	PC_019LO3	bgh01362_CSEP0027	.
OCK93132.1	0.00063	29.3	0.1	PC_032CKH	PC_04SK9M	PC_02LGPA	PC_057FE7	PC_057FE7	BgtE_10124	.
OCK93132.1	0.00096	28.7	0	PC_032CKH	PC_04SK9M	PC_02LGPA	PC_045HU3	PC_06CGDC	BghBEC1054	N1JJ94#PHI:2903__PHI:8918
OCK93132.1	0.001	28.6	0	PC_032CKH	PC_04SK9M	PC_07TVM3	PC_06EWH0	PC_042HHN	bghG001947000001001_CSEP0340	.
OCK93132.1	0.0011	28.5	0.1	.	.	.	PC_07KDPQ	PC_00TQNV	BgtE_5665	.
OCK93132.1	0.0019	27.8	0.1	PC_032CKH	PC_04SK9M	PC_02LGPA	PC_057FE7	PC_04MYW5	bgh03782_CSEP0152	.
OCK93132.1	0.0021	27.6	0.1	PC_032CKH	PC_04SK9M	PC_07TVM3	PC_04SK9M	PC_046YSU	BgtE_10117	.
OCK93132.1	0.0031	27.1	0.1	PC_032CKH	PC_04SK9M	PC_07TVM3	PC_06EWH0	PC_02EIXR	BgtE_20090	.
CbNip1	2.9e-25	98	1.8	PC_05PCSX	PC_01204B	PC_00EVW7	PC_00EVW7	PC_022BVB	CbNip1	.
CbNip1	7.6e-07	38.8	5.6	PC_05PCSX	PC_03MDGJ	PC_00UG2O	PC_07OCCM	PC_02H149	MoBas4	.
CbNip1	0.00011	31.9	4.7	PC_05PCSX	PC_03MDGJ	PC_05PCSX	PC_03MDGJ	PC_00BU1D	MoSPD5	.
CbNip1	0.0016	28.1	2.3	PC_05PCSX	PC_06O7HH	PC_05PCSX	PC_06O7HH	PC_06O7HH	ALVi.Vi1.1	.
CbNip1	0.0027	27.4	8.3	.	.	.	PC_077G7C	PC_051Y2S	ALVi.Vi1.20	.
CbNip1	0.0045	26.7	4.7	PC_05PCSX	PC_05PCSX	PC_05PCSX	PC_06SD31	PC_06SD31	FolSix5	C0LT61#PHI:4849__PHI:5286
CbNip1	0.0047	26.6	7	.	.	.	PC_07H5RL	PC_08BKSR	ALVp_11032.5	.
CCE26798.1	7.3e-59	207.9	0.1	PC_07OLPP	PC_07OLPP	PC_07OLPP	PC_08GN1D	PC_02EMBJ	CCE26799.1	.
CCE26798.1	9.5e-59	207.5	0.1	PC_07OLPP	PC_07OLPP	PC_07OLPP	PC_08GN1D	PC_00DGAU	CCE26798.1	.
CCE26798.1	1.4e-41	151.6	0.5	PC_07OLPP	PC_07OLPP	PC_07OLPP	PC_05RNUZ	PC_00EZ1V	EXF72942.1	.
CCE26798.1	2.3e-38	141.2	0	PC_07OLPP	PC_07OLPP	PC_07OLPP	PC_05RNUZ	PC_01F8GP	XP003298007.1	.
CCE26798.1	1.8e-36	135	0.9	PC_07OLPP	PC_07OLPP	PC_07OLPP	PC_06BL7Q	PC_017ZET	EKG15312.1	.
CCE26798.1	3.3e-35	130.9	1	PC_07OLPP	PC_07OLPP	PC_07OLPP	PC_02N99O	PC_01I94C	Fom_2;FOMG_19011	W9ZT25#PHI:5067
CCE26798.1	2e-31	118.6	0.1	PC_07OLPP	PC_07OLPP	PC_07OLPP	PC_06BL7Q	PC_00NW1X	EUN25607.1	.
CCE26798.1	7.6e-31	116.7	0.1	PC_07OLPP	PC_07OLPP	PC_07OLPP	PC_06BL7Q	PC_00W7XD	EUC36307.1	.
CCE26798.1	2.7e-29	111.7	0	PC_07OLPP	PC_07OLPP	PC_07OLPP	PC_06BL7Q	PC_048I6Z	EUC44184.1	.
CCE26798.1	8.3e-29	110.1	0	PC_07OLPP	PC_07OLPP	PC_07OLPP	PC_06BL7Q	PC_05VIKZ	ChEC13	.
CCE26798.1	6.6e-27	103.9	0	PC_03B2DN	PC_01UOBI	PC_03B2DN	PC_01UOBI	PC_022CB0	PnToxA	Q0TVA4#PHI:1081
CCE26798.1	3.4e-26	101.6	0	PC_03B2DN	PC_01UOBI	PC_03B2DN	PC_01UOBI	PC_03LRAF	PtrToxA	P78737#PHI:534__PHI:8380
CCE26798.1	1e-11	54.4	0	PC_03B2DN	PC_01UOBI	PC_03B2DN	PC_01UOBI	PC_01UOBI	ChToxA	M2URZ2#PHI:4924
CCE26798.1	4.1e-06	36.2	0	.	.	.	PC_023OAC	PC_023OAC	AKM21218.1	.
CCE26799.1	2.2e-60	212.8	0.1	PC_07OLPP	PC_07OLPP	PC_07OLPP	PC_08GN1D	PC_02EMBJ	CCE26799.1	.
CCE26799.1	1.6e-57	203.5	0.1	PC_07OLPP	PC_07OLPP	PC_07OLPP	PC_08GN1D	PC_00DGAU	CCE26798.1	.
CCE26799.1	1.2e-41	151.8	0.4	PC_07OLPP	PC_07OLPP	PC_07OLPP	PC_05RNUZ	PC_00EZ1V	EXF72942.1	.
CCE26799.1	1.3e-37	138.7	0	PC_07OLPP	PC_07OLPP	PC_07OLPP	PC_05RNUZ	PC_01F8GP	XP003298007.1	.
CCE26799.1	6.8e-36	133.1	1.4	PC_07OLPP	PC_07OLPP	PC_07OLPP	PC_06BL7Q	PC_017ZET	EKG15312.1	.
CCE26799.1	4e-35	130.6	1.1	PC_07OLPP	PC_07OLPP	PC_07OLPP	PC_02N99O	PC_01I94C	Fom_2;FOMG_19011	W9ZT25#PHI:5067
CCE26799.1	4.2e-31	117.5	0.1	PC_07OLPP	PC_07OLPP	PC_07OLPP	PC_06BL7Q	PC_00NW1X	EUN25607.1	.
CCE26799.1	1.1e-30	116.2	0.1	PC_07OLPP	PC_07OLPP	PC_07OLPP	PC_06BL7Q	PC_00W7XD	EUC36307.1	.
CCE26799.1	4.3e-29	111	0.1	PC_07OLPP	PC_07OLPP	PC_07OLPP	PC_06BL7Q	PC_048I6Z	EUC44184.1	.
CCE26799.1	9.3e-29	109.9	0	PC_07OLPP	PC_07OLPP	PC_07OLPP	PC_06BL7Q	PC_05VIKZ	ChEC13	.
CCE26799.1	2.2e-24	95.7	0	PC_03B2DN	PC_01UOBI	PC_03B2DN	PC_01UOBI	PC_022CB0	PnToxA	Q0TVA4#PHI:1081
CCE26799.1	9.6e-24	93.6	0	PC_03B2DN	PC_01UOBI	PC_03B2DN	PC_01UOBI	PC_03LRAF	PtrToxA	P78737#PHI:534__PHI:8380
CCE26799.1	3.4e-12	56	0	PC_03B2DN	PC_01UOBI	PC_03B2DN	PC_01UOBI	PC_01UOBI	ChToxA	M2URZ2#PHI:4924
CCE26799.1	9.5e-06	35	0	.	.	.	PC_023OAC	PC_023OAC	AKM21218.1	.
ChToxA	1.8e-51	183.6	0	PC_03B2DN	PC_01UOBI	PC_03B2DN	PC_01UOBI	PC_01UOBI	ChToxA	M2URZ2#PHI:4924
ChToxA	3.3e-46	166.6	0.3	PC_03B2DN	PC_01UOBI	PC_03B2DN	PC_01UOBI	PC_022CB0	PnToxA	Q0TVA4#PHI:1081
ChToxA	8.2e-46	165.3	0.3	PC_03B2DN	PC_01UOBI	PC_03B2DN	PC_01UOBI	PC_03LRAF	PtrToxA	P78737#PHI:534__PHI:8380
ChToxA	4.9e-38	140	0.6	PC_07OLPP	PC_07OLPP	PC_07OLPP	PC_06BL7Q	PC_017ZET	EKG15312.1	.
ChToxA	1.2e-35	132.2	0.3	PC_07OLPP	PC_07OLPP	PC_07OLPP	PC_05RNUZ	PC_00EZ1V	EXF72942.1	.
ChToxA	1.3e-35	132.1	0.3	PC_07OLPP	PC_07OLPP	PC_07OLPP	PC_08GN1D	PC_02EMBJ	CCE26799.1	.
ChToxA	5e-35	130.2	0.5	PC_07OLPP	PC_07OLPP	PC_07OLPP	PC_08GN1D	PC_00DGAU	CCE26798.1	.
ChToxA	3.2e-34	127.6	0.1	PC_07OLPP	PC_07OLPP	PC_07OLPP	PC_06BL7Q	PC_00NW1X	EUN25607.1	.
ChToxA	5.1e-34	126.9	0.1	PC_07OLPP	PC_07OLPP	PC_07OLPP	PC_06BL7Q	PC_00W7XD	EUC36307.1	.
ChToxA	6.1e-34	126.7	0.9	PC_07OLPP	PC_07OLPP	PC_07OLPP	PC_02N99O	PC_01I94C	Fom_2;FOMG_19011	W9ZT25#PHI:5067
ChToxA	9.7e-33	122.8	0	PC_07OLPP	PC_07OLPP	PC_07OLPP	PC_06BL7Q	PC_048I6Z	EUC44184.1	.
ChToxA	1.1e-29	112.8	0	PC_07OLPP	PC_07OLPP	PC_07OLPP	PC_06BL7Q	PC_05VIKZ	ChEC13	.
ChToxA	3.2e-28	108.1	0	PC_07OLPP	PC_07OLPP	PC_07OLPP	PC_05RNUZ	PC_01F8GP	XP003298007.1	.
ChToxA	2.1e-09	46.9	0	.	.	.	PC_023OAC	PC_023OAC	AKM21218.1	.
EXF72942.1	2.2e-57	203.1	0.3	PC_07OLPP	PC_07OLPP	PC_07OLPP	PC_05RNUZ	PC_00EZ1V	EXF72942.1	.
EXF72942.1	4.3e-48	172.8	0.2	PC_07OLPP	PC_07OLPP	PC_07OLPP	PC_08GN1D	PC_02EMBJ	CCE26799.1	.
EXF72942.1	2.4e-47	170.4	0	PC_07OLPP	PC_07OLPP	PC_07OLPP	PC_05RNUZ	PC_01F8GP	XP003298007.1	.
EXF72942.1	1.6e-45	164.5	0.1	PC_07OLPP	PC_07OLPP	PC_07OLPP	PC_08GN1D	PC_00DGAU	CCE26798.1	.
EXF72942.1	1.8e-41	151.3	3.3	PC_07OLPP	PC_07OLPP	PC_07OLPP	PC_06BL7Q	PC_017ZET	EKG15312.1	.
EXF72942.1	3.7e-39	143.8	0.5	PC_07OLPP	PC_07OLPP	PC_07OLPP	PC_02N99O	PC_01I94C	Fom_2;FOMG_19011	W9ZT25#PHI:5067
EXF72942.1	3.7e-37	137.3	0	PC_07OLPP	PC_07OLPP	PC_07OLPP	PC_06BL7Q	PC_00NW1X	EUN25607.1	.
EXF72942.1	7.2e-37	136.3	0.5	PC_07OLPP	PC_07OLPP	PC_07OLPP	PC_06BL7Q	PC_00W7XD	EUC36307.1	.
EXF72942.1	5.7e-36	133.4	1.1	PC_07OLPP	PC_07OLPP	PC_07OLPP	PC_06BL7Q	PC_05VIKZ	ChEC13	.
EXF72942.1	1e-34	129.3	0.2	PC_07OLPP	PC_07OLPP	PC_07OLPP	PC_06BL7Q	PC_048I6Z	EUC44184.1	.
EXF72942.1	2.8e-24	95.3	0	PC_03B2DN	PC_01UOBI	PC_03B2DN	PC_01UOBI	PC_022CB0	PnToxA	Q0TVA4#PHI:1081
EXF72942.1	9.5e-24	93.6	0	PC_03B2DN	PC_01UOBI	PC_03B2DN	PC_01UOBI	PC_03LRAF	PtrToxA	P78737#PHI:534__PHI:8380
EXF72942.1	5.2e-12	55.4	0	PC_03B2DN	PC_01UOBI	PC_03B2DN	PC_01UOBI	PC_01UOBI	ChToxA	M2URZ2#PHI:4924
EXF72942.1	8.8e-07	38.3	0	.	.	.	PC_023OAC	PC_023OAC	AKM21218.1	.
CgDN3	1.2e-42	153.1	3.9	.	.	.	PC_03TV1W	PC_04H8ST	CgDN3	O43115#PHI:164
CgDN3	6.6e-39	141.1	3.4	.	.	.	PC_03TV1W	PC_042PLA	CoDN3	.
CgEP1	8.6e-85	294.6	109.6	.	.	.	PC_06NNIO	PC_06NNIO	CgEP1	.
Cgfl	8.2e-298	998.9	0.1	PC_08IU2W	PC_03SKNA	PC_03SKNA	PC_062T3X	PC_02KJDO	Cgfl	.
Cgfl	6.7e-284	952.9	0.3	PC_08IU2W	PC_03SKNA	PC_03SKNA	PC_062T3X	PC_03I6ER	.	Q6WIH5#PHI:4970
Cgfl	1e-280	942.4	2	PC_08IU2W	PC_03SKNA	PC_03SKNA	PC_062T3X	PC_03UHXQ	.	Q6WIH3#PHI:4972
Cgfl	3.6e-279	937.3	1.5	PC_08IU2W	PC_03SKNA	PC_03SKNA	PC_062T3X	PC_04TRA9	.	Q6WIH6#PHI:4974
Cgfl	4.3e-273	917.2	0.1	PC_08IU2W	PC_03SKNA	PC_03SKNA	PC_062T3X	PC_01JDX2	.	Q6WIH1#PHI:4973
Cgfl	4e-272	914	3.3	PC_08IU2W	PC_03SKNA	PC_03SKNA	PC_062T3X	PC_02YTOW	.	Q6WIH2#PHI:4971
Cgfl	2.5e-247	832.1	0	PC_08IU2W	PC_03SKNA	PC_03SKNA	PC_01I3HD	PC_033Q26	.	J9VXZ9#PHI:3017
ChEC13	1e-51	184.1	0	PC_07OLPP	PC_07OLPP	PC_07OLPP	PC_06BL7Q	PC_05VIKZ	ChEC13	.
ChEC13	1.4e-49	177.1	0.1	PC_07OLPP	PC_07OLPP	PC_07OLPP	PC_06BL7Q	PC_017ZET	EKG15312.1	.
ChEC13	2.4e-48	173.1	0.3	PC_07OLPP	PC_07OLPP	PC_07OLPP	PC_05RNUZ	PC_00EZ1V	EXF72942.1	.
ChEC13	2.9e-46	166.4	0.1	PC_07OLPP	PC_07OLPP	PC_07OLPP	PC_05RNUZ	PC_01F8GP	XP003298007.1	.
ChEC13	5.4e-46	165.5	0.1	PC_07OLPP	PC_07OLPP	PC_07OLPP	PC_06BL7Q	PC_00W7XD	EUC36307.1	.
ChEC13	6.6e-46	165.2	0.1	PC_07OLPP	PC_07OLPP	PC_07OLPP	PC_06BL7Q	PC_00NW1X	EUN25607.1	.
ChEC13	9e-42	151.8	0.1	PC_07OLPP	PC_07OLPP	PC_07OLPP	PC_06BL7Q	PC_048I6Z	EUC44184.1	.
ChEC13	7.2e-41	148.8	0.2	PC_07OLPP	PC_07OLPP	PC_07OLPP	PC_08GN1D	PC_02EMBJ	CCE26799.1	.
ChEC13	8.9e-40	145.3	2.3	PC_07OLPP	PC_07OLPP	PC_07OLPP	PC_02N99O	PC_01I94C	Fom_2;FOMG_19011	W9ZT25#PHI:5067
ChEC13	9.9e-40	145.1	0.1	PC_07OLPP	PC_07OLPP	PC_07OLPP	PC_08GN1D	PC_00DGAU	CCE26798.1	.
ChEC13	5.6e-13	58.3	0	.	.	.	PC_023OAC	PC_023OAC	AKM21218.1	.
ChEC13	6.4e-13	58.1	0	PC_03B2DN	PC_01UOBI	PC_03B2DN	PC_01UOBI	PC_022CB0	PnToxA	Q0TVA4#PHI:1081
ChEC13	9.4e-12	54.3	0	PC_03B2DN	PC_01UOBI	PC_03B2DN	PC_01UOBI	PC_03LRAF	PtrToxA	P78737#PHI:534__PHI:8380
ChEC13	2e-06	37	0	PC_03B2DN	PC_01UOBI	PC_03B2DN	PC_01UOBI	PC_01UOBI	ChToxA	M2URZ2#PHI:4924
MoNIS1	2.6e-40	147.2	4.8	PC_06FCV2	PC_040O1D	PC_040O1D	PC_08BL42	PC_06CHVT	CoNIS1	.
MoNIS1	3e-40	147	3.1	PC_06FCV2	PC_040O1D	PC_040O1D	PC_08BL42	PC_0409X6	MoNIS1	.
MoNIS1	3.8e-29	111	1.4	PC_06FCV2	PC_0334QE	PC_0334QE	PC_00APOU	PC_02H13E	.	I1RIQ3#PHI:1575
MoNIS1	3.6e-28	107.8	0	PC_06FCV2	PC_0334QE	PC_0334QE	PC_000L8O	PC_0367GD	.	I1RPX8#PHI:1581
MoNIS1	2.2e-25	98.8	0.2	PC_06FCV2	PC_0334QE	PC_0334QE	PC_07A3DV	PC_05N0XA	MoCDIP4	G4MVX4#PHI:3216
MoNIS1	6.4e-21	84.3	3	PC_06FCV2	PC_040O1D	PC_040O1D	PC_05JEHK	PC_0624EV	ChNIS1	.
MoNIS1	1.5e-20	83.1	0.3	PC_06FCV2	PC_0334QE	PC_0334QE	PC_016PNP	PC_06BBAJ	.	G9JLA8#PHI:3378
CoNIS1	7.7e-40	146.3	0	PC_06FCV2	PC_0334QE	PC_0334QE	PC_000L8O	PC_0367GD	.	I1RPX8#PHI:1581
CoNIS1	1.1e-39	145.8	1.7	PC_06FCV2	PC_0334QE	PC_0334QE	PC_07A3DV	PC_05N0XA	MoCDIP4	G4MVX4#PHI:3216
CoNIS1	6.4e-38	140.1	0.6	PC_06FCV2	PC_0334QE	PC_0334QE	PC_00APOU	PC_02H13E	.	I1RIQ3#PHI:1575
CoNIS1	7.8e-34	126.8	0.4	PC_06FCV2	PC_0334QE	PC_0334QE	PC_016PNP	PC_06BBAJ	.	G9JLA8#PHI:3378
CoNIS1	1.6e-31	119.3	3.4	PC_06FCV2	PC_040O1D	PC_040O1D	PC_08BL42	PC_06CHVT	CoNIS1	.
CoNIS1	1.1e-29	113.4	2.2	PC_06FCV2	PC_040O1D	PC_040O1D	PC_08BL42	PC_0409X6	MoNIS1	.
CoNIS1	2e-14	63.7	1.3	PC_06FCV2	PC_040O1D	PC_040O1D	PC_05JEHK	PC_0624EV	ChNIS1	.
CoDN3	9.3e-41	147	3.9	.	.	.	PC_03TV1W	PC_042PLA	CoDN3	.
CoDN3	1.4e-40	146.4	3.4	.	.	.	PC_03TV1W	PC_04H8ST	CgDN3	O43115#PHI:164
EME45057.1	1.8e-49	176.9	1.5	PC_032CKH	PC_032CKH	PC_032CKH	PC_05TZZ7	PC_074VZ6	KXT12958.1	.
EME45057.1	2.2e-49	176.6	2.1	PC_032CKH	PC_032CKH	PC_032CKH	PC_05TZZ7	PC_029A5G	EME45057.1	.
EME45057.1	4.6e-47	169.1	0.4	PC_032CKH	PC_032CKH	PC_032CKH	PC_02OSJL	PC_074DYU	XP_008025738.1	.
EME45057.1	9.9e-47	168	0.6	PC_032CKH	PC_032CKH	PC_032CKH	PC_05TZZ7	PC_00FKSB	KEQ67658.1	.
EME45057.1	1.8e-45	163.9	0.4	PC_032CKH	PC_032CKH	PC_032CKH	PC_05TZZ7	PC_05Y2Z3	XP_007580207.1	.
EME45057.1	2.8e-45	163.3	0.9	PC_032CKH	PC_032CKH	PC_032CKH	PC_05TZZ7	PC_01W94Z	XP_001935864.1	.
EME45057.1	4.4e-45	162.7	0.3	PC_032CKH	PC_032CKH	PC_032CKH	PC_05TZZ7	PC_03IAAV	XP_013431971.1	.
EME45057.1	6.1e-45	162.2	0.1	PC_032CKH	PC_032CKH	PC_032CKH	PC_02OSJL	PC_07JLES	OCK93132.1	.
EME45057.1	9.1e-45	161.6	0.5	PC_032CKH	PC_032CKH	PC_032CKH	PC_05TZZ7	PC_03OB87	XP_018034946.1	.
EME45057.1	1.4e-44	161.1	0.3	PC_032CKH	PC_032CKH	PC_032CKH	PC_05TZZ7	PC_00I4NO	XP_001800520.1	.
EME45057.1	1.6e-44	160.9	0.9	PC_032CKH	PC_032CKH	PC_032CKH	PC_05TZZ7	PC_00X91O	KJY01809.1	.
EME45057.1	1.8e-44	160.7	0.6	PC_032CKH	PC_032CKH	PC_032CKH	PC_05TZZ7	PC_05PHBZ	Zt6	.
EME45057.1	2.2e-44	160.4	0.2	PC_032CKH	PC_032CKH	PC_032CKH	PC_05TZZ7	PC_03J7J4	XP_007686215.1	.
EME45057.1	2.8e-44	160	0.3	PC_032CKH	PC_032CKH	PC_032CKH	PC_05TZZ7	PC_01IDPF	XP_013344128.1	.
EME45057.1	2.9e-44	160	0.4	PC_032CKH	PC_032CKH	PC_032CKH	PC_05TZZ7	PC_05K25V	XP_016761200.1	.
EME45057.1	7.3e-44	158.7	0.2	PC_032CKH	PC_032CKH	PC_032CKH	PC_05TZZ7	PC_033ZT1	XP_014077357.1	.
EME45057.1	1.5e-43	157.7	0.4	PC_032CKH	PC_032CKH	PC_032CKH	PC_05TZZ7	PC_06PA0H	XP_007678837.1	.
EME45057.1	1.9e-43	157.4	0.2	PC_032CKH	PC_032CKH	PC_032CKH	PC_03813O	PC_02VPHL	KNG46663.1	.
EME45057.1	2.7e-43	156.9	0.3	PC_032CKH	PC_032CKH	PC_032CKH	PC_05TZZ7	PC_00FHWY	KEQ81621.1	.
EME45057.1	3.1e-43	156.7	0.3	PC_032CKH	PC_032CKH	PC_032CKH	PC_03813O	PC_06YT5K	XP_007699156.1	.
EME45057.1	1.8e-42	154.2	0.1	PC_032CKH	PC_032CKH	PC_032CKH	PC_03813O	PC_02YYAC	OAL46779.1	.
EME45057.1	8.4e-10	48.5	0.1	PC_032CKH	PC_07TVM3	PC_07TVM3	PC_07TVM3	PC_0144CN	.	N1JJH4#PHI:6351__PHI:6356
EME45057.1	7.4e-05	32.5	0	PC_032CKH	PC_04SK9M	PC_07TVM3	PC_04SK9M	PC_019LO3	bgh01362_CSEP0027	.
EME45057.1	0.00016	31.5	0.1	PC_032CKH	PC_04SK9M	PC_02LGPA	PC_057FE7	PC_04MYW5	bgh03782_CSEP0152	.
EME45057.1	0.00021	31	0.1	.	.	.	PC_07KDPQ	PC_00TQNV	BgtE_5665	.
EME45057.1	0.00036	30.3	0.2	PC_032CKH	PC_04SK9M	PC_07TVM3	PC_06EWH0	PC_02EIXR	BgtE_20090	.
EME45057.1	0.00047	29.9	0	PC_032CKH	PC_04SK9M	PC_07TVM3	PC_06EWH0	PC_042HHN	bghG001947000001001_CSEP0340	.
EME45057.1	0.00054	29.7	0	PC_032CKH	PC_04SK9M	PC_07TVM3	PC_04SK9M	PC_046YSU	BgtE_10117	.
EME45057.1	0.0016	28.2	0	PC_032CKH	PC_04SK9M	PC_02LGPA	PC_045HU3	PC_06CGDC	BghBEC1054	N1JJ94#PHI:2903__PHI:8918
EME45057.1	0.0024	27.6	0.1	PC_032CKH	PC_04SK9M	PC_02LGPA	PC_02LGPA	PC_06YU6X	BgtE_20026	.
FGL1	1.1e-146	497.9	0.4	PC_03VR5X	PC_03VR5X	PC_03VR5X	PC_030SBV	PC_00VNOB	FGL1	Q6WER3#PHI:432__PHI:4212__PHI:4242
FGL1	1.4e-41	152.2	2.3	PC_03VR5X	PC_04FL8M	PC_064Y56	PC_03K5HL	PC_034K3A	.	I1RFN8#PHI:1166
FGL1	4.3e-40	147.3	0.9	PC_03VR5X	PC_04FL8M	PC_064Y56	PC_03K5HL	PC_05P3YC	.	G4N703#PHI:2081
FoeNEP1	5.5e-94	323.8	1.2	PC_06S6A1	PC_06S6A1	PC_06S6A1	PC_061ANC	PC_02SOEN	.	Q0E7H5#PHI:2341
FoeNEP1	6e-93	320.5	0	PC_06S6A1	PC_06S6A1	PC_06S6A1	PC_02USA7	PC_005210	.	Q0E7H7#PHI:2342
FoeNEP1	7e-93	320.2	0.7	PC_06S6A1	PC_06S6A1	PC_06S6A1	PC_061ANC	PC_06SOHK	BfNep1	.
FoeNEP1	7.5e-92	316.9	4.2	PC_06S6A1	PC_06S6A1	PC_06S6A1	PC_061ANC	PC_02SH4U	FoeNEP1	.
FoeNEP1	3.7e-87	301.5	0	PC_06S6A1	PC_06S6A1	PC_06S6A1	PC_061ANC	PC_04DBR8	.	F9XQ56#PHI:2442
FoeNEP1	1.5e-86	299.5	0	PC_06S6A1	PC_06S6A1	PC_06S6A1	PC_061ANC	PC_04WDGV	.	G2WWK9#PHI:2712
FoeNEP1	1.1e-76	267.2	3.3	PC_06S6A1	PC_06S6A1	PC_06S6A1	PC_061ANC	PC_034CDP	VdNEP	.
FoeNEP1	2e-62	220.5	0.1	PC_06S6A1	PC_06S6A1	PC_06S6A1	PC_061ANC	PC_02327G	MpNEP1_1	.
FoeNEP1	7.7e-62	218.5	0.1	PC_06S6A1	PC_06S6A1	PC_06S6A1	PC_061ANC	PC_026CT4	MpNEP1_2	A5H7H0#PHI:3128
FoeNEP1	2.1e-39	145.1	0.1	PC_06S6A1	PC_06S6A1	PC_02MFUP	PC_01NEH5	PC_01NEH5	.	G2X3W4#PHI:2711
FolSix1	3.3e-140	476.2	0	PC_053NVO	PC_02XUK5	PC_053NVO	PC_01LZTX	PC_069E0O	.	Q709E2#PHI:379
FolSix1	4.6e-140	475.7	0	PC_053NVO	PC_02XUK5	PC_053NVO	PC_01LZTX	PC_00U99Q	FolSix1	Q709D8#PHI:5284
FolSix1	8.5e-130	442	0	PC_053NVO	PC_02XUK5	PC_053NVO	PC_01LZTX	PC_074776	.	X0J1D8#PHI:8628
FolSix1	4e-34	128.1	1.6	PC_053NVO	PC_02XUK5	PC_053NVO	PC_03SPGR	PC_05P49U	LmAvrLm2	A0A0A0S3X0#PHI:5401
FolSix1	0.0014	27.9	1.2	.	.	.	PC_02HCCM	PC_055BI5	.	A0A169T708#PHI:6307
FolSix1	0.0014	27.9	1	.	.	.	PC_02HCCM	PC_01Q4NB	FolSix4	.
FolSix10	3.4e-95	325.2	4.9	PC_05UP4Q	PC_05UP4Q	PC_06O90C	PC_06O90C	PC_01TDEG	FolSix10	.
FolSix11	1.8e-58	204.7	2.6	PC_00GZGP	PC_00GZGP	PC_00GZGP	PC_00GZGP	PC_049J3F	FolSix11	.
FolSix13	1.4e-120	411.7	1.7	PC_08CZO9	PC_0832GJ	PC_08CZO9	PC_0832GJ	PC_019LS0	FolSix13	.
FolSix13	1.9e-24	96.2	0.1	.	.	.	PC_02HCCM	PC_01Q4NB	FolSix4	.
FolSix13	5.1e-21	84.9	0.2	.	.	.	PC_02HCCM	PC_055BI5	.	A0A169T708#PHI:6307
FolSix13	5.8e-18	74.9	2.7	PC_069DIK	PC_069DIK	PC_069DIK	PC_05X5Q7	PC_05JMZZ	.	C9WMG8#PHI:3977__PHI:5287
FolSix13	7.1e-18	74.6	1.3	PC_069DIK	PC_069DIK	PC_069DIK	PC_05X5Q7	PC_02ERS5	FolSix6	.
FolSix14	1.5e-28	108.3	0.2	.	.	.	PC_03SZXO	PC_03SZXO	FolSix14	.
FolSix2	4.8e-138	467.6	0.6	.	.	.	PC_03G6PA	PC_04OPU0	FolSix2	Q709E0#PHI:5285
FolSix3	2.2e-98	336.1	0.1	PC_00D94K	PC_00D94K	PC_00D94K	PC_0448BQ	PC_007792	FolSix3	Q2A0P1#PHI:4848__PHI:5283__PHI:7472
FolSix3	9.5e-98	334	0.1	PC_00D94K	PC_00D94K	PC_00D94K	PC_0448BQ	PC_074DLH	.	D0U2D1#PHI:2426
FolSix4	6.8e-162	546.2	2.3	.	.	.	PC_02HCCM	PC_01Q4NB	FolSix4	.
FolSix4	3.4e-132	449	1.2	.	.	.	PC_02HCCM	PC_055BI5	.	A0A169T708#PHI:6307
FolSix5	2.8e-34	127.4	3.5	PC_05PCSX	PC_05PCSX	PC_05PCSX	PC_06SD31	PC_06SD31	FolSix5	C0LT61#PHI:4849__PHI:5286
FolSix5	9e-24	93.5	3	PC_011E13	PC_011E13	PC_011E13	PC_07W3BW	PC_02Z6TK	ALVi.Vi1.9	.
FolSix5	3.8e-23	91.5	0.7	PC_011E13	PC_011E13	PC_011E13	PC_07W3BW	PC_07W23N	ALVi.1389.12	.
FolSix5	9.7e-23	90.2	3.3	.	.	.	PC_077G7C	PC_051Y2S	ALVi.Vi1.20	.
FolSix5	1.2e-22	90	0.6	PC_011E13	PC_011E13	PC_011E13	PC_07W3BW	PC_0094VV	ALVi.Vi1.8	.
FolSix5	2.4e-22	88.9	1.3	.	.	.	PC_077G7C	PC_0877PV	ALVi.Vi1.4;ALVi.1389.7	.
FolSix5	6.3e-22	87.6	3.4	PC_05PCSX	PC_02VR38	PC_087AH5	PC_00QDN6	PC_00QDN6	ALVi.Vi1.19	.
FolSix5	1e-21	86.9	3	PC_05PCSX	PC_02VR38	PC_087AH5	PC_087AH5	PC_07U7DR	ALVi.Vi1.13;ALVi.1389.2	.
FolSix5	1.5e-21	86.4	4.4	.	.	.	PC_077G7C	PC_04KL7W	ALVi.Vi1.17	.
FolSix5	1.5e-21	86.3	3.8	.	.	.	PC_077G7C	PC_08BF3Y	ALVp_11032.7	.
FolSix5	1.6e-21	86.3	1	PC_011E13	PC_011E13	PC_011E13	PC_07W3BW	PC_02IJS5	ALVi.Vi1.10	.
FolSix5	1.8e-21	86.1	0.2	PC_011E13	PC_011E13	PC_011E13	PC_07W3BW	PC_087C5S	ALVi.Vi1.22	.
FolSix5	2e-21	85.9	5.2	.	.	.	PC_077G7C	PC_077FGE	ALVi.Vi1.7;ALVi.1389.4	.
FolSix5	3.6e-21	85.2	3.9	.	.	.	PC_077G7C	PC_02YENO	ALVi.1389.5;ALVi.Vi1.5	.
FolSix5	4.9e-21	84.7	0.1	.	.	.	PC_077G7C	PC_04T7DC	ALVi.Vi1.3;ALVi.1389.3	.
FolSix5	1.3e-20	83.3	0.7	PC_011E13	PC_011E13	PC_011E13	PC_07W3BW	PC_01DEFH	ALVi.Vi1.15	.
FolSix5	1.4e-20	83.2	3.1	.	.	.	PC_077G7C	PC_07UE49	ALVi.Vi1.16	.
FolSix5	1.4e-20	83.2	0.1	.	.	.	PC_077G7C	PC_08C7W4	ALVi.1389.6	.
FolSix5	1.5e-20	83.1	0.1	.	.	.	PC_077G7C	PC_0773AP	ALVi.Vi1.6	.
FolSix5	2e-20	82.7	1	PC_011E13	PC_011E13	PC_011E13	PC_07W3BW	PC_08BF8F	ALVp_11032.3	.
FolSix5	2.1e-20	82.7	5.9	PC_05PCSX	PC_03MDGJ	PC_05PCSX	PC_03MDGJ	PC_00BU1D	MoSPD5	.
FolSix5	2.7e-20	82.3	4.9	.	.	.	PC_077G7C	PC_08BKKH	ALVp_11032.15	.
FolSix5	3e-20	82.2	0.5	.	.	.	PC_07H5RL	PC_04954O	ALVi.1389.11	.
FolSix5	8.2e-20	80.8	3.6	PC_05PCSX	PC_06O7HH	PC_05PCSX	PC_06O7HH	PC_06O7HH	ALVi.Vi1.1	.
FolSix5	1.2e-19	80.2	3.9	.	.	.	PC_07H5RL	PC_08BKSR	ALVp_11032.5	.
FolSix5	1.2e-19	80.2	0.4	PC_011E13	PC_011E13	PC_011E13	PC_07W3BW	PC_08BM01	ALVp_11032.6	.
FolSix5	1.3e-19	80.1	0.7	.	.	.	PC_077G7C	PC_02VGF6	ALVi.Vi1.21	.
FolSix5	7.4e-19	77.7	1.7	.	.	.	PC_077G7C	PC_01KOAQ	ALVi.Vi1.18	.
FolSix5	9.8e-19	77.3	5.3	.	.	.	PC_077G7C	PC_08BGMT	ALVp_11032.1	.
FolSix5	8.4e-18	74.3	6.7	.	.	.	PC_07H5RL	PC_08BMTA	ALVp_11032.13	.
FolSix5	8.4e-18	74.3	5.4	.	.	.	PC_077G7C	PC_08BIO5	ALVp_11032.4	.
FolSix5	6.3e-16	68.2	6.9	.	.	.	PC_07H5RL	PC_08BHR2	ALVp_11032.12	.
FolSix5	6e-15	65.1	4.4	.	.	.	PC_077G7C	PC_08BK9A	ALVp_11032.14	.
FolSix5	2.2e-12	56.8	0	PC_05PCSX	PC_02VR38	PC_05PCSX	PC_00G5J7	PC_036RP9	LmAvrLm6	A4F4L2#PHI:1131__PHI:5402
FolSix5	4.1e-10	49.5	5	PC_05PCSX	PC_03MDGJ	PC_00UG2O	PC_07OCCM	PC_02H149	MoBas4	.
FolSix5	0.0018	28	1.2	PC_05PCSX	PC_01204B	PC_00EVW7	PC_00EVW7	PC_022BVB	CbNip1	.
FolSix6	3e-94	324.1	0.9	PC_069DIK	PC_069DIK	PC_069DIK	PC_05X5Q7	PC_02ERS5	FolSix6	.
FolSix6	9.7e-91	312.7	1.8	PC_069DIK	PC_069DIK	PC_069DIK	PC_05X5Q7	PC_05JMZZ	.	C9WMG8#PHI:3977__PHI:5287
FolSix6	4.3e-29	111.2	0.1	.	.	.	PC_02HCCM	PC_01Q4NB	FolSix4	.
FolSix6	7.9e-28	107.1	0	.	.	.	PC_02HCCM	PC_055BI5	.	A0A169T708#PHI:6307
FolSix7	1.6e-123	419.7	0.5	PC_04YPRX	PC_04YPRX	PC_02PNTL	PC_022Q3I	PC_04U991	FolSix7	.
FolSix8	1.4e-85	293.5	0.2	.	.	.	PC_05UP9Z	PC_05Q6GB	FolSix8	.
FolSix9	2.3e-58	204.9	1.9	PC_02ALJ9	PC_01T1MD	PC_04GC4Y	PC_04GC4Y	PC_046WQ1	FolSix9	.
Fom_2	3.6e-53	189.3	0.8	PC_07OLPP	PC_07OLPP	PC_07OLPP	PC_02N99O	PC_01I94C	Fom_2;FOMG_19011	W9ZT25#PHI:5067
Fom_2	3.5e-46	166.5	0.4	PC_07OLPP	PC_07OLPP	PC_07OLPP	PC_05RNUZ	PC_00EZ1V	EXF72942.1	.
Fom_2	5.6e-45	162.6	0.4	PC_07OLPP	PC_07OLPP	PC_07OLPP	PC_08GN1D	PC_02EMBJ	CCE26799.1	.
Fom_2	8.5e-43	155.5	0.3	PC_07OLPP	PC_07OLPP	PC_07OLPP	PC_08GN1D	PC_00DGAU	CCE26798.1	.
Fom_2	2.3e-42	154.1	0.4	PC_07OLPP	PC_07OLPP	PC_07OLPP	PC_06BL7Q	PC_017ZET	EKG15312.1	.
Fom_2	3.3e-41	150.4	0	PC_07OLPP	PC_07OLPP	PC_07OLPP	PC_05RNUZ	PC_01F8GP	XP003298007.1	.
Fom_2	1.4e-36	135.3	0.1	PC_07OLPP	PC_07OLPP	PC_07OLPP	PC_06BL7Q	PC_00NW1X	EUN25607.1	.
Fom_2	2.3e-36	134.6	0.2	PC_07OLPP	PC_07OLPP	PC_07OLPP	PC_06BL7Q	PC_00W7XD	EUC36307.1	.
Fom_2	3.9e-34	127.3	0.1	PC_07OLPP	PC_07OLPP	PC_07OLPP	PC_06BL7Q	PC_048I6Z	EUC44184.1	.
Fom_2	1.8e-32	121.9	0	PC_07OLPP	PC_07OLPP	PC_07OLPP	PC_06BL7Q	PC_05VIKZ	ChEC13	.
Fom_2	2.9e-27	105	0	PC_03B2DN	PC_01UOBI	PC_03B2DN	PC_01UOBI	PC_022CB0	PnToxA	Q0TVA4#PHI:1081
Fom_2	1.4e-26	102.7	0	PC_03B2DN	PC_01UOBI	PC_03B2DN	PC_01UOBI	PC_03LRAF	PtrToxA	P78737#PHI:534__PHI:8380
Fom_2	1.1e-13	60.8	0	PC_03B2DN	PC_01UOBI	PC_03B2DN	PC_01UOBI	PC_01UOBI	ChToxA	M2URZ2#PHI:4924
Fom_2	8.6e-08	41.6	0	.	.	.	PC_023OAC	PC_023OAC	AKM21218.1	.
FOMG_19011	3.6e-53	189.3	0.8	PC_07OLPP	PC_07OLPP	PC_07OLPP	PC_02N99O	PC_01I94C	Fom_2;FOMG_19011	W9ZT25#PHI:5067
FOMG_19011	3.5e-46	166.5	0.4	PC_07OLPP	PC_07OLPP	PC_07OLPP	PC_05RNUZ	PC_00EZ1V	EXF72942.1	.
FOMG_19011	5.6e-45	162.6	0.4	PC_07OLPP	PC_07OLPP	PC_07OLPP	PC_08GN1D	PC_02EMBJ	CCE26799.1	.
FOMG_19011	8.5e-43	155.5	0.3	PC_07OLPP	PC_07OLPP	PC_07OLPP	PC_08GN1D	PC_00DGAU	CCE26798.1	.
FOMG_19011	2.3e-42	154.1	0.4	PC_07OLPP	PC_07OLPP	PC_07OLPP	PC_06BL7Q	PC_017ZET	EKG15312.1	.
FOMG_19011	3.3e-41	150.4	0	PC_07OLPP	PC_07OLPP	PC_07OLPP	PC_05RNUZ	PC_01F8GP	XP003298007.1	.
FOMG_19011	1.4e-36	135.3	0.1	PC_07OLPP	PC_07OLPP	PC_07OLPP	PC_06BL7Q	PC_00NW1X	EUN25607.1	.
FOMG_19011	2.3e-36	134.6	0.2	PC_07OLPP	PC_07OLPP	PC_07OLPP	PC_06BL7Q	PC_00W7XD	EUC36307.1	.
FOMG_19011	3.9e-34	127.3	0.1	PC_07OLPP	PC_07OLPP	PC_07OLPP	PC_06BL7Q	PC_048I6Z	EUC44184.1	.
FOMG_19011	1.8e-32	121.9	0	PC_07OLPP	PC_07OLPP	PC_07OLPP	PC_06BL7Q	PC_05VIKZ	ChEC13	.
FOMG_19011	2.9e-27	105	0	PC_03B2DN	PC_01UOBI	PC_03B2DN	PC_01UOBI	PC_022CB0	PnToxA	Q0TVA4#PHI:1081
FOMG_19011	1.4e-26	102.7	0	PC_03B2DN	PC_01UOBI	PC_03B2DN	PC_01UOBI	PC_03LRAF	PtrToxA	P78737#PHI:534__PHI:8380
FOMG_19011	1.1e-13	60.8	0	PC_03B2DN	PC_01UOBI	PC_03B2DN	PC_01UOBI	PC_01UOBI	ChToxA	M2URZ2#PHI:4924
FOMG_19011	8.6e-08	41.6	0	.	.	.	PC_023OAC	PC_023OAC	AKM21218.1	.
GiSP7	4.1e-75	262.6	123	PC_02QPYA	PC_044YDJ	PC_02QPYA	PC_04CESY	PC_06MUK7	GiSP7	.
GoEC2	4.9e-29	110.3	10.8	PC_06FCV2	PC_05C7YR	PC_03A7FS	PC_05C7YR	PC_0325OP	GoEC2	.
GoEC2	1e-26	102.7	3.2	PC_06FCV2	PC_01FSZN	PC_01FSZN	PC_04MN1B	PC_03DA63	.	Q59UT5#PHI:3333
GoEC2	5.3e-22	87.5	33.4	.	.	.	PC_05I8IS	PC_01GNND	.	Q4WMA6#PHI:4016
GoEC2	2.6e-18	75.5	13.9	PC_00DXJA	PC_00DXJA	PC_01RG00	PC_01RG00	PC_00Y7WQ	BghBEC4	.
GoEC2	3.7e-18	75	6.5	PC_06FCV2	PC_05C7YR	PC_03A7FS	PC_05C7YR	PC_05C7YR	BghBEC2	.
GoEC2	3.8e-17	71.7	12.2	PC_06FCV2	PC_01FBIJ	PC_01FBIJ	PC_07Y1F9	PC_00LQS3	.	A0A098DM90#PHI:5864
GoEC2	4.9e-17	71.3	33.8	PC_06FCV2	PC_05WTSO	PC_05WTSO	PC_03F27U	PC_01K70Z	.	Q4WNE1#PHI:4017
GoEC2	5.8e-17	71.1	9.7	PC_06FCV2	PC_01FBIJ	PC_01FBIJ	PC_07Y1F9	PC_01PU0K	.	I1RP68#PHI:5863
GoEC2	5.1e-15	64.8	37.7	PC_06FCV2	PC_02OZ0I	PC_01C87U	PC_02OZ0I	PC_027UVV	MoCDIP2	G4MML4#PHI:3214
GoEC2	9.4e-15	63.9	3.4	.	.	.	PC_011QX9	PC_03DWLQ	.	I1RX03#PHI:3985
GoEC2	1e-14	63.8	26.1	PC_06FCV2	PC_02KRTK	PC_02KRTK	PC_05R18M	PC_002F7C	.	I1REI8#PHI:1093
GoEC2	1e-14	63.8	6.5	PC_06FCV2	PC_01FBIJ	PC_01FBIJ	PC_06CFJP	PC_05BLEO	.	I1RER0#PHI:5860
GoEC2	1.3e-14	63.4	41.9	PC_06FCV2	PC_01C01U	PC_011MI8	PC_02USO2	PC_06R89F	.	A6SR05#PHI:7594
GoEC2	6e-13	58.1	7.9	PC_06FCV2	PC_01FBIJ	PC_01FBIJ	PC_06CFJP	PC_02T58U	.	A0A1C3YMZ2#PHI:5859
GoEC2	3.4e-11	52.4	17.8	PC_06FCV2	PC_01FBIJ	PC_01FBIJ	PC_07Y1F9	PC_04143J	.	I1RUE9#PHI:5862
GoEC2	3.6e-08	42.5	6.1	PC_06FCV2	PC_01FBIJ	PC_01FBIJ	PC_08JNFA	PC_02OWIZ	.	G5EI24#PHI:7194
GoEC2	1.5e-06	37.2	1.6	PC_06FCV2	PC_01FBIJ	PC_01FBIJ	PC_063Z7Q	PC_04NV8X	.	A0A1C3YKG6#PHI:5854
[truncated: 4,074 more rows]

## Sheet: counts
query	nmatches	neffector_matches	nphibase_matches	nclusters	nsuperclusters_greedy	nsuperclusters_markov	nsuperclusters_component	effector_matches	phibase_matches
AKM21218.1	58	9	4	8	2	2	2	EUC36307.1;AKM21218.1;EUN25607.1;EUC44184.1;EKG15312.1;PtrToxA;PnToxA;Fom_2;FOMG_19011;ChToxA	P78737#PHI:534__PHI:8380;Q0TVA4#PHI:1081;W9ZT25#PHI:5067;M2URZ2#PHI:4924
ALVi.1389.1	241	33	2	48	9	9	4	ALVi.1389.6;ALVi.Vi1.6;ALVi.Vi1.21;ALVi.Vi1.13;ALVi.1389.2;ALVi.Vi1.3;ALVi.1389.3;ALVi.Vi1.4;ALVi.1389.7;ALVi.1389.5;ALVi.Vi1.5;ALVi.Vi1.18;ALVi.Vi1.20;ALVi.Vi1.19;ALVi.Vi1.7;ALVi.1389.4;ALVi.Vi1.17;ALVi.Vi1.16;ALVp_11032.7;ALVi.Vi1.9;ALVi.1389.12;ALVi.Vi1.8;ALVi.1389.11;ALVp_11032.15;ALVi.Vi1.22;ALVp_11032.3;ALVi.Vi1.10;ALVi.Vi1.15;ALVp_11032.6;ALVp_11032.1;ALVp_11032.13;ALVp_11032.14;ALVp_11032…	A4F4L2#PHI:1131__PHI:5402;C0LT61#PHI:4849__PHI:5286
ALVi.1389.10	1112	35	2	134	28	19	7	ALVp_11032.3;ALVi.1389.12;ALVi.Vi1.8;ALVi.Vi1.9;ALVp_11032.6;ALVi.Vi1.22;ALVi.1389.11;ALVi.Vi1.10;ALVi.Vi1.15;ALVi.Vi1.20;ALVi.Vi1.4;ALVi.1389.7;ALVi.Vi1.13;ALVi.1389.2;ALVi.Vi1.6;ALVi.1389.6;ALVi.1389.5;ALVi.Vi1.5;ALVp_11032.7;ALVi.Vi1.3;ALVi.1389.3;ALVi.Vi1.19;ALVi.Vi1.17;ALVi.Vi1.7;ALVi.1389.4;ALVi.Vi1.18;ALVi.Vi1.21;ALVi.Vi1.16;ALVp_11032.15;ALVp_11032.4;ALVp_11032.5;ALVi.Vi1.1;ALVp_11032.1;A…	C0LT61#PHI:4849__PHI:5286;A4F4L2#PHI:1131__PHI:5402
ALVi.1389.11	1116	36	2	132	27	18	7	ALVi.Vi1.9;ALVi.1389.11;ALVi.Vi1.8;ALVi.1389.12;ALVi.Vi1.22;ALVp_11032.3;ALVi.Vi1.10;ALVp_11032.6;ALVi.Vi1.15;ALVi.Vi1.20;ALVi.1389.5;ALVi.Vi1.5;ALVi.Vi1.3;ALVi.1389.3;ALVi.Vi1.4;ALVi.1389.7;ALVi.Vi1.13;ALVi.1389.2;ALVi.Vi1.17;ALVp_11032.7;ALVi.Vi1.19;ALVi.Vi1.6;ALVi.1389.6;ALVi.Vi1.16;ALVi.Vi1.21;ALVi.Vi1.7;ALVi.1389.4;ALVi.Vi1.18;ALVp_11032.15;ALVp_11032.4;ALVp_11032.1;ALVi.Vi1.1;ALVp_11032.5;A…	A4F4L2#PHI:1131__PHI:5402;C0LT61#PHI:4849__PHI:5286
ALVi.1389.12	1114	36	2	133	27	18	7	ALVi.1389.12;ALVi.Vi1.8;ALVi.Vi1.9;ALVi.Vi1.22;ALVp_11032.3;ALVi.1389.11;ALVi.Vi1.10;ALVi.Vi1.15;ALVp_11032.6;ALVi.Vi1.20;ALVi.Vi1.3;ALVi.1389.3;ALVi.Vi1.4;ALVi.1389.7;ALVi.Vi1.19;ALVi.Vi1.6;ALVi.1389.6;ALVp_11032.7;ALVi.Vi1.13;ALVi.1389.2;ALVi.Vi1.17;ALVi.1389.5;ALVi.Vi1.5;ALVi.Vi1.16;ALVi.Vi1.18;ALVi.Vi1.21;ALVi.Vi1.7;ALVi.1389.4;ALVp_11032.15;ALVi.Vi1.1;ALVp_11032.4;ALVp_11032.5;ALVp_11032.1;M…	C0LT61#PHI:4849__PHI:5286;A4F4L2#PHI:1131__PHI:5402
ALVi.1389.13	1119	36	2	132	27	18	7	ALVi.Vi1.9;ALVi.1389.12;ALVi.Vi1.8;ALVp_11032.3;ALVi.1389.11;ALVi.Vi1.22;ALVp_11032.6;ALVi.Vi1.10;ALVi.Vi1.15;ALVi.Vi1.20;ALVi.Vi1.13;ALVi.1389.2;ALVi.Vi1.3;ALVi.1389.3;ALVi.Vi1.4;ALVi.1389.7;ALVi.Vi1.17;ALVp_11032.7;ALVi.Vi1.6;ALVi.1389.6;ALVi.Vi1.19;ALVi.1389.5;ALVi.Vi1.5;ALVi.Vi1.16;ALVi.Vi1.21;ALVi.Vi1.18;ALVi.Vi1.7;ALVi.1389.4;ALVp_11032.15;ALVp_11032.4;ALVi.Vi1.1;ALVp_11032.1;MoSPD5;ALVp_11…	C0LT61#PHI:4849__PHI:5286;A4F4L2#PHI:1131__PHI:5402
ALVi.1389.14	1074	36	2	132	27	18	7	ALVi.Vi1.9;ALVi.1389.12;ALVi.Vi1.8;ALVi.Vi1.22;ALVp_11032.3;ALVi.Vi1.10;ALVi.1389.11;ALVp_11032.6;ALVi.Vi1.15;ALVi.Vi1.20;ALVi.Vi1.4;ALVi.1389.7;ALVi.Vi1.17;ALVi.Vi1.3;ALVi.1389.3;ALVp_11032.7;ALVi.Vi1.13;ALVi.1389.2;ALVi.1389.5;ALVi.Vi1.5;ALVi.Vi1.16;ALVi.Vi1.6;ALVi.1389.6;ALVi.Vi1.19;ALVi.Vi1.7;ALVi.1389.4;ALVi.Vi1.18;ALVi.Vi1.21;ALVp_11032.15;ALVi.Vi1.1;ALVp_11032.4;ALVp_11032.1;ALVp_11032.5;A…	A4F4L2#PHI:1131__PHI:5402;C0LT61#PHI:4849__PHI:5286
ALVi.1389.15	1158	36	2	136	28	19	7	ALVi.Vi1.9;ALVi.Vi1.8;ALVi.Vi1.22;ALVi.1389.12;ALVp_11032.3;ALVi.1389.11;ALVi.Vi1.10;ALVp_11032.6;ALVi.Vi1.20;ALVi.Vi1.13;ALVi.1389.2;ALVi.Vi1.4;ALVi.1389.7;ALVi.Vi1.17;ALVi.Vi1.15;ALVi.Vi1.19;ALVi.Vi1.6;ALVi.1389.6;ALVi.Vi1.3;ALVi.1389.3;ALVi.Vi1.16;ALVi.Vi1.18;ALVi.1389.5;ALVi.Vi1.5;ALVi.Vi1.7;ALVi.1389.4;ALVp_11032.7;ALVi.Vi1.21;ALVp_11032.15;ALVp_11032.4;ALVp_11032.1;ALVp_11032.5;ALVi.Vi1.1;A…	A4F4L2#PHI:1131__PHI:5402;C0LT61#PHI:4849__PHI:5286
ALVi.1389.16	1004	36	2	120	25	17	6	ALVi.Vi1.9;ALVi.Vi1.22;ALVi.Vi1.10;ALVi.1389.12;ALVi.Vi1.8;ALVi.1389.11;ALVp_11032.3;ALVp_11032.6;ALVi.Vi1.17;ALVi.Vi1.15;ALVi.Vi1.20;ALVi.Vi1.4;ALVi.1389.7;ALVi.1389.5;ALVi.Vi1.5;ALVi.Vi1.13;ALVi.1389.2;ALVp_11032.7;ALVi.Vi1.16;ALVi.1389.6;ALVi.Vi1.6;ALVi.Vi1.19;ALVi.Vi1.21;ALVi.Vi1.3;ALVi.1389.3;ALVi.Vi1.7;ALVi.1389.4;ALVi.Vi1.18;ALVp_11032.15;ALVp_11032.5;ALVi.Vi1.1;ALVp_11032.13;ALVp_11032.4;…	C0LT61#PHI:4849__PHI:5286;A4F4L2#PHI:1131__PHI:5402
ALVi.1389.2	741	34	2	87	17	13	5	ALVi.Vi1.13;ALVi.1389.2;ALVi.Vi1.4;ALVi.1389.7;ALVi.1389.6;ALVi.Vi1.6;ALVi.Vi1.21;ALVi.Vi1.3;ALVi.1389.3;ALVi.Vi1.9;ALVi.Vi1.19;ALVi.1389.5;ALVi.Vi1.5;ALVi.Vi1.20;ALVi.Vi1.18;ALVi.Vi1.17;ALVi.1389.12;ALVi.Vi1.8;ALVi.Vi1.7;ALVi.1389.4;ALVi.Vi1.16;ALVi.Vi1.22;ALVi.1389.11;ALVp_11032.7;ALVp_11032.3;ALVi.Vi1.10;ALVp_11032.15;ALVp_11032.6;ALVi.Vi1.15;ALVp_11032.1;ALVp_11032.4;ALVp_11032.14;ALVp_11032.…	A4F4L2#PHI:1131__PHI:5402;C0LT61#PHI:4849__PHI:5286
ALVi.1389.3	620	34	2	62	15	10	5	ALVi.Vi1.3;ALVi.1389.3;ALVi.1389.6;ALVi.Vi1.6;ALVi.Vi1.21;ALVi.Vi1.4;ALVi.1389.7;ALVi.Vi1.13;ALVi.1389.2;ALVi.Vi1.19;ALVi.Vi1.20;ALVi.Vi1.7;ALVi.1389.4;ALVi.1389.5;ALVi.Vi1.5;ALVi.Vi1.18;ALVi.1389.12;ALVi.Vi1.8;ALVi.Vi1.17;ALVi.Vi1.16;ALVi.1389.11;ALVi.Vi1.9;ALVp_11032.7;ALVp_11032.15;ALVp_11032.3;ALVi.Vi1.22;ALVi.Vi1.10;ALVi.Vi1.15;ALVp_11032.6;ALVp_11032.1;ALVp_11032.14;ALVp_11032.4;ALVp_11032.…	A4F4L2#PHI:1131__PHI:5402;C0LT61#PHI:4849__PHI:5286
ALVi.1389.4	1202	36	2	139	27	18	7	ALVi.Vi1.7;ALVi.1389.4;ALVi.Vi1.4;ALVi.1389.7;ALVi.Vi1.20;ALVi.Vi1.17;ALVi.Vi1.13;ALVi.1389.2;ALVi.Vi1.18;ALVi.1389.5;ALVi.Vi1.5;ALVi.Vi1.16;ALVi.Vi1.19;ALVi.Vi1.21;ALVi.Vi1.3;ALVi.1389.3;ALVi.1389.6;ALVi.Vi1.6;ALVi.Vi1.9;ALVp_11032.7;ALVi.1389.12;ALVi.Vi1.8;ALVp_11032.15;ALVp_11032.3;ALVi.1389.11;ALVp_11032.1;ALVp_11032.6;ALVi.Vi1.22;ALVi.Vi1.10;ALVi.Vi1.15;ALVp_11032.4;ALVp_11032.14;MoSPD5;ALVp…	C0LT61#PHI:4849__PHI:5286;A4F4L2#PHI:1131__PHI:5402
ALVi.1389.5	1106	36	2	132	26	18	7	ALVi.1389.5;ALVi.Vi1.5;ALVi.Vi1.13;ALVi.1389.2;ALVi.Vi1.4;ALVi.1389.7;ALVi.Vi1.20;ALVi.Vi1.9;ALVi.Vi1.18;ALVi.Vi1.17;ALVi.1389.12;ALVi.Vi1.8;ALVi.Vi1.7;ALVi.1389.4;ALVi.1389.6;ALVi.Vi1.6;ALVi.Vi1.16;ALVi.Vi1.21;ALVi.1389.11;ALVi.Vi1.3;ALVi.1389.3;ALVi.Vi1.22;ALVp_11032.3;ALVi.Vi1.19;ALVp_11032.7;ALVi.Vi1.10;ALVp_11032.15;ALVp_11032.6;ALVi.Vi1.15;ALVp_11032.1;ALVp_11032.14;ALVp_11032.4;ALVi.Vi1.1;…	C0LT61#PHI:4849__PHI:5286;A4F4L2#PHI:1131__PHI:5402
ALVi.1389.6	295	33	2	55	13	10	4	ALVi.1389.6;ALVi.Vi1.6;ALVi.Vi1.3;ALVi.1389.3;ALVi.Vi1.4;ALVi.1389.7;ALVi.Vi1.21;ALVi.Vi1.13;ALVi.1389.2;ALVi.Vi1.19;ALVi.Vi1.20;ALVi.Vi1.7;ALVi.1389.4;ALVi.1389.5;ALVi.Vi1.5;ALVi.Vi1.18;ALVi.Vi1.17;ALVi.Vi1.16;ALVi.Vi1.9;ALVp_11032.7;ALVi.1389.12;ALVi.Vi1.8;ALVi.1389.11;ALVp_11032.15;ALVp_11032.3;ALVi.Vi1.10;ALVi.Vi1.22;ALVi.Vi1.15;ALVp_11032.6;ALVp_11032.1;ALVp_11032.4;ALVp_11032.14;ALVp_11032.…	A4F4L2#PHI:1131__PHI:5402;C0LT61#PHI:4849__PHI:5286
ALVi.1389.7	921	35	2	111	24	16	7	ALVi.Vi1.4;ALVi.1389.7;ALVi.Vi1.13;ALVi.1389.2;ALVi.1389.6;ALVi.Vi1.6;ALVi.Vi1.20;ALVi.Vi1.21;ALVi.Vi1.3;ALVi.1389.3;ALVi.Vi1.19;ALVi.Vi1.7;ALVi.1389.4;ALVi.1389.5;ALVi.Vi1.5;ALVi.Vi1.17;ALVi.Vi1.18;ALVi.Vi1.16;ALVi.Vi1.9;ALVp_11032.7;ALVi.1389.12;ALVi.Vi1.8;ALVi.1389.11;ALVp_11032.15;ALVp_11032.3;ALVi.Vi1.10;ALVi.Vi1.15;ALVi.Vi1.22;ALVp_11032.6;ALVp_11032.1;ALVp_11032.14;ALVp_11032.4;MoSPD5;ALVp…	C0LT61#PHI:4849__PHI:5286;A4F4L2#PHI:1131__PHI:5402
ALVi.1389.8	716	34	2	88	19	14	6	ALVi.1389.6;ALVi.Vi1.6;ALVi.Vi1.3;ALVi.1389.3;ALVi.Vi1.4;ALVi.1389.7;ALVi.Vi1.13;ALVi.1389.2;ALVi.Vi1.21;ALVi.Vi1.19;ALVi.Vi1.20;ALVi.Vi1.17;ALVi.1389.5;ALVi.Vi1.5;ALVi.Vi1.18;ALVi.Vi1.7;ALVi.1389.4;ALVi.Vi1.16;ALVi.Vi1.9;ALVp_11032.7;ALVi.1389.12;ALVi.Vi1.8;ALVi.1389.11;ALVp_11032.3;ALVp_11032.15;ALVi.Vi1.10;ALVi.Vi1.22;ALVi.Vi1.15;ALVp_11032.6;ALVp_11032.1;ALVp_11032.4;ALVp_11032.14;ALVp_11032.…	A4F4L2#PHI:1131__PHI:5402;C0LT61#PHI:4849__PHI:5286
ALVi.1389.9	1153	36	2	136	27	18	7	ALVi.Vi1.9;ALVi.Vi1.8;ALVp_11032.3;ALVi.1389.12;ALVi.Vi1.22;ALVi.1389.11;ALVi.Vi1.10;ALVi.Vi1.15;ALVp_11032.6;ALVi.Vi1.20;ALVi.Vi1.17;ALVi.Vi1.13;ALVi.1389.2;ALVi.Vi1.19;ALVp_11032.7;ALVi.Vi1.4;ALVi.1389.7;ALVi.Vi1.21;ALVi.Vi1.6;ALVi.1389.6;ALVi.Vi1.3;ALVi.1389.3;ALVi.Vi1.16;ALVi.1389.5;ALVi.Vi1.5;ALVi.Vi1.18;ALVi.Vi1.7;ALVi.1389.4;ALVp_11032.15;ALVp_11032.4;ALVp_11032.1;ALVi.Vi1.1;MoSPD5;ALVp_11…	C0LT61#PHI:4849__PHI:5286;A4F4L2#PHI:1131__PHI:5402
ALVi.Vi1.1	1200	35	2	133	27	19	8	ALVi.Vi1.9;ALVi.Vi1.1;ALVi.1389.12;ALVi.Vi1.8;ALVi.Vi1.20;ALVp_11032.3;ALVi.Vi1.4;ALVi.1389.7;ALVi.1389.11;ALVi.Vi1.3;ALVi.1389.3;ALVi.Vi1.10;ALVi.Vi1.22;ALVi.Vi1.13;ALVi.1389.2;ALVi.Vi1.17;ALVi.1389.5;ALVi.Vi1.5;ALVp_11032.7;ALVi.Vi1.19;ALVi.Vi1.16;ALVi.Vi1.15;ALVi.Vi1.6;ALVi.1389.6;ALVi.Vi1.21;ALVi.Vi1.7;ALVi.1389.4;ALVi.Vi1.18;ALVp_11032.15;ALVp_11032.5;ALVp_11032.6;MoSPD5;ALVp_11032.13;ALVp_1…	C0LT61#PHI:4849__PHI:5286;A4F4L2#PHI:1131__PHI:5402
ALVi.Vi1.10	1137	36	2	136	27	18	7	ALVi.Vi1.10;ALVi.Vi1.9;ALVi.1389.12;ALVi.Vi1.8;ALVi.Vi1.22;ALVp_11032.3;ALVi.1389.11;ALVp_11032.6;ALVi.Vi1.15;ALVi.Vi1.20;ALVi.Vi1.4;ALVi.1389.7;ALVi.Vi1.3;ALVi.1389.3;ALVi.Vi1.19;ALVi.Vi1.17;ALVp_11032.7;ALVi.Vi1.13;ALVi.1389.2;ALVi.Vi1.6;ALVi.1389.6;ALVi.Vi1.16;ALVi.1389.5;ALVi.Vi1.5;ALVi.Vi1.21;ALVi.Vi1.18;ALVi.Vi1.7;ALVi.1389.4;ALVp_11032.15;ALVp_11032.4;ALVp_11032.5;ALVp_11032.13;ALVp_11032.…	A4F4L2#PHI:1131__PHI:5402;C0LT61#PHI:4849__PHI:5286
ALVi.Vi1.11	1077	36	2	130	27	18	7	ALVi.Vi1.9;ALVi.Vi1.8;ALVi.1389.12;ALVi.Vi1.22;ALVp_11032.3;ALVi.Vi1.15;ALVi.Vi1.10;ALVp_11032.6;ALVi.1389.11;ALVi.Vi1.20;ALVi.1389.5;ALVi.Vi1.5;ALVi.Vi1.17;ALVi.Vi1.4;ALVi.1389.7;ALVp_11032.7;ALVi.Vi1.3;ALVi.1389.3;ALVi.Vi1.19;ALVi.Vi1.13;ALVi.1389.2;ALVi.Vi1.16;ALVi.1389.6;ALVi.Vi1.6;ALVi.Vi1.21;ALVi.Vi1.18;ALVi.Vi1.7;ALVi.1389.4;ALVp_11032.15;ALVp_11032.4;ALVi.Vi1.1;ALVp_11032.1;ALVp_11032.5;A…	A4F4L2#PHI:1131__PHI:5402;C0LT61#PHI:4849__PHI:5286
ALVi.Vi1.12	219	33	2	42	8	7	4	ALVi.Vi1.9;ALVi.1389.12;ALVi.Vi1.8;ALVi.Vi1.19;ALVi.Vi1.17;ALVi.1389.11;ALVi.Vi1.22;ALVi.Vi1.16;ALVi.Vi1.4;ALVi.1389.7;ALVi.Vi1.13;ALVi.1389.2;ALVi.Vi1.20;ALVi.Vi1.7;ALVi.1389.4;ALVp_11032.7;ALVi.1389.5;ALVi.Vi1.5;ALVp_11032.3;ALVi.Vi1.10;ALVi.Vi1.18;ALVi.Vi1.21;ALVi.1389.6;ALVi.Vi1.6;ALVi.Vi1.3;ALVi.1389.3;ALVp_11032.6;ALVp_11032.15;ALVi.Vi1.15;ALVp_11032.1;ALVp_11032.14;ALVp_11032.5;ALVi.Vi1.1;…	A4F4L2#PHI:1131__PHI:5402;C0LT61#PHI:4849__PHI:5286
ALVi.Vi1.13	730	34	2	86	17	13	5	ALVi.Vi1.13;ALVi.1389.2;ALVi.Vi1.4;ALVi.1389.7;ALVi.1389.6;ALVi.Vi1.6;ALVi.Vi1.21;ALVi.1389.5;ALVi.Vi1.5;ALVi.Vi1.3;ALVi.1389.3;ALVi.Vi1.9;ALVi.Vi1.20;ALVi.Vi1.18;ALVi.Vi1.19;ALVi.Vi1.17;ALVi.1389.12;ALVi.Vi1.8;ALVi.Vi1.7;ALVi.1389.4;ALVi.1389.11;ALVi.Vi1.16;ALVi.Vi1.22;ALVp_11032.7;ALVp_11032.3;ALVi.Vi1.10;ALVp_11032.15;ALVp_11032.6;ALVi.Vi1.15;ALVp_11032.1;ALVp_11032.4;ALVp_11032.14;ALVp_11032.…	A4F4L2#PHI:1131__PHI:5402;C0LT61#PHI:4849__PHI:5286
ALVi.Vi1.14	1053	36	2	129	27	18	7	ALVi.Vi1.9;ALVi.Vi1.22;ALVi.Vi1.8;ALVi.1389.12;ALVp_11032.3;ALVi.1389.11;ALVp_11032.6;ALVi.Vi1.10;ALVi.Vi1.15;ALVi.1389.5;ALVi.Vi1.5;ALVi.Vi1.20;ALVi.Vi1.3;ALVi.1389.3;ALVi.Vi1.4;ALVi.1389.7;ALVi.Vi1.17;ALVi.Vi1.13;ALVi.1389.2;ALVi.Vi1.6;ALVi.1389.6;ALVi.Vi1.19;ALVi.Vi1.16;ALVp_11032.7;ALVi.Vi1.18;ALVi.Vi1.7;ALVi.1389.4;ALVi.Vi1.21;ALVp_11032.15;ALVp_11032.4;ALVi.Vi1.1;ALVp_11032.1;ALVp_11032.5;A…	C0LT61#PHI:4849__PHI:5286;A4F4L2#PHI:1131__PHI:5402
ALVi.Vi1.15	999	35	2	122	25	18	7	ALVi.Vi1.15;ALVp_11032.3;ALVi.Vi1.9;ALVp_11032.6;ALVi.1389.12;ALVi.Vi1.8;ALVi.Vi1.22;ALVi.1389.11;ALVi.Vi1.10;ALVi.1389.5;ALVi.Vi1.5;ALVi.Vi1.19;ALVi.Vi1.20;ALVi.Vi1.4;ALVi.1389.7;ALVi.Vi1.13;ALVi.1389.2;ALVi.Vi1.6;ALVi.1389.6;ALVi.Vi1.17;ALVi.Vi1.21;ALVp_11032.7;ALVi.Vi1.18;ALVi.Vi1.16;ALVi.Vi1.3;ALVi.1389.3;ALVi.Vi1.7;ALVi.1389.4;ALVp_11032.15;ALVp_11032.5;ALVp_11032.4;ALVi.Vi1.1;ALVp_11032.1;M…	A4F4L2#PHI:1131__PHI:5402;C0LT61#PHI:4849__PHI:5286
ALVi.Vi1.16	1196	36	2	138	28	19	8	ALVi.Vi1.17;ALVi.Vi1.16;ALVi.Vi1.4;ALVi.1389.7;ALVi.Vi1.20;ALVi.Vi1.7;ALVi.1389.4;ALVi.Vi1.19;ALVi.Vi1.13;ALVi.1389.2;ALVi.1389.5;ALVi.Vi1.5;ALVi.1389.6;ALVi.Vi1.6;ALVi.Vi1.3;ALVi.1389.3;ALVp_11032.7;ALVi.Vi1.9;ALVi.Vi1.18;ALVi.Vi1.21;ALVi.1389.12;ALVi.Vi1.8;ALVp_11032.15;ALVp_11032.3;ALVi.1389.11;ALVi.Vi1.10;ALVi.Vi1.22;ALVi.Vi1.15;ALVp_11032.1;ALVp_11032.4;ALVp_11032.6;ALVp_11032.14;MoSPD5;ALVi…	C0LT61#PHI:4849__PHI:5286;A4F4L2#PHI:1131__PHI:5402
ALVi.Vi1.17	1183	36	2	138	28	19	8	ALVi.Vi1.17;ALVi.Vi1.9;ALVi.Vi1.16;ALVi.1389.12;ALVp_11032.3;ALVi.Vi1.8;ALVi.Vi1.4;ALVi.1389.7;ALVi.Vi1.20;ALVi.Vi1.7;ALVi.1389.4;ALVi.Vi1.19;ALVi.1389.11;ALVi.1389.5;ALVi.Vi1.5;ALVi.Vi1.22;ALVi.Vi1.13;ALVi.1389.2;ALVi.Vi1.18;ALVi.Vi1.10;ALVp_11032.7;ALVp_11032.6;ALVi.1389.6;ALVi.Vi1.6;ALVi.Vi1.3;ALVi.1389.3;ALVi.Vi1.21;ALVi.Vi1.15;ALVp_11032.15;ALVp_11032.4;ALVp_11032.1;MoSPD5;ALVp_11032.14;ALVi…	C0LT61#PHI:4849__PHI:5286;A4F4L2#PHI:1131__PHI:5402
ALVi.Vi1.18	1193	36	2	136	27	18	7	ALVi.Vi1.18;ALVi.Vi1.20;ALVi.Vi1.7;ALVi.1389.4;ALVi.Vi1.3;ALVi.1389.3;ALVi.Vi1.4;ALVi.1389.7;ALVi.Vi1.13;ALVi.1389.2;ALVi.1389.5;ALVi.Vi1.5;ALVi.1389.6;ALVi.Vi1.6;ALVi.Vi1.21;ALVi.Vi1.17;ALVi.Vi1.9;ALVi.Vi1.16;ALVi.1389.12;ALVi.Vi1.8;ALVp_11032.3;ALVi.1389.11;ALVp_11032.7;ALVi.Vi1.19;ALVi.Vi1.22;ALVp_11032.15;ALVp_11032.6;ALVi.Vi1.10;ALVi.Vi1.15;ALVp_11032.4;ALVp_11032.1;ALVp_11032.13;ALVp_11032.…	C0LT61#PHI:4849__PHI:5286;A4F4L2#PHI:1131__PHI:5402
ALVi.Vi1.19	823	35	2	106	23	16	7	ALVi.Vi1.19;ALVi.Vi1.9;ALVi.Vi1.22;ALVp_11032.3;ALVi.1389.12;ALVi.Vi1.20;ALVi.Vi1.8;ALVi.Vi1.13;ALVi.1389.2;ALVi.Vi1.4;ALVi.1389.7;ALVi.Vi1.6;ALVi.1389.6;ALVi.Vi1.17;ALVi.1389.11;ALVi.Vi1.10;ALVi.Vi1.18;ALVi.Vi1.16;ALVi.Vi1.21;ALVi.Vi1.7;ALVi.1389.4;ALVp_11032.6;ALVi.1389.5;ALVi.Vi1.5;ALVi.Vi1.3;ALVi.1389.3;ALVp_11032.7;ALVi.Vi1.15;ALVp_11032.15;ALVp_11032.1;ALVp_11032.4;ALVp_11032.14;ALVi.Vi1.1;…	C0LT61#PHI:4849__PHI:5286;A4F4L2#PHI:1131__PHI:5402
ALVi.Vi1.2	1043	36	2	128	27	18	7	ALVi.Vi1.22;ALVp_11032.3;ALVi.Vi1.9;ALVi.1389.12;ALVi.Vi1.8;ALVp_11032.6;ALVi.Vi1.15;ALVi.Vi1.10;ALVi.1389.11;ALVi.Vi1.20;ALVi.1389.5;ALVi.Vi1.5;ALVi.Vi1.17;ALVi.Vi1.19;ALVi.Vi1.13;ALVi.1389.2;ALVi.Vi1.4;ALVi.1389.7;ALVi.Vi1.16;ALVi.Vi1.6;ALVi.1389.6;ALVp_11032.7;ALVi.Vi1.18;ALVi.Vi1.3;ALVi.1389.3;ALVi.Vi1.21;ALVi.Vi1.7;ALVi.1389.4;ALVp_11032.15;ALVp_11032.4;ALVi.Vi1.1;ALVp_11032.1;ALVp_11032.5;M…	A4F4L2#PHI:1131__PHI:5402;C0LT61#PHI:4849__PHI:5286
ALVi.Vi1.20	1283	36	2	148	30	20	9	ALVi.Vi1.20;ALVi.Vi1.4;ALVi.1389.7;ALVi.Vi1.13;ALVi.1389.2;ALVi.Vi1.19;ALVi.Vi1.3;ALVi.1389.3;ALVi.Vi1.7;ALVi.1389.4;ALVi.Vi1.17;ALVi.Vi1.18;ALVi.Vi1.9;ALVi.1389.6;ALVi.Vi1.6;ALVi.Vi1.16;ALVi.1389.12;ALVi.Vi1.8;ALVi.1389.5;ALVi.Vi1.5;ALVi.Vi1.21;ALVi.1389.11;ALVp_11032.3;ALVp_11032.7;ALVp_11032.15;ALVi.Vi1.10;ALVi.Vi1.22;ALVi.Vi1.15;ALVp_11032.6;ALVp_11032.1;ALVp_11032.4;ALVp_11032.14;ALVi.Vi1.1;…	C0LT61#PHI:4849__PHI:5286;A4F4L2#PHI:1131__PHI:5402
ALVi.Vi1.21	429	33	2	61	13	11	5	ALVi.Vi1.21;ALVi.1389.6;ALVi.Vi1.6;ALVi.Vi1.4;ALVi.1389.7;ALVi.Vi1.3;ALVi.1389.3;ALVi.Vi1.13;ALVi.1389.2;ALVi.Vi1.18;ALVi.Vi1.20;ALVi.Vi1.7;ALVi.1389.4;ALVi.1389.5;ALVi.Vi1.5;ALVi.Vi1.19;ALVi.Vi1.17;ALVi.Vi1.16;ALVi.Vi1.9;ALVp_11032.7;ALVi.Vi1.8;ALVi.1389.12;ALVi.1389.11;ALVp_11032.15;ALVp_11032.3;ALVi.Vi1.10;ALVi.Vi1.22;ALVp_11032.6;ALVi.Vi1.15;ALVp_11032.1;ALVp_11032.13;ALVp_11032.4;ALVp_11032.…	A4F4L2#PHI:1131__PHI:5402;C0LT61#PHI:4849__PHI:5286
ALVi.Vi1.22	1021	35	2	124	26	17	7	ALVi.Vi1.22;ALVi.Vi1.9;ALVi.1389.12;ALVi.Vi1.8;ALVp_11032.3;ALVi.Vi1.15;ALVp_11032.6;ALVi.1389.11;ALVi.Vi1.10;ALVi.Vi1.19;ALVi.1389.5;ALVi.Vi1.5;ALVi.Vi1.17;ALVi.Vi1.13;ALVi.1389.2;ALVi.Vi1.20;ALVi.Vi1.4;ALVi.1389.7;ALVi.Vi1.6;ALVi.1389.6;ALVi.Vi1.16;ALVi.Vi1.3;ALVi.1389.3;ALVi.Vi1.18;ALVi.Vi1.7;ALVi.1389.4;ALVp_11032.7;ALVi.Vi1.21;ALVp_11032.15;ALVp_11032.4;ALVi.Vi1.1;ALVp_11032.5;ALVp_11032.1;A…	A4F4L2#PHI:1131__PHI:5402;C0LT61#PHI:4849__PHI:5286
ALVi.Vi1.23	212	31	0	36	8	7	3	ALVi.1389.6;ALVi.Vi1.6;ALVi.Vi1.3;ALVi.1389.3;ALVi.Vi1.21;ALVi.Vi1.4;ALVi.1389.7;ALVi.Vi1.13;ALVi.1389.2;ALVp_11032.7;ALVi.Vi1.19;ALVi.Vi1.17;ALVi.Vi1.16;ALVi.Vi1.7;ALVi.1389.4;ALVi.Vi1.20;ALVp_11032.15;ALVi.1389.5;ALVi.Vi1.5;ALVi.1389.12;ALVi.Vi1.8;ALVi.1389.11;ALVi.Vi1.10;ALVi.Vi1.9;ALVp_11032.1;ALVi.Vi1.15;ALVp_11032.3;ALVp_11032.6;ALVi.Vi1.22;ALVp_11032.4;ALVi.Vi1.18;ALVp_11032.5;ALVp_11032.1…	.
ALVi.Vi1.24	983	35	2	120	25	17	7	ALVi.Vi1.19;ALVi.Vi1.20;ALVi.Vi1.13;ALVi.1389.2;ALVi.Vi1.4;ALVi.1389.7;ALVi.1389.6;ALVi.Vi1.6;ALVi.Vi1.9;ALVi.Vi1.17;ALVi.1389.12;ALVi.Vi1.8;ALVi.Vi1.22;ALVi.Vi1.7;ALVi.1389.4;ALVi.Vi1.16;ALVi.Vi1.18;ALVi.Vi1.3;ALVi.1389.3;ALVi.1389.5;ALVi.Vi1.5;ALVp_11032.3;ALVi.Vi1.21;ALVi.1389.11;ALVp_11032.7;ALVi.Vi1.10;ALVp_11032.6;ALVp_11032.15;ALVi.Vi1.15;ALVp_11032.1;ALVp_11032.4;ALVp_11032.14;ALVi.Vi1.1;…	C0LT61#PHI:4849__PHI:5286;A4F4L2#PHI:1131__PHI:5402
ALVi.Vi1.3	335	33	2	56	13	10	4	ALVi.Vi1.3;ALVi.1389.3;ALVi.1389.6;ALVi.Vi1.6;ALVi.Vi1.4;ALVi.1389.7;ALVi.Vi1.21;ALVi.Vi1.13;ALVi.1389.2;ALVi.Vi1.19;ALVi.Vi1.18;ALVi.Vi1.20;ALVi.1389.5;ALVi.Vi1.5;ALVi.1389.11;ALVi.Vi1.7;ALVi.1389.4;ALVi.1389.12;ALVi.Vi1.9;ALVi.Vi1.8;ALVi.Vi1.17;ALVp_11032.7;ALVi.Vi1.16;ALVi.Vi1.22;ALVp_11032.15;ALVp_11032.3;ALVi.Vi1.10;ALVi.Vi1.15;ALVp_11032.6;ALVp_11032.1;ALVi.Vi1.1;ALVp_11032.13;ALVp_11032.14…	A4F4L2#PHI:1131__PHI:5402;C0LT61#PHI:4849__PHI:5286
ALVi.Vi1.4	924	35	2	112	24	16	7	ALVi.Vi1.4;ALVi.1389.7;ALVi.Vi1.13;ALVi.1389.2;ALVi.1389.6;ALVi.Vi1.6;ALVi.Vi1.20;ALVi.Vi1.3;ALVi.1389.3;ALVi.Vi1.21;ALVi.1389.5;ALVi.Vi1.5;ALVi.Vi1.19;ALVi.Vi1.7;ALVi.1389.4;ALVi.Vi1.17;ALVi.Vi1.18;ALVi.Vi1.16;ALVi.Vi1.9;ALVp_11032.7;ALVi.1389.12;ALVi.Vi1.8;ALVi.1389.11;ALVp_11032.15;ALVp_11032.3;ALVi.Vi1.10;ALVi.Vi1.15;ALVi.Vi1.22;ALVp_11032.6;ALVp_11032.1;ALVp_11032.4;ALVp_11032.14;MoSPD5;ALVp…	C0LT61#PHI:4849__PHI:5286;A4F4L2#PHI:1131__PHI:5402
ALVi.Vi1.5	1106	36	2	132	26	18	7	ALVi.1389.5;ALVi.Vi1.5;ALVi.Vi1.13;ALVi.1389.2;ALVi.Vi1.4;ALVi.1389.7;ALVi.Vi1.20;ALVi.Vi1.9;ALVi.Vi1.18;ALVi.Vi1.17;ALVi.1389.12;ALVi.Vi1.8;ALVi.Vi1.7;ALVi.1389.4;ALVi.1389.6;ALVi.Vi1.6;ALVi.Vi1.16;ALVi.Vi1.21;ALVi.1389.11;ALVi.Vi1.3;ALVi.1389.3;ALVi.Vi1.22;ALVp_11032.3;ALVi.Vi1.19;ALVp_11032.7;ALVi.Vi1.10;ALVp_11032.15;ALVp_11032.6;ALVi.Vi1.15;ALVp_11032.1;ALVp_11032.14;ALVp_11032.4;ALVi.Vi1.1;…	C0LT61#PHI:4849__PHI:5286;A4F4L2#PHI:1131__PHI:5402
ALVi.Vi1.6	266	33	2	53	11	9	4	ALVi.1389.6;ALVi.Vi1.6;ALVi.Vi1.3;ALVi.1389.3;ALVi.Vi1.21;ALVi.Vi1.4;ALVi.1389.7;ALVi.Vi1.13;ALVi.1389.2;ALVi.Vi1.19;ALVi.Vi1.18;ALVi.Vi1.20;ALVi.1389.5;ALVi.Vi1.5;ALVi.Vi1.7;ALVi.1389.4;ALVi.Vi1.17;ALVi.Vi1.16;ALVi.Vi1.9;ALVp_11032.7;ALVi.1389.12;ALVi.Vi1.8;ALVi.1389.11;ALVp_11032.15;ALVp_11032.3;ALVi.Vi1.10;ALVi.Vi1.22;ALVi.Vi1.15;ALVp_11032.6;ALVp_11032.1;ALVp_11032.5;ALVp_11032.13;ALVp_11032.…	A4F4L2#PHI:1131__PHI:5402;C0LT61#PHI:4849__PHI:5286
ALVi.Vi1.7	1224	36	2	138	27	18	7	ALVi.Vi1.7;ALVi.1389.4;ALVi.Vi1.4;ALVi.1389.7;ALVi.Vi1.20;ALVi.Vi1.13;ALVi.1389.2;ALVi.Vi1.17;ALVi.Vi1.19;ALVi.Vi1.18;ALVi.Vi1.16;ALVi.1389.5;ALVi.Vi1.5;ALVi.Vi1.21;ALVi.Vi1.3;ALVi.1389.3;ALVi.1389.6;ALVi.Vi1.6;ALVp_11032.7;ALVi.Vi1.9;ALVp_11032.15;ALVi.Vi1.8;ALVi.1389.12;ALVp_11032.3;ALVi.1389.11;ALVp_11032.1;ALVp_11032.6;ALVp_11032.4;ALVi.Vi1.10;ALVi.Vi1.22;ALVp_11032.14;ALVi.Vi1.15;MoSPD5;ALVp…	C0LT61#PHI:4849__PHI:5286;A4F4L2#PHI:1131__PHI:5402
ALVi.Vi1.8	1062	35	2	128	25	17	6	ALVi.1389.12;ALVi.Vi1.8;ALVi.Vi1.9;ALVp_11032.3;ALVi.Vi1.22;ALVi.Vi1.15;ALVp_11032.6;ALVi.1389.11;ALVi.Vi1.10;ALVi.Vi1.20;ALVi.Vi1.19;ALVi.Vi1.4;ALVi.1389.7;ALVi.Vi1.6;ALVi.Vi1.3;ALVi.1389.3;ALVi.1389.6;ALVp_11032.7;ALVi.Vi1.17;ALVi.1389.5;ALVi.Vi1.5;ALVi.Vi1.13;ALVi.1389.2;ALVi.Vi1.16;ALVi.Vi1.18;ALVi.Vi1.21;ALVi.Vi1.7;ALVi.1389.4;ALVp_11032.15;ALVi.Vi1.1;ALVp_11032.4;ALVp_11032.5;ALVp_11032.1;A…	A4F4L2#PHI:1131__PHI:5402;C0LT61#PHI:4849__PHI:5286
ALVi.Vi1.9	1034	35	2	129	27	18	7	ALVi.Vi1.9;ALVi.1389.12;ALVi.Vi1.8;ALVi.Vi1.22;ALVp_11032.3;ALVp_11032.6;ALVi.Vi1.15;ALVi.1389.11;ALVi.Vi1.10;ALVi.Vi1.19;ALVi.1389.5;ALVi.Vi1.5;ALVi.Vi1.20;ALVi.Vi1.4;ALVi.1389.7;ALVi.Vi1.17;ALVi.Vi1.6;ALVi.1389.6;ALVi.Vi1.13;ALVi.1389.2;ALVi.Vi1.3;ALVi.1389.3;ALVi.Vi1.16;ALVp_11032.7;ALVi.Vi1.18;ALVi.Vi1.7;ALVi.1389.4;ALVi.Vi1.21;ALVp_11032.15;ALVp_11032.4;ALVi.Vi1.1;ALVp_11032.1;ALVp_11032.5;A…	A4F4L2#PHI:1131__PHI:5402;C0LT61#PHI:4849__PHI:5286
ALVp_11032.1	1192	36	2	139	28	18	7	ALVi.Vi1.4;ALVi.1389.7;ALVi.Vi1.20;ALVp_11032.1;ALVi.Vi1.7;ALVi.1389.4;ALVi.Vi1.16;ALVi.Vi1.17;ALVi.Vi1.19;ALVi.Vi1.13;ALVi.1389.2;ALVi.Vi1.3;ALVi.1389.3;ALVi.1389.5;ALVi.Vi1.5;ALVi.Vi1.9;ALVp_11032.7;ALVi.1389.12;ALVi.Vi1.8;ALVi.1389.6;ALVi.Vi1.6;ALVi.Vi1.21;ALVp_11032.15;ALVi.Vi1.18;ALVp_11032.3;ALVi.1389.11;ALVp_11032.14;ALVi.Vi1.10;ALVp_11032.4;ALVi.Vi1.22;ALVi.Vi1.15;ALVp_11032.6;ALVi.Vi1.1;…	C0LT61#PHI:4849__PHI:5286;A4F4L2#PHI:1131__PHI:5402
ALVp_11032.10	1259	36	2	143	29	19	8	ALVi.Vi1.9;ALVi.1389.12;ALVi.Vi1.8;ALVi.Vi1.20;ALVp_11032.3;ALVi.1389.11;ALVi.Vi1.4;ALVi.1389.7;ALVi.Vi1.13;ALVi.1389.2;ALVi.Vi1.15;ALVi.Vi1.1;ALVi.Vi1.3;ALVi.1389.3;ALVi.Vi1.17;ALVp_11032.7;ALVi.1389.6;ALVi.Vi1.6;ALVi.Vi1.16;ALVi.Vi1.10;ALVi.Vi1.7;ALVi.1389.4;ALVi.Vi1.19;ALVi.1389.5;ALVi.Vi1.5;ALVi.Vi1.21;MoSPD5;ALVp_11032.15;ALVi.Vi1.22;ALVi.Vi1.18;ALVp_11032.6;ALVp_11032.5;ALVp_11032.13;ALVp_1…	C0LT61#PHI:4849__PHI:5286;A4F4L2#PHI:1131__PHI:5402
ALVp_11032.11	1280	36	2	146	30	20	9	ALVi.Vi1.20;ALVi.Vi1.4;ALVi.1389.7;ALVi.Vi1.13;ALVi.1389.2;ALVi.1389.6;ALVi.Vi1.6;ALVi.Vi1.9;ALVi.Vi1.3;ALVi.1389.3;ALVi.Vi1.21;ALVi.Vi1.19;ALVi.Vi1.18;ALVi.1389.5;ALVi.Vi1.5;ALVi.Vi1.17;ALVp_11032.7;ALVi.Vi1.7;ALVi.1389.4;ALVp_11032.3;ALVi.1389.12;ALVi.Vi1.16;ALVi.Vi1.8;ALVp_11032.15;ALVi.1389.11;ALVi.Vi1.10;ALVi.Vi1.22;ALVp_11032.6;ALVi.Vi1.15;ALVp_11032.5;ALVi.Vi1.1;ALVp_11032.13;ALVp_11032.1;…	C0LT61#PHI:4849__PHI:5286;A4F4L2#PHI:1131__PHI:5402
ALVp_11032.12	1081	35	2	130	26	18	7	ALVi.Vi1.9;ALVp_11032.12;ALVp_11032.13;ALVi.1389.12;ALVi.Vi1.8;ALVp_11032.3;ALVi.Vi1.4;ALVi.1389.7;ALVi.Vi1.10;ALVi.Vi1.20;ALVi.1389.11;ALVi.Vi1.13;ALVi.1389.2;ALVp_11032.6;ALVp_11032.5;ALVi.Vi1.3;ALVi.1389.3;ALVi.Vi1.7;ALVi.1389.4;ALVi.Vi1.21;ALVi.Vi1.19;ALVp_11032.7;ALVi.Vi1.17;ALVi.Vi1.22;ALVi.Vi1.18;ALVi.1389.5;ALVi.Vi1.5;ALVi.Vi1.6;ALVi.1389.6;ALVi.Vi1.16;ALVi.Vi1.15;ALVp_11032.15;ALVi.Vi1.1…	C0LT61#PHI:4849__PHI:5286;A4F4L2#PHI:1131__PHI:5402
ALVp_11032.13	1129	35	2	127	24	17	6	ALVp_11032.13;ALVi.Vi1.9;ALVi.1389.12;ALVi.Vi1.8;ALVp_11032.12;ALVp_11032.3;ALVi.Vi1.4;ALVi.1389.7;ALVi.1389.11;ALVi.Vi1.20;ALVp_11032.5;ALVi.Vi1.13;ALVi.1389.2;ALVi.Vi1.10;ALVi.Vi1.7;ALVi.1389.4;ALVp_11032.6;ALVi.Vi1.19;ALVi.Vi1.3;ALVi.1389.3;ALVi.Vi1.21;ALVp_11032.7;ALVi.Vi1.15;ALVi.Vi1.18;ALVi.Vi1.22;ALVi.Vi1.6;ALVi.1389.6;ALVi.Vi1.17;ALVi.1389.5;ALVi.Vi1.5;ALVi.Vi1.16;ALVp_11032.15;ALVi.Vi1.1…	A4F4L2#PHI:1131__PHI:5402;C0LT61#PHI:4849__PHI:5286
ALVp_11032.14	1189	36	2	142	29	19	8	ALVp_11032.14;ALVi.Vi1.20;ALVi.Vi1.4;ALVi.1389.7;ALVi.Vi1.17;ALVi.Vi1.7;ALVi.1389.4;ALVi.Vi1.3;ALVi.1389.3;ALVi.Vi1.16;ALVi.1389.5;ALVi.Vi1.5;ALVi.Vi1.13;ALVi.1389.2;ALVi.Vi1.19;ALVi.1389.6;ALVi.Vi1.6;ALVi.Vi1.9;ALVi.Vi1.18;ALVi.Vi1.21;ALVp_11032.7;ALVp_11032.1;ALVp_11032.15;ALVi.1389.12;ALVi.Vi1.8;ALVp_11032.3;ALVi.1389.11;ALVp_11032.4;ALVi.Vi1.10;ALVi.Vi1.22;ALVp_11032.6;ALVi.Vi1.15;ALVi.Vi1.1;…	C0LT61#PHI:4849__PHI:5286;A4F4L2#PHI:1131__PHI:5402
ALVp_11032.15	1263	36	2	142	30	20	9	ALVi.Vi1.4;ALVi.1389.7;ALVp_11032.15;ALVi.Vi1.20;ALVp_11032.7;ALVi.Vi1.13;ALVi.1389.2;ALVi.Vi1.7;ALVi.1389.4;ALVi.Vi1.17;ALVi.Vi1.19;ALVi.Vi1.16;ALVi.Vi1.21;ALVi.1389.6;ALVi.Vi1.6;ALVi.Vi1.9;ALVi.1389.5;ALVi.Vi1.5;ALVi.Vi1.3;ALVi.1389.3;ALVi.Vi1.18;ALVi.1389.12;ALVi.Vi1.8;ALVp_11032.3;ALVi.1389.11;ALVp_11032.1;ALVi.Vi1.10;ALVi.Vi1.22;ALVp_11032.4;ALVi.Vi1.15;ALVp_11032.6;ALVp_11032.14;MoSPD5;ALVp…	C0LT61#PHI:4849__PHI:5286;A4F4L2#PHI:1131__PHI:5402
ALVp_11032.16	1201	35	2	134	27	18	7	ALVp_11032.5;ALVi.Vi1.20;ALVi.Vi1.9;ALVi.1389.12;ALVi.Vi1.13;ALVi.1389.2;ALVi.Vi1.8;ALVi.Vi1.4;ALVi.1389.7;ALVi.Vi1.18;ALVi.Vi1.10;ALVi.Vi1.7;ALVi.1389.4;ALVi.Vi1.6;ALVi.1389.6;ALVi.1389.5;ALVi.Vi1.5;ALVp_11032.3;ALVi.1389.11;ALVi.Vi1.22;ALVi.Vi1.16;ALVi.Vi1.21;ALVp_11032.13;ALVi.Vi1.3;ALVi.1389.3;ALVi.Vi1.19;ALVi.Vi1.17;ALVp_11032.7;ALVp_11032.6;ALVi.Vi1.15;ALVp_11032.15;ALVp_11032.12;ALVi.Vi1.1…	C0LT61#PHI:4849__PHI:5286;A4F4L2#PHI:1131__PHI:5402
ALVp_11032.2	1116	36	2	135	27	18	7	ALVi.Vi1.4;ALVi.1389.7;ALVi.Vi1.20;ALVi.Vi1.9;ALVi.Vi1.17;ALVi.1389.12;ALVi.1389.5;ALVi.Vi1.5;ALVi.Vi1.8;ALVp_11032.4;ALVp_11032.7;ALVi.Vi1.3;ALVi.1389.3;ALVi.Vi1.7;ALVi.1389.4;ALVi.Vi1.19;ALVi.Vi1.13;ALVi.1389.2;ALVi.Vi1.16;ALVi.1389.6;ALVi.Vi1.6;ALVi.1389.11;ALVi.Vi1.21;ALVp_11032.3;ALVp_11032.15;ALVi.Vi1.18;ALVp_11032.1;ALVi.Vi1.22;ALVi.Vi1.10;ALVi.Vi1.15;ALVp_11032.14;ALVp_11032.6;ALVp_11032.…	C0LT61#PHI:4849__PHI:5286;A4F4L2#PHI:1131__PHI:5402
ALVp_11032.3	988	35	2	122	25	17	7	ALVp_11032.3;ALVi.Vi1.9;ALVp_11032.6;ALVi.Vi1.15;ALVi.Vi1.8;ALVi.1389.12;ALVi.Vi1.22;ALVi.1389.11;ALVi.Vi1.10;ALVi.Vi1.19;ALVi.Vi1.20;ALVi.Vi1.4;ALVi.1389.7;ALVi.Vi1.17;ALVi.Vi1.13;ALVi.1389.2;ALVi.Vi1.6;ALVi.1389.6;ALVp_11032.7;ALVi.1389.5;ALVi.Vi1.5;ALVi.Vi1.3;ALVi.1389.3;ALVi.Vi1.21;ALVi.Vi1.16;ALVi.Vi1.18;ALVi.Vi1.7;ALVi.1389.4;ALVp_11032.15;ALVp_11032.4;ALVi.Vi1.1;ALVp_11032.1;ALVp_11032.5;A…	A4F4L2#PHI:1131__PHI:5402;C0LT61#PHI:4849__PHI:5286
ALVp_11032.4	1198	36	2	141	28	19	8	ALVp_11032.4;ALVi.Vi1.9;ALVi.1389.12;ALVi.Vi1.8;ALVi.Vi1.20;ALVi.1389.11;ALVi.Vi1.4;ALVi.1389.7;ALVp_11032.3;ALVi.Vi1.19;ALVi.Vi1.13;ALVi.1389.2;ALVi.Vi1.17;ALVi.Vi1.10;ALVi.1389.5;ALVi.Vi1.5;ALVi.Vi1.3;ALVi.1389.3;ALVp_11032.7;ALVi.Vi1.22;ALVi.1389.6;ALVi.Vi1.6;ALVi.Vi1.21;ALVi.Vi1.7;ALVi.1389.4;ALVi.Vi1.15;ALVi.Vi1.16;ALVp_11032.15;ALVp_11032.1;ALVp_11032.6;ALVi.Vi1.18;ALVp_11032.14;ALVp_11032.…	C0LT61#PHI:4849__PHI:5286;A4F4L2#PHI:1131__PHI:5402
ALVp_11032.5	995	35	2	116	25	16	7	ALVp_11032.5;ALVi.Vi1.9;ALVi.1389.12;ALVi.Vi1.8;ALVi.Vi1.22;ALVp_11032.3;ALVi.Vi1.10;ALVi.1389.11;ALVi.Vi1.4;ALVi.1389.7;ALVi.Vi1.7;ALVi.1389.4;ALVp_11032.6;ALVi.Vi1.20;ALVi.Vi1.15;ALVi.Vi1.13;ALVi.1389.2;ALVi.Vi1.19;ALVi.Vi1.6;ALVi.1389.6;ALVi.Vi1.17;ALVi.Vi1.3;ALVi.1389.3;ALVp_11032.7;ALVi.Vi1.18;ALVi.Vi1.21;ALVp_11032.13;ALVi.1389.5;ALVi.Vi1.5;ALVi.Vi1.16;ALVp_11032.15;ALVp_11032.12;ALVi.Vi1.1…	C0LT61#PHI:4849__PHI:5286;A4F4L2#PHI:1131__PHI:5402
ALVp_11032.6	1026	35	2	128	26	17	7	ALVp_11032.6;ALVi.Vi1.9;ALVp_11032.3;ALVi.Vi1.22;ALVi.1389.12;ALVi.Vi1.8;ALVi.Vi1.15;ALVi.1389.11;ALVi.Vi1.10;ALVi.1389.5;ALVi.Vi1.5;ALVi.Vi1.20;ALVi.Vi1.4;ALVi.1389.7;ALVi.Vi1.13;ALVi.1389.2;ALVi.Vi1.6;ALVi.1389.6;ALVi.Vi1.17;ALVi.Vi1.21;ALVi.Vi1.3;ALVi.1389.3;ALVi.Vi1.19;ALVi.Vi1.18;ALVp_11032.7;ALVi.Vi1.7;ALVi.1389.4;ALVi.Vi1.16;ALVp_11032.15;ALVp_11032.4;ALVi.Vi1.1;ALVp_11032.13;ALVp_11032.5;…	C0LT61#PHI:4849__PHI:5286;A4F4L2#PHI:1131__PHI:5402
ALVp_11032.7	1236	36	2	143	29	19	8	ALVp_11032.7;ALVi.Vi1.20;ALVi.Vi1.4;ALVi.1389.7;ALVp_11032.15;ALVi.Vi1.13;ALVi.1389.2;ALVi.Vi1.7;ALVi.1389.4;ALVi.Vi1.19;ALVi.Vi1.17;ALVi.Vi1.3;ALVi.1389.3;ALVi.Vi1.9;ALVi.1389.6;ALVi.Vi1.6;ALVi.Vi1.16;ALVi.Vi1.21;ALVi.1389.12;ALVi.Vi1.8;ALVp_11032.3;ALVi.1389.5;ALVi.Vi1.5;ALVi.Vi1.18;ALVi.1389.11;ALVi.Vi1.10;ALVi.Vi1.22;ALVp_11032.1;ALVi.Vi1.15;ALVp_11032.6;ALVp_11032.4;ALVp_11032.14;MoSPD5;ALVi…	C0LT61#PHI:4849__PHI:5286;A4F4L2#PHI:1131__PHI:5402
ALVp_11032.8	1101	35	2	122	24	18	7	ALVi.Vi1.9;ALVi.1389.12;ALVi.Vi1.8;ALVp_11032.3;ALVi.Vi1.22;ALVp_11032.6;ALVi.1389.11;ALVi.Vi1.20;ALVi.Vi1.10;ALVi.Vi1.7;ALVi.1389.4;ALVi.Vi1.13;ALVi.1389.2;ALVi.Vi1.4;ALVi.1389.7;ALVi.Vi1.18;ALVi.Vi1.15;ALVi.Vi1.6;ALVi.1389.6;ALVi.Vi1.17;ALVp_11032.7;ALVi.Vi1.3;ALVi.1389.3;ALVi.Vi1.21;ALVi.1389.5;ALVi.Vi1.5;ALVi.Vi1.1;ALVi.Vi1.16;ALVi.Vi1.19;ALVp_11032.13;ALVp_11032.15;ALVp_11032.5;ALVp_11032.12…	C0LT61#PHI:4849__PHI:5286;A4F4L2#PHI:1131__PHI:5402
ALVp_11032.9	1218	36	2	136	27	18	7	ALVi.Vi1.9;ALVi.Vi1.20;ALVi.1389.12;ALVi.Vi1.8;ALVi.Vi1.4;ALVi.1389.7;ALVp_11032.3;ALVi.1389.11;ALVi.Vi1.3;ALVi.1389.3;ALVi.Vi1.10;ALVi.Vi1.13;ALVi.1389.2;ALVi.Vi1.19;ALVi.1389.5;ALVi.Vi1.5;ALVi.Vi1.17;ALVp_11032.7;MoSPD5;ALVi.Vi1.1;ALVi.1389.6;ALVi.Vi1.6;ALVi.Vi1.21;ALVi.Vi1.22;ALVi.Vi1.16;ALVi.Vi1.15;ALVi.Vi1.7;ALVi.1389.4;ALVp_11032.15;ALVi.Vi1.18;ALVp_11032.5;ALVp_11032.6;ALVp_11032.1;ALVp_11…	C0LT61#PHI:4849__PHI:5286;A4F4L2#PHI:1131__PHI:5402
BfNep1	1829	5	6	133	23	13	8	BfNep1;FoeNEP1;VdNEP;MpNEP1_1;MpNEP1_2	Q0E7H5#PHI:2341;Q0E7H7#PHI:2342;G2WWK9#PHI:2712;F9XQ56#PHI:2442;A5H7H0#PHI:3128;G2X3W4#PHI:2711
BghAvr_a1	4	1	0	2	0	0	0	BghAvr_a1	.
BghAvr_a13	2801	47	3	432	101	87	23	KXT12958.1;XP_018034946.1;XP_008025738.1;KEQ67658.1;EME45057.1;OCK93132.1;KJY01809.1;Zt6;XP_001800520.1;XP_001935864.1;KNG46663.1;XP_007699156.1;XP_007686215.1;XP_014077357.1;XP_013431971.1;XP_007580207.1;XP_007678837.1;XP_016761200.1;OAL46779.1;XP_013344128.1;KEQ81621.1;BgtE_5665;bghG002872000001001_CSEP0374;BgtE_20026;bgh01362_CSEP0027;bghG001947000001001_CSEP0340;bghG002857000001001_CSEP0371;B…	N1JJ94#PHI:2903__PHI:8918;N1JJH4#PHI:6351__PHI:6356;N1JJX4#PHI:2898
BghBEC1054	3115	47	3	459	106	92	25	KXT12958.1;XP_018034946.1;EME45057.1;XP_008025738.1;KEQ67658.1;KJY01809.1;Zt6;XP_007678837.1;OCK93132.1;XP_007580207.1;XP_001935864.1;KNG46663.1;XP_001800520.1;XP_016761200.1;XP_013431971.1;XP_007699156.1;XP_007686215.1;XP_013344128.1;XP_014077357.1;OAL46779.1;KEQ81621.1;BghBEC1054;bgh01362_CSEP0027;BgtE_5843;BgtE_10117;BgtE_5665;bghG001947000001001_CSEP0340;BgtE_5842;BgtE_5846;BgtE_20090;BgtE_20…	N1JJ94#PHI:2903__PHI:8918;N1JJH4#PHI:6351__PHI:6356;N1JJX4#PHI:2898
BghBEC2	11543	4	18	1489	344	296	80	BghBEC2;GoEC2;BghBEC4;MoCDIP2	Q59UT5#PHI:3333;Q4WMA6#PHI:4016;I1RX03#PHI:3985;I1RP68#PHI:5863;A0A098DM90#PHI:5864;I1REI8#PHI:1093;G4MML4#PHI:3214;Q4WNE1#PHI:4017;I1RER0#PHI:5860;A6SR05#PHI:7594;Q4WLB9#PHI:4015;A0A1C3YMZ2#PHI:5859;I1RUE9#PHI:5862;G5EI24#PHI:7194;A0A1C3YKG6#PHI:5854;Q9Y784#PHI:404;G4N3R9#PHI:2165;A0A1C3YJ88#PHI:5855
BghBEC3	3627	1	3	251	112	95	38	BghBEC3	A6SR05#PHI:7594;Q5AA09#PHI:3516;Q6T7C1#PHI:350
BghBEC4	21761	4	19	2189	592	495	170	BghBEC4;MoCDIP2;GoEC2;BghBEC2	Q4WMA6#PHI:4016;Q4WLB9#PHI:4015;Q4WNE1#PHI:4017;I1RX03#PHI:3985;Q59UT5#PHI:3333;G4MML4#PHI:3214;A6SR05#PHI:7594;I1REI8#PHI:1093;I1RP68#PHI:5863;A0A098DM90#PHI:5864;I1RER0#PHI:5860;A0A1C3YMZ2#PHI:5859;G5EI24#PHI:7194;I1RUE9#PHI:5862;A0A1C3YKG6#PHI:5854;G4N3R9#PHI:2165;Q9Y784#PHI:404;A0A1C3YJ88#PHI:5855;O13359#PHI:306
BghCSEP0055	2642	47	3	394	90	76	21	XP_018034946.1;KXT12958.1;KEQ67658.1;EME45057.1;OCK93132.1;BghCSEP0055;XP_008025738.1;KJY01809.1;Zt6;XP_007678837.1;XP_016761200.1;XP_007580207.1;XP_001935864.1;XP_007686215.1;XP_001800520.1;XP_007699156.1;XP_013431971.1;KNG46663.1;XP_014077357.1;XP_013344128.1;OAL46779.1;KEQ81621.1;bgh01362_CSEP0027;BgtE_5665;BgtE_10117;BgtE_20026;BghBEC1054;bgh01363_CSEP0028;BgtE_20090;BgtE_5843;bghG00194700000…	N1JJ94#PHI:2903__PHI:8918;N1JJH4#PHI:6351__PHI:6356;N1JJX4#PHI:2898
BghCSEP0105	2162	30	3	276	62	56	16	BghCSEP0105;KXT12958.1;OCK93132.1;KEQ67658.1;EME45057.1;XP_018034946.1;XP_008025738.1;KJY01809.1;Zt6;XP_007678837.1;XP_001935864.1;XP_007580207.1;XP_007686215.1;XP_013431971.1;XP_001800520.1;XP_016761200.1;XP_007699156.1;XP_014077357.1;XP_013344128.1;KNG46663.1;KEQ81621.1;OAL46779.1;BgtE_20090;BgtE_5843;BgtE_10124;bghG001947000001001_CSEP0340;BghBEC1054;bgh03782_CSEP0152;bgh01362_CSEP0027;bgh0136…	N1J904#PHI:4622;N1JJH4#PHI:6351__PHI:6356;N1JJ94#PHI:2903__PHI:8918
BghCSEP0162	172	1	2	34	6	3	1	BghCSEP0162	N1JPG4#PHI:4623;N1JFE2#PHI:2899
BghROPIP1	10	0	0	5	0	0	0	.	.
BgtAVRa10	791	2	2	234	48	19	2	BgtAVRa10;BgtAVRk1	Q09QS3#PHI:758;Q09QS2#PHI:759
BgtAVRk1	789	2	2	232	48	19	2	BgtAVRk1;BgtAVRa10	Q09QS2#PHI:759;Q09QS3#PHI:758
BgtAcSP_30091	3146	48	4	475	107	91	24	KXT12958.1;XP_018034946.1;EME45057.1;XP_008025738.1;KJY01809.1;KEQ67658.1;Zt6;OCK93132.1;XP_007580207.1;XP_001935864.1;XP_001800520.1;XP_007686215.1;XP_016761200.1;XP_007678837.1;KNG46663.1;XP_014077357.1;XP_007699156.1;XP_013431971.1;OAL46779.1;XP_013344128.1;KEQ81621.1;BgtE_5665;bgh01362_CSEP0027;BgtE_5664;BgtE_20026;BgtE_20090;BgtAcSP_30091;BgtE_10117;bghG001947000001001_CSEP0340;BghBEC1054;bg…	N1JJH4#PHI:6351__PHI:6356;N1JJ94#PHI:2903__PHI:8918;N1JJX4#PHI:2898;N1J904#PHI:4622
BgtAvrPm2	3148	48	4	469	109	93	25	KXT12958.1;XP_018034946.1;KEQ67658.1;EME45057.1;XP_008025738.1;OCK93132.1;KJY01809.1;XP_001935864.1;XP_007678837.1;Zt6;XP_007580207.1;KNG46663.1;XP_001800520.1;XP_007699156.1;XP_016761200.1;XP_013431971.1;XP_007686215.1;XP_014077357.1;XP_013344128.1;OAL46779.1;KEQ81621.1;BghBEC1054;bgh01362_CSEP0027;BgtE_5843;BgtAvrPm2;BgtE_5846;BgtE_5665;bghG001947000001001_CSEP0340;BgtE_10117;BgtE_20090;bgh0136…	N1JJ94#PHI:2903__PHI:8918;N1JJH4#PHI:6351__PHI:6356;N1JJX4#PHI:2898;N1J904#PHI:4622
BgtAvrPm3a2f2	318	2	1	58	16	13	4	BgtAvrPm3a2f2;BgtE_10117	N1JN67#PHI:2902
BgtE_10117	3189	48	4	471	107	92	24	KXT12958.1;XP_018034946.1;KEQ67658.1;EME45057.1;XP_008025738.1;KJY01809.1;Zt6;OCK93132.1;XP_001935864.1;XP_007580207.1;XP_007678837.1;XP_016761200.1;KNG46663.1;XP_013431971.1;XP_001800520.1;XP_007686215.1;XP_013344128.1;XP_014077357.1;XP_007699156.1;OAL46779.1;KEQ81621.1;BgtE_10117;bgh01362_CSEP0027;BgtE_20000;BgtE_5665;BghBEC1054;bghG001947000001001_CSEP0340;BgtE_20026;BgtE_20090;BgtE_5843;bgh01…	N1JJ94#PHI:2903__PHI:8918;N1JJH4#PHI:6351__PHI:6356;N1JJX4#PHI:2898;N1J904#PHI:4622
BgtE_10124	3160	45	3	467	110	92	24	XP_018034946.1;KXT12958.1;KEQ67658.1;EME45057.1;XP_008025738.1;KJY01809.1;XP_001935864.1;XP_007580207.1;OCK93132.1;Zt6;XP_001800520.1;XP_016761200.1;XP_007686215.1;XP_007678837.1;KNG46663.1;XP_007699156.1;XP_014077357.1;XP_013431971.1;XP_013344128.1;OAL46779.1;KEQ81621.1;BgtE_10124;bgh03782_CSEP0152;bgh01362_CSEP0027;BgtE_10117;BghBEC1054;BgtE_5665;BgtE_20026;bgh01363_CSEP0028;BgtE_5843;BgtE_5846…	N1JJ94#PHI:2903__PHI:8918;N1JJH4#PHI:6351__PHI:6356;N1JJX4#PHI:2898
BgtE_20000	3212	48	4	471	110	96	24	KXT12958.1;XP_018034946.1;EME45057.1;KEQ67658.1;XP_008025738.1;KJY01809.1;Zt6;OCK93132.1;XP_007678837.1;XP_016761200.1;XP_007580207.1;XP_001935864.1;XP_013431971.1;KNG46663.1;XP_001800520.1;XP_013344128.1;XP_007686215.1;XP_007699156.1;XP_014077357.1;KEQ81621.1;OAL46779.1;bgh01362_CSEP0027;BgtE_10117;BgtE_20000;BgtE_5665;BghBEC1054;bghG001947000001001_CSEP0340;BgtE_20026;BgtE_20090;BgtE_5843;bgh01…	N1JJ94#PHI:2903__PHI:8918;N1JJH4#PHI:6351__PHI:6356;N1JJX4#PHI:2898;N1J904#PHI:4622
BgtE_20025	2993	47	3	440	101	87	23	KXT12958.1;XP_018034946.1;XP_008025738.1;KJY01809.1;KEQ67658.1;EME45057.1;Zt6;XP_007580207.1;XP_001935864.1;XP_007678837.1;OCK93132.1;XP_001800520.1;KNG46663.1;XP_013431971.1;XP_016761200.1;XP_014077357.1;XP_007699156.1;XP_007686215.1;XP_013344128.1;OAL46779.1;KEQ81621.1;bgh01362_CSEP0027;BgtE_20025;BgtE_5665;BgtE_20090;bghG001947000001001_CSEP0340;BgtE_20026;BgtE_10117;BghBEC1054;BgtE_5664;bgh03…	N1JJ94#PHI:2903__PHI:8918;N1JJH4#PHI:6351__PHI:6356;N1JJX4#PHI:2898
BgtE_20026	2768	47	3	410	95	79	21	KXT12958.1;XP_018034946.1;KEQ67658.1;EME45057.1;OCK93132.1;KJY01809.1;XP_008025738.1;Zt6;XP_013431971.1;XP_013344128.1;XP_007678837.1;XP_016761200.1;KNG46663.1;XP_001935864.1;XP_001800520.1;XP_007686215.1;XP_007580207.1;KEQ81621.1;XP_014077357.1;XP_007699156.1;BgtE_20026;OAL46779.1;BgtE_5665;bghG002872000001001_CSEP0374;bgh01362_CSEP0027;BgtE_5664;BgtE_10117;BghBEC1054;BgtE_20090;bghG002857000001…	N1JJH4#PHI:6351__PHI:6356;N1JJ94#PHI:2903__PHI:8918;N1JJX4#PHI:2898
BgtE_20090	3127	48	4	466	108	92	25	KXT12958.1;XP_018034946.1;EME45057.1;KEQ67658.1;XP_008025738.1;KJY01809.1;OCK93132.1;Zt6;XP_001935864.1;XP_007678837.1;KNG46663.1;XP_001800520.1;XP_013431971.1;XP_007580207.1;XP_013344128.1;XP_016761200.1;XP_007686215.1;XP_007699156.1;XP_014077357.1;KEQ81621.1;OAL46779.1;BgtE_5665;bgh01362_CSEP0027;BgtE_20090;bghG001947000001001_CSEP0340;BgtE_20026;BghBEC1054;BgtE_5843;BgtE_10117;bgh01363_CSEP002…	N1JJ94#PHI:2903__PHI:8918;N1JJH4#PHI:6351__PHI:6356;N1JJX4#PHI:2898;N1J904#PHI:4622
BgtE_5664	3175	48	4	469	107	93	24	KXT12958.1;XP_018034946.1;KEQ67658.1;KJY01809.1;EME45057.1;XP_008025738.1;Zt6;OCK93132.1;XP_001935864.1;XP_007580207.1;XP_016761200.1;XP_001800520.1;XP_007678837.1;KNG46663.1;XP_007686215.1;XP_014077357.1;XP_013431971.1;XP_007699156.1;XP_013344128.1;OAL46779.1;KEQ81621.1;BgtE_5664;BgtE_5665;BgtE_20026;bgh01362_CSEP0027;bghG001947000001001_CSEP0340;BgtE_20090;BgtE_10117;bghG002872000001001_CSEP037…	N1JJH4#PHI:6351__PHI:6356;N1JJ94#PHI:2903__PHI:8918;N1JJX4#PHI:2898;N1J904#PHI:4622
BgtE_5665	3068	48	4	452	102	87	22	KXT12958.1;XP_018034946.1;XP_008025738.1;KEQ67658.1;EME45057.1;OCK93132.1;XP_001935864.1;KJY01809.1;XP_007580207.1;XP_007678837.1;Zt6;XP_001800520.1;XP_007686215.1;XP_013431971.1;XP_007699156.1;XP_013344128.1;KNG46663.1;XP_014077357.1;XP_016761200.1;KEQ81621.1;OAL46779.1;BgtE_5665;BgtE_20026;BgtE_20090;bgh01362_CSEP0027;BgtE_10117;bghG002872000001001_CSEP0374;BgtE_5664;BghBEC1054;bghG001947000001…	N1JJ94#PHI:2903__PHI:8918;N1JJH4#PHI:6351__PHI:6356;N1JJX4#PHI:2898;N1J904#PHI:4622
BgtE_5842	3134	48	4	467	106	91	25	KXT12958.1;KEQ67658.1;XP_018034946.1;XP_008025738.1;EME45057.1;OCK93132.1;XP_001935864.1;XP_007678837.1;KJY01809.1;KNG46663.1;Zt6;XP_007580207.1;XP_001800520.1;XP_013431971.1;XP_007699156.1;XP_013344128.1;XP_016761200.1;XP_007686215.1;XP_014077357.1;KEQ81621.1;OAL46779.1;BghBEC1054;bgh01362_CSEP0027;BgtE_5843;bghG001947000001001_CSEP0340;BgtE_10117;BgtE_5842;BgtE_5665;BgtE_20090;BgtE_5846;bgh0287…	N1JJ94#PHI:2903__PHI:8918;N1JJH4#PHI:6351__PHI:6356;N1JJX4#PHI:2898;N1J904#PHI:4622
BgtE_5843	3135	47	3	472	108	93	25	KXT12958.1;XP_018034946.1;KEQ67658.1;EME45057.1;XP_008025738.1;XP_007678837.1;KJY01809.1;OCK93132.1;Zt6;XP_001935864.1;KNG46663.1;XP_001800520.1;XP_007580207.1;XP_007699156.1;XP_016761200.1;XP_007686215.1;XP_013431971.1;XP_014077357.1;XP_013344128.1;OAL46779.1;KEQ81621.1;BghBEC1054;BgtE_5843;bgh01362_CSEP0027;BgtE_10117;BgtE_5846;bghG001947000001001_CSEP0340;bgh02877_CSEP0066;BgtE_5842;BgtE_5665;…	N1JJ94#PHI:2903__PHI:8918;N1JJH4#PHI:6351__PHI:6356;N1JJX4#PHI:2898
BgtE_5846	3117	48	4	464	107	92	24	KXT12958.1;XP_018034946.1;KEQ67658.1;EME45057.1;XP_008025738.1;KJY01809.1;OCK93132.1;XP_001935864.1;Zt6;XP_007678837.1;XP_007580207.1;KNG46663.1;XP_001800520.1;XP_007699156.1;XP_013431971.1;XP_007686215.1;XP_016761200.1;XP_014077357.1;XP_013344128.1;OAL46779.1;KEQ81621.1;BghBEC1054;bgh01362_CSEP0027;BgtE_5843;bghG001947000001001_CSEP0340;BgtE_5665;BgtE_10117;BgtE_20090;BgtE_20026;BgtE_5842;BgtE_5…	N1JJ94#PHI:2903__PHI:8918;N1JJH4#PHI:6351__PHI:6356;N1JJX4#PHI:2898;N1J904#PHI:4622
BgtE_5901	3138	48	4	475	109	94	25	KXT12958.1;XP_018034946.1;EME45057.1;XP_008025738.1;KEQ67658.1;Zt6;KJY01809.1;OCK93132.1;XP_007678837.1;XP_007580207.1;XP_001935864.1;XP_001800520.1;XP_016761200.1;KNG46663.1;OAL46779.1;XP_007686215.1;XP_007699156.1;XP_014077357.1;XP_013431971.1;XP_013344128.1;KEQ81621.1;bgh01362_CSEP0027;BgtE_5665;BghBEC1054;BgtE_5843;bghG001947000001001_CSEP0340;BgtE_20090;BgtE_5901;BgtE_20026;BgtE_10117;bgh013…	N1JJ94#PHI:2903__PHI:8918;N1JJH4#PHI:6351__PHI:6356;N1JJX4#PHI:2898;N1J904#PHI:4622
BgtSvrPm3a1f1	2132	23	1	305	72	60	13	BgtSvrPm3a1f1;KEQ67658.1;XP_001935864.1;XP_008025738.1;KXT12958.1;XP_001800520.1;KNG46663.1;XP_014077357.1;XP_013431971.1;XP_007580207.1;XP_007686215.1;OCK93132.1;XP_013344128.1;OAL46779.1;XP_007699156.1;KEQ81621.1;EME45057.1;XP_007678837.1;XP_016761200.1;XP_018034946.1;KJY01809.1;Zt6;bgh01362_CSEP0027	N1JJH4#PHI:6351__PHI:6356
BhNEP1	2040	5	6	134	24	14	8	BfNep1;FoeNEP1;VdNEP;MpNEP1_1;MpNEP1_2	Q0E7H7#PHI:2342;G2WWK9#PHI:2712;F9XQ56#PHI:2442;Q0E7H5#PHI:2341;A5H7H0#PHI:3128;G2X3W4#PHI:2711
CCE26798.1	163	14	4	29	8	6	3	CCE26799.1;CCE26798.1;EXF72942.1;XP003298007.1;EKG15312.1;Fom_2;FOMG_19011;EUN25607.1;EUC36307.1;EUC44184.1;ChEC13;PnToxA;PtrToxA;ChToxA;AKM21218.1	W9ZT25#PHI:5067;Q0TVA4#PHI:1081;P78737#PHI:534__PHI:8380;M2URZ2#PHI:4924
CCE26799.1	164	14	4	28	8	6	3	CCE26799.1;CCE26798.1;EXF72942.1;XP003298007.1;EKG15312.1;Fom_2;FOMG_19011;EUN25607.1;EUC36307.1;EUC44184.1;ChEC13;PnToxA;PtrToxA;ChToxA;AKM21218.1	W9ZT25#PHI:5067;Q0TVA4#PHI:1081;P78737#PHI:534__PHI:8380;M2URZ2#PHI:4924
CbNip1	1117	7	1	111	30	21	7	CbNip1;MoBas4;MoSPD5;ALVi.Vi1.1;ALVi.Vi1.20;FolSix5;ALVp_11032.5	C0LT61#PHI:4849__PHI:5286
CfAVR2	3	1	1	1	0	0	0	CfAVR2	Q8NID8#PHI:472__PHI:2344__PHI:5496__PHI:5541__PHI:5555__PHI:6285
CfAVR4	204	1	5	63	17	11	5	CfAVR4	Q00363#PHI:18__PHI:5476__PHI:5487__PHI:5546__PHI:5556__PHI:5561__PHI:5567__PHI:5584;A0A1B0RFQ0#PHI:6402;D5KLB3#PHI:5475;N1PIZ7#PHI:5477;D5KLB5#PHI:5474
CfAVR4E	2	1	1	1	0	0	0	CfAVR4E	Q5VB04#PHI:529
CfAVR9	2	1	1	1	0	0	0	CfAVR9	P22287#PHI:7__PHI:2845__PHI:5473__PHI:5497__PHI:5542__PHI:5545__PHI:5558__PHI:5566
CfAvr5	3	1	1	1	0	0	0	CfAvr5	A0A023UJQ9#PHI:5538__PHI:5557
CfEcp1	5	1	1	3	0	0	0	CfEcp1	Q00364#PHI:70
CfEcp2	1131	3	1	221	52	42	12	CfEcp2;ZtNIP1;PgShr8	Q00365#PHI:71__PHI:5486__PHI:5544__PHI:5559
CfEcp4	34	1	0	1	0	0	0	CfEcp4	.
CfEcp5	2	1	0	1	0	0	0	CfEcp5	.
CfEcp6	9539	5	20	1885	377	252	68	CfEcp6;Mg3LysM;MoSlp1;Mg1LysM;MgxLysM	G2XA95#PHI:6833;J4URT3#PHI:7376;Q4WER9#PHI:8934;G2WSX9#PHI:6831;G2X444#PHI:6832;A0A0A2JVC2#PHI:7665;J4KL74#PHI:7381;Q4WRR0#PHI:8935;J4VU52#PHI:7380;B3VBK9#PHI:5495__PHI:5543__PHI:5576;F9XMT4#PHI:6494;J5J7Y8#PHI:7378;G4N906#PHI:2404;A0A0A2JB06#PHI:7667;J5JFB6#PHI:7379;A0A0A2ILW0#PHI:7664;A0A0A2JY92#PHI:7666;G2X4U8#PHI:6834;F9XHX3#PHI:6495;J5JHE8#PHI:7377
CfTom1	3496	1	10	297	55	24	7	CfTom1	G4MTF8#PHI:2204;G4MPQ7#PHI:2207;Q8NJ73#PHI:2043;O59937#PHI:569;I1S3C6#PHI:4246;G4NBN8#PHI:2206;Q01176#PHI:568;G4MLU0#PHI:2208;G4N1Y8#PHI:2209;O93976#PHI:2364;A0A016PMX1#PHI:6978
CgDN3	8	2	1	2	0	0	0	CgDN3;CoDN3	O43115#PHI:164
CgEP1	950	1	0	68	21	16	5	CgEP1	.
Cgfl	2208	1	6	334	59	32	12	Cgfl	Q6WIH5#PHI:4970;Q6WIH3#PHI:4972;Q6WIH6#PHI:4974;Q6WIH1#PHI:4973;Q6WIH2#PHI:4971;J9VXZ9#PHI:3017
ChEC13	155	14	4	27	8	6	3	ChEC13;EKG15312.1;EXF72942.1;XP003298007.1;EUC36307.1;EUN25607.1;EUC44184.1;CCE26799.1;Fom_2;FOMG_19011;CCE26798.1;AKM21218.1;PnToxA;PtrToxA;ChToxA	W9ZT25#PHI:5067;Q0TVA4#PHI:1081;P78737#PHI:534__PHI:8380;M2URZ2#PHI:4924
ChNIS1	11648	4	4	916	162	127	32	CoNIS1;MoNIS1;ChNIS1;MoCDIP4	I1RIQ3#PHI:1575;I1RPX8#PHI:1581;G4MVX4#PHI:3216;G9JLA8#PHI:3378
ChToxA	155	14	4	26	8	6	3	ChToxA;PnToxA;PtrToxA;EKG15312.1;EXF72942.1;CCE26799.1;CCE26798.1;EUN25607.1;EUC36307.1;Fom_2;FOMG_19011;EUC44184.1;ChEC13;XP003298007.1;AKM21218.1	M2URZ2#PHI:4924;Q0TVA4#PHI:1081;P78737#PHI:534__PHI:8380;W9ZT25#PHI:5067
CoDN3	8	2	1	2	0	0	0	CoDN3;CgDN3	O43115#PHI:164
CoNIS1	14525	4	4	1142	202	147	37	MoCDIP4;CoNIS1;MoNIS1;ChNIS1	I1RPX8#PHI:1581;G4MVX4#PHI:3216;I1RIQ3#PHI:1575;G9JLA8#PHI:3378
Cri_9402	496	0	0	58	9	7	6	.	.
EKG15312.1	152	14	4	26	8	6	3	EKG15312.1;EUN25607.1;EUC36307.1;EUC44184.1;ChEC13;EXF72942.1;XP003298007.1;CCE26799.1;CCE26798.1;Fom_2;FOMG_19011;PnToxA;AKM21218.1;PtrToxA;ChToxA	W9ZT25#PHI:5067;Q0TVA4#PHI:1081;P78737#PHI:534__PHI:8380;M2URZ2#PHI:4924
EME45057.1	3246	29	2	486	108	94	25	KXT12958.1;EME45057.1;XP_008025738.1;KEQ67658.1;XP_007580207.1;XP_001935864.1;XP_013431971.1;OCK93132.1;XP_018034946.1;XP_001800520.1;KJY01809.1;Zt6;XP_007686215.1;XP_013344128.1;XP_016761200.1;XP_014077357.1;XP_007678837.1;KNG46663.1;KEQ81621.1;XP_007699156.1;OAL46779.1;bgh01362_CSEP0027;bgh03782_CSEP0152;BgtE_5665;BgtE_20090;bghG001947000001001_CSEP0340;BgtE_10117;BghBEC1054;BgtE_20026	N1JJH4#PHI:6351__PHI:6356;N1JJ94#PHI:2903__PHI:8918
EUC36307.1	158	14	4	28	10	7	4	EUN25607.1;EUC36307.1;EKG15312.1;EUC44184.1;ChEC13;EXF72942.1;CCE26799.1;XP003298007.1;CCE26798.1;Fom_2;FOMG_19011;AKM21218.1;PnToxA;PtrToxA;ChToxA	W9ZT25#PHI:5067;Q0TVA4#PHI:1081;P78737#PHI:534__PHI:8380;M2URZ2#PHI:4924
EUC44184.1	155	14	4	26	8	6	3	EUC44184.1;EUN25607.1;EUC36307.1;EKG15312.1;ChEC13;EXF72942.1;CCE26799.1;XP003298007.1;CCE26798.1;Fom_2;FOMG_19011;AKM21218.1;PnToxA;PtrToxA;ChToxA	W9ZT25#PHI:5067;Q0TVA4#PHI:1081;P78737#PHI:534__PHI:8380;M2URZ2#PHI:4924
EUN25607.1	152	14	4	26	8	6	3	EUN25607.1;EUC36307.1;EKG15312.1;EUC44184.1;ChEC13;EXF72942.1;XP003298007.1;CCE26799.1;CCE26798.1;Fom_2;FOMG_19011;AKM21218.1;PnToxA;PtrToxA;ChToxA	W9ZT25#PHI:5067;Q0TVA4#PHI:1081;P78737#PHI:534__PHI:8380;M2URZ2#PHI:4924
EXF72942.1	164	14	4	29	8	6	3	EXF72942.1;CCE26799.1;XP003298007.1;CCE26798.1;EKG15312.1;Fom_2;FOMG_19011;EUN25607.1;EUC36307.1;ChEC13;EUC44184.1;PnToxA;PtrToxA;ChToxA;AKM21218.1	W9ZT25#PHI:5067;Q0TVA4#PHI:1081;P78737#PHI:534__PHI:8380;M2URZ2#PHI:4924
FGL1	9928	1	3	1172	246	147	39	FGL1	Q6WER3#PHI:432__PHI:4212__PHI:4242;I1RFN8#PHI:1166;G4N703#PHI:2081
FOMG_19011	161	14	4	28	8	6	3	Fom_2;FOMG_19011;EXF72942.1;CCE26799.1;CCE26798.1;EKG15312.1;XP003298007.1;EUN25607.1;EUC36307.1;EUC44184.1;ChEC13;PnToxA;PtrToxA;ChToxA;AKM21218.1	W9ZT25#PHI:5067;Q0TVA4#PHI:1081;P78737#PHI:534__PHI:8380;M2URZ2#PHI:4924
FoeNEP1	1846	5	6	133	24	13	8	BfNep1;FoeNEP1;VdNEP;MpNEP1_1;MpNEP1_2	Q0E7H5#PHI:2341;Q0E7H7#PHI:2342;F9XQ56#PHI:2442;G2WWK9#PHI:2712;A5H7H0#PHI:3128;G2X3W4#PHI:2711
FolSix1	110	3	5	24	5	3	3	FolSix1;LmAvrLm2;FolSix4	Q709E2#PHI:379;Q709D8#PHI:5284;X0J1D8#PHI:8628;A0A0A0S3X0#PHI:5401;A0A169T708#PHI:6307
FolSix10	24	1	0	3	1	1	1	FolSix10	.
FolSix11	20	1	0	6	2	2	2	FolSix11	.
FolSix12	15	0	0	1	0	0	0	.	.
FolSix13	383	3	2	65	18	11	6	FolSix13;FolSix4;FolSix6	A0A169T708#PHI:6307;C9WMG8#PHI:3977__PHI:5287
FolSix14	77	1	0	6	2	2	2	FolSix14	.
FolSix2	20	1	1	2	0	0	0	FolSix2	Q709E0#PHI:5285
FolSix3	10	1	2	2	1	1	1	FolSix3	Q2A0P1#PHI:4848__PHI:5283__PHI:7472;D0U2D1#PHI:2426
FolSix4	12	1	1	3	0	0	0	FolSix4	A0A169T708#PHI:6307
FolSix5	1292	36	2	149	29	20	9	FolSix5;ALVi.Vi1.9;ALVi.1389.12;ALVi.Vi1.20;ALVi.Vi1.8;ALVi.Vi1.4;ALVi.1389.7;ALVi.Vi1.19;ALVi.Vi1.13;ALVi.1389.2;ALVi.Vi1.17;ALVp_11032.7;ALVi.Vi1.10;ALVi.Vi1.22;ALVi.Vi1.7;ALVi.1389.4;ALVi.1389.5;ALVi.Vi1.5;ALVi.Vi1.3;ALVi.1389.3;ALVi.Vi1.15;ALVi.Vi1.16;ALVi.1389.6;ALVi.Vi1.6;ALVp_11032.3;MoSPD5;ALVp_11032.15;ALVi.1389.11;ALVi.Vi1.1;ALVp_11032.5;ALVp_11032.6;ALVi.Vi1.21;ALVi.Vi1.18;ALVp_11032.1…	C0LT61#PHI:4849__PHI:5286;A4F4L2#PHI:1131__PHI:5402
FolSix6	360	2	2	60	16	8	3	FolSix6;FolSix4	C9WMG8#PHI:3977__PHI:5287;A0A169T708#PHI:6307
FolSix7	39	1	0	8	3	3	1	FolSix7	.
FolSix8	28	1	0	4	0	0	0	FolSix8	.
FolSix9	33	1	0	6	2	1	1	FolSix9	.
Fom_2	161	14	4	28	8	6	3	Fom_2;FOMG_19011;EXF72942.1;CCE26799.1;CCE26798.1;EKG15312.1;XP003298007.1;EUN25607.1;EUC36307.1;EUC44184.1;ChEC13;PnToxA;PtrToxA;ChToxA;AKM21218.1	W9ZT25#PHI:5067;Q0TVA4#PHI:1081;P78737#PHI:534__PHI:8380;M2URZ2#PHI:4924
GiSP7	1103	1	0	29	12	9	6	GiSP7	.
GoEC2	12356	4	17	1555	351	304	83	GoEC2;BghBEC4;BghBEC2;MoCDIP2	Q59UT5#PHI:3333;Q4WMA6#PHI:4016;A0A098DM90#PHI:5864;Q4WNE1#PHI:4017;I1RP68#PHI:5863;G4MML4#PHI:3214;I1RX03#PHI:3985;I1REI8#PHI:1093;I1RER0#PHI:5860;A6SR05#PHI:7594;A0A1C3YMZ2#PHI:5859;I1RUE9#PHI:5862;G5EI24#PHI:7194;A0A1C3YKG6#PHI:5854;G4N3R9#PHI:2165;Q9Y784#PHI:404;A0A1C3YJ88#PHI:5855
HpATR13_1	1	0	0	0	0	0	0	.	.
HpATR13_3	1	0	0	0	0	0	0	.	.
KEQ67658.1	3267	30	2	488	108	94	25	KEQ67658.1;KXT12958.1;XP_013431971.1;XP_013344128.1;XP_007580207.1;OCK93132.1;EME45057.1;KEQ81621.1;KJY01809.1;XP_008025738.1;XP_018034946.1;Zt6;XP_001935864.1;XP_001800520.1;XP_016761200.1;XP_007678837.1;XP_007686215.1;XP_014077357.1;KNG46663.1;XP_007699156.1;OAL46779.1;bgh01362_CSEP0027;BgtE_5665;bgh03782_CSEP0152;BgtE_10117;BghBEC1054;bghG001947000001001_CSEP0340;BgtE_20090;BgtE_20026;bgh01363…	N1JJH4#PHI:6351__PHI:6356;N1JJ94#PHI:2903__PHI:8918
KEQ81621.1	3237	29	2	487	107	93	25	KEQ67658.1;KXT12958.1;XP_013431971.1;XP_013344128.1;OCK93132.1;KEQ81621.1;XP_007580207.1;EME45057.1;XP_008025738.1;Zt6;KJY01809.1;XP_018034946.1;XP_016761200.1;XP_001800520.1;XP_001935864.1;XP_007686215.1;XP_007678837.1;XP_014077357.1;KNG46663.1;XP_007699156.1;OAL46779.1;BghBEC1054;bgh01362_CSEP0027;bgh03782_CSEP0152;BgtE_5665;BgtE_20090;BgtE_10117;bghG001947000001001_CSEP0340;BgtE_20026	N1JJH4#PHI:6351__PHI:6356;N1JJ94#PHI:2903__PHI:8918
KJY01809.1	3261	31	2	491	110	94	25	KXT12958.1;KJY01809.1;Zt6;KEQ67658.1;XP_007580207.1;XP_016761200.1;EME45057.1;XP_008025738.1;XP_013431971.1;OCK93132.1;XP_013344128.1;KEQ81621.1;XP_001935864.1;XP_001800520.1;XP_018034946.1;XP_007686215.1;KNG46663.1;XP_014077357.1;XP_007678837.1;XP_007699156.1;OAL46779.1;BgtE_10124;bgh01362_CSEP0027;bghG001947000001001_CSEP0340;bgh03782_CSEP0152;BgtE_10117;BgtE_20090;BgtE_5665;BghBEC1054;bgh02877…	N1JJH4#PHI:6351__PHI:6356;N1JJ94#PHI:2903__PHI:8918
KNG46663.1	3282	28	2	493	110	94	25	KNG46663.1;OAL46779.1;KXT12958.1;XP_001935864.1;XP_001800520.1;XP_008025738.1;XP_007686215.1;XP_014077357.1;XP_007580207.1;XP_007699156.1;KEQ67658.1;EME45057.1;KJY01809.1;XP_016761200.1;XP_018034946.1;Zt6;OCK93132.1;XP_013431971.1;XP_013344128.1;KEQ81621.1;XP_007678837.1;BgtE_20090;bghG001947000001001_CSEP0340;BgtE_5665;bgh03782_CSEP0152;BghBEC1054;bgh01363_CSEP0028;bgh01362_CSEP0027	N1JJH4#PHI:6351__PHI:6356;N1JJ94#PHI:2903__PHI:8918
KXT12958.1	3285	30	2	489	108	94	25	KXT12958.1;XP_016761200.1;KJY01809.1;Zt6;XP_007580207.1;EME45057.1;KEQ67658.1;XP_008025738.1;XP_001935864.1;XP_001800520.1;OCK93132.1;XP_013431971.1;XP_013344128.1;KNG46663.1;XP_018034946.1;XP_007686215.1;KEQ81621.1;XP_014077357.1;OAL46779.1;XP_007699156.1;XP_007678837.1;bghG001947000001001_CSEP0340;BgtE_10124;bgh01362_CSEP0027;bgh03782_CSEP0152;BgtE_20090;BgtE_5665;BgtE_10117;BghBEC1054;bgh01363…	N1JJH4#PHI:6351__PHI:6356;N1JJ94#PHI:2903__PHI:8918
LmAvrLm1	70	1	1	11	3	2	2	LmAvrLm1	Q258K5#PHI:25__PHI:2281
LmAvrLm11	2	1	0	1	0	0	0	LmAvrLm11	.
LmAvrLm2	100	2	4	22	5	3	3	LmAvrLm2;FolSix1	A0A0A0S3X0#PHI:5401;X0J1D8#PHI:8628;Q709E2#PHI:379;Q709D8#PHI:5284
LmAvrLm3	32	2	0	4	0	0	0	LmAvrLm3;LmAvrLmJ1	.
LmAvrLm4_7	59	1	1	7	1	1	1	LmAvrLm4_7	B9ZUL0#PHI:1132__PHI:2276__PHI:5371
LmAvrLm6	922	34	2	105	22	16	6	LmAvrLm6;ALVi.Vi1.9;ALVi.1389.12;ALVi.Vi1.8;ALVi.1389.11;ALVp_11032.3;ALVi.Vi1.20;ALVi.Vi1.4;ALVi.1389.7;ALVi.Vi1.10;ALVp_11032.7;ALVi.Vi1.22;ALVi.Vi1.15;ALVi.Vi1.13;ALVi.1389.2;ALVi.Vi1.19;ALVi.1389.5;ALVi.Vi1.5;ALVi.Vi1.7;ALVi.1389.4;ALVi.Vi1.3;ALVi.1389.3;ALVi.Vi1.17;ALVi.1389.6;ALVi.Vi1.6;ALVp_11032.6;ALVi.Vi1.16;ALVp_11032.13;ALVp_11032.12;ALVp_11032.15;ALVi.Vi1.21;ALVi.Vi1.18;ALVp_11032.4;A…	A4F4L2#PHI:1131__PHI:5402;C0LT61#PHI:4849__PHI:5286
LmAvrLmJ1	2	1	0	2	0	0	0	LmAvrLmJ1	.
M.BR29.EuGene_00004921	41	8	0	11	2	2	1	M.BR29.EuGene_00004921;MGG_14793;MGG_18060;M.BR29.EuGene_00087671;MoAvrPib;M.TH16.EuGene_00027191;M.BR29.EuGene_00091361;MGG_17132	.
M.BR29.EuGene_00041131	6	2	0	1	0	0	0	M.BR29.EuGene_00041131;MGG_00821	.
M.BR29.EuGene_00043011	42	6	0	7	1	1	1	M.BR29.EuGene_00043011;MGG_15459;M.BR29.EuGene_00112111;M.TH16.EuGene_00079311;M.TH16.EuGene_00099371;M.BR29.EuGene_00060181	.
M.BR29.EuGene_00060181	47	7	0	9	1	1	1	M.BR29.EuGene_00060181;MGG_15459;M.TH16.EuGene_00079311;M.BR29.EuGene_00112111;M.TH16.EuGene_00099371;M.BR29.EuGene_00043011;M.BR29.EuGene_00095641	.
M.BR29.EuGene_00081821	58	9	0	16	2	2	1	M.BR29.EuGene_00081821;MGG_08482;M.TH16.EuGene_00134971;M.TH16.EuGene_00000541;M.BR29.EuGene_00095641;M.BR29.EuGene_00125811;M.BR29.EuGene_00091681;M.TH16.EuGene_00045871;M.BR29.EuGene_00118801	.
M.BR29.EuGene_00082031	11	2	0	5	1	1	1	M.BR29.EuGene_00082031;MGG_18019	.
M.BR29.EuGene_00085071	100	7	1	24	6	5	3	M.BR29.EuGene_00126081;M.TH16.EuGene_00135161;PtrToxB;M.BR29.EuGene_00085071;M.TH16.EuGene_00106621;MGG_17132;MGG_14793	Q8J0U6#PHI:2450
M.BR29.EuGene_00087671	145	17	3	33	6	5	3	M.BR29.EuGene_00087671;MGG_18060;MGG_14793;M.TH16.EuGene_00027191;M.BR29.EuGene_00004921;MoAvrPib;M.BR29.EuGene_00091361;MGG_17132;M.TH16.EuGene_00079081;PtrToxB;M.BR29.EuGene_00126081;M.TH16.EuGene_00106621;MGG_14834;MoAVR_Pia;M.BR29.EuGene_00107481;M.BR29.EuGene_00085071;M.TH16.EuGene_00135161	Q8J0U6#PHI:2450;R9RX08#PHI:6343;B9WZW9#PHI:2014__PHI:2135
M.BR29.EuGene_00088411	1	1	0	1	0	0	0	M.BR29.EuGene_00088411	.
M.BR29.EuGene_00091361	125	15	1	31	6	5	3	M.BR29.EuGene_00091361;MoAvrPib;M.TH16.EuGene_00027191;MGG_14793;MGG_18060;M.BR29.EuGene_00087671;M.BR29.EuGene_00004921;MGG_17132;M.TH16.EuGene_00079081;PtrToxB;M.BR29.EuGene_00126081;MGG_14834;M.TH16.EuGene_00106621;M.BR29.EuGene_00107481;M.TH16.EuGene_00040131	Q8J0U6#PHI:2450
M.BR29.EuGene_00091681	46	8	0	14	2	2	1	M.BR29.EuGene_00091681;MGG_08482;M.TH16.EuGene_00134971;M.BR29.EuGene_00081821;M.BR29.EuGene_00095641;M.TH16.EuGene_00000541;M.BR29.EuGene_00118801;M.BR29.EuGene_00125811	.
M.BR29.EuGene_00095641	69	12	0	20	3	3	2	M.BR29.EuGene_00095641;M.TH16.EuGene_00000541;MGG_08482;M.TH16.EuGene_00134971;M.BR29.EuGene_00081821;M.BR29.EuGene_00125811;M.BR29.EuGene_00091681;M.BR29.EuGene_00121691;M.TH16.EuGene_00101881;M.BR29.EuGene_00112111;M.TH16.EuGene_00045871;M.BR29.EuGene_00118801	.
M.BR29.EuGene_00106461	13	3	2	2	0	0	0	MoAVR_Pia;M.BR29.EuGene_00106461;M.TH16.EuGene_00040131	B9WZW9#PHI:2014__PHI:2135;R9RX08#PHI:6343
M.BR29.EuGene_00107481	10	2	0	2	0	0	0	M.BR29.EuGene_00107481;M.TH16.EuGene_00124981	.
M.BR29.EuGene_00112111	45	7	0	8	1	1	1	M.BR29.EuGene_00112111;MGG_15459;M.TH16.EuGene_00099371;M.TH16.EuGene_00079311;M.BR29.EuGene_00043011;M.BR29.EuGene_00060181;M.BR29.EuGene_00095641	.
M.BR29.EuGene_00113041	8	1	0	1	0	0	0	M.BR29.EuGene_00113041	.
M.BR29.EuGene_00118801	1	1	0	1	0	0	0	M.BR29.EuGene_00118801	.
M.BR29.EuGene_00119491	27	7	0	8	3	3	2	M.BR29.EuGene_00119491;M.TH16.EuGene_00127871;MoAvr1_CO39;M.BR29.EuGene_00119511;MGG_16175;M.TH16.EuGene_00099371;M.BR29.EuGene_00060181	.
M.BR29.EuGene_00119511	24	5	0	8	3	3	2	M.BR29.EuGene_00119511;MoAvr1_CO39;M.TH16.EuGene_00127871;M.BR29.EuGene_00119491;MGG_16175	.
M.BR29.EuGene_00121691	139	19	0	34	8	8	6	M.BR29.EuGene_00121691;M.TH16.EuGene_00134971;M.TH16.EuGene_00045871;MGG_08482;M.TH16.EuGene_00101881;M.BR29.EuGene_00081821;M.TH16.EuGene_00135161;M.BR29.EuGene_00125811;M.BR29.EuGene_00126081;MGG_16619;M.BR29.EuGene_00091681;M.TH16.EuGene_00000541;M.BR29.EuGene_00095641;M.TH16.EuGene_00034081;MoSPD7;MGG_15207;MoAvr1_CO39;M.TH16.EuGene_00124981;MGG_18019	.
M.BR29.EuGene_00125811	76	10	0	18	3	3	2	M.BR29.EuGene_00125811;MGG_08482;M.TH16.EuGene_00000541;M.BR29.EuGene_00081821;M.BR29.EuGene_00095641;M.TH16.EuGene_00134971;M.TH16.EuGene_00045871;M.BR29.EuGene_00121691;M.BR29.EuGene_00091681;MGG_16619	.
M.BR29.EuGene_00126081	8916	5	18	1810	361	246	64	Mg3LysM;CfEcp6;M.BR29.EuGene_00126081;M.TH16.EuGene_00135161;MoSlp1	G2XA95#PHI:6833;J4URT3#PHI:7376;Q4WER9#PHI:8934;G2WSX9#PHI:6831;G2X444#PHI:6832;A0A0A2JVC2#PHI:7665;Q4WRR0#PHI:8935;J4KL74#PHI:7381;J4VU52#PHI:7380;J5J7Y8#PHI:7378;J5JFB6#PHI:7379;A0A0A2JB06#PHI:7667;A0A0A2ILW0#PHI:7664;F9XMT4#PHI:6494;B3VBK9#PHI:5495__PHI:5543__PHI:5576;J5JHE8#PHI:7377;A0A0A2JY92#PHI:7666;G4N906#PHI:2404
M.TH16.EuGene_00000541	70	11	0	19	3	3	2	M.TH16.EuGene_00000541;M.BR29.EuGene_00095641;MGG_08482;M.BR29.EuGene_00081821;M.BR29.EuGene_00125811;M.TH16.EuGene_00134971;M.BR29.EuGene_00091681;M.BR29.EuGene_00121691;M.TH16.EuGene_00101881;M.BR29.EuGene_00112111;M.TH16.EuGene_00045871	.
M.TH16.EuGene_00027191	98	9	1	23	5	4	2	M.TH16.EuGene_00027191;MGG_18060;MGG_14793;M.BR29.EuGene_00087671;MGG_17132;MoAvrPib;M.BR29.EuGene_00091361;M.BR29.EuGene_00004921;PtrToxB	Q8J0U6#PHI:2450
M.TH16.EuGene_00027411	1	1	0	1	0	0	0	M.TH16.EuGene_00027411	.
M.TH16.EuGene_00034081	9	1	0	3	1	1	1	M.TH16.EuGene_00034081	.
M.TH16.EuGene_00040131	11	3	2	2	0	0	0	MoAVR_Pia;M.TH16.EuGene_00040131;M.BR29.EuGene_00106461	B9WZW9#PHI:2014__PHI:2135;R9RX08#PHI:6343
M.TH16.EuGene_00045871	225	36	0	54	15	14	11	M.TH16.EuGene_00045871;M.TH16.EuGene_00134971;M.BR29.EuGene_00121691;MGG_08482;M.TH16.EuGene_00101881;M.BR29.EuGene_00125811;M.BR29.EuGene_00081821;M.BR29.EuGene_00091681;M.TH16.EuGene_00034081;MGG_16619;MoSPD7;M.BR29.EuGene_00119491;MoAvr1_CO39;M.TH16.EuGene_00000541;MGG_15207;M.BR29.EuGene_00091361;M.BR29.EuGene_00095641;M.BR29.EuGene_00126081;MGG_14834;M.TH16.EuGene_00135161;M.TH16.EuGene_0012…	.
M.TH16.EuGene_00079081	19	1	0	3	0	0	0	M.TH16.EuGene_00079081	.
M.TH16.EuGene_00079311	45	6	0	8	1	1	1	M.TH16.EuGene_00079311;MGG_15459;M.BR29.EuGene_00060181;M.TH16.EuGene_00099371;M.BR29.EuGene_00112111;M.BR29.EuGene_00043011	.
M.TH16.EuGene_00099371	68	13	0	15	3	3	2	M.TH16.EuGene_00099371;MGG_15459;M.BR29.EuGene_00112111;M.TH16.EuGene_00079311;M.BR29.EuGene_00060181;M.BR29.EuGene_00043011;MGG_16175;MoAvr1_CO39;M.TH16.EuGene_00127871;M.BR29.EuGene_00119491;M.BR29.EuGene_00107481;M.BR29.EuGene_00119511;M.BR29.EuGene_00095641	.
M.TH16.EuGene_00101881	15	2	0	4	2	2	2	M.TH16.EuGene_00101881;M.TH16.EuGene_00134971	.
M.TH16.EuGene_00106621	117	8	1	26	6	5	3	M.BR29.EuGene_00126081;M.TH16.EuGene_00135161;M.TH16.EuGene_00106621;PtrToxB;M.BR29.EuGene_00085071;MGG_17132;MGG_14793;M.BR29.EuGene_00107481	Q8J0U6#PHI:2450
M.TH16.EuGene_00120731	10	1	0	4	1	1	1	M.TH16.EuGene_00120731	.
M.TH16.EuGene_00124981	10	2	0	2	0	0	0	M.TH16.EuGene_00124981;M.BR29.EuGene_00107481	.
M.TH16.EuGene_00127871	16	4	0	5	2	2	2	M.TH16.EuGene_00127871;M.BR29.EuGene_00119491;MoAvr1_CO39;M.BR29.EuGene_00119511	.
M.TH16.EuGene_00134971	269	40	0	63	17	16	12	M.TH16.EuGene_00134971;M.TH16.EuGene_00101881;MGG_08482;M.BR29.EuGene_00081821;M.TH16.EuGene_00045871;M.BR29.EuGene_00121691;M.BR29.EuGene_00125811;M.BR29.EuGene_00091681;MGG_16619;M.TH16.EuGene_00000541;M.TH16.EuGene_00034081;MoSPD7;M.TH16.EuGene_00135161;M.BR29.EuGene_00126081;M.BR29.EuGene_00095641;MGG_15207;M.BR29.EuGene_00118801;MGG_14834;M.BR29.EuGene_00091361;MoAvr1_CO39;MGG_10120;M.BR29.E…	.
M.TH16.EuGene_00135161	8657	5	18	1754	350	243	63	Mg3LysM;M.TH16.EuGene_00135161;M.BR29.EuGene_00126081;CfEcp6;MoSlp1	G2XA95#PHI:6833;J4URT3#PHI:7376;Q4WER9#PHI:8934;G2WSX9#PHI:6831;G2X444#PHI:6832;A0A0A2JVC2#PHI:7665;Q4WRR0#PHI:8935;J4KL74#PHI:7381;J4VU52#PHI:7380;J5J7Y8#PHI:7378;J5JFB6#PHI:7379;A0A0A2JB06#PHI:7667;F9XMT4#PHI:6494;B3VBK9#PHI:5495__PHI:5543__PHI:5576;J5JHE8#PHI:7377;A0A0A2ILW0#PHI:7664;A0A0A2JY92#PHI:7666;G4N906#PHI:2404
MGG_00821	6	2	0	1	0	0	0	MGG_00821;M.BR29.EuGene_00041131	.
MGG_04384	8	1	0	1	0	0	0	MGG_04384	.
MGG_08482	58	10	0	16	2	2	1	MGG_08482;M.BR29.EuGene_00081821;M.TH16.EuGene_00000541;M.BR29.EuGene_00095641;M.TH16.EuGene_00134971;M.BR29.EuGene_00125811;M.BR29.EuGene_00091681;M.BR29.EuGene_00118801;M.TH16.EuGene_00045871;M.BR29.EuGene_00121691	.
MGG_08944	4	1	0	1	0	0	0	MGG_08944	.
MGG_10120	18	1	0	4	2	2	2	MGG_10120	.
MGG_14793	87	13	2	20	4	4	3	MGG_14793;M.BR29.EuGene_00004921;MGG_18060;M.BR29.EuGene_00087671;M.TH16.EuGene_00027191;MoAvrPib;M.BR29.EuGene_00091361;M.TH16.EuGene_00079081;MGG_17132;MoAVR_Pia;M.BR29.EuGene_00106461;MGG_14834;PtrToxB	B9WZW9#PHI:2014__PHI:2135;R9RX08#PHI:6343
MGG_14834	13071	1	5	304	63	49	24	MGG_14834	A0A0E0S4Y7#PHI:8646;Q6FM61#PHI:2570;O00101#PHI:2336;Q4WGR1#PHI:2541;A0A0C4DHR8#PHI:7682
MGG_15207	99	3	0	16	1	1	1	MGG_15207;MGG_16619;M.TH16.EuGene_00079081	.
MGG_15459	45	6	0	8	1	1	1	MGG_15459;M.BR29.EuGene_00112111;M.BR29.EuGene_00043011;M.TH16.EuGene_00099371;M.TH16.EuGene_00079311;M.BR29.EuGene_00060181	.
MGG_16058	2	1	0	2	0	0	0	MGG_16058	.
MGG_16113	3	1	0	1	0	0	0	MGG_16113	.
MGG_16175	9	1	0	3	1	1	1	MGG_16175	.
MGG_16619	107	3	0	18	2	2	2	MGG_16619;MGG_15207;M.TH16.EuGene_00079081	.
MGG_17132	218	25	2	49	10	9	6	MGG_17132;M.TH16.EuGene_00135161;M.BR29.EuGene_00126081;PtrToxB;MGG_14793;M.TH16.EuGene_00106621;MGG_18060;M.BR29.EuGene_00085071;M.BR29.EuGene_00087671;M.BR29.EuGene_00107481;M.TH16.EuGene_00027191;MoAvrPib;M.TH16.EuGene_00124981;M.BR29.EuGene_00091361;M.BR29.EuGene_00004921;MGG_14834;MGG_18019;M.TH16.EuGene_00101881;M.TH16.EuGene_00134971;MGG_16619;M.BR29.EuGene_00082031;M.TH16.EuGene_00079081;…	Q8J0U6#PHI:2450;R9RX08#PHI:6343
MGG_17255	4	1	0	2	0	0	0	MGG_17255	.
MGG_18019	9	2	0	5	1	1	1	MGG_18019;M.BR29.EuGene_00082031	.
MGG_18060	135	17	3	31	6	5	3	MGG_18060;M.BR29.EuGene_00087671;MGG_14793;M.BR29.EuGene_00004921;M.TH16.EuGene_00027191;MoAvrPib;M.BR29.EuGene_00091361;MGG_17132;M.TH16.EuGene_00079081;PtrToxB;M.BR29.EuGene_00126081;MoAVR_Pia;M.BR29.EuGene_00107481;M.BR29.EuGene_00085071;MGG_14834;M.TH16.EuGene_00106621;M.TH16.EuGene_00040131	Q8J0U6#PHI:2450;B9WZW9#PHI:2014__PHI:2135;R9RX08#PHI:6343
MIAvrM14	15232	1	0	1192	232	139	45	MIAvrM14	.
Mg1LysM	9333	5	20	1839	365	250	68	CfEcp6;Mg3LysM;MoSlp1;Mg1LysM;MgxLysM	G2XA95#PHI:6833;J4URT3#PHI:7376;Q4WER9#PHI:8934;G2X444#PHI:6832;G2WSX9#PHI:6831;A0A0A2JVC2#PHI:7665;J4KL74#PHI:7381;Q4WRR0#PHI:8935;J4VU52#PHI:7380;J5J7Y8#PHI:7378;B3VBK9#PHI:5495__PHI:5543__PHI:5576;F9XMT4#PHI:6494;J5JFB6#PHI:7379;A0A0A2JB06#PHI:7667;G4N906#PHI:2404;A0A0A2ILW0#PHI:7664;F9XHX3#PHI:6495;J5JHE8#PHI:7377;G2X4U8#PHI:6834;A0A0A2JY92#PHI:7666
Mg3LysM	9506	5	20	1874	372	253	68	Mg3LysM;CfEcp6;MoSlp1;Mg1LysM;MgxLysM	G2XA95#PHI:6833;J4URT3#PHI:7376;Q4WER9#PHI:8934;G2X444#PHI:6832;G2WSX9#PHI:6831;A0A0A2JVC2#PHI:7665;J4KL74#PHI:7381;F9XMT4#PHI:6494;Q4WRR0#PHI:8935;J4VU52#PHI:7380;B3VBK9#PHI:5495__PHI:5543__PHI:5576;J5J7Y8#PHI:7378;J5JFB6#PHI:7379;G4N906#PHI:2404;A0A0A2JB06#PHI:7667;A0A0A2ILW0#PHI:7664;A0A0A2JY92#PHI:7666;J5JHE8#PHI:7377;G2X4U8#PHI:6834;F9XHX3#PHI:6495
MgxLysM	9390	5	20	1851	369	252	68	CfEcp6;Mg3LysM;MoSlp1;MgxLysM;Mg1LysM	G2XA95#PHI:6833;J4URT3#PHI:7376;Q4WER9#PHI:8934;G2WSX9#PHI:6831;G2X444#PHI:6832;A0A0A2JVC2#PHI:7665;J4KL74#PHI:7381;J4VU52#PHI:7380;Q4WRR0#PHI:8935;J5J7Y8#PHI:7378;B3VBK9#PHI:5495__PHI:5543__PHI:5576;F9XMT4#PHI:6494;J5JFB6#PHI:7379;A0A0A2JB06#PHI:7667;G4N906#PHI:2404;F9XHX3#PHI:6495;J5JHE8#PHI:7377;G2X4U8#PHI:6834;A0A0A2ILW0#PHI:7664;A0A0A2JY92#PHI:7666
MiSSP7_2	2	1	0	1	0	0	0	MiSSP7_2	.
MlAvrL2	9	1	0	3	0	0	0	MlAvrL2	.
MlAvrL567_A	16	4	2	1	0	0	0	MlAvrL567_B;MlAvrL567_A;MlAvrL567_D;MlAvrL567_C	Q6R659#PHI:533;Q6R661#PHI:532
MlAvrL567_B	16	4	2	1	0	0	0	MlAvrL567_B;MlAvrL567_A;MlAvrL567_D;MlAvrL567_C	Q6R659#PHI:533;Q6R661#PHI:532
MlAvrL567_C	16	4	2	1	0	0	0	MlAvrL567_B;MlAvrL567_A;MlAvrL567_C;MlAvrL567_D	Q6R659#PHI:533;Q6R661#PHI:532
MlAvrL567_D	16	4	2	1	0	0	0	MlAvrL567_B;MlAvrL567_D;MlAvrL567_A;MlAvrL567_C	Q6R659#PHI:533;Q6R661#PHI:532
MlAvrM	30	1	1	10	2	2	2	MlAvrM	Q2MV46#PHI:535
MlAvrP123	13	1	1	2	1	1	1	MlAvrP123	Q2MV43#PHI:537
MlAvrP4	32	1	1	2	0	0	0	MlAvrP4	Q2MV49#PHI:536
MlpCTP1	94	1	0	8	2	3	2	MlpCTP1	.
MoAVR_Pia	11	3	2	2	0	0	0	MoAVR_Pia;M.TH16.EuGene_00040131;M.BR29.EuGene_00106461	B9WZW9#PHI:2014__PHI:2135;R9RX08#PHI:6343
MoAVR_Pii	34276	2	70	4941	1066	855	407	MoAVR_Pii;MoBas107	I1RWF1#PHI:1403;G4N6W9#PHI:2996;C4B8B7#PHI:2136__PHI:4979__PHI:6500;A3QX02#PHI:864;A0A2I7YRH9#PHI:8856;I1RCM9#PHI:1354;I1RZL0#PHI:1414;I1S8E5#PHI:1433;A0A223HBP4#PHI:8920;Q6FJF0#PHI:2561;Q4P9P1#PHI:2237;I1RRG4#PHI:1380;C4Y985#PHI:2641;K7QX32#PHI:6606;I1RRX1#PHI:1382;I1RK97#PHI:1368;I1S8Y5#PHI:1434;I1RSD5#PHI:1384;I1RBT2#PHI:1347;G4NBR8#PHI:3810__PHI:4065;I1RQG9#PHI:1378;G4N4P0#PHI:2048__PHI:2059;…
MoAVR_Pik	33	1	2	5	1	1	1	MoAVR_Pik	C4B8B8#PHI:3104__PHI:5553;C4B8B9#PHI:2137__PHI:3498__PHI:3499__PHI:3103
MoAVR_Pita	5189	2	6	870	190	136	34	MoAVR_Pita;MoAVR_Pita2	C1KJH7#PHI:2829;C1KJH9#PHI:2850;C1KJG7#PHI:2830;C1KJI7#PHI:2150;Q9C478#PHI:201__PHI:5537__PHI:5568;A0A059UDR8#PHI:2897
MoAVR_Pita2	5172	2	6	871	190	137	35	MoAVR_Pita;MoAVR_Pita2	C1KJH7#PHI:2829;C1KJH9#PHI:2850;C1KJI7#PHI:2150;Q9C478#PHI:201__PHI:5537__PHI:5568;C1KJG7#PHI:2830;A0A059UDR8#PHI:2897
MoAvr1_CO39	28	7	0	8	3	3	2	MoAvr1_CO39;M.TH16.EuGene_00127871;M.BR29.EuGene_00119491;M.BR29.EuGene_00119511;MGG_16175;M.TH16.EuGene_00099371;M.TH16.EuGene_00079311	.
MoAvrPi9	80	1	1	13	7	5	2	MoAvrPi9	G4NJP7#PHI:4526
MoAvrPib	52	8	0	14	3	3	2	MoAvrPib;MGG_18060;M.BR29.EuGene_00091361;MGG_14793;M.TH16.EuGene_00027191;M.BR29.EuGene_00087671;M.BR29.EuGene_00004921;MGG_17132	.
MoAvrPiz_t	15	1	1	2	1	1	1	MoAvrPiz_t	C6ZEZ6#PHI:2064__PHI:7896__PHI:8697
MoBAS162	271	1	0	9	2	2	2	MoBAS162	.
MoBas1	4	1	0	1	0	0	0	MoBas1	.
MoBas107	42290	2	95	5325	1132	907	432	MoBas107;MoAVR_Pii	I1RZL0#PHI:1414;I1RRX1#PHI:1382;G4NBR8#PHI:3810__PHI:4065;E9F189#PHI:4125;A3QX02#PHI:864;Q52B93#PHI:3701;Q870A3#PHI:315__PHI:7241;I1RRG4#PHI:1380;J7HBZ2#PHI:6935;G4N6W9#PHI:2996;I1S7Z5#PHI:1431__PHI:5693;A0A2I7YRH9#PHI:8856;A0A223HBP4#PHI:8920;I1RCM1#PHI:1353;K7QX32#PHI:6606;E9E402#PHI:7114;I1RWF1#PHI:1403;I1RBT2#PHI:1347;Q6FJF0#PHI:2561;G2WYW6#PHI:5078;J9WUP1#PHI:3720;C4Y985#PHI:2641;Q6TGK1#PHI:…
MoBas2	596	1	0	76	13	8	5	MoBas2	.
MoBas3	136	1	0	17	6	5	3	MoBas3	.
MoBas4	1235	31	1	134	29	20	8	MoBas4;MoSPD5;FolSix5;ALVp_11032.5;ALVi.Vi1.20;ALVp_11032.13;ALVp_11032.4;ALVp_11032.12;CbNip1;ALVi.Vi1.1;ALVp_11032.15;ALVp_11032.1;ALVp_11032.14;ALVp_11032.3;ALVi.Vi1.13;ALVi.1389.2;ALVi.Vi1.19;ALVp_11032.7;ALVi.Vi1.17;ALVi.Vi1.9;ALVi.Vi1.15;ALVi.Vi1.4;ALVi.1389.7;ALVi.Vi1.16;ALVi.1389.12;ALVi.Vi1.8;ALVi.Vi1.10;ALVi.Vi1.6;ALVi.Vi1.3;ALVi.1389.3;ALVi.1389.6;ALVi.1389.5;ALVi.Vi1.5;ALVi.Vi1.7;ALVi…	C0LT61#PHI:4849__PHI:5286
MoCDIP1	293	1	1	23	4	4	4	MoCDIP1	G4N8Y3#PHI:3213
MoCDIP2	17209	4	18	1857	440	372	107	MoCDIP2;BghBEC4;GoEC2;BghBEC2	G4MML4#PHI:3214;Q4WMA6#PHI:4016;Q4WNE1#PHI:4017;I1REI8#PHI:1093;Q4WLB9#PHI:4015;A6SR05#PHI:7594;Q59UT5#PHI:3333;I1RP68#PHI:5863;A0A098DM90#PHI:5864;I1RX03#PHI:3985;I1RER0#PHI:5860;A0A1C3YMZ2#PHI:5859;I1RUE9#PHI:5862;G5EI24#PHI:7194;A0A1C3YKG6#PHI:5854;G4N3R9#PHI:2165;Q9Y784#PHI:404;A0A1C3YJ88#PHI:5855
MoCDIP3	136	1	1	23	5	4	4	MoCDIP3	G4MX34#PHI:3215
MoCDIP4	25800	1	8	2283	475	328	118	MoCDIP4	G4MVX4#PHI:3216;I1RPX8#PHI:1581;I1RIQ3#PHI:1575;G9JLA8#PHI:3378;O59937#PHI:569;G4MPQ7#PHI:2207;Q8NJ73#PHI:2043;I1S3C6#PHI:4246;Q4U4T0#PHI:2388
MoCDIP5	196	1	0	12	1	1	1	MoCDIP5	.
MoHEG13	33	1	0	6	2	2	2	MoHEG13	.
MoIug6	15	1	1	2	1	1	1	MoIug6	A0A0A7DLN4#PHI:4720
MoIug9	146	1	1	3	1	1	1	MoIug9	A0A0A7DM22#PHI:4721
MoMC69	113	1	2	16	1	1	1	MoMC69	G5EI17#PHI:3122;H7CE70#PHI:3123
MoMSP1	3685	1	9	390	96	65	16	MoMSP1	Q0R411#PHI:6417;G4MKI0#PHI:2118__PHI:5540;R9UM22#PHI:3164;O74238#PHI:3221;A0A0D5ZBN4#PHI:5103;Q8J0U4#PHI:695;B2C3H8#PHI:3127;A4KTQ9#PHI:3209;P81702#PHI:3167
MoNIS1	12184	4	4	986	177	137	32	CoNIS1;MoNIS1;MoCDIP4;ChNIS1	I1RIQ3#PHI:1575;I1RPX8#PHI:1581;G4MVX4#PHI:3216;G9JLA8#PHI:3378
MoPwl1	26	4	3	6	1	1	1	MoPwl2;MoPwl1;MoPwl4;MoPwl3	Q01144#PHI:42__PHI:2152;B9A9V1#PHI:2151;Q01145#PHI:41
MoPwl2	26	4	3	6	1	1	1	MoPwl2;MoPwl1;MoPwl4;MoPwl3	Q01144#PHI:42__PHI:2152;B9A9V1#PHI:2151;Q01145#PHI:41
MoPwl3	26	4	3	6	1	1	1	MoPwl2;MoPwl3;MoPwl1;MoPwl4	Q01144#PHI:42__PHI:2152;B9A9V1#PHI:2151;Q01145#PHI:41
MoPwl4	26	4	3	6	1	1	1	MoPwl2;MoPwl4;MoPwl1;MoPwl3	Q01144#PHI:42__PHI:2152;B9A9V1#PHI:2151;Q01145#PHI:41
MoSPD10	64	1	0	11	2	2	2	MoSPD10	.
MoSPD2	7	1	0	1	0	0	0	MoSPD2	.
MoSPD4	9	1	0	3	0	0	0	MoSPD4	.
MoSPD5	1003	5	1	109	26	18	8	MoSPD5;MoBas4;FolSix5;CbNip1;ALVp_11032.5	C0LT61#PHI:4849__PHI:5286
MoSPD7	5	1	0	2	0	0	0	MoSPD7	.
MoSPD9	10	1	0	1	0	0	0	MoSPD9	.
MoSlp1	9443	5	20	1854	370	251	68	Mg3LysM;CfEcp6;MoSlp1;Mg1LysM;MgxLysM	G2XA95#PHI:6833;J4URT3#PHI:7376;Q4WER9#PHI:8934;G2WSX9#PHI:6831;G2X444#PHI:6832;A0A0A2JVC2#PHI:7665;J4KL74#PHI:7381;Q4WRR0#PHI:8935;J4VU52#PHI:7380;J5J7Y8#PHI:7378;F9XMT4#PHI:6494;B3VBK9#PHI:5495__PHI:5543__PHI:5576;G4N906#PHI:2404;J5JFB6#PHI:7379;A0A0A2JB06#PHI:7667;A0A0A2ILW0#PHI:7664;J5JHE8#PHI:7377;A0A0A2JY92#PHI:7666;G2X4U8#PHI:6834;F9XHX3#PHI:6495
MpNEP1_1	1902	5	6	132	23	13	8	BfNep1;MpNEP1_1;FoeNEP1;MpNEP1_2;VdNEP	Q0E7H7#PHI:2342;F9XQ56#PHI:2442;G2WWK9#PHI:2712;Q0E7H5#PHI:2341;A5H7H0#PHI:3128;G2X3W4#PHI:2711
MpNEP1_2	1907	5	6	132	23	13	8	BfNep1;MpNEP1_2;FoeNEP1;MpNEP1_1;VdNEP	Q0E7H7#PHI:2342;F9XQ56#PHI:2442;G2WWK9#PHI:2712;Q0E7H5#PHI:2341;A5H7H0#PHI:3128;G2X3W4#PHI:2711
Zt6	3275	31	2	492	110	94	25	KXT12958.1;KJY01809.1;Zt6;KEQ67658.1;XP_007580207.1;XP_016761200.1;EME45057.1;XP_008025738.1;XP_013431971.1;OCK93132.1;XP_013344128.1;KEQ81621.1;XP_001935864.1;XP_018034946.1;XP_001800520.1;XP_007686215.1;KNG46663.1;XP_014077357.1;XP_007678837.1;XP_007699156.1;OAL46779.1;BgtE_10124;bghG001947000001001_CSEP0340;bgh01362_CSEP0027;BgtE_20090;BgtE_10117;bgh03782_CSEP0152;BgtE_5665;BghBEC1054;bgh02877…	N1JJH4#PHI:6351__PHI:6356;N1JJ94#PHI:2903__PHI:8918
OAL46779.1	3280	27	2	491	110	94	25	OAL46779.1;KNG46663.1;XP_001935864.1;XP_001800520.1;KXT12958.1;XP_008025738.1;XP_007686215.1;XP_014077357.1;XP_007699156.1;XP_007580207.1;KEQ67658.1;EME45057.1;XP_016761200.1;OCK93132.1;XP_018034946.1;KJY01809.1;Zt6;XP_013431971.1;XP_013344128.1;XP_007678837.1;KEQ81621.1;bghG001947000001001_CSEP0340;BgtE_5665;BgtE_20090;bgh03782_CSEP0152;BghBEC1054;bgh01362_CSEP0027	N1JJH4#PHI:6351__PHI:6356;N1JJ94#PHI:2903__PHI:8918
OCK93132.1	3190	29	2	479	107	93	25	OCK93132.1;KEQ67658.1;KXT12958.1;XP_013431971.1;XP_013344128.1;EME45057.1;XP_008025738.1;Zt6;KJY01809.1;KEQ81621.1;XP_007580207.1;XP_018034946.1;XP_016761200.1;XP_001935864.1;XP_001800520.1;XP_007678837.1;KNG46663.1;XP_007686215.1;XP_014077357.1;XP_007699156.1;OAL46779.1;bgh01362_CSEP0027;BgtE_10124;BghBEC1054;bghG001947000001001_CSEP0340;BgtE_5665;bgh03782_CSEP0152;BgtE_10117;BgtE_20090	N1JJH4#PHI:6351__PHI:6356;N1JJ94#PHI:2903__PHI:8918
PGTAUSPE_10_1	77	1	0	13	2	2	2	PGTAUSPE_10_1	.
PGTG_10537.2	13457	1	3	717	128	74	37	PGTG_10537.2	I1RD01#PHI:1479;G4N5E4#PHI:2060;Q59X38#PHI:2823
PGTG_16791	6670	1	3	433	88	58	36	PGTG_16791	G4MKY1#PHI:7991;G4N704#PHI:7992;G4MYY5#PHI:7993
PIIN_08944	1073	1	0	12	7	5	4	PIIN_08944	.
PITG_03192	1	0	0	0	0	0	0	.	.
PaNPP1	3698	5	6	143	25	14	8	BfNep1;FoeNEP1;VdNEP;MpNEP1_2;MpNEP1_1	Q0E7H7#PHI:2342;G2WWK9#PHI:2712;Q0E7H5#PHI:2341;F9XQ56#PHI:2442;A5H7H0#PHI:3128;G2X3W4#PHI:2711
PaSD21-1	1856	5	6	134	24	14	8	BfNep1;FoeNEP1;VdNEP;MpNEP1_2;MpNEP1_1	Q0E7H7#PHI:2342;F9XQ56#PHI:2442;G2WWK9#PHI:2712;Q0E7H5#PHI:2341;A5H7H0#PHI:3128;G2X3W4#PHI:2711
PexRD2	2	0	0	2	2	2	1	.	.
PgShr8	1055	1	0	209	46	36	13	PgShr8	.
PgShr9	4014	1	0	345	56	36	16	PgShr9	.
PgtAvrSr35	1052	1	0	227	50	41	9	PgtAvrSr35	.
PgtAvrSr50	3	1	0	2	0	0	0	PgtAvrSr50	.
PiCRN15	6464	1	0	1961	448	329	40	RiCRN1	.
PiCRN16	6808	1	0	1999	455	337	39	RiCRN1	.
PiCRN8	223762	1	279	25635	4434	3002	356	RiCRN1	O59918#PHI:158;N4VA68#PHI:6971;I1RWG6#PHI:1187;Q5K2R7#PHI:393;I1RC85#PHI:1204;I1RSW5#PHI:1199__PHI:3087;I1RME6#PHI:1274;C5MB73#PHI:7810;Q5AP71#PHI:427;E9E8J3#PHI:3263;O42793#PHI:146;Q59Z32#PHI:2554;I1RSK0#PHI:1257;C5M7A4#PHI:7811;Q8J129#PHI:371;Q75T36#PHI:341;G4NEB4#PHI:3173;Q1HGK2#PHI:1058;I1RZP6#PHI:1197__PHI:3862;C0H5W3#PHI:2370;Q9Y880#PHI:188;E5ADK1#PHI:4169;B0LW64#PHI:2317;Q9P932#PHI:428;Q8J…
PiEPI1	84	0	0	24	8	6	4	.	.
PiEPI2	43	0	0	13	5	5	4	.	.
PiEPIC2A	1	0	0	1	1	1	1	.	.
PiFGB1	382	1	0	67	15	8	3	PiFGB1	.
PiINF2A	2	0	0	0	0	0	0	.	.
PiNPP1	1869	5	6	134	23	13	8	BfNep1;FoeNEP1;VdNEP;MpNEP1_1;MpNEP1_2	Q0E7H7#PHI:2342;F9XQ56#PHI:2442;G2WWK9#PHI:2712;Q0E7H5#PHI:2341;A5H7H0#PHI:3128;G2X3W4#PHI:2711
Picrn1	3460	1	0	1171	265	203	24	RiCRN1	.
Picrn2	3228	1	0	1108	253	196	24	RiCRN1	.
PnTox1	32	1	1	7	1	1	1	PnTox1	A9JX75#PHI:3124
PnTox3	57	1	2	11	4	4	4	PnTox3	C5IAW5#PHI:2264;M1GM60#PHI:6368
PnToxA	154	14	4	26	8	6	3	PnToxA;PtrToxA;CCE26798.1;CCE26799.1;EKG15312.1;EUC44184.1;EUC36307.1;EUN25607.1;Fom_2;FOMG_19011;ChToxA;EXF72942.1;ChEC13;XP003298007.1;AKM21218.1	Q0TVA4#PHI:1081;P78737#PHI:534__PHI:8380;W9ZT25#PHI:5067;M2URZ2#PHI:4924
PpCBEL	17464	1	6	1677	413	307	136	MoCDIP4	O59937#PHI:569;Q4U4T0#PHI:2388;I1S3C6#PHI:4246;G4MPQ7#PHI:2207;Q8NJ73#PHI:2043;G4MVX4#PHI:3216;G4MLU0#PHI:2208
PpCSEP-07	1	1	0	1	0	0	0	PpCSEP-07	.
PpCSEP-09	205	1	0	37	9	7	5	PpCSEP-09	.
PpNPP1	1863	5	6	134	23	13	8	BfNep1;FoeNEP1;VdNEP;MpNEP1_1;MpNEP1_2	Q0E7H7#PHI:2342;F9XQ56#PHI:2442;G2WWK9#PHI:2712;Q0E7H5#PHI:2341;A5H7H0#PHI:3128;G2X3W4#PHI:2711
PsAVR3a	14	0	0	0	0	0	0	.	.
PsAvr1a	1	0	0	0	0	0	0	.	.
PsAvr3b_1	6357	0	0	528	110	65	27	.	.
PsAvr3b_2	9803	1	0	912	186	111	34	MIAvrM14	.
PsAvrD	1	0	0	1	0	0	0	.	.
PsAvrE1	2	0	0	0	0	0	0	.	.
PsAvrE2	4	0	0	1	1	1	1	.	.
PsAvrE3	2	0	0	0	0	0	0	.	.
PsAvrRpm1	1089	0	0	4	3	3	2	.	.
PsCRN115	3582	1	0	1185	266	205	25	RiCRN1	.
PsCRN63	3610	1	0	1187	267	203	24	RiCRN1	.
PsGIP1	2931	0	0	533	113	69	28	.	.
PsGIP2	2746	0	0	524	112	68	28	.	.
PsHopA	1	0	0	0	0	0	0	.	.
PsHopAH2	1	0	0	1	1	1	1	.	.
PsHopAO	9837	0	4	759	147	90	38	.	G4N549#PHI:7273;P43078#PHI:66__PHI:6828;G4NAJ8#PHI:6223;I1RM09#PHI:2325__PHI:2502__PHI:5724
PsHopAQ	72879	0	10	12325	1485	968	109	.	I1RUC7#PHI:1260;Q4I8B6#PHI:1675;G4MPI2#PHI:2009;O74205#PHI:233__PHI:6810;I1S2J8#PHI:9037;I1S3J7#PHI:1424;B8N780#PHI:7726;G4NA99#PHI:2988;I1S0Z2#PHI:1296;I1RK32#PHI:1293__PHI:3853
PsHopAR	1	0	0	1	1	1	1	.	.
PsHopAX	77373	0	12	12372	1499	972	112	.	I1RUC7#PHI:1260;Q4I8B6#PHI:1675;G4NA99#PHI:2988;I1S3J7#PHI:1424;O74205#PHI:233__PHI:6810;I1RK32#PHI:1293__PHI:3853;B8N780#PHI:7726;G4MPI2#PHI:2009;I1S0Z2#PHI:1296;I1S2J8#PHI:9037;G4NID8#PHI:2987;I1RX04#PHI:1406
PsHopAY	1	0	0	1	1	1	1	.	.
PsHopB	2	0	0	2	0	0	0	.	.
PsHopD1	1	0	0	0	0	0	0	.	.
PsHopH1	1	0	0	1	0	0	0	.	.
PsHopH2	1	0	0	1	0	0	0	.	.
PsHopI1	32110	0	4	2571	444	279	119	.	A0A0D2XVZ5#PHI:5236;I1RZL0#PHI:1414;J5JMB3#PHI:6746;J4UPL6#PHI:5394
PsHopI2	32304	0	4	2606	454	291	120	.	A0A0D2XVZ5#PHI:5236;I1RZL0#PHI:1414;J5JMB3#PHI:6746;J4UPL6#PHI:5394
PsHopI3	32154	0	4	2584	449	283	119	.	A0A0D2XVZ5#PHI:5236;J5JMB3#PHI:6746;I1RZL0#PHI:1414;J4UPL6#PHI:5394
PsHopK	1	0	0	1	1	1	1	.	.
PsHopQ1	2992	0	0	211	40	27	17	.	.
PsHopQ2	2984	0	0	209	39	26	17	.	.
PsHopT	1	0	0	1	1	1	1	.	.
PsHopV1	1	0	0	0	0	0	0	.	.
PsHopW	1	0	0	1	0	0	0	.	.
PsShr1	7189	1	0	1035	205	146	59	PsShr1	.
PsShr2	2021	1	0	251	50	24	12	PsShr2	.
PsShr3	51	1	0	13	3	1	1	PsShr3	.
PsShr4	177	2	0	50	10	7	2	PsShr4;PsShr6	.
PsShr5	164	1	0	4	1	1	1	PsShr5	.
PsShr6	178	2	0	51	11	7	2	PsShr6;PsShr4	.
PsShr7	498	1	0	83	19	14	11	PsShr7	.
Pslsc1	7948	1	0	570	118	87	34	Vdlsc1	.
PsojNIP	1864	5	6	135	24	14	8	BfNep1;FoeNEP1;VdNEP;MpNEP1_1;MpNEP1_2	Q0E7H7#PHI:2342;F9XQ56#PHI:2442;G2WWK9#PHI:2712;Q0E7H5#PHI:2341;A5H7H0#PHI:3128;G2X3W4#PHI:2711
PtrToxA	156	14	4	28	8	6	3	PnToxA;PtrToxA;CCE26799.1;CCE26798.1;EKG15312.1;EXF72942.1;EUC36307.1;EUN25607.1;EUC44184.1;XP003298007.1;Fom_2;FOMG_19011;ChEC13;ChToxA;AKM21218.1	Q0TVA4#PHI:1081;P78737#PHI:534__PHI:8380;W9ZT25#PHI:5067;M2URZ2#PHI:4924
PtrToxB	1795	3	1	169	64	51	18	PtrToxB;M.TH16.EuGene_00135161;M.BR29.EuGene_00126081	Q8J0U6#PHI:2450
RRSL_00326_2	1358	0	0	397	110	62	5	.	.
RSp0572	1	0	0	1	0	0	0	.	.
RSp0842	29982	0	13	4434	891	660	125	.	I1RCC9#PHI:3089__PHI:4174;O13328#PHI:81__PHI:6817;J4UTE1#PHI:3068;E9F4P0#PHI:3069;Q75T35#PHI:332;Q9C443#PHI:241;Q9P880#PHI:240__PHI:2368;K9FEW0#PHI:6681;Q9HFT8#PHI:204;P49606#PHI:22;Q4WJH3#PHI:6752;I1REK5#PHI:733;G4MPA8#PHI:890
RiCRN1	6187	1	0	2054	454	307	39	RiCRN1	.
RiSIS1	185	1	0	28	8	6	2	RiSIS1	.
RsGALA	111193	0	16	12960	1811	1383	181	.	I1RCC9#PHI:3089__PHI:4174;E9F4P0#PHI:3069;J4UTE1#PHI:3068;Q75T35#PHI:332;Q9C443#PHI:241;O13328#PHI:81__PHI:6817;Q9P880#PHI:240__PHI:2368;K9FEW0#PHI:6681;Q9HFT8#PHI:204;P49606#PHI:22;Q4WJH3#PHI:6752;I1REK5#PHI:733;G4MPA8#PHI:890;Q4WQ36#PHI:6751;I1RCK1#PHI:1352;I1RRU8#PHI:1622
RsNIP1	30	1	1	2	1	1	1	RsNIP1	Q02039#PHI:38__PHI:2698
RsNIP2	6229	1	1	1309	199	125	15	RsNIP2	I1VGT7#PHI:2696
RsNIP3	10	1	1	2	0	0	0	RsNIP3	I1VGT8#PHI:2697
RsPopC	33500	0	13	4873	929	703	131	.	O13328#PHI:81__PHI:6817;E9F4P0#PHI:3069;I1RCC9#PHI:3089__PHI:4174;Q75T35#PHI:332;J4UTE1#PHI:3068;Q9C443#PHI:241;K9FEW0#PHI:6681;Q9P880#PHI:240__PHI:2368;P49606#PHI:22;Q9HFT8#PHI:204;Q4WJH3#PHI:6752;I1REK5#PHI:733;G4MPA8#PHI:890
RsPopW	2212	0	3	178	37	17	8	.	Q04701#PHI:179;Q00845#PHI:180;A0A0E3USI9#PHI:4845
RsRipB	2973	0	0	206	39	26	17	.	.
RsSkwp1	17571	0	0	3987	576	397	42	.	.
RsTAL	29181	0	3	7551	897	634	54	.	I1RUC7#PHI:1260;Q4I8B6#PHI:1675;I1S3J7#PHI:1424
SeAvrA	1	0	0	0	0	0	0	.	.
SeGogB	26412	0	13	3653	745	553	110	.	I1RCC9#PHI:3089__PHI:4174;Q75T35#PHI:332;Q9C443#PHI:241;O13328#PHI:81__PHI:6817;E9F4P0#PHI:3069;K9FEW0#PHI:6681;Q9HFT8#PHI:204;P49606#PHI:22;J4UTE1#PHI:3068;Q9P880#PHI:240__PHI:2368;I1REK5#PHI:733;Q4WJH3#PHI:6752;G4MPA8#PHI:890
SePipB	533	0	1	56	21	21	9	.	A0A0H3HU19#PHI:5336
SeSifA	1	0	0	0	0	0	0	.	.
SeSipB	4	0	0	1	0	0	0	.	.
SeSipD	156823	0	30	7252	920	589	120	.	G4MUR7#PHI:4475;C4YFX2#PHI:211__PHI:6806;Q6XSF5#PHI:334;Q6XPX0#PHI:300__PHI:2826;I1RJS2#PHI:1015;I2DB61#PHI:2310;Q8NK86#PHI:311;O14435#PHI:65;B0Y4S0#PHI:4677;Q4WQK8#PHI:6111;P83774#PHI:3514;Q4WQ36#PHI:6751;A0AUJ1#PHI:4182;A4RJV3#PHI:6135__PHI:6636;Q4X1Y0#PHI:2514;Q8J214#PHI:346;F8SM03#PHI:2179;E3QJS8#PHI:5302;I1RDG9#PHI:1628;W7MG03#PHI:7141;G4MSX7#PHI:772__PHI:797;Q2TJF8#PHI:731__PHI:2345;I1RGE1#…
SeSlrP	17190	0	10	2273	503	365	90	.	K9FEW0#PHI:6681;I1RCC9#PHI:3089__PHI:4174;Q9C443#PHI:241;Q9P880#PHI:240__PHI:2368;E9F4P0#PHI:3069;O13328#PHI:81__PHI:6817;Q75T35#PHI:332;J4UTE1#PHI:3068;P49606#PHI:22;Q9HFT8#PHI:204
SeSopA	6	0	0	5	0	0	0	.	.
SeSopE	1	0	0	1	0	0	0	.	.
SeSptP	4737	0	4	436	96	63	23	.	H6VMG0#PHI:3594;L7T9I5#PHI:3595;I1RM09#PHI:2325__PHI:2502__PHI:5724;A0A0D1E0C2#PHI:8762
SeSpvB	215	0	0	36	9	9	6	.	.
SeSseJ	5254	0	0	647	117	86	26	.	.
SeSseK1	3	0	0	2	0	0	0	.	.
SeSspH1	20539	0	10	2900	601	423	101	.	I1RCC9#PHI:3089__PHI:4174;Q75T35#PHI:332;O13328#PHI:81__PHI:6817;E9F4P0#PHI:3069;Q9C443#PHI:241;K9FEW0#PHI:6681;Q9P880#PHI:240__PHI:2368;P49606#PHI:22;J4UTE1#PHI:3068;Q9HFT8#PHI:204
SeSteA	1	0	0	0	0	0	0	.	.
SrSAD1	83	1	8	30	7	5	2	SrSAD1	G0X7X3#PHI:952__PHI:3194;G0X7S0#PHI:959__PHI:3199;G0X7S7#PHI:958__PHI:3198__PHI:5220;G0X7K9#PHI:955;G0X7K3#PHI:3195;G0X7T6#PHI:957;G0X7U0#PHI:3196;G0X7V8#PHI:954__PHI:3197
SrrPit2	16	3	0	5	2	1	1	SrrPit2;SrzPit2;UmPit2	.
SrzPit2	16	3	0	5	2	1	1	SrzPit2;SrrPit2;UmPit2	.
SsSSITL	1754	1	1	315	68	47	11	SsSSITL	A7F952#PHI:4482
SsSSVP1	1301	1	0	5	3	3	2	SsSSVP1	.
UfRTP1	1095	2	0	209	51	33	10	UfRTP1;PgShr8	.
UhAvr1	126	1	10	35	5	11	3	UhAvr1	G0X7N7#PHI:938__PHI:3182;G0X7P5#PHI:937__PHI:3185;G0X7F2#PHI:3184;G0X7F0#PHI:936;G0X860#PHI:3183;G0X863#PHI:935;G0X7P3#PHI:5219;G0X877#PHI:934__PHI:3181;G0X7M7#PHI:944;G0X7M4#PHI:3202
UmCmu1	1176	1	2	56	7	4	1	UmCmu1	Q4WVS3#PHI:7652;A0A0D1DWQ2#PHI:8816;Q4P2D2#PHI:2234
UmPep1	24	1	1	5	1	1	1	UmPep1	G0X7E8#PHI:3223
UmPit2	16	3	0	5	2	1	1	UmPit2;SrrPit2;SrzPit2	.
UmSee1	17	1	0	6	1	1	1	UmSee1	.
UmTin2	18	1	1	3	1	1	1	UmTin2	G0X840#PHI:942__PHI:3130__PHI:3200__PHI:4051
Umeff1-1	143	1	0	57	13	11	6	Umeff1-1	.
VdAve1	8055	1	4	1145	224	164	61	VdAve1	H9DUR1#PHI:2331__PHI:7988;A4KTQ9#PHI:3209;A0A0D5ZBN4#PHI:5103;P81702#PHI:3167
VdNEP	1854	5	6	133	23	13	8	BfNep1;VdNEP;FoeNEP1;MpNEP1_1;MpNEP1_2	Q0E7H5#PHI:2341;Q0E7H7#PHI:2342;F9XQ56#PHI:2442;G2WWK9#PHI:2712;A5H7H0#PHI:3128;G2X3W4#PHI:2711
VdPevD1	4102	1	1	173	45	35	12	VdPevD1	G2WWV6#PHI:8520
VdSCP7	9	1	1	2	0	0	0	VdSCP7	G2X9W2#PHI:7129
Vdlsc1	7960	1	0	572	117	87	34	Vdlsc1	.
VpNPP1	3819	5	6	146	26	14	8	BfNep1;FoeNEP1;VdNEP;MpNEP1_2;MpNEP1_1	Q0E7H5#PHI:2341;Q0E7H7#PHI:2342;G2WWK9#PHI:2712;F9XQ56#PHI:2442;A5H7H0#PHI:3128;G2X3W4#PHI:2711
XAvrBs2_1	3457	0	0	281	55	34	15	.	.
XAvrBs2_2	3494	0	0	279	52	33	15	.	.
XAvrBs2_3	3493	0	0	288	55	33	14	.	.
XP003298007.1	158	14	4	28	8	6	3	XP003298007.1;EXF72942.1;CCE26799.1;CCE26798.1;EKG15312.1;Fom_2;FOMG_19011;ChEC13;EUN25607.1;EUC36307.1;EUC44184.1;PnToxA;PtrToxA;ChToxA;AKM21218.1	W9ZT25#PHI:5067;Q0TVA4#PHI:1081;P78737#PHI:534__PHI:8380;M2URZ2#PHI:4924
XP_001800520.1	3267	28	2	490	110	94	25	KXT12958.1;XP_001800520.1;XP_001935864.1;KNG46663.1;XP_008025738.1;OAL46779.1;XP_007580207.1;XP_007686215.1;KEQ67658.1;XP_014077357.1;EME45057.1;XP_007699156.1;XP_016761200.1;KJY01809.1;Zt6;OCK93132.1;XP_013431971.1;XP_018034946.1;XP_013344128.1;KEQ81621.1;XP_007678837.1;BgtE_10124;bghG001947000001001_CSEP0340;bgh03782_CSEP0152;BgtE_5665;BghBEC1054;BgtE_20090;bgh01362_CSEP0027	N1JJH4#PHI:6351__PHI:6356;N1JJ94#PHI:2903__PHI:8918
XP_001935864.1	3236	26	2	488	109	93	25	XP_001935864.1;KXT12958.1;XP_008025738.1;KNG46663.1;XP_001800520.1;XP_007686215.1;OAL46779.1;XP_014077357.1;KEQ67658.1;XP_007699156.1;XP_007580207.1;EME45057.1;XP_016761200.1;KJY01809.1;XP_018034946.1;OCK93132.1;Zt6;XP_013431971.1;XP_013344128.1;KEQ81621.1;XP_007678837.1;bghG001947000001001_CSEP0340;bgh03782_CSEP0152;BgtE_20090;BgtE_5665;BghBEC1054	N1JJH4#PHI:6351__PHI:6356;N1JJ94#PHI:2903__PHI:8918
XP_007580207.1	3297	28	2	492	109	93	25	XP_007580207.1;KXT12958.1;KEQ67658.1;EME45057.1;XP_008025738.1;XP_013431971.1;XP_013344128.1;XP_001935864.1;KJY01809.1;XP_001800520.1;Zt6;OCK93132.1;XP_016761200.1;XP_018034946.1;KEQ81621.1;KNG46663.1;XP_007686215.1;OAL46779.1;XP_014077357.1;XP_007699156.1;XP_007678837.1;BgtE_5665;bgh03782_CSEP0152;bghG001947000001001_CSEP0340;bgh01362_CSEP0027;BgtE_20090;BgtE_10117;BghBEC1054	N1JJH4#PHI:6351__PHI:6356;N1JJ94#PHI:2903__PHI:8918
XP_007678837.1	3191	31	2	484	108	93	25	KXT12958.1;KEQ67658.1;EME45057.1;XP_007678837.1;XP_008025738.1;OCK93132.1;XP_018034946.1;XP_007580207.1;XP_013431971.1;KJY01809.1;XP_013344128.1;Zt6;KEQ81621.1;XP_001800520.1;XP_016761200.1;XP_001935864.1;KNG46663.1;XP_014077357.1;XP_007686215.1;OAL46779.1;XP_007699156.1;bgh03782_CSEP0152;bgh01362_CSEP0027;bghG001947000001001_CSEP0340;BgtE_5665;BghBEC1054;BgtE_10117;BgtE_20090;BgtE_20026;bgh01363…	N1JJH4#PHI:6351__PHI:6356;N1JJ94#PHI:2903__PHI:8918
XP_007686215.1	3256	25	1	485	109	93	25	XP_007686215.1;KNG46663.1;XP_014077357.1;XP_001935864.1;KXT12958.1;OAL46779.1;XP_007699156.1;XP_008025738.1;XP_001800520.1;XP_007580207.1;KEQ67658.1;EME45057.1;XP_016761200.1;KJY01809.1;Zt6;XP_018034946.1;XP_013431971.1;OCK93132.1;XP_013344128.1;KEQ81621.1;XP_007678837.1;bghG001947000001001_CSEP0340;BgtE_20090;BgtE_5665;bgh03782_CSEP0152	N1JJH4#PHI:6351__PHI:6356
XP_007699156.1	3244	27	2	483	108	92	25	XP_007686215.1;XP_014077357.1;XP_007699156.1;KNG46663.1;XP_001935864.1;OAL46779.1;KXT12958.1;XP_008025738.1;XP_001800520.1;XP_007580207.1;KEQ67658.1;EME45057.1;XP_016761200.1;KJY01809.1;Zt6;OCK93132.1;XP_018034946.1;XP_013431971.1;XP_013344128.1;KEQ81621.1;XP_007678837.1;bghG001947000001001_CSEP0340;BgtE_20090;BgtE_5665;bgh03782_CSEP0152;BghBEC1054;bgh01362_CSEP0027	N1JJH4#PHI:6351__PHI:6356;N1JJ94#PHI:2903__PHI:8918
XP_008025738.1	3253	31	2	488	109	94	25	XP_008025738.1;KXT12958.1;EME45057.1;XP_001935864.1;KNG46663.1;XP_007686215.1;KEQ67658.1;XP_007580207.1;XP_001800520.1;OAL46779.1;XP_014077357.1;XP_007699156.1;KJY01809.1;OCK93132.1;Zt6;XP_013431971.1;XP_018034946.1;XP_016761200.1;XP_013344128.1;XP_007678837.1;KEQ81621.1;bgh01362_CSEP0027;BgtE_5665;BgtE_20090;bghG001947000001001_CSEP0340;BgtE_10117;bgh03782_CSEP0152;BghBEC1054;BgtE_20026;bgh01363…	N1JJH4#PHI:6351__PHI:6356;N1JJ94#PHI:2903__PHI:8918
XP_013344128.1	3238	31	2	486	107	93	25	KEQ67658.1;KXT12958.1;XP_013431971.1;XP_013344128.1;OCK93132.1;KEQ81621.1;XP_007580207.1;EME45057.1;XP_008025738.1;Zt6;KJY01809.1;XP_018034946.1;XP_016761200.1;XP_001800520.1;XP_001935864.1;XP_007686215.1;XP_007678837.1;XP_014077357.1;KNG46663.1;XP_007699156.1;OAL46779.1;BgtE_5665;BghBEC1054;bgh01362_CSEP0027;bgh03782_CSEP0152;BgtE_20090;bghG001947000001001_CSEP0340;BgtE_10117;BgtE_20026;BgtE_584…	N1JJH4#PHI:6351__PHI:6356;N1JJ94#PHI:2903__PHI:8918
XP_013431971.1	3234	29	2	490	108	94	25	KEQ67658.1;KXT12958.1;XP_013431971.1;XP_013344128.1;OCK93132.1;EME45057.1;KEQ81621.1;XP_007580207.1;XP_008025738.1;KJY01809.1;Zt6;XP_018034946.1;XP_001935864.1;XP_016761200.1;XP_001800520.1;XP_007686215.1;XP_014077357.1;KNG46663.1;XP_007678837.1;XP_007699156.1;OAL46779.1;BgtE_5665;bgh01362_CSEP0027;bgh03782_CSEP0152;BghBEC1054;BgtE_10117;bghG001947000001001_CSEP0340;BgtE_20090;BgtE_20026	N1JJH4#PHI:6351__PHI:6356;N1JJ94#PHI:2903__PHI:8918
XP_014077357.1	3256	25	1	484	109	93	25	XP_007686215.1;XP_014077357.1;XP_001935864.1;XP_007699156.1;KXT12958.1;KNG46663.1;OAL46779.1;XP_008025738.1;XP_001800520.1;XP_007580207.1;KEQ67658.1;EME45057.1;XP_016761200.1;KJY01809.1;XP_018034946.1;Zt6;OCK93132.1;XP_013431971.1;XP_013344128.1;KEQ81621.1;XP_007678837.1;bghG001947000001001_CSEP0340;BgtE_20090;BgtE_5665;bgh03782_CSEP0152	N1JJH4#PHI:6351__PHI:6356
XP_016761200.1	3293	31	2	491	109	94	25	KXT12958.1;XP_016761200.1;KJY01809.1;Zt6;XP_007580207.1;KEQ67658.1;EME45057.1;XP_008025738.1;XP_001935864.1;XP_001800520.1;XP_013431971.1;XP_018034946.1;OCK93132.1;KNG46663.1;XP_007686215.1;XP_013344128.1;XP_014077357.1;OAL46779.1;KEQ81621.1;XP_007699156.1;XP_007678837.1;BgtE_10124;bghG001947000001001_CSEP0340;bgh01362_CSEP0027;BgtE_20090;bgh03782_CSEP0152;BgtE_5665;BgtE_10117;BghBEC1054;bgh02877…	N1JJH4#PHI:6351__PHI:6356;N1JJ94#PHI:2903__PHI:8918
XP_018034946.1	3205	33	2	489	110	95	25	XP_018034946.1;KXT12958.1;KEQ67658.1;XP_007580207.1;EME45057.1;XP_008025738.1;XP_013431971.1;XP_001935864.1;KJY01809.1;XP_013344128.1;OCK93132.1;Zt6;KEQ81621.1;XP_016761200.1;XP_001800520.1;KNG46663.1;XP_007686215.1;XP_007678837.1;XP_014077357.1;XP_007699156.1;OAL46779.1;BgtE_10124;bgh03782_CSEP0152;bgh01362_CSEP0027;bghG001947000001001_CSEP0340;BgtE_20090;BgtE_10117;BghBEC1054;BgtE_5665;bgh02877…	N1JJH4#PHI:6351__PHI:6356;N1JJ94#PHI:2903__PHI:8918
XTAL	76501	0	12	12741	1566	1006	117	.	I1RUC7#PHI:1260;Q4I8B6#PHI:1675;G4MPI2#PHI:2009;I1RK32#PHI:1293__PHI:3853;G4NA99#PHI:2988;O74205#PHI:233__PHI:6810;I1S0Z2#PHI:1296;B8N780#PHI:7726;I1S3J7#PHI:1424;I1S2J8#PHI:9037;G4MYY5#PHI:7993;I1RX04#PHI:1406
XopAC	28224	0	12	3901	801	576	129	.	I1RCC9#PHI:3089__PHI:4174;E9F4P0#PHI:3069;O13328#PHI:81__PHI:6817;J4UTE1#PHI:3068;K9FEW0#PHI:6681;Q9HFT8#PHI:204;Q75T35#PHI:332;Q9C443#PHI:241;Q9P880#PHI:240__PHI:2368;P49606#PHI:22;Q4WJH3#PHI:6752;I1REK5#PHI:733
XopAD	15984	0	0	3391	475	343	41	.	.
XopAE	26783	0	12	3952	817	603	119	.	E9F4P0#PHI:3069;I1RCC9#PHI:3089__PHI:4174;Q75T35#PHI:332;O13328#PHI:81__PHI:6817;J4UTE1#PHI:3068;K9FEW0#PHI:6681;P49606#PHI:22;Q9C443#PHI:241;Q9P880#PHI:240__PHI:2368;Q9HFT8#PHI:204;Q4WJH3#PHI:6752;I1REK5#PHI:733
XopAL	1	0	0	1	0	0	0	.	.
XopC1	1	0	0	1	1	1	1	.	.
XopD	6015	0	1	1338	228	174	90	.	Q6FPN2#PHI:6468
XopG1	1	0	0	1	0	0	0	.	.
XopG2	1	0	0	1	0	0	0	.	.
XopH	9811	0	6	838	162	96	44	.	G4N549#PHI:7273;L7T9I5#PHI:3595;P43078#PHI:66__PHI:6828;A0A0D1E0C2#PHI:8762;I1RM09#PHI:2325__PHI:2502__PHI:5724;G4NAJ8#PHI:6223
XopL1	28365	0	13	4124	834	613	115	.	J4UTE1#PHI:3068;I1RCC9#PHI:3089__PHI:4174;E9F4P0#PHI:3069;O13328#PHI:81__PHI:6817;Q75T35#PHI:332;Q9P880#PHI:240__PHI:2368;Q9C443#PHI:241;K9FEW0#PHI:6681;P49606#PHI:22;Q9HFT8#PHI:204;Q4WJH3#PHI:6752;I1REK5#PHI:733;G4MPA8#PHI:890
XopL2	34611	0	13	5102	961	725	133	.	E9F4P0#PHI:3069;O13328#PHI:81__PHI:6817;Q9P880#PHI:240__PHI:2368;I1RCC9#PHI:3089__PHI:4174;J4UTE1#PHI:3068;Q9HFT8#PHI:204;K9FEW0#PHI:6681;Q75T35#PHI:332;Q9C443#PHI:241;P49606#PHI:22;Q4WJH3#PHI:6752;I1REK5#PHI:733;G4MPA8#PHI:890
XopL3	30984	0	13	4468	892	660	123	.	I1RCC9#PHI:3089__PHI:4174;E9F4P0#PHI:3069;J4UTE1#PHI:3068;O13328#PHI:81__PHI:6817;Q9P880#PHI:240__PHI:2368;Q75T35#PHI:332;Q9C443#PHI:241;K9FEW0#PHI:6681;P49606#PHI:22;Q9HFT8#PHI:204;Q4WJH3#PHI:6752;I1REK5#PHI:733;G4MPA8#PHI:890
XopP1	1	0	0	0	0	0	0	.	.
XopQ1	2999	0	0	209	40	27	17	.	.
XopQ2	2989	0	0	206	40	27	17	.	.
XopQ3	2990	0	0	209	40	27	17	.	.
XopT	171536	0	32	7333	937	603	125	.	C4YFX2#PHI:211__PHI:6806;Q8J214#PHI:346;G4MUR7#PHI:4475;B0Y4S0#PHI:4677;Q4WQK8#PHI:6111;P83774#PHI:3514;A0AUJ1#PHI:4182;Q6XSF5#PHI:334;Q6XPX0#PHI:300__PHI:2826;I1RJS2#PHI:1015;I2DB61#PHI:2310;O14435#PHI:65;Q8NK86#PHI:311;Q4WQ36#PHI:6751;A4RJV3#PHI:6135__PHI:6636;Q4X1Y0#PHI:2514;E3QJS8#PHI:5302;F8SM03#PHI:2179;W7MG03#PHI:7141;I1RDG9#PHI:1628;Q2TJF8#PHI:731__PHI:2345;B8Q8Z5#PHI:2155;G4MSX7#PHI:772_…
Zt103264	2	1	1	1	0	0	0	Zt103264	F9X3Q1#PHI:6547
Zt80707	1	1	1	1	0	0	0	Zt80707	F9XB78#PHI:6546
Zt89160	7759	1	1	679	112	71	13	Zt89160	F9WZ47#PHI:6548
ZtAvrStb6	36	1	0	3	1	1	1	ZtAvrStb6	.
ZtNIP1	1123	2	1	212	49	40	12	ZtNIP1;CfEcp2	Q00365#PHI:71__PHI:5486__PHI:5544__PHI:5559
ZtNIP2	5112	1	3	349	65	41	13	ZtNIP2	Q4WZA3#PHI:7693;Q4WQM5#PHI:7692;Q4WHA4#PHI:7694
bgh01362_CSEP0027	3251	48	4	474	110	95	24	KXT12958.1;XP_018034946.1;EME45057.1;KEQ67658.1;XP_008025738.1;KJY01809.1;Zt6;XP_007580207.1;OCK93132.1;XP_016761200.1;XP_007678837.1;XP_001935864.1;KNG46663.1;XP_013431971.1;XP_001800520.1;XP_013344128.1;XP_007686215.1;XP_014077357.1;XP_007699156.1;OAL46779.1;KEQ81621.1;bgh01362_CSEP0027;BgtE_10117;BgtE_5665;BgtE_20000;bghG001947000001001_CSEP0340;BgtE_20026;BghBEC1054;BgtE_20090;BgtE_5843;bgh01…	N1JJ94#PHI:2903__PHI:8918;N1JJH4#PHI:6351__PHI:6356;N1JJX4#PHI:2898;N1J904#PHI:4622
bgh01363_CSEP0028	3099	47	3	463	108	93	24	KXT12958.1;KEQ67658.1;XP_018034946.1;XP_008025738.1;EME45057.1;KJY01809.1;OCK93132.1;Zt6;XP_001935864.1;KNG46663.1;XP_016761200.1;XP_007580207.1;XP_007678837.1;XP_001800520.1;XP_007699156.1;XP_007686215.1;OAL46779.1;XP_014077357.1;XP_013431971.1;XP_013344128.1;KEQ81621.1;bgh01363_CSEP0028;bgh01362_CSEP0027;BghBEC1054;BgtE_20090;BgtE_10117;bghG001947000001001_CSEP0340;BgtE_5843;BgtE_5665;bgh03782_…	N1JJ94#PHI:2903__PHI:8918;N1JJH4#PHI:6351__PHI:6356;N1JJX4#PHI:2898
bgh02875_CSEP0065	3129	48	4	465	108	93	25	KXT12958.1;XP_018034946.1;KEQ67658.1;XP_008025738.1;EME45057.1;XP_007678837.1;Zt6;KJY01809.1;XP_007580207.1;XP_001935864.1;OCK93132.1;KNG46663.1;XP_016761200.1;XP_001800520.1;XP_013431971.1;XP_013344128.1;XP_007686215.1;XP_007699156.1;XP_014077357.1;OAL46779.1;KEQ81621.1;BghBEC1054;BgtE_5843;bgh01362_CSEP0027;BgtE_10117;BgtE_5665;BgtE_20090;bghG001947000001001_CSEP0340;bgh01363_CSEP0028;BgtE_5842…	N1JJ94#PHI:2903__PHI:8918;N1JJH4#PHI:6351__PHI:6356;N1JJX4#PHI:2898;N1J904#PHI:4622
bgh02877_CSEP0066	3162	47	3	474	109	92	25	KXT12958.1;XP_018034946.1;KEQ67658.1;EME45057.1;KJY01809.1;XP_008025738.1;Zt6;OCK93132.1;XP_007678837.1;XP_001935864.1;XP_007580207.1;XP_016761200.1;XP_007699156.1;XP_001800520.1;XP_007686215.1;XP_014077357.1;KNG46663.1;XP_013431971.1;XP_013344128.1;OAL46779.1;KEQ81621.1;BghBEC1054;bgh01362_CSEP0027;BgtE_5843;BgtE_10117;BgtE_5665;bghG001947000001001_CSEP0340;BgtE_5842;bgh02877_CSEP0066;BgtE_5846;…	N1JJ94#PHI:2903__PHI:8918;N1JJH4#PHI:6351__PHI:6356;N1JJX4#PHI:2898
bgh03782_CSEP0152	3126	44	3	475	109	92	24	XP_018034946.1;KXT12958.1;EME45057.1;KEQ67658.1;OCK93132.1;XP_008025738.1;Zt6;KJY01809.1;XP_001935864.1;XP_007580207.1;XP_001800520.1;XP_007686215.1;KNG46663.1;XP_007678837.1;XP_013431971.1;XP_016761200.1;XP_014077357.1;XP_013344128.1;XP_007699156.1;KEQ81621.1;OAL46779.1;bgh03782_CSEP0152;BgtE_10124;bgh01362_CSEP0027;BghBEC1054;BgtE_10117;BgtE_5665;BgtE_20026;bghG001947000001001_CSEP0340;BgtE_200…	N1JJ94#PHI:2903__PHI:8918;N1JJH4#PHI:6351__PHI:6356;N1JJX4#PHI:2898
bgh06532_CSEP0264_BEC1011	3188	48	4	473	109	94	25	KXT12958.1;XP_018034946.1;KEQ67658.1;EME45057.1;KJY01809.1;XP_008025738.1;Zt6;XP_007678837.1;OCK93132.1;KNG46663.1;XP_001800520.1;XP_001935864.1;XP_007580207.1;XP_016761200.1;XP_007699156.1;XP_007686215.1;XP_013431971.1;XP_014077357.1;OAL46779.1;XP_013344128.1;KEQ81621.1;bgh01362_CSEP0027;BghBEC1054;BgtE_10117;BgtE_5665;BgtE_20090;BgtE_5843;bghG001947000001001_CSEP0340;BgtE_10124;bgh01363_CSEP002…	N1JJ94#PHI:2903__PHI:8918;N1JJH4#PHI:6351__PHI:6356;N1JJX4#PHI:2898;N1J904#PHI:4622
bghG001947000001001_CSEP0340	3087	48	4	462	107	91	24	KXT12958.1;XP_018034946.1;KEQ67658.1;EME45057.1;XP_008025738.1;KJY01809.1;Zt6;XP_001935864.1;OCK93132.1;XP_007580207.1;XP_007678837.1;XP_001800520.1;XP_013431971.1;XP_016761200.1;XP_013344128.1;XP_014077357.1;KNG46663.1;XP_007686215.1;KEQ81621.1;XP_007699156.1;OAL46779.1;BghBEC1054;bgh01362_CSEP0027;bghG001947000001001_CSEP0340;BgtE_5843;BgtE_5665;BgtE_10117;BgtE_20026;bgh03782_CSEP0152;BgtE_2000…	N1JJ94#PHI:2903__PHI:8918;N1JJH4#PHI:6351__PHI:6356;N1JJX4#PHI:2898;N1J904#PHI:4622
bghG002857000001001_CSEP0371	2737	47	3	432	102	86	23	KXT12958.1;XP_008025738.1;XP_018034946.1;KEQ67658.1;OCK93132.1;EME45057.1;XP_001800520.1;KJY01809.1;Zt6;KNG46663.1;XP_001935864.1;XP_007580207.1;XP_013431971.1;XP_007686215.1;XP_007699156.1;XP_014077357.1;XP_016761200.1;XP_013344128.1;XP_007678837.1;OAL46779.1;KEQ81621.1;bghG002857000001001_CSEP0371;BgtE_5665;BghAvr_a13;BgtE_20026;bghG002872000001001_CSEP0374;BgtE_20025;bgh01362_CSEP0027;BghBEC10…	N1JJ94#PHI:2903__PHI:8918;N1JJH4#PHI:6351__PHI:6356;N1JJX4#PHI:2898
bghG002872000001001_CSEP0374	3210	48	4	463	107	91	23	KXT12958.1;XP_018034946.1;EME45057.1;XP_008025738.1;KEQ67658.1;KJY01809.1;Zt6;XP_007678837.1;XP_007580207.1;XP_001935864.1;OCK93132.1;XP_016761200.1;XP_013431971.1;KNG46663.1;XP_014077357.1;XP_001800520.1;XP_007699156.1;XP_007686215.1;XP_013344128.1;OAL46779.1;KEQ81621.1;BgtE_5665;bgh01362_CSEP0027;bghG002872000001001_CSEP0374;BgtE_20026;BgtE_10117;BghBEC1054;bghG001947000001001_CSEP0340;BgtE_200…	N1JJH4#PHI:6351__PHI:6356;N1JJ94#PHI:2903__PHI:8918;N1JJX4#PHI:2898;N1J904#PHI:4622
bghG008575000001001_CSEP0486	3188	48	4	473	109	94	25	KXT12958.1;XP_018034946.1;KEQ67658.1;EME45057.1;KJY01809.1;XP_008025738.1;Zt6;XP_007678837.1;OCK93132.1;KNG46663.1;XP_001800520.1;XP_001935864.1;XP_007580207.1;XP_016761200.1;XP_007699156.1;XP_007686215.1;XP_013431971.1;XP_014077357.1;OAL46779.1;XP_013344128.1;KEQ81621.1;bgh01362_CSEP0027;BghBEC1054;BgtE_10117;BgtE_5665;BgtE_20090;BgtE_5843;bghG001947000001001_CSEP0340;BgtE_10124;bgh01363_CSEP002…	N1JJ94#PHI:2903__PHI:8918;N1JJH4#PHI:6351__PHI:6356;N1JJX4#PHI:2898;N1J904#PHI:4622

## Sheet: hmmer_vs_components
	PC_001EWQ	PC_00276B	PC_00D94K	PC_00DXJA	PC_00GZGP	PC_00HH7V	PC_00NROE	PC_00PLZF	PC_00PY60	PC_00ZF7V	PC_011E13	PC_0144K8	PC_014PA9	PC_016E7M	PC_01ANVM	PC_01DKY2	PC_01HPCF	PC_01OETC	PC_01OWJN	PC_01TBQY	PC_022BD9	PC_02ALJ9	PC_02BMLW	PC_02EHK0	PC_02ELWZ	PC_02J8YC	PC_02LJVJ	PC_02O8L1	PC_02QPYA	PC_02RK67	PC_02W1ZZ	PC_02Y7FL	PC_02ZN8N	PC_030GYR	PC_032CKH	PC_03B2DN	PC_03BSKP	PC_03M27E	PC_03PRB1	PC_03VR5X	PC_03ZG0S	PC_04535Q	PC_045SAO	PC_049RVC	PC_04E9WQ	PC_04IDXX	PC_04P5RO	PC_04X9BI	PC_04YPRX
AKM21218.1	.	.	.	.	.	.	.	.	.	.	.	.	.	.	.	.	.	.	.	.	.	.	.	.	.	.	.	.	.	.	.	.	.	.	.	PnToxA;ChToxA;PtrToxA	.	.	.	.	.	.	.	.	.	.	.	.	.
ALVi.1389.1	.	.	.	.	.	.	.	.	.	.	ALVi.Vi1.8;ALVi.1389.12;ALVp_11032.3;ALVi.Vi1.9;ALVp_11032.6;ALVi.Vi1.15;ALVi.Vi1.10;ALVi.Vi1.22	.	.	.	.	.	.	.	.	.	.	.	.	.	.	.	.	.	.	.	.	.	.	.	.	.	.	.	.	.	.	.	.	.	.	.	.	.	.
ALVi.1389.10	.	.	.	.	.	.	.	.	.	.	ALVi.Vi1.8;ALVi.1389.12;ALVp_11032.3;ALVi.Vi1.9;ALVp_11032.6;ALVi.Vi1.15;ALVi.Vi1.10;ALVi.Vi1.22	.	.	.	.	.	.	.	.	.	.	.	.	.	.	.	.	.	.	.	.	.	.	.	.	.	.	.	.	.	.	.	.	.	.	.	.	.	.
ALVi.1389.11	.	.	.	.	.	.	.	.	.	.	ALVi.Vi1.8;ALVi.1389.12;ALVp_11032.3;ALVi.Vi1.9;ALVp_11032.6;ALVi.Vi1.15;ALVi.Vi1.10;ALVi.Vi1.22	.	.	.	.	.	.	.	.	.	.	.	.	.	.	.	.	.	.	.	.	.	.	.	.	.	.	.	.	.	.	.	.	.	.	.	.	.	.
ALVi.1389.12	.	.	.	.	.	.	.	.	.	.	ALVi.Vi1.8;ALVi.1389.12;ALVp_11032.3;ALVi.Vi1.9;ALVp_11032.6;ALVi.Vi1.15;ALVi.Vi1.10;ALVi.Vi1.22	.	.	.	.	.	.	.	.	.	.	.	.	.	.	.	.	.	.	.	.	.	.	.	.	.	.	.	.	.	.	.	.	.	.	.	.	.	.
ALVi.1389.13	.	.	.	.	.	.	.	.	.	.	ALVi.Vi1.8;ALVi.1389.12;ALVp_11032.3;ALVi.Vi1.9;ALVp_11032.6;ALVi.Vi1.15;ALVi.Vi1.10;ALVi.Vi1.22	.	.	.	.	.	.	.	.	.	.	.	.	.	.	.	.	.	.	.	.	.	.	.	.	.	.	.	.	.	.	.	.	.	.	.	.	.	.
ALVi.1389.14	.	.	.	.	.	.	.	.	.	.	ALVi.Vi1.8;ALVi.1389.12;ALVp_11032.3;ALVi.Vi1.9;ALVp_11032.6;ALVi.Vi1.15;ALVi.Vi1.10;ALVi.Vi1.22	.	.	.	.	.	.	.	.	.	.	.	.	.	.	.	.	.	.	.	.	.	.	.	.	.	.	.	.	.	.	.	.	.	.	.	.	.	.
ALVi.1389.15	.	.	.	.	.	.	.	.	.	.	ALVi.Vi1.8;ALVi.1389.12;ALVp_11032.3;ALVi.Vi1.9;ALVp_11032.6;ALVi.Vi1.15;ALVi.Vi1.10;ALVi.Vi1.22	.	.	.	.	.	.	.	.	.	.	.	.	.	.	.	.	.	.	.	.	.	.	.	.	.	.	.	.	.	.	.	.	.	.	.	.	.	.
ALVi.1389.16	.	.	.	.	.	.	.	.	.	.	ALVi.Vi1.8;ALVi.1389.12;ALVp_11032.3;ALVi.Vi1.9;ALVp_11032.6;ALVi.Vi1.15;ALVi.Vi1.10;ALVi.Vi1.22	.	.	.	.	.	.	.	.	.	.	.	.	.	.	.	.	.	.	.	.	.	.	.	.	.	.	.	.	.	.	.	.	.	.	.	.	.	.
ALVi.1389.2	.	.	.	.	.	.	.	.	.	.	ALVi.Vi1.8;ALVi.1389.12;ALVp_11032.3;ALVi.Vi1.9;ALVp_11032.6;ALVi.Vi1.15;ALVi.Vi1.10;ALVi.Vi1.22	.	.	.	.	.	.	.	.	.	.	.	.	.	.	.	.	.	.	.	.	.	.	.	.	.	.	.	.	.	.	.	.	.	.	.	.	.	.
ALVi.1389.3	.	.	.	.	.	.	.	.	.	.	ALVi.Vi1.8;ALVi.1389.12;ALVp_11032.3;ALVi.Vi1.9;ALVp_11032.6;ALVi.Vi1.15;ALVi.Vi1.10;ALVi.Vi1.22	.	.	.	.	.	.	.	.	.	.	.	.	.	.	.	.	.	.	.	.	.	.	.	.	.	.	.	.	.	.	.	.	.	.	.	.	.	.
ALVi.1389.4	.	.	.	.	.	.	.	.	.	.	ALVi.Vi1.8;ALVi.1389.12;ALVp_11032.3;ALVi.Vi1.9;ALVp_11032.6;ALVi.Vi1.15;ALVi.Vi1.10;ALVi.Vi1.22	.	.	.	.	.	.	.	.	.	.	.	.	.	.	.	.	.	.	.	.	.	.	.	.	.	.	.	.	.	.	.	.	.	.	.	.	.	.
ALVi.1389.5	.	.	.	.	.	.	.	.	.	.	ALVi.Vi1.8;ALVi.1389.12;ALVp_11032.3;ALVi.Vi1.9;ALVp_11032.6;ALVi.Vi1.15;ALVi.Vi1.10;ALVi.Vi1.22	.	.	.	.	.	.	.	.	.	.	.	.	.	.	.	.	.	.	.	.	.	.	.	.	.	.	.	.	.	.	.	.	.	.	.	.	.	.
ALVi.1389.6	.	.	.	.	.	.	.	.	.	.	ALVi.Vi1.8;ALVi.1389.12;ALVp_11032.3;ALVi.Vi1.9;ALVp_11032.6;ALVi.Vi1.15;ALVi.Vi1.10;ALVi.Vi1.22	.	.	.	.	.	.	.	.	.	.	.	.	.	.	.	.	.	.	.	.	.	.	.	.	.	.	.	.	.	.	.	.	.	.	.	.	.	.
ALVi.1389.7	.	.	.	.	.	.	.	.	.	.	ALVi.Vi1.8;ALVi.1389.12;ALVp_11032.3;ALVi.Vi1.9;ALVp_11032.6;ALVi.Vi1.15;ALVi.Vi1.10;ALVi.Vi1.22	.	.	.	.	.	.	.	.	.	.	.	.	.	.	.	.	.	.	.	.	.	.	.	.	.	.	.	.	.	.	.	.	.	.	.	.	.	.
ALVi.1389.8	.	.	.	.	.	.	.	.	.	.	ALVi.Vi1.8;ALVi.1389.12;ALVp_11032.3;ALVi.Vi1.9;ALVp_11032.6;ALVi.Vi1.15;ALVi.Vi1.10;ALVi.Vi1.22	.	.	.	.	.	.	.	.	.	.	.	.	.	.	.	.	.	.	.	.	.	.	.	.	.	.	.	.	.	.	.	.	.	.	.	.	.	.
ALVi.1389.9	.	.	.	.	.	.	.	.	.	.	ALVi.Vi1.8;ALVi.1389.12;ALVp_11032.3;ALVi.Vi1.9;ALVp_11032.6;ALVi.Vi1.15;ALVi.Vi1.10;ALVi.Vi1.22	.	.	.	.	.	.	.	.	.	.	.	.	.	.	.	.	.	.	.	.	.	.	.	.	.	.	.	.	.	.	.	.	.	.	.	.	.	.
ALVi.Vi1.1	.	.	.	.	.	.	.	.	.	.	ALVi.Vi1.8;ALVi.1389.12;ALVp_11032.3;ALVi.Vi1.9;ALVp_11032.6;ALVi.Vi1.15;ALVi.Vi1.10;ALVi.Vi1.22	.	.	.	.	.	.	.	.	.	.	.	.	.	.	.	.	.	.	.	.	.	.	.	.	.	.	.	.	.	.	.	.	.	.	.	.	.	.
ALVi.Vi1.10	.	.	.	.	.	.	.	.	.	.	ALVi.Vi1.8;ALVi.1389.12;ALVp_11032.3;ALVi.Vi1.9;ALVp_11032.6;ALVi.Vi1.15;ALVi.Vi1.10;ALVi.Vi1.22	.	.	.	.	.	.	.	.	.	.	.	.	.	.	.	.	.	.	.	.	.	.	.	.	.	.	.	.	.	.	.	.	.	.	.	.	.	.
ALVi.Vi1.11	.	.	.	.	.	.	.	.	.	.	ALVi.Vi1.8;ALVi.1389.12;ALVp_11032.3;ALVi.Vi1.9;ALVp_11032.6;ALVi.Vi1.15;ALVi.Vi1.10;ALVi.Vi1.22	.	.	.	.	.	.	.	.	.	.	.	.	.	.	.	.	.	.	.	.	.	.	.	.	.	.	.	.	.	.	.	.	.	.	.	.	.	.
ALVi.Vi1.12	.	.	.	.	.	.	.	.	.	.	ALVi.Vi1.8;ALVi.1389.12;ALVp_11032.3;ALVi.Vi1.9;ALVp_11032.6;ALVi.Vi1.15;ALVi.Vi1.10;ALVi.Vi1.22	.	.	.	.	.	.	.	.	.	.	.	.	.	.	.	.	.	.	.	.	.	.	.	.	.	.	.	.	.	.	.	.	.	.	.	.	.	.
ALVi.Vi1.13	.	.	.	.	.	.	.	.	.	.	ALVi.Vi1.8;ALVi.1389.12;ALVp_11032.3;ALVi.Vi1.9;ALVp_11032.6;ALVi.Vi1.15;ALVi.Vi1.10;ALVi.Vi1.22	.	.	.	.	.	.	.	.	.	.	.	.	.	.	.	.	.	.	.	.	.	.	.	.	.	.	.	.	.	.	.	.	.	.	.	.	.	.
ALVi.Vi1.14	.	.	.	.	.	.	.	.	.	.	ALVi.Vi1.8;ALVi.1389.12;ALVp_11032.3;ALVi.Vi1.9;ALVp_11032.6;ALVi.Vi1.15;ALVi.Vi1.10;ALVi.Vi1.22	.	.	.	.	.	.	.	.	.	.	.	.	.	.	.	.	.	.	.	.	.	.	.	.	.	.	.	.	.	.	.	.	.	.	.	.	.	.
ALVi.Vi1.15	.	.	.	.	.	.	.	.	.	.	ALVi.Vi1.8;ALVi.1389.12;ALVp_11032.3;ALVi.Vi1.9;ALVp_11032.6;ALVi.Vi1.15;ALVi.Vi1.10;ALVi.Vi1.22	.	.	.	.	.	.	.	.	.	.	.	.	.	.	.	.	.	.	.	.	.	.	.	.	.	.	.	.	.	.	.	.	.	.	.	.	.	.
ALVi.Vi1.16	.	.	.	.	.	.	.	.	.	.	ALVi.Vi1.8;ALVi.1389.12;ALVp_11032.3;ALVi.Vi1.9;ALVp_11032.6;ALVi.Vi1.15;ALVi.Vi1.10;ALVi.Vi1.22	.	.	.	.	.	.	.	.	.	.	.	.	.	.	.	.	.	.	.	.	.	.	.	.	.	.	.	.	.	.	.	.	.	.	.	.	.	.
ALVi.Vi1.17	.	.	.	.	.	.	.	.	.	.	ALVi.Vi1.8;ALVi.1389.12;ALVp_11032.3;ALVi.Vi1.9;ALVp_11032.6;ALVi.Vi1.15;ALVi.Vi1.10;ALVi.Vi1.22	.	.	.	.	.	.	.	.	.	.	.	.	.	.	.	.	.	.	.	.	.	.	.	.	.	.	.	.	.	.	.	.	.	.	.	.	.	.
ALVi.Vi1.18	.	.	.	.	.	.	.	.	.	.	ALVi.Vi1.8;ALVi.1389.12;ALVp_11032.3;ALVi.Vi1.9;ALVp_11032.6;ALVi.Vi1.15;ALVi.Vi1.10;ALVi.Vi1.22	.	.	.	.	.	.	.	.	.	.	.	.	.	.	.	.	.	.	.	.	.	.	.	.	.	.	.	.	.	.	.	.	.	.	.	.	.	.
ALVi.Vi1.19	.	.	.	.	.	.	.	.	.	.	ALVi.Vi1.8;ALVi.1389.12;ALVp_11032.3;ALVi.Vi1.9;ALVp_11032.6;ALVi.Vi1.15;ALVi.Vi1.10;ALVi.Vi1.22	.	.	.	.	.	.	.	.	.	.	.	.	.	.	.	.	.	.	.	.	.	.	.	.	.	.	.	.	.	.	.	.	.	.	.	.	.	.
ALVi.Vi1.2	.	.	.	.	.	.	.	.	.	.	ALVi.Vi1.8;ALVi.1389.12;ALVp_11032.3;ALVi.Vi1.9;ALVp_11032.6;ALVi.Vi1.15;ALVi.Vi1.10;ALVi.Vi1.22	.	.	.	.	.	.	.	.	.	.	.	.	.	.	.	.	.	.	.	.	.	.	.	.	.	.	.	.	.	.	.	.	.	.	.	.	.	.
ALVi.Vi1.20	.	.	.	.	.	.	.	.	.	.	ALVi.Vi1.8;ALVi.1389.12;ALVp_11032.3;ALVi.Vi1.9;ALVp_11032.6;ALVi.Vi1.15;ALVi.Vi1.10;ALVi.Vi1.22	.	.	.	.	.	.	.	.	.	.	.	.	.	.	.	.	.	.	.	.	.	.	.	.	.	.	.	.	.	.	.	.	.	.	.	.	.	.
ALVi.Vi1.21	.	.	.	.	.	.	.	.	.	.	ALVi.Vi1.8;ALVi.1389.12;ALVp_11032.3;ALVi.Vi1.9;ALVp_11032.6;ALVi.Vi1.15;ALVi.Vi1.10;ALVi.Vi1.22	.	.	.	.	.	.	.	.	.	.	.	.	.	.	.	.	.	.	.	.	.	.	.	.	.	.	.	.	.	.	.	.	.	.	.	.	.	.
ALVi.Vi1.22	.	.	.	.	.	.	.	.	.	.	ALVi.Vi1.8;ALVi.1389.12;ALVp_11032.3;ALVi.Vi1.9;ALVp_11032.6;ALVi.Vi1.15;ALVi.Vi1.10;ALVi.Vi1.22	.	.	.	.	.	.	.	.	.	.	.	.	.	.	.	.	.	.	.	.	.	.	.	.	.	.	.	.	.	.	.	.	.	.	.	.	.	.
ALVi.Vi1.23	.	.	.	.	.	.	.	.	.	.	ALVi.Vi1.8;ALVi.1389.12;ALVp_11032.3;ALVi.Vi1.9;ALVp_11032.6;ALVi.Vi1.15;ALVi.Vi1.10;ALVi.Vi1.22	.	.	.	.	.	.	.	.	.	.	.	.	.	.	.	.	.	.	.	.	.	.	.	.	.	.	.	.	.	.	.	.	.	.	.	.	.	.
ALVi.Vi1.24	.	.	.	.	.	.	.	.	.	.	ALVi.Vi1.8;ALVi.1389.12;ALVp_11032.3;ALVi.Vi1.9;ALVp_11032.6;ALVi.Vi1.15;ALVi.Vi1.10;ALVi.Vi1.22	.	.	.	.	.	.	.	.	.	.	.	.	.	.	.	.	.	.	.	.	.	.	.	.	.	.	.	.	.	.	.	.	.	.	.	.	.	.
ALVi.Vi1.3	.	.	.	.	.	.	.	.	.	.	ALVi.Vi1.8;ALVi.1389.12;ALVp_11032.3;ALVi.Vi1.9;ALVp_11032.6;ALVi.Vi1.15;ALVi.Vi1.10;ALVi.Vi1.22	.	.	.	.	.	.	.	.	.	.	.	.	.	.	.	.	.	.	.	.	.	.	.	.	.	.	.	.	.	.	.	.	.	.	.	.	.	.
ALVi.Vi1.4	.	.	.	.	.	.	.	.	.	.	ALVi.Vi1.8;ALVi.1389.12;ALVp_11032.3;ALVi.Vi1.9;ALVp_11032.6;ALVi.Vi1.15;ALVi.Vi1.10;ALVi.Vi1.22	.	.	.	.	.	.	.	.	.	.	.	.	.	.	.	.	.	.	.	.	.	.	.	.	.	.	.	.	.	.	.	.	.	.	.	.	.	.
ALVi.Vi1.5	.	.	.	.	.	.	.	.	.	.	ALVi.Vi1.8;ALVi.1389.12;ALVp_11032.3;ALVi.Vi1.9;ALVp_11032.6;ALVi.Vi1.15;ALVi.Vi1.10;ALVi.Vi1.22	.	.	.	.	.	.	.	.	.	.	.	.	.	.	.	.	.	.	.	.	.	.	.	.	.	.	.	.	.	.	.	.	.	.	.	.	.	.
ALVi.Vi1.6	.	.	.	.	.	.	.	.	.	.	ALVi.Vi1.8;ALVi.1389.12;ALVp_11032.3;ALVi.Vi1.9;ALVp_11032.6;ALVi.Vi1.15;ALVi.Vi1.10;ALVi.Vi1.22	.	.	.	.	.	.	.	.	.	.	.	.	.	.	.	.	.	.	.	.	.	.	.	.	.	.	.	.	.	.	.	.	.	.	.	.	.	.
ALVi.Vi1.7	.	.	.	.	.	.	.	.	.	.	ALVi.Vi1.8;ALVi.1389.12;ALVp_11032.3;ALVi.Vi1.9;ALVp_11032.6;ALVi.Vi1.15;ALVi.Vi1.10;ALVi.Vi1.22	.	.	.	.	.	.	.	.	.	.	.	.	.	.	.	.	.	.	.	.	.	.	.	.	.	.	.	.	.	.	.	.	.	.	.	.	.	.
ALVi.Vi1.8	.	.	.	.	.	.	.	.	.	.	ALVi.Vi1.8;ALVi.1389.12;ALVp_11032.3;ALVi.Vi1.9;ALVp_11032.6;ALVi.Vi1.15;ALVi.Vi1.10;ALVi.Vi1.22	.	.	.	.	.	.	.	.	.	.	.	.	.	.	.	.	.	.	.	.	.	.	.	.	.	.	.	.	.	.	.	.	.	.	.	.	.	.
ALVi.Vi1.9	.	.	.	.	.	.	.	.	.	.	ALVi.Vi1.8;ALVi.1389.12;ALVp_11032.3;ALVi.Vi1.9;ALVp_11032.6;ALVi.Vi1.15;ALVi.Vi1.10;ALVi.Vi1.22	.	.	.	.	.	.	.	.	.	.	.	.	.	.	.	.	.	.	.	.	.	.	.	.	.	.	.	.	.	.	.	.	.	.	.	.	.	.
ALVp_11032.1	.	.	.	.	.	.	.	.	.	.	ALVi.Vi1.8;ALVi.1389.12;ALVp_11032.3;ALVi.Vi1.9;ALVp_11032.6;ALVi.Vi1.15;ALVi.Vi1.10;ALVi.Vi1.22	.	.	.	.	.	.	.	.	.	.	.	.	.	.	.	.	.	.	.	.	.	.	.	.	.	.	.	.	.	.	.	.	.	.	.	.	.	.
ALVp_11032.10	.	.	.	.	.	.	.	.	.	.	ALVi.Vi1.8;ALVi.1389.12;ALVp_11032.3;ALVi.Vi1.9;ALVp_11032.6;ALVi.Vi1.15;ALVi.Vi1.10;ALVi.Vi1.22	.	.	.	.	.	.	.	.	.	.	.	.	.	.	.	.	.	.	.	.	.	.	.	.	.	.	.	.	.	.	.	.	.	.	.	.	.	.
ALVp_11032.11	.	.	.	.	.	.	.	.	.	.	ALVi.Vi1.8;ALVi.1389.12;ALVp_11032.3;ALVi.Vi1.9;ALVp_11032.6;ALVi.Vi1.15;ALVi.Vi1.10;ALVi.Vi1.22	.	.	.	.	.	.	.	.	.	.	.	.	.	.	.	.	.	.	.	.	.	.	.	.	.	.	.	.	.	.	.	.	.	.	.	.	.	.
ALVp_11032.12	.	.	.	.	.	.	.	.	.	.	ALVi.Vi1.8;ALVi.1389.12;ALVp_11032.3;ALVi.Vi1.9;ALVp_11032.6;ALVi.Vi1.15;ALVi.Vi1.10;ALVi.Vi1.22	.	.	.	.	.	.	.	.	.	.	.	.	.	.	.	.	.	.	.	.	.	.	.	.	.	.	.	.	.	.	.	.	.	.	.	.	.	.
ALVp_11032.13	.	.	.	.	.	.	.	.	.	.	ALVi.Vi1.8;ALVi.1389.12;ALVp_11032.3;ALVi.Vi1.9;ALVp_11032.6;ALVi.Vi1.15;ALVi.Vi1.10;ALVi.Vi1.22	.	.	.	.	.	.	.	.	.	.	.	.	.	.	.	.	.	.	.	.	.	.	.	.	.	.	.	.	.	.	.	.	.	.	.	.	.	.
ALVp_11032.14	.	.	.	.	.	.	.	.	.	.	ALVi.Vi1.8;ALVi.1389.12;ALVp_11032.3;ALVi.Vi1.9;ALVp_11032.6;ALVi.Vi1.15;ALVi.Vi1.10;ALVi.Vi1.22	.	.	.	.	.	.	.	.	.	.	.	.	.	.	.	.	.	.	.	.	.	.	.	.	.	.	.	.	.	.	.	.	.	.	.	.	.	.
ALVp_11032.15	.	.	.	.	.	.	.	.	.	.	ALVi.Vi1.8;ALVi.1389.12;ALVp_11032.3;ALVi.Vi1.9;ALVp_11032.6;ALVi.Vi1.15;ALVi.Vi1.10;ALVi.Vi1.22	.	.	.	.	.	.	.	.	.	.	.	.	.	.	.	.	.	.	.	.	.	.	.	.	.	.	.	.	.	.	.	.	.	.	.	.	.	.
ALVp_11032.16	.	.	.	.	.	.	.	.	.	.	ALVi.Vi1.8;ALVi.1389.12;ALVp_11032.3;ALVi.Vi1.9;ALVp_11032.6;ALVi.Vi1.15;ALVi.Vi1.10;ALVi.Vi1.22	.	.	.	.	.	.	.	.	.	.	.	.	.	.	.	.	.	.	.	.	.	.	.	.	.	.	.	.	.	.	.	.	.	.	.	.	.	.
ALVp_11032.2	.	.	.	.	.	.	.	.	.	.	ALVi.Vi1.8;ALVi.1389.12;ALVp_11032.3;ALVi.Vi1.9;ALVp_11032.6;ALVi.Vi1.15;ALVi.Vi1.10;ALVi.Vi1.22	.	.	.	.	.	.	.	.	.	.	.	.	.	.	.	.	.	.	.	.	.	.	.	.	.	.	.	.	.	.	.	.	.	.	.	.	.	.
ALVp_11032.3	.	.	.	.	.	.	.	.	.	.	ALVi.Vi1.8;ALVi.1389.12;ALVp_11032.3;ALVi.Vi1.9;ALVp_11032.6;ALVi.Vi1.15;ALVi.Vi1.10;ALVi.Vi1.22	.	.	.	.	.	.	.	.	.	.	.	.	.	.	.	.	.	.	.	.	.	.	.	.	.	.	.	.	.	.	.	.	.	.	.	.	.	.
ALVp_11032.4	.	.	.	.	.	.	.	.	.	.	ALVi.Vi1.8;ALVi.1389.12;ALVp_11032.3;ALVi.Vi1.9;ALVp_11032.6;ALVi.Vi1.15;ALVi.Vi1.10;ALVi.Vi1.22	.	.	.	.	.	.	.	.	.	.	.	.	.	.	.	.	.	.	.	.	.	.	.	.	.	.	.	.	.	.	.	.	.	.	.	.	.	.
ALVp_11032.5	.	.	.	.	.	.	.	.	.	.	ALVi.Vi1.8;ALVi.1389.12;ALVp_11032.3;ALVi.Vi1.9;ALVp_11032.6;ALVi.Vi1.15;ALVi.Vi1.10;ALVi.Vi1.22	.	.	.	.	.	.	.	.	.	.	.	.	.	.	.	.	.	.	.	.	.	.	.	.	.	.	.	.	.	.	.	.	.	.	.	.	.	.
ALVp_11032.6	.	.	.	.	.	.	.	.	.	.	ALVi.Vi1.8;ALVi.1389.12;ALVp_11032.3;ALVi.Vi1.9;ALVp_11032.6;ALVi.Vi1.15;ALVi.Vi1.10;ALVi.Vi1.22	.	.	.	.	.	.	.	.	.	.	.	.	.	.	.	.	.	.	.	.	.	.	.	.	.	.	.	.	.	.	.	.	.	.	.	.	.	.
ALVp_11032.7	.	.	.	.	.	.	.	.	.	.	ALVi.Vi1.8;ALVi.1389.12;ALVp_11032.3;ALVi.Vi1.9;ALVp_11032.6;ALVi.Vi1.15;ALVi.Vi1.10;ALVi.Vi1.22	.	.	.	.	.	.	.	.	.	.	.	.	.	.	.	.	.	.	.	.	.	.	.	.	.	.	.	.	.	.	.	.	.	.	.	.	.	.
ALVp_11032.8	.	.	.	.	.	.	.	.	.	.	ALVi.Vi1.8;ALVi.1389.12;ALVp_11032.3;ALVi.Vi1.9;ALVp_11032.6;ALVi.Vi1.15;ALVi.Vi1.10;ALVi.Vi1.22	.	.	.	.	.	.	.	.	.	.	.	.	.	.	.	.	.	.	.	.	.	.	.	.	.	.	.	.	.	.	.	.	.	.	.	.	.	.
ALVp_11032.9	.	.	.	.	.	.	.	.	.	.	ALVi.Vi1.8;ALVi.1389.12;ALVp_11032.3;ALVi.Vi1.9;ALVp_11032.6;ALVi.Vi1.15;ALVi.Vi1.10;ALVi.Vi1.22	.	.	.	.	.	.	.	.	.	.	.	.	.	.	.	.	.	.	.	.	.	.	.	.	.	.	.	.	.	.	.	.	.	.	.	.	.	.
BfNep1	.	.	.	.	.	.	.	.	.	.	.	.	.	.	.	.	.	.	.	.	.	.	.	.	.	.	.	.	.	.	.	.	.	.	.	.	.	.	.	.	.	.	.	.	.	.	.	.	.
BghAvr_a1	.	.	.	.	.	.	.	.	.	.	.	.	.	.	.	.	.	.	.	.	.	.	.	.	.	.	.	.	.	.	.	.	.	.	.	.	.	.	.	.	.	.	.	.	.	.	.	.	.
BghAvr_a13	.	.	.	.	.	.	.	.	.	.	.	.	.	.	.	.	.	.	.	.	.	.	.	.	.	.	.	.	.	.	.	.	.	.	XP_013431971.1;KJY01809.1;BgtE_5842;bgh01363_CSEP0028;BghAvr_a13;XP_001800520.1;XP_001935864.1;BgtE_20000;bgh02877_CSEP0066;BgtAvrPm2;XP_007678837.1;XP_008025738.1;EME45057.1;BgtE_10124;BgtE_20090;XP_016761200.1;Zt6;OAL46779.1;XP_007699156.1;BgtAcSP_30091;XP_007580207.1;KXT12958.1;bgh02875_CSEP0065;KEQ67658.1;KNG46663.1;BgtE_5843;BgtE_20025;bghG002857000001001_CSEP0371;bgh06532_CSEP0264_BEC1011;b…	.	.	.	.	.	.	.	.	.	.	.	.	.	.
BghBEC1054	.	.	.	.	.	.	.	.	.	.	.	.	.	.	.	.	.	.	.	.	.	.	.	.	.	.	.	.	.	.	.	.	.	.	XP_013431971.1;KJY01809.1;BgtE_5842;bgh01363_CSEP0028;BghAvr_a13;XP_001800520.1;XP_001935864.1;BgtE_20000;bgh02877_CSEP0066;BgtAvrPm2;XP_007678837.1;XP_008025738.1;EME45057.1;BgtE_10124;BgtE_20090;XP_016761200.1;Zt6;OAL46779.1;XP_007699156.1;BgtAcSP_30091;XP_007580207.1;KXT12958.1;bgh02875_CSEP0065;KEQ67658.1;KNG46663.1;BgtE_5843;BgtE_20025;bghG002857000001001_CSEP0371;bgh06532_CSEP0264_BEC1011;b…	.	.	.	.	.	.	.	.	.	.	.	.	.	.
BghBEC2	.	.	.	BghBEC4	.	.	.	.	.	.	.	.	.	.	.	.	.	.	.	.	.	.	.	.	.	.	.	.	.	.	.	.	.	.	.	.	.	.	.	.	.	.	.	.	.	.	.	.	.
BghBEC3	.	.	.	.	.	.	.	.	.	.	.	.	.	.	.	.	.	.	.	.	.	.	.	.	.	.	.	.	.	.	.	.	.	.	.	.	.	.	.	.	.	.	.	.	.	.	BghBEC3	.	.
BghBEC4	.	.	.	BghBEC4	.	.	.	.	.	.	.	.	.	.	.	.	.	.	.	.	.	.	.	.	.	.	.	.	.	.	.	.	.	.	.	.	.	.	.	.	.	.	.	.	.	.	.	.	.
BghCSEP0055	.	.	.	.	.	.	.	.	.	.	.	.	.	.	.	.	.	.	.	.	.	.	.	.	.	.	.	.	.	.	.	.	.	.	XP_013431971.1;KJY01809.1;BgtE_5842;bgh01363_CSEP0028;BghAvr_a13;XP_001800520.1;XP_001935864.1;BgtE_20000;bgh02877_CSEP0066;BgtAvrPm2;XP_007678837.1;XP_008025738.1;EME45057.1;BgtE_10124;BgtE_20090;XP_016761200.1;Zt6;OAL46779.1;XP_007699156.1;BgtAcSP_30091;XP_007580207.1;KXT12958.1;bgh02875_CSEP0065;KEQ67658.1;KNG46663.1;BgtE_5843;BgtE_20025;bghG002857000001001_CSEP0371;bgh06532_CSEP0264_BEC1011;b…	.	.	.	.	.	.	.	.	.	.	.	.	.	.
BghCSEP0105	.	BghCSEP0105	.	.	.	.	.	.	.	.	.	.	.	.	.	.	.	.	.	.	.	.	.	.	.	.	.	.	.	.	.	.	.	.	XP_013431971.1;KJY01809.1;bgh01363_CSEP0028;XP_001800520.1;XP_001935864.1;XP_007678837.1;XP_008025738.1;EME45057.1;BgtE_10124;BgtE_20090;XP_016761200.1;Zt6;OAL46779.1;XP_007699156.1;XP_007580207.1;KXT12958.1;KEQ67658.1;KNG46663.1;BgtE_5843;OCK93132.1;XP_014077357.1;XP_007686215.1;BghBEC1054;XP_013344128.1;bgh01362_CSEP0027;bgh03782_CSEP0152;XP_018034946.1;KEQ81621.1;bghG001947000001001_CSEP0340	.	.	.	.	.	.	.	.	.	.	.	.	.	.
BghCSEP0162	.	.	.	.	.	.	.	.	.	.	.	.	.	.	.	.	.	.	.	.	.	.	.	.	.	.	.	.	.	.	.	.	.	.	.	.	.	.	.	.	.	.	.	.	.	.	.	.	.
BgtAVRa10	.	.	.	.	.	.	.	.	.	.	.	.	.	.	.	.	.	.	.	.	.	.	.	.	BgtAVRk1	.	.	.	.	.	.	.	.	.	.	.	.	.	.	.	.	.	.	.	.	.	.	.	.
BgtAVRk1	.	.	.	.	.	.	.	.	.	.	.	.	.	.	.	.	.	.	.	.	.	.	.	.	BgtAVRk1	.	.	.	.	.	.	.	.	.	.	.	.	.	.	.	.	.	.	.	.	.	.	.	.
BgtAcSP_30091	.	BghCSEP0105	.	.	.	.	.	.	.	.	.	.	.	.	.	.	.	.	.	.	.	.	.	.	.	.	.	.	.	.	.	.	.	.	XP_013431971.1;KJY01809.1;BgtE_5842;bgh01363_CSEP0028;BghAvr_a13;XP_001800520.1;XP_001935864.1;BgtE_20000;bgh02877_CSEP0066;BgtAvrPm2;XP_007678837.1;XP_008025738.1;EME45057.1;BgtE_10124;BgtE_20090;XP_016761200.1;Zt6;OAL46779.1;XP_007699156.1;BgtAcSP_30091;XP_007580207.1;KXT12958.1;bgh02875_CSEP0065;KEQ67658.1;KNG46663.1;BgtE_5843;BgtE_20025;bghG002857000001001_CSEP0371;bgh06532_CSEP0264_BEC1011;b…	.	.	.	.	.	.	.	.	.	.	.	.	.	.
BgtAvrPm2	.	BghCSEP0105	.	.	.	.	.	.	.	.	.	.	.	.	.	.	.	.	.	.	.	.	.	.	.	.	.	.	.	.	.	.	.	.	XP_013431971.1;KJY01809.1;BgtE_5842;bgh01363_CSEP0028;BghAvr_a13;XP_001800520.1;XP_001935864.1;BgtE_20000;bgh02877_CSEP0066;BgtAvrPm2;XP_007678837.1;XP_008025738.1;EME45057.1;BgtE_10124;BgtE_20090;XP_016761200.1;Zt6;OAL46779.1;XP_007699156.1;BgtAcSP_30091;XP_007580207.1;KXT12958.1;bgh02875_CSEP0065;KEQ67658.1;KNG46663.1;BgtE_5843;BgtE_20025;bghG002857000001001_CSEP0371;bgh06532_CSEP0264_BEC1011;b…	.	.	.	.	.	.	.	.	.	.	.	.	.	.
BgtAvrPm3a2f2	.	.	.	.	.	.	.	.	.	.	.	.	.	.	.	.	.	.	.	.	.	.	.	.	.	.	.	.	.	.	.	.	.	.	BgtAvrPm3a2f2;BgtE_10117	.	.	.	.	.	.	.	.	.	.	.	.	.	.
BgtE_10117	.	BghCSEP0105	.	.	.	.	.	.	.	.	.	.	.	.	.	.	.	.	.	.	.	.	.	.	.	.	.	.	.	.	.	.	.	.	XP_013431971.1;KJY01809.1;BgtE_5842;bgh01363_CSEP0028;BghAvr_a13;XP_001800520.1;XP_001935864.1;BgtE_20000;bgh02877_CSEP0066;BgtAvrPm2;XP_007678837.1;XP_008025738.1;EME45057.1;BgtE_10124;BgtE_20090;XP_016761200.1;Zt6;OAL46779.1;XP_007699156.1;BgtAcSP_30091;XP_007580207.1;KXT12958.1;bgh02875_CSEP0065;KEQ67658.1;KNG46663.1;BgtE_5843;BgtE_20025;bghG002857000001001_CSEP0371;bgh06532_CSEP0264_BEC1011;b…	.	.	.	.	.	.	.	.	.	.	.	.	.	.
BgtE_10124	.	.	.	.	.	.	.	.	.	.	.	.	.	.	.	.	.	.	.	.	.	.	.	.	.	.	.	.	.	.	.	.	.	.	XP_013431971.1;KJY01809.1;BgtE_5842;bgh01363_CSEP0028;XP_001800520.1;XP_001935864.1;BgtE_20000;bgh02877_CSEP0066;BgtAvrPm2;XP_007678837.1;XP_008025738.1;EME45057.1;BgtE_10124;BgtE_20090;XP_016761200.1;Zt6;OAL46779.1;XP_007699156.1;XP_007580207.1;KXT12958.1;bgh02875_CSEP0065;KEQ67658.1;KNG46663.1;BgtE_5843;bgh06532_CSEP0264_BEC1011;bghG008575000001001_CSEP0486;bghG002857000001001_CSEP0371;BgtE_200…	.	.	.	.	.	.	.	.	.	.	.	.	.	.
BgtE_20000	.	BghCSEP0105	.	.	.	.	.	.	.	.	.	.	.	.	.	.	.	.	.	.	.	.	.	.	.	.	.	.	.	.	.	.	.	.	XP_013431971.1;KJY01809.1;BgtE_5842;bgh01363_CSEP0028;BghAvr_a13;XP_001800520.1;XP_001935864.1;BgtE_20000;bgh02877_CSEP0066;BgtAvrPm2;XP_007678837.1;XP_008025738.1;EME45057.1;BgtE_10124;BgtE_20090;XP_016761200.1;Zt6;OAL46779.1;XP_007699156.1;BgtAcSP_30091;XP_007580207.1;KXT12958.1;bgh02875_CSEP0065;KEQ67658.1;KNG46663.1;BgtE_5843;BgtE_20025;bghG002857000001001_CSEP0371;bgh06532_CSEP0264_BEC1011;b…	.	.	.	.	.	.	.	.	.	.	.	.	.	.
BgtE_20025	.	.	.	.	.	.	.	.	.	.	.	.	.	.	.	.	.	.	.	.	.	.	.	.	.	.	.	.	.	.	.	.	.	.	XP_013431971.1;KJY01809.1;BgtE_5842;bgh01363_CSEP0028;BghAvr_a13;XP_001800520.1;XP_001935864.1;BgtE_20000;bgh02877_CSEP0066;BgtAvrPm2;XP_007678837.1;XP_008025738.1;EME45057.1;BgtE_10124;BgtE_20090;XP_016761200.1;Zt6;OAL46779.1;XP_007699156.1;BgtAcSP_30091;XP_007580207.1;KXT12958.1;bgh02875_CSEP0065;KEQ67658.1;KNG46663.1;BgtE_5843;BgtE_20025;bghG002857000001001_CSEP0371;bgh06532_CSEP0264_BEC1011;b…	.	.	.	.	.	.	.	.	.	.	.	.	.	.
BgtE_20026	.	.	.	.	.	.	.	.	.	.	.	.	.	.	.	.	.	.	.	.	.	.	.	.	.	.	.	.	.	.	.	.	.	.	XP_013431971.1;KJY01809.1;BgtE_5842;bgh01363_CSEP0028;BghAvr_a13;XP_001800520.1;XP_001935864.1;BgtE_20000;bgh02877_CSEP0066;BgtAvrPm2;XP_007678837.1;XP_008025738.1;EME45057.1;BgtE_10124;BgtE_20090;XP_016761200.1;Zt6;OAL46779.1;XP_007699156.1;BgtAcSP_30091;XP_007580207.1;KXT12958.1;bgh02875_CSEP0065;KEQ67658.1;KNG46663.1;BgtE_5843;BgtE_20025;bghG002857000001001_CSEP0371;bgh06532_CSEP0264_BEC1011;b…	.	.	.	.	.	.	.	.	.	.	.	.	.	.
BgtE_20090	.	BghCSEP0105	.	.	.	.	.	.	.	.	.	.	.	.	.	.	.	.	.	.	.	.	.	.	.	.	.	.	.	.	.	.	.	.	XP_013431971.1;KJY01809.1;BgtE_5842;bgh01363_CSEP0028;BghAvr_a13;XP_001800520.1;XP_001935864.1;BgtE_20000;bgh02877_CSEP0066;BgtAvrPm2;XP_007678837.1;XP_008025738.1;EME45057.1;BgtE_10124;BgtE_20090;XP_016761200.1;Zt6;OAL46779.1;XP_007699156.1;BgtAcSP_30091;XP_007580207.1;KXT12958.1;bgh02875_CSEP0065;KEQ67658.1;KNG46663.1;BgtE_5843;BgtE_20025;bghG002857000001001_CSEP0371;bgh06532_CSEP0264_BEC1011;b…	.	.	.	.	.	.	.	.	.	.	.	.	.	.
BgtE_5664	.	BghCSEP0105	.	.	.	.	.	.	.	.	.	.	.	.	.	.	.	.	.	.	.	.	.	.	.	.	.	.	.	.	.	.	.	.	XP_013431971.1;KJY01809.1;BgtE_5842;bgh01363_CSEP0028;BghAvr_a13;XP_001800520.1;XP_001935864.1;BgtE_20000;bgh02877_CSEP0066;BgtAvrPm2;XP_007678837.1;XP_008025738.1;EME45057.1;BgtE_10124;BgtE_20090;XP_016761200.1;Zt6;OAL46779.1;XP_007699156.1;BgtAcSP_30091;XP_007580207.1;KXT12958.1;bgh02875_CSEP0065;KEQ67658.1;KNG46663.1;BgtE_5843;BgtE_20025;bghG002857000001001_CSEP0371;bgh06532_CSEP0264_BEC1011;b…	.	.	.	.	.	.	.	.	.	.	.	.	.	.
BgtE_5665	.	BghCSEP0105	.	.	.	.	.	.	.	.	.	.	.	.	.	.	.	.	.	.	.	.	.	.	.	.	.	.	.	.	.	.	.	.	XP_013431971.1;KJY01809.1;BgtE_5842;bgh01363_CSEP0028;BghAvr_a13;XP_001800520.1;XP_001935864.1;BgtE_20000;bgh02877_CSEP0066;BgtAvrPm2;XP_007678837.1;XP_008025738.1;EME45057.1;BgtE_10124;BgtE_20090;XP_016761200.1;Zt6;OAL46779.1;XP_007699156.1;BgtAcSP_30091;XP_007580207.1;KXT12958.1;bgh02875_CSEP0065;KEQ67658.1;KNG46663.1;BgtE_5843;BgtE_20025;bghG002857000001001_CSEP0371;bgh06532_CSEP0264_BEC1011;b…	.	.	.	.	.	.	.	.	.	.	.	.	.	.
BgtE_5842	.	BghCSEP0105	.	.	.	.	.	.	.	.	.	.	.	.	.	.	.	.	.	.	.	.	.	.	.	.	.	.	.	.	.	.	.	.	XP_013431971.1;KJY01809.1;BgtE_5842;bgh01363_CSEP0028;BghAvr_a13;XP_001800520.1;XP_001935864.1;BgtE_20000;bgh02877_CSEP0066;BgtAvrPm2;XP_007678837.1;XP_008025738.1;EME45057.1;BgtE_10124;BgtE_20090;XP_016761200.1;Zt6;OAL46779.1;XP_007699156.1;BgtAcSP_30091;XP_007580207.1;KXT12958.1;bgh02875_CSEP0065;KEQ67658.1;KNG46663.1;BgtE_5843;BgtE_20025;bghG002857000001001_CSEP0371;bgh06532_CSEP0264_BEC1011;b…	.	.	.	.	.	.	.	.	.	.	.	.	.	.
BgtE_5843	.	.	.	.	.	.	.	.	.	.	.	.	.	.	.	.	.	.	.	.	.	.	.	.	.	.	.	.	.	.	.	.	.	.	XP_013431971.1;KJY01809.1;BgtE_5842;bgh01363_CSEP0028;BghAvr_a13;XP_001800520.1;XP_001935864.1;BgtE_20000;bgh02877_CSEP0066;BgtAvrPm2;XP_007678837.1;XP_008025738.1;EME45057.1;BgtE_10124;BgtE_20090;XP_016761200.1;Zt6;OAL46779.1;XP_007699156.1;BgtAcSP_30091;XP_007580207.1;KXT12958.1;bgh02875_CSEP0065;KEQ67658.1;KNG46663.1;BgtE_5843;BgtE_20025;bghG002857000001001_CSEP0371;bgh06532_CSEP0264_BEC1011;b…	.	.	.	.	.	.	.	.	.	.	.	.	.	.
BgtE_5846	.	BghCSEP0105	.	.	.	.	.	.	.	.	.	.	.	.	.	.	.	.	.	.	.	.	.	.	.	.	.	.	.	.	.	.	.	.	XP_013431971.1;KJY01809.1;BgtE_5842;bgh01363_CSEP0028;BghAvr_a13;XP_001800520.1;XP_001935864.1;BgtE_20000;bgh02877_CSEP0066;BgtAvrPm2;XP_007678837.1;XP_008025738.1;EME45057.1;BgtE_10124;BgtE_20090;XP_016761200.1;Zt6;OAL46779.1;XP_007699156.1;BgtAcSP_30091;XP_007580207.1;KXT12958.1;bgh02875_CSEP0065;KEQ67658.1;KNG46663.1;BgtE_5843;BgtE_20025;bghG002857000001001_CSEP0371;bgh06532_CSEP0264_BEC1011;b…	.	.	.	.	.	.	.	.	.	.	.	.	.	.
BgtE_5901	.	BghCSEP0105	.	.	.	.	.	.	.	.	.	.	.	.	.	.	.	.	.	.	.	.	.	.	.	.	.	.	.	.	.	.	.	.	XP_013431971.1;KJY01809.1;BgtE_5842;bgh01363_CSEP0028;BghAvr_a13;XP_001800520.1;XP_001935864.1;BgtE_20000;bgh02877_CSEP0066;BgtAvrPm2;XP_007678837.1;XP_008025738.1;EME45057.1;BgtE_10124;BgtE_20090;XP_016761200.1;Zt6;OAL46779.1;XP_007699156.1;BgtAcSP_30091;XP_007580207.1;KXT12958.1;bgh02875_CSEP0065;KEQ67658.1;KNG46663.1;BgtE_5843;BgtE_20025;bghG002857000001001_CSEP0371;bgh06532_CSEP0264_BEC1011;b…	.	.	.	.	.	.	.	.	.	.	.	.	.	.
BgtSvrPm3a1f1	.	.	.	.	.	.	.	.	.	.	.	.	.	.	.	.	.	.	.	.	.	.	.	.	.	.	.	.	.	.	.	.	.	.	XP_013431971.1;KJY01809.1;XP_001800520.1;XP_001935864.1;XP_007678837.1;XP_008025738.1;EME45057.1;BgtSvrPm3a1f1;XP_016761200.1;Zt6;OAL46779.1;XP_007699156.1;XP_007580207.1;KXT12958.1;KEQ67658.1;KNG46663.1;XP_014077357.1;OCK93132.1;XP_007686215.1;XP_013344128.1;bgh01362_CSEP0027;XP_018034946.1;KEQ81621.1	.	.	.	.	.	.	.	.	.	.	.	.	.	.
BhNEP1	.	.	.	.	.	.	.	.	.	.	.	.	.	.	.	.	.	.	.	.	.	.	.	.	.	.	.	.	.	.	.	.	.	.	.	.	.	.	.	.	.	.	.	.	.	.	.	.	.
CCE26798.1	.	.	.	.	.	.	.	.	.	.	.	.	.	.	.	.	.	.	.	.	.	.	.	.	.	.	.	.	.	.	.	.	.	.	.	PnToxA;ChToxA;PtrToxA	.	.	.	.	.	.	.	.	.	.	.	.	.
CCE26799.1	.	.	.	.	.	.	.	.	.	.	.	.	.	.	.	.	.	.	.	.	.	.	.	.	.	.	.	.	.	.	.	.	.	.	.	PnToxA;ChToxA;PtrToxA	.	.	.	.	.	.	.	.	.	.	.	.	.
CbNip1	.	.	.	.	.	.	.	.	.	.	.	.	.	.	.	.	.	.	.	.	.	.	.	.	.	.	.	.	.	.	.	.	.	.	.	.	.	.	.	.	.	.	.	.	.	.	.	.	.
CfAVR2	.	.	.	.	.	.	.	.	.	.	.	.	.	.	.	.	.	.	.	.	.	.	.	.	.	.	.	.	.	.	.	.	.	.	.	.	.	.	.	.	.	.	.	.	.	.	.	.	.
CfAVR4	.	.	.	.	.	.	.	.	.	.	.	.	.	.	.	.	.	.	.	.	.	.	.	.	.	.	.	.	.	.	.	.	.	.	.	.	.	.	.	.	.	.	.	.	.	.	.	.	.
CfAVR4E	.	.	.	.	.	.	.	.	.	.	.	.	.	.	.	.	.	.	.	.	.	.	.	.	.	.	.	.	.	.	.	.	.	.	.	.	.	.	.	.	.	.	.	.	.	.	.	.	.
CfAVR9	.	.	.	.	.	.	.	.	.	.	.	.	.	.	.	.	.	.	.	.	.	.	.	.	.	.	.	.	.	.	.	.	.	.	.	.	.	.	.	.	.	.	.	.	.	.	.	.	.
CfAvr5	.	.	.	.	.	.	.	.	.	.	.	.	.	.	.	.	.	.	.	.	.	.	.	.	.	.	.	.	.	.	.	.	.	.	.	.	.	.	.	.	.	.	.	.	.	.	.	.	.
CfEcp1	.	.	.	.	.	.	.	.	.	.	.	.	.	.	.	.	.	.	.	.	.	.	.	.	.	.	.	.	.	.	.	.	.	.	.	.	.	.	.	.	.	.	.	.	.	.	.	.	.
CfEcp2	.	.	.	.	.	.	.	.	.	.	.	.	.	.	.	.	.	.	.	.	.	.	.	.	.	.	.	.	.	.	.	.	.	.	.	.	.	.	.	.	.	.	PgShr8	.	.	.	.	.	.
CfEcp4	.	.	.	.	.	.	.	.	.	.	.	.	.	.	.	.	.	.	.	.	.	.	.	.	.	.	.	.	.	.	.	.	.	.	.	.	.	.	.	.	.	.	.	.	.	.	.	.	.
CfEcp5	.	.	.	.	.	.	.	.	.	.	.	.	.	.	.	.	.	.	.	.	.	.	.	.	.	.	.	.	.	.	.	.	.	.	.	.	.	.	.	.	.	.	.	.	.	.	.	.	.
CfEcp6	.	.	.	.	.	.	.	.	.	.	.	.	.	.	.	.	.	.	.	.	.	.	.	.	.	.	.	.	.	.	.	.	.	.	.	.	.	.	.	.	.	.	.	.	.	.	.	.	.
CfTom1	.	.	.	.	.	.	.	.	.	.	.	.	.	.	.	.	.	.	.	.	.	.	.	.	.	.	.	.	.	.	.	.	.	.	.	.	.	.	.	.	.	.	.	.	.	.	.	.	.
CgDN3	.	.	.	.	.	.	.	.	.	.	.	.	.	.	.	.	.	.	.	.	.	.	.	.	.	.	.	.	.	.	.	.	.	.	.	.	.	.	.	.	.	.	.	.	.	.	.	.	.
CgEP1	.	.	.	.	.	.	.	.	.	.	.	.	.	.	.	.	.	.	.	.	.	.	.	.	.	.	.	.	.	.	.	.	.	.	.	.	.	.	.	.	.	.	.	.	.	.	.	.	.
Cgfl	.	.	.	.	.	.	.	.	.	.	.	.	.	.	.	.	.	.	.	.	.	.	.	.	.	.	.	.	.	.	.	.	.	.	.	.	.	.	.	.	.	.	.	.	.	.	.	.	.
ChEC13	.	.	.	.	.	.	.	.	.	.	.	.	.	.	.	.	.	.	.	.	.	.	.	.	.	.	.	.	.	.	.	.	.	.	.	PnToxA;ChToxA;PtrToxA	.	.	.	.	.	.	.	.	.	.	.	.	.
ChNIS1	.	.	.	.	.	.	.	.	.	.	.	.	.	.	.	.	.	.	.	.	.	.	.	.	.	.	.	.	.	.	.	.	.	.	.	.	.	.	.	.	.	.	.	.	.	.	.	.	.
ChToxA	.	.	.	.	.	.	.	.	.	.	.	.	.	.	.	.	.	.	.	.	.	.	.	.	.	.	.	.	.	.	.	.	.	.	.	PnToxA;ChToxA;PtrToxA	.	.	.	.	.	.	.	.	.	.	.	.	.
CoDN3	.	.	.	.	.	.	.	.	.	.	.	.	.	.	.	.	.	.	.	.	.	.	.	.	.	.	.	.	.	.	.	.	.	.	.	.	.	.	.	.	.	.	.	.	.	.	.	.	.
CoNIS1	.	.	.	.	.	.	.	.	.	.	.	.	.	.	.	.	.	.	.	.	.	.	.	.	.	.	.	.	.	.	.	.	.	.	.	.	.	.	.	.	.	.	.	.	.	.	.	.	.
EKG15312.1	.	.	.	.	.	.	.	.	.	.	.	.	.	.	.	.	.	.	.	.	.	.	.	.	.	.	.	.	.	.	.	.	.	.	.	PnToxA;ChToxA;PtrToxA	.	.	.	.	.	.	.	.	.	.	.	.	.
EME45057.1	.	.	.	.	.	.	.	.	.	.	.	.	.	.	.	.	.	.	.	.	.	.	.	.	.	.	.	.	.	.	.	.	.	.	XP_013431971.1;KJY01809.1;XP_001800520.1;XP_001935864.1;XP_007678837.1;XP_008025738.1;EME45057.1;BgtE_20090;XP_016761200.1;Zt6;OAL46779.1;XP_007699156.1;XP_007580207.1;KXT12958.1;KEQ67658.1;KNG46663.1;OCK93132.1;XP_014077357.1;XP_007686215.1;BgtE_20026;BghBEC1054;XP_013344128.1;bgh01362_CSEP0027;BgtE_10117;bgh03782_CSEP0152;XP_018034946.1;KEQ81621.1;bghG001947000001001_CSEP0340	.	.	.	.	.	.	.	.	.	.	.	.	.	.
EUC36307.1	.	.	.	.	.	.	.	.	.	.	.	.	.	.	.	.	.	.	.	.	.	.	.	.	.	.	.	.	.	.	.	.	.	.	.	PnToxA;ChToxA;PtrToxA	.	.	.	.	.	.	.	.	.	.	.	.	.
EUC44184.1	.	.	.	.	.	.	.	.	.	.	.	.	.	.	.	.	.	.	.	.	.	.	.	.	.	.	.	.	.	.	.	.	.	.	.	PnToxA;ChToxA;PtrToxA	.	.	.	.	.	.	.	.	.	.	.	.	.
EUN25607.1	.	.	.	.	.	.	.	.	.	.	.	.	.	.	.	.	.	.	.	.	.	.	.	.	.	.	.	.	.	.	.	.	.	.	.	PnToxA;ChToxA;PtrToxA	.	.	.	.	.	.	.	.	.	.	.	.	.
EXF72942.1	.	.	.	.	.	.	.	.	.	.	.	.	.	.	.	.	.	.	.	.	.	.	.	.	.	.	.	.	.	.	.	.	.	.	.	PnToxA;ChToxA;PtrToxA	.	.	.	.	.	.	.	.	.	.	.	.	.
FGL1	.	.	.	.	.	.	.	.	.	.	.	.	.	.	.	.	.	.	.	.	.	.	.	.	.	.	.	.	.	.	.	.	.	.	.	.	.	.	.	FGL1	.	.	.	.	.	.	.	.	.
FOMG_19011	.	.	.	.	.	.	.	.	.	.	.	.	.	.	.	.	.	.	.	.	.	.	.	.	.	.	.	.	.	.	.	.	.	.	.	PnToxA;ChToxA;PtrToxA	.	.	.	.	.	.	.	.	.	.	.	.	.
FoeNEP1	.	.	.	.	.	.	.	.	.	.	.	.	.	.	.	.	.	.	.	.	.	.	.	.	.	.	.	.	.	.	.	.	.	.	.	.	.	.	.	.	.	.	.	.	.	.	.	.	.
FolSix1	.	.	.	.	.	.	.	.	.	.	.	.	.	.	.	.	.	.	.	.	.	.	.	.	.	.	.	.	.	.	.	.	.	.	.	.	.	.	.	.	.	.	.	.	.	.	.	.	.
FolSix10	.	.	.	.	.	.	.	.	.	.	.	.	.	.	.	.	.	.	.	.	.	.	.	.	.	.	.	.	.	.	.	.	.	.	.	.	.	.	.	.	.	.	.	.	.	.	.	.	.
FolSix11	.	.	.	.	FolSix11	.	.	.	.	.	.	.	.	.	.	.	.	.	.	.	.	.	.	.	.	.	.	.	.	.	.	.	.	.	.	.	.	.	.	.	.	.	.	.	.	.	.	.	.
FolSix13	.	.	.	.	.	.	.	.	.	.	.	.	.	.	.	.	.	.	.	.	.	.	.	.	.	.	.	.	.	.	.	.	.	.	.	.	.	.	.	.	.	.	.	.	.	.	.	.	.
FolSix14	.	.	.	.	.	.	.	.	.	.	.	.	.	.	.	.	.	.	.	.	.	.	.	.	.	.	.	.	.	.	.	.	.	.	.	.	.	.	.	.	.	.	.	.	.	.	.	.	.
FolSix2	.	.	.	.	.	.	.	.	.	.	.	.	.	.	.	.	.	.	.	.	.	.	.	.	.	.	.	.	.	.	.	.	.	.	.	.	.	.	.	.	.	.	.	.	.	.	.	.	.
FolSix3	.	.	FolSix3	.	.	.	.	.	.	.	.	.	.	.	.	.	.	.	.	.	.	.	.	.	.	.	.	.	.	.	.	.	.	.	.	.	.	.	.	.	.	.	.	.	.	.	.	.	.
FolSix4	.	.	.	.	.	.	.	.	.	.	.	.	.	.	.	.	.	.	.	.	.	.	.	.	.	.	.	.	.	.	.	.	.	.	.	.	.	.	.	.	.	.	.	.	.	.	.	.	.
FolSix5	.	.	.	.	.	.	.	.	.	.	ALVi.Vi1.8;ALVi.1389.12;ALVp_11032.3;ALVi.Vi1.9;ALVp_11032.6;ALVi.Vi1.15;ALVi.Vi1.10;ALVi.Vi1.22	.	.	.	.	.	.	.	.	.	.	.	.	.	.	.	.	.	.	.	.	.	.	.	.	.	.	.	.	.	.	.	.	.	.	.	.	.	.
FolSix6	.	.	.	.	.	.	.	.	.	.	.	.	.	.	.	.	.	.	.	.	.	.	.	.	.	.	.	.	.	.	.	.	.	.	.	.	.	.	.	.	.	.	.	.	.	.	.	.	.
FolSix7	.	.	.	.	.	.	.	.	.	.	.	.	.	.	.	.	.	.	.	.	.	.	.	.	.	.	.	.	.	.	.	.	.	.	.	.	.	.	.	.	.	.	.	.	.	.	.	.	FolSix7
FolSix8	.	.	.	.	.	.	.	.	.	.	.	.	.	.	.	.	.	.	.	.	.	.	.	.	.	.	.	.	.	.	.	.	.	.	.	.	.	.	.	.	.	.	.	.	.	.	.	.	.
FolSix9	.	.	.	.	.	.	.	.	.	.	.	.	.	.	.	.	.	.	.	.	.	FolSix9	.	.	.	.	.	.	.	.	.	.	.	.	.	.	.	.	.	.	.	.	.	.	.	.	.	.	.
Fom_2	.	.	.	.	.	.	.	.	.	.	.	.	.	.	.	.	.	.	.	.	.	.	.	.	.	.	.	.	.	.	.	.	.	.	.	PnToxA;ChToxA;PtrToxA	.	.	.	.	.	.	.	.	.	.	.	.	.
GiSP7	.	.	.	.	.	.	.	.	.	.	.	.	.	.	.	.	.	.	.	.	.	.	.	.	.	.	.	.	GiSP7	.	.	.	.	.	.	.	.	.	.	.	.	.	.	.	.	.	.	.	.
GoEC2	.	.	.	BghBEC4	.	.	.	.	.	.	.	.	.	.	.	.	.	.	.	.	.	.	.	.	.	.	.	.	.	.	.	.	.	.	.	.	.	.	.	.	.	.	.	.	.	.	.	.	.
KEQ67658.1	.	.	.	.	.	.	.	.	.	.	.	.	.	.	.	.	.	.	.	.	.	.	.	.	.	.	.	.	.	.	.	.	.	.	XP_013431971.1;KJY01809.1;bgh01363_CSEP0028;XP_001800520.1;XP_001935864.1;XP_007678837.1;XP_008025738.1;EME45057.1;BgtE_20090;XP_016761200.1;Zt6;OAL46779.1;XP_007699156.1;XP_007580207.1;KXT12958.1;KEQ67658.1;KNG46663.1;OCK93132.1;XP_014077357.1;XP_007686215.1;BgtE_20026;BghBEC1054;XP_013344128.1;bgh01362_CSEP0027;BgtE_10117;bgh03782_CSEP0152;XP_018034946.1;KEQ81621.1;bghG001947000001001_CSEP0340	.	.	.	.	.	.	.	.	.	.	.	.	.	.
KEQ81621.1	.	.	.	.	.	.	.	.	.	.	.	.	.	.	.	.	.	.	.	.	.	.	.	.	.	.	.	.	.	.	.	.	.	.	XP_013431971.1;KJY01809.1;XP_001800520.1;XP_001935864.1;XP_007678837.1;XP_008025738.1;EME45057.1;BgtE_20090;XP_016761200.1;Zt6;OAL46779.1;XP_007699156.1;XP_007580207.1;KXT12958.1;KEQ67658.1;KNG46663.1;OCK93132.1;XP_014077357.1;XP_007686215.1;BgtE_20026;BghBEC1054;XP_013344128.1;bgh01362_CSEP0027;BgtE_10117;bgh03782_CSEP0152;XP_018034946.1;KEQ81621.1;bghG001947000001001_CSEP0340	.	.	.	.	.	.	.	.	.	.	.	.	.	.
KJY01809.1	.	.	.	.	.	.	.	.	.	.	.	.	.	.	.	.	.	.	.	.	.	.	.	.	.	.	.	.	.	.	.	.	.	.	XP_013431971.1;KJY01809.1;bgh01363_CSEP0028;XP_001800520.1;XP_001935864.1;bgh02877_CSEP0066;XP_007678837.1;XP_008025738.1;EME45057.1;BgtE_10124;BgtE_20090;XP_016761200.1;Zt6;OAL46779.1;XP_007699156.1;XP_007580207.1;KXT12958.1;KEQ67658.1;KNG46663.1;OCK93132.1;XP_014077357.1;XP_007686215.1;BghBEC1054;XP_013344128.1;bgh01362_CSEP0027;BgtE_10117;bgh03782_CSEP0152;XP_018034946.1;KEQ81621.1;bghG0019470…	.	.	.	.	.	.	.	.	.	.	.	.	.	.
KNG46663.1	.	.	.	.	.	.	.	.	.	.	.	.	.	.	.	.	.	.	.	.	.	.	.	.	.	.	.	.	.	.	.	.	.	.	XP_013431971.1;KJY01809.1;bgh01363_CSEP0028;XP_001800520.1;XP_001935864.1;XP_007678837.1;XP_008025738.1;EME45057.1;BgtE_20090;XP_016761200.1;Zt6;OAL46779.1;XP_007699156.1;XP_007580207.1;KXT12958.1;KEQ67658.1;KNG46663.1;XP_014077357.1;OCK93132.1;XP_007686215.1;BghBEC1054;XP_013344128.1;bgh01362_CSEP0027;bgh03782_CSEP0152;XP_018034946.1;KEQ81621.1;bghG001947000001001_CSEP0340	.	.	.	.	.	.	.	.	.	.	.	.	.	.
KXT12958.1	.	.	.	.	.	.	.	.	.	.	.	.	.	.	.	.	.	.	.	.	.	.	.	.	.	.	.	.	.	.	.	.	.	.	XP_013431971.1;KJY01809.1;bgh01363_CSEP0028;XP_001800520.1;XP_001935864.1;XP_007678837.1;XP_008025738.1;EME45057.1;BgtE_10124;BgtE_20090;XP_016761200.1;Zt6;OAL46779.1;XP_007699156.1;XP_007580207.1;KXT12958.1;KEQ67658.1;KNG46663.1;OCK93132.1;XP_014077357.1;XP_007686215.1;BghBEC1054;XP_013344128.1;bgh01362_CSEP0027;BgtE_10117;bgh03782_CSEP0152;XP_018034946.1;KEQ81621.1;bghG001947000001001_CSEP0340	.	.	.	.	.	.	.	.	.	.	.	.	.	.
LmAvrLm1	.	.	.	.	.	.	.	.	.	.	.	.	.	.	.	.	.	.	.	.	.	.	.	.	.	.	.	.	.	.	.	.	.	.	.	.	.	.	.	.	.	.	.	.	.	.	.	.	.
LmAvrLm11	.	.	.	.	.	.	.	.	.	.	.	.	.	.	.	.	.	.	.	.	.	.	.	.	.	.	.	.	.	.	.	.	.	.	.	.	.	.	.	.	.	.	.	.	.	.	.	.	.
LmAvrLm2	.	.	.	.	.	.	.	.	.	.	.	.	.	.	.	.	.	.	.	.	.	.	.	.	.	.	.	.	.	.	.	.	.	.	.	.	.	.	.	.	.	.	.	.	.	.	.	.	.
LmAvrLm3	.	.	.	.	.	.	.	.	.	.	.	.	.	.	.	.	.	.	.	.	.	.	.	.	.	.	.	.	.	.	.	.	.	.	.	.	.	.	.	.	.	.	.	.	.	.	.	.	.
LmAvrLm4_7	LmAvrLm4_7	.	.	.	.	.	.	.	.	.	.	.	.	.	.	.	.	.	.	.	.	.	.	.	.	.	.	.	.	.	.	.	.	.	.	.	.	.	.	.	.	.	.	.	.	.	.	.	.
LmAvrLm6	.	.	.	.	.	.	.	.	.	.	ALVi.Vi1.8;ALVi.1389.12;ALVp_11032.3;ALVi.Vi1.9;ALVp_11032.6;ALVi.Vi1.15;ALVi.Vi1.10;ALVi.Vi1.22	.	.	.	.	.	.	.	.	.	.	.	.	.	.	.	.	.	.	.	.	.	.	.	.	.	.	.	.	.	.	.	.	.	.	.	.	.	.
LmAvrLmJ1	.	.	.	.	.	.	.	.	.	.	.	.	.	.	.	.	.	.	.	.	.	.	.	.	.	.	.	.	.	.	.	.	.	.	.	.	.	.	.	.	.	.	.	.	.	.	.	.	.
M.BR29.EuGene_00004921	.	.	.	.	.	.	.	.	.	.	.	.	.	.	.	.	.	.	.	.	.	.	.	.	.	.	.	.	.	.	.	.	.	.	.	.	.	.	.	.	.	.	.	.	.	.	.	.	.
M.BR29.EuGene_00041131	.	.	.	.	.	.	.	.	.	.	.	.	.	.	.	.	.	.	.	.	.	.	.	.	.	.	.	.	.	.	.	.	.	.	.	.	.	.	.	.	.	.	.	.	.	.	.	.	.
M.BR29.EuGene_00043011	.	.	.	.	.	.	.	.	.	.	.	.	.	.	.	.	.	.	.	.	.	.	.	.	.	.	.	.	.	.	.	.	.	.	.	.	.	.	.	.	.	.	.	.	.	.	.	.	.
M.BR29.EuGene_00060181	.	.	.	.	.	.	.	.	.	.	.	.	.	.	.	.	.	.	.	.	.	.	.	.	.	.	.	.	.	.	.	.	.	.	.	.	.	.	.	.	.	.	.	.	.	.	.	.	.
M.BR29.EuGene_00081821	.	.	.	.	.	.	.	.	.	.	.	.	.	.	.	.	.	.	.	.	.	.	.	.	.	.	.	M.TH16.EuGene_00134971;M.TH16.EuGene_00045871	.	.	.	.	.	.	.	.	.	.	.	.	.	.	.	.	.	.	.	.	.
M.BR29.EuGene_00082031	.	.	.	.	.	.	.	.	.	.	.	.	.	.	.	.	.	.	.	.	.	.	.	.	.	.	.	.	.	.	.	.	.	.	.	.	.	.	.	.	.	.	.	.	.	.	.	.	.
M.BR29.EuGene_00085071	.	.	.	.	.	.	.	.	.	M.TH16.EuGene_00106621;M.TH16.EuGene_00135161;M.BR29.EuGene_00126081;M.BR29.EuGene_00085071;PtrToxB	.	.	.	.	.	.	.	.	.	.	.	.	.	.	.	.	.	.	.	.	.	.	.	.	.	.	.	.	.	.	.	.	.	.	.	.	.	.	.
M.BR29.EuGene_00087671	.	.	.	.	.	.	.	.	.	M.TH16.EuGene_00106621;M.TH16.EuGene_00135161;M.BR29.EuGene_00126081;M.BR29.EuGene_00085071;PtrToxB	.	.	.	.	.	.	.	.	.	.	.	.	.	.	.	.	.	.	.	.	.	.	.	.	.	.	.	.	.	.	.	.	.	MGG_14834	.	.	.	.	.
M.BR29.EuGene_00088411	.	.	.	.	.	.	.	.	.	.	.	.	.	.	.	.	.	.	.	.	.	.	.	.	.	.	.	.	.	.	.	.	.	.	.	.	.	.	.	.	.	.	.	.	.	.	.	.	.
M.BR29.EuGene_00091361	.	.	.	.	.	.	.	.	.	M.BR29.EuGene_00126081;M.TH16.EuGene_00106621;PtrToxB	.	.	.	.	.	.	.	.	.	.	.	.	.	.	.	.	.	.	.	.	.	.	.	.	.	.	.	.	.	.	.	.	.	MGG_14834	.	.	.	.	.
M.BR29.EuGene_00091681	.	.	.	.	.	.	.	.	.	.	.	.	.	.	.	.	.	.	.	.	.	.	.	.	.	.	.	M.TH16.EuGene_00134971	.	.	.	.	.	.	.	.	.	.	.	.	.	.	.	.	.	.	.	.	.
M.BR29.EuGene_00095641	.	.	.	.	.	.	.	.	.	.	.	.	.	.	.	.	.	.	.	.	.	.	.	.	.	.	.	M.TH16.EuGene_00134971;M.TH16.EuGene_00045871;M.BR29.EuGene_00121691	.	.	.	.	.	.	.	.	.	.	.	.	.	.	.	.	.	.	.	.	.
M.BR29.EuGene_00106461	.	.	.	.	.	.	.	.	.	.	.	.	.	.	.	.	.	.	.	.	.	.	.	.	.	.	.	.	.	.	.	.	.	.	.	.	.	.	.	.	.	.	.	.	.	.	.	.	.
M.BR29.EuGene_00107481	.	.	.	.	.	.	.	.	.	.	.	.	.	.	.	.	.	.	.	.	.	.	.	.	.	.	.	.	.	.	.	.	.	.	.	.	.	.	.	.	.	.	.	.	.	.	.	.	.
M.BR29.EuGene_00112111	.	.	.	.	.	.	.	.	.	.	.	.	.	.	.	.	.	.	.	.	.	.	.	.	.	.	.	.	.	.	.	.	.	.	.	.	.	.	.	.	.	.	.	.	.	.	.	.	.
M.BR29.EuGene_00113041	.	.	.	.	.	.	.	.	.	.	.	.	.	.	.	.	.	.	.	.	.	.	.	.	.	.	.	.	.	.	.	.	.	.	.	.	.	.	.	.	.	.	.	.	.	.	.	.	.
M.BR29.EuGene_00118801	.	.	.	.	.	.	.	.	.	.	.	.	.	.	.	.	.	.	.	.	.	.	.	.	.	.	.	.	.	.	.	.	.	.	.	.	.	.	.	.	.	.	.	.	.	.	.	.	.
M.BR29.EuGene_00119491	.	.	.	.	.	.	.	.	.	.	.	.	.	.	.	M.BR29.EuGene_00119511;M.BR29.EuGene_00119491;M.TH16.EuGene_00127871;MoAvr1_CO39	.	.	.	.	.	.	.	.	.	.	.	.	.	.	.	.	.	.	.	.	.	.	.	.	.	.	.	.	.	.	.	.	.
M.BR29.EuGene_00119511	.	.	.	.	.	.	.	.	.	.	.	.	.	.	.	M.BR29.EuGene_00119511;M.BR29.EuGene_00119491;M.TH16.EuGene_00127871;MoAvr1_CO39	.	.	.	.	.	.	.	.	.	.	.	.	.	.	.	.	.	.	.	.	.	.	.	.	.	.	.	.	.	.	.	.	.
M.BR29.EuGene_00121691	.	.	.	.	.	.	.	.	.	M.BR29.EuGene_00126081;M.TH16.EuGene_00135161	.	.	.	.	.	MoAvr1_CO39	.	.	.	.	.	.	.	.	.	.	M.TH16.EuGene_00034081	M.TH16.EuGene_00134971;M.TH16.EuGene_00045871;M.BR29.EuGene_00121691	.	.	.	.	.	.	.	.	.	.	.	.	.	.	.	.	.	.	.	.	.
M.BR29.EuGene_00125811	.	.	.	.	.	.	.	.	.	.	.	.	.	.	.	.	.	.	.	.	.	.	.	.	.	.	.	M.TH16.EuGene_00134971;M.TH16.EuGene_00045871;M.BR29.EuGene_00121691	.	.	.	.	.	.	.	.	.	.	.	.	.	.	.	.	.	.	.	.	.
M.BR29.EuGene_00126081	.	.	.	.	.	.	.	.	.	M.BR29.EuGene_00126081;M.TH16.EuGene_00135161	.	.	.	.	.	.	.	.	.	.	.	.	.	.	.	.	.	.	.	.	.	.	.	.	.	.	.	.	.	.	.	.	.	.	.	.	.	.	.
M.TH16.EuGene_00000541	.	.	.	.	.	.	.	.	.	.	.	.	.	.	.	.	.	.	.	.	.	.	.	.	.	.	.	M.TH16.EuGene_00134971;M.TH16.EuGene_00045871;M.BR29.EuGene_00121691	.	.	.	.	.	.	.	.	.	.	.	.	.	.	.	.	.	.	.	.	.
M.TH16.EuGene_00027191	.	.	.	.	.	.	.	.	.	PtrToxB	.	.	.	.	.	.	.	.	.	.	.	.	.	.	.	.	.	.	.	.	.	.	.	.	.	.	.	.	.	.	.	.	.	.	.	.	.	.	.
M.TH16.EuGene_00027411	.	.	.	.	.	.	.	.	.	.	.	.	.	.	.	.	.	.	.	.	.	.	.	.	.	.	.	.	.	.	.	.	.	.	.	.	.	.	.	.	.	.	.	.	.	.	.	.	.
M.TH16.EuGene_00034081	.	.	.	.	.	.	.	.	.	.	.	.	.	.	.	.	.	.	.	.	.	.	.	.	.	.	M.TH16.EuGene_00034081	.	.	.	.	.	.	.	.	.	.	.	.	.	.	.	.	.	.	.	.	.	.
M.TH16.EuGene_00040131	.	.	.	.	.	.	.	.	.	.	.	.	.	.	.	.	.	.	.	.	.	.	.	.	.	.	.	.	.	.	.	.	.	.	.	.	.	.	.	.	.	.	.	.	.	.	.	.	.
M.TH16.EuGene_00045871	.	.	.	.	.	.	.	.	.	M.BR29.EuGene_00126081;M.TH16.EuGene_00135161	.	.	.	.	.	M.BR29.EuGene_00119511;M.BR29.EuGene_00119491;M.TH16.EuGene_00127871;MoAvr1_CO39	.	.	.	.	.	.	.	.	.	.	M.TH16.EuGene_00034081	M.TH16.EuGene_00134971;M.TH16.EuGene_00045871;M.BR29.EuGene_00121691	.	.	.	.	.	.	.	.	.	.	.	.	.	.	.	MGG_14834	.	.	.	.	.
M.TH16.EuGene_00079081	.	.	.	.	.	.	.	.	.	.	.	.	.	.	.	.	.	.	.	.	.	.	.	.	.	.	.	.	.	.	.	.	.	.	.	.	.	.	.	.	.	.	.	.	.	.	.	.	.
M.TH16.EuGene_00079311	.	.	.	.	.	.	.	.	.	.	.	.	.	.	.	.	.	.	.	.	.	.	.	.	.	.	.	.	.	.	.	.	.	.	.	.	.	.	.	.	.	.	.	.	.	.	.	.	.
M.TH16.EuGene_00099371	.	.	.	.	.	.	.	.	.	.	.	.	.	.	.	M.BR29.EuGene_00119511;M.BR29.EuGene_00119491;M.TH16.EuGene_00127871;MoAvr1_CO39	.	.	.	.	.	.	.	.	.	.	.	.	.	.	.	.	.	.	.	.	.	.	.	.	.	.	.	.	.	.	.	.	.
M.TH16.EuGene_00101881	.	.	.	.	.	.	.	.	.	.	.	.	.	.	.	.	.	.	.	.	.	.	.	.	.	.	.	M.TH16.EuGene_00134971	.	.	.	.	.	.	.	.	.	.	.	.	.	.	.	.	.	.	.	.	.
M.TH16.EuGene_00106621	.	.	.	.	.	.	.	.	.	M.TH16.EuGene_00106621;M.TH16.EuGene_00135161;M.BR29.EuGene_00126081;M.BR29.EuGene_00085071;PtrToxB	.	.	.	.	.	.	.	.	.	.	.	.	.	.	.	.	.	.	.	.	.	.	.	.	.	.	.	.	.	.	.	.	.	.	.	.	.	.	.
M.TH16.EuGene_00120731	.	.	.	.	.	.	.	.	.	.	.	.	.	.	.	.	.	.	.	.	.	.	.	.	.	.	.	.	.	.	.	.	.	.	.	.	.	.	.	.	.	.	.	.	.	.	.	.	.
M.TH16.EuGene_00124981	.	.	.	.	.	.	.	.	.	.	.	.	.	.	.	.	.	.	.	.	.	.	.	.	.	.	.	.	.	.	.	.	.	.	.	.	.	.	.	.	.	.	.	.	.	.	.	.	.
M.TH16.EuGene_00127871	.	.	.	.	.	.	.	.	.	.	.	.	.	.	.	M.BR29.EuGene_00119511;M.BR29.EuGene_00119491;M.TH16.EuGene_00127871;MoAvr1_CO39	.	.	.	.	.	.	.	.	.	.	.	.	.	.	.	.	.	.	.	.	.	.	.	.	.	.	.	.	.	.	.	.	.
M.TH16.EuGene_00134971	.	.	.	.	.	.	.	.	.	M.BR29.EuGene_00126081;M.TH16.EuGene_00106621;M.TH16.EuGene_00135161	.	.	.	.	.	M.BR29.EuGene_00119491;M.TH16.EuGene_00127871;MoAvr1_CO39	.	.	.	.	.	.	.	.	.	.	M.TH16.EuGene_00034081	M.TH16.EuGene_00134971;M.TH16.EuGene_00045871;M.BR29.EuGene_00121691	.	.	.	.	.	.	.	.	.	.	.	.	.	.	.	MGG_14834	.	.	.	.	.
M.TH16.EuGene_00135161	.	.	.	.	.	.	.	.	.	M.BR29.EuGene_00126081;M.TH16.EuGene_00135161	.	.	.	.	.	.	.	.	.	.	.	.	.	.	.	.	.	.	.	.	.	.	.	.	.	.	.	.	.	.	.	.	.	.	.	.	.	.	.
MGG_00821	.	.	.	.	.	.	.	.	.	.	.	.	.	.	.	.	.	.	.	.	.	.	.	.	.	.	.	.	.	.	.	.	.	.	.	.	.	.	.	.	.	.	.	.	.	.	.	.	.
MGG_04384	.	.	.	.	.	.	.	.	.	.	.	.	.	.	.	.	.	.	.	.	.	.	.	.	.	.	.	.	.	.	.	.	.	.	.	.	.	.	.	.	.	.	.	.	.	.	.	.	.
MGG_08482	.	.	.	.	.	.	.	.	.	.	.	.	.	.	.	.	.	.	.	.	.	.	.	.	.	.	.	M.TH16.EuGene_00134971;M.TH16.EuGene_00045871;M.BR29.EuGene_00121691	.	.	.	.	.	.	.	.	.	.	.	.	.	.	.	.	.	.	.	.	.
MGG_08944	.	.	.	.	.	.	.	.	.	.	.	.	.	.	.	.	.	.	.	.	.	.	.	.	.	.	.	.	.	.	.	.	.	.	.	.	.	.	.	.	.	.	.	.	.	.	.	.	.
MGG_10120	.	.	.	.	.	.	.	.	.	.	.	.	.	.	.	.	.	.	.	.	.	.	.	.	.	.	.	.	.	.	.	.	.	.	.	.	.	.	.	.	.	.	.	.	.	.	.	.	.
MGG_14793	.	.	.	.	.	.	.	.	.	PtrToxB	.	.	.	.	.	.	.	.	.	.	.	.	.	.	.	.	.	.	.	.	.	.	.	.	.	.	.	.	.	.	.	.	.	MGG_14834	.	.	.	.	.
MGG_14834	.	.	.	.	.	.	.	.	.	.	.	.	.	.	.	.	.	.	.	.	.	.	.	.	.	.	.	.	.	.	.	.	.	.	.	.	.	.	.	.	.	.	.	MGG_14834	.	.	.	.	.
MGG_15207	.	.	.	.	.	.	.	.	.	.	.	.	.	.	.	.	.	.	.	.	.	.	.	.	.	.	.	.	.	.	.	.	.	.	.	.	.	.	.	.	.	.	.	.	.	.	.	.	.
MGG_15459	.	.	.	.	.	.	.	.	.	.	.	.	.	.	.	.	.	.	.	.	.	.	.	.	.	.	.	.	.	.	.	.	.	.	.	.	.	.	.	.	.	.	.	.	.	.	.	.	.
MGG_16058	.	.	.	.	.	.	.	.	.	.	.	.	.	.	.	.	.	.	.	.	.	.	.	.	.	.	.	.	.	.	.	.	.	.	.	.	.	.	.	.	.	.	.	.	.	.	.	.	.
MGG_16113	.	.	.	.	.	.	.	.	.	.	.	.	.	.	.	.	.	.	.	.	.	.	.	.	.	.	.	.	.	.	.	.	.	.	.	.	.	.	.	.	.	.	.	.	.	.	.	.	.
MGG_16175	.	.	.	.	.	.	.	.	.	.	.	.	.	.	.	.	.	.	.	.	.	.	.	.	.	.	.	.	.	.	.	.	.	.	.	.	.	.	.	.	.	.	.	.	.	.	.	.	.
MGG_16619	.	.	.	.	.	.	.	.	.	.	.	.	.	.	.	.	.	.	.	.	.	.	.	.	.	.	.	.	.	.	.	.	.	.	.	.	.	.	.	.	.	.	.	.	.	.	.	.	.
MGG_17132	.	.	.	.	.	.	.	.	.	M.TH16.EuGene_00106621;M.TH16.EuGene_00135161;M.BR29.EuGene_00126081;M.BR29.EuGene_00085071;PtrToxB	.	.	.	.	.	.	.	.	.	.	.	.	.	.	.	.	.	M.TH16.EuGene_00134971	.	.	.	.	.	.	.	.	.	.	.	.	.	.	.	MGG_14834	.	.	.	.	.
MGG_17255	.	.	.	.	.	.	.	.	.	.	.	.	.	.	.	.	.	.	.	.	.	.	.	.	.	.	.	.	.	.	.	.	.	.	.	.	.	.	.	.	.	.	.	.	.	.	.	.	.
MGG_18019	.	.	.	.	.	.	.	.	.	.	.	.	.	.	.	.	.	.	.	.	.	.	.	.	.	.	.	.	.	.	.	.	.	.	.	.	.	.	.	.	.	.	.	.	.	.	.	.	.
MGG_18060	.	.	.	.	.	.	.	.	.	M.BR29.EuGene_00126081;M.BR29.EuGene_00085071;M.TH16.EuGene_00106621;PtrToxB	.	.	.	.	.	.	.	.	.	.	.	.	.	.	.	.	.	.	.	.	.	.	.	.	.	.	.	.	.	.	.	.	.	MGG_14834	.	.	.	.	.
MIAvrM14	.	.	.	.	.	.	.	.	.	.	.	.	.	.	.	.	.	.	.	.	.	.	.	.	.	.	.	.	.	.	.	.	.	.	.	.	.	.	.	.	.	.	.	.	.	.	.	.	.
Mg1LysM	.	.	.	.	.	.	.	.	.	.	.	.	.	.	.	.	.	.	.	.	.	.	.	.	.	.	.	.	.	.	.	.	.	.	.	.	.	.	.	.	.	.	.	.	.	.	.	.	.
Mg3LysM	.	.	.	.	.	.	.	.	.	.	.	.	.	.	.	.	.	.	.	.	.	.	.	.	.	.	.	.	.	.	.	.	.	.	.	.	.	.	.	.	.	.	.	.	.	.	.	.	.
MgxLysM	.	.	.	.	.	.	.	.	.	.	.	.	.	.	.	.	.	.	.	.	.	.	.	.	.	.	.	.	.	.	.	.	.	.	.	.	.	.	.	.	.	.	.	.	.	.	.	.	.
MiSSP7_2	.	.	.	.	.	.	.	.	.	.	.	.	.	.	.	.	.	.	.	.	.	.	.	.	.	.	.	.	.	.	.	.	.	.	.	.	.	.	.	.	.	.	.	.	.	.	.	.	.
MlAvrL2	.	.	.	.	.	.	.	.	.	.	.	.	.	.	.	.	.	.	.	.	.	.	.	.	.	.	.	.	.	.	.	.	.	.	.	.	.	.	.	.	.	.	.	.	.	.	.	.	.
MlAvrL567_A	.	.	.	.	.	.	.	.	.	.	.	.	.	.	.	.	.	.	.	.	.	.	.	.	.	.	.	.	.	.	.	.	.	.	.	.	.	.	.	.	.	.	.	.	.	.	.	.	.
MlAvrL567_B	.	.	.	.	.	.	.	.	.	.	.	.	.	.	.	.	.	.	.	.	.	.	.	.	.	.	.	.	.	.	.	.	.	.	.	.	.	.	.	.	.	.	.	.	.	.	.	.	.
MlAvrL567_C	.	.	.	.	.	.	.	.	.	.	.	.	.	.	.	.	.	.	.	.	.	.	.	.	.	.	.	.	.	.	.	.	.	.	.	.	.	.	.	.	.	.	.	.	.	.	.	.	.
MlAvrL567_D	.	.	.	.	.	.	.	.	.	.	.	.	.	.	.	.	.	.	.	.	.	.	.	.	.	.	.	.	.	.	.	.	.	.	.	.	.	.	.	.	.	.	.	.	.	.	.	.	.
MlAvrM	.	.	.	.	.	.	.	.	.	.	.	.	.	.	.	.	.	.	.	.	.	.	.	.	.	.	.	.	.	.	.	.	.	.	.	.	.	.	.	.	.	.	.	.	.	.	.	.	.
MlAvrP123	.	.	.	.	.	.	.	.	MlAvrP123	.	.	.	.	.	.	.	.	.	.	.	.	.	.	.	.	.	.	.	.	.	.	.	.	.	.	.	.	.	.	.	.	.	.	.	.	.	.	.	.
MlAvrP4	.	.	.	.	.	.	.	.	.	.	.	.	.	.	.	.	.	.	.	.	.	.	.	.	.	.	.	.	.	.	.	.	.	.	.	.	.	.	.	.	.	.	.	.	.	.	.	.	.
MlpCTP1	.	.	.	.	.	.	.	.	.	.	.	MlpCTP1	.	.	.	.	.	.	.	.	.	.	.	.	.	.	.	.	.	.	.	.	.	.	.	.	.	.	.	.	.	.	.	.	.	.	.	.	.
MoAVR_Pia	.	.	.	.	.	.	.	.	.	.	.	.	.	.	.	.	.	.	.	.	.	.	.	.	.	.	.	.	.	.	.	.	.	.	.	.	.	.	.	.	.	.	.	.	.	.	.	.	.
MoAVR_Pii	.	.	.	.	.	.	.	.	.	.	.	.	.	.	.	.	.	.	.	.	.	.	.	.	.	.	.	.	.	.	.	.	.	.	.	.	.	.	MoAVR_Pii	.	.	.	.	.	.	.	.	.	.
MoAVR_Pik	.	.	.	.	.	.	.	.	.	.	.	.	.	.	.	.	.	.	.	.	MoAVR_Pik	.	.	.	.	.	.	.	.	.	.	.	.	.	.	.	.	.	.	.	.	.	.	.	.	.	.	.	.
MoAVR_Pita	.	.	.	.	.	.	MoAVR_Pita;MoAVR_Pita2	.	.	.	.	.	.	.	.	.	.	.	.	.	.	.	.	.	.	.	.	.	.	.	.	.	.	.	.	.	.	.	.	.	.	.	.	.	.	.	.	.	.
MoAVR_Pita2	.	.	.	.	.	.	MoAVR_Pita;MoAVR_Pita2	.	.	.	.	.	.	.	.	.	.	.	.	.	.	.	.	.	.	.	.	.	.	.	.	.	.	.	.	.	.	.	.	.	.	.	.	.	.	.	.	.	.
MoAvr1_CO39	.	.	.	.	.	.	.	.	.	.	.	.	.	.	.	M.BR29.EuGene_00119511;M.BR29.EuGene_00119491;M.TH16.EuGene_00127871;MoAvr1_CO39	.	.	.	.	.	.	.	.	.	.	.	.	.	.	.	.	.	.	.	.	.	.	.	.	.	.	.	.	.	.	.	.	.
MoAvrPi9	.	.	.	.	.	.	.	.	.	.	.	.	.	.	.	.	.	.	.	.	.	.	.	.	.	.	.	.	.	.	.	.	.	.	.	.	.	.	MoAvrPi9	.	.	.	.	.	.	.	.	.	.
MoAvrPib	.	.	.	.	.	.	.	.	.	.	.	.	.	.	.	.	.	.	.	.	.	.	.	.	.	.	.	.	.	.	.	.	.	.	.	.	.	.	.	.	.	.	.	.	.	.	.	.	.
MoAvrPiz_t	.	.	.	.	.	.	.	.	.	.	.	.	.	.	.	.	.	.	.	.	.	.	.	.	.	.	.	.	.	.	MoAvrPiz_t	.	.	.	.	.	.	.	.	.	.	.	.	.	.	.	.	.	.
MoBAS162	.	.	.	.	.	.	.	.	.	.	.	.	.	.	.	.	.	.	.	.	.	.	MoBAS162	.	.	.	.	.	.	.	.	.	.	.	.	.	.	.	.	.	.	.	.	.	.	.	.	.	.
MoBas1	.	.	.	.	.	.	.	.	.	.	.	.	.	.	.	.	.	.	.	.	.	.	.	.	.	.	.	.	.	.	.	.	.	.	.	.	.	.	.	.	.	.	.	.	.	.	.	.	.
MoBas107	.	.	.	.	.	.	.	.	.	.	.	.	.	.	.	.	.	.	.	.	.	.	.	.	.	.	.	.	.	.	.	.	.	.	.	.	.	.	MoAVR_Pii	.	.	.	.	.	.	.	.	.	.
MoBas2	.	.	.	.	.	.	.	.	.	.	.	.	.	.	.	.	.	.	.	.	.	.	.	.	.	.	.	.	.	.	.	.	.	.	.	.	.	.	.	.	.	.	.	.	.	.	.	.	.
MoBas3	.	.	.	.	.	.	.	.	.	.	.	.	.	.	.	.	.	.	.	.	.	.	.	.	.	.	.	.	.	.	.	.	.	.	.	.	.	.	.	.	.	.	.	.	.	.	.	.	.
MoBas4	.	.	.	.	.	.	.	.	.	.	ALVi.Vi1.8;ALVi.1389.12;ALVp_11032.3;ALVi.Vi1.9;ALVp_11032.6;ALVi.Vi1.15;ALVi.Vi1.10	.	.	.	.	.	.	.	.	.	.	.	.	.	.	.	.	.	.	.	.	.	.	.	.	.	.	.	.	.	.	.	.	.	.	.	.	.	.
MoCDIP1	.	.	.	.	.	.	.	.	.	.	.	.	.	.	.	.	.	.	.	.	.	.	.	.	.	.	.	.	.	.	.	.	.	.	.	.	.	.	.	.	.	.	.	.	.	.	.	MoCDIP1	.
MoCDIP2	.	.	.	BghBEC4	.	.	.	.	.	.	.	.	.	.	.	.	.	.	.	.	.	.	.	.	.	.	.	.	.	.	.	.	.	.	.	.	.	.	.	.	.	.	.	.	.	.	.	.	.
MoCDIP3	.	.	.	.	.	.	.	.	.	.	.	.	.	.	.	.	.	.	.	.	.	.	.	.	.	.	.	.	.	.	.	.	.	.	.	.	.	.	.	.	.	.	.	.	.	.	.	.	.
MoCDIP4	.	.	.	.	.	.	.	.	.	.	.	.	.	.	.	.	.	.	.	.	.	.	.	.	.	.	.	.	.	.	.	.	.	.	.	.	.	.	.	.	.	.	.	.	.	.	.	.	.
MoCDIP5	.	.	.	.	.	.	.	.	.	.	.	.	.	.	.	.	.	.	.	.	.	.	.	.	.	.	.	.	.	.	.	.	.	.	.	.	MoCDIP5	.	.	.	.	.	.	.	.	.	.	.	.
MoHEG13	.	.	.	.	.	.	.	.	.	.	.	.	.	.	.	.	.	.	.	.	.	.	.	.	.	.	.	.	.	.	.	.	.	.	.	.	.	.	.	.	.	.	.	.	.	.	.	.	.
MoIug6	.	.	.	.	.	.	.	.	.	.	.	.	.	.	.	.	.	.	.	.	.	.	.	.	.	.	.	.	.	.	.	.	.	.	.	.	.	.	.	.	.	.	.	.	.	.	.	.	.
MoIug9	.	.	.	.	.	.	.	.	.	.	.	.	.	.	.	.	.	.	.	.	.	.	.	.	.	.	.	.	.	.	.	.	.	.	.	.	.	.	.	.	.	.	.	.	.	.	.	.	.
MoMC69	.	.	.	.	.	.	.	.	.	.	.	.	.	.	.	.	.	.	.	.	.	.	.	.	.	.	.	.	.	.	.	.	.	.	.	.	.	.	.	.	.	MoMC69	.	.	.	.	.	.	.
MoMSP1	.	.	.	.	.	.	.	.	.	.	.	.	.	.	.	.	.	.	.	.	.	.	.	.	.	.	.	.	.	.	.	.	.	.	.	.	.	.	.	.	.	.	.	.	.	.	.	.	.
MoNIS1	.	.	.	.	.	.	.	.	.	.	.	.	.	.	.	.	.	.	.	.	.	.	.	.	.	.	.	.	.	.	.	.	.	.	.	.	.	.	.	.	.	.	.	.	.	.	.	.	.
MoPwl1	.	.	.	.	.	.	.	.	.	.	.	.	.	.	.	.	.	.	.	.	.	.	.	.	.	.	.	.	.	.	.	.	.	.	.	.	.	.	.	.	MoPwl4;MoPwl2;MoPwl3;MoPwl1	.	.	.	.	.	.	.	.
MoPwl2	.	.	.	.	.	.	.	.	.	.	.	.	.	.	.	.	.	.	.	.	.	.	.	.	.	.	.	.	.	.	.	.	.	.	.	.	.	.	.	.	MoPwl4;MoPwl2;MoPwl3;MoPwl1	.	.	.	.	.	.	.	.
MoPwl3	.	.	.	.	.	.	.	.	.	.	.	.	.	.	.	.	.	.	.	.	.	.	.	.	.	.	.	.	.	.	.	.	.	.	.	.	.	.	.	.	MoPwl4;MoPwl2;MoPwl3;MoPwl1	.	.	.	.	.	.	.	.
MoPwl4	.	.	.	.	.	.	.	.	.	.	.	.	.	.	.	.	.	.	.	.	.	.	.	.	.	.	.	.	.	.	.	.	.	.	.	.	.	.	.	.	MoPwl4;MoPwl2;MoPwl3;MoPwl1	.	.	.	.	.	.	.	.
MoSPD10	.	.	.	.	.	.	.	.	.	.	.	.	.	.	.	.	.	.	.	.	.	.	.	.	.	.	.	.	.	.	.	.	.	.	.	.	.	.	.	.	.	.	.	.	.	.	.	.	.
MoSPD2	.	.	.	.	.	.	.	.	.	.	.	.	.	.	.	.	.	.	.	.	.	.	.	.	.	.	.	.	.	.	.	.	.	.	.	.	.	.	.	.	.	.	.	.	.	.	.	.	.
MoSPD4	.	.	.	.	.	.	.	.	.	.	.	.	.	.	.	.	.	.	.	.	.	.	.	.	.	.	.	.	.	.	.	.	.	.	.	.	.	.	.	.	.	.	.	.	.	.	.	.	.
MoSPD5	.	.	.	.	.	.	.	.	.	.	.	.	.	.	.	.	.	.	.	.	.	.	.	.	.	.	.	.	.	.	.	.	.	.	.	.	.	.	.	.	.	.	.	.	.	.	.	.	.
MoSPD7	.	.	.	.	.	.	.	.	.	.	.	.	.	.	.	.	.	.	.	.	.	.	.	.	.	.	.	.	.	.	.	.	.	.	.	.	.	.	.	.	.	.	.	.	.	.	.	.	.
MoSPD9	.	.	.	.	.	.	.	.	.	.	.	.	.	.	.	.	.	.	.	.	.	.	.	.	.	.	.	.	.	.	.	.	.	.	.	.	.	.	.	.	.	.	.	.	.	.	.	.	.
MoSlp1	.	.	.	.	.	.	.	.	.	.	.	.	.	.	.	.	.	.	.	.	.	.	.	.	.	.	.	.	.	.	.	.	.	.	.	.	.	.	.	.	.	.	.	.	.	.	.	.	.
MpNEP1_1	.	.	.	.	.	.	.	.	.	.	.	.	.	.	.	.	.	.	.	.	.	.	.	.	.	.	.	.	.	.	.	.	.	.	.	.	.	.	.	.	.	.	.	.	.	.	.	.	.
MpNEP1_2	.	.	.	.	.	.	.	.	.	.	.	.	.	.	.	.	.	.	.	.	.	.	.	.	.	.	.	.	.	.	.	.	.	.	.	.	.	.	.	.	.	.	.	.	.	.	.	.	.
Zt6	.	.	.	.	.	.	.	.	.	.	.	.	.	.	.	.	.	.	.	.	.	.	.	.	.	.	.	.	.	.	.	.	.	.	XP_013431971.1;KJY01809.1;bgh01363_CSEP0028;XP_001800520.1;XP_001935864.1;bgh02877_CSEP0066;XP_007678837.1;XP_008025738.1;EME45057.1;BgtE_10124;BgtE_20090;XP_016761200.1;Zt6;OAL46779.1;XP_007699156.1;XP_007580207.1;KXT12958.1;KEQ67658.1;KNG46663.1;OCK93132.1;XP_014077357.1;XP_007686215.1;BghBEC1054;XP_013344128.1;bgh01362_CSEP0027;BgtE_10117;bgh03782_CSEP0152;XP_018034946.1;KEQ81621.1;bghG0019470…	.	.	.	.	.	.	.	.	.	.	.	.	.	.
OAL46779.1	.	.	.	.	.	.	.	.	.	.	.	.	.	.	.	.	.	.	.	.	.	.	.	.	.	.	.	.	.	.	.	.	.	.	XP_013431971.1;KJY01809.1;XP_001800520.1;XP_001935864.1;XP_007678837.1;XP_008025738.1;EME45057.1;BgtE_20090;XP_016761200.1;Zt6;OAL46779.1;XP_007699156.1;XP_007580207.1;KXT12958.1;KEQ67658.1;KNG46663.1;XP_014077357.1;OCK93132.1;XP_007686215.1;BghBEC1054;XP_013344128.1;bgh01362_CSEP0027;bgh03782_CSEP0152;XP_018034946.1;KEQ81621.1;bghG001947000001001_CSEP0340	.	.	.	.	.	.	.	.	.	.	.	.	.	.
OCK93132.1	.	.	.	.	.	.	.	.	.	.	.	.	.	.	.	.	.	.	.	.	.	.	.	.	.	.	.	.	.	.	.	.	.	.	XP_013431971.1;KJY01809.1;XP_001800520.1;XP_001935864.1;XP_007678837.1;XP_008025738.1;EME45057.1;BgtE_10124;BgtE_20090;XP_016761200.1;Zt6;OAL46779.1;XP_007699156.1;XP_007580207.1;KXT12958.1;KEQ67658.1;KNG46663.1;OCK93132.1;XP_014077357.1;XP_007686215.1;BghBEC1054;XP_013344128.1;bgh01362_CSEP0027;BgtE_10117;bgh03782_CSEP0152;XP_018034946.1;KEQ81621.1;bghG001947000001001_CSEP0340	.	.	.	.	.	.	.	.	.	.	.	.	.	.
PGTAUSPE_10_1	.	.	.	.	.	.	.	.	.	.	.	.	.	.	.	.	.	PGTAUSPE_10_1	.	.	.	.	.	.	.	.	.	.	.	.	.	.	.	.	.	.	.	.	.	.	.	.	.	.	.	.	.	.	.
PGTG_10537.2	.	.	.	.	.	.	.	.	.	.	.	.	.	.	.	.	.	.	.	.	.	.	.	.	.	.	.	.	.	PGTG_10537.2	.	.	.	.	.	.	.	.	.	.	.	.	.	.	.	.	.	.	.
PGTG_16791	.	.	.	.	.	.	.	.	.	.	.	.	.	.	.	.	.	.	.	.	.	.	.	.	.	.	.	.	.	.	.	.	.	.	.	.	.	.	.	.	.	.	.	.	.	.	.	.	.
PIIN_08944	.	.	.	.	.	.	.	.	.	.	.	.	.	.	.	.	.	.	.	.	.	.	.	.	.	.	.	.	.	.	.	.	.	.	.	.	.	.	.	.	.	.	.	.	.	.	.	.	.
PaNPP1	.	.	.	.	.	.	.	.	.	.	.	.	.	.	.	.	.	.	.	.	.	.	.	.	.	.	.	.	.	.	.	.	.	.	.	.	.	.	.	.	.	.	.	.	.	.	.	.	.
PaSD21-1	.	.	.	.	.	.	.	.	.	.	.	.	.	.	.	.	.	.	.	.	.	.	.	.	.	.	.	.	.	.	.	.	.	.	.	.	.	.	.	.	.	.	.	.	.	.	.	.	.
PgShr8	.	.	.	.	.	.	.	.	.	.	.	.	.	.	.	.	.	.	.	.	.	.	.	.	.	.	.	.	.	.	.	.	.	.	.	.	.	.	.	.	.	.	PgShr8	.	.	.	.	.	.
PgShr9	.	.	.	.	.	.	.	.	.	.	.	.	.	.	.	.	.	.	.	PgShr9	.	.	.	.	.	.	.	.	.	.	.	.	.	.	.	.	.	.	.	.	.	.	.	.	.	.	.	.	.
PgtAvrSr35	.	.	.	.	.	.	.	.	.	.	.	.	.	.	.	.	.	.	.	.	.	.	.	.	.	.	.	.	.	.	.	PgtAvrSr35	.	.	.	.	.	.	.	.	.	.	.	.	.	.	.	.	.
PgtAvrSr50	.	.	.	.	.	.	.	.	.	.	.	.	.	.	.	.	.	.	.	.	.	.	.	.	.	.	.	.	.	.	.	.	.	.	.	.	.	.	.	.	.	.	.	.	.	.	.	.	.
PiCRN15	.	.	.	.	.	.	.	.	.	.	.	.	.	.	.	.	.	.	.	.	.	.	.	.	.	.	.	.	.	.	.	.	.	.	.	.	.	.	.	.	.	.	.	.	.	.	.	.	.
PiCRN16	.	.	.	.	.	.	.	.	.	.	.	.	.	.	.	.	.	.	.	.	.	.	.	.	.	.	.	.	.	.	.	.	.	.	.	.	.	.	.	.	.	.	.	.	.	.	.	.	.
PiCRN8	.	.	.	.	.	.	.	.	.	.	.	.	.	.	.	.	.	.	.	.	.	.	.	.	.	.	.	.	.	.	.	.	.	.	.	.	.	.	.	.	.	.	.	.	.	.	.	.	.
PiFGB1	.	.	.	.	.	.	.	.	.	.	.	.	.	.	.	.	.	.	.	.	.	.	.	.	.	.	.	.	.	.	.	.	.	.	.	.	.	.	.	.	.	.	.	.	.	.	.	.	.
PiNPP1	.	.	.	.	.	.	.	.	.	.	.	.	.	.	.	.	.	.	.	.	.	.	.	.	.	.	.	.	.	.	.	.	.	.	.	.	.	.	.	.	.	.	.	.	.	.	.	.	.
Picrn1	.	.	.	.	.	.	.	.	.	.	.	.	.	.	.	.	.	.	.	.	.	.	.	.	.	.	.	.	.	.	.	.	.	.	.	.	.	.	.	.	.	.	.	.	.	.	.	.	.
Picrn2	.	.	.	.	.	.	.	.	.	.	.	.	.	.	.	.	.	.	.	.	.	.	.	.	.	.	.	.	.	.	.	.	.	.	.	.	.	.	.	.	.	.	.	.	.	.	.	.	.
PnTox1	.	.	.	.	.	.	.	.	.	.	.	.	.	.	.	.	.	.	.	.	.	.	.	.	.	.	.	.	.	.	.	.	.	.	.	.	.	.	.	.	.	.	.	.	.	.	.	.	.
PnTox3	.	.	.	.	.	.	.	.	.	.	.	.	.	.	.	.	.	.	.	.	.	.	.	.	.	.	.	.	.	.	.	.	.	.	.	.	.	.	.	.	.	.	.	.	.	.	.	.	.
PnToxA	.	.	.	.	.	.	.	.	.	.	.	.	.	.	.	.	.	.	.	.	.	.	.	.	.	.	.	.	.	.	.	.	.	.	.	PnToxA;ChToxA;PtrToxA	.	.	.	.	.	.	.	.	.	.	.	.	.
PpCBEL	.	.	.	.	.	.	.	.	.	.	.	.	.	.	.	.	.	.	.	.	.	.	.	.	.	.	.	.	.	.	.	.	.	.	.	.	.	.	.	.	.	.	.	.	.	.	.	.	.
PpCSEP-07	.	.	.	.	.	.	.	.	.	.	.	.	.	.	.	.	.	.	.	.	.	.	.	.	.	.	.	.	.	.	.	.	.	.	.	.	.	.	.	.	.	.	.	.	.	.	.	.	.
PpCSEP-09	.	.	.	.	.	.	.	.	.	.	.	.	.	.	.	.	.	.	.	.	.	.	.	.	.	.	.	.	.	.	.	.	.	.	.	.	.	.	.	.	.	.	.	.	.	PpCSEP-09	.	.	.
PpNPP1	.	.	.	.	.	.	.	.	.	.	.	.	.	.	.	.	.	.	.	.	.	.	.	.	.	.	.	.	.	.	.	.	.	.	.	.	.	.	.	.	.	.	.	.	.	.	.	.	.
PsAvr3b_2	.	.	.	.	.	.	.	.	.	.	.	.	.	.	.	.	.	.	.	.	.	.	.	.	.	.	.	.	.	.	.	.	.	.	.	.	.	.	.	.	.	.	.	.	.	.	.	.	.
PsCRN115	.	.	.	.	.	.	.	.	.	.	.	.	.	.	.	.	.	.	.	.	.	.	.	.	.	.	.	.	.	.	.	.	.	.	.	.	.	.	.	.	.	.	.	.	.	.	.	.	.
PsCRN63	.	.	.	.	.	.	.	.	.	.	.	.	.	.	.	.	.	.	.	.	.	.	.	.	.	.	.	.	.	.	.	.	.	.	.	.	.	.	.	.	.	.	.	.	.	.	.	.	.
PsShr1	.	.	.	.	.	.	.	.	.	.	.	.	.	.	.	.	.	.	.	.	.	.	.	.	.	.	.	.	.	.	.	.	.	.	.	.	.	.	.	.	.	.	.	.	.	.	.	.	.
PsShr2	.	.	.	.	.	.	.	.	.	.	.	.	.	.	.	.	PsShr2	.	.	.	.	.	.	.	.	.	.	.	.	.	.	.	.	.	.	.	.	.	.	.	.	.	.	.	.	.	.	.	.
PsShr3	.	.	.	.	.	.	.	.	.	.	.	.	.	.	PsShr3	.	.	.	.	.	.	.	.	.	.	.	.	.	.	.	.	.	.	.	.	.	.	.	.	.	.	.	.	.	.	.	.	.	.
PsShr4	.	.	.	.	.	PsShr6;PsShr4	.	.	.	.	.	.	.	.	.	.	.	.	.	.	.	.	.	.	.	.	.	.	.	.	.	.	.	.	.	.	.	.	.	.	.	.	.	.	.	.	.	.	.
PsShr5	.	.	.	.	.	.	.	.	.	.	.	.	.	.	.	.	.	.	.	.	.	.	.	.	.	.	.	.	.	.	.	.	.	.	.	.	.	.	.	.	.	.	.	.	.	.	.	.	.
PsShr6	.	.	.	.	.	PsShr6;PsShr4	.	.	.	.	.	.	.	.	.	.	.	.	.	.	.	.	.	.	.	.	.	.	.	.	.	.	.	.	.	.	.	.	.	.	.	.	.	.	.	.	.	.	.
PsShr7	.	.	.	.	.	.	.	.	.	.	.	.	.	.	.	.	.	.	.	.	.	.	.	.	.	.	.	.	.	.	.	.	.	.	.	.	.	.	.	.	.	.	.	.	.	.	.	.	.
Pslsc1	.	.	.	.	.	.	.	.	.	.	.	.	.	.	.	.	.	.	.	.	.	.	.	.	.	.	.	.	.	.	.	.	.	.	.	.	.	.	.	.	.	.	.	.	.	.	.	.	.
PsojNIP	.	.	.	.	.	.	.	.	.	.	.	.	.	.	.	.	.	.	.	.	.	.	.	.	.	.	.	.	.	.	.	.	.	.	.	.	.	.	.	.	.	.	.	.	.	.	.	.	.
PtrToxA	.	.	.	.	.	.	.	.	.	.	.	.	.	.	.	.	.	.	.	.	.	.	.	.	.	.	.	.	.	.	.	.	.	.	.	PnToxA;ChToxA;PtrToxA	.	.	.	.	.	.	.	.	.	.	.	.	.
PtrToxB	.	.	.	.	.	.	.	.	.	M.BR29.EuGene_00126081;PtrToxB;M.TH16.EuGene_00135161	.	.	.	.	.	.	.	.	.	.	.	.	.	.	.	.	.	.	.	.	.	.	.	.	.	.	.	.	.	.	.	.	.	.	.	.	.	.	.
RiCRN1	.	.	.	.	.	.	.	.	.	.	.	.	.	.	.	.	.	.	.	.	.	.	.	.	.	.	.	.	.	.	.	.	.	.	.	.	.	.	.	.	.	.	.	.	.	.	.	.	.
RiSIS1	.	.	.	.	.	.	.	.	.	.	.	.	.	.	.	.	.	.	.	.	.	.	.	.	.	.	.	.	.	.	.	.	.	RiSIS1	.	.	.	.	.	.	.	.	.	.	.	.	.	.	.
RsNIP1	.	.	.	.	.	.	.	.	.	.	.	.	.	.	.	.	.	.	.	.	.	.	.	.	.	.	.	.	.	.	.	.	RsNIP1	.	.	.	.	.	.	.	.	.	.	.	.	.	.	.	.
RsNIP2	.	.	.	.	.	.	.	.	.	.	.	.	.	.	.	.	.	.	.	.	.	RsNIP2	.	.	.	.	.	.	.	.	.	.	.	.	.	.	.	.	.	.	.	.	.	.	.	.	.	.	.
RsNIP3	.	.	.	.	.	.	.	.	.	.	.	.	.	.	.	.	.	.	.	.	.	.	.	.	.	.	.	.	.	.	.	.	.	.	.	.	.	.	.	.	.	.	.	.	.	.	.	.	.
SrSAD1	.	.	.	.	.	.	.	.	.	.	.	.	.	.	.	.	.	.	.	.	.	.	.	.	.	.	.	.	.	.	.	.	.	.	.	.	.	.	.	.	.	.	.	.	.	.	.	.	.
SrrPit2	.	.	.	.	.	.	.	SrrPit2;UmPit2;SrzPit2	.	.	.	.	.	.	.	.	.	.	.	.	.	.	.	.	.	.	.	.	.	.	.	.	.	.	.	.	.	.	.	.	.	.	.	.	.	.	.	.	.
SrzPit2	.	.	.	.	.	.	.	SrrPit2;UmPit2;SrzPit2	.	.	.	.	.	.	.	.	.	.	.	.	.	.	.	.	.	.	.	.	.	.	.	.	.	.	.	.	.	.	.	.	.	.	.	.	.	.	.	.	.
SsSSITL	.	.	.	.	.	.	.	.	.	.	.	.	.	.	.	.	.	.	.	.	.	.	.	.	.	.	.	.	.	.	.	.	.	.	.	.	.	.	.	.	.	.	.	.	.	.	.	.	.
SsSSVP1	.	.	.	.	.	.	.	.	.	.	.	.	.	.	.	.	.	.	.	.	.	.	.	.	.	.	.	.	.	.	.	.	.	.	.	.	.	.	.	.	.	.	.	.	.	.	.	.	.
UfRTP1	.	.	.	.	.	.	.	.	.	.	.	.	.	.	.	.	.	.	.	.	.	.	.	.	.	.	.	.	.	.	.	.	.	.	.	.	.	.	.	.	.	.	PgShr8	.	.	.	.	.	.
UhAvr1	.	.	.	.	.	.	.	.	.	.	.	.	.	.	.	.	.	.	.	.	.	.	.	UhAvr1	.	.	.	.	.	.	.	.	.	.	.	.	.	.	.	.	.	.	.	.	.	.	.	.	.
UmCmu1	.	.	.	.	.	.	.	.	.	.	.	.	.	.	.	.	.	.	.	.	.	.	.	.	.	.	.	.	.	.	.	.	.	.	.	.	.	.	.	.	.	.	.	.	.	.	.	.	.
UmPep1	.	.	.	.	.	.	.	.	.	.	.	.	UmPep1	.	.	.	.	.	.	.	.	.	.	.	.	.	.	.	.	.	.	.	.	.	.	.	.	.	.	.	.	.	.	.	.	.	.	.	.
UmPit2	.	.	.	.	.	.	.	SrrPit2;UmPit2;SrzPit2	.	.	.	.	.	.	.	.	.	.	.	.	.	.	.	.	.	.	.	.	.	.	.	.	.	.	.	.	.	.	.	.	.	.	.	.	.	.	.	.	.
UmSee1	.	.	.	.	.	.	.	.	.	.	.	.	.	UmSee1	.	.	.	.	.	.	.	.	.	.	.	.	.	.	.	.	.	.	.	.	.	.	.	.	.	.	.	.	.	.	.	.	.	.	.
UmTin2	.	.	.	.	.	.	.	.	.	.	.	.	.	.	.	.	.	.	.	.	.	.	.	.	.	UmTin2	.	.	.	.	.	.	.	.	.	.	.	.	.	.	.	.	.	.	.	.	.	.	.
Umeff1-1	.	.	.	.	.	.	.	.	.	.	.	.	.	.	.	.	.	.	.	.	.	.	.	.	.	.	.	.	.	.	.	.	.	.	.	.	.	Umeff1-1	.	.	.	.	.	.	.	.	.	.	.
VdAve1	.	.	.	.	.	.	.	.	.	.	.	.	.	.	.	.	.	.	.	.	.	.	.	.	.	.	.	.	.	.	.	.	.	.	.	.	.	.	.	.	.	.	.	.	.	.	.	.	.
VdNEP	.	.	.	.	.	.	.	.	.	.	.	.	.	.	.	.	.	.	.	.	.	.	.	.	.	.	.	.	.	.	.	.	.	.	.	.	.	.	.	.	.	.	.	.	.	.	.	.	.
VdPevD1	.	.	.	.	.	.	.	.	.	.	.	.	.	.	.	.	.	.	.	.	.	.	.	.	.	.	.	.	.	.	.	.	.	.	.	.	.	.	.	.	.	.	.	.	.	.	.	.	.
VdSCP7	.	.	.	.	.	.	.	.	.	.	.	.	.	.	.	.	.	.	.	.	.	.	.	.	.	.	.	.	.	.	.	.	.	.	.	.	.	.	.	.	.	.	.	.	.	.	.	.	.
Vdlsc1	.	.	.	.	.	.	.	.	.	.	.	.	.	.	.	.	.	.	.	.	.	.	.	.	.	.	.	.	.	.	.	.	.	.	.	.	.	.	.	.	.	.	.	.	.	.	.	.	.
VpNPP1	.	.	.	.	.	.	.	.	.	.	.	.	.	.	.	.	.	.	.	.	.	.	.	.	.	.	.	.	.	.	.	.	.	.	.	.	.	.	.	.	.	.	.	.	.	.	.	.	.
XP003298007.1	.	.	.	.	.	.	.	.	.	.	.	.	.	.	.	.	.	.	.	.	.	.	.	.	.	.	.	.	.	.	.	.	.	.	.	PnToxA;ChToxA;PtrToxA	.	.	.	.	.	.	.	.	.	.	.	.	.
XP_001800520.1	.	.	.	.	.	.	.	.	.	.	.	.	.	.	.	.	.	.	.	.	.	.	.	.	.	.	.	.	.	.	.	.	.	.	XP_013431971.1;KJY01809.1;XP_001800520.1;XP_001935864.1;XP_007678837.1;XP_008025738.1;EME45057.1;BgtE_10124;BgtE_20090;XP_016761200.1;Zt6;OAL46779.1;XP_007699156.1;XP_007580207.1;KXT12958.1;KEQ67658.1;KNG46663.1;XP_014077357.1;OCK93132.1;XP_007686215.1;BghBEC1054;XP_013344128.1;bgh01362_CSEP0027;bgh03782_CSEP0152;XP_018034946.1;KEQ81621.1;bghG001947000001001_CSEP0340	.	.	.	.	.	.	.	.	.	.	.	.	.	.
XP_001935864.1	.	.	.	.	.	.	.	.	.	.	.	.	.	.	.	.	.	.	.	.	.	.	.	.	.	.	.	.	.	.	.	.	.	.	XP_013431971.1;KJY01809.1;XP_001800520.1;XP_001935864.1;XP_007678837.1;XP_008025738.1;EME45057.1;BgtE_20090;XP_016761200.1;Zt6;OAL46779.1;XP_007699156.1;XP_007580207.1;KXT12958.1;KEQ67658.1;KNG46663.1;XP_014077357.1;OCK93132.1;XP_007686215.1;BghBEC1054;XP_013344128.1;bgh03782_CSEP0152;XP_018034946.1;KEQ81621.1;bghG001947000001001_CSEP0340	.	.	.	.	.	.	.	.	.	.	.	.	.	.
XP_007580207.1	.	.	.	.	.	.	.	.	.	.	.	.	.	.	.	.	.	.	.	.	.	.	.	.	.	.	.	.	.	.	.	.	.	.	XP_013431971.1;KJY01809.1;XP_001800520.1;XP_001935864.1;XP_007678837.1;XP_008025738.1;EME45057.1;BgtE_20090;XP_016761200.1;Zt6;OAL46779.1;XP_007699156.1;XP_007580207.1;KXT12958.1;KEQ67658.1;KNG46663.1;OCK93132.1;XP_014077357.1;XP_007686215.1;BghBEC1054;XP_013344128.1;bgh01362_CSEP0027;BgtE_10117;bgh03782_CSEP0152;XP_018034946.1;KEQ81621.1;bghG001947000001001_CSEP0340	.	.	.	.	.	.	.	.	.	.	.	.	.	.
XP_007678837.1	.	.	.	.	.	.	.	.	.	.	.	.	.	.	.	.	.	.	.	.	.	.	.	.	.	.	.	.	.	.	.	.	.	.	XP_013431971.1;KJY01809.1;bgh01363_CSEP0028;XP_001800520.1;XP_001935864.1;XP_007678837.1;XP_008025738.1;EME45057.1;BgtE_20090;XP_016761200.1;Zt6;OAL46779.1;XP_007699156.1;XP_007580207.1;KXT12958.1;KEQ67658.1;KNG46663.1;BgtE_5843;OCK93132.1;XP_014077357.1;XP_007686215.1;BgtE_20026;BghBEC1054;XP_013344128.1;bgh01362_CSEP0027;BgtE_10117;bgh03782_CSEP0152;XP_018034946.1;KEQ81621.1;bghG001947000001001…	.	.	.	.	.	.	.	.	.	.	.	.	.	.
XP_007686215.1	.	.	.	.	.	.	.	.	.	.	.	.	.	.	.	.	.	.	.	.	.	.	.	.	.	.	.	.	.	.	.	.	.	.	XP_013431971.1;KJY01809.1;XP_001800520.1;XP_001935864.1;XP_007678837.1;XP_008025738.1;EME45057.1;BgtE_20090;XP_016761200.1;Zt6;OAL46779.1;XP_007699156.1;XP_007580207.1;KXT12958.1;KEQ67658.1;KNG46663.1;XP_014077357.1;OCK93132.1;XP_007686215.1;XP_013344128.1;bgh03782_CSEP0152;XP_018034946.1;KEQ81621.1;bghG001947000001001_CSEP0340	.	.	.	.	.	.	.	.	.	.	.	.	.	.
XP_007699156.1	.	.	.	.	.	.	.	.	.	.	.	.	.	.	.	.	.	.	.	.	.	.	.	.	.	.	.	.	.	.	.	.	.	.	XP_013431971.1;KJY01809.1;XP_001800520.1;XP_001935864.1;XP_007678837.1;XP_008025738.1;EME45057.1;BgtE_20090;XP_016761200.1;Zt6;OAL46779.1;XP_007699156.1;XP_007580207.1;KXT12958.1;KEQ67658.1;KNG46663.1;XP_014077357.1;OCK93132.1;XP_007686215.1;BghBEC1054;XP_013344128.1;bgh01362_CSEP0027;bgh03782_CSEP0152;XP_018034946.1;KEQ81621.1;bghG001947000001001_CSEP0340	.	.	.	.	.	.	.	.	.	.	.	.	.	.
XP_008025738.1	.	.	.	.	.	.	.	.	.	.	.	.	.	.	.	.	.	.	.	.	.	.	.	.	.	.	.	.	.	.	.	.	.	.	XP_013431971.1;KJY01809.1;bgh01363_CSEP0028;XP_001800520.1;XP_001935864.1;XP_007678837.1;XP_008025738.1;EME45057.1;BgtE_20090;XP_016761200.1;Zt6;OAL46779.1;XP_007699156.1;XP_007580207.1;KXT12958.1;KEQ67658.1;KNG46663.1;BgtE_5843;XP_014077357.1;OCK93132.1;XP_007686215.1;BgtE_20026;BghBEC1054;XP_013344128.1;bgh01362_CSEP0027;BgtE_10117;bgh03782_CSEP0152;XP_018034946.1;KEQ81621.1;bghG001947000001001…	.	.	.	.	.	.	.	.	.	.	.	.	.	.
XP_013344128.1	.	.	.	.	.	.	.	.	.	.	.	.	.	.	.	.	.	.	.	.	.	.	.	.	.	.	.	.	.	.	.	.	.	.	XP_013431971.1;KJY01809.1;bgh01363_CSEP0028;XP_001800520.1;XP_001935864.1;XP_007678837.1;XP_008025738.1;EME45057.1;BgtE_20090;XP_016761200.1;Zt6;OAL46779.1;XP_007699156.1;XP_007580207.1;KXT12958.1;KEQ67658.1;KNG46663.1;BgtE_5843;OCK93132.1;XP_014077357.1;XP_007686215.1;BgtE_20026;BghBEC1054;XP_013344128.1;bgh01362_CSEP0027;BgtE_10117;bgh03782_CSEP0152;XP_018034946.1;KEQ81621.1;bghG001947000001001…	.	.	.	.	.	.	.	.	.	.	.	.	.	.
XP_013431971.1	.	.	.	.	.	.	.	.	.	.	.	.	.	.	.	.	.	.	.	.	.	.	.	.	.	.	.	.	.	.	.	.	.	.	XP_013431971.1;KJY01809.1;XP_001800520.1;XP_001935864.1;XP_007678837.1;XP_008025738.1;EME45057.1;BgtE_20090;XP_016761200.1;Zt6;OAL46779.1;XP_007699156.1;XP_007580207.1;KXT12958.1;KEQ67658.1;KNG46663.1;OCK93132.1;XP_014077357.1;XP_007686215.1;BgtE_20026;BghBEC1054;XP_013344128.1;bgh01362_CSEP0027;BgtE_10117;bgh03782_CSEP0152;XP_018034946.1;KEQ81621.1;bghG001947000001001_CSEP0340	.	.	.	.	.	.	.	.	.	.	.	.	.	.
XP_014077357.1	.	.	.	.	.	.	.	.	.	.	.	.	.	.	.	.	.	.	.	.	.	.	.	.	.	.	.	.	.	.	.	.	.	.	XP_013431971.1;KJY01809.1;XP_001800520.1;XP_001935864.1;XP_007678837.1;XP_008025738.1;EME45057.1;BgtE_20090;XP_016761200.1;Zt6;OAL46779.1;XP_007699156.1;XP_007580207.1;KXT12958.1;KEQ67658.1;KNG46663.1;XP_014077357.1;OCK93132.1;XP_007686215.1;XP_013344128.1;bgh03782_CSEP0152;XP_018034946.1;KEQ81621.1;bghG001947000001001_CSEP0340	.	.	.	.	.	.	.	.	.	.	.	.	.	.
XP_016761200.1	.	.	.	.	.	.	.	.	.	.	.	.	.	.	.	.	.	.	.	.	.	.	.	.	.	.	.	.	.	.	.	.	.	.	XP_013431971.1;KJY01809.1;bgh01363_CSEP0028;XP_001800520.1;XP_001935864.1;bgh02877_CSEP0066;XP_007678837.1;XP_008025738.1;EME45057.1;BgtE_10124;BgtE_20090;XP_016761200.1;Zt6;OAL46779.1;XP_007699156.1;XP_007580207.1;KXT12958.1;KEQ67658.1;KNG46663.1;OCK93132.1;XP_014077357.1;XP_007686215.1;BghBEC1054;XP_013344128.1;bgh01362_CSEP0027;BgtE_10117;bgh03782_CSEP0152;XP_018034946.1;KEQ81621.1;bghG0019470…	.	.	.	.	.	.	.	.	.	.	.	.	.	.
XP_018034946.1	.	.	.	.	.	.	.	.	.	.	.	.	.	.	.	.	.	.	.	.	.	.	.	.	.	.	.	.	.	.	.	.	.	.	XP_013431971.1;KJY01809.1;bgh01363_CSEP0028;XP_001800520.1;XP_001935864.1;BgtE_20000;bgh02877_CSEP0066;XP_007678837.1;XP_008025738.1;EME45057.1;BgtE_10124;BgtE_20090;XP_016761200.1;Zt6;OAL46779.1;XP_007699156.1;XP_007580207.1;KXT12958.1;KEQ67658.1;KNG46663.1;BgtE_5843;XP_014077357.1;OCK93132.1;XP_007686215.1;BghBEC1054;XP_013344128.1;bgh01362_CSEP0027;BgtE_10117;bgh03782_CSEP0152;XP_018034946.1;K…	.	.	.	.	.	.	.	.	.	.	.	.	.	.
Zt103264	.	.	.	.	.	.	.	.	.	.	.	.	.	.	.	.	.	.	.	.	.	.	.	.	.	.	.	.	.	.	.	.	.	.	.	.	.	.	.	.	.	.	.	.	.	.	.	.	.
Zt80707	.	.	.	.	.	.	.	.	.	.	.	.	.	.	.	.	.	.	.	.	.	.	.	.	.	.	.	.	.	.	.	.	.	.	.	.	.	.	.	.	.	.	.	.	.	.	.	.	.
Zt89160	.	.	.	.	.	.	.	.	.	.	.	.	.	.	.	.	.	.	.	.	.	.	.	.	.	.	.	.	.	.	.	.	.	.	.	.	.	.	.	.	.	.	.	.	.	.	.	.	.
ZtAvrStb6	.	.	.	.	.	.	.	.	.	.	.	.	.	.	.	.	.	.	ZtAvrStb6	.	.	.	.	.	.	.	.	.	.	.	.	.	.	.	.	.	.	.	.	.	.	.	.	.	.	.	.	.	.
ZtNIP1	.	.	.	.	.	.	.	.	.	.	.	.	.	.	.	.	.	.	.	.	.	.	.	.	.	.	.	.	.	.	.	.	.	.	.	.	.	.	.	.	.	.	.	.	.	.	.	.	.
ZtNIP2	.	.	.	.	.	.	.	.	.	.	.	.	.	.	.	.	.	.	.	.	.	.	.	.	.	.	.	.	.	.	.	.	.	.	.	.	.	.	.	.	.	.	.	.	ZtNIP2	.	.	.	.
bgh01362_CSEP0027	.	BghCSEP0105	.	.	.	.	.	.	.	.	.	.	.	.	.	.	.	.	.	.	.	.	.	.	.	.	.	.	.	.	.	.	.	.	XP_013431971.1;KJY01809.1;BgtE_5842;bgh01363_CSEP0028;BghAvr_a13;XP_001800520.1;XP_001935864.1;BgtE_20000;bgh02877_CSEP0066;BgtAvrPm2;XP_007678837.1;XP_008025738.1;EME45057.1;BgtE_10124;BgtE_20090;XP_016761200.1;Zt6;OAL46779.1;XP_007699156.1;BgtAcSP_30091;XP_007580207.1;KXT12958.1;bgh02875_CSEP0065;KEQ67658.1;KNG46663.1;BgtE_5843;BgtE_20025;bghG002857000001001_CSEP0371;bgh06532_CSEP0264_BEC1011;b…	.	.	.	.	.	.	.	.	.	.	.	.	.	.
bgh01363_CSEP0028	.	.	.	.	.	.	.	.	.	.	.	.	.	.	.	.	.	.	.	.	.	.	.	.	.	.	.	.	.	.	.	.	.	.	XP_013431971.1;KJY01809.1;BgtE_5842;bgh01363_CSEP0028;BghAvr_a13;XP_001800520.1;XP_001935864.1;BgtE_20000;bgh02877_CSEP0066;BgtAvrPm2;XP_007678837.1;XP_008025738.1;EME45057.1;BgtE_10124;BgtE_20090;XP_016761200.1;Zt6;OAL46779.1;XP_007699156.1;BgtAcSP_30091;XP_007580207.1;KXT12958.1;bgh02875_CSEP0065;KEQ67658.1;KNG46663.1;BgtE_5843;BgtE_20025;bghG002857000001001_CSEP0371;bgh06532_CSEP0264_BEC1011;b…	.	.	.	.	.	.	.	.	.	.	.	.	.	.
bgh02875_CSEP0065	.	BghCSEP0105	.	.	.	.	.	.	.	.	.	.	.	.	.	.	.	.	.	.	.	.	.	.	.	.	.	.	.	.	.	.	.	.	XP_013431971.1;KJY01809.1;BgtE_5842;bgh01363_CSEP0028;BghAvr_a13;XP_001800520.1;XP_001935864.1;BgtE_20000;bgh02877_CSEP0066;BgtAvrPm2;XP_007678837.1;XP_008025738.1;EME45057.1;BgtE_10124;BgtE_20090;XP_016761200.1;Zt6;OAL46779.1;XP_007699156.1;BgtAcSP_30091;XP_007580207.1;KXT12958.1;bgh02875_CSEP0065;KEQ67658.1;KNG46663.1;BgtE_5843;BgtE_20025;bghG002857000001001_CSEP0371;bgh06532_CSEP0264_BEC1011;b…	.	.	.	.	.	.	.	.	.	.	.	.	.	.
bgh02877_CSEP0066	.	.	.	.	.	.	.	.	.	.	.	.	.	.	.	.	.	.	.	.	.	.	.	.	.	.	.	.	.	.	.	.	.	.	XP_013431971.1;KJY01809.1;BgtE_5842;bgh01363_CSEP0028;BghAvr_a13;XP_001800520.1;XP_001935864.1;BgtE_20000;bgh02877_CSEP0066;BgtAvrPm2;XP_007678837.1;XP_008025738.1;EME45057.1;BgtE_10124;BgtE_20090;XP_016761200.1;Zt6;OAL46779.1;XP_007699156.1;BgtAcSP_30091;XP_007580207.1;KXT12958.1;bgh02875_CSEP0065;KEQ67658.1;KNG46663.1;BgtE_5843;BgtE_20025;bghG002857000001001_CSEP0371;bgh06532_CSEP0264_BEC1011;b…	.	.	.	.	.	.	.	.	.	.	.	.	.	.
bgh03782_CSEP0152	.	.	.	.	.	.	.	.	.	.	.	.	.	.	.	.	.	.	.	.	.	.	.	.	.	.	.	.	.	.	.	.	.	.	XP_013431971.1;KJY01809.1;BgtE_5842;bgh01363_CSEP0028;XP_001800520.1;XP_001935864.1;BgtE_20000;bgh02877_CSEP0066;BgtAvrPm2;XP_007678837.1;XP_008025738.1;EME45057.1;BgtE_10124;BgtE_20090;XP_016761200.1;Zt6;OAL46779.1;XP_007699156.1;XP_007580207.1;KXT12958.1;bgh02875_CSEP0065;KEQ67658.1;KNG46663.1;BgtE_5843;bgh06532_CSEP0264_BEC1011;bghG008575000001001_CSEP0486;BgtE_20025;bghG002857000001001_CSEP03…	.	.	.	.	.	.	.	.	.	.	.	.	.	.
bgh06532_CSEP0264_BEC1011	.	BghCSEP0105	.	.	.	.	.	.	.	.	.	.	.	.	.	.	.	.	.	.	.	.	.	.	.	.	.	.	.	.	.	.	.	.	XP_013431971.1;KJY01809.1;BgtE_5842;bgh01363_CSEP0028;BghAvr_a13;XP_001800520.1;XP_001935864.1;BgtE_20000;bgh02877_CSEP0066;BgtAvrPm2;XP_007678837.1;XP_008025738.1;EME45057.1;BgtE_10124;BgtE_20090;XP_016761200.1;Zt6;OAL46779.1;XP_007699156.1;BgtAcSP_30091;XP_007580207.1;KXT12958.1;bgh02875_CSEP0065;KEQ67658.1;KNG46663.1;BgtE_5843;BgtE_20025;bghG002857000001001_CSEP0371;bgh06532_CSEP0264_BEC1011;b…	.	.	.	.	.	.	.	.	.	.	.	.	.	.
bghG001947000001001_CSEP0340	.	BghCSEP0105	.	.	.	.	.	.	.	.	.	.	.	.	.	.	.	.	.	.	.	.	.	.	.	.	.	.	.	.	.	.	.	.	XP_013431971.1;KJY01809.1;BgtE_5842;bgh01363_CSEP0028;BghAvr_a13;XP_001800520.1;XP_001935864.1;BgtE_20000;bgh02877_CSEP0066;BgtAvrPm2;XP_007678837.1;XP_008025738.1;EME45057.1;BgtE_10124;BgtE_20090;XP_016761200.1;Zt6;OAL46779.1;XP_007699156.1;BgtAcSP_30091;XP_007580207.1;KXT12958.1;bgh02875_CSEP0065;KEQ67658.1;KNG46663.1;BgtE_5843;BgtE_20025;bghG002857000001001_CSEP0371;bgh06532_CSEP0264_BEC1011;b…	.	.	.	.	.	.	.	.	.	.	.	.	.	.
bghG002857000001001_CSEP0371	.	.	.	.	.	.	.	.	.	.	.	.	.	.	.	.	.	.	.	.	.	.	.	.	.	.	.	.	.	.	.	.	.	.	XP_013431971.1;KJY01809.1;BgtE_5842;bgh01363_CSEP0028;BghAvr_a13;XP_001800520.1;XP_001935864.1;BgtE_20000;bgh02877_CSEP0066;BgtAvrPm2;XP_007678837.1;XP_008025738.1;EME45057.1;BgtE_10124;BgtE_20090;XP_016761200.1;Zt6;OAL46779.1;XP_007699156.1;BgtAcSP_30091;XP_007580207.1;KXT12958.1;bgh02875_CSEP0065;KEQ67658.1;KNG46663.1;BgtE_5843;BgtE_20025;bghG002857000001001_CSEP0371;bgh06532_CSEP0264_BEC1011;b…	.	.	.	.	.	.	.	.	.	.	.	.	.	.
bghG002872000001001_CSEP0374	.	BghCSEP0105	.	.	.	.	.	.	.	.	.	.	.	.	.	.	.	.	.	.	.	.	.	.	.	.	.	.	.	.	.	.	.	.	XP_013431971.1;KJY01809.1;BgtE_5842;bgh01363_CSEP0028;BghAvr_a13;XP_001800520.1;XP_001935864.1;BgtE_20000;bgh02877_CSEP0066;BgtAvrPm2;XP_007678837.1;XP_008025738.1;EME45057.1;BgtE_10124;BgtE_20090;XP_016761200.1;Zt6;OAL46779.1;XP_007699156.1;BgtAcSP_30091;XP_007580207.1;KXT12958.1;bgh02875_CSEP0065;KEQ67658.1;KNG46663.1;BgtE_5843;BgtE_20025;bghG002857000001001_CSEP0371;bgh06532_CSEP0264_BEC1011;b…	.	.	.	.	.	.	.	.	.	.	.	.	.	.
bghG008575000001001_CSEP0486	.	BghCSEP0105	.	.	.	.	.	.	.	.	.	.	.	.	.	.	.	.	.	.	.	.	.	.	.	.	.	.	.	.	.	.	.	.	XP_013431971.1;KJY01809.1;BgtE_5842;bgh01363_CSEP0028;BghAvr_a13;XP_001800520.1;XP_001935864.1;BgtE_20000;bgh02877_CSEP0066;BgtAvrPm2;XP_007678837.1;XP_008025738.1;EME45057.1;BgtE_10124;BgtE_20090;XP_016761200.1;Zt6;OAL46779.1;XP_007699156.1;BgtAcSP_30091;XP_007580207.1;KXT12958.1;bgh02875_CSEP0065;KEQ67658.1;KNG46663.1;BgtE_5843;BgtE_20025;bghG002857000001001_CSEP0371;bgh06532_CSEP0264_BEC1011;b…	.	.	.	.	.	.	.	.	.	.	.	.	.	.
[truncated: 31 more columns]

## Sheet: hmmer_vs_greedy
	PC_001EWQ	PC_006IUT	PC_00D94K	PC_00DO78	PC_00EVW7	PC_00GZGP	PC_00HH7V	PC_00NROE	PC_00PLZF	PC_00PY60	PC_00UG2O	PC_00VO2T	PC_00ZF7V	PC_011E13	PC_013802	PC_016E7M	PC_016T2Z	PC_018SXV	PC_01C87U	PC_01D3OM	PC_01DKY2	PC_01LLGF	PC_01NRLX	PC_01OETC	PC_01REOO	PC_01RG00	PC_029W2K	PC_02ALJ9	PC_02BMLW	PC_02EHK0	PC_02FOBY	PC_02J8YC	PC_02LGPA	PC_02LHT3	PC_02LJVJ	PC_02MM79	PC_02O8L1	PC_02P4FB	PC_02PNTL	PC_02QPYA	PC_02URNV	PC_02Y7FL	PC_030GYR	PC_032CKH	PC_0334QE	PC_03A7FS	PC_03AQI0	PC_03B2DN	PC_03SKNA
AKM21218.1	.	.	.	.	.	.	.	.	.	.	.	.	.	.	.	.	.	.	.	.	.	.	.	.	.	.	.	.	.	.	.	.	.	.	.	.	.	.	.	.	.	.	.	.	.	.	.	PnToxA;ChToxA;PtrToxA	.
ALVi.1389.1	.	.	.	.	.	.	.	.	.	.	.	.	.	ALVi.Vi1.8;ALVi.1389.12;ALVp_11032.3;ALVi.Vi1.9;ALVp_11032.6;ALVi.Vi1.15;ALVi.Vi1.10;ALVi.Vi1.22	.	.	.	.	.	.	.	.	.	.	.	.	.	.	.	.	.	.	.	.	.	.	.	.	.	.	.	.	.	.	.	.	.	.	.
ALVi.1389.10	.	.	.	.	.	.	.	.	.	.	MoBas4	.	.	ALVi.Vi1.8;ALVi.1389.12;ALVp_11032.3;ALVi.Vi1.9;ALVp_11032.6;ALVi.Vi1.15;ALVi.Vi1.10;ALVi.Vi1.22	.	.	.	.	.	.	.	.	.	.	.	.	.	.	.	.	.	.	.	.	.	.	.	.	.	.	.	.	.	.	.	.	.	.	.
ALVi.1389.11	.	.	.	.	CbNip1	.	.	.	.	.	MoBas4	.	.	ALVi.Vi1.8;ALVi.1389.12;ALVp_11032.3;ALVi.Vi1.9;ALVp_11032.6;ALVi.Vi1.15;ALVi.Vi1.10;ALVi.Vi1.22	.	.	.	.	.	.	.	.	.	.	.	.	.	.	.	.	.	.	.	.	.	.	.	.	.	.	.	.	.	.	.	.	.	.	.
ALVi.1389.12	.	.	.	.	CbNip1	.	.	.	.	.	MoBas4	.	.	ALVi.Vi1.8;ALVi.1389.12;ALVp_11032.3;ALVi.Vi1.9;ALVp_11032.6;ALVi.Vi1.15;ALVi.Vi1.10;ALVi.Vi1.22	.	.	.	.	.	.	.	.	.	.	.	.	.	.	.	.	.	.	.	.	.	.	.	.	.	.	.	.	.	.	.	.	.	.	.
ALVi.1389.13	.	.	.	.	CbNip1	.	.	.	.	.	MoBas4	.	.	ALVi.Vi1.8;ALVi.1389.12;ALVp_11032.3;ALVi.Vi1.9;ALVp_11032.6;ALVi.Vi1.15;ALVi.Vi1.10;ALVi.Vi1.22	.	.	.	.	.	.	.	.	.	.	.	.	.	.	.	.	.	.	.	.	.	.	.	.	.	.	.	.	.	.	.	.	.	.	.
ALVi.1389.14	.	.	.	.	CbNip1	.	.	.	.	.	MoBas4	.	.	ALVi.Vi1.8;ALVi.1389.12;ALVp_11032.3;ALVi.Vi1.9;ALVp_11032.6;ALVi.Vi1.15;ALVi.Vi1.10;ALVi.Vi1.22	.	.	.	.	.	.	.	.	.	.	.	.	.	.	.	.	.	.	.	.	.	.	.	.	.	.	.	.	.	.	.	.	.	.	.
ALVi.1389.15	.	.	.	.	CbNip1	.	.	.	.	.	MoBas4	.	.	ALVi.Vi1.8;ALVi.1389.12;ALVp_11032.3;ALVi.Vi1.9;ALVp_11032.6;ALVi.Vi1.15;ALVi.Vi1.10;ALVi.Vi1.22	.	.	.	.	.	.	.	.	.	.	.	.	.	.	.	.	.	.	.	.	.	.	.	.	.	.	.	.	.	.	.	.	.	.	.
ALVi.1389.16	.	.	.	.	CbNip1	.	.	.	.	.	MoBas4	.	.	ALVi.Vi1.8;ALVi.1389.12;ALVp_11032.3;ALVi.Vi1.9;ALVp_11032.6;ALVi.Vi1.15;ALVi.Vi1.10;ALVi.Vi1.22	.	.	.	.	.	.	.	.	.	.	.	.	.	.	.	.	.	.	.	.	.	.	.	.	.	.	.	.	.	.	.	.	.	.	.
ALVi.1389.2	.	.	.	.	.	.	.	.	.	.	.	.	.	ALVi.Vi1.8;ALVi.1389.12;ALVp_11032.3;ALVi.Vi1.9;ALVp_11032.6;ALVi.Vi1.15;ALVi.Vi1.10;ALVi.Vi1.22	.	.	.	.	.	.	.	.	.	.	.	.	.	.	.	.	.	.	.	.	.	.	.	.	.	.	.	.	.	.	.	.	.	.	.
ALVi.1389.3	.	.	.	.	.	.	.	.	.	.	.	.	.	ALVi.Vi1.8;ALVi.1389.12;ALVp_11032.3;ALVi.Vi1.9;ALVp_11032.6;ALVi.Vi1.15;ALVi.Vi1.10;ALVi.Vi1.22	.	.	.	.	.	.	.	.	.	.	.	.	.	.	.	.	.	.	.	.	.	.	.	.	.	.	.	.	.	.	.	.	.	.	.
ALVi.1389.4	.	.	.	.	CbNip1	.	.	.	.	.	MoBas4	.	.	ALVi.Vi1.8;ALVi.1389.12;ALVp_11032.3;ALVi.Vi1.9;ALVp_11032.6;ALVi.Vi1.15;ALVi.Vi1.10;ALVi.Vi1.22	.	.	.	.	.	.	.	.	.	.	.	.	.	.	.	.	.	.	.	.	.	.	.	.	.	.	.	.	.	.	.	.	.	.	.
ALVi.1389.5	.	.	.	.	CbNip1	.	.	.	.	.	MoBas4	.	.	ALVi.Vi1.8;ALVi.1389.12;ALVp_11032.3;ALVi.Vi1.9;ALVp_11032.6;ALVi.Vi1.15;ALVi.Vi1.10;ALVi.Vi1.22	.	.	.	.	.	.	.	.	.	.	.	.	.	.	.	.	.	.	.	.	.	.	.	.	.	.	.	.	.	.	.	.	.	.	.
ALVi.1389.6	.	.	.	.	.	.	.	.	.	.	.	.	.	ALVi.Vi1.8;ALVi.1389.12;ALVp_11032.3;ALVi.Vi1.9;ALVp_11032.6;ALVi.Vi1.15;ALVi.Vi1.10;ALVi.Vi1.22	.	.	.	.	.	.	.	.	.	.	.	.	.	.	.	.	.	.	.	.	.	.	.	.	.	.	.	.	.	.	.	.	.	.	.
ALVi.1389.7	.	.	.	.	.	.	.	.	.	.	MoBas4	.	.	ALVi.Vi1.8;ALVi.1389.12;ALVp_11032.3;ALVi.Vi1.9;ALVp_11032.6;ALVi.Vi1.15;ALVi.Vi1.10;ALVi.Vi1.22	.	.	.	.	.	.	.	.	.	.	.	.	.	.	.	.	.	.	.	.	.	.	.	.	.	.	.	.	.	.	.	.	.	.	.
ALVi.1389.8	.	.	.	.	.	.	.	.	.	.	.	.	.	ALVi.Vi1.8;ALVi.1389.12;ALVp_11032.3;ALVi.Vi1.9;ALVp_11032.6;ALVi.Vi1.15;ALVi.Vi1.10;ALVi.Vi1.22	.	.	.	.	.	.	.	.	.	.	.	.	.	.	.	.	.	.	.	.	.	.	.	.	.	.	.	.	.	.	.	.	.	.	.
ALVi.1389.9	.	.	.	.	CbNip1	.	.	.	.	.	MoBas4	.	.	ALVi.Vi1.8;ALVi.1389.12;ALVp_11032.3;ALVi.Vi1.9;ALVp_11032.6;ALVi.Vi1.15;ALVi.Vi1.10;ALVi.Vi1.22	.	.	.	.	.	.	.	.	.	.	.	.	.	.	.	.	.	.	.	.	.	.	.	.	.	.	.	.	.	.	.	.	.	.	.
ALVi.Vi1.1	.	.	.	.	.	.	.	.	.	.	MoBas4	.	.	ALVi.Vi1.8;ALVi.1389.12;ALVp_11032.3;ALVi.Vi1.9;ALVp_11032.6;ALVi.Vi1.15;ALVi.Vi1.10;ALVi.Vi1.22	.	.	.	.	.	.	.	.	.	.	.	.	.	.	.	.	.	.	.	.	.	.	.	.	.	.	.	.	.	.	.	.	.	.	.
ALVi.Vi1.10	.	.	.	.	CbNip1	.	.	.	.	.	MoBas4	.	.	ALVi.Vi1.8;ALVi.1389.12;ALVp_11032.3;ALVi.Vi1.9;ALVp_11032.6;ALVi.Vi1.15;ALVi.Vi1.10;ALVi.Vi1.22	.	.	.	.	.	.	.	.	.	.	.	.	.	.	.	.	.	.	.	.	.	.	.	.	.	.	.	.	.	.	.	.	.	.	.
ALVi.Vi1.11	.	.	.	.	CbNip1	.	.	.	.	.	MoBas4	.	.	ALVi.Vi1.8;ALVi.1389.12;ALVp_11032.3;ALVi.Vi1.9;ALVp_11032.6;ALVi.Vi1.15;ALVi.Vi1.10;ALVi.Vi1.22	.	.	.	.	.	.	.	.	.	.	.	.	.	.	.	.	.	.	.	.	.	.	.	.	.	.	.	.	.	.	.	.	.	.	.
ALVi.Vi1.12	.	.	.	.	.	.	.	.	.	.	.	.	.	ALVi.Vi1.8;ALVi.1389.12;ALVp_11032.3;ALVi.Vi1.9;ALVp_11032.6;ALVi.Vi1.15;ALVi.Vi1.10;ALVi.Vi1.22	.	.	.	.	.	.	.	.	.	.	.	.	.	.	.	.	.	.	.	.	.	.	.	.	.	.	.	.	.	.	.	.	.	.	.
ALVi.Vi1.13	.	.	.	.	.	.	.	.	.	.	.	.	.	ALVi.Vi1.8;ALVi.1389.12;ALVp_11032.3;ALVi.Vi1.9;ALVp_11032.6;ALVi.Vi1.15;ALVi.Vi1.10;ALVi.Vi1.22	.	.	.	.	.	.	.	.	.	.	.	.	.	.	.	.	.	.	.	.	.	.	.	.	.	.	.	.	.	.	.	.	.	.	.
ALVi.Vi1.14	.	.	.	.	CbNip1	.	.	.	.	.	MoBas4	.	.	ALVi.Vi1.8;ALVi.1389.12;ALVp_11032.3;ALVi.Vi1.9;ALVp_11032.6;ALVi.Vi1.15;ALVi.Vi1.10;ALVi.Vi1.22	.	.	.	.	.	.	.	.	.	.	.	.	.	.	.	.	.	.	.	.	.	.	.	.	.	.	.	.	.	.	.	.	.	.	.
ALVi.Vi1.15	.	.	.	.	.	.	.	.	.	.	MoBas4	.	.	ALVi.Vi1.8;ALVi.1389.12;ALVp_11032.3;ALVi.Vi1.9;ALVp_11032.6;ALVi.Vi1.15;ALVi.Vi1.10;ALVi.Vi1.22	.	.	.	.	.	.	.	.	.	.	.	.	.	.	.	.	.	.	.	.	.	.	.	.	.	.	.	.	.	.	.	.	.	.	.
ALVi.Vi1.16	.	.	.	.	CbNip1	.	.	.	.	.	MoBas4	.	.	ALVi.Vi1.8;ALVi.1389.12;ALVp_11032.3;ALVi.Vi1.9;ALVp_11032.6;ALVi.Vi1.15;ALVi.Vi1.10;ALVi.Vi1.22	.	.	.	.	.	.	.	.	.	.	.	.	.	.	.	.	.	.	.	.	.	.	.	.	.	.	.	.	.	.	.	.	.	.	.
ALVi.Vi1.17	.	.	.	.	CbNip1	.	.	.	.	.	MoBas4	.	.	ALVi.Vi1.8;ALVi.1389.12;ALVp_11032.3;ALVi.Vi1.9;ALVp_11032.6;ALVi.Vi1.15;ALVi.Vi1.10;ALVi.Vi1.22	.	.	.	.	.	.	.	.	.	.	.	.	.	.	.	.	.	.	.	.	.	.	.	.	.	.	.	.	.	.	.	.	.	.	.
ALVi.Vi1.18	.	.	.	.	CbNip1	.	.	.	.	.	MoBas4	.	.	ALVi.Vi1.8;ALVi.1389.12;ALVp_11032.3;ALVi.Vi1.9;ALVp_11032.6;ALVi.Vi1.15;ALVi.Vi1.10;ALVi.Vi1.22	.	.	.	.	.	.	.	.	.	.	.	.	.	.	.	.	.	.	.	.	.	.	.	.	.	.	.	.	.	.	.	.	.	.	.
ALVi.Vi1.19	.	.	.	.	.	.	.	.	.	.	MoBas4	.	.	ALVi.Vi1.8;ALVi.1389.12;ALVp_11032.3;ALVi.Vi1.9;ALVp_11032.6;ALVi.Vi1.15;ALVi.Vi1.10;ALVi.Vi1.22	.	.	.	.	.	.	.	.	.	.	.	.	.	.	.	.	.	.	.	.	.	.	.	.	.	.	.	.	.	.	.	.	.	.	.
ALVi.Vi1.2	.	.	.	.	CbNip1	.	.	.	.	.	MoBas4	.	.	ALVi.Vi1.8;ALVi.1389.12;ALVp_11032.3;ALVi.Vi1.9;ALVp_11032.6;ALVi.Vi1.15;ALVi.Vi1.10;ALVi.Vi1.22	.	.	.	.	.	.	.	.	.	.	.	.	.	.	.	.	.	.	.	.	.	.	.	.	.	.	.	.	.	.	.	.	.	.	.
ALVi.Vi1.20	.	.	.	.	CbNip1	.	.	.	.	.	MoBas4	.	.	ALVi.Vi1.8;ALVi.1389.12;ALVp_11032.3;ALVi.Vi1.9;ALVp_11032.6;ALVi.Vi1.15;ALVi.Vi1.10;ALVi.Vi1.22	.	.	.	.	.	.	.	.	.	.	.	.	.	.	.	.	.	.	.	.	.	.	.	.	.	.	.	.	.	.	.	.	.	.	.
ALVi.Vi1.21	.	.	.	.	.	.	.	.	.	.	.	.	.	ALVi.Vi1.8;ALVi.1389.12;ALVp_11032.3;ALVi.Vi1.9;ALVp_11032.6;ALVi.Vi1.15;ALVi.Vi1.10;ALVi.Vi1.22	.	.	.	.	.	.	.	.	.	.	.	.	.	.	.	.	.	.	.	.	.	.	.	.	.	.	.	.	.	.	.	.	.	.	.
ALVi.Vi1.22	.	.	.	.	.	.	.	.	.	.	MoBas4	.	.	ALVi.Vi1.8;ALVi.1389.12;ALVp_11032.3;ALVi.Vi1.9;ALVp_11032.6;ALVi.Vi1.15;ALVi.Vi1.10;ALVi.Vi1.22	.	.	.	.	.	.	.	.	.	.	.	.	.	.	.	.	.	.	.	.	.	.	.	.	.	.	.	.	.	.	.	.	.	.	.
ALVi.Vi1.23	.	.	.	.	.	.	.	.	.	.	.	.	.	ALVi.Vi1.8;ALVi.1389.12;ALVp_11032.3;ALVi.Vi1.9;ALVp_11032.6;ALVi.Vi1.15;ALVi.Vi1.10;ALVi.Vi1.22	.	.	.	.	.	.	.	.	.	.	.	.	.	.	.	.	.	.	.	.	.	.	.	.	.	.	.	.	.	.	.	.	.	.	.
ALVi.Vi1.24	.	.	.	.	.	.	.	.	.	.	MoBas4	.	.	ALVi.Vi1.8;ALVi.1389.12;ALVp_11032.3;ALVi.Vi1.9;ALVp_11032.6;ALVi.Vi1.15;ALVi.Vi1.10;ALVi.Vi1.22	.	.	.	.	.	.	.	.	.	.	.	.	.	.	.	.	.	.	.	.	.	.	.	.	.	.	.	.	.	.	.	.	.	.	.
ALVi.Vi1.3	.	.	.	.	.	.	.	.	.	.	.	.	.	ALVi.Vi1.8;ALVi.1389.12;ALVp_11032.3;ALVi.Vi1.9;ALVp_11032.6;ALVi.Vi1.15;ALVi.Vi1.10;ALVi.Vi1.22	.	.	.	.	.	.	.	.	.	.	.	.	.	.	.	.	.	.	.	.	.	.	.	.	.	.	.	.	.	.	.	.	.	.	.
ALVi.Vi1.4	.	.	.	.	.	.	.	.	.	.	MoBas4	.	.	ALVi.Vi1.8;ALVi.1389.12;ALVp_11032.3;ALVi.Vi1.9;ALVp_11032.6;ALVi.Vi1.15;ALVi.Vi1.10;ALVi.Vi1.22	.	.	.	.	.	.	.	.	.	.	.	.	.	.	.	.	.	.	.	.	.	.	.	.	.	.	.	.	.	.	.	.	.	.	.
ALVi.Vi1.5	.	.	.	.	CbNip1	.	.	.	.	.	MoBas4	.	.	ALVi.Vi1.8;ALVi.1389.12;ALVp_11032.3;ALVi.Vi1.9;ALVp_11032.6;ALVi.Vi1.15;ALVi.Vi1.10;ALVi.Vi1.22	.	.	.	.	.	.	.	.	.	.	.	.	.	.	.	.	.	.	.	.	.	.	.	.	.	.	.	.	.	.	.	.	.	.	.
ALVi.Vi1.6	.	.	.	.	.	.	.	.	.	.	.	.	.	ALVi.Vi1.8;ALVi.1389.12;ALVp_11032.3;ALVi.Vi1.9;ALVp_11032.6;ALVi.Vi1.15;ALVi.Vi1.10;ALVi.Vi1.22	.	.	.	.	.	.	.	.	.	.	.	.	.	.	.	.	.	.	.	.	.	.	.	.	.	.	.	.	.	.	.	.	.	.	.
ALVi.Vi1.7	.	.	.	.	CbNip1	.	.	.	.	.	MoBas4	.	.	ALVi.Vi1.8;ALVi.1389.12;ALVp_11032.3;ALVi.Vi1.9;ALVp_11032.6;ALVi.Vi1.15;ALVi.Vi1.10;ALVi.Vi1.22	.	.	.	.	.	.	.	.	.	.	.	.	.	.	.	.	.	.	.	.	.	.	.	.	.	.	.	.	.	.	.	.	.	.	.
ALVi.Vi1.8	.	.	.	.	.	.	.	.	.	.	MoBas4	.	.	ALVi.Vi1.8;ALVi.1389.12;ALVp_11032.3;ALVi.Vi1.9;ALVp_11032.6;ALVi.Vi1.15;ALVi.Vi1.10;ALVi.Vi1.22	.	.	.	.	.	.	.	.	.	.	.	.	.	.	.	.	.	.	.	.	.	.	.	.	.	.	.	.	.	.	.	.	.	.	.
ALVi.Vi1.9	.	.	.	.	.	.	.	.	.	.	MoBas4	.	.	ALVi.Vi1.8;ALVi.1389.12;ALVp_11032.3;ALVi.Vi1.9;ALVp_11032.6;ALVi.Vi1.15;ALVi.Vi1.10;ALVi.Vi1.22	.	.	.	.	.	.	.	.	.	.	.	.	.	.	.	.	.	.	.	.	.	.	.	.	.	.	.	.	.	.	.	.	.	.	.
ALVp_11032.1	.	.	.	.	CbNip1	.	.	.	.	.	MoBas4	.	.	ALVi.Vi1.8;ALVi.1389.12;ALVp_11032.3;ALVi.Vi1.9;ALVp_11032.6;ALVi.Vi1.15;ALVi.Vi1.10;ALVi.Vi1.22	.	.	.	.	.	.	.	.	.	.	.	.	.	.	.	.	.	.	.	.	.	.	.	.	.	.	.	.	.	.	.	.	.	.	.
ALVp_11032.10	.	.	.	.	CbNip1	.	.	.	.	.	MoBas4	.	.	ALVi.Vi1.8;ALVi.1389.12;ALVp_11032.3;ALVi.Vi1.9;ALVp_11032.6;ALVi.Vi1.15;ALVi.Vi1.10;ALVi.Vi1.22	.	.	.	.	.	.	.	.	.	.	.	.	.	.	.	.	.	.	.	.	.	.	.	.	.	.	.	.	.	.	.	.	.	.	.
ALVp_11032.11	.	.	.	.	CbNip1	.	.	.	.	.	MoBas4	.	.	ALVi.Vi1.8;ALVi.1389.12;ALVp_11032.3;ALVi.Vi1.9;ALVp_11032.6;ALVi.Vi1.15;ALVi.Vi1.10;ALVi.Vi1.22	.	.	.	.	.	.	.	.	.	.	.	.	.	.	.	.	.	.	.	.	.	.	.	.	.	.	.	.	.	.	.	.	.	.	.
ALVp_11032.12	.	.	.	.	.	.	.	.	.	.	MoBas4	.	.	ALVi.Vi1.8;ALVi.1389.12;ALVp_11032.3;ALVi.Vi1.9;ALVp_11032.6;ALVi.Vi1.15;ALVi.Vi1.10;ALVi.Vi1.22	.	.	.	.	.	.	.	.	.	.	.	.	.	.	.	.	.	.	.	.	.	.	.	.	.	.	.	.	.	.	.	.	.	.	.
ALVp_11032.13	.	.	.	.	.	.	.	.	.	.	MoBas4	.	.	ALVi.Vi1.8;ALVi.1389.12;ALVp_11032.3;ALVi.Vi1.9;ALVp_11032.6;ALVi.Vi1.15;ALVi.Vi1.10;ALVi.Vi1.22	.	.	.	.	.	.	.	.	.	.	.	.	.	.	.	.	.	.	.	.	.	.	.	.	.	.	.	.	.	.	.	.	.	.	.
ALVp_11032.14	.	.	.	.	CbNip1	.	.	.	.	.	MoBas4	.	.	ALVi.Vi1.8;ALVi.1389.12;ALVp_11032.3;ALVi.Vi1.9;ALVp_11032.6;ALVi.Vi1.15;ALVi.Vi1.10;ALVi.Vi1.22	.	.	.	.	.	.	.	.	.	.	.	.	.	.	.	.	.	.	.	.	.	.	.	.	.	.	.	.	.	.	.	.	.	.	.
ALVp_11032.15	.	.	.	.	CbNip1	.	.	.	.	.	MoBas4	.	.	ALVi.Vi1.8;ALVi.1389.12;ALVp_11032.3;ALVi.Vi1.9;ALVp_11032.6;ALVi.Vi1.15;ALVi.Vi1.10;ALVi.Vi1.22	.	.	.	.	.	.	.	.	.	.	.	.	.	.	.	.	.	.	.	.	.	.	.	.	.	.	.	.	.	.	.	.	.	.	.
ALVp_11032.16	.	.	.	.	.	.	.	.	.	.	MoBas4	.	.	ALVi.Vi1.8;ALVi.1389.12;ALVp_11032.3;ALVi.Vi1.9;ALVp_11032.6;ALVi.Vi1.15;ALVi.Vi1.10;ALVi.Vi1.22	.	.	.	.	.	.	.	.	.	.	.	.	.	.	.	.	.	.	.	.	.	.	.	.	.	.	.	.	.	.	.	.	.	.	.
ALVp_11032.2	.	.	.	.	CbNip1	.	.	.	.	.	MoBas4	.	.	ALVi.Vi1.8;ALVi.1389.12;ALVp_11032.3;ALVi.Vi1.9;ALVp_11032.6;ALVi.Vi1.15;ALVi.Vi1.10;ALVi.Vi1.22	.	.	.	.	.	.	.	.	.	.	.	.	.	.	.	.	.	.	.	.	.	.	.	.	.	.	.	.	.	.	.	.	.	.	.
ALVp_11032.3	.	.	.	.	.	.	.	.	.	.	MoBas4	.	.	ALVi.Vi1.8;ALVi.1389.12;ALVp_11032.3;ALVi.Vi1.9;ALVp_11032.6;ALVi.Vi1.15;ALVi.Vi1.10;ALVi.Vi1.22	.	.	.	.	.	.	.	.	.	.	.	.	.	.	.	.	.	.	.	.	.	.	.	.	.	.	.	.	.	.	.	.	.	.	.
ALVp_11032.4	.	.	.	.	CbNip1	.	.	.	.	.	MoBas4	.	.	ALVi.Vi1.8;ALVi.1389.12;ALVp_11032.3;ALVi.Vi1.9;ALVp_11032.6;ALVi.Vi1.15;ALVi.Vi1.10;ALVi.Vi1.22	.	.	.	.	.	.	.	.	.	.	.	.	.	.	.	.	.	.	.	.	.	.	.	.	.	.	.	.	.	.	.	.	.	.	.
ALVp_11032.5	.	.	.	.	.	.	.	.	.	.	MoBas4	.	.	ALVi.Vi1.8;ALVi.1389.12;ALVp_11032.3;ALVi.Vi1.9;ALVp_11032.6;ALVi.Vi1.15;ALVi.Vi1.10;ALVi.Vi1.22	.	.	.	.	.	.	.	.	.	.	.	.	.	.	.	.	.	.	.	.	.	.	.	.	.	.	.	.	.	.	.	.	.	.	.
ALVp_11032.6	.	.	.	.	.	.	.	.	.	.	MoBas4	.	.	ALVi.Vi1.8;ALVi.1389.12;ALVp_11032.3;ALVi.Vi1.9;ALVp_11032.6;ALVi.Vi1.15;ALVi.Vi1.10;ALVi.Vi1.22	.	.	.	.	.	.	.	.	.	.	.	.	.	.	.	.	.	.	.	.	.	.	.	.	.	.	.	.	.	.	.	.	.	.	.
ALVp_11032.7	.	.	.	.	CbNip1	.	.	.	.	.	MoBas4	.	.	ALVi.Vi1.8;ALVi.1389.12;ALVp_11032.3;ALVi.Vi1.9;ALVp_11032.6;ALVi.Vi1.15;ALVi.Vi1.10;ALVi.Vi1.22	.	.	.	.	.	.	.	.	.	.	.	.	.	.	.	.	.	.	.	.	.	.	.	.	.	.	.	.	.	.	.	.	.	.	.
ALVp_11032.8	.	.	.	.	.	.	.	.	.	.	MoBas4	.	.	ALVi.Vi1.8;ALVi.1389.12;ALVp_11032.3;ALVi.Vi1.9;ALVp_11032.6;ALVi.Vi1.15;ALVi.Vi1.10;ALVi.Vi1.22	.	.	.	.	.	.	.	.	.	.	.	.	.	.	.	.	.	.	.	.	.	.	.	.	.	.	.	.	.	.	.	.	.	.	.
ALVp_11032.9	.	.	.	.	CbNip1	.	.	.	.	.	MoBas4	.	.	ALVi.Vi1.8;ALVi.1389.12;ALVp_11032.3;ALVi.Vi1.9;ALVp_11032.6;ALVi.Vi1.15;ALVi.Vi1.10;ALVi.Vi1.22	.	.	.	.	.	.	.	.	.	.	.	.	.	.	.	.	.	.	.	.	.	.	.	.	.	.	.	.	.	.	.	.	.	.	.
BfNep1	.	.	.	.	.	.	.	.	.	.	.	.	.	.	.	.	.	.	.	.	.	.	.	.	.	.	.	.	.	.	.	.	.	.	.	.	.	.	.	.	.	.	.	.	.	.	.	.	.
BghAvr_a1	.	.	.	.	.	.	.	.	.	.	.	.	.	.	.	.	.	.	.	.	.	.	.	.	.	.	.	.	.	.	.	.	.	.	.	.	.	.	.	.	.	.	.	.	.	.	.	.	.
BghAvr_a13	.	.	.	.	.	.	.	.	.	.	.	.	.	.	.	.	.	.	.	.	.	.	.	.	.	.	.	.	.	.	.	.	BghBEC1054;BgtAcSP_30091;BgtE_5842;BgtE_20026;BghAvr_a13;bgh02875_CSEP0065;bgh03782_CSEP0152;BgtE_10124;BgtE_5846;BgtE_5843;BgtE_20025;bghG002857000001001_CSEP0371;bgh06532_CSEP0264_BEC1011;bghG008575000001001_CSEP0486;BgtE_5664;bgh02877_CSEP0066;BgtAvrPm2	.	.	.	.	.	.	.	.	.	.	XP_013431971.1;KJY01809.1;XP_001800520.1;XP_001935864.1;XP_007678837.1;XP_008025738.1;EME45057.1;XP_016761200.1;Zt6;OAL46779.1;XP_007699156.1;XP_007580207.1;KXT12958.1;KEQ67658.1;KNG46663.1;OCK93132.1;XP_014077357.1;XP_007686215.1;XP_013344128.1;XP_018034946.1;KEQ81621.1	.	.	.	.	.
BghBEC1054	.	.	.	.	.	.	.	.	.	.	.	.	.	.	.	.	.	.	.	.	.	.	.	.	.	.	.	.	.	.	.	.	BghBEC1054;BgtAcSP_30091;BgtE_5842;BgtE_20026;BghAvr_a13;bgh02875_CSEP0065;bgh03782_CSEP0152;BgtE_10124;BgtE_5846;BgtE_5843;BgtE_20025;bghG002857000001001_CSEP0371;bgh06532_CSEP0264_BEC1011;bghG008575000001001_CSEP0486;BgtE_5664;bgh02877_CSEP0066;BgtAvrPm2	.	.	.	.	.	.	.	.	.	.	XP_013431971.1;KJY01809.1;XP_001800520.1;XP_001935864.1;XP_007678837.1;XP_008025738.1;EME45057.1;XP_016761200.1;Zt6;OAL46779.1;XP_007699156.1;XP_007580207.1;KXT12958.1;KEQ67658.1;KNG46663.1;OCK93132.1;XP_014077357.1;XP_007686215.1;XP_013344128.1;XP_018034946.1;KEQ81621.1	.	.	.	.	.
BghBEC2	.	.	.	.	.	.	.	.	.	.	.	.	.	.	.	.	.	.	MoCDIP2	.	.	.	.	.	.	BghBEC4	.	.	.	.	.	.	.	.	.	.	.	.	.	.	.	.	.	.	.	BghBEC2;GoEC2	.	.	.
BghBEC3	.	.	.	.	.	.	.	.	.	.	.	.	.	.	.	.	.	.	.	.	.	.	.	.	BghBEC3	.	.	.	.	.	.	.	.	.	.	.	.	.	.	.	.	.	.	.	.	.	.	.	.
BghBEC4	.	.	.	.	.	.	.	.	.	.	.	.	.	.	.	.	.	.	MoCDIP2	.	.	.	.	.	.	BghBEC4	.	.	.	.	.	.	.	.	.	.	.	.	.	.	.	.	.	.	.	BghBEC2;GoEC2	.	.	.
BghCSEP0055	.	.	.	.	.	.	.	.	.	.	.	.	.	.	.	.	.	.	.	.	.	.	.	.	.	.	.	.	.	.	.	.	BghBEC1054;BgtAcSP_30091;BgtE_5842;BgtE_20026;BghAvr_a13;bgh02875_CSEP0065;bgh03782_CSEP0152;BgtE_10124;BgtE_5846;BgtE_5843;BgtE_20025;bghG002857000001001_CSEP0371;bgh06532_CSEP0264_BEC1011;bghG008575000001001_CSEP0486;BgtE_5664;bgh02877_CSEP0066;BgtAvrPm2	.	.	.	.	.	.	.	.	.	.	XP_013431971.1;KJY01809.1;XP_001800520.1;XP_001935864.1;XP_007678837.1;XP_008025738.1;EME45057.1;XP_016761200.1;Zt6;OAL46779.1;XP_007699156.1;XP_007580207.1;KXT12958.1;KEQ67658.1;KNG46663.1;OCK93132.1;XP_014077357.1;XP_007686215.1;XP_013344128.1;XP_018034946.1;KEQ81621.1	.	.	.	.	.
BghCSEP0105	.	.	.	.	.	.	.	.	.	.	.	.	.	.	.	.	.	.	.	.	.	.	.	.	.	.	.	.	.	.	BghCSEP0105	.	BghBEC1054;BgtE_10124;bgh03782_CSEP0152;BgtE_5843	.	.	.	.	.	.	.	.	.	.	XP_013431971.1;KJY01809.1;XP_001800520.1;XP_001935864.1;XP_007678837.1;XP_008025738.1;EME45057.1;XP_016761200.1;Zt6;OAL46779.1;XP_007699156.1;XP_007580207.1;KXT12958.1;KEQ67658.1;KNG46663.1;OCK93132.1;XP_014077357.1;XP_007686215.1;XP_013344128.1;XP_018034946.1;KEQ81621.1	.	.	.	.	.
BghCSEP0162	.	.	.	.	.	.	.	.	.	.	.	.	.	.	.	.	.	.	.	.	.	.	.	.	.	.	.	.	.	.	.	.	.	.	.	.	.	.	.	.	.	.	.	.	.	.	.	.	.
BgtAVRa10	.	.	.	.	.	.	.	.	.	.	.	.	.	.	.	.	.	.	.	.	.	.	.	.	.	.	.	.	.	.	.	.	.	.	.	.	.	.	.	.	.	.	.	.	.	.	BgtAVRk1	.	.
BgtAVRk1	.	.	.	.	.	.	.	.	.	.	.	.	.	.	.	.	.	.	.	.	.	.	.	.	.	.	.	.	.	.	.	.	.	.	.	.	.	.	.	.	.	.	.	.	.	.	BgtAVRk1	.	.
BgtAcSP_30091	.	.	.	.	.	.	.	.	.	.	.	.	.	.	.	.	.	.	.	.	.	.	.	.	.	.	.	.	.	.	BghCSEP0105	.	BghBEC1054;BgtAcSP_30091;BgtE_5842;BgtE_20026;BghAvr_a13;bgh02875_CSEP0065;bgh03782_CSEP0152;BgtE_10124;BgtE_5846;BgtE_5843;BgtE_20025;bghG002857000001001_CSEP0371;bgh06532_CSEP0264_BEC1011;bghG008575000001001_CSEP0486;BgtE_5664;bgh02877_CSEP0066;BgtAvrPm2	.	.	.	.	.	.	.	.	.	.	XP_013431971.1;KJY01809.1;XP_001800520.1;XP_001935864.1;XP_007678837.1;XP_008025738.1;EME45057.1;XP_016761200.1;Zt6;OAL46779.1;XP_007699156.1;XP_007580207.1;KXT12958.1;KEQ67658.1;KNG46663.1;OCK93132.1;XP_014077357.1;XP_007686215.1;XP_013344128.1;XP_018034946.1;KEQ81621.1	.	.	.	.	.
BgtAvrPm2	.	.	.	.	.	.	.	.	.	.	.	.	.	.	.	.	.	.	.	.	.	.	.	.	.	.	.	.	.	.	BghCSEP0105	.	BghBEC1054;BgtAcSP_30091;BgtE_5842;BgtE_20026;BghAvr_a13;bgh02875_CSEP0065;bgh03782_CSEP0152;BgtE_10124;BgtE_5846;BgtE_5843;BgtE_20025;bghG002857000001001_CSEP0371;bgh06532_CSEP0264_BEC1011;bghG008575000001001_CSEP0486;BgtE_5664;bgh02877_CSEP0066;BgtAvrPm2	.	.	.	.	.	.	.	.	.	.	XP_013431971.1;KJY01809.1;XP_001800520.1;XP_001935864.1;XP_007678837.1;XP_008025738.1;EME45057.1;XP_016761200.1;Zt6;OAL46779.1;XP_007699156.1;XP_007580207.1;KXT12958.1;KEQ67658.1;KNG46663.1;OCK93132.1;XP_014077357.1;XP_007686215.1;XP_013344128.1;XP_018034946.1;KEQ81621.1	.	.	.	.	.
BgtAvrPm3a2f2	.	.	.	.	.	.	.	.	.	.	.	.	.	.	.	.	.	.	.	BgtAvrPm3a2f2	.	.	.	.	.	.	.	.	.	.	.	.	.	.	.	.	.	.	.	.	.	.	.	.	.	.	.	.	.
BgtE_10117	.	.	.	.	.	.	.	.	.	.	.	.	.	.	.	.	.	.	.	.	.	.	.	.	.	.	.	.	.	.	BghCSEP0105	.	BghBEC1054;BgtAcSP_30091;BgtE_5842;BgtE_20026;BghAvr_a13;bgh02875_CSEP0065;bgh03782_CSEP0152;BgtE_10124;BgtE_5846;BgtE_5843;BgtE_20025;bghG002857000001001_CSEP0371;bgh06532_CSEP0264_BEC1011;bghG008575000001001_CSEP0486;BgtE_5664;bgh02877_CSEP0066;BgtAvrPm2	.	.	.	.	.	.	.	.	.	.	XP_013431971.1;KJY01809.1;XP_001800520.1;XP_001935864.1;XP_007678837.1;XP_008025738.1;EME45057.1;XP_016761200.1;Zt6;OAL46779.1;XP_007699156.1;XP_007580207.1;KXT12958.1;KEQ67658.1;KNG46663.1;OCK93132.1;XP_014077357.1;XP_007686215.1;XP_013344128.1;XP_018034946.1;KEQ81621.1	.	.	.	.	.
BgtE_10124	.	.	.	.	.	.	.	.	.	.	.	.	.	.	.	.	.	.	.	.	.	.	.	.	.	.	.	.	.	.	.	.	BghBEC1054;BgtE_5842;BgtE_20026;bgh02875_CSEP0065;bgh03782_CSEP0152;BgtE_10124;BgtE_5846;BgtE_5843;bghG002857000001001_CSEP0371;BgtE_20025;bgh06532_CSEP0264_BEC1011;bghG008575000001001_CSEP0486;BgtE_5664;bgh02877_CSEP0066;BgtAvrPm2	.	.	.	.	.	.	.	.	.	.	XP_013431971.1;KJY01809.1;XP_001800520.1;XP_001935864.1;XP_007678837.1;XP_008025738.1;EME45057.1;XP_016761200.1;Zt6;OAL46779.1;XP_007699156.1;XP_007580207.1;KXT12958.1;KEQ67658.1;KNG46663.1;OCK93132.1;XP_014077357.1;XP_007686215.1;XP_013344128.1;XP_018034946.1;KEQ81621.1	.	.	.	.	.
BgtE_20000	.	.	.	.	.	.	.	.	.	.	.	.	.	.	.	.	.	.	.	.	.	.	.	.	.	.	.	.	.	.	BghCSEP0105	.	BghBEC1054;BgtAcSP_30091;BgtE_5842;BgtE_20026;BghAvr_a13;bgh02875_CSEP0065;bgh03782_CSEP0152;BgtE_10124;BgtE_5846;BgtE_5843;BgtE_20025;bghG002857000001001_CSEP0371;bgh06532_CSEP0264_BEC1011;bghG008575000001001_CSEP0486;BgtE_5664;bgh02877_CSEP0066;BgtAvrPm2	.	.	.	.	.	.	.	.	.	.	XP_013431971.1;KJY01809.1;XP_001800520.1;XP_001935864.1;XP_007678837.1;XP_008025738.1;EME45057.1;XP_016761200.1;Zt6;OAL46779.1;XP_007699156.1;XP_007580207.1;KXT12958.1;KEQ67658.1;KNG46663.1;OCK93132.1;XP_014077357.1;XP_007686215.1;XP_013344128.1;XP_018034946.1;KEQ81621.1	.	.	.	.	.
BgtE_20025	.	.	.	.	.	.	.	.	.	.	.	.	.	.	.	.	.	.	.	.	.	.	.	.	.	.	.	.	.	.	.	.	BghBEC1054;BgtAcSP_30091;BgtE_5842;BgtE_20026;BghAvr_a13;bgh02875_CSEP0065;bgh03782_CSEP0152;BgtE_10124;BgtE_5846;BgtE_5843;BgtE_20025;bghG002857000001001_CSEP0371;bgh06532_CSEP0264_BEC1011;bghG008575000001001_CSEP0486;BgtE_5664;bgh02877_CSEP0066;BgtAvrPm2	.	.	.	.	.	.	.	.	.	.	XP_013431971.1;KJY01809.1;XP_001800520.1;XP_001935864.1;XP_007678837.1;XP_008025738.1;EME45057.1;XP_016761200.1;Zt6;OAL46779.1;XP_007699156.1;XP_007580207.1;KXT12958.1;KEQ67658.1;KNG46663.1;OCK93132.1;XP_014077357.1;XP_007686215.1;XP_013344128.1;XP_018034946.1;KEQ81621.1	.	.	.	.	.
BgtE_20026	.	.	.	.	.	.	.	.	.	.	.	.	.	.	.	.	.	.	.	.	.	.	.	.	.	.	.	.	.	.	.	.	BghBEC1054;BgtAcSP_30091;BgtE_5842;BgtE_20026;BghAvr_a13;bgh02875_CSEP0065;bgh03782_CSEP0152;BgtE_10124;BgtE_5846;BgtE_5843;BgtE_20025;bghG002857000001001_CSEP0371;bgh06532_CSEP0264_BEC1011;bghG008575000001001_CSEP0486;BgtE_5664;bgh02877_CSEP0066;BgtAvrPm2	.	.	.	.	.	.	.	.	.	.	XP_013431971.1;KJY01809.1;XP_001800520.1;XP_001935864.1;XP_007678837.1;XP_008025738.1;EME45057.1;XP_016761200.1;Zt6;OAL46779.1;XP_007699156.1;XP_007580207.1;KXT12958.1;KEQ67658.1;KNG46663.1;OCK93132.1;XP_014077357.1;XP_007686215.1;XP_013344128.1;XP_018034946.1;KEQ81621.1	.	.	.	.	.
BgtE_20090	.	.	.	.	.	.	.	.	.	.	.	.	.	.	.	.	.	.	.	.	.	.	.	.	.	.	.	.	.	.	BghCSEP0105	.	BghBEC1054;BgtAcSP_30091;BgtE_5842;BgtE_20026;BghAvr_a13;bgh02875_CSEP0065;bgh03782_CSEP0152;BgtE_10124;BgtE_5846;BgtE_5843;BgtE_20025;bghG002857000001001_CSEP0371;bgh06532_CSEP0264_BEC1011;bghG008575000001001_CSEP0486;BgtE_5664;bgh02877_CSEP0066;BgtAvrPm2	.	.	.	.	.	.	.	.	.	.	XP_013431971.1;KJY01809.1;XP_001800520.1;XP_001935864.1;XP_007678837.1;XP_008025738.1;EME45057.1;XP_016761200.1;Zt6;OAL46779.1;XP_007699156.1;XP_007580207.1;KXT12958.1;KEQ67658.1;KNG46663.1;OCK93132.1;XP_014077357.1;XP_007686215.1;XP_013344128.1;XP_018034946.1;KEQ81621.1	.	.	.	.	.
BgtE_5664	.	.	.	.	.	.	.	.	.	.	.	.	.	.	.	.	.	.	.	.	.	.	.	.	.	.	.	.	.	.	BghCSEP0105	.	BghBEC1054;BgtAcSP_30091;BgtE_5842;BgtE_20026;BghAvr_a13;bgh02875_CSEP0065;bgh03782_CSEP0152;BgtE_10124;BgtE_5846;BgtE_5843;BgtE_20025;bghG002857000001001_CSEP0371;bgh06532_CSEP0264_BEC1011;bghG008575000001001_CSEP0486;BgtE_5664;bgh02877_CSEP0066;BgtAvrPm2	.	.	.	.	.	.	.	.	.	.	XP_013431971.1;KJY01809.1;XP_001800520.1;XP_001935864.1;XP_007678837.1;XP_008025738.1;EME45057.1;XP_016761200.1;Zt6;OAL46779.1;XP_007699156.1;XP_007580207.1;KXT12958.1;KEQ67658.1;KNG46663.1;OCK93132.1;XP_014077357.1;XP_007686215.1;XP_013344128.1;XP_018034946.1;KEQ81621.1	.	.	.	.	.
BgtE_5665	.	.	.	.	.	.	.	.	.	.	.	.	.	.	.	.	.	.	.	.	.	.	.	.	.	.	.	.	.	.	BghCSEP0105	.	BghBEC1054;BgtAcSP_30091;BgtE_5842;BgtE_20026;BghAvr_a13;bgh02875_CSEP0065;bgh03782_CSEP0152;BgtE_10124;BgtE_5846;BgtE_5843;BgtE_20025;bghG002857000001001_CSEP0371;bgh06532_CSEP0264_BEC1011;bghG008575000001001_CSEP0486;BgtE_5664;bgh02877_CSEP0066;BgtAvrPm2	.	.	.	.	.	.	.	.	.	.	XP_013431971.1;KJY01809.1;XP_001800520.1;XP_001935864.1;XP_007678837.1;XP_008025738.1;EME45057.1;XP_016761200.1;Zt6;OAL46779.1;XP_007699156.1;XP_007580207.1;KXT12958.1;KEQ67658.1;KNG46663.1;OCK93132.1;XP_014077357.1;XP_007686215.1;XP_013344128.1;XP_018034946.1;KEQ81621.1	.	.	.	.	.
BgtE_5842	.	.	.	.	.	.	.	.	.	.	.	.	.	.	.	.	.	.	.	.	.	.	.	.	.	.	.	.	.	.	BghCSEP0105	.	BghBEC1054;BgtAcSP_30091;BgtE_5842;BgtE_20026;BghAvr_a13;bgh02875_CSEP0065;bgh03782_CSEP0152;BgtE_10124;BgtE_5846;BgtE_5843;BgtE_20025;bghG002857000001001_CSEP0371;bgh06532_CSEP0264_BEC1011;bghG008575000001001_CSEP0486;BgtE_5664;bgh02877_CSEP0066;BgtAvrPm2	.	.	.	.	.	.	.	.	.	.	XP_013431971.1;KJY01809.1;XP_001800520.1;XP_001935864.1;XP_007678837.1;XP_008025738.1;EME45057.1;XP_016761200.1;Zt6;OAL46779.1;XP_007699156.1;XP_007580207.1;KXT12958.1;KEQ67658.1;KNG46663.1;OCK93132.1;XP_014077357.1;XP_007686215.1;XP_013344128.1;XP_018034946.1;KEQ81621.1	.	.	.	.	.
BgtE_5843	.	.	.	.	.	.	.	.	.	.	.	.	.	.	.	.	.	.	.	.	.	.	.	.	.	.	.	.	.	.	.	.	BghBEC1054;BgtAcSP_30091;BgtE_5842;BgtE_20026;BghAvr_a13;bgh02875_CSEP0065;bgh03782_CSEP0152;BgtE_10124;BgtE_5846;BgtE_5843;BgtE_20025;bghG002857000001001_CSEP0371;bgh06532_CSEP0264_BEC1011;bghG008575000001001_CSEP0486;BgtE_5664;bgh02877_CSEP0066;BgtAvrPm2	.	.	.	.	.	.	.	.	.	.	XP_013431971.1;KJY01809.1;XP_001800520.1;XP_001935864.1;XP_007678837.1;XP_008025738.1;EME45057.1;XP_016761200.1;Zt6;OAL46779.1;XP_007699156.1;XP_007580207.1;KXT12958.1;KEQ67658.1;KNG46663.1;OCK93132.1;XP_014077357.1;XP_007686215.1;XP_013344128.1;XP_018034946.1;KEQ81621.1	.	.	.	.	.
BgtE_5846	.	.	.	.	.	.	.	.	.	.	.	.	.	.	.	.	.	.	.	.	.	.	.	.	.	.	.	.	.	.	BghCSEP0105	.	BghBEC1054;BgtAcSP_30091;BgtE_5842;BgtE_20026;BghAvr_a13;bgh02875_CSEP0065;bgh03782_CSEP0152;BgtE_10124;BgtE_5846;BgtE_5843;BgtE_20025;bghG002857000001001_CSEP0371;bgh06532_CSEP0264_BEC1011;bghG008575000001001_CSEP0486;BgtE_5664;bgh02877_CSEP0066;BgtAvrPm2	.	.	.	.	.	.	.	.	.	.	XP_013431971.1;KJY01809.1;XP_001800520.1;XP_001935864.1;XP_007678837.1;XP_008025738.1;EME45057.1;XP_016761200.1;Zt6;OAL46779.1;XP_007699156.1;XP_007580207.1;KXT12958.1;KEQ67658.1;KNG46663.1;OCK93132.1;XP_014077357.1;XP_007686215.1;XP_013344128.1;XP_018034946.1;KEQ81621.1	.	.	.	.	.
BgtE_5901	.	.	.	.	.	.	.	.	.	.	.	.	.	.	.	.	.	.	.	.	.	.	.	.	.	.	.	.	.	.	BghCSEP0105	.	BghBEC1054;BgtAcSP_30091;BgtE_5842;BgtE_20026;BghAvr_a13;bgh02875_CSEP0065;bgh03782_CSEP0152;BgtE_10124;BgtE_5846;BgtE_5843;BgtE_20025;bghG002857000001001_CSEP0371;bgh06532_CSEP0264_BEC1011;bghG008575000001001_CSEP0486;BgtE_5664;bgh02877_CSEP0066;BgtAvrPm2	.	.	.	.	.	.	.	.	.	.	XP_013431971.1;KJY01809.1;XP_001800520.1;XP_001935864.1;XP_007678837.1;XP_008025738.1;EME45057.1;XP_016761200.1;Zt6;OAL46779.1;XP_007699156.1;XP_007580207.1;KXT12958.1;KEQ67658.1;KNG46663.1;OCK93132.1;XP_014077357.1;XP_007686215.1;XP_013344128.1;XP_018034946.1;KEQ81621.1	.	.	.	.	.
BgtSvrPm3a1f1	.	.	.	.	.	.	.	.	.	.	.	.	.	.	.	.	.	.	.	.	.	.	.	.	.	.	.	.	.	.	.	.	.	.	.	.	.	.	.	.	.	.	.	XP_013431971.1;KJY01809.1;XP_001800520.1;XP_001935864.1;XP_007678837.1;XP_008025738.1;EME45057.1;XP_016761200.1;Zt6;OAL46779.1;XP_007699156.1;XP_007580207.1;KXT12958.1;KEQ67658.1;KNG46663.1;OCK93132.1;XP_014077357.1;XP_007686215.1;XP_013344128.1;XP_018034946.1;KEQ81621.1	.	.	.	.	.
BhNEP1	.	.	.	.	.	.	.	.	.	.	.	.	.	.	.	.	.	.	.	.	.	.	.	.	.	.	.	.	.	.	.	.	.	.	.	.	.	.	.	.	.	.	.	.	.	.	.	.	.
CCE26798.1	.	.	.	.	.	.	.	.	.	.	.	.	.	.	.	.	.	.	.	.	.	.	.	.	.	.	.	.	.	.	.	.	.	.	.	.	.	.	.	.	.	.	.	.	.	.	.	PnToxA;ChToxA;PtrToxA	.
CCE26799.1	.	.	.	.	.	.	.	.	.	.	.	.	.	.	.	.	.	.	.	.	.	.	.	.	.	.	.	.	.	.	.	.	.	.	.	.	.	.	.	.	.	.	.	.	.	.	.	PnToxA;ChToxA;PtrToxA	.
CbNip1	.	.	.	.	CbNip1	.	.	.	.	.	MoBas4	.	.	.	.	.	.	.	.	.	.	.	.	.	.	.	.	.	.	.	.	.	.	.	.	.	.	.	.	.	.	.	.	.	.	.	.	.	.
CfAVR2	.	.	.	.	.	.	.	.	.	.	.	.	.	.	.	.	.	.	.	.	.	.	.	.	.	.	.	.	.	.	.	.	.	.	.	.	.	.	.	.	.	.	.	.	.	.	.	.	.
CfAVR4	.	.	.	.	.	.	.	.	.	.	.	.	.	.	.	.	.	.	.	.	.	.	.	.	.	.	.	.	.	.	.	.	.	.	.	.	.	.	.	.	.	.	.	.	.	.	.	.	.
CfAVR4E	.	.	.	.	.	.	.	.	.	.	.	.	.	.	.	.	.	.	.	.	.	.	.	.	.	.	.	.	.	.	.	.	.	.	.	.	.	.	.	.	.	.	.	.	.	.	.	.	.
CfAVR9	.	.	.	.	.	.	.	.	.	.	.	.	.	.	.	.	.	.	.	.	.	.	.	.	.	.	.	.	.	.	.	.	.	.	.	.	.	.	.	.	.	.	.	.	.	.	.	.	.
CfAvr5	.	.	.	.	.	.	.	.	.	.	.	.	.	.	.	.	.	.	.	.	.	.	.	.	.	.	.	.	.	.	.	.	.	.	.	.	.	.	.	.	.	.	.	.	.	.	.	.	.
CfEcp1	.	.	.	.	.	.	.	.	.	.	.	.	.	.	.	.	.	.	.	.	.	.	.	.	.	.	.	.	.	.	.	.	.	.	.	.	.	.	.	.	.	.	.	.	.	.	.	.	.
CfEcp2	.	.	.	.	.	.	.	.	.	.	.	.	.	.	.	.	.	.	.	.	.	.	.	.	.	.	.	.	.	.	.	.	.	.	.	.	.	.	.	.	CfEcp2;ZtNIP1	.	.	.	.	.	.	.	.
CfEcp4	.	.	.	.	.	.	.	.	.	.	.	.	.	.	.	.	.	.	.	.	.	.	.	.	.	.	.	.	.	.	.	.	.	.	.	.	.	.	.	.	.	.	.	.	.	.	.	.	.
CfEcp5	.	.	.	.	.	.	.	.	.	.	.	.	.	.	.	.	.	.	.	.	.	.	.	.	.	.	.	.	.	.	.	.	.	.	.	.	.	.	.	.	.	.	.	.	.	.	.	.	.
CfEcp6	.	.	.	.	.	.	.	.	.	.	.	.	.	.	.	.	.	Mg1LysM;MgxLysM	.	.	.	.	.	.	.	.	.	.	.	.	.	.	.	.	.	.	.	.	.	.	.	.	.	.	.	.	.	.	.
CfTom1	.	.	.	.	.	.	.	.	.	.	.	.	.	.	.	.	.	.	.	.	.	.	.	.	.	.	.	.	.	.	.	.	.	.	.	.	.	.	.	.	.	.	.	.	.	.	.	.	.
CgDN3	.	.	.	.	.	.	.	.	.	.	.	.	.	.	.	.	.	.	.	.	.	.	.	.	.	.	.	.	.	.	.	.	.	.	.	.	.	.	.	.	.	.	.	.	.	.	.	.	.
CgEP1	.	.	.	.	.	.	.	.	.	.	.	.	.	.	.	.	.	.	.	.	.	.	.	.	.	.	.	.	.	.	.	.	.	.	.	.	.	.	.	.	.	.	.	.	.	.	.	.	.
Cgfl	.	.	.	.	.	.	.	.	.	.	.	.	.	.	.	.	.	.	.	.	.	.	.	.	.	.	.	.	.	.	.	.	.	.	.	.	.	.	.	.	.	.	.	.	.	.	.	.	Cgfl
ChEC13	.	.	.	.	.	.	.	.	.	.	.	.	.	.	.	.	.	.	.	.	.	.	.	.	.	.	.	.	.	.	.	.	.	.	.	.	.	.	.	.	.	.	.	.	.	.	.	PnToxA;ChToxA;PtrToxA	.
ChNIS1	.	.	.	.	.	.	.	.	.	.	.	.	.	.	.	.	.	.	.	.	.	.	.	.	.	.	.	.	.	.	.	.	.	.	.	.	.	.	.	.	.	.	.	.	MoCDIP4	.	.	.	.
ChToxA	.	.	.	.	.	.	.	.	.	.	.	.	.	.	.	.	.	.	.	.	.	.	.	.	.	.	.	.	.	.	.	.	.	.	.	.	.	.	.	.	.	.	.	.	.	.	.	PnToxA;ChToxA;PtrToxA	.
CoDN3	.	.	.	.	.	.	.	.	.	.	.	.	.	.	.	.	.	.	.	.	.	.	.	.	.	.	.	.	.	.	.	.	.	.	.	.	.	.	.	.	.	.	.	.	.	.	.	.	.
CoNIS1	.	.	.	.	.	.	.	.	.	.	.	.	.	.	.	.	.	.	.	.	.	.	.	.	.	.	.	.	.	.	.	.	.	.	.	.	.	.	.	.	.	.	.	.	MoCDIP4	.	.	.	.
EKG15312.1	.	.	.	.	.	.	.	.	.	.	.	.	.	.	.	.	.	.	.	.	.	.	.	.	.	.	.	.	.	.	.	.	.	.	.	.	.	.	.	.	.	.	.	.	.	.	.	PnToxA;ChToxA;PtrToxA	.
EME45057.1	.	.	.	.	.	.	.	.	.	.	.	.	.	.	.	.	.	.	.	.	.	.	.	.	.	.	.	.	.	.	.	.	BghBEC1054;bgh03782_CSEP0152;BgtE_20026	.	.	.	.	.	.	.	.	.	.	XP_013431971.1;KJY01809.1;XP_001800520.1;XP_001935864.1;XP_007678837.1;XP_008025738.1;EME45057.1;XP_016761200.1;Zt6;OAL46779.1;XP_007699156.1;XP_007580207.1;KXT12958.1;KEQ67658.1;KNG46663.1;OCK93132.1;XP_014077357.1;XP_007686215.1;XP_013344128.1;XP_018034946.1;KEQ81621.1	.	.	.	.	.
EUC36307.1	.	.	.	.	.	.	.	.	.	.	.	.	.	.	.	.	.	.	.	.	.	.	.	.	.	.	.	.	.	.	.	.	.	.	.	.	.	.	.	.	.	.	.	.	.	.	.	PnToxA;ChToxA;PtrToxA	.
EUC44184.1	.	.	.	.	.	.	.	.	.	.	.	.	.	.	.	.	.	.	.	.	.	.	.	.	.	.	.	.	.	.	.	.	.	.	.	.	.	.	.	.	.	.	.	.	.	.	.	PnToxA;ChToxA;PtrToxA	.
EUN25607.1	.	.	.	.	.	.	.	.	.	.	.	.	.	.	.	.	.	.	.	.	.	.	.	.	.	.	.	.	.	.	.	.	.	.	.	.	.	.	.	.	.	.	.	.	.	.	.	PnToxA;ChToxA;PtrToxA	.
EXF72942.1	.	.	.	.	.	.	.	.	.	.	.	.	.	.	.	.	.	.	.	.	.	.	.	.	.	.	.	.	.	.	.	.	.	.	.	.	.	.	.	.	.	.	.	.	.	.	.	PnToxA;ChToxA;PtrToxA	.
FGL1	.	.	.	.	.	.	.	.	.	.	.	.	.	.	.	.	.	.	.	.	.	.	.	.	.	.	.	.	.	.	.	.	.	.	.	.	.	.	.	.	.	.	.	.	.	.	.	.	.
FOMG_19011	.	.	.	.	.	.	.	.	.	.	.	.	.	.	.	.	.	.	.	.	.	.	.	.	.	.	.	.	.	.	.	.	.	.	.	.	.	.	.	.	.	.	.	.	.	.	.	PnToxA;ChToxA;PtrToxA	.
FoeNEP1	.	.	.	.	.	.	.	.	.	.	.	.	.	.	.	.	.	.	.	.	.	.	.	.	.	.	.	.	.	.	.	.	.	.	.	.	.	.	.	.	.	.	.	.	.	.	.	.	.
FolSix1	.	.	.	.	.	.	.	.	.	.	.	.	.	.	.	.	.	.	.	.	.	.	.	.	.	.	.	.	.	.	.	.	.	.	.	.	.	.	.	.	.	.	.	.	.	.	.	.	.
FolSix10	.	.	.	.	.	.	.	.	.	.	.	.	.	.	.	.	.	.	.	.	.	.	.	.	.	.	.	.	.	.	.	.	.	.	.	.	.	.	.	.	.	.	.	.	.	.	.	.	.
FolSix11	.	.	.	.	.	FolSix11	.	.	.	.	.	.	.	.	.	.	.	.	.	.	.	.	.	.	.	.	.	.	.	.	.	.	.	.	.	.	.	.	.	.	.	.	.	.	.	.	.	.	.
FolSix13	.	.	.	.	.	.	.	.	.	.	.	.	.	.	.	.	.	.	.	.	.	.	.	.	.	.	.	.	.	.	.	.	.	.	.	.	.	.	.	.	.	.	.	.	.	.	.	.	.
FolSix14	.	.	.	.	.	.	.	.	.	.	.	.	.	.	.	.	.	.	.	.	.	.	.	.	.	.	.	.	.	.	.	.	.	.	.	.	.	.	.	.	.	.	.	.	.	.	.	.	.
FolSix2	.	.	.	.	.	.	.	.	.	.	.	.	.	.	.	.	.	.	.	.	.	.	.	.	.	.	.	.	.	.	.	.	.	.	.	.	.	.	.	.	.	.	.	.	.	.	.	.	.
FolSix3	.	.	FolSix3	.	.	.	.	.	.	.	.	.	.	.	.	.	.	.	.	.	.	.	.	.	.	.	.	.	.	.	.	.	.	.	.	.	.	.	.	.	.	.	.	.	.	.	.	.	.
FolSix4	.	.	.	.	.	.	.	.	.	.	.	.	.	.	.	.	.	.	.	.	.	.	.	.	.	.	.	.	.	.	.	.	.	.	.	.	.	.	.	.	.	.	.	.	.	.	.	.	.
FolSix5	.	.	.	.	CbNip1	.	.	.	.	.	MoBas4	.	.	ALVi.Vi1.8;ALVi.1389.12;ALVp_11032.3;ALVi.Vi1.9;ALVp_11032.6;ALVi.Vi1.15;ALVi.Vi1.10;ALVi.Vi1.22	.	.	.	.	.	.	.	.	.	.	.	.	.	.	.	.	.	.	.	.	.	.	.	.	.	.	.	.	.	.	.	.	.	.	.
FolSix6	.	.	.	.	.	.	.	.	.	.	.	.	.	.	.	.	.	.	.	.	.	.	.	.	.	.	.	.	.	.	.	.	.	.	.	.	.	.	.	.	.	.	.	.	.	.	.	.	.
FolSix7	.	.	.	.	.	.	.	.	.	.	.	.	.	.	.	.	.	.	.	.	.	.	.	.	.	.	.	.	.	.	.	.	.	.	.	.	.	.	FolSix7	.	.	.	.	.	.	.	.	.	.
FolSix8	.	.	.	.	.	.	.	.	.	.	.	.	.	.	.	.	.	.	.	.	.	.	.	.	.	.	.	.	.	.	.	.	.	.	.	.	.	.	.	.	.	.	.	.	.	.	.	.	.
FolSix9	.	.	.	.	.	.	.	.	.	.	.	.	.	.	.	.	.	.	.	.	.	.	.	.	.	.	.	.	.	.	.	.	.	.	.	.	.	.	.	.	.	.	.	.	.	.	.	.	.
Fom_2	.	.	.	.	.	.	.	.	.	.	.	.	.	.	.	.	.	.	.	.	.	.	.	.	.	.	.	.	.	.	.	.	.	.	.	.	.	.	.	.	.	.	.	.	.	.	.	PnToxA;ChToxA;PtrToxA	.
GiSP7	.	.	.	.	.	.	.	.	.	.	.	.	.	.	.	.	.	.	.	.	.	.	.	.	.	.	.	.	.	.	.	.	.	.	.	.	.	.	.	GiSP7	.	.	.	.	.	.	.	.	.
GoEC2	.	.	.	.	.	.	.	.	.	.	.	.	.	.	.	.	.	.	MoCDIP2	.	.	.	.	.	.	BghBEC4	.	.	.	.	.	.	.	.	.	.	.	.	.	.	.	.	.	.	.	BghBEC2;GoEC2	.	.	.
KEQ67658.1	.	.	.	.	.	.	.	.	.	.	.	.	.	.	.	.	.	.	.	.	.	.	.	.	.	.	.	.	.	.	.	.	BghBEC1054;bgh03782_CSEP0152;BgtE_20026	.	.	.	.	.	.	.	.	.	.	XP_013431971.1;KJY01809.1;XP_001800520.1;XP_001935864.1;XP_007678837.1;XP_008025738.1;EME45057.1;XP_016761200.1;Zt6;OAL46779.1;XP_007699156.1;XP_007580207.1;KXT12958.1;KEQ67658.1;KNG46663.1;OCK93132.1;XP_014077357.1;XP_007686215.1;XP_013344128.1;XP_018034946.1;KEQ81621.1	.	.	.	.	.
KEQ81621.1	.	.	.	.	.	.	.	.	.	.	.	.	.	.	.	.	.	.	.	.	.	.	.	.	.	.	.	.	.	.	.	.	BghBEC1054;bgh03782_CSEP0152;BgtE_20026	.	.	.	.	.	.	.	.	.	.	XP_013431971.1;KJY01809.1;XP_001800520.1;XP_001935864.1;XP_007678837.1;XP_008025738.1;EME45057.1;XP_016761200.1;Zt6;OAL46779.1;XP_007699156.1;XP_007580207.1;KXT12958.1;KEQ67658.1;KNG46663.1;OCK93132.1;XP_014077357.1;XP_007686215.1;XP_013344128.1;XP_018034946.1;KEQ81621.1	.	.	.	.	.
KJY01809.1	.	.	.	.	.	.	.	.	.	.	.	.	.	.	.	.	.	.	.	.	.	.	.	.	.	.	.	.	.	.	.	.	BghBEC1054;BgtE_10124;bgh02877_CSEP0066;bgh03782_CSEP0152	.	.	.	.	.	.	.	.	.	.	XP_013431971.1;KJY01809.1;XP_001800520.1;XP_001935864.1;XP_007678837.1;XP_008025738.1;EME45057.1;XP_016761200.1;Zt6;OAL46779.1;XP_007699156.1;XP_007580207.1;KXT12958.1;KEQ67658.1;KNG46663.1;OCK93132.1;XP_014077357.1;XP_007686215.1;XP_013344128.1;XP_018034946.1;KEQ81621.1	.	.	.	.	.
KNG46663.1	.	.	.	.	.	.	.	.	.	.	.	.	.	.	.	.	.	.	.	.	.	.	.	.	.	.	.	.	.	.	.	.	BghBEC1054;bgh03782_CSEP0152	.	.	.	.	.	.	.	.	.	.	XP_013431971.1;KJY01809.1;XP_001800520.1;XP_001935864.1;XP_007678837.1;XP_008025738.1;EME45057.1;XP_016761200.1;Zt6;OAL46779.1;XP_007699156.1;XP_007580207.1;KXT12958.1;KEQ67658.1;KNG46663.1;OCK93132.1;XP_014077357.1;XP_007686215.1;XP_013344128.1;XP_018034946.1;KEQ81621.1	.	.	.	.	.
KXT12958.1	.	.	.	.	.	.	.	.	.	.	.	.	.	.	.	.	.	.	.	.	.	.	.	.	.	.	.	.	.	.	.	.	BghBEC1054;BgtE_10124;bgh03782_CSEP0152	.	.	.	.	.	.	.	.	.	.	XP_013431971.1;KJY01809.1;XP_001800520.1;XP_001935864.1;XP_007678837.1;XP_008025738.1;EME45057.1;XP_016761200.1;Zt6;OAL46779.1;XP_007699156.1;XP_007580207.1;KXT12958.1;KEQ67658.1;KNG46663.1;OCK93132.1;XP_014077357.1;XP_007686215.1;XP_013344128.1;XP_018034946.1;KEQ81621.1	.	.	.	.	.
LmAvrLm1	.	.	.	.	.	.	.	.	.	.	.	.	.	.	.	.	.	.	.	.	.	.	.	.	.	.	.	.	.	.	.	.	.	.	.	.	.	.	.	.	.	.	.	.	.	.	.	.	.
LmAvrLm11	.	.	.	.	.	.	.	.	.	.	.	.	.	.	.	.	.	.	.	.	.	.	.	.	.	.	.	.	.	.	.	.	.	.	.	.	.	.	.	.	.	.	.	.	.	.	.	.	.
LmAvrLm2	.	.	.	.	.	.	.	.	.	.	.	.	.	.	.	.	.	.	.	.	.	.	.	.	.	.	.	.	.	.	.	.	.	.	.	.	.	.	.	.	.	.	.	.	.	.	.	.	.
LmAvrLm3	.	.	.	.	.	.	.	.	.	.	.	.	.	.	.	.	.	.	.	.	.	.	.	.	.	.	.	.	.	.	.	.	.	.	.	.	.	.	.	.	.	.	.	.	.	.	.	.	.
LmAvrLm4_7	LmAvrLm4_7	.	.	.	.	.	.	.	.	.	.	.	.	.	.	.	.	.	.	.	.	.	.	.	.	.	.	.	.	.	.	.	.	.	.	.	.	.	.	.	.	.	.	.	.	.	.	.	.
LmAvrLm6	.	.	.	.	.	.	.	.	.	.	.	.	.	ALVi.Vi1.8;ALVi.1389.12;ALVp_11032.3;ALVi.Vi1.9;ALVp_11032.6;ALVi.Vi1.15;ALVi.Vi1.10;ALVi.Vi1.22	.	.	.	.	.	.	.	.	.	.	.	.	.	.	.	.	.	.	.	.	.	.	.	.	.	.	.	.	.	.	.	.	.	.	.
LmAvrLmJ1	.	.	.	.	.	.	.	.	.	.	.	.	.	.	.	.	.	.	.	.	.	.	.	.	.	.	.	.	.	.	.	.	.	.	.	.	.	.	.	.	.	.	.	.	.	.	.	.	.
M.BR29.EuGene_00004921	.	.	.	.	.	.	.	.	.	.	.	.	.	.	.	.	.	.	.	.	.	.	.	.	.	.	.	.	.	.	.	.	.	.	.	.	.	.	.	.	.	.	.	.	.	.	.	.	.
M.BR29.EuGene_00041131	.	.	.	.	.	.	.	.	.	.	.	.	.	.	.	.	.	.	.	.	.	.	.	.	.	.	.	.	.	.	.	.	.	.	.	.	.	.	.	.	.	.	.	.	.	.	.	.	.
M.BR29.EuGene_00043011	.	.	.	.	.	.	.	.	.	.	.	.	.	.	.	.	.	.	.	.	.	.	.	.	.	.	.	.	.	.	.	.	.	.	.	.	.	.	.	.	.	.	.	.	.	.	.	.	.
M.BR29.EuGene_00060181	.	.	.	.	.	.	.	.	.	.	.	.	.	.	.	.	.	.	.	.	.	.	.	.	.	.	.	.	.	.	.	.	.	.	.	.	.	.	.	.	.	.	.	.	.	.	.	.	.
M.BR29.EuGene_00081821	.	.	.	.	.	.	.	.	.	.	.	.	.	.	.	.	.	.	.	.	.	.	.	.	.	.	.	.	.	.	.	.	.	.	.	.	M.TH16.EuGene_00134971;M.TH16.EuGene_00045871	.	.	.	.	.	.	.	.	.	.	.	.
M.BR29.EuGene_00082031	.	.	.	.	.	.	.	.	.	.	.	.	.	.	.	.	MGG_18019;M.BR29.EuGene_00082031	.	.	.	.	.	.	.	.	.	.	.	.	.	.	.	.	.	.	.	.	.	.	.	.	.	.	.	.	.	.	.	.
M.BR29.EuGene_00085071	.	.	.	.	.	.	.	.	.	.	.	.	M.TH16.EuGene_00106621;M.TH16.EuGene_00135161;M.BR29.EuGene_00126081;M.BR29.EuGene_00085071;PtrToxB	.	.	.	.	.	.	.	.	.	.	.	.	.	.	.	.	.	.	.	.	.	.	.	.	.	.	.	.	.	.	.	.	.	.	.	.
M.BR29.EuGene_00087671	.	.	.	.	.	.	.	.	.	.	.	.	M.TH16.EuGene_00106621;M.TH16.EuGene_00135161;M.BR29.EuGene_00126081;M.BR29.EuGene_00085071;PtrToxB	.	.	.	.	.	.	.	.	.	.	.	.	.	.	.	.	.	.	.	.	.	.	.	.	.	.	.	.	.	.	.	.	.	.	.	.
M.BR29.EuGene_00088411	.	.	.	.	.	.	.	.	.	.	.	.	.	.	.	.	.	.	.	.	.	.	.	.	.	.	.	.	.	.	.	.	.	.	.	.	.	.	.	.	.	.	.	.	.	.	.	.	.
M.BR29.EuGene_00091361	.	.	.	.	.	.	.	.	.	.	.	.	M.BR29.EuGene_00126081;M.TH16.EuGene_00106621;PtrToxB	.	.	.	.	.	.	.	.	.	.	.	.	.	.	.	.	.	.	.	.	.	.	.	.	.	.	.	.	.	.	.	.	.	.	.	.
M.BR29.EuGene_00091681	.	.	.	.	.	.	.	.	.	.	.	.	.	.	.	.	.	.	.	.	.	.	.	.	.	.	.	.	.	.	.	.	.	.	.	.	M.TH16.EuGene_00134971	.	.	.	.	.	.	.	.	.	.	.	.
M.BR29.EuGene_00095641	.	.	.	.	.	.	.	.	.	.	.	.	.	.	.	.	.	.	.	.	.	.	.	.	.	.	.	.	.	.	.	.	.	.	.	.	M.TH16.EuGene_00134971;M.TH16.EuGene_00045871;M.BR29.EuGene_00121691	.	.	.	.	.	.	.	.	.	.	.	.
M.BR29.EuGene_00106461	.	.	.	.	.	.	.	.	.	.	.	.	.	.	.	.	.	.	.	.	.	.	.	.	.	.	.	.	.	.	.	.	.	.	.	.	.	.	.	.	.	.	.	.	.	.	.	.	.
M.BR29.EuGene_00107481	.	.	.	.	.	.	.	.	.	.	.	.	.	.	.	.	.	.	.	.	.	.	.	.	.	.	.	.	.	.	.	.	.	.	.	.	.	.	.	.	.	.	.	.	.	.	.	.	.
M.BR29.EuGene_00112111	.	.	.	.	.	.	.	.	.	.	.	.	.	.	.	.	.	.	.	.	.	.	.	.	.	.	.	.	.	.	.	.	.	.	.	.	.	.	.	.	.	.	.	.	.	.	.	.	.
M.BR29.EuGene_00113041	.	.	.	.	.	.	.	.	.	.	.	.	.	.	.	.	.	.	.	.	.	.	.	.	.	.	.	.	.	.	.	.	.	.	.	.	.	.	.	.	.	.	.	.	.	.	.	.	.
M.BR29.EuGene_00118801	.	.	.	.	.	.	.	.	.	.	.	.	.	.	.	.	.	.	.	.	.	.	.	.	.	.	.	.	.	.	.	.	.	.	.	.	.	.	.	.	.	.	.	.	.	.	.	.	.
M.BR29.EuGene_00119491	.	.	.	.	.	.	.	.	.	.	.	.	.	.	.	.	.	.	.	.	M.BR29.EuGene_00119511;M.BR29.EuGene_00119491;M.TH16.EuGene_00127871;MoAvr1_CO39	.	.	.	.	.	.	.	.	.	.	.	.	MGG_16175	.	.	.	.	.	.	.	.	.	.	.	.	.	.	.
M.BR29.EuGene_00119511	.	.	.	.	.	.	.	.	.	.	.	.	.	.	.	.	.	.	.	.	M.BR29.EuGene_00119511;M.BR29.EuGene_00119491;M.TH16.EuGene_00127871;MoAvr1_CO39	.	.	.	.	.	.	.	.	.	.	.	.	MGG_16175	.	.	.	.	.	.	.	.	.	.	.	.	.	.	.
M.BR29.EuGene_00121691	.	.	.	.	.	.	.	.	.	.	.	.	M.BR29.EuGene_00126081;M.TH16.EuGene_00135161	.	.	.	MGG_18019	.	.	.	MoAvr1_CO39	.	.	.	.	.	.	.	.	.	.	.	.	.	M.TH16.EuGene_00034081	.	M.TH16.EuGene_00134971;M.TH16.EuGene_00045871;M.BR29.EuGene_00121691	.	.	.	.	.	.	.	.	.	.	.	.
M.BR29.EuGene_00125811	.	.	.	.	.	.	.	.	.	.	.	.	.	.	.	.	.	.	.	.	.	.	.	.	.	.	.	.	.	.	.	.	.	.	.	.	M.TH16.EuGene_00134971;M.TH16.EuGene_00045871;M.BR29.EuGene_00121691	.	.	.	.	.	.	.	.	.	.	.	.
M.BR29.EuGene_00126081	.	.	.	.	.	.	.	.	.	.	.	.	M.BR29.EuGene_00126081;M.TH16.EuGene_00135161	.	.	.	.	.	.	.	.	.	.	.	.	.	.	.	.	.	.	.	.	.	.	.	.	.	.	.	.	.	.	.	.	.	.	.	.
M.TH16.EuGene_00000541	.	.	.	.	.	.	.	.	.	.	.	.	.	.	.	.	.	.	.	.	.	.	.	.	.	.	.	.	.	.	.	.	.	.	.	.	M.TH16.EuGene_00134971;M.TH16.EuGene_00045871;M.BR29.EuGene_00121691	.	.	.	.	.	.	.	.	.	.	.	.
M.TH16.EuGene_00027191	.	.	.	.	.	.	.	.	.	.	.	.	PtrToxB	.	.	.	.	.	.	.	.	.	.	.	.	.	.	.	.	.	.	.	.	.	.	.	.	.	.	.	.	.	.	.	.	.	.	.	.
M.TH16.EuGene_00027411	.	.	.	.	.	.	.	.	.	.	.	.	.	.	.	.	.	.	.	.	.	.	.	.	.	.	.	.	.	.	.	.	.	.	.	.	.	.	.	.	.	.	.	.	.	.	.	.	.
M.TH16.EuGene_00034081	.	.	.	.	.	.	.	.	.	.	.	.	.	.	.	.	.	.	.	.	.	.	.	.	.	.	.	.	.	.	.	.	.	.	M.TH16.EuGene_00034081	.	.	.	.	.	.	.	.	.	.	.	.	.	.
M.TH16.EuGene_00040131	.	.	.	.	.	.	.	.	.	.	.	.	.	.	.	.	.	.	.	.	.	.	.	.	.	.	.	.	.	.	.	.	.	.	.	.	.	.	.	.	.	.	.	.	.	.	.	.	.
M.TH16.EuGene_00045871	.	.	.	.	.	.	.	.	.	.	.	.	M.BR29.EuGene_00126081;M.TH16.EuGene_00135161	.	.	.	MGG_18019	.	.	.	M.BR29.EuGene_00119511;M.BR29.EuGene_00119491;M.TH16.EuGene_00127871;MoAvr1_CO39	.	.	.	.	.	.	.	.	.	.	.	.	.	M.TH16.EuGene_00034081	.	M.TH16.EuGene_00134971;M.TH16.EuGene_00045871;M.BR29.EuGene_00121691	.	.	.	.	.	.	.	.	.	.	.	.
M.TH16.EuGene_00079081	.	.	.	.	.	.	.	.	.	.	.	.	.	.	.	.	.	.	.	.	.	.	.	.	.	.	.	.	.	.	.	.	.	.	.	.	.	.	.	.	.	.	.	.	.	.	.	.	.
M.TH16.EuGene_00079311	.	.	.	.	.	.	.	.	.	.	.	.	.	.	.	.	.	.	.	.	.	.	.	.	.	.	.	.	.	.	.	.	.	.	.	.	.	.	.	.	.	.	.	.	.	.	.	.	.
M.TH16.EuGene_00099371	.	.	.	.	.	.	.	.	.	.	.	.	.	.	.	.	.	.	.	.	M.BR29.EuGene_00119511;M.BR29.EuGene_00119491;M.TH16.EuGene_00127871;MoAvr1_CO39	.	.	.	.	.	.	.	.	.	.	.	.	MGG_16175	.	.	.	.	.	.	.	.	.	.	.	.	.	.	.
M.TH16.EuGene_00101881	.	.	.	.	.	.	.	.	.	.	.	.	.	.	.	.	.	.	.	.	.	.	.	.	.	.	.	.	.	.	.	.	.	.	.	.	M.TH16.EuGene_00134971	.	.	.	.	.	.	.	.	.	.	.	.
M.TH16.EuGene_00106621	.	.	.	.	.	.	.	.	.	.	.	.	M.TH16.EuGene_00106621;M.TH16.EuGene_00135161;M.BR29.EuGene_00126081;M.BR29.EuGene_00085071;PtrToxB	.	.	.	.	.	.	.	.	.	.	.	.	.	.	.	.	.	.	.	.	.	.	.	.	.	.	.	.	.	.	.	.	.	.	.	.
M.TH16.EuGene_00120731	.	.	.	.	.	.	.	.	.	.	.	.	.	.	.	.	.	.	.	.	.	.	.	.	.	.	.	.	.	.	.	.	.	.	.	.	.	.	.	.	.	.	.	.	.	.	.	.	.
M.TH16.EuGene_00124981	.	.	.	.	.	.	.	.	.	.	.	.	.	.	.	.	.	.	.	.	.	.	.	.	.	.	.	.	.	.	.	.	.	.	.	.	.	.	.	.	.	.	.	.	.	.	.	.	.
M.TH16.EuGene_00127871	.	.	.	.	.	.	.	.	.	.	.	.	.	.	.	.	.	.	.	.	M.BR29.EuGene_00119511;M.BR29.EuGene_00119491;M.TH16.EuGene_00127871;MoAvr1_CO39	.	.	.	.	.	.	.	.	.	.	.	.	.	.	.	.	.	.	.	.	.	.	.	.	.	.	.	.
M.TH16.EuGene_00134971	.	.	.	.	.	.	.	.	.	.	.	.	M.BR29.EuGene_00126081;M.TH16.EuGene_00106621;M.TH16.EuGene_00135161	.	.	.	MGG_18019	.	.	.	M.BR29.EuGene_00119491;M.TH16.EuGene_00127871;MoAvr1_CO39	.	.	.	.	.	.	.	.	.	.	.	.	MGG_16175	M.TH16.EuGene_00034081	.	M.TH16.EuGene_00134971;M.TH16.EuGene_00045871;M.BR29.EuGene_00121691	.	.	.	.	.	.	.	.	.	.	.	.
M.TH16.EuGene_00135161	.	.	.	.	.	.	.	.	.	.	.	.	M.BR29.EuGene_00126081;M.TH16.EuGene_00135161	.	.	.	.	.	.	.	.	.	.	.	.	.	.	.	.	.	.	.	.	.	.	.	.	.	.	.	.	.	.	.	.	.	.	.	.
MGG_00821	.	.	.	.	.	.	.	.	.	.	.	.	.	.	.	.	.	.	.	.	.	.	.	.	.	.	.	.	.	.	.	.	.	.	.	.	.	.	.	.	.	.	.	.	.	.	.	.	.
MGG_04384	.	.	.	.	.	.	.	.	.	.	.	.	.	.	.	.	.	.	.	.	.	.	.	.	.	.	.	.	.	.	.	.	.	.	.	.	.	.	.	.	.	.	.	.	.	.	.	.	.
MGG_08482	.	.	.	.	.	.	.	.	.	.	.	.	.	.	.	.	.	.	.	.	.	.	.	.	.	.	.	.	.	.	.	.	.	.	.	.	M.TH16.EuGene_00134971;M.TH16.EuGene_00045871;M.BR29.EuGene_00121691	.	.	.	.	.	.	.	.	.	.	.	.
MGG_08944	.	.	.	.	.	.	.	.	.	.	.	.	.	.	.	.	.	.	.	.	.	.	.	.	.	.	.	.	.	.	.	.	.	.	.	.	.	.	.	.	.	.	.	.	.	.	.	.	.
MGG_10120	.	.	.	.	.	.	.	.	.	.	.	.	.	.	.	.	.	.	.	.	.	.	.	.	.	.	.	.	.	.	.	.	.	.	.	.	.	.	.	.	.	.	.	.	.	.	.	.	.
MGG_14793	.	.	.	.	.	.	.	.	.	.	.	.	PtrToxB	.	.	.	.	.	.	.	.	.	.	.	.	.	.	.	.	.	.	.	.	.	.	.	.	.	.	.	.	.	.	.	.	.	.	.	.
MGG_14834	.	.	.	.	.	.	.	.	.	.	.	.	.	.	.	.	.	.	.	.	.	.	.	.	.	.	.	.	.	.	.	.	.	.	.	.	.	.	.	.	.	.	.	.	.	.	.	.	.
MGG_15207	.	.	.	.	.	.	.	.	.	.	.	.	.	.	.	.	.	.	.	.	.	.	.	.	.	.	.	.	.	.	.	.	.	.	.	.	.	.	.	.	.	.	.	.	.	.	.	.	.
MGG_15459	.	.	.	.	.	.	.	.	.	.	.	.	.	.	.	.	.	.	.	.	.	.	.	.	.	.	.	.	.	.	.	.	.	.	.	.	.	.	.	.	.	.	.	.	.	.	.	.	.
MGG_16058	.	.	.	.	.	.	.	.	.	.	.	.	.	.	.	.	.	.	.	.	.	.	.	.	.	.	.	.	.	.	.	.	.	.	.	.	.	.	.	.	.	.	.	.	.	.	.	.	.
MGG_16113	.	.	.	.	.	.	.	.	.	.	.	.	.	.	.	.	.	.	.	.	.	.	.	.	.	.	.	.	.	.	.	.	.	.	.	.	.	.	.	.	.	.	.	.	.	.	.	.	.
MGG_16175	.	.	.	.	.	.	.	.	.	.	.	.	.	.	.	.	.	.	.	.	.	.	.	.	.	.	.	.	.	.	.	.	.	MGG_16175	.	.	.	.	.	.	.	.	.	.	.	.	.	.	.
MGG_16619	.	.	.	.	.	.	.	.	.	.	.	.	.	.	.	.	.	.	.	.	.	.	.	.	.	.	.	.	.	.	.	.	.	.	.	.	.	.	.	.	.	.	.	.	.	.	.	.	.
MGG_17132	.	.	.	.	.	.	.	.	.	.	.	.	M.TH16.EuGene_00106621;M.TH16.EuGene_00135161;M.BR29.EuGene_00126081;M.BR29.EuGene_00085071;PtrToxB	.	.	.	MGG_18019;M.BR29.EuGene_00082031	.	.	.	.	.	.	.	.	.	.	.	.	.	.	.	.	.	.	.	M.TH16.EuGene_00134971	.	.	.	.	.	.	.	.	.	.	.	.
MGG_17255	.	.	.	.	.	.	.	.	.	.	.	.	.	.	.	.	.	.	.	.	.	.	.	.	.	.	.	.	.	.	.	.	.	.	.	.	.	.	.	.	.	.	.	.	.	.	.	.	.
MGG_18019	.	.	.	.	.	.	.	.	.	.	.	.	.	.	.	.	MGG_18019;M.BR29.EuGene_00082031	.	.	.	.	.	.	.	.	.	.	.	.	.	.	.	.	.	.	.	.	.	.	.	.	.	.	.	.	.	.	.	.
MGG_18060	.	.	.	.	.	.	.	.	.	.	.	.	M.BR29.EuGene_00126081;M.BR29.EuGene_00085071;M.TH16.EuGene_00106621;PtrToxB	.	.	.	.	.	.	.	.	.	.	.	.	.	.	.	.	.	.	.	.	.	.	.	.	.	.	.	.	.	.	.	.	.	.	.	.
MIAvrM14	.	.	.	.	.	.	.	.	.	.	.	.	.	.	.	.	.	.	.	.	.	.	.	.	.	.	.	.	.	.	.	.	.	.	.	.	.	MIAvrM14	.	.	.	.	.	.	.	.	.	.	.
Mg1LysM	.	.	.	.	.	.	.	.	.	.	.	.	.	.	.	.	.	Mg1LysM;MgxLysM	.	.	.	.	.	.	.	.	.	.	.	.	.	.	.	.	.	.	.	.	.	.	.	.	.	.	.	.	.	.	.
Mg3LysM	.	.	.	.	.	.	.	.	.	.	.	.	.	.	.	.	.	Mg1LysM;MgxLysM	.	.	.	.	.	.	.	.	.	.	.	.	.	.	.	.	.	.	.	.	.	.	.	.	.	.	.	.	.	.	.
MgxLysM	.	.	.	.	.	.	.	.	.	.	.	.	.	.	.	.	.	Mg1LysM;MgxLysM	.	.	.	.	.	.	.	.	.	.	.	.	.	.	.	.	.	.	.	.	.	.	.	.	.	.	.	.	.	.	.
MiSSP7_2	.	.	.	.	.	.	.	.	.	.	.	.	.	.	.	.	.	.	.	.	.	.	.	.	.	.	.	.	.	.	.	.	.	.	.	.	.	.	.	.	.	.	.	.	.	.	.	.	.
MlAvrL2	.	.	.	.	.	.	.	.	.	.	.	.	.	.	.	.	.	.	.	.	.	.	.	.	.	.	.	.	.	.	.	.	.	.	.	.	.	.	.	.	.	.	.	.	.	.	.	.	.
MlAvrL567_A	.	.	.	.	.	.	.	.	.	.	.	.	.	.	.	.	.	.	.	.	.	.	.	.	.	.	.	.	.	.	.	.	.	.	.	.	.	.	.	.	.	.	.	.	.	.	.	.	.
MlAvrL567_B	.	.	.	.	.	.	.	.	.	.	.	.	.	.	.	.	.	.	.	.	.	.	.	.	.	.	.	.	.	.	.	.	.	.	.	.	.	.	.	.	.	.	.	.	.	.	.	.	.
MlAvrL567_C	.	.	.	.	.	.	.	.	.	.	.	.	.	.	.	.	.	.	.	.	.	.	.	.	.	.	.	.	.	.	.	.	.	.	.	.	.	.	.	.	.	.	.	.	.	.	.	.	.
MlAvrL567_D	.	.	.	.	.	.	.	.	.	.	.	.	.	.	.	.	.	.	.	.	.	.	.	.	.	.	.	.	.	.	.	.	.	.	.	.	.	.	.	.	.	.	.	.	.	.	.	.	.
MlAvrM	.	.	.	MlAvrM	.	.	.	.	.	.	.	.	.	.	.	.	.	.	.	.	.	.	.	.	.	.	.	.	.	.	.	.	.	.	.	.	.	.	.	.	.	.	.	.	.	.	.	.	.
MlAvrP123	.	.	.	.	.	.	.	.	.	MlAvrP123	.	.	.	.	.	.	.	.	.	.	.	.	.	.	.	.	.	.	.	.	.	.	.	.	.	.	.	.	.	.	.	.	.	.	.	.	.	.	.
MlAvrP4	.	.	.	.	.	.	.	.	.	.	.	.	.	.	.	.	.	.	.	.	.	.	.	.	.	.	.	.	.	.	.	.	.	.	.	.	.	.	.	.	.	.	.	.	.	.	.	.	.
MlpCTP1	.	.	.	.	.	.	.	.	.	.	.	.	.	.	.	.	.	.	.	.	.	.	.	.	.	.	.	.	.	.	.	.	.	.	.	.	.	.	.	.	.	.	.	.	.	.	.	.	.
MoAVR_Pia	.	.	.	.	.	.	.	.	.	.	.	.	.	.	.	.	.	.	.	.	.	.	.	.	.	.	.	.	.	.	.	.	.	.	.	.	.	.	.	.	.	.	.	.	.	.	.	.	.
MoAVR_Pii	.	.	.	.	.	.	.	.	.	.	.	.	.	.	.	.	.	.	.	.	.	.	.	.	.	.	.	.	.	.	.	.	.	.	.	.	.	.	.	.	.	.	.	.	.	.	.	.	.
MoAVR_Pik	.	.	.	.	.	.	.	.	.	.	.	.	.	.	.	.	.	.	.	.	.	.	.	.	.	.	.	.	.	.	.	.	.	.	.	.	.	.	.	.	.	.	.	.	.	.	.	.	.
MoAVR_Pita	.	.	.	.	.	.	.	MoAVR_Pita;MoAVR_Pita2	.	.	.	.	.	.	.	.	.	.	.	.	.	.	.	.	.	.	.	.	.	.	.	.	.	.	.	.	.	.	.	.	.	.	.	.	.	.	.	.	.
MoAVR_Pita2	.	.	.	.	.	.	.	MoAVR_Pita;MoAVR_Pita2	.	.	.	.	.	.	.	.	.	.	.	.	.	.	.	.	.	.	.	.	.	.	.	.	.	.	.	.	.	.	.	.	.	.	.	.	.	.	.	.	.
MoAvr1_CO39	.	.	.	.	.	.	.	.	.	.	.	.	.	.	.	.	.	.	.	.	M.BR29.EuGene_00119511;M.BR29.EuGene_00119491;M.TH16.EuGene_00127871;MoAvr1_CO39	.	.	.	.	.	.	.	.	.	.	.	.	MGG_16175	.	.	.	.	.	.	.	.	.	.	.	.	.	.	.
MoAvrPi9	.	.	.	.	.	.	.	.	.	.	.	.	.	.	.	.	.	.	.	.	.	.	.	.	.	.	.	.	.	.	.	.	.	.	.	.	.	.	.	.	.	.	.	.	.	.	.	.	.
MoAvrPib	.	.	.	.	.	.	.	.	.	.	.	.	.	.	.	.	.	.	.	.	.	.	.	.	.	.	.	.	.	.	.	.	.	.	.	.	.	.	.	.	.	.	.	.	.	.	.	.	.
MoAvrPiz_t	.	.	.	.	.	.	.	.	.	.	.	.	.	.	.	.	.	.	.	.	.	.	.	.	.	.	.	.	.	.	.	.	.	.	.	.	.	.	.	.	.	.	.	.	.	.	.	.	.
MoBAS162	.	.	.	.	.	.	.	.	.	.	.	.	.	.	.	.	.	.	.	.	.	.	.	.	.	.	.	.	MoBAS162	.	.	.	.	.	.	.	.	.	.	.	.	.	.	.	.	.	.	.	.
MoBas1	.	.	.	.	.	.	.	.	.	.	.	.	.	.	.	.	.	.	.	.	.	.	.	.	.	.	.	.	.	.	.	.	.	.	.	.	.	.	.	.	.	.	.	.	.	.	.	.	.
MoBas107	.	.	.	.	.	.	.	.	.	.	.	.	.	.	.	.	.	.	.	.	.	.	.	.	.	.	.	.	.	.	.	.	.	.	.	.	.	.	.	.	.	.	.	.	.	.	.	.	.
MoBas2	.	.	.	.	.	.	.	.	.	.	.	.	.	.	.	.	.	.	.	.	.	.	.	.	.	.	.	.	.	.	.	.	.	.	.	.	.	.	.	.	.	.	.	.	.	.	.	.	.
MoBas3	.	.	.	.	.	.	.	.	.	.	.	.	.	.	.	.	.	.	.	.	.	.	.	.	.	.	.	.	.	.	.	.	.	.	.	.	.	.	.	.	.	.	.	.	.	.	.	.	.
MoBas4	.	.	.	.	CbNip1	.	.	.	.	.	MoBas4	.	.	ALVi.Vi1.8;ALVi.1389.12;ALVp_11032.3;ALVi.Vi1.9;ALVp_11032.6;ALVi.Vi1.15;ALVi.Vi1.10	.	.	.	.	.	.	.	.	.	.	.	.	.	.	.	.	.	.	.	.	.	.	.	.	.	.	.	.	.	.	.	.	.	.	.
MoCDIP1	.	.	.	.	.	.	.	.	.	.	.	.	.	.	.	.	.	.	.	.	.	.	.	.	.	.	.	.	.	.	.	.	.	.	.	.	.	.	.	.	.	.	.	.	.	.	.	.	.
[truncated: 117 more rows]
[truncated: 54 more columns]

[truncated: 1 more sheets: hmmer_vs_markov]
