# Supplementary material for: Remote homology clustering identifies lowly conserved families of effector proteins in plant-pathogenic fungi
Source: Microb Genom. 2021 Sep 1;7(9):000637. doi: 10.1099/mgen.0.000637 (PMC8715435; doi:10.1099/mgen.0.000637)
Supplement: Supplementary material 12 [file mgen-7-0637-s0012.zip]

Archive with 25 entries (24 files):
- supplementary_data_06-remeff_scripts/
- supplementary_data_06-remeff_scripts/03-select_best_match.sh
- supplementary_data_06-remeff_scripts/08-full_length_clustering.ipynb
- supplementary_data_06-remeff_scripts/README.md
- supplementary_data_06-remeff_scripts/07-find_effector_clusters.html
- supplementary_data_06-remeff_scripts/06d-get_high_coverage_weighted_scores.sh
- supplementary_data_06-remeff_scripts/07-find_effector_clusters.ipynb
- supplementary_data_06-remeff_scripts/08-full_length_clustering.html
- supplementary_data_06-remeff_scripts/09-truncated_clustering.html
- supplementary_data_06-remeff_scripts/04c-select_high_cov_reciprocal_hits.py
- supplementary_data_06-remeff_scripts/06a-normalise_scores.html
- supplementary_data_06-remeff_scripts/05a-best_10-sort.sh
- supplementary_data_06-remeff_scripts/06c-best_50.py
- supplementary_data_06-remeff_scripts/06a-normalise_scores.ipynb
- supplementary_data_06-remeff_scripts/09-truncated_clustering.ipynb
- supplementary_data_06-remeff_scripts/11-align_hmms.html
- supplementary_data_06-remeff_scripts/04a-select_reciprocal_hits-sort.sh
- supplementary_data_06-remeff_scripts/02-select_high_coverage.sh
- supplementary_data_06-remeff_scripts/01-filter_matches.py
- supplementary_data_06-remeff_scripts/10-cluster_summarisation.ipynb
- supplementary_data_06-remeff_scripts/05b-best_10.py
- supplementary_data_06-remeff_scripts/11-align_hmms.ipynb
- supplementary_data_06-remeff_scripts/06b-get_weighted_scores.sh
- supplementary_data_06-remeff_scripts/04b-select_reciprocal_hits.py
- supplementary_data_06-remeff_scripts/environment.yml
