# Supplementary material for: Remote homology clustering identifies lowly conserved families of effector proteins in plant-pathogenic fungi
Source: Microb Genom. 2021 Sep 1;7(9):000637. doi: 10.1099/mgen.0.000637 (PMC8715435; doi:10.1099/mgen.0.000637)
Supplement: Supplementary material 12 [file mgen-7-0637-s0012.zip › supplementary_data_06-remeff_scripts/03-select_best_match.sh]

#!/usr/bin/env bash

set -eu

mkdir -p tmpsort
sort --temporary-directory="${PWD}/tmpsort" --parallel=8 -k3,3 -k4,4 -k7,7nr 02-select_high_coverage.tsv \
| sort --temporary-directory="${PWD}/tmpsort" --parallel=8 -k3,3 -k4,4 -u \
> 03-select_best_match.tsv

rm -rf -- tmpsort
