# Supplementary material for: Remote homology clustering identifies lowly conserved families of effector proteins in plant-pathogenic fungi
Source: Microb Genom. 2021 Sep 1;7(9):000637. doi: 10.1099/mgen.0.000637 (PMC8715435; doi:10.1099/mgen.0.000637)
Supplement: Supplementary material 12 [file mgen-7-0637-s0012.zip › supplementary_data_06-remeff_scripts/08-full_length_clustering.ipynb]

# %% [markdown]
# Clustering to find full length homologs.

# %% [code]
import random

import pandas as pd
import seaborn as sns
import matplotlib.pyplot as plt

import numpy as np
import scipy as sp
from scipy.stats import beta
import networkx as nx

import markov_clustering as mc

# %% [markdown]
First I need to load the alignments.

# %% [code]
alignments = pd.read_csv(
    "./06d-get_high_coverage_weighted_scores.tsv",
    sep="\t",
    names=["min_id", "max_id", "query_id", "template_id", "probability", "evalue", "score", "lqh", "norm_score", "qcov", "tcov"],
)

pairs = alignments.sort_values(["min_id", "max_id"])
pairs["first"] = pairs["query_id"] == pairs["min_id"]

pairs = (
    pairs
    [["min_id", "max_id", "first", "norm_score", "qcov", "tcov"]]
    .pivot_table(index=["min_id", "max_id"], columns="first")
)

pairs.reset_index(inplace=True) 
pairs.head()

# %% [code]
alignments.head()

# %% [code]
pairs.columns = ["minid", "maxid", "lnorm_score", "rnorm_score", "qcov_maxid", "qcov_minid", "tcov_minid", "tcov_maxid"]
pairs.reset_index(drop=True, inplace=True)

pairs["score"] = pairs[["lnorm_score", "rnorm_score"]].mean(axis=1)
pairs["score"] = pairs["score"] / pairs["score"].max()

pairs["minid_cov"] = pairs[["qcov_minid", "tcov_minid"]].mean(axis=1)
pairs["maxid_cov"] = pairs[["qcov_maxid", "tcov_maxid"]].mean(axis=1)

pairs.drop(
    columns=["lnorm_score", "rnorm_score", "qcov_maxid",
             "qcov_minid", "tcov_minid", "tcov_maxid"],
    inplace=True
)

pairs.head()

# %% [code]
del alignments

# %% [markdown]
I'll give each node a numerical id so that we can save a bit of ram.

# %% [code]
ID_TO_INT = {
    j: i for i, j
    in enumerate(np.unique(np.sort(pairs[["minid", "maxid"]].values.flatten())))
}

INT_TO_ID = np.empty(len(ID_TO_INT), dtype="U9")
for k, v in ID_TO_INT.items():
    INT_TO_ID[v] = k

# %% [code]
pairs["minid_int"] = pairs["minid"].apply(ID_TO_INT.get)
pairs["maxid_int"] = pairs["maxid"].apply(ID_TO_INT.get)
pairs.head()

# %% [markdown]
## First pass clustering.

The first thing that I should try is the same greedy set cover algorithm that I've been using with MMSeqs.

# %% [code]
def get_next_greedy_cluster(nodes, pairs):
    test_centroid = nodes[(nodes["cluster"] == -1)].iloc[0]

    if test_centroid["nedges"] < 1:
        nodes.loc[
            (nodes["cluster"] == -1) & (nodes["node"] == test_centroid["node"]),
            "cluster"
        ] = test_centroid["node"]
        return
    
    test_centroid_edges = pairs.loc[
            (pairs["minid_int"] == test_centroid["node"]) | (pairs["maxid_int"] == test_centroid["node"])
    ]

    test_centroid_edges_set = {test_centroid["node"]}
    test_centroid_edges_set.update(test_centroid_edges["minid_int"])
    test_centroid_edges_set.update(test_centroid_edges["maxid_int"])
    
    nodes.loc[
        (nodes["cluster"] == -1) & nodes["node"].isin(test_centroid_edges_set),
        "cluster"
    ] = test_centroid["node"]
    return

# %% [code]
def greedy_set(pairs):
    print("finding nodes")
    nodes = pd.concat([
        pairs[["minid_int", "maxid_int"]].rename(columns={"minid_int": "node", "maxid_int": "neighbor"}),
        pairs[["maxid_int", "minid_int"]].rename(columns={"maxid_int": "node", "minid_int": "neighbor"}),
    ]).drop_duplicates()

    print("finding node degrees")
    nodes = nodes.groupby("node")["neighbor"].nunique()
    nodes = nodes.reset_index().rename(columns={"neighbor": "nedges"})
    nodes.sort_values("nedges", inplace=True, ascending=False, ignore_index=True)
    nodes["cluster"] = -1

    print("finding clusters:")
    i = 1
    print_freq = 2
    while len(pairs) > 0:
        if i % print_freq == 0:
            if i >= 10000:
                print_freq = 1000
            elif i >= 2000:
                print_freq = 500
            elif i >= 1000:
                print_freq = 200
            elif i >= 500:
                print_freq = 100
            elif i >= 100:
                print_freq = 50
            elif i >= 50:
                print_freq = 20
            elif i >= 10:
                print_freq = 10

            print("- iteration:", i, ", remaining aln:", len(pairs))

        get_next_greedy_cluster(nodes, pairs)

        remaining_ids = set(nodes.loc[nodes["cluster"] == -1, "node"])
        pairs = pairs[pairs["minid_int"].isin(remaining_ids) & pairs["maxid_int"].isin(remaining_ids)]
        if len(remaining_ids) == 0:
            break

        del remaining_ids
        i += 1
        
    print("\nStopping after", i, "iterations")
    print("There are", len(nodes.loc[nodes["cluster"] == -1, "node"]), "singletons.")

    # Some singletons will be left over at the end.
    # Because all of their aligned pairs were matched to something that they weren't.
    nodes.loc[nodes["cluster"] == -1, "cluster"] = nodes.loc[nodes["cluster"] == -1, "node"]    

    print("\nReassigning pairs to best cluster")
    
    nodes["representative"] = (nodes["cluster"] == nodes["cluster"])
    representatives = set(nodes.loc[nodes["representative"], "node"])
    clusters_to_reassign = (
        pd.concat([
            (pairs
             .loc[pairs["minid_int"].isin(representatives), ["minid_int", "maxid_int", "score"]]
             .rename(columns={"minid_int": "cluster", "maxid_int": "node"})),
            (pairs
             .loc[pairs["maxid_int"].isin(representatives), ["minid_int", "maxid_int", "score"]]
             .rename(columns={"maxid_int": "cluster", "minid_int": "node"})),
        ])
        .sort_values(["node", "score"], ascending=False)
        .groupby("node")
        .first()
        ["cluster"]
        .to_dict()
    )

    nodes.loc[nodes["node"].isin(clusters_to_reassign), "cluster"] = (
        nodes
        .loc[nodes["node"].isin(clusters_to_reassign), "node"]
        .apply(clusters_to_reassign.get)
    )
    return nodes

# %% [code]
clusters = greedy_set(pairs)

# %% [markdown]
Cool so that's finished.
What kinds of sizes to we get?

# %% [code]
clusters.groupby("cluster")["node"].count().sort_values(ascending=False).describe()

# %% [markdown]
That's interesting.
I guess it makes sense that you wouldn't have _that_ many large groups.
I guess i was expecting to have more in the range of 6-10.

I would like to make sure that I haven't made any mistakes and assigned something to a cluster that it has no edge with.

# %% [code]
true_alignments = set(pairs.apply(lambda x: (int(x["minid_int"]), int(x["maxid_int"])), axis=1))
true_alignments

for i, row in clusters.iterrows():
    if row["node"] == row["cluster"]:
        continue
    pf = (int(row["node"]), int(row["cluster"]))
    pr = (int(row["cluster"]), int(row["node"]))
    assert pf in true_alignments or pr in true_alignments, row

# %% [markdown]
## Finding connected components.

To find more remote homologs, we can relax the requirements having direct edges connecting members.
First we'll look at connected components.

# %% [code]
matrix = sp.sparse.lil_matrix(
    (len(INT_TO_ID), len(INT_TO_ID)),
    dtype="float32"
)

matrix[pairs["minid_int"].values, pairs["maxid_int"].values] = pairs["score"].values
matrix[pairs["maxid_int"].values, pairs["minid_int"].values] = pairs["score"].values

matrix = matrix.tocsr()

# %% [code]
G = nx.from_scipy_sparse_matrix(matrix)
ccs = list(nx.connected_components(G))

# %% [code]
len(ccs)

# %% [code]
sorted((len(c) for c in ccs), reverse=True)[:10]

# %% [markdown]
Ok. Well we have one really big connected component.
The other smaller ones would probably be useful.

I think I'll use the smaller ones to figure out a good inflation parameter for markov clustering.

We'll take a random sample of medium sized connected components, and run a grid of inflation values to see what gives a good clustering score.

# %% [code]
best = []

choices = random.choices([c for c in ccs if (len(c) < 600) and (len(c) > 300)], k=10)
for i, test_cluster in enumerate(choices):
    print(f"Running set {i} with {len(test_cluster)} members\n")
    test_graph = G.subgraph(test_cluster).copy()
    nx.draw(test_graph)
    plt.show()
    plt.close()

    test_matrix = nx.to_scipy_sparse_matrix(test_graph)
    bestq = 0
    bestinf = None

    # perform clustering using different inflation values from 0.5 and 2.0
    # for each clustering run, calculate the modularity
    for inflation in np.linspace(1.1, 2.0, 19):
        test_result = mc.run_mcl(test_matrix, inflation=inflation)
        test_result_clusters = mc.get_clusters(test_result)
        Q = mc.modularity(matrix=test_result, clusters=test_result_clusters)
        if Q > bestq:
            bestq = Q
            bestinf = inflation

        print(
            "inflation:", inflation,
            "modularity:", Q,
            "nclusters:", len(test_result_clusters)
        )

        mc.draw_graph(test_matrix, test_result_clusters, node_size=50, with_labels=False, edge_color="silver")
        plt.show()
        plt.close()

    best.append((bestq, bestinf))

# %% [markdown]
By eye, about 1.2-1.5 seems to give good results.

What's the average best score.

# %% [code]
sum(v for k, v in best) / len(best)

# %% [markdown]
I've run this a few times, and the number usually comes close to 1.35.

# %% [code]
mcl_result = mc.run_mcl(matrix, inflation=1.35, expansion=2)
mcl_clusters = mc.get_clusters(mcl_result)

test_clusters = sorted(mcl_clusters, reverse=True, key=lambda x: len(x))
len(test_clusters)

# %% [code]
[len(x) for x in test_clusters][:5]

# %% [markdown]
Cool.
So this is somewhere in-between the greedy set and connected components.

Now I need to join each of these clustered sets with the effector information, and write out a graph file with that information that I can use to visualise.

# %% [code]
nodes = {i: {"node_id": id_, "node_int": i} for i, id_ in enumerate(INT_TO_ID)}

# %% [code]
for i, row in clusters.iterrows():
    nodes[row["node"]]["nedges"] = row["nedges"]
    nodes[row["node"]]["supercluster_greedy"] = INT_TO_ID[row["cluster"]]

# %% [code]
for con_comp in ccs:
    members = list()
    for n in con_comp:
        members.append(nodes[n])
    
    members.sort(key=lambda x: x["nedges"], reverse=True)
    assert len(members) > 0, members
    rep = members[0]["node_id"]
    for m in members:
        m["supercluster_component"] = rep

# %% [code]
for mcl in mcl_clusters:
    members = list()
    for n in mcl:
        members.append(nodes[n])
    
    members.sort(key=lambda x: x["nedges"], reverse=True)
    assert len(members) > 0, members
    rep = members[0]["node_id"]
    for m in members:
        m["supercluster_markov"] = rep

# %% [code]
nodes_df = pd.DataFrame(nodes.values())
nodes_df = nodes_df[[
    'supercluster_component', 'supercluster_markov', 'supercluster_greedy',
    'node_id', 'node_int', 'nedges'
]]
nodes_df.to_csv("08-full_length_clustering-nodes.tsv", sep="\t", index=False)
nodes_df

# %% [code]
pairs.to_csv("08-full_length_clustering-edges.tsv", sep="\t", index=False)

# %% [code]
for node in G.nodes:
    G.nodes[node]["supercluster_component"] = str(nodes_df.loc[node, "supercluster_component"])
    G.nodes[node]["supercluster_greedy"] = str(nodes_df.loc[node, "supercluster_greedy"])
    G.nodes[node]["supercluster_markov"] = str(nodes_df.loc[node, "supercluster_markov"])
    G.nodes[node]["cluster"] = str(nodes_df.loc[node, "node_id"])
    G.nodes[node]["nedges"] = int(nodes_df.loc[node, "nedges"])

# %% [code]
for i, row in pairs.iterrows():
    e = G.edges[(row["maxid_int"], row["minid_int"])]
    e["minid_cov"] = row["minid_cov"]
    e["maxid_cov"] = row["maxid_cov"]
    e["weight"] = float(e["weight"])

# %% [markdown]
I've tried to save this graph few times with networkx, but it seems like there must be a memory leak somewhere.
It uses like 50Gb of RAM :(.

Instead I'll convert it to graph_tool, which is much faster.

# %% [code]
# This cell from https://gist.github.com/bbengfort/a430d460966d64edc6cad71c502d7005
# also http://kuanbutts.com/2018/08/17/peartree-to-graph-tool/
import graph_tool as gt


def get_prop_type(value, key=None):
    """
    Performs typing and value conversion for the graph_tool PropertyMap class.
    If a key is provided, it also ensures the key is in a format that can be
    used with the PropertyMap. Returns a tuple, (type name, value, key)
    """
    # Ensure that key is returned as a str type
    if isinstance(key, bytes):
        key = key.decode()

    # Deal with the value
    if isinstance(value, bool):
        tname = 'bool'

    elif isinstance(value, int):
        tname = 'int32_t'
        value = int(value)

    elif isinstance(value, float):
        tname = 'float'

    elif isinstance(value, bytes):
        tname = 'string'
        value = value.decode()

    elif isinstance(value, dict):
        tname = 'object'

    else:
        tname = 'string'
        value = str(value)

    return tname, value, key


def nx2gt(nxG):
    """
    Converts a networkx graph to a graph-tool graph.
    """
    # Phase 0: Create a directed or undirected graph-tool Graph
    gtG = gt.Graph(directed=nxG.is_directed())

    # Add the Graph properties as "internal properties"
    for key, value in nxG.graph.items():
        # Convert the value and key into a type for graph-tool
        tname, value, key = get_prop_type(value, key)

        prop = gtG.new_graph_property(tname) # Create the PropertyMap
        gtG.graph_properties[key] = prop     # Set the PropertyMap
        gtG.graph_properties[key] = value    # Set the actual value

    # Phase 1: Add the vertex and edge property maps
    # Go through all nodes and edges and add seen properties
    # Add the node properties first
    nprops = set() # cache keys to only add properties once
    for node, data in nxG.nodes(data=True):

        # Go through all the properties if not seen and add them.
        for key, val in data.items():
            if key in nprops: continue # Skip properties already added

            # Convert the value and key into a type for graph-tool
            tname, _, key  = get_prop_type(val, key)

            prop = gtG.new_vertex_property(tname) # Create the PropertyMap
            gtG.vertex_properties[key] = prop     # Set the PropertyMap

            # Add the key to the already seen properties
            nprops.add(key)

    # Also add the node id: in NetworkX a node can be any hashable type, but
    # in graph-tool node are defined as indices. So we capture any strings
    # in a special PropertyMap called 'id' -- modify as needed!
    gtG.vertex_properties['id'] = gtG.new_vertex_property('string')

    # Add the edge properties second
    eprops = set() # cache keys to only add properties once
    for src, dst, data in nxG.edges(data=True):

        # Go through all the edge properties if not seen and add them.
        for key, val in data.items():
            if key in eprops: continue # Skip properties already added

            # Convert the value and key into a type for graph-tool
            tname, _, key = get_prop_type(val, key)

            prop = gtG.new_edge_property(tname) # Create the PropertyMap
            gtG.edge_properties[key] = prop     # Set the PropertyMap

            # Add the key to the already seen properties
            eprops.add(key)
            
    print(gtG.edge_properties)

    # Phase 2: Actually add all the nodes and vertices with their properties
    # Add the nodes
    vertices = {} # vertex mapping for tracking edges later
    for node, data in nxG.nodes(data=True):

        # Create the vertex and annotate for our edges later
        v = gtG.add_vertex(n=1)
        vertices[node] = v

        # Set the vertex properties, not forgetting the id property
        data['id'] = str(node)
        for key, value in data.items():
            tname, value, key = get_prop_type(value, key)
            gtG.vp[key][v] = value # vp is short for vertex_properties

    # Add the edges
    for src, dst, data in nxG.edges(data=True):

        # Look up the vertex structs from our vertices mapping and add edge.
        e = gtG.add_edge(vertices[src], vertices[dst])

        # Add the edge properties
        for key, value in data.items():
            try:
                gtG.ep[key][e] = value # ep is short for edge_properties
            except:
                print(e, key, value)
                raise

    # Done, finally!
    return gtG

# %% [code]
converted = nx2gt(G)

# %% [code]
converted.save("08-full_length_clustering.gt")

# %% [code]
converted.save("08-full_length_clustering.xml.gz")

# %% [code]
import graph_tool.all as gta
import seaborn as sns
from matplotlib.colors import ListedColormap

# %% [code]
pos = gta.sfdp_layout(converted, eweight=converted.ep["weight"])

# %% [code]
converted_cl = converted.new_vertex_property("int")
mapping = {k: v for v, k in enumerate(set(converted.vertex_properties["supercluster_markov"]))}
for v in converted.vertices():
    converted_cl[v] = mapping[converted.vertex_properties["supercluster_markov"][v]]

# %% [code]
cmap = ListedColormap(sns.color_palette("colorblind"), N=len(mapping))
gta.graph_draw(
    converted,
    output="08-full_length_clustering_markov.png",
    pos=pos,
    output_size=(3600, 3600),
    vertex_fill_color=converted_cl,
    vcmap=cmap
)

# %% [code]
converted_cl = converted.new_vertex_property("int")
mapping = {k: v for v, k in enumerate(set(converted.vertex_properties["supercluster_greedy"]))}
for v in converted.vertices():
    converted_cl[v] = mapping[converted.vertex_properties["supercluster_greedy"][v]]

# %% [code]
cmap = ListedColormap(sns.color_palette("colorblind"), N=len(mapping))
gta.graph_draw(
    converted,
    output="08-full_length_clustering_greedy.png",
    pos=pos,
    output_size=(3600, 3600),
    vertex_fill_color=converted_cl,
    vcmap=cmap
)

# %% [code]
converted_cl = converted.new_vertex_property("int")
mapping = {k: v for v, k in enumerate(set(converted.vertex_properties["supercluster_component"]))}
for v in converted.vertices():
    converted_cl[v] = mapping[converted.vertex_properties["supercluster_component"][v]]

# %% [code]
cmap = ListedColormap(sns.color_palette("colorblind"), N=len(mapping))
gta.graph_draw(
    converted,
    output="08-full_length_clustering_component.png",
    pos=pos,
    output_size=(3600, 3600),
    vertex_fill_color=converted_cl,
    vcmap=cmap
)

# %% [code]
