# Supplementary material for: Remote homology clustering identifies lowly conserved families of effector proteins in plant-pathogenic fungi
Source: Microb Genom. 2021 Sep 1;7(9):000637. doi: 10.1099/mgen.0.000637 (PMC8715435; doi:10.1099/mgen.0.000637)
Supplement: Supplementary material 12 [file mgen-7-0637-s0012.zip › supplementary_data_06-remeff_scripts/README.md]

### Step 1

filter the alignments to only include significant ones

```bash
01-filter_matches.py data/noseq.ldjson.gz 01-filter_matches.tsv
```

Number of lines in 01-filter_matches.tsv: 1213830234

### Step 2

For each alignment between two clusters, select the alignment with the highest score.
This is only necessary for some pairs, where we get multiple matches (presumably caused by repeated domains).

```bash
02-select_best_match.sh
```

Number of lines in 02-select_best_match.tsv: 894576787

02-select_best_match_1e5.tsv:               1195365588

### Step 3

Find the matches that are reciprocal significant hits, and self hits.

```bash
# Creates files
# - 03a-select_reciprocal_hits-sorted.tsv
# - 03a-select_reciprocal_hits-self.sh
# - 03a-select_reciprocal_hits-nonself.sh
03a-select_reciprocal_hits-sort.sh

03b-select_reciprocal_hits.py \
  03a-select_reciprocal_hits-nonself.tsv \
> 03b-select_reciprocal_hits.tsv
```

### Step 4

Select the top 50 hits by score.

```bash
04a-best_50-sort.sh
04b-best_50.py 04a-best_50-sorted.tsv > 04b-best_50.tsv
```

### Step 5

number of lines in 01-filter_matches.tsv

1213830235

number of lines in 02-higher_coverage.tsv
505747826

Number of lines in 03-full_length.tsv
38386743
