# Supplementary material for: Remote homology clustering identifies lowly conserved families of effector proteins in plant-pathogenic fungi
Source: Microb Genom. 2021 Sep 1;7(9):000637. doi: 10.1099/mgen.0.000637 (PMC8715435; doi:10.1099/mgen.0.000637)
Supplement: Supplementary material 12 [file mgen-7-0637-s0012.zip › supplementary_data_06-remeff_scripts/06d-get_high_coverage_weighted_scores.sh]

#!/usr/bin/env bash

set -eu

# 5 is probability
# 6 is evalue
# 7 score
# 10 is qlen
# 14 is tlen

mkdir -p tmpsort
awk -F '\t' -v slope=0.44383741340701377 -v intercept=0.8904714660279858 '
  BEGIN {OFS="\t"}
  $1 != $2 {
    print $1, $2, $3, $4, $5, $6, $7, $10 * $14, $7 / ((10 ** intercept) * (($10 * $14) ** slope)), $11, $15
  }
' 04c-select_high_cov_reciprocal_hits.tsv \
| sort --temporary-directory="${PWD}/tmpsort" --parallel=8 -k3b,3 -k9,9nr \
> 06d-get_high_coverage_weighted_scores.tsv

# minid, maxid, qid, tid, prob, evalue, score, lqh, norm_score, qcov, tcov

rm -rf -- tmpsort
