# Supplementary material for: Remote homology clustering identifies lowly conserved families of effector proteins in plant-pathogenic fungi
Source: Microb Genom. 2021 Sep 1;7(9):000637. doi: 10.1099/mgen.0.000637 (PMC8715435; doi:10.1099/mgen.0.000637)
Supplement: Supplementary material 12 [file mgen-7-0637-s0012.zip › supplementary_data_06-remeff_scripts/07-find_effector_clusters.ipynb]

# %% [code]
import os
from shutil import rmtree
from collections import defaultdict

import numpy as np
import pandas as pd
from Bio.SeqUtils.CheckSum import seguid
from Bio.SeqRecord import SeqRecord
from Bio.Seq import Seq
from Bio import SeqIO

# %% [markdown]
First I'll run a search of our "effector-like" sequences against the full protein dataset.

Because we want to match the exact sequence, we restrict the search matches to 90% identity, and 90% reciprocal coverage.

# %% [code]
%%bash
set -eu

rm -rf -- tmp
mkdir -p tmp tmp/tmp

mmseqs createdb ./data/nr.fasta tmp/target
mmseqs createdb ./data/seqs_to_search.fasta tmp/query

mmseqs search tmp/query tmp/target tmp/matches tmp/tmp --min-seq-id 0.9 -c 0.9 --cov-mode 0

# Format mode 2 is BLAST-TAB + query/db length
mmseqs convertalis tmp/query tmp/target tmp/matches 07-find_effector_clusters-mmseqs_matches.tsv --format-mode 2

# %% [markdown]
Now we load the search results and select the best match by bitscore.

# %% [code]
matches = pd.read_csv(
    "07-find_effector_clusters-mmseqs_matches.tsv",
    sep="\t",
    names=["query", "target", "pid", "alnlen", "nmismatch",
           "ngap", "qstart", "qend", "tstart", "tend",
           "evalue", "bits", "qlen", "tlen"]
)
matches = matches.sort_values(["query", "bits"], ascending=False).groupby("query").first().reset_index()
matches = matches[["query", "target"]].rename(columns={"query": "effector", "target": "unique_sequence_id"})
matches["effector_database"] = matches["effector"].apply(lambda x: "phibase" if "#PHI:" in x else "custom")
matches

# %% [markdown]
Cool. Now I want to check that all of the sequences with exact matches are in there, just in case there is some weird complexity filtering thing happening.

# %% [code]
list(matches.loc[matches["effector_database"] == "custom", "effector"])

# %% [code]
def tab_to_checksum(v):
    seq = v.strip().rstrip("*").upper()
    return seguid(seq)

# %% [code]
sequences = SeqIO.to_dict(SeqIO.parse("data/seqs_to_search.fasta", "fasta"))

# %% [code]
sequences_checksums = defaultdict(list)
for seq in sequences.values():
    sequences_checksums[tab_to_checksum(str(seq.seq))].append(seq.id)

sequences_checksums

# %% [markdown]
Do any sequences appear more than once?

# %% [code]
[v for k, v in sequences_checksums.items() if len(v) > 1]

# %% [code]
l = []

for chk, ids in sequences_checksums.items():
    for id_ in ids:
        l.append({"effector": id_, "checksum": chk})

sequences_checksums_df = pd.DataFrame(l)
del l

sequences_checksums_df["effector_database"] = sequences_checksums_df["effector"].apply(lambda x: "phibase" if "#PHI:" in x else "custom")
sequences_checksums_df

# %% [markdown]
Now we need to merge the checksum and search matches with the full pc records.

# %% [code]
nr = pd.read_csv("data/nr.tsv", sep="\t", names=["pc", "checksum", "source", "seqid"])
nr = nr[["pc", "checksum"]]
nr.rename(columns={"pc": "unique_sequence_id"}, inplace=True)
nr.drop_duplicates()
nr.head()

# %% [markdown]
Merge the checksum matches.

# %% [code]
#nr_checksum = nr[nr.checksum.isin(sequences_checksums)]
nr_checksum = pd.merge(nr, sequences_checksums_df, on="checksum", how="inner")
nr_checksum

# %% [code]
list(nr_checksum.loc[nr_checksum["effector_database"] == "custom", "effector"].unique())

# %% [code]
# Matches
nr_matches = pd.merge(
    nr,
    matches[~matches["effector"].isin(set(nr_checksum["effector"]))],
    on="unique_sequence_id",
    how="inner"
)
nr_matches

# %% [code]
nr_matches["unique_sequence_id"].nunique()

# %% [markdown]
There are a few proteins in our query dataset that aren't matched by the checksum. 

# %% [code]
nr_merged = pd.concat([nr_checksum, nr_matches], ignore_index=True)
nr_merged.drop_duplicates(inplace=True)

# %% [markdown]
Are there any effectors that we don't match?

# %% [code]
len(sequences.keys())

# %% [code]
got = set(nr_merged["effector"].unique())
missing = [s for s in sequences.keys() if (not s in got) and ("#PHI" not in s)]
missing

# %% [markdown]
Most of the missing effector sequences are non-fungal.
I did spot a few fungal effectors that are missing.

I need to find out exactly which ones are missing.

# %% [code]
effector_table = pd.read_csv("data/pclust_cluster_selection-custom_effector_sequences.tsv", sep="\t")
effector_table = effector_table[effector_table["Validated"].notnull()]
effector_table["checksum"] = effector_table["Sequence"].apply(tab_to_checksum)
effector_table.head()

# %% [code]
effector_table[(effector_table["Kingdom"] == "Fungal") & effector_table["ID"].isin(missing)]

# %% [markdown]
Ok, so the important ones that are missing are:

- BghROPIP1
- Cri_9402
- FolSix12

A lot of the AvrLm6 homologs in Venturia are also missing, but that's ok. We've got the real one.


Now I need to merge the selected matches with the clusters.

# %% [code]
clusters = pd.read_csv("data/profile.tsv", sep="\t")
clusters = pd.merge(clusters, nr_merged, left_on="member", right_on="unique_sequence_id", how="right")
clusters.drop(columns="member", inplace=True)
clusters

# %% [markdown]
Oh no! There are some sequences with no cluster assigned.
This shouldn't happen.

# %% [code]
clusters[clusters["cluster"].isnull()]

# %% [markdown]
We filtered some very long and short sequences from the dataset before running the first pass of clustering.
So let's just check what these are.

- PC_03ZM2Y is super long (6,269AA), so it's ok that it's missing.

- PC_05DQYK is super short (22 AA), so it's ok that it's missing.

- PC_06QVYP is super long (11,197 AA).

Everything looks fine, so we'll just leave it.

# %% [code]
clusters.to_csv("07-find_effector_clusters-effector_clusters.tsv", sep="\t", index=False)

# %% [markdown]
Cool.

So I'll just merge the assigned clusters with the original datasets and save it for later use.

# %% [code]
clusters

# %% [code]


# %% [code]


# %% [code]


# %% [code]


# %% [code]


# %% [code]


# %% [code]


# %% [code]


# %% [code]


# %% [code]
effector_table_clusters = pd.merge(
    (clusters[clusters["effector_database"] == "custom"]
     .drop(columns=["effector_database", "checksum", "seqid", "source"])
     .drop_duplicates()),
    effector_table.rename(columns={"ID": "effector"}),
    on="effector"
)
effector_table_clusters.to_csv("07-find_effector_clusters-effector_clusters_custom.tsv", sep="\t", index=False)

effector_table_clusters.head()

# %% [code]


# %% [code]
phibase = pd.read_csv("data/phi-base_v4-8_2019-09-16.csv", low_memory=False)
phibase = phibase[[
    'PHI_MolConn_ID',
    'Protein ID source',
    'Protein ID',
    'Gene ID source',
    'Gene ID',
    'Sequence Strain',
    'Gene',
    'Gene/Protein modification',
    'Modified gene/protein Id',
    'Interacting partner(s)',
    'Interacting partner(s) Id',
    'Multiple mutation',
    'Pathogen ID',
    'Pathogen species',
    'Pathogen strain ID',
    'Pathogen strain',
    'Disease',
    'Host description',
    'Host ID',
    'Host species',
    'Host strain',
    'Host genotype',
    'Host genotype-Id',
    'Tissue',
    'Gene Function',
    'GO annotation',
    'Database',
    'Pathway',
    'Mutant Phenotype',
    'Mating defect',
    'Prepenetration defect',
    'Penetration defect',
    'Postpenetration defect',
    'Disease manifestation',
    'Vegetative spores',
    'Sexual spores',
    'Invitro growth',
    'Spore germination',
    'Essential gene',
    'Gene inducer',
    'Gene inducer Id',
    'Host target',
    'Host target Id',
    'Interaction phenotype',
    'Host response',
    'Exp. Technique-stable',
    'Exp. Technique-transient',
    'Species expert',
    'Entered by',
    'PMID',
    'Ref. Source',
    'DOI',
    'Ref. detail',
    'Author email',
    'Comments',
    'Author reference',
    'Year',
    'Curation details',
    'File name',
    'Batch no.',
    'Curation date',
    'Curator organization',
    'Lab',
    'FG-mycotoxin',
    'AdditionalIdentifierTypeOfGeneLocusID',
    'AdditionalGeneLocusID',
    'Anti infective agent',
    'Anti infective compound',
    'Anti infective-target site',
    'Anti infective group name',
    'Anti infective Chemical group',
    'Anti infective-Mode in planta',
    'Mode of action',
    'FRAC CODE',
    'Anti infective-comments',
    'phi3pars',
    'Horizontal gene transfer',
    'phi3_pars',
    ' Pathogen gene maps',
    'Host gene maps'
]]

# %% [code]
df = (clusters[clusters["effector_database"] == "phibase"]
 .drop(columns=["effector_database", "checksum", "seqid", "source"])
 .drop_duplicates()
 .copy())

df["Protein ID"] = df["effector"].str.split("#").apply(lambda x: x[0])
phibase_clusters = pd.merge(
    df,
    phibase,
    on="Protein ID",
    how="left"
)
phibase_clusters.to_csv("07-find_effector_clusters-effector_clusters_phibase.tsv", sep="\t", index=False)

phibase_clusters

# %% [code]
!head data/profile_stats.tsv

# %% [code]
clusters

# %% [code]
clusters

# %% [code]
df = clusters.loc[clusters["pc"].notnull(), ["pc", "effector", "effector_database"]].copy()
df["effector"] = df.apply(lambda r: f"{r['effector_database']}|{r['effector']}", axis=1)
df.drop(columns="effector_database", inplace=True)
df = (
    df
    .drop_duplicates()
    .sort_values(["pc", "effector"])
    .groupby("pc")["effector"]
    .apply(lambda x: ";".join(x))
    .reset_index()
)

profile_stats = pd.read_csv("data/profile_stats.tsv", sep="\t")
target_clusters = set(clusters["cluster"])
profile_stats = profile_stats[profile_stats["query"].isin(target_clusters)]
profile_stats = profile_stats[["query", "target", "evalue", "pident", "qstart", "qend", "qlen", "tstart", "tend", "tlen", "qcov", "tcov"]]
profile_stats.rename(
    columns={
        "query": "cluster",
        "target": "member",
        "qstart": "cluster_start",
        "qend": "cluster_end",
        "qlen": "cluster_length",
        "tstart": "member_start",
        "tend": "member_end",
        "tlen": "member_length",
        "qcov": "cluster_coverage",
        "tcov": "member_coverage",
    },
    inplace=True
)

profile_stats = pd.merge(profile_stats, df.rename(columns={"pc": "member"}), on="member", how="left")
profile_stats.to_csv("07-find_effector_clusters-effector_clusters_alignment_stats.tsv", sep="\t", index=False)
profile_stats.head()

# %% [code]
profile_stats[profile_stats["effector"].notnull()]

# %% [markdown]
## Getting some extra data about the clusters.

# %% [code]
import csv

# %% [code]
csv.list_dialects()

# %% [code]
members_to_get = set(profile_stats["member"])

# %% [code]
ipg_metadata = []

with open("data/nr_ipg.tsv", newline="") as handle:
    reader = csv.DictReader(handle, dialect="excel-tab")
    for line in reader:
        if line["id"] in members_to_get:
            ipg_metadata.append(line)

ipg_metadata = pd.DataFrame(ipg_metadata)
ipg_metadata = (
    ipg_metadata
    .loc[ipg_metadata["db"] != "NCBIAssembly", ["id", "db", "db_id", "ncbi_taxid", "organism"]]
    .drop_duplicates()
)
ipg_metadata.head()

# %% [code]
custom_metadata = []

with open("data/nr_custom.tsv", newline="") as handle:
    reader = csv.DictReader(handle, dialect="excel-tab")
    for line in reader:
        if line["id"] in members_to_get:
            custom_metadata.append(line)

custom_metadata = pd.DataFrame(custom_metadata)
custom_metadata = custom_metadata[["id", "db", "db_id", "ncbi_taxid", "organism", "doi"]]
custom_metadata.head()

# %% [code]
uniparc_xref_metadata = []

with open("data/nr_uniparc_xrefs.tsv", newline="") as handle:
    reader = csv.DictReader(handle, dialect="excel-tab")
    for line in reader:
        if line["id"] in members_to_get:
            uniparc_xref_metadata.append(line)

uniparc_xref_metadata = pd.DataFrame(uniparc_xref_metadata)
uniparc_xref_metadata = uniparc_xref_metadata[["id", "db", "db_id", "ncbi_taxid"]]
uniparc_xref_metadata.head()

# %% [code]
uniparc_sig_metadata = []

with open("data/nr_uniparc_signatures.tsv", newline="") as handle:
    reader = csv.DictReader(handle, dialect="excel-tab")
    for line in reader:
        if line["id"] in members_to_get:
            uniparc_sig_metadata.append(line)
            
uniparc_sig_metadata = pd.DataFrame(uniparc_sig_metadata)
uniparc_sig_metadata = uniparc_sig_metadata.drop(columns="checksum")
uniparc_sig_metadata.head()

# %% [markdown]
Now I need a way of summarising the data.


I'll combine the database cross-references.

# %% [code]
dbxrefs = pd.concat([ipg_metadata, custom_metadata, uniparc_xref_metadata], ignore_index=True)
dbxrefs.loc[dbxrefs["ncbi_taxid"].isnull(), "ncbi_taxid"] = "."
dbxrefs.loc[[i is None for i in dbxrefs["ncbi_taxid"]], "ncbi_taxid"] = "."
dbxrefs["ncbi_taxid"] = dbxrefs["ncbi_taxid"].astype(str)
dbxrefs.head()

# %% [code]
# Save some memory
del ipg_metadata
del custom_metadata
del uniparc_xref_metadata

# %% [code]
%%bash

mkdir -p tmp
wget -P tmp/ -c https://ftp.ncbi.nih.gov/pub/taxonomy/taxdump.tar.gz 2>/dev/null
tar -C tmp/ -zxf tmp/taxdump.tar.gz

# %% [code]
target_taxids = {int(t) for t in dbxrefs["ncbi_taxid"] if (t != ".")}

taxid_to_species = pd.read_csv(
    "tmp/names.dmp",
    sep="\t\|\t?",
    engine="python",
    names=["taxid", "name", "unique_name", "kind", "junk"]
)

taxid_to_species = (
    taxid_to_species
    .loc[(taxid_to_species["taxid"].isin(target_taxids)) & (taxid_to_species["kind"] == "scientific name")]
)

taxid_to_species["taxid"] = taxid_to_species["taxid"].astype(str)
taxid_to_species = taxid_to_species.set_index("taxid")["name"].to_dict()

# %% [code]
dbxrefs["organism"] = dbxrefs["ncbi_taxid"].apply(lambda x: taxid_to_species.get(x, "."))
dbxrefs = pd.merge(
    clusters[["cluster", "pc", "effector_database","effector"]],
    dbxrefs.rename(columns={"id": "pc"}),
    on="pc", how="right"
).drop_duplicates()

dbxrefs.sort_values(["cluster", "pc", "organism", "db"], inplace=True)
dbxrefs.to_csv("07-find_effector_clusters-effector_clusters_dbxrefs.tsv", sep="\t", index=False)
dbxrefs

# %% [code]
cl_tax = (
    dbxrefs[dbxrefs["organism"] != "."]
    .groupby("cluster")
    ["organism"]
    .unique()
    .apply(lambda x: ",".join(x))
    .reset_index()
)

cl_eff = (
    clusters[["cluster", "effector_database", "effector"]]
    .drop_duplicates()
    .apply(lambda x: pd.Series([x["cluster"], f"{x['effector_database']}|{x['effector']}"], index=["cluster", "effector"]), axis=1)
    .groupby("cluster")
    ["effector"]
    .apply(lambda x: ",".join(x))
    .reset_index()
)

def map_fun(df):
    return pd.Series(
        [
            df["member"].nunique(),
            df["evalue"].min(),
            df["pident"].min(),
            df["pident"].median(),
            df["cluster_coverage"].min(),
            df["cluster_coverage"].median(),
            df["member_coverage"].min(),
            df["member_coverage"].median(),
        ],
        index=[
            "n_unique_sequences",
            "evalue_min",
            "pident_min",
            "pident_median",
            "cluster_coverage_min",
            "cluster_coverage_median",
            "member_coverage_min",
            "member_coverage_median"
        ]
    )

cl_stats = profile_stats.groupby("cluster").apply(map_fun)

cluster_stats = pd.merge(
    pd.merge(cl_eff, cl_tax, on="cluster", how="outer"),
    cl_stats,
    on="cluster",
    how="outer",
).sort_values(["n_unique_sequences", "cluster", "effector"], ascending=False, ignore_index=True)

cluster_stats.to_csv("07-find_effector_clusters-effector_clusters_stats.tsv", sep="\t", index=False)
cluster_stats

# %% [markdown]
Find the interpro statistics for effector sequences.

# %% [code]
uniparc_sig_metadata_effector = pd.merge(
    clusters[["cluster", "pc", "effector_database", "effector"]].drop_duplicates(),
    uniparc_sig_metadata.rename(columns={"id": "pc"}),
    on="pc",
    how="left",
).drop_duplicates()

uniparc_sig_metadata_effector.sort_values(["cluster", "pc", "effector_database", "effector", "db", "db_id"], inplace=True)
uniparc_sig_metadata_effector.to_csv("07-find_effector_clusters-effector_clusters_interpro.tsv", sep="\t", index=False)
uniparc_sig_metadata_effector

# %% [code]
uniparc_sig_metadata_effector[
    (uniparc_sig_metadata_effector["effector_database"] == "custom") & (uniparc_sig_metadata_effector["db"].notnull())
].head(50)

# %% [markdown]
Ok i think that's enough for the effector clusters.
The only other thing I'd like is to get the clusters for each dbxref and interpro annotations (not just the effector ones).

# %% [code]
all_clusters = pd.read_csv("data/profile.tsv", sep="\t").set_index("member")["cluster"].to_dict()
print(len(all_clusters))

# %% [code]
all_taxid_to_species = pd.read_csv(
    "tmp/names.dmp",
    sep="\t\|\t?",
    engine="python",
    names=["taxid", "name", "unique_name", "kind", "junk"]
)
all_taxid_to_species["taxid"] = all_taxid_to_species["taxid"].astype(str)

all_taxid_to_species = (
    all_taxid_to_species
    [all_taxid_to_species["kind"] == "scientific name"]
    .set_index("taxid")
    ["name"]
    .to_dict()
)

len(all_taxid_to_species)

# %% [code]
with open("data/nr_ipg.tsv", newline="") as handle, \
     open("07-find_effector_clusters-all_clusters_dbxrefs.tsv", "w", newline="") as outhandle:
    reader = csv.DictReader(handle, dialect="excel-tab")
    writer = csv.DictWriter(
        outhandle,
        ["cluster", "member", "db", "db_id", "ncbi_taxid", "organism", "doi"],
        dialect="excel-tab"
    )

    writer.writeheader()
    for line in reader:
        line["member"] = line["id"]
        line["doi"] = "."
        line["organism"] = all_taxid_to_species.get(line["ncbi_taxid"], ".")
        line["cluster"] = all_clusters.get(line["member"], ".")
        line = {k: line[k] for k in ["cluster", "member", "db", "db_id", "ncbi_taxid", "organism", "doi"]}
        for k in line:
            if (line[k] == "") or (line[k] is None):
                line[k] = "."

        writer.writerow(line)

# %% [code]
with open("data/nr_custom.tsv", newline="") as handle, \
     open("07-find_effector_clusters-all_clusters_dbxrefs.tsv", "a", newline="") as outhandle:
    reader = csv.DictReader(handle, dialect="excel-tab")
    writer = csv.DictWriter(
        outhandle,
        ["cluster", "member", "db", "db_id", "ncbi_taxid", "organism", "doi"],
        dialect="excel-tab"
    )

    for line in reader:
        line["member"] = line["id"]
        line["organism"] = all_taxid_to_species.get(line["ncbi_taxid"], ".")
        line["cluster"] = all_clusters.get(line["member"], ".")
        line = {k: line[k] for k in ["cluster", "member", "db", "db_id", "ncbi_taxid", "organism", "doi"]}
        for k in line:
            if (line[k] == "") or (line[k] is None):
                line[k] = "."

        writer.writerow(line)

# %% [code]
with open("data/nr_uniparc_xrefs.tsv", newline="") as handle, \
     open("07-find_effector_clusters-all_clusters_dbxrefs.tsv", "a", newline="") as outhandle:
    reader = csv.DictReader(handle, dialect="excel-tab")
    writer = csv.DictWriter(
        outhandle,
        ["cluster", "member", "db", "db_id", "ncbi_taxid", "organism", "doi"],
        dialect="excel-tab"
    )

    for line in reader:
        line["member"] = line["id"]
        line["doi"] = "."
        line["organism"] = all_taxid_to_species.get(line["ncbi_taxid"], ".")
        line["cluster"] = all_clusters.get(line["member"], ".")
        line = {k: line[k] for k in ["cluster", "member", "db", "db_id", "ncbi_taxid", "organism", "doi"]}
        for k in line:
            if (line[k] == "") or (line[k] is None):
                line[k] = "."

        writer.writerow(line)

# %% [code]
with open("data/nr_uniparc_signatures.tsv", newline="") as handle, \
     open("07-find_effector_clusters-all_clusters_interpro.tsv", "w", newline="") as outhandle:
    reader = csv.DictReader(handle, dialect="excel-tab")
    writer = csv.DictWriter(
        outhandle,
        ["cluster", "member", "start", "end", "db", "db_id", "interpro", "name"],
        dialect="excel-tab"
    )

    writer.writeheader()
    for line in reader:
        line["member"] = line["id"]
        line["cluster"] = all_clusters.get(line["member"], ".")
        line = {k: line[k] for k in ["cluster", "member", "start", "end", "db", "db_id", "interpro", "name"]}
        for k in line:
            if (line[k] == "") or (line[k] is None):
                line[k] = "."

        writer.writerow(line)

# %% [code]
