# Supplementary material for: Remote homology clustering identifies lowly conserved families of effector proteins in plant-pathogenic fungi
Source: Microb Genom. 2021 Sep 1;7(9):000637. doi: 10.1099/mgen.0.000637 (PMC8715435; doi:10.1099/mgen.0.000637)
Supplement: Supplementary material 12 [file mgen-7-0637-s0012.zip › supplementary_data_06-remeff_scripts/04c-select_high_cov_reciprocal_hits.py]

#!/usr/bin/env python3

import sys


def main():
    infile = sys.argv[1]

    with open(infile, 'rb') as handle:

        outhandle = sys.stdout.buffer

        last_lines = []
        for line in handle:
            sline = line.strip().split(b"\t")

            passes = ((float(sline[10]) >= 0.7) and (float(sline[14]) >= 0.7))
            if not passes:
                continue

            if (len(last_lines) == 0):
                last_lines.append(sline)
            elif ((last_lines[-1][0] == sline[0]) and (last_lines[-1][1] == sline[1])):
                last_lines.append(sline)
            else:
                if len(last_lines) > 1:
                    assert len(last_lines) == 2, last_lines
                    jlines = [b'\t'.join(l) for l in last_lines]
                    outhandle.write(b'\n'.join(jlines) + b'\n')

                last_lines = [sline]

        if len(last_lines) > 1:
            assert len(last_lines) == 2, last_lines
            jlines = [b'\t'.join(l) for l in last_lines]
            outhandle.write(b'\n'.join(jlines) + b'\n')

    return


if __name__ == "__main__":
    main()
