# Supplementary material for: Remote homology clustering identifies lowly conserved families of effector proteins in plant-pathogenic fungi
Source: Microb Genom. 2021 Sep 1;7(9):000637. doi: 10.1099/mgen.0.000637 (PMC8715435; doi:10.1099/mgen.0.000637)
Supplement: Supplementary material 12 [file mgen-7-0637-s0012.zip › supplementary_data_06-remeff_scripts/05a-best_10-sort.sh]

#!/usr/bin/env bash

set -eu

mkdir -p tmpsort04a
sort \
  -k3b,3 \
  -k7nr,7 \
  --temporary-directory="${PWD}/tmpsort04a" \
  --parallel=8 \
  04b-select_reciprocal_hits.tsv \
> 05a-best_10-sort.tsv

rm -rf -- tmpsort04a
