# Supplementary material for: Remote homology clustering identifies lowly conserved families of effector proteins in plant-pathogenic fungi
Source: Microb Genom. 2021 Sep 1;7(9):000637. doi: 10.1099/mgen.0.000637 (PMC8715435; doi:10.1099/mgen.0.000637)
Supplement: Supplementary material 12 [file mgen-7-0637-s0012.zip › supplementary_data_06-remeff_scripts/06a-normalise_scores.ipynb]

# %% [markdown]
We're trying to find a normalised score that we can use for ranking the matches.
It needs to be independent of HMM-length and we want to find a way of combining scores so that matched pairs can have a single score.

# %% [code]
from math import ceil

import pandas as pd
import numpy as np
import seaborn as sns
import scipy as sp
from scipy.stats import linregress
import matplotlib.pyplot as plt

# %% [code]
b10 = pd.read_csv(
    "./05b-best_10.tsv",
    sep="\t",
    names=[
        "min_id",
        "max_id",
        "query_id",
        "template_id",
        "probability",
        "evalue",
        "score",
        "query_start",
        "query_end",
        "query_length",
        "query_cov",
        "template_start",
        "template_end",
        "template_length",
        "template_cov",
    ]
)[["min_id", "max_id", "query_id", "template_id", "query_length", "template_length", "probability", "score"]]

b10["lqh"] = b10["query_length"] * b10["template_length"]
b10["log_lqh"] = np.log10(b10["lqh"])

b10["log_score"] = np.log10(b10["score"])

b10["cut"] = np.arange(len(b10)) // 1000

b10.sort_values("log_lqh", ascending=False, inplace=True)

b10.head()

# %% [code]
bself = pd.read_csv(
    "./04a-select_reciprocal_hits-self.tsv",
    sep="\t",
    names=[
        "min_id",
        "max_id",
        "query_id",
        "template_id",
        "probability",
        "evalue",
        "score",
        "query_start",
        "query_end",
        "query_length",
        "query_cov",
        "template_start",
        "template_end",
        "template_length",
        "template_cov",
    ]
)[["min_id", "max_id", "query_id", "template_id", "query_length", "template_length", "probability", "score"]]


bself["lqh"] = bself["query_length"] * bself["template_length"]
bself["log_lqh"] = np.log10(bself["lqh"])

bself["log_score"] = np.log10(bself["score"])

bself["cut"] = np.arange(len(bself)) // 1000

bself.sort_values("log_lqh", ascending=False, inplace=True)

bself.head()

# %% [markdown]
So the data are prepared. Lets look at the distributions of our candidate score strategies.
Probability, score, and score / qlen

# %% [code]
b10.sample(n=10000)["probability"].plot.kde()

# %% [code]
bself.sample(n=10000)["probability"].plot.kde()

# %% [markdown]
This is highly skewed (probably as a result of our using the "top"-50 matches as input.
I suspect that probability won't give enough separation of the very high scores.

# %% [code]
b10.sample(n=10000)["score"].plot.kde()

# %% [code]
bself.sample(n=10000)["score"].plot.kde()

# %% [markdown]
This score is skewed in the other direction, though i suppose that's closer to what we want really.

# %% [code]
b10.sample(n=10000)["log_score"].plot.kde()

# %% [code]
bself.sample(n=10000)["log_score"].plot.kde()

# %% [markdown]
The log score does seem to be roughly normally distributed, which might give us some nice properties.

# %% [code]
(b10["score"] / b10["query_length"]).sample(n=10000).plot.kde()

# %% [code]
(b10["score"] / b10["template_length"]).sample(n=10000).plot.kde()

# %% [markdown]
Both length normalised scores are skewed and might be a bit difficult to work with.

# %% [code]
(b10["score"] * b10["probability"]).sample(n=10000).plot.kde()

# %% [markdown]
It might be a bit dicey to combine the probability and score, since probability is derived from score.
But anyway.

# %% [code]
b10.sample(n=10000).plot("log_score", "probability", kind="scatter")

# %% [markdown]
The probability and score seem to generally give similar information.
Probability seems to give better discrimination until we get to 100%, where the probability has maxed out and the logscore continues to be useful.
We know from the density plot that most probabilities are very close to 100%.

# %% [markdown]
## Length dependence on scores.

# %% [code]
b10.sample(n=10000).plot("lqh", "score", kind="scatter")

# %% [code]
bself.sample(n=10000).plot("lqh", "score", kind="scatter")

# %% [markdown]
This is the raw score vs the product of the two lengths.
It seems that there's a log log relationship, which is what we'd expect based on orthofinders normalisation.

# %% [code]
b10.sample(n=10000).plot("log_lqh", "log_score", kind="scatter")

# %% [code]
bself.sample(n=10000).plot("log_lqh", "log_score", kind="scatter")

# %% [markdown]
Yes there's a definite dependence of score on length.
It is linear in the log-log plot.

# %% [code]
b10.sample(n=10000).plot("log_lqh", "probability", kind="scatter")

# %% [code]
bself.sample(n=10000).plot("log_lqh", "probability", kind="scatter")

# %% [markdown]
There doesn't appear to be a dependence on length for the probability.

# %% [markdown]
## Normalising the score by length

Here we're replicating the method used by orthofinder.
We've already sorted alignments the product of both lengths, we bin the whole dataframe into 1000 alignment sized chunks, then take the top 5% matches by score.
We then regress the log length product against the log score to find the correction factors.

I think we'll use the self matches for this.

# %% [code]
def mapfun(df):
    n = len(df)
    return df.nlargest(ceil(0.05 * n), "log_score")

bself_best = bself.groupby("cut").apply(mapfun)

# %% [code]
reg = linregress(bself_best["log_lqh"], bself_best["log_score"])
reg

# %% [markdown]
Now we can apply the transformation to get the normalised score.

# %% [code]
bself["norm_score"] = bself["score"] / ((10 ** reg.intercept) * (bself["lqh"] ** reg.slope))
bself

# %% [code]
b10["norm_score"] = b10["score"] / ((10 ** reg.intercept) * (b10["lqh"] ** reg.slope))
b10

# %% [code]
b10.sample(n=10000).plot("log_lqh", "norm_score", kind="scatter")

# %% [markdown]
So we've corrected for the length bias, but we still have increasing variance with length.
It's still better than we had before.

# %% [code]
b10.sample(n=10000).plot("norm_score", "probability", kind="scatter")

# %% [markdown]
The normalised score doesn't fit the probability quite as well as the un-normalised score.

# %% [code]
b10.sample(n=10000).plot("log_score", "probability", kind="scatter")

# %% [markdown]
It's a bit hard to say what is better to be honest.
We really want more separation of the low scores, but since we have so many alignments with very high probabilities we also need a way of prioritising them.

# %% [code]
bself.sample(n=10000)["norm_score"].plot.kde()

# %% [code]
b10.sample(n=10000)["norm_score"].plot.kde()

# %% [code]
(bself["norm_score"] * bself["probability"]).sample(n=10000).plot.kde()

# %% [code]
(bself["norm_score"] * bself["probability"]).sample(n=10000).plot.kde()

# %% [markdown]
## Finding paired scores

We need to find a way of combining two scores for pairs of reciprocal matches.
The obvious one is to use the mean (i.e the midpoint between the two), but the product might work as well.

# %% [code]
bself["max_id"].nunique() == len(bself["max_id"])

# %% [code]
pairs = b10.sort_values(["min_id", "max_id"])
pairs["first"] = pairs["query_id"] == pairs["min_id"]

# %% [code]
pairs = (
    pairs
    [["min_id", "max_id", "first", "query_length", "lqh", "log_lqh", "score", "norm_score", "probability"]]
    .pivot_table(index=["min_id", "max_id"], columns="first")
)

pairs.reset_index(inplace=True)
pairs

# %% [code]
pairs.columns = ["min_id", "max_id", "log_lqh", "log_lqh_2", "lqh", "lqh_2", "lnorm_score", "rnorm_score", "lprob", "rprob", "llen", "rlen", "lscore", "rscore"]
pairs.drop(columns=["log_lqh_2", "lqh_2"], inplace=True)

pairs = pd.merge(
    pd.merge(
        pairs,
        bself[["min_id", "norm_score"]].rename(columns={"norm_score": "min_id_norm_score"}),
        on="min_id",
        how="left",
    ),
    bself[["max_id", "norm_score"]].rename(columns={"norm_score": "max_id_norm_score"}),
    on="max_id",
    how="left",
)

pairs.head()

# %% [code]
pairs["llen_norm"] = pairs["lscore"] / pairs["llen"]
pairs["rlen_norm"] = pairs["rscore"] / pairs["rlen"]
pairs["llen_normnorm"] = pairs["lnorm_score"] / pairs["llen"]
pairs["rlen_normnorm"] = pairs["rnorm_score"] / pairs["rlen"]
pairs["mid_norm"] = (pairs["lnorm_score"] + pairs["rnorm_score"]) / 2
pairs["mid"] = (pairs["lscore"] + pairs["rscore"]) / 2
pairs["mid_prob"] = (pairs["lprob"] + pairs["rprob"]) / 2
pairs["prod_norm"] = pairs["lnorm_score"] * pairs["rnorm_score"]
pairs["prod"] = pairs["lscore"] * pairs["rscore"]
pairs["prod_prob"] = pairs["lprob"] * pairs["rprob"]

pairs["ln_prob"] = (pairs["lprob"] / 100.) * pairs["lnorm_score"]
pairs["rn_prob"] = (pairs["rprob"] / 100.) * pairs["rnorm_score"]
pairs["mid_rn_prob"] = (pairs["ln_prob"] + pairs["rn_prob"]) / 2
pairs["prod_rn_prob"] = pairs["ln_prob"] * pairs["rn_prob"]
pairs

# %% [markdown]
Cool so we have the paired scores together, how well corellated are they?

# %% [code]
pairs.sample(n=10000).plot("lprob", "rprob", kind="scatter")

# %% [markdown]
Probability looks pretty symmetrical.

# %% [code]
pairs.sample(n=10000).plot("lscore", "rscore", kind="scatter")

# %% [markdown]
The raw scores are very closely corellated, which is promising.

# %% [code]
pairs.sample(n=10000).plot("lnorm_score", "rnorm_score", kind="scatter")

# %% [markdown]
Normalised scores are also pretty good.

# %% [code]
pairs.sample(n=10000).plot("ln_prob", "rn_prob", kind="scatter")

# %% [markdown]
Unsurprisingly the product of normalised score and probability is also fine.
But how about simpler methods?
Could we just divide the score by the length?

# %% [code]
pairs.sample(n=10000).plot("llen_norm", "rlen_norm", kind="scatter")

# %% [code]
pairs.sample(n=10000).plot("llen_normnorm", "rlen_normnorm", kind="scatter")

# %% [markdown]
Oof, no corellation, so taking a mid-point of the two scores would be super unreliable.

## Checking normalised scores vs length again

# %% [code]
# Un normalised mid-points
pairs.sample(n=10000).plot("log_lqh", "mid", kind="scatter")

# %% [code]
# normalised mid-points
pairs.sample(n=10000).plot("log_lqh", "mid_norm", kind="scatter")

# %% [code]
pairs.sample(n=10000).plot("log_lqh", "mid_prob", kind="scatter")

# %% [code]
# Un normalised product
pairs.sample(n=10000).plot("log_lqh", "prod", kind="scatter")

# %% [code]
# normalised product
pairs.sample(n=10000).plot("log_lqh", "prod_norm", kind="scatter")

# %% [code]
pairs.sample(n=10000).plot("log_lqh", "prod_prob", kind="scatter")

# %% [code]
pairs.sample(n=10000).plot("log_lqh", "mid_rn_prob", kind="scatter")

# %% [code]
pairs.sample(n=10000).plot("log_lqh", "prod_rn_prob", kind="scatter")

# %% [code]
pairs.sample(n=10000).plot("mid", "rlen_norm", kind="scatter")

# %% [code]
pairs.sample(n=10000).plot("mid_prob", "mid_norm", kind="scatter")

# %% [code]
pairs.sample(n=10000).plot("mid_rn_prob", "mid_prob", kind="scatter")

# %% [code]
pairs.sample(n=10000).plot("log_lqh", "mid_rn_prob", kind="scatter")

# %% [code]
pairs.sample(n=10000)["mid"].plot.kde()

# %% [code]
pairs.sample(n=10000)["mid_norm"].plot.kde()

# %% [code]
pairs.sample(n=10000)["mid_prob"].plot.kde()

# %% [code]
pairs.sample(n=10000)["mid_rn_prob"].plot.kde()

# %% [code]
pairs.sample(n=10000)["prod"].plot.kde()

# %% [code]
pairs.sample(n=10000)["prod_norm"].plot.kde()

# %% [code]
pairs.sample(n=10000)["prod_prob"].plot.kde()

# %% [code]
pairs.sample(n=10000)["prod_rn_prob"].plot.kde()

# %% [code]
pairs["mid_norm"].max()

# %% [code]
pairs["mid_norm"].min()

# %% [code]
pairs["mid_norm"].sample(10000).plot.kde()

# %% [code]
(pairs["mid_norm"] / pairs["mid_norm"].max()).sample(10000).plot.kde()

# %% [code]
pairs_self = pairs[pairs["min_id"].notnull() & pairs["max_id"].notnull()].copy()

# Ok this name is ridiculous but it's the mid norm score / mid norm score of self matches. 
pairs_self["norm_mid_norm"] = pairs_self["mid_norm"] / ((pairs_self["min_id_norm_score"] + pairs_self["min_id_norm_score"]) / 2)
pairs_self.head()

# %% [code]
pairs_self["norm_mid_norm"].sample(10000).plot.kde()

# %% [markdown]
This normalises things well, but isn't too different to dividing by the global max norm score.
Since not all clusters had a self match, we can't use them I guess.
We could actually just align them all without running it as a search command with hhsuite.
Possibly for a later date.

Let's just check what the other relationships look like for this normalised version.

# %% [code]
# normalised mid-points
pairs_self.sample(n=10000).plot("log_lqh", "norm_mid_norm", kind="scatter")

# %% [markdown]
It's a lovely big ball.

# %% [code]
# normalised mid-points
pairs.sample(n=10000).plot("log_lqh", "mid_norm", kind="scatter")

# %% [markdown]
Comparing the extra normalised score, we have a slightly more uniform distribution, and a spread that is closer to 1.

What does it look like if we divide by the max mid norm?

# %% [code]
pairs["div_max_mid_norm"] = (pairs["mid_norm"] / pairs["mid_norm"].max())

# normalised mid-points
pairs.sample(n=10000).plot("log_lqh", "div_max_mid_norm", kind="scatter")

# %% [markdown]
It hasn't really changed the distribution, but at least we're guaranteed a value between 0 and 1.

Can we manually scale this value?

# %% [code]
pairs["sqrt_midnorm"] = np.sqrt(pairs["mid_norm"])

# normalised mid-points
pairs.sample(n=10000).plot("log_lqh", "sqrt_midnorm", kind="scatter")

# %% [code]
m = pairs["mid_norm"].max()
pairs["fancy_max_mid_norm"] = 2 * (pairs["div_max_mid_norm"] * m) / (pairs["div_max_mid_norm"] + m)

pairs.sample(n=10000).plot("log_lqh", "fancy_max_mid_norm", kind="scatter")

# %% [code]
pairs["sqrt_midnorm"].sample(10000).plot.kde()

# %% [code]
pairs["div_max_mid_norm"].sample(10000).plot.kde()

# %% [code]
pairs["fancy_max_mid_norm"].sample(10000).plot.kde()

# %% [code]
pairs.sample(n=10000).plot("mid_prob", "sqrt_midnorm", kind="scatter")

# %% [markdown]
To my eyes the "fancy" method looks good.
It kind of normalises to have a mode around 0.5 and is quite symmetrical.

# %% [code]
from scipy.stats import beta

# %% [code]
pairs["mid_beta_cdf"] = beta(a=1, b=3).cdf(pairs["mid_norm"])

# %% [code]
pairs.sample(n=10000).plot("log_lqh", "mid_beta_cdf", kind="scatter")

# %% [code]
pairs.sample(n=10000).plot("mid_norm", "mid_beta_cdf", kind="scatter")

# %% [code]
pairs["mid_beta_cdf"].sample(n=10000).plot.kde()

# %% [markdown]
I think I will transform the data to a Beta 1 3 distribution.
Because it's a monotonic function, I can transform the data in awk, select the top matches and then run the beta
transformation in python.

# %% [markdown]
## Making some plots.

# %% [code]
sns.set_palette("deep")
sns.set_context("paper")
sns.set_style("ticks", rc={"edgecolor": "none", 'patch.force_edgecolor': False})

# %% [code]
fig, ax = plt.subplots(figsize=(3, 3))

sns.scatterplot("lqh", "score", data=b10.sample(n=10000), ax=ax, edgecolor=None, s=3)
ax.set_yscale("log")
ax.set_xscale("log")

ax.set_xlabel(r"score")
ax.set_xlabel(r"query $\times$ target HMM lengths")
fig.savefig("06a-score_vs_lqh.pdf")
fig.savefig("06a-score_vs_lqh.svg")
fig.savefig("06a-score_vs_lqh.png")

# %% [code]
fig, ax = plt.subplots(figsize=(3, 3))

sns.scatterplot("lqh", "score", data=bself.sample(n=10000), ax=ax, edgecolor=None, s=3)
ax.set_yscale("log")
ax.set_xscale("log")

ax.set_xlabel(r"score")
ax.set_xlabel(r"query $\times$ target HMM lengths")
fig.savefig("06a-self_score_vs_lqh.pdf")
fig.savefig("06a-self_score_vs_lqh.svg")
fig.savefig("06a-self_score_vs_lqh.png")

# %% [code]
fig, ax = plt.subplots(figsize=(3, 3))

sns.scatterplot("lqh", "norm_score", data=b10.sample(n=10000), ax=ax, edgecolor=None, s=3)
ax.set_xscale("log")

ax.set_ylabel(r"normalised score")
ax.set_xlabel(r"query $\times$ target HMM lengths")
fig.savefig("06a-normscore_vs_lqh.pdf")
fig.savefig("06a-normscore_vs_lqh.svg")
fig.savefig("06a-normscore_vs_lqh.png")

# %% [code]


# %% [code]


# %% [code]
fig, ax = plt.subplots(figsize=(3, 3))

sns.scatterplot("lnorm_score", "rnorm_score", data=pairs.sample(n=10000), ax=ax, edgecolor=None, s=3)
ax.set_ylabel("target normalised score")
ax.set_xlabel("query normalised score")
fig.savefig("06a-lnormscore_vs_rnormscore.pdf")
fig.savefig("06a-lnormscore_vs_rnormscore.svg")
fig.savefig("06a-lnormscore_vs_rnormscore.png")

# %% [code]
ax = sns.jointplot("lqh", "mid_norm", kind="scatter", data=pairs.sample(n=10000), s=3)
ax.ax_marg_x.set_xscale("log")
ax.ax_joint.set_xscale("log")
ax.fig.set_size_inches(4, 4)

ax.ax_joint.set_ylabel("mean normalised score")
ax.ax_joint.set_xlabel(r"query $\times$ target HMM lengths")
fig.savefig("06a-midnormscore_vs_lqh.pdf")
fig.savefig("06a-midnormscore_vs_lqh.png")

# %% [code]
ax = sns.jointplot("lqh", "mid_beta_cdf", kind="scatter", data=pairs.sample(n=10000), s=3)
ax.ax_marg_x.set_xscale("log")
ax.ax_joint.set_xscale("log")
ax.fig.set_size_inches(4, 4)

ax.ax_joint.set_ylabel(r"$Beta(1, 3)$ CDF(mean normalised score)")
ax.ax_joint.set_xlabel(r"query $\times$ target HMM lengths")
fig.savefig("06a-mid_beta_cdf_vs_lqh.pdf")
fig.savefig("06a-mid_beta_cdf_vs_lqh.png")

# %% [code]
fig, ax = plt.subplots(figsize=(3, 3))

sns.scatterplot("mid_norm", "mid_beta_cdf", data=pairs.sample(n=10000), ax=ax, edgecolor=None, s=3)

ax.set_xlabel("mean normalised score")
ax.set_ylabel(r"$Beta(1, 3)$ CDF(mean normalised score)")
fig.savefig("06a-mid_beta_cdf_vs_midnormscore.pdf")
fig.savefig("06a-mid_beta_cdf_vs_midnormscore.png")

# %% [code]


# %% [code]


# %% [code]


# %% [code]


# %% [code]
