# Supplementary material for: Remote homology clustering identifies lowly conserved families of effector proteins in plant-pathogenic fungi
Source: Microb Genom. 2021 Sep 1;7(9):000637. doi: 10.1099/mgen.0.000637 (PMC8715435; doi:10.1099/mgen.0.000637)
Supplement: Supplementary material 12 [file mgen-7-0637-s0012.zip › supplementary_data_06-remeff_scripts/09-truncated_clustering.ipynb]

# %% [markdown]
# Clustering to find truncated and full length homologs.

# %% [code]
import random

import pandas as pd
import seaborn as sns
import matplotlib.pyplot as plt

import numpy as np
import scipy as sp

import networkx as nx

import markov_clustering as mc

# %% [markdown]
First I need to load the alignments.

# %% [code]
alignments = pd.read_csv(
    "./06c-best_50.tsv",
    sep="\t",
    names=["min_id", "max_id", "query_id", "template_id", "probability", "evalue", "score", "lqh", "norm_score", "qcov", "tcov"],
)

pairs = alignments.sort_values(["min_id", "max_id"])
pairs["first"] = pairs["query_id"] == pairs["min_id"]

pairs = (
    pairs
    [["min_id", "max_id", "first", "norm_score", "qcov", "tcov"]]
    .pivot_table(index=["min_id", "max_id"], columns="first")
)

pairs.reset_index(inplace=True) 
pairs.head()

# %% [code]
alignments.head()

# %% [code]
pairs.columns = ["minid", "maxid", "lnorm_score", "rnorm_score", "qcov_maxid", "qcov_minid", "tcov_minid", "tcov_maxid"]
pairs.reset_index(drop=True, inplace=True)

pairs["score"] = pairs[["lnorm_score", "rnorm_score"]].mean(axis=1)
pairs["score"] = pairs["score"] / pairs["score"].max()

pairs["minid_cov"] = pairs[["qcov_minid", "tcov_minid"]].mean(axis=1)
pairs["maxid_cov"] = pairs[["qcov_maxid", "tcov_maxid"]].mean(axis=1)

pairs.drop(
    columns=["lnorm_score", "rnorm_score", "qcov_maxid",
             "qcov_minid", "tcov_minid", "tcov_maxid"],
    inplace=True
)

pairs.head()

# %% [code]
del alignments

# %% [markdown]
I'll give each node a numerical id so that we can save a bit of ram.

# %% [code]
ID_TO_INT = {
    j: i for i, j
    in enumerate(np.unique(np.sort(pairs[["minid", "maxid"]].values.flatten())))
}

INT_TO_ID = np.empty(len(ID_TO_INT), dtype="U9")
for k, v in ID_TO_INT.items():
    INT_TO_ID[v] = k

# %% [code]
pairs["minid_int"] = pairs["minid"].apply(ID_TO_INT.get)
pairs["maxid_int"] = pairs["maxid"].apply(ID_TO_INT.get)
pairs.head()

# %% [markdown]
## Markov clustering

To find more remote homologs, we can relax the requirements having direct edges connecting members.
First we'll look at connected components.

# %% [code]
matrix = sp.sparse.lil_matrix(
    (len(INT_TO_ID), len(INT_TO_ID)),
    dtype="float32"
)

matrix[pairs["minid_int"].values, pairs["maxid_int"].values] = pairs["score"].values
matrix[pairs["maxid_int"].values, pairs["minid_int"].values] = pairs["score"].values

matrix = matrix.tocsr()

# %% [code]
G = nx.from_scipy_sparse_matrix(matrix)
ccs = list(nx.connected_components(G))

# %% [code]
len(ccs)

# %% [code]
sorted((len(c) for c in ccs), reverse=True)[:10]

# %% [markdown]
Ok. Well we have one really big connected component.
The other smaller ones would probably be useful.

We'll use the optimised inflation value from the full length clustering.

# %% [code]
mcl_result = mc.run_mcl(matrix, inflation=1.35, expansion=2)
mcl_clusters = mc.get_clusters(mcl_result)

test_clusters = sorted(mcl_clusters, reverse=True, key=lambda x: len(x))
len(test_clusters)

# %% [code]
[len(x) for x in test_clusters][:5]

# %% [markdown]
Now I need to join these clusters with the effector information, and write out a graph file with that information that I can use to visualise.

# %% [code]
nodes = {i: {"node_id": id_, "node_int": i} for i, id_ in enumerate(INT_TO_ID)}

# %% [code]
n = pd.concat([
    pairs[["minid_int", "maxid_int"]].rename(columns={"minid_int": "node", "maxid_int": "neighbor"}),
    pairs[["maxid_int", "minid_int"]].rename(columns={"maxid_int": "node", "minid_int": "neighbor"}),
]).drop_duplicates()

n = n.groupby("node")["neighbor"].nunique()
n = n.reset_index().rename(columns={"neighbor": "nedges"})
n.sort_values("nedges", inplace=True, ascending=False, ignore_index=True)

n

# %% [code]
for i, row in n.iterrows():
    nodes[row["node"]]["nedges"] = row["nedges"]

# %% [code]
for mcl in mcl_clusters:
    members = list()
    for n in mcl:
        members.append(nodes[n])
    
    members.sort(key=lambda x: x["nedges"], reverse=True)
    assert len(members) > 0, members
    rep = members[0]["node_id"]
    for m in members:
        m["supercluster_markov"] = rep

# %% [code]
nodes

# %% [code]
nodes_df = pd.DataFrame(nodes.values())
nodes_df = nodes_df[['supercluster_markov', 'node_id', 'node_int', 'nedges']]
nodes_df

# %% [code]
effector_df = (
    pd.read_csv("./07-find_effector_clusters-effector_clusters.tsv", sep="\t")
    [["cluster", "pc", "effector", "effector_database"]]
    .drop_duplicates()
)

effector_df = pd.merge(
    nodes_df.rename(columns={"node_id": "cluster", "node_int": "cluster_int"}),
    effector_df,
    on="cluster",
    how="outer"
)

effector_df.sort_values(["supercluster_markov", "cluster", "nedges"], inplace=True)
effector_df.to_csv("09-truncated_clustering-nodes.tsv", sep="\t", index=False)
effector_df

# %% [code]
pairs.to_csv("09-truncated_clustering-edges.tsv", sep="\t", index=False)

# %% [code]
df = effector_df.copy()
df.sort_values(
    ['supercluster_markov', 'cluster', 'nedges', "effector_database", "effector"],
    inplace=True
)
df.loc[df["effector"].notnull(), "effector"] = df[df["effector"].notnull()].apply(lambda x: f"{x['effector_database']}|{x['effector']}", axis=1)

df.loc[df["effector"].isnull(), "effector"] = "."

df = (
    df
    .groupby(['supercluster_markov', 'cluster', 'cluster_int', 'nedges'])
    ["effector"]
    .apply(lambda x: ",".join(xi for xi in x if xi != "."))
    .reset_index()
)

df["cluster_int"] = df["cluster_int"].astype(int)
df["nedges"] = df["nedges"].astype(int)
df.loc[df["effector"] == "", "effector"] = None

df.to_csv("09-truncated_clustering-nodes_grouped.tsv", sep="\t", index=False)
nodes = df

nodes.set_index("cluster_int", inplace=True)
nodes.sort_index(inplace=True)
nodes

# %% [code]
nodes[nodes["effector"].notnull()]

# %% [code]
for node in G.nodes:
    G.nodes[node]["supercluster_markov"] = str(nodes.loc[node, "supercluster_markov"])
    G.nodes[node]["cluster"] = str(nodes.loc[node, "cluster"])
    G.nodes[node]["nedges"] = int(nodes.loc[node, "nedges"])
    G.nodes[node]["effector"] = str(nodes.loc[node, "effector"]) if nodes.loc[node, "effector"] is not None else ""

# %% [code]
G.nodes[0]

# %% [code]
for i, row in pairs.iterrows():
    e = G.edges[(row["maxid_int"], row["minid_int"])]
    e["minid_cov"] = row["minid_cov"]
    e["maxid_cov"] = row["maxid_cov"]

# %% [code]
subset_nodes = nodes[nodes["supercluster_markov"].isin(set(nodes.loc[nodes["effector"].notnull(), "supercluster_markov"]))].index
G_sub = nx.subgraph(G, subset_nodes)
nx.write_graphml(G_sub, "09-truncated_clustering_subset.graphml")

# %% [code]
nx.write_graphml(G, "09-truncated_clustering.graphml")

# %% [code]


# %% [code]
