# Supplementary material for: Remote homology clustering identifies lowly conserved families of effector proteins in plant-pathogenic fungi
Source: Microb Genom. 2021 Sep 1;7(9):000637. doi: 10.1099/mgen.0.000637 (PMC8715435; doi:10.1099/mgen.0.000637)
Supplement: Supplementary material 12 [file mgen-7-0637-s0012.zip › supplementary_data_06-remeff_scripts/04a-select_reciprocal_hits-sort.sh]

#!/usr/bin/env bash

set -eu

mkdir -p tmpsort

sort \
  --temporary-directory="${PWD}/tmpsort" \
  --parallel=8 \
  -k1b,1 \
  -k2b,2 \
  -k3b,3 \
  03-select_best_match.tsv \
> 04a-select_reciprocal_hits-sorted.tsv

rm -rf -- tmpsort

awk -F '\t' '$1 == $2' \
  04a-select_reciprocal_hits-sorted.tsv \
> 04a-select_reciprocal_hits-self.tsv

awk -F '\t' '$1 != $2' \
  04a-select_reciprocal_hits-sorted.tsv \
> 04a-select_reciprocal_hits-nonself.tsv
