# Supplementary material for: Remote homology clustering identifies lowly conserved families of effector proteins in plant-pathogenic fungi
Source: Microb Genom. 2021 Sep 1;7(9):000637. doi: 10.1099/mgen.0.000637 (PMC8715435; doi:10.1099/mgen.0.000637)
Supplement: Supplementary material 12 [file mgen-7-0637-s0012.zip › supplementary_data_06-remeff_scripts/02-select_high_coverage.sh]

#!/usr/bin/env bash

set -eu

awk -v min_cov=0.7 -F '\t' \
  '$11 >= min_cov || $15 >= min_cov' \
  01-filter_matches.tsv \
> 02-select_high_coverage.tsv 
