# Supplementary material for: Remote homology clustering identifies lowly conserved families of effector proteins in plant-pathogenic fungi
Source: Microb Genom. 2021 Sep 1;7(9):000637. doi: 10.1099/mgen.0.000637 (PMC8715435; doi:10.1099/mgen.0.000637)
Supplement: Supplementary material 12 [file mgen-7-0637-s0012.zip › supplementary_data_06-remeff_scripts/01-filter_matches.py]

#!/usr/bin/env python3

import sys
import gzip
import json

MAX_EVALUE=1e-5
MIN_ALNLEN=30
MIN_PROB=90

TARGET_COLS = [
    "min_id",
    "max_id",
    "query_id",
    "template_id",
    "probability",
    "evalue",
    "score",
    "query_start",
    "query_end",
    "query_length",
    "query_cov",
    "template_start",
    "template_end",
    "template_length",
    "template_cov",
]


def passes_threshold(d):
    return (
        (d["evalue"] <= MAX_EVALUE) and
        (d["aligned_cols"] >= MIN_ALNLEN) and
        (d["probability"] >= MIN_PROB)
    )


def add_coverage(d):
   d["query_cov"] = coverage(d["query_start"], d["query_end"], d["query_length"])
   d["template_cov"] = coverage(d["template_start"], d["template_end"], d["template_length"])
   return


def coverage(start, end, length, ndigits=3):
    l = end - start
    c = l / length
    return round(c, ndigits)


def add_sortids(d):
   d["min_id"] = min([d["query_id"], d["template_id"]])
   d["max_id"] = max([d["query_id"], d["template_id"]])
   return


def select_cols(d):
    line = [d[c] for c in TARGET_COLS]
    return '\t'.join(map(str, line))


def main():
    infile = sys.argv[1]
    outfile = sys.argv[2]
    with gzip.open(infile, "r") as inhandle, open(outfile, "w") as outhandle:
        #print('\t'.join(TARGET_COLS), file=outhandle)
        for line in inhandle:
            sline = line.strip()
            if sline == "":
                continue

            jline = json.loads(line)
            if not passes_threshold(jline):
                continue

            add_coverage(jline)
            add_sortids(jline)
            print(select_cols(jline), file=outhandle)
    return


if __name__ == "__main__":
    main()
