# Supplementary material for: Remote homology clustering identifies lowly conserved families of effector proteins in plant-pathogenic fungi
Source: Microb Genom. 2021 Sep 1;7(9):000637. doi: 10.1099/mgen.0.000637 (PMC8715435; doi:10.1099/mgen.0.000637)
Supplement: Supplementary material 12 [file mgen-7-0637-s0012.zip › supplementary_data_06-remeff_scripts/10-cluster_summarisation.ipynb]

# %% [markdown]
I need to prepare some tables for the output summaries.

# %% [code]
import csv
import pandas as pd

import taxopy
from taxopy.exceptions import TaxidError

# %% [markdown]
We find the lengths of the MSAs here.

# %% [code]
CLUSTER_LENGTHS = pd.read_csv("data/db_cs219.ffindex", sep="\t", names=["cluster", "offset", "cluster_length"])
CLUSTER_LENGTHS.drop(columns="offset", inplace=True)
CLUSTER_LENGTHS["cluster_length"] = CLUSTER_LENGTHS["cluster_length"] - 1
CLUSTER_LENGTHS = CLUSTER_LENGTHS.set_index("cluster")["cluster_length"].to_dict()

# %% [markdown]
And I get a map from PC to cluster here.

# %% [code]
clusters = pd.read_csv("data/profile.tsv", sep="\t")
clusters.rename(columns={"member": "unique_sequence_id"}, inplace=True)
clusters.head()

# %% [markdown]
I'd like to have the number of unique sequences in each cluster there.

# %% [code]
cluster_sizes = clusters.groupby("cluster")["unique_sequence_id"].nunique().to_dict()

# %% [code]
effectors = pd.read_csv("07-find_effector_clusters-effector_clusters.tsv", sep="\t")
effectors.rename(columns={"pc": "unique_sequence_id"}, inplace=True)

effectors.head()

# %% [code]
def map_fn(df):
    names = [e for e in df.loc[df["effector_database"] == "custom", "effector"] if not pd.isnull(e)]

    if len(names) == 0:
        df["effectors"] = pd.NA
    else:
        names = ";".join(e for e in names)
        df["effectors"] = names

    names = [e for e in df.loc[df["effector_database"] == "phibase", "effector"] if not pd.isnull(e)]

    if len(names) == 0:
        df["phibase"] = pd.NA
    else:
        names = ";".join(e for e in names)
        df["phibase"] = names
        
    df.drop(columns=["effector_database", "effector"], inplace=True)
    df.drop_duplicates(inplace=True)
    assert len(df) == 1, df
    return df.iloc[0]

effectors_unique = (
    effectors
    .groupby(["cluster", "unique_sequence_id", "checksum"], as_index=False)
    .apply(map_fn)
    .reset_index(drop=True)
)

effectors_unique.head()

# %% [code]
effector_nodes = (
    effectors
    .drop(columns=["unique_sequence_id", "checksum"])
    .groupby("cluster", as_index=False)
    .apply(map_fn)
    .reset_index(drop=True)
)

effector_nodes["cluster_degree"] = 0
effector_nodes["cluster_int"] = pd.NA
effector_nodes["cluster_int"] = pd.NA
effector_nodes["cluster_length"] = [cluster_lengths[c] for c in effector_nodes["cluster"]]
effector_nodes["cluster_size"] = [cluster_sizes[c] for c in effector_nodes["cluster"]]

effector_nodes.head()

# %% [markdown]
## Get the superclusters

# %% [code]
phibase_subset = pd.read_csv("data/phibase_matches_filtered.tsv", sep="\t")
phibase_subset = set(phibase_subset["template_id"])

# %% [code]
clusters_subset = clusters[clusters["cluster"].isin(phibase_subset)]
clusters_subset

# %% [code]
superclusters = pd.read_csv("08-full_length_clustering-nodes.tsv", sep="\t")

superclusters = pd.merge(
    superclusters.drop(columns=["node_int", "nedges"]).rename(columns={"node_id": "cluster"}),
    clusters_subset,
    on="cluster",
    how="outer"
)

superclusters = pd.merge(
    superclusters,
    effectors_unique.drop(columns="checksum"),
    on=["cluster", "unique_sequence_id"],
    how="outer"
)

superclusters.head()

# %% [markdown]
## Getting dbxrefs

# %% [code]
taxdb = taxopy.TaxDb()
taxdb

# %% [code]
import csv

# %% [code]
members_to_get = set(superclusters["unique_sequence_id"])

# %% [code]
effector_subset_markov_ids = set(
    superclusters.loc[
        superclusters["supercluster_markov"].notnull() & (superclusters["effectors"].notnull() | superclusters["phibase"].notnull()),
        "supercluster_markov"
    ]
)

effector_subset_greedy_ids = set(
    superclusters.loc[
        superclusters["supercluster_greedy"].notnull() & (superclusters["effectors"].notnull() | superclusters["phibase"].notnull()),
        "supercluster_greedy"
    ]
)

# %% [code]
custom_metadata = []

with open("data/nr_custom.tsv", newline="") as handle:
    reader = csv.DictReader(handle, dialect="excel-tab")
    for line in reader:
        if line["id"] in members_to_get:
            if (line["ncbi_taxid"] != "") and (line["ncbi_taxid"] != "."):
                line["organism"] = taxopy.Taxon(line["ncbi_taxid"], taxdb).name

            custom_metadata.append(line)

custom_metadata = pd.DataFrame(custom_metadata)
custom_metadata = custom_metadata[["id", "db", "db_id", "ncbi_taxid", "organism", "doi"]]

custom_metadata = pd.merge(
    superclusters,
    custom_metadata.rename(columns={"id": "unique_sequence_id"}),
    on="unique_sequence_id",
    how="right"
)

custom_metadata.to_csv("10-cluster_summarisation-dbxrefs_custom.tsv", sep="\t", index=False, na_rep=".")

del custom_metadata

# %% [code]
ipg_metadata = []

with open("data/nr_ipg.tsv", newline="") as handle:
    reader = csv.DictReader(handle, dialect="excel-tab")
    for line in reader:
        if line["id"] in members_to_get:
            if (line["ncbi_taxid"] != "") and (line["ncbi_taxid"] != "."):
                try:
                    t = taxopy.Taxon(line["ncbi_taxid"], taxdb).name
                    line["organism"] = t
                except TaxidError:
                    pass

            ipg_metadata.append(line)

ipg_metadata = pd.DataFrame(ipg_metadata)
ipg_metadata["doi"] = pd.NA
ipg_metadata = (
    ipg_metadata
    .loc[ipg_metadata["db"] != "NCBIAssembly", ["id", "db", "db_id", "ncbi_taxid", "organism", "doi"]]
    .drop_duplicates()
)

ipg_metadata = pd.merge(
    superclusters,
    ipg_metadata.rename(columns={"id": "unique_sequence_id"}),
    on="unique_sequence_id",
    how="right"
)

ipg_metadata.to_csv("10-cluster_summarisation-dbxrefs_ipg.tsv", sep="\t", index=False, na_rep=".")
del ipg_metadata

# %% [code]
uniparc_xref_metadata = []

with open("data/nr_uniparc_xrefs.tsv", newline="") as handle:
    reader = csv.DictReader(handle, dialect="excel-tab")
    for line in reader:
        if line["id"] in members_to_get:
            uniparc_xref_metadata.append(line)

uniparc_xref_metadata = pd.DataFrame(uniparc_xref_metadata)
uniparc_xref_metadata = uniparc_xref_metadata[["id", "db", "db_id", "ncbi_taxid"]]

uniparc_xref_metadata = pd.merge(
    superclusters,
    uniparc_xref_metadata.rename(columns={"id": "unique_sequence_id"}),
    on="unique_sequence_id",
    how="right"
)

uniparc_xref_metadata.to_csv("10-cluster_summarisation-dbxrefs_uniparc.tsv", sep="\t", index=False, na_rep=".")
del uniparc_xref_metadata

# %% [code]
uniparc_sig_metadata = []

with open("data/nr_uniparc_signatures.tsv", newline="") as handle:
    reader = csv.DictReader(handle, dialect="excel-tab")
    for line in reader:
        if line["id"] in members_to_get:
            uniparc_sig_metadata.append(line)
            
uniparc_sig_metadata = pd.DataFrame(uniparc_sig_metadata)
uniparc_sig_metadata.drop(columns="checksum", inplace=True)

uniparc_sig_metadata = pd.merge(
    superclusters,
    uniparc_sig_metadata.rename(columns={"id": "unique_sequence_id"}),
    on="unique_sequence_id",
    how="right"
)

uniparc_sig_metadata.to_csv("10-cluster_summarisation-signatures_uniparc.tsv", sep="\t", index=False, na_rep=".")

print(uniparc_sig_metadata.head())
del uniparc_sig_metadata

# %% [code]
dbxrefs = pd.concat([
    pd.read_csv("10-cluster_summarisation-dbxrefs_uniparc.tsv", sep="\t", na_values=".", dtype="str"),
    pd.read_csv("10-cluster_summarisation-dbxrefs_ipg.tsv", sep="\t", na_values=".", dtype="str"),
    pd.read_csv("10-cluster_summarisation-dbxrefs_custom.tsv", sep="\t", na_values=".", dtype="str"),
])

dbxrefs.sort_values(
    ["supercluster_component", "supercluster_markov", "supercluster_greedy", "cluster", "unique_sequence_id"],
    inplace=True,
    ascending=False,
)

dbxrefs.to_csv("10-cluster_summarisation-dbxrefs.tsv", sep="\t", na_rep=".")
dbxrefs

# %% [code]


# %% [code]
supercluster_lengths = superclusters.drop(columns=["unique_sequence_id", "effectors", "phibase"]).drop_duplicates()
supercluster_lengths["cluster_length"] = supercluster_lengths["cluster"].apply(cluster_lengths.get)
supercluster_lengths.head()

# %% [code]
LINEAGES_TO_EXCLUDE = {"12908", "89443", "28384"}

def map_fn(df, taxdb=taxdb):
    names = {e for e in df["effectors"] if not pd.isnull(e)}

    if len(names) == 0:
        df["effectors"] = pd.NA
    else:
        names = ";".join(e for e in names)
        df["effectors"] = names

    names = {e for e in df["phibase"] if not pd.isnull(e)}

    if len(names) == 0:
        df["phibase"] = pd.NA
    else:
        names = ";".join(e for e in names)
        df["phibase"] = names

    taxids = {t for t in df["ncbi_taxid"] if not pd.isnull(t)}
    objs = []
    for t in taxids:
        try:
            tobj = taxopy.Taxon(t, taxdb)
            lin = tobj.taxid_lineage
            if len(LINEAGES_TO_EXCLUDE.intersection(lin)) == 0:
                objs.append(tobj)
        except TaxidError:
            pass

    if len(objs) == 0:
        df["organisms"] = pd.NA
        df["lca"] = pd.NA
    else:
        df["organisms"] = ";".join(o.name for o in objs)
        if len(objs) == 1:
            df["lca_rank"] = objs[0].rank
            df["lca"] = objs[0].name
        else:
            lca = taxopy.find_lca(objs, taxdb)
            df["lca"] = lca.name
            df["lca_rank"] = lca.rank            

    df["cluster_size"] = len(set(df["unique_sequence_id"]))

    df.drop(columns=["ncbi_taxid", "unique_sequence_id"], inplace=True)
    df.drop_duplicates(inplace=True)
    df.reset_index(drop=True, inplace=True)
    assert len(df) == 1, df
    return df.iloc[:1]

clusters_taxids = (
    dbxrefs
    [['supercluster_component', 'supercluster_markov', 'supercluster_greedy', 'cluster', 'effectors', 'phibase', 'ncbi_taxid', "unique_sequence_id"]]
    .drop_duplicates()
    .groupby("cluster", as_index=True)
    .apply(map_fn)
    .reset_index(drop=True)
)

clusters_taxids["cluster_length"] = clusters_taxids["cluster"].apply(CLUSTER_LENGTHS.get)
clusters_taxids

# %% [code]
(
    clusters_taxids
    .sort_values(["supercluster_component", "supercluster_markov", "supercluster_greedy", "cluster"])
    .to_csv("10-cluster_summarisation-cluster_taxon.tsv", sep="\t", index=False, na_rep=".")
)

# %% [code]
greedy_taxids = (
    dbxrefs
    .loc[
        dbxrefs["supercluster_greedy"].notnull(),
        ['supercluster_component', 'supercluster_greedy', 'effectors', 'phibase', 'ncbi_taxid', "unique_sequence_id"]
    ]
    .drop_duplicates()
    .groupby("supercluster_greedy", as_index=False)
    .apply(map_fn)
    .reset_index(drop=True)
)

size = supercluster_lengths.groupby("supercluster_greedy")["cluster"].nunique().to_dict()
length = supercluster_lengths.groupby("supercluster_greedy")["cluster_length"].median().to_dict()
greedy_taxids["supercluster_greedy_size"] = greedy_taxids["supercluster_greedy"].apply(size.get)
greedy_taxids["supercluster_greedy_length"] = greedy_taxids["supercluster_greedy"].apply(length.get)
greedy_taxids

# %% [code]
(
    greedy_taxids
    .sort_values(["supercluster_component", "supercluster_greedy"])
    .to_csv("10-cluster_summarisation-greedy_taxon.tsv", sep="\t", index=False, na_rep=".")
)

# %% [code]
markov_taxids = (
    dbxrefs
    .loc[dbxrefs["supercluster_markov"].notnull()]
    [['supercluster_component', 'supercluster_markov', 'effectors', 'phibase', 'ncbi_taxid', "unique_sequence_id"]]
    .drop_duplicates()
    .groupby("supercluster_markov", as_index=False)
    .apply(map_fn)
    .reset_index(drop=True)
)

size = supercluster_lengths.groupby("supercluster_markov")["cluster"].nunique().to_dict()
length = supercluster_lengths.groupby("supercluster_markov")["cluster_length"].median().to_dict()
markov_taxids["supercluster_markov_size"] = markov_taxids["supercluster_markov"].apply(size.get)
markov_taxids["supercluster_markov_length"] = markov_taxids["supercluster_markov"].apply(length.get)

markov_taxids

# %% [code]
(
    markov_taxids
    .sort_values(["supercluster_component", "supercluster_markov"])
    .to_csv("10-cluster_summarisation-markov_taxon.tsv", sep="\t", index=False, na_rep=".")
)

# %% [code]
component_taxids = (
    dbxrefs
    .loc[dbxrefs["supercluster_component"].notnull()]
    [['supercluster_component', 'effectors', 'phibase', 'ncbi_taxid', "unique_sequence_id"]]
    .drop_duplicates()
    .groupby("supercluster_component", as_index=False)
    .apply(map_fn)
    .reset_index(drop=True)
)

size = supercluster_lengths.groupby("supercluster_component")["cluster"].nunique().to_dict()
length = supercluster_lengths.groupby("supercluster_component")["cluster_length"].median().to_dict()
component_taxids["supercluster_component_size"] = component_taxids["supercluster_component"].apply(size.get)
component_taxids["supercluster_component_length"] = component_taxids["supercluster_component"].apply(length.get)

component_taxids

# %% [code]
(
    component_taxids
    .sort_values(["supercluster_component"])
    .to_csv("10-cluster_summarisation-component_taxon.tsv", sep="\t", index=False, na_rep=".")
)

# %% [code]
phibase_clusters = set(dbxrefs.loc[dbxrefs["effectors"].notnull() | dbxrefs["phibase"].notnull(), "cluster"])
phibase_clusters.update(
    dbxrefs
    .loc[
        dbxrefs["supercluster_markov"].isin(dbxrefs.loc[dbxrefs["supercluster_markov"].notnull() & (dbxrefs["effectors"].notnull() | dbxrefs["phibase"].notnull()), "supercluster_markov"]),
        "cluster"
    ]
)

phibase_clusters.update(
    dbxrefs
    .loc[
        dbxrefs["supercluster_greedy"].isin(dbxrefs.loc[dbxrefs["supercluster_greedy"].notnull() & (dbxrefs["effectors"].notnull() | dbxrefs["phibase"].notnull()), "supercluster_greedy"]),
        "cluster"
    ]
)

# %% [code]
effector_clusters = set(dbxrefs.loc[dbxrefs["effectors"].notnull(), "cluster"])
effector_clusters.update(
    dbxrefs
    .loc[
        dbxrefs["supercluster_markov"].isin(dbxrefs.loc[dbxrefs["supercluster_markov"].notnull() & dbxrefs["effectors"].notnull(), "supercluster_markov"]),
        "cluster"
    ]
)

effector_clusters.update(
    dbxrefs
    .loc[
        dbxrefs["supercluster_greedy"].isin(dbxrefs.loc[dbxrefs["supercluster_greedy"].notnull() & dbxrefs["effectors"].notnull(), "supercluster_greedy"]),
        "cluster"
    ]
)

# %% [code]
(
    dbxrefs[dbxrefs["cluster"].isin(phibase_clusters)]
    .sort_values(["supercluster_component", "supercluster_markov", "supercluster_greedy", "cluster"])
    .to_csv("10-cluster_summarisation-dbxrefs_phibase.tsv", sep="\t", index=False, na_rep=".")
)

# %% [code]
(
    dbxrefs[dbxrefs["cluster"].isin(effector_clusters)]
    .sort_values(["supercluster_component", "supercluster_markov", "supercluster_greedy", "cluster"])
    .to_csv("10-cluster_summarisation-dbxrefs_effectors.tsv", sep="\t", index=False, na_rep=".")
)

# %% [code]
del dbxrefs

# %% [code]
sigs = pd.read_csv("10-cluster_summarisation-signatures_uniparc.tsv", sep="\t", na_values=".")

# %% [code]
(
    sigs[sigs["cluster"].isin(phibase_clusters)]
    .sort_values(["supercluster_component", "supercluster_markov", "supercluster_greedy", "cluster"])
    .to_csv("10-cluster_summarisation-signatures_phibase.tsv", sep="\t", index=False, na_rep=".")
)

# %% [code]
(
    sigs[sigs["cluster"].isin(effector_clusters)]
    .sort_values(["supercluster_component", "supercluster_markov", "supercluster_greedy", "cluster"])
    .to_csv("10-cluster_summarisation-signatures_effectors.tsv", sep="\t", index=False, na_rep=".")
)

# %% [code]
sigs[sigs["cluster"].isin(effector_clusters)]

# %% [code]
superclusters.to_csv("10-cluster_summarisation-superclusters.tsv", sep="\t", na_rep=".", index=False)
superclusters

# %% [code]
superclusters

# %% [code]
(
    clusters_taxids[clusters_taxids["cluster"].isin(phibase_clusters)]
    .sort_values(["supercluster_component", "supercluster_markov", "supercluster_greedy", "cluster"])
    .to_csv("10-cluster_summarisation-clusters_taxids_phibase.tsv", sep="\t", index=False, na_rep=".")
)

# %% [code]
(
    clusters_taxids[clusters_taxids["cluster"].isin(effector_clusters)]
    .sort_values(["supercluster_component", "supercluster_markov", "supercluster_greedy", "cluster"])
    .to_csv("10-cluster_summarisation-clusters_taxids_effectors.tsv", sep="\t", index=False, na_rep=".")
)

# %% [code]
(
    sigs[sigs["cluster"].isin(effector_clusters)]
    .sort_values(["supercluster_component", "supercluster_markov", "supercluster_greedy", "cluster"])
)

# %% [code]
no_function = clusters_taxids[clusters_taxids["cluster"].isin(effector_clusters) & ~clusters_taxids["cluster"].isin(set(sigs["cluster"]))]
no_function.to_csv("")

# %% [code]
no_function = clusters_taxids[clusters_taxids["cluster"].isin(effector_clusters) & ~clusters_taxids["supercluster_markov"].isin(set(sigs["supercluster_markov"]))]
no_function

# %% [code]
sigs[sigs["supercluster_markov"].isin(no_function["supercluster_markov"])]
