# Supplementary material for: Remote homology clustering identifies lowly conserved families of effector proteins in plant-pathogenic fungi
Source: Microb Genom. 2021 Sep 1;7(9):000637. doi: 10.1099/mgen.0.000637 (PMC8715435; doi:10.1099/mgen.0.000637)
Supplement: Supplementary material 12 [file mgen-7-0637-s0012.zip › supplementary_data_06-remeff_scripts/05b-best_10.py]

#!/usr/bin/env python3

import sys


def main():
    topn = 10
    infile = sys.argv[1]

    with open(infile, 'rb') as handle:

        selected = set()

        current_query = None
        last_lines = []
        for i, line in enumerate(handle):
            sline = line.strip().split(b"\t")
            key = (sline[0], sline[1])

            if current_query is None:
                current_query = sline[2]
                last_lines = [key]
            elif current_query == sline[2]:
                last_lines.append(key)
            else:
                selected.update(last_lines[:topn])
                current_query = sline[2]
                last_lines = [key]

        selected.update(last_lines[:topn])

    with open(infile, 'rb') as handle:
        outhandle = sys.stdout.buffer
        for line in handle:
            sline = line.strip().split(b"\t")

            key = (sline[0], sline[1])

            if key in selected:
                outhandle.write(line)

    return


if __name__ == "__main__":
    main()
