# Supplementary material for: Remote homology clustering identifies lowly conserved families of effector proteins in plant-pathogenic fungi
Source: Microb Genom. 2021 Sep 1;7(9):000637. doi: 10.1099/mgen.0.000637 (PMC8715435; doi:10.1099/mgen.0.000637)
Supplement: Supplementary material 12 [file mgen-7-0637-s0012.zip › supplementary_data_06-remeff_scripts/environment.yml]

name: remote_homology
channels:
  - conda-forge
  - bioconda
  - etetoolkit
  - defaults
dependencies:
  - ete3
  - pandas
  - python=3
  - numpy
  - jupyter
  - biopython
  - gawk
  - seaborn
  - networkx
  - graphviz
  - pygraphviz
  - mmseqs2==11.e1a1c
  - matplotlib-base
  - pip
  - pip:
    - 'git+https://github.com/darcyabjones/ffdb.git'
    - logomaker
  - openssl
  - certifi
  - nbconvert
  - graph-tool
  - wget
  - cairo
  - scipy
  - taxopy
  - hhsuite
  - clustalo
  - hmmer
  - fasttree
prefix: /home/ubuntu/.miniconda/envs/remote_homology
