# Supplementary material for: Remote homology clustering identifies lowly conserved families of effector proteins in plant-pathogenic fungi
Source: Microb Genom. 2021 Sep 1;7(9):000637. doi: 10.1099/mgen.0.000637 (PMC8715435; doi:10.1099/mgen.0.000637)
Supplement: Supplementary material 13 [file mgen-7-0637-s0013.fasta]

>PC_007UXN
----------------------------------------------------------------------------------------------------
----------MKFY---II-----T------------------------------------------FVMLISM----ACAKIWDG--CICRKGI-----
GQ------------------------------------PAS-----DDLQRLAC-HRA----APTFRTGPSFQLQHYR---------------------W
-------------------LNY--------NG-LWCWAR----------------E---------------SRTLTGEY------------------FHN
A------------------CKYY-------SV-------------TD--S-------CCVELDATG--T---AVV-----------DHSKGCG-------
-------------------------------------------------------------------------
>PC_07VKVV
----------------------------------------------------------------------------------------------------
--------MQLSYV---LL-----V------------------------------------------TSALIST----GYAKNWHF--CTCRQGR-----
GV------------------------------------IAS-----SAINDAAC-KKN----RGWGIA-GAFWNDHRN---------------------Y
-------------------EGY--------NG-NWCVAD----------------TG-------------ERRSINGPN------------------FHG
F------------------CRDA-------GA-------------VD--S-------CCVLTDVTN--T---FVT-----------DSSDGC--------
-------------------------------------------------------------------------
>PC_02S3U6
----------------------------------------------------------------------------------------------------
-------------M---NPAL--AM------------------------------------------VLLYLTT----ASAEDWDQ--CRCMKYP-----
ST-----------------------------------GTPN-----DCATIKAC-GSG----KHRAIS----I-----------------------YK--
-------------------N-------------GDIWCEK------------------------------TDVAINGPE------------------FYR
T------------------CYDL-------LQ--------------DP-K-------PNSEADS----C---CI--KGDRA-SDGCFK------------
-------------------------------------------------------------------------
>PC_05YC5A
----------------------------------------------------------------------------------------------------
--------MRFSLSQIALIGL--L------------------------------------------------GL----AHAEDWDS--CHCMRYPDT-Q-
--------------------------------------TAN-----WCATNFAC-GDM----GPGYTI-----------------------------K-P
G--------------------------------GDCSRL-------------------------------NGKSISGPD------------------FFN
V------------------CRKH-------DS--------------G--NREADSCCTRW--VD-G--V--VVQ--------SDGCF-------------
--------------K----------------------------------------------------------
>PC_039HM3
----------------------------------------------------------------------------------------------------
--------MRFSLTQIALIGL--L------------------------------------------------GL----AHAENWDS--CHCMRYPDT-Q-
--------------------------------------TAN-----WCATNFAC-GDM----GPGYTI-----------------------------K-P
G--------------------------------GDCSRL-------------------------------NGKSISGPD------------------FYN
V------------------CRKH-------DP--------------N--NGEADSCCTRW--VD-G--V--VVT--------SDGCF-------------
--------------K----------------------------------------------------------
>PC_01CKAS
----------------------------------------------------------------------------------------------------
-----------MADVSVSIGL--L------------------------------------------------GL----AHAEDWDS--CHCMRYPDT-Q-
--------------------------------------TAN-----WCATNFAC-GDM----GPGYTI-----------------------------K-P
G--------------------------------GDCSRL-------------------------------NGKSISGPD------------------FFN
V------------------CRKH-------DS--------------G--NREADSCCTRW--VD-G--V--VVQ--------SDGCF-------------
--------------K----------------------------------------------------------
>PC_0622N2
----------------------------------------------------------------------------------------------------
----------MKLT---TVIQ--LS------------------------------------------LLGFFSL----ASAESWDR--CFCHVL------
-------------------------------------GVQN-----SCATTKAC-AAF----NNRA------------------------------FD--
-------------------G-------------KDCVAEP------------------------------YNQKIQGPE------------------FHN
T------------------CLQF-------LG--------------G--------------ADS----C---CT--RVERV-GGPTFRSDGCKGT-----
-------------------------------------------------------------------------
>PC_006RD8
----------------------------------------------------------------------------------------------------
----------MKLT---TVIQ--LS------------------------------------------FLGFFNL----ASAESWDR--CFCHVR------
-------------------------------------GVQN-----SCATTKAC-AAF----SNRA------------------------------FD--
-------------------G-------------KDCVAEP------------------------------YNQKIRGPE------------------FHN
T------------------CLQF-------LG--------------G--------------ADS----C---CT--RVERV-GGPIFRSDGCKGT-----
-------------------------------------------------------------------------
>PC_073M0D
----------------------------------------------------------------------------------------------------
----------MKLT---TVIQ--LS------------------------------------------FLGFFSL----ASAESWDR--CFCHVR------
-------------------------------------GVQN-----SCATTKAC-AAF----TNRA------------------------------FD--
-------------------G-------------KDCVAEP------------------------------YNQKIQGPE------------------FHN
T------------------CLQF-------LG--------------G--------------ADS----C---CT--RVERV-GGPTFRSDGCKGT-----
-------------------------------------------------------------------------
>PC_05EC1A
----------------------------------------------------------------------------------------------------
----------MKLT---TVLQ--LS------------------------------------------FLGFFTL----ASAESWDR--CFCHVR------
-------------------------------------GVQN-----SCATTKAC-AAF----NNRA------------------------------FD--
-------------------G-------------KDCVAEP------------------------------YNQKIRGPE------------------FHN
T------------------CLQF-------LG--------------G--------------ADS----C---CT--RVERV-GGPTFRSDGCKGT-----
-------------------------------------------------------------------------
>PC_040X9Q
----------------------------------------------------------------------------------------------------
----------MKLT---TVLQ--LS------------------------------------------FLGFFTL----ASAESWDR--CFCHVR------
-------------------------------------GVQN-----SCATTKAC-AAF----NNRA------------------------------FD--
-------------------G-------------KDCVAEP------------------------------YNQKIQGPE------------------FHN
T------------------CLQF-------LG--------------G--------------ADS----C---CT--RVERV-GGPTFRSDGCKGT-----
-------------------------------------------------------------------------
>PC_0653MX
----------------------------------------------------------------------------------------------------
----------MKLT---TVIQ--LS------------------------------------------LLGFFSL----ASAESWDR--CFCHVR------
-------------------------------------GVQN-----SCATTKAC-AAF----NNRA------------------------------FD--
-------------------G-------------KDCVAEP------------------------------YNQKIRGPE------------------FHN
T------------------CLQF-------LG--------------G--------------ADS----C---CT--RVERV-GGPTFRSDGCKGT-----
-------------------------------------------------------------------------
>PC_00TUNG
---------------------------------------------------MA----FSYQQSYMAE---SDMRLPP---VTGVLAPI-----------H
QMSPSVFVMKLCIT------L--VF-------------------------------------------LTAVVS----VSAKAYKY--CCCAK-------
KH------------------------------------RGR-----WNCDNVAT-WAI----ISTDKY-------YFKKG-----------WRM-SPEVW
HLE----------------QNA---------P-IACR------------GC-----YAHASK------TLDDGMIGIKE------------------MSH
L------------------CYFY-------GG------T------GD--N-------ACFDPDPQR--I---PAG-----A-RND---------------
-------------------------------------------------------------------------
>PC_087ABI
----------------------------------------------------------------------------------------------------
--------MKFSSV---ATLL--PF-------------------------------------------IVPASA----VGEPSWKN--RLCCCAS-----
NN------------------------------------YVG-----WFGCMVP---TT----QAAANG-------RGDES-----------WVM-SKRKW
KYS----------------QGA---------P-LPCFSSEMELNPSERSSC-----YLYAVNQ---KG-KGNGFIDPHV------------------MNE
A------------------CGKR-------S---------------T--A-------FCFDPKDKT--P---YHN-------------------------
-------------------------------------------------------------------------
>PC_00EVW7
----------------------------------------------------------------------------------------------------
----------MAAVLKTF---------------------------------------------AL-A-FLLIQG----AQSKDHSS--HNCCLLT-----
P----------------------------------EGWIPR-----NDWTKAVC-EDR----WGSV----------------------------------
--------------------AD--F-----DG-VKCIQR-------------------------------PGNVISGDD------------------FFT
A------------------CKLYGYVNGYQ----------------------------QWQRGAGY----------------RGTCS-------------
-------------------------------------------------------------------------
>PC_05OLIA
----------------------------------------------------------------------------------------------------
--------MGTYTPTDFI---------------------------------------------VL-TPI-LIQQ----ISSKDHSS--HNCCLNT-----
P----------------------------------EGWIPR-----NDWTKAVC-AMR----WGSV----------------------------------
--------------------AT--F-----DG-VKCIQK-------------------------------PGNVISGDD------------------FYT
A------------------CKLYGATNGYGP---------------------------EWEKGAGY----------------RGTYS-------------
-------------------------------------------------------------------------
>PC_04X8UK
----------------------------------------------------------------------------------------------------
--------MAAAAFLKTL---------------------------------------------VL-A-FLLIQG----AQSKDHSS--HNCCLLT-----
V----------------------------------EGWVPR-----NDWTEAVC-TER----YGSV----------------------------------
--------------------AN--F-----DG-VKCIRK-------------------------------PGNEISGDD------------------FFA
A------------------CKLKGRLDGYA----------------------------QWERGSGY----------------RGTCS-------------
-------------------------------------------------------------------------
>PC_04AHGT
----------------------------------------------------------------------------------------------------
----------MSA----LKSI--IL------------------------------------------SSLLIGA----SQAKDHSS--HNCCINW-----
SKV------------------PGS---------NYNGWGVN-----WGLTHIAC-DHY----PGAAT---------------------------------
--------------------WN--E-----Q---TCN-----------------------------ENYNGAIAIGGGD------------------FIS
K------------------CQDA-------GQ------A-------NG-Y-------TRDQ---------------IGAGY-RGTC--------------
-------------------------------------------------------------------------
>PC_0534NU
----------------------------------------------------------------------------------------------------
----------MSA----IKSI--LL------------------------------------------SSLLIGA----VQAKDHSS--HNCCINW-----
SKV------------------PGS---------NYNGWGVN-----WGLTHIAC-DRY----PGAAT---------------------------------
--------------------WN--G-----Q---TCN-----------------------------ENYNGA--IGGDD------------------FMS
K------------------CQDA-------GV------A-------NG-Y-------TRDQ---------------IGAGY-RGTC--------------
-------------------------------------------------------------------------
>PC_0185Z0
----------------------------------------------------------------------------------------------------
----------MSA----LKSI--IL------------------------------------------SSLLIGA----SQAKDHSS--HNCCINW-----
SKV------------------PGS---------NYNGWGVN-----WGLTHIAC-DHY----PGAAT---------------------------------
--------------------WN--E-----Q---TCN-----------------------------ENYNG--AIGGGD------------------FIS
K------------------CQDA-------GQ------A-------NG-Y-------TRDQ---------------IGAGY-RGTC--------------
-------------------------------------------------------------------------
>PC_05U6EQ
----------------------------------------------------------------------------------------------------
----------MSA----TKSI--LL------------------------------------------SSFLIGA----VQAKDHSS--HNCCINW-----
SKV------------------PGS---------NYNGWGVN-----WGLTHIAC-DRY----PGEAT---------------------------------
--------------------WN--G-----Q---ICN-----------------------------ENYNGA--IGGGD------------------FMS
K------------------CQDA-------GV------A-------NG-Y-------TRDQ---------------IGAGY-RGTC--------------
-------------------------------------------------------------------------
>PC_065JMM
----------------------------------------------------------------------------------------------------
-----------------------MS------------------------------------------PLQPIGA----VQAKDHSS--HNCCINW-----
SKV------------------PDS---------NYNGWGVN-----WGLTHIAC-DRY----PGAAT---------------------------------
--------------------WN--G-----Q---TCN-----------------------------ENYNGA--IGGDD------------------FMS
K------------------CQDA-------GV------A-------NG-Y-------TRDQ---------------IGAGY-RGTC--------------
-------------------------------------------------------------------------
>PC_05ELHH
----------------------------------------------------------------------------------------------------
--------MTMPVTIKSL---------------------------------------------VL-SLLLAQAA-----YGKDHSS--HNCCLYT-----
P----------------------------------EGWIPV-----NDWTEAVC-AMR----WGSV----------------------------------
--------------------AT--F-----DG-VKCIQK-------------------------------PGNVISGDD------------------FYT
A------------------CKLYGETHGYGP---------------------------DWAKGAGY----------------RGTCS-------------
-------------------------------------------------------------------------
>PC_0792OC
----------------------------------------------------------------------------------------------------
--------MGTYTPANLI---------------------------------------------VF-TPV-LIQQ----ISSKDHSS--HNCCLHT-----
P----------------------------------EGWIPV-----NDWTKAVF-AMR----WGSVA---------------------------------
---------------------T--F-----DG-VKCIQK-------------------------------PGNVISGDD------------------FYT
A------------------CKLYGYNAGYRD---------------------------DWEKGAGY----------------RGTCS-------------
-------------------------------------------------------------------------
>PC_051N90
----------------------------------------------------------------------------------------------------
----------MQFSLKAL---------------------------------------------SL-FLFLAQAA----HGSKDHSS--HNCCLHT-----
P----------------------------------EGWIPV-----NDWTKAVC-AMR----WGSV----------------------------------
--------------------AT--F-----DG-VKCIQK-------------------------------PGNVISGDD------------------FYT
A------------------CKLYGYNAGYRD---------------------------DWEKGAGY----------------RGTCS-------------
-------------------------------------------------------------------------
>PC_041LFM
----------------------------------------------------------------------------------------------------
----------MQLFLKAL---------------------------------------------GL-CLFLAQAA----HGSKDHSS--HNCCLHT-----
P----------------------------------EGWIPV-----NDWTKAVC-AMR----WGSV----------------------------------
--------------------AT--F-----DG-VKCIQK-------------------------------PGNVISGDD------------------FYT
A------------------CKLYGYNAGYRD---------------------------DWEKGAGY----------------RGTCS-------------
-------------------------------------------------------------------------
>PC_013KT5
----------------------------------------------------------------------------------------------------
----------MEVTLKAL---------------------------------------------AL-GLFLAQAA----HGSKDQGS--HNCCLST-----
P----------------------------------EGWILR-----NDWTKAVC-AMR----WGSV----------------------------------
--------------------AT--F-----DG-VKCTQK-------------------------------PGNVISGDD------------------FYT
A------------------CKLYGATNGYGP---------------------------EWEKGAGY----------------RGTCS-------------
-------------------------------------------------------------------------
>PC_04QUHR
----------------------------------------------------------------------------------------------------
----------MEVTLKAL---------------------------------------------AL-GLFLAQAA----HGSKDHSS--HNCCLNT-----
P----------------------------------EGWIPR-----NDWTKAVC-AMR----WGSV----------------------------------
--------------------AT--F-----DG-VKCIQK-------------------------------PGNVISGDD------------------FYT
A------------------CKLYGATNGYGP---------------------------EWEKGAGY----------------RGTYS-------------
-------------------------------------------------------------------------
>PC_01UIWH
----------------------------------------------------------------------------------------------------
----------MQLSLKAL---------------------------------------------GL-GLFLAQAA----HGSKDHSS--HNCCLHT-----
L----------------------------------EGWIPV-----NDWTKGVC-AMR----WGSV----------------------------------
--------------------AT--F-----DG-VKCIQK-------------------------------PGNVISDDD------------------FFT
A------------------CKLYGYNAGYRD---------------------------DWEKGAGY----------------RGTCS-------------
-------------------------------------------------------------------------
>PC_031VTT
----------------------------------------------------------------------------------------------------
----------MQFSLKAL---------------------------------------------GF-FLFLAQAA----HGSKDHSS--HNCCLHT-----
P----------------------------------EGWIPV-----NDWTKAVC-AMR----WGSV----------------------------------
--------------------AT--F-----DG-VKCIQK-------------------------------PGNVISGDD------------------FYT
A------------------CKLYGYNAGYRD---------------------------DWEKGAGY----------------RGTCS-------------
-------------------------------------------------------------------------
>PC_03VU12
----------------------------------------------------------------------------------------------------
----------MQLFLKAL---------------------------------------------GL-CLFLAQAA----YGSKDHSS--HNCCLHT-----
P----------------------------------EGWIPV-----NDWTKAVC-AMR----WGSV----------------------------------
--------------------AT--F-----DG-VKCIQK-------------------------------PGNVISGDD------------------FFT
A------------------CKLYGYNAGYRD---------------------------DWEKGAGY----------------RGTCS-------------
-------------------------------------------------------------------------
>PC_05OT82
----------------------------------------------------------------------------------------------------
----------MEVTLKAL---------------------------------------------AL-GLFLAQAA----HGSKDHSS--HNCCLNT-----
P----------------------------------EGWIPR-----NDWTKAVC-AMR----WGSV----------------------------------
--------------------AT--F-----DD-VKCIQK-------------------------------PGNVISGDD------------------FYT
A------------------CKLYGATNGYGP---------------------------EWEKGAGY----------------RGTYS-------------
-------------------------------------------------------------------------
>PC_02ABCB
----------------------------------------------------------------------------------------------------
----------MATSIKSL---------------------------------------------VL-ACFLIQAA-----QSKDHSS--HNCCLNT-----
F----------------------------------EGWIPR-----NDWTKAVC-AKR----WGSV----------------------------------
--------------------AT--F-----DG-VKCIQK-------------------------------PGNVISGDD------------------FFT
A------------------CKLYGRMHGYGP---------------------------EWEIGAGY----------------RGTCS-------------
-------------------------------------------------------------------------
>PC_02VPL0
----------------------------------------------------------------------------------------------------
----------MAAVLKTF---------------------------------------------AL-A-FLFIQG----AQSKDHSS--HNCCLLT-----
P----------------------------------EGWIPR-----NDWTKAVC-EDR----WGSV----------------------------------
--------------------AT--F-----DG-VKCIQK-------------------------------PGNVISGDD------------------FFT
A------------------CKLYGLVNGYE----------------------------QWERGAGY----------------RGTCS-------------
-------------------------------------------------------------------------
>PC_048E0Z
----------------------------------------------------------------------------------------------------
----------MAAVLKTF---------------------------------------------AL-A-FLLIQG----AQSKDHSS--HNCCLLT-----
A----------------------------------EGWIPR-----NDWTKAVC-EER----WGSV----------------------------------
--------------------AT--F-----DG-VKCIQK-------------------------------PGNVISGDD------------------FFT
A------------------CKLYGYINGYQ----------------------------QWERGAGY----------------RGTCS-------------
-------------------------------------------------------------------------
>PC_076AGS
----------------------------------------------------------------------------------------------------
----------MAAFLKTL---------------------------------------------AL-A-FLLVQV----AESKDHSS--HNCCLLT-----
A----------------------------------EGWIPR-----NDWTKAVC-EDR----WGSV----------------------------------
--------------------AT--F-----DG-VKCIQK-------------------------------PGNVISGDD------------------FFT
A------------------CKLYGLVNGYE----------------------------QWERGAGY----------------RGTCS-------------
-------------------------------------------------------------------------
>PC_02SKBF
----------------------------------------------------------------------------------------------------
----------MAAVLKTI---------------------------------------------AL-A-FLLIQG----AQSKDHSS--HNCCLLT-----
A----------------------------------EGWIPR-----NDWTKAVC-EER----WGSV----------------------------------
--------------------AT--F-----DG-VKCIQK-------------------------------PGNVISGDD------------------FFT
A------------------CKLYGYINGYQ----------------------------QWERGAGY----------------RGTCS-------------
-------------------------------------------------------------------------
>PC_03IUAD
----------------------------------------------------------------------------------------------------
---------MIAASLKAL---------------------------------------------A--LTLLFAHA----AYAKDHSS--HNCCLLT-----
G----------------------------------EGWTPM-----NDWTREVC-AER----WGSV----------------------------------
--------------------AT--F-----DG-VKCIQK-------------------------------PGNIISGDD------------------FAT
A------------------CKLKGNLSGFR----------------------------DWQKGAGY----------------RGTC--------------
-------------------------------------------------------------------------
>PC_06USXV
----------------------------------------------------------------------------------------------------
----------MEVTIKAL---------------------------------------------AL-GLFLAQAA----HGSKDHSS--YNCCLNT-----
P----------------------------------EGWIPR-----NDWTKAVC-AMR----WGSV----------------------------------
--------------------AT--F-----DG-VKCIQK-------------------------------PGNVINGDD------------------FYT
A------------------CKLYGATNGYGL---------------------------EWEKGA------------------------------------
-------------------------------------------------------------------------
>PC_00ULAI
----------------------------------------------------------------------------------------------------
--------MGTYTPANLI---------------------------------------------VF-TPV-LIQQ----ISSKDHSS--HNCCLHT-----
P----------------------------------EGWIPV-----NDWTKAVF-AMR----WGSVH---------------------------------
-------------------QAT--F-----DG-VKCIQK-------------------------------PGNVISGDD------------------FYT
A------------------CKLYGYNAGYRD---------------------------DWEKGAGY----------------RGTCS-------------
-------------------------------------------------------------------------
>PC_05FLMV
----------------------------------------------------------------------------------------------------
--------MGTYTPANLI---------------------------------------------AS-TPV-LIRQ----ISSKDHSS--HNCCLHT-----
P----------------------------------EGWIPV-----NDWTKAVC-AMR----WGSVH---------------------------------
-------------------QAT--F-----DG-VKCIQK-------------------------------PGNVISGDD------------------FYT
A------------------CKLYGYNAGYRD---------------------------DWEKGAGY----------------RGTCS-------------
-------------------------------------------------------------------------
>PC_06TASQ
----------------------------------------------------------------------------------------------------
--------MGTYTPANLI---------------------------------------------AS-TPV-LIQQ----ISSKDHSS--HNCCLHT-----
P----------------------------------EGWIPV-----NDWTKAVC-AMR----WGSVH---------------------------------
-------------------QAT--F-----DG-VKCIQK-------------------------------PGNVISGDD------------------FFT
A------------------CKLYGYNAGYRD---------------------------DWEKGAGY----------------RGTCS-------------
-------------------------------------------------------------------------
>PC_022BVB
----------------------------------------------------------------------------------------------------
--------MKTTII---LA-L--SA------------------------------------------L-SGFAL----AGKDHSEH--NCCFRND-----
------------R--------------------TGGTWATH-----PDLTKAAC-GDF----PQG--T----YDN-GV----------------------
-----------------------------------CTEN------------------------------INIRRIDGDA------------------FFA
A------------------CKSH-------SE------D-------V--H-------IVDKS---------------------------------NVGAG
-YRGT---------C----------------------------------------------------------
>PC_01GL0Z
----------------------------------------------------------------------------------------------------
------MRST-SIV---TA-L--VL------------------------------------------T-LGAQV----VSAAKHDF--LICCQRN-----
------------P--------------------STGVWSPN-----LALTELVC-KAL----YPNDGE----YRQ-NA----------------------
-----------------------------------CYGV------------------------------H--TELYGDD------------------FWT
N------------------CRNV-------GS------Q-------D--R-------G------------------------------------------
-------------------------------------------------------------------------
>PC_06I2IK
----------------------------------------------------------------------------------------------------
-------MLNIKSVLISI-----LL------------------------------------------VGAVQAQ----DPADDSKH--NCCLHIK-----
NA-------------------------------SDAWWLTN-----PDITEEVC-KKF----KDDAKF--------------------------------
------------------------------DG-ETCN----------------------------------GDSIDDAE------------------WKS
K------------------CKEYGTFLGWTDE-----------------RVGAGHNGTCYPIDN------------------------------------
-------------------------------------------------------------------------
>PC_00UMUL
----------------------------------------------------------------------------------------------------
-------MMSIKYLLFSV-----LL------------------------------------------VGAVQAE----DSKDLSKH--NCCLHIK-----
DA-------------------------------SDAWWMTN-----PDITKEVC-KSY----HKDVAQ--------------------------------
--------------------FD--S-----KT-GTCNEH-------------------------------KNGTIKDAD------------------CKS
K------------------CKIYGTSLGWTDD-----------------RVGAGYDATCYPIDV------------------------------------
-------------------------------------------------------------------------
>PC_02858J
----------------------------------------------------------------------------------------------------
-------MMTIKSLVLSV-----LL------------------------------------------IGAVKSE----DAKDLSKH--NCCLHIK-----
NA-------------------------------SDAWWMTN-----PDVTKEVC-QSY----YKDVAK--------------------------------
--------------------FD--S-----ET-GTCNEH-------------------------------KNGTINGAD------------------WKS
K------------------CKIYGTSLGWTDD-----------------RVGAGHDATCYPIDA------------------------------------
-------------------------------------------------------------------------
>PC_049FZ7
----------------------------------------------------------------------------------------------------
-------MMSIKYLLFSV-----LL------------------------------------------VGAVQAE----DSKNLSKH--NCCLHIK-----
DA-------------------------------SDAWWMTN-----PDITKEVC-KSY----YKDVAQ--------------------------------
--------------------FD--S-----KT-GTCNEH-------------------------------KNGTIKDVD------------------WKS
K------------------CKIYGTSLGWTDD-----------------RVGAGYDATCYPIDA------------------------------------
-------------------------------------------------------------------------
>PC_018P4D
----------------------------------------------------------------------------------------------------
-------MMAIKSLVLSV-----LL------------------------------------------IGAVKSE----DAKDLSKH--NCCLHIK-----
NA-------------------------------SDAWWMTN-----PDVTKEVC-QSY----YKDVAK--------------------------------
--------------------FD--S-----ET-GTCNEH-------------------------------KNGTINGAD------------------WKS
K------------------CKIYGTSLGWTDD-----------------RVGAGHDATCYPIDA------------------------------------
-------------------------------------------------------------------------
>PC_05D47N
----------------------------------------------------------------------------------------------------
-------MMAIKSLVLSV-----LL------------------------------------------IGAVKSE----DAKDLSKH--NCCLHIK-----
NA-------------------------------SDAWWMTN-----PDVTKEVC-QSY----YKDVAK--------------------------------
--------------------FD--S-----ET-GTCNEH-------------------------------KNGTINVAD------------------WKS
K------------------CKIYGTSLGWTDD-----------------RVGAGHNATCYPIDA------------------------------------
-------------------------------------------------------------------------
>PC_073T3K
----------------------------------------------------------------------------------------------------
-------MMSIKYLLFSV-----LL------------------------------------------VGAVQAE----DSKDLSKH--NCCLHIK-----
DA-------------------------------SDAWWMTN-----LDITKEVC-KSY----YKDVAQ--------------------------------
--------------------FN--S-----KT-GTCNEH-------------------------------KNGTIKDAD------------------WKS
K------------------CKIYGTSLGWTDN-----------------RVGAGYGATCYPIDA------------------------------------
-------------------------------------------------------------------------
>PC_00DA6L
----------------------------------------------------------------------------------------------------
-------MMSIKSLVLSL-----LL------------------------------------------IGAVQGE----DAKDLSKH--NCCLHIK-----
NA-------------------------------SDAWWLTN-----PDVTKEVC-ESY----YKDVTQ--------------------------------
--------------------FD--S-----KT-GTCDEH-------------------------------KNGTISDAD------------------WKS
K------------------CKIYGTSLGWADD-----------------RVGAGHDATCYPIDA------------------------------------
-------------------------------------------------------------------------
>PC_02XDZ8
----------------------------------------------------------------------------------------------------
-------MMSIKYLLFSV-----LL------------------------------------------IGAVQAE----DSKDLSKH--NCCLHIK-----
DA-------------------------------SDAWWMTN-----PDITKEVC-KSY----YKDIAQ--------------------------------
--------------------FD--S-----KT-GTCNEH-------------------------------KNGTIKDVD------------------WKS
K------------------CKIYGTSLGWTDD-----------------RVGAGYDATCYPIDA------------------------------------
-------------------------------------------------------------------------
>PC_04DG10
----------------------------------------------------------------------------------------------------
-------MMSIKYLLFSV-----LL------------------------------------------VGAVQAE----DSKDLSKH--NCCLHVK-----
DA-------------------------------SDAWWMTN-----PDITKEVC-KSY----YKDVAQ--------------------------------
--------------------FD--S-----KT-GTCNEH-------------------------------KNGTIKDVD------------------WKS
K------------------CKIYGTSLGWTDD-----------------RVGAGYDATCYPIDA------------------------------------
-------------------------------------------------------------------------
>PC_00IK5H
----------------------------------------------------------------------------------------------------
-------MMSIKYLLFSV-----LL------------------------------------------VGAVQAE----DSKDLSKH--NCCLHVK-----
DA-------------------------------SDAWWMIN-----PDITKEVC-KSY----YKDVAQ--------------------------------
--------------------FD--S-----KT-GTCNEH-------------------------------KNGTIKDVD------------------WKS
K------------------CKIYGTSLGWTDD-----------------RVGAGYDATCYPIDA------------------------------------
-------------------------------------------------------------------------
>PC_038P63
----------------------------------------------------------------------------------------------------
-------MMSIKYLLFSV-----LL------------------------------------------VGAVQAE----DAKDLSKH--NCCLHIK-----
DA-------------------------------SDAWWMTN-----PDITKEVC-KSY----YKDVAQ--------------------------------
--------------------FD--S-----KT-GTCNEH-------------------------------KNGTIKDAD------------------WKS
K------------------CKIYGTSLGWTDD-----------------RVGAGYDATCYPIDA------------------------------------
-------------------------------------------------------------------------
>PC_06QR9Y
----------------------------------------------------------------------------------------------------
-------MMSIKYLLFSV-----LL------------------------------------------VEAVQAE----DSKGLSKH--NCCLHIK-----
DA-------------------------------SDAWWMTN-----PDITKEVC-KSY----YKDVAQ--------------------------------
--------------------FD--R-----KT-GTCNEH-------------------------------KNGTIKDVD------------------WKS
K------------------CKIYGTSLGWTDD-----------------RVGAGYDATCYPIDA------------------------------------
-------------------------------------------------------------------------
>PC_00LZ0P
----------------------------------------------------------------------------------------------------
--------MTIKSFVLSC-----LL------------------------------------------IGAVHAE----DAKDLSKH--NCCLHIK-----
DA-------------------------------SDAWWMTN-----PDVTKEVC-QSY----YNNIAQ--------------------------------
--------------------FD--S-----KT-GTCDEH-------------------------------KNGTIKDAD------------------WKS
K------------------CKIYGTSLGWTDD-----------------RVGAGHDATCYPIDA------------------------------------
-------------------------------------------------------------------------
>PC_03PK3U
----------------------------------------------------------------------------------------------------
--------MSVKYLLFSV-----LL------------------------------------------VGPVQAE----DSKDLSKH--NCCLHIK-----
DA-------------------------------SDAWWMTN-----PDITKEVC-KSY----YKDVAQ--------------------------------
--------------------FD--N-----KT-GTCNEH-------------------------------KNGTINDVD------------------WKS
K------------------CKIYGTSLGWTDD-----------------RVGAGYDATCYPIDA------------------------------------
-------------------------------------------------------------------------
>PC_03X3KG
----------------------------------------------------------------------------------------------------
--------MSVKYLLFSV-----LL------------------------------------------VGAVQAE----DSKDLSKH--NCCLHIK-----
DA-------------------------------SDAWWMTN-----PDITKEVC-KSY----YKDVAQ--------------------------------
--------------------FD--N-----KT-GTCNEH-------------------------------KNGTINDVD------------------WKS
K------------------CKIYGTSLGWTDD-----------------RVGAGYDATCYPIDA------------------------------------
-------------------------------------------------------------------------
>PC_0159PG
----------------------------------------------------------------------------------------------------
--------MSIKYLLFSI-----LL------------------------------------------VGAVQAG----DSKDLSKH--NCCLHIK-----
DA-------------------------------SDAWWMTN-----PDITKEVC-KSY----YKDVAQ--------------------------------
--------------------FD--S-----KT-GTCNEH-------------------------------KNGTINDVD------------------WKS
K------------------CKIYGTSLGWTDD-----------------RVGAGYDATCYPLDA------------------------------------
-------------------------------------------------------------------------
>PC_040U4D
----------------------------------------------------------------------------------------------------
--------MSIKYLLFSV-----LL------------------------------------------VGAVQAE----DSKDLSKH--NCCLHIK-----
DA-------------------------------SDAWWMTN-----PDITKEAC-KSY----YKDVAQ--------------------------------
--------------------FD--S-----KT-GTCNEH-------------------------------KNGTIKDVH------------------WKS
K------------------CKIYGTSLGWTDD-----------------RVGAGYDATCYPIDA------------------------------------
-------------------------------------------------------------------------
>PC_03DHX2
----------------------------------------------------------------------------------------------------
--------MSIKYLLFSV-----LL------------------------------------------VGAVQAE----DSKDLSKH--NCCLHIK-----
DA-------------------------------SDAWWMTN-----PDITKEAC-KSY----YKDVAQ--------------------------------
--------------------FD--S-----KT-GTCNEH-------------------------------KNGTINDVD------------------WKS
K------------------CKIYGTSLGWTDD-----------------RGGAGYDATCYPIDA------------------------------------
-------------------------------------------------------------------------
>PC_05SE4Z
----------------------------------------------------------------------------------------------------
--------MSIKYLLFSV-----LL------------------------------------------VRAVQAE----DSKDLSKH--NCCLHIK-----
DA-------------------------------SDAWWMTN-----PDITKEAC-KSY----YKDVAQ--------------------------------
--------------------FD--S-----KT-GTCNEN-------------------------------KNGTIKDVH------------------WKS
K------------------CKIYGTSLGWTDD-----------------RVGAGYDATCYPIDA------------------------------------
-------------------------------------------------------------------------
>PC_00J2JW
----------------------------------------------------------------------------------------------------
--------MTIKSFVLSC-----LL------------------------------------------IGAVHAE----DAKDLSKH--NCCLHIK-----
DA-------------------------------SDAWWMTN-----PDVTKEVC-QSY----YKDVAQ--------------------------------
--------------------FD--S-----KT-GTCDEH-------------------------------KNGTIKNAD------------------WKS
K------------------CKIYGTSLGWTDD-----------------RVGAGHDATCYPIDA------------------------------------
-------------------------------------------------------------------------
>PC_02T5LN
----------------------------------------------------------------------------------------------------
--------MAIKSFVLSC-----LL------------------------------------------IGAVHAE----DAKDLSKH--NCCLHIK-----
DA-------------------------------SDAWWMTN-----PDVTKEVC-QSY----YKDVAQ--------------------------------
--------------------FD--S-----KT-GTCDEH-------------------------------KNGTIKDAD------------------WKS
K------------------CKIYGTSLGWTDD-----------------RVGAGHDATCYPIDA------------------------------------
-------------------------------------------------------------------------
>PC_01TFLH
----------------------------------------------------------------------------------------------------
--------MSIKYLLFSI-----LL------------------------------------------VGAVQAE----DAKDLSKH--NCCLHIK-----
DA-------------------------------SDAWWMTN-----PDITKEVC-KSY----YKDVAQ--------------------------------
--------------------FN--S-----KT-GTCNEH-------------------------------KNGTIKDAD------------------WKS
K------------------CKIYGTSLGWTDN-----------------RVGAGYDATCYPIDA------------------------------------
-------------------------------------------------------------------------
>PC_007N1B
----------------------------------------------------------------------------------------------------
-------MMSIKYLLFSV-----LL------------------------------------------VGAVQ----------------------------
---------------------------------ADAWWMTN-----PDITKEVC-KSY----YKDVAQ--------------------------------
--------------------FD--S-----KT-GTCNEH-------------------------------KNGTIKDAD------------------WKS
K------------------CKIYGTSLGWTDD-----------------RVGAGYDATCYPIDA------------------------------------
-------------------------------------------------------------------------
>PC_04OD9C
----------------------------------------------------------------------------------------------------
-----------------MRFI--SA------------------------------------------IPFILSL----ATADWYDE--CDCHS-P-----
-----------------------D---------STGTWGYN-----WELTFFTC-VEG----RG--R---------------------------------
--------------------YI--K-----ET-GRWSS--------------------------------------------------------------
----------------------------------------------------------------------------------------------------
-------------------------------------------------------------------------
>PC_02QUC9
----------------------------------------------------------------------------------------------------
-----------------MRFI--SA------------------------------------------IPFILSL----ATADWYDE--CDCHS-P-----
-----------------------D---------STGTWGYN-----WELTFFTC-VEG----RG--R---------------------------------
--------------------YI--K-----ET-GRCRSGR--------------P---------------N-GFIGGEE------------------W--
----------------------------------------------------------------------------------------------------
-------------------------------------------------------------------------
>PC_05JLO1
----------------------------------------------------------------------------------------------------
-------------MRLLIT-----L------------------------------------------MPFLLPV-----MASDHKQ--CDCQVNN-----
G----------------------------------KGWEYD-----WQLTFNAC-VDN----YSR-------------------------------TA--
-------------------EYD--T-----GA-GRVSTT-------------------------------------------------------------
----------------------------------------------------------------------------------------------------
-------------------------------------------------------------------------
>PC_08CQAE
----------------------------------------------------------------------------------------------------
-------------MRPLFA----LL------------------------------------------PVILPVVA---LNHHWHDL--CACHSKD-----
A---------------------------------KGKLIYN-----WQLTMQVC-RDN----YQC-------------------------------SA--
-------------------EYD--H-----GL-GDVLHCN------------------------------------------------------------
----------------------------------------------------------------------------------------------------
-------------------------------------------------------------------------
>PC_04RWF3
------------------------------------------------------------------------MQYLS-----AVL--------ALFGTLY
VSFSHTVHDVNHDN----------------------------------------------------TLITDSNS----AIAGKHHN--CGCNVRG-----
--------------------------------------AYS-----EELSQATC-ALW----GATQ----------------------------------
------------IH----THFD--G--------HSCVDKG------------------------------IGRGIDGQP------------------WEN
T------------------CRQAWQIN-FGGNPN------------DVEG-------HCWH---------------------------------------
-------------------------------------------------------------------------
>PC_032VQP
------------------------------------------------------------------------MRYLS-----AVL--------ALFGTLY
VSCSHTVHDVNHGN----------------------------------------------------TLITNSNS----AIAGKHHN--CGCNVRG-----
--------------------------------------AYS-----EELSQATC-ALW----GATQ----------------------------------
------------IH----THFD--G--------HSCVDKG------------------------------VGRGIDGQP------------------WEN
T------------------CRQAWQIN-FGGNPK------------DVEG-------HCWH---------------------------------------
-------------------------------------------------------------------------
>PC_0525ZF
------------------------------------------------------------------------MRYLS-----AVL--------ALFG---
------------------------------------------------------------------------TL----AIAGKHHN--CGCNVRG-----
--------------------------------------AYS-----EELSQATC-ALW----GATQ----------------------------------
------------IH----THFD--G--------HSCVDKG------------------------------IGRGIDGQP------------------WEN
T------------------CRQAWQIN-FGGNPN------------DVEG-------HCWH---------------------------------------
-------------------------------------------------------------------------
>PC_02GJEN
------------------------------------------------------------------------MQYLS-----AVL--------ALFG---
------------------------------------------------------------------------TL----AIAGKHHN--CGCNVRG-----
--------------------------------------AYS-----EELSQATC-ALW----GATQ----------------------------------
------------IH----THFD--G--------HSCIDKG------------------------------IGRGIDGQP------------------WEN
T------------------CRQAWQIN-FGGNPN------------DVEG-------HCWH---------------------------------------
-------------------------------------------------------------------------
>PC_05PU9V
------------------------------------------------------------------------MRYLS-----AVL--------ALFG---
------------------------------------------------------------------------TL----AIAGKHHN--CGCNVRG-----
--------------------------------------AYS-----EELSQATC-ALW----GATQ----------------------------------
------------IH----THFD--G--------HSCVDKG------------------------------LGRGIDGQP------------------WEN
T------------------CRQAWQIN-FGGNPN------------DVEG-------HCWH---------------------------------------
-------------------------------------------------------------------------
>PC_068RVN
------------------------------------------------------------------------MQYLS-----AIL--------ALFG---
------------------------------------------------------------------------TL----AIAGKHHN--CGCNVRG-----
--------------------------------------AYS-----EELSQATC-ALW----GATQ----------------------------------
------------IH----THFD--G--------HSCVDKG------------------------------IGRGIDGQP------------------WEN
T------------------CRQAWQIN-FGGNPN------------DVEG-------HCWH---------------------------------------
-------------------------------------------------------------------------
>PC_0292A6
------------------------------------------------------------------------MQYLS-----AVL--------ALFG---
------------------------------------------------------------------------TL----AIAGKHHN--CGCNVRG-----
--------------------------------------DYS-----EELSQATC-ALW----GATQ----------------------------------
------------IH----THFD--G--------HSCVDKG------------------------------IGRGIDGQP------------------WEN
T------------------CRQAWQIN-FGGNPN------------DVEG-------HCWH---------------------------------------
-------------------------------------------------------------------------
>PC_04ZI8X
------------------------------------------------------------------------MQYLS-----AVL--------ALFG---
------------------------------------------------------------------------TL----AIAGKHHN--CGCHVRG-----
--------------------------------------AYS-----EELSQATC-ALW----GATQ----------------------------------
------------IH----THFD--G--------HSCVDKG------------------------------IGRGIDGQP------------------WEN
T------------------CRQAWQIN-FGGNPN------------DVEG-------HCWH---------------------------------------
-------------------------------------------------------------------------
>PC_01CTOJ
------------------------------------------------------------------------MQYLS-----AVL--------ALFG---
------------------------------------------------------------------------TL----AIAGKHHN--CGCNVRG-----
--------------------------------------AYS-----EELSQATC-ALW----GATQ----------------------------------
------------IH----THFD--G--------HSCVDKG------------------------------IGRGIDGQP------------------WEN
T------------------CRQAWQIN-FGGDPN------------DVEG-------HCWH---------------------------------------
-------------------------------------------------------------------------
>PC_01XP61
------------------------------------------------------------------------MQYLS-----AVL--------ALFG---
------------------------------------------------------------------------TL----AIAGKHHN--CGCNVRG-----
--------------------------------------AYS-----EELSQATC-ALW----GATQ----------------------------------
------------IH----THFD--G--------HSCVDKG------------------------------IGRGIDGQP------------------WEN
T------------------CRQAWQIN-FGGNPN------------DVEG-------HCWH---------------------------------------
-------------------------------------------------------------------------
>PC_004WIU
------------------------------------------------------------------------MQYLS-----AVL--------ALFG---
------------------------------------------------------------------------TL----AIAGKHHN--CGCNVRG-----
--------------------------------------AYS-----EELSQATC-ALW----GATQ----------------------------------
------------IH----THFD--G--------HSCVDKG------------------------------VRRGIDGQP------------------WEN
T------------------CRQAWQIN-FGGNPN------------DVEG-------HCWH---------------------------------------
-------------------------------------------------------------------------
>PC_01204B
----------------------------------------------------------------------------------------------------
-------------MRLLIT-----L------------------------------------------MPFLLPV-----MASDHKQ--CDCQVNN-----
G----------------------------------KGWEYD-----WQLTFNAC-VDN----YSR-------------------------------TA--
-------------------EYD--T-----GA-GRCIANP-------------------------------HTRLDGDR------------------FYN
N------------------CKFL-------AK------N--------G-Y-------YPVVNG-A---I----DT-----------------TQPKLTAQ
QG---------------------GSGC------------YN--------------------------------
>PC_03T3PM
----------------------------------------------------------------------------------------------------
--------MKSIAILAAFG----LL------------------------------------------PFSDVLA-----DSQSWAQ--CSCSVWT-----
P---------------------------------SGGWGYD-----WQLTYNAC-INN----YDGA------------------------------IA--
-------------------KYD--H-----TL-GRCTGTA-------------------------------GNTIDGAR------------------WFG
D------------------CQIQ-------AS------D--------G-Y-------FPVTYG-F---I----DM-----------------TQPVMTEE
ADN------------VRGYCTNSS-------------------------------------------------
>PC_050115
----------------------------------------------------------------------------------------------------
--------MKFSASTVLFA-A--LG------------------------------------------VFFAPGV-----AADPHYE--CSCSTWN-----
G----------------------------------RGWTYD-----WQLTFNAC-KNN----YEG-------------------------------EA--
-------------------NYN--H-----GQ-GRCKWFS-------------------------------HKRVDGDD------------------WNR
V------------------CEAQ-------AR------D--------G-Y-------YPVAND-V---I----DS-----------------TQPKITGK
SG--------------HGFCKR---------------------------------------------------
>PC_00VHHZ
----------------------------------------------------------------------------------------------------
--------MKFSASTLLFA-A--IG------------------------------------------AFFAPGV-----AADPHYE--CSCSTWN-----
G----------------------------------RGWTYD-----WQLTFNAC-KNN----YEG-------------------------------EA--
-------------------NYN--H-----GQ-GRCKWFS-------------------------------HKRVDGDD------------------WNH
V------------------CEAQ-------AR------D--------G-Y-------YPVAND-V---I----DS-----------------TQPKITGK
SG--------------HGFCKR---------------------------------------------------
>PC_01E5YS
----------------------------------------------------------------------------------------------------
--------MKFSASTILFA-A--LG------------------------------------------AFFAPGV-----AADPHYE--CSCSTWN-----
G----------------------------------RGWTYD-----WQLTFNAC-KNN----YEG-------------------------------EA--
-------------------NYN--H-----GQ-GRCKWFS-------------------------------HRRVEGDD------------------WNH
V------------------CEAQ-------AR------D--------G-Y-------YPVAND-V---I----DS-----------------TQPKITGK
SG--------------HGFCKR---------------------------------------------------
>PC_085T9E
----------------------------------------------------------------------------------------------------
--------------MRAFS----LL------------------------------------------AFLLPFV-----AAAEHRQ--CSCQTRT-----
T---------------------------------GQDWIHN-----ANLTRIVC-GLN----FYD-------------------------------QA--
-------------------KWD--D-----GS-ERCIAFS-------------------------------HQRIDGDL------------------WNG
D------------------CIQH-------GV------V--------N-G-------YHTFTD-GY--L----DE-----------------TTPLRHVD
WAV---------GDCFHT-------------------------------------------------------
>PC_02HO2Q
----------------------------------------------------------------------------------------------------
-------------MRFAIT-----L------------------------------------------LPFILPV-----LASDHKQ--CDCQINN-----
G----------------------------------NGWKYD-----WQLTFNVC-ADN----YEK-------------------------------TA--
-------------------EYD--N-----GA-GRCIANP-------------------------------HVRLDGDR------------------FYQ
N------------------CKDL-------AK------K--------G-W-------YPVVNG-A---V----DT-----------------TQAKIYAK
QG---------------------GSGC------------YN--------------------------------
>PC_00T7ET
----------------------------------------------------------------------------------------------------
-------------MRLLIT-----L------------------------------------------MPFLLPV-----MASDHKQ--CDCQVNN-----
G----------------------------------KGWEYD-----WQLTFNAC-VDN----YSR-------------------------------TA--
-------------------EYD--T-----GA-GRCIANP-------------------------------HTRLDGDR------------------FYN
N------------------CKFL-------AK------N--------G-Y-------YQLLMA-L---S----IP-----------------LNLSLLPN
KA--------------ALVAITSGVVV------------LGIEL-----------------------------
>PC_03200O
----------------------------------------------------------------------------------------------------
-------------MRFAIT-----L------------------------------------------LPFILPV-----LASDHKQ--CDCQINN-----
G----------------------------------DGWKYD-----WQLTFNVC-ADN----YEK-------------------------------TA--
-------------------EYD--N-----GA-GRCIANP-------------------------------HTRLDGDR------------------FYQ
N------------------CKDL-------AQ------K--------G-W-------YPVVNG-A---I----DT-----------------TQAKIYAK
QG---------------------GSGC------------YN--------------------------------
>PC_045YGO
----------------------------------------------------------------------------------------------------
-------------MRFAIT-----L------------------------------------------LPFILPV-----LASDHKQ--CDCQINN-----
G----------------------------------DGWKYD-----WQLTFNVC-VDN----YEK-------------------------------TA--
-------------------EYD--N-----GA-GRCIANP-------------------------------HTRLDGDR------------------FYQ
N------------------CKDL-------AK------K--------G-W-------YPVVNG-A---V----DT-----------------TQAKIYAK
QG---------------------GSGC------------YN--------------------------------
>PC_03K4Z7
----------------------------------------------------------------------------------------------------
-------------MRFAIT-----L------------------------------------------LPFILPA-----LATDHKA--CDCQINN-----
G----------------------------------KGWKYD-----WQLTFNVC-VDN----YQQ-------------------------------TA--
-------------------EYD--N-----GA-GRCIANP-------------------------------HVRLDGDR------------------FYD
N------------------CKEL-------AQ------K--------G-W-------YPVVNG-A---I----DT-----------------TQPKIYAR
QG---------------------GSGC------------YN--------------------------------
>PC_03PD7O
----------------------------------------------------------------------------------------------------
-------------MRFAIT-----L------------------------------------------LPFILPV-----LASDHKQ--CDCQINN-----
G----------------------------------NGWKYD-----WQLTFNVC-ADN----YEK-------------------------------TA--
-------------------EYD--N-----GA-GRCIANP-------------------------------HVRLDGDR------------------FYN
N------------------CKDL-------AQ------K--------G-W-------YPVVNG-A---V----DT-----------------TQAKIYAK
QG---------------------GSGC------------YN--------------------------------
>PC_003JEH
----------------------------------------------------------------------------------------------------
-------------MRFVIT-----L------------------------------------------LPFILPV-----LASDHKA--CDCQIND-----
G----------------------------------NGWKYD-----WQLTFNVC-ADN----YEK-------------------------------TA--
-------------------EYD--N-----GA-GRCIANP-------------------------------HVRLDGNR------------------FYG
N------------------CKNL-------AQ------K--------G-W-------YPVVNG-A---V----DT-----------------TQPKIYAK
QG---------------------GSGC------------YN--------------------------------
>PC_04J89U
----------------------------------------------------------------------------------------------------
-------------MRFAIT-----L------------------------------------------LPFILPV-----LASDHKQ--CDCQINN-----
G----------------------------------NGWKYD-----WQLTFNVC-ADN----YEK-------------------------------TA--
-------------------EYD--N-----GA-GRCIANP-------------------------------HTRLDGDR------------------FYQ
N------------------CKDL-------AQ------K--------G-W-------YPVVNG-A---I----DT-----------------TQAKIYAK
QG---------------------GSGC------------YN--------------------------------
>PC_04XR7J
----------------------------------------------------------------------------------------------------
-------------MRFAIT-----L------------------------------------------LPFILPV-----LASDHKQ--CDCQINN-----
G----------------------------------NGWKYD-----WQLTFNVC-ADN----YEK-------------------------------TA--
-------------------EYD--N-----GA-GRCIANP-------------------------------HIRLDGDR------------------FYQ
N------------------CKDL-------AK------K--------G-W-------YPVVNG-A---V----DT-----------------TQAKIYAK
QG---------------------GSGC------------YN--------------------------------
>PC_022DCT
----------------------------------------------------------------------------------------------------
--------------MRLIA-----L------------------------------------------MPFLLPV-----MARMHKQ--CICNVYD-----
G----------------------------------KSWKGD-----WQLTFNAC-TNN----YPK-------------------------------TT--
-------------------EYD--G-----GA-ARCIAMP-------------------------------HVRLDGDR------------------WHD
N------------------CKDL-------AK------G--------G-Y-------YPVVNG-A---I----DT-----------------TKPRIFAK
DG---------------------GSTC------------YD--------------------------------
>PC_05LF2S
----------------------------------------------------------------------------------------------------
-------------MRLLIT-----F------------------------------------------MPFLLPV-----LASNHKQ--CDCKINN-----
GDVK-----------------------------NEDDWKYD-----WQLTFNVC-TDN----YPK-------------------------------TA--
-------------------EYD--N-----GS-GRCIAMP-------------------------------HVRLDGDR------------------YFK
N------------------CQKL-------AK------D--------G-W-------YPVVDG-A---I----DT-----------------TQPKITAK
HG---------------------GSGC------------YN--------------------------------
>PC_01D0SJ
----------------------------------------------------------------------------------------------------
-------------MRLIIT-----L------------------------------------------MPFLLPV-----MASDHKQ--CDCQVNN-----
G----------------------------------KGWEYD-----WQLTFNVC-VDN----YSK-------------------------------TA--
-------------------EYD--N-----GA-GRCIANP-------------------------------HVRLDGDR------------------FYK
N------------------CKDL-------AE------K--------G-Y-------YPVVDG-A---I----DT-----------------TKPKLYAT
KG---------------------GSGC------------YN--------------------------------
>PC_03ZN3V
----------------------------------------------------------------------------------------------------
-------------MRFITA----LF------------------------------------------PILLTL-----AAARDHKS--CYCLSHT-----
RGDH--------------------------------GYHHD-----RDLTKWTC-LND----FAG-------------------------------KA--
-------------------NYD--S-----GT-GQCITFS------------------------------G-QRFDGDR------------------FER
D------------------CIQR-------GV------K-------EG-Y-------YLYKPN-GS--V----DK-----------------KSGPIRVG
GAY---------SLC----------------------------------------------------------
>PC_00UVMZ
----------------------------------------------------------------------------------------------------
-------------MRFITA----LL------------------------------------------PIFLTL-----VAANDHES--CACQSHK-----
PGAN--------------------------------NDVYD-----RDLTKWTC-LND----FAG-------------------------------KA--
-------------------DFD--S-----GS-GRCIAFD------------------------------R-QWLEGDL------------------FEN
D------------------CIWR-------GV------V-------EG-F-------YRYNPD-GS--V----DT-----------------KSGPLFVG
GAS---------SKC----------------------------------------------------------
>PC_087QHR
----------------------------------------------------------------------------------------------------
-------------MRFSAA----LL------------------------------------------SIFVAL-----AAARGHKE--CACHSYT-----
D-AQ--------------------------------GWHYD-----WELTKWTC-LHD----FQG-------------------------------RA--
-------------------TYD--H-----GS-GRCIAHP------------------------------R-AQIDGDR------------------FET
D------------------CIQN-------GV------K-------DG-Y-------RRFNHD-GS--V----NS-----------------YGPPIRVG
GAY---------SMCQRP-------------------------------------------------------
>PC_08GJ76
----------------------------------------------------------------------------------------------------
-------------MHFLYA----AL------------------------------------------AVLLPLA-----AAREHKQ--CECHSWT-----
H---------------------------------ELGWHRN-----DELTHYTC-KID----YQG-------------------------------DA--
-------------------NWD--G-----WS-HRCISLS-------------------------------HHRFDGDR------------------LEG
D------------------CKTN-------GI------N--------G-Y-------LPIGDD-NV--I----DE-----------------GADKMYTG
DAV--------RGYCPE--------------------------------------------------------
>PC_06D6Y8
----------------------------------------------------------------------------------------------------
-------------MRFTTA------------------------------------------------IFPIFL-----TSAAAYGS--CVCNSLT-----
PG-T--------------------------------PWTYD-----WELTKYTC-KHN----FQG-------------------------------YA--
-------------------DYD--S-----GS-GRCVPIR--------------------------------YVLDSDQ------------------FQK
D------------------CLQA-------GT------V-------DG-Y-------FRYKDD-DT--V----DT------------------SVKLFVH
FAS---------ATCDEPDL-----------------------------------------------------
>PC_04WD9O
----------------------------------------------------------------------------------------------------
-------------MRLIAA------------------------------------------------IFPIFR-----TCAAVLGT--CTCNSLT-----
PG-T--------------------------------PWVYN-----WELTKYTC-KHN----FQG-------------------------------IA--
-------------------NYD--S-----GS-GLCMPIR--------------------------------YGLDFDR------------------FQK
D------------------CLQA-------GT------V-------DG-Y-------FRYKDD-DT--V----DT------------------SVKLFVH
YAS---------ASCDEPKW-----------------------------------------------------
>PC_06IMFV
----------------------------------------------------------------------------------------------------
-------------MRSVTA----VF------------------------------------------PILLTL-----AAASGHIS--CACNSIN-----
PG-T--------------------------------DWVFN-----WELTKYAC-KKN----FAG-------------------------------AA--
-------------------NYD--E-----GT-GRCVRVG------------------------------V-NEIDGDQ------------------WLA
D------------------CRQA-------GT------V-------DG-Y-------YRYKKD-DT--L----DT------------------SVQLWVW
KAS---------STCD---------------------------------------------------------
>PC_085T66
----------------------------------------------------------------------------------------------------
--------MRFI------T-A--IF------------------------------------------P-IFLTS----AAAASNG-----L---------
---------------------------------GVELGAHK-----VHLQAQLC-GMA----DY---------DS-GS----------------------
---------------------------------GRCEPI-------------------------------GRNVVAPDR------------------FRE
D------------------CHQA-------GT------V-------D--G-------FYRYNKDDT--V---DTS-----------------QTF--WVQ
DTSAT---------CD---------------------------------------------------------
>PC_04Y56R
----------------------------------------------------------------------------------------------------
--------MQLS-I---------------------------------------------A------LLAAFVGF----SLADMHYS--CTCHNGD-----
--------------------------------------SYN-----WRITSPAC-AYY----AP---L----------------------------RP--
ADV----------------TYV--S-----SS-GRCTSNS-------------------------------GSQIDGDS------------------WQA
A------------------CQKIAV-DGFACA--------------SGEG------T-CYADADSV----------------KGSCD-------------
-------------------------------------------------------------------------
>PC_073F3E
----------------------------------------------------------------------------------------------------
-----------M-L---------------------------------------------AKVF---SVVLFLSV----ATAKLHNN--CACHNGD-----
--------------------------------------SYN-----YRMTMNAC-TVY----DD---A----------------------------DYKW
GGV----------------KYD--T-----PS-GRCTQEN------------------------------AEAQIAGDQ------------------WED
A------------------CKEVAA-KGFPCA--------------DGK-------GTCFANPKES----------------SRIERSEMIDDDSAVL--
-------------------------------------------------------------------------
>PC_01HF75
----------------------------------------------------------------------------------------------------
-----------M-F---------------------------------------------AKIF---SAFLLITA----VTAKLHDN--CACHNGD-----
--------------------------------------SYN-----WRLTAAAC-TEY----ND---E----------------------------GYEW
GGA----------------TYN--E-----TS-GRCVQAT------------------------------TEDKIAGDQ------------------WED
A------------------CRKIAE-EGYDCA--------------DGE-------GKCYANPKKD----------------GGHSILRMQERSYFMTAP
YQARD------RHIMSESWPVEDR------------TIRLMEEA-----------------------------
>PC_003FK3
----------------------------------------------------------------------------------------------------
-----------M-L---------------------------------------------AKVL---SAFLFLSV----VTADLHNN--CACHNGD-----
--------------------------------------SYN-----FRMTMDAC-TVY----NN---A----------------------------GYEW
GGV----------------AYD--T-----PS-GRCTQAN------------------------------AEAQIAGDQ------------------WED
A------------------CREVAS-KGFPCA--------------DGK-------GTCFANPSEV----------------RGRC--------------
-------------------------------------------------------------------------
>PC_018G5U
----------------------------------------------------------------------------------------------------
-----------M-L---------------------------------------------AKVL---SAFLFLSV----VTADLHNN--CACHNGD-----
--------------------------------------SYN-----FRMTMDAC-TVY----ND---A----------------------------GYEW
GGV----------------AYD--T-----PS-GRCTQAN------------------------------AEAQIAGDQ------------------WED
A------------------CREVAA-KGFPCA--------------DGK-------GTCFADPSEV----------------RGRC--------------
-------------------------------------------------------------------------
>PC_01J3E8
----------------------------------------------------------------------------------------------------
-----------M-L---------------------------------------------AKVF---SVVLFLSV----ATAKLHNN--CACHNGD-----
--------------------------------------SYN-----YRMTMNAC-TVY----DD---A----------------------------DYKW
GGV----------------KYD--T-----PS-GRCTQED------------------------------AEAQIAGDQ------------------WED
A------------------CKEVAA-KGFPCA--------------DGK-------GTCFANPKEV----------------RGRC--------------
-------------------------------------------------------------------------
>PC_03K50E
----------------------------------------------------------------------------------------------------
-----------M-L---------------------------------------------AKVF---SVVLFLSV----ATAKLHNN--CACHNGD-----
--------------------------------------SYN-----YRMTMNAC-TVY----DD---A----------------------------DYKW
GGV----------------KYD--T-----PS-GRCTQEN------------------------------AEAQIAGDQ------------------WED
A------------------CKEVAA-KGFPCA--------------DGK-------GTCFANPKEV----------------RGRC--------------
-------------------------------------------------------------------------
>PC_01TH19
----------------------------------------------------------------------------------------------------
-----------M-L---------------------------------------------AKVF---SVVLFLSV----ATAKLHNN--CACHNGD-----
--------------------------------------SYN-----YRMTMNAC-TVY----DD---A----------------------------DYKW
GGV----------------KYD--T-----PS-GQCTQED------------------------------AEAQIAGDQ------------------WED
A------------------CKEVAA-KGFPCA--------------DGK-------GTCFANPKEV----------------RGRC--------------
-------------------------------------------------------------------------
>PC_02Z5GC
----------------------------------------------------------------------------------------------------
--------MQFSTN---------------------------------------------ITSLF--AMALFVSS----SMADRHSS--CTCHNGD-----
--------------------------------------SYN-----WRITTLAC-TKY----AE---A----------------------------AFGN
GNV----------------AYE--T-----PS-GRCTQVT------------------------------PDDNIMGDQ------------------WEE
A------------------CRAVAQ-SGFQCA--------------DGSD------NKCYANTQAV----------------RGSC--------------
-------------------------------------------------------------------------
>PC_05G9Q2
----------------------------------------------------------------------------------------------------
-----------M-----------------------------------------------LAKTL--SVFLFLTL----AAADLHDS--CTCHNGD-----
--------------------------------------SYN-----WRITTNAC-TDY----ND---S----------------------------KFEW
GGA----------------AYD--T-----PS-GRCTQIT------------------------------AEDKIAGKE------------------WEA
A------------------CKKIAQ-SGFQCA--------------DGV-------GTCYADPDDV----------------RGRC--------------
-------------------------------------------------------------------------
>PC_01OJKU
----------------------------------------------------------------------------------------------------
-----------M-----------------------------------------------LAKTL--SVFLFLTL----AAADLHDS--CTCHNGD-----
--------------------------------------SYN-----WRITTNAC-TDY----ND---S----------------------------KFEW
GGA----------------AYD--T-----PS-GRCAQIT------------------------------AEDKIAGKE------------------WEA
A------------------CKKIAQ-SGFQCA--------------DGV-------GTCFADPDDV----------------RGRC--------------
-------------------------------------------------------------------------
>PC_06FQ6W
----------------------------------------------------------------------------------------------------
-----------M-----------------------------------------------LAKTL--SVFLFLTL----AAADLHDS--CTCHNGD-----
--------------------------------------SYN-----WRITTNAC-SDY----ND---S----------------------------KYEW
GGA----------------AYD--T-----PS-GRCTQIT------------------------------AEDQIAGKQ------------------WEA
A------------------CKKIAQ-SGFQCA--------------DGV-------GTCYADPDDV----------------RGRC--------------
-------------------------------------------------------------------------
>PC_04B5VY
----------------------------------------------------------------------------------------------------
-------------------------------------------------------------------MALFLSS----SMADRHGS--CTCHNGD-----
--------------------------------------SYN-----WRITTLAC-TKY----AE---A----------------------------AYGN
GNV----------------AYD--T-----PS-GRCTQVT------------------------------PDDNIMGDQ------------------WEE
A------------------CRAVAQ-SGFQCA--------------DGSD------NKCYANTQAV----------------RGSC--------------
-------------------------------------------------------------------------
>PC_057HPF
----------------------------------------------------------------------------------------------------
--------MRLS-L---------------------------------------------ALAFS--SSLALAPS----VLAKNHPN--CTCHNGD-----
--------------------------------------SYN-----WRITTLAC-KEY----AR---S----------------------------GYEN
SNV----------------VYD--T-----PS-GRCVQAT------------------------------SGDYLMGDE------------------WEA
A------------------CRAIAQ-SGFECA--------------DGQ-------GTCFAKTDSV----------------RGWC--------------
-------------------------------------------------------------------------
>PC_03TA7L
----------------------------------------------------------------------------------------------------
--------MFFA-K---------------------------------------------FFTAS--VLAVLSVG----VAANDHAS--CTCHNGD-----
--------------------------------------SYN-----WRITTVAC-DLY----NR---Q----------------------------KWAN
GKV----------------YYD--T-----PS-GRCTQND------------------------------GTQYLMGNE------------------WEA
A------------------CRSAAK-SGFPCA--------------DGVG------TCFQSDEDEI----------------RGWC--------------
-------------------------------------------------------------------------
>PC_026WGU
----------------------------------------------------------------------------------------------------
--------MRLS-L---------------------------------------------ALVFA--TSLVFAPS----ALADDHPN--CACHNGD-----
--------------------------------------SYN-----WRITTLAC-EEY----AR---L----------------------------GYEN
SNV----------------VYD--A-----SS-GRCVQAT------------------------------SGDYLMGKE------------------WEA
A------------------CRAIAQ-SGFGCA--------------DGQ-------GTCFAKKDSV----------------RGRC--------------
-------------------------------------------------------------------------
>PC_032HHI
----------------------------------------------------------------------------------------------------
----------MRVS---VSAL--TA------------------------------------------AVIFSLS----VNARWHYS--CTCHTGP-----
--------------------------------------SYN-----WRLTTAAC-NAI----NPSVV---------------------ATGN---GHV--
-------------------AYN--T-----PS-GRCTSDG-------------------------------GNLLDGDD------------------MEW
Q------------------CKQA-------AI--------------NG-F-------ECAFDSKQT--C---FADQDT--V-SSWCD-------------
-------------------------------------------------------------------------
>PC_05706T
----------------------------------------------------------------------------------------------------
----------MRVS---VSAL--TA------------------------------------------AVIFSLS----VDARWHYS--CTCHTGP-----
--------------------------------------SYN-----WRLTTAAC-NAI----NPSVV---------------------ATGN---GHV--
-------------------AYN--T-----PS-GRCTSDG-------------------------------GNLLDGDD------------------MEW
Q------------------CKQA-------AI--------------NG-F-------ECAFDSKQT--C---FADQDT--V-SSWCD-------------
-------------------------------------------------------------------------
>PC_03LERP
----------------------------------------------------------------------------------------------------
----------MRVS---VSAL--TA------------------------------------------AVIFSLS----VNARWHYS--CTCHTGP-----
--------------------------------------SYN-----WRLTTAAC-NAI----NPSVV---------------------ATGN---GHV--
-------------------AYN--T-----PS-GRCTSDG-------------------------------GNLLDGDD------------------MEW
Q------------------CKQA-------AI--------------NG-F-------ECAFDSKQT--C---FADQDT----------------------
-------------------------------------------------------------------------
>PC_0138L3
----------------------------------------------------------------------------------------------------
--------MQFS-I---------------------------------------------AKVA---SLFVLLSV----ASADLHDS--CACHNGD-----
--------------------------------------SYN-----WRITTKAC-ELY----SS---K----------------------------TYEW
GVG----------------VYD--E-----AS-GRCVKKT------------------------------DNDQIAGKE------------------WEA
A------------------CREVATGEGFACA--------------DGKG------LYCKADSDSV----------------RGRC--------------
-------------------------------------------------------------------------
>PC_07630O
----------------------------------------------------------------------------------------------------
--------MQFS-I---------------------------------------------AKVA---SLFVLLSV----ASADLHDN--CACHNGD-----
--------------------------------------SYN-----WRITTKAC-ELY----SS---K----------------------------NYEW
GVG----------------VYD--E-----AS-GRCVKKT------------------------------DNDQIAGKE------------------WEA
A------------------CREVATGEGFACA--------------DGKG------LYCKADSDSV----------------RGRC--------------
-------------------------------------------------------------------------
>PC_067HWL
----------------------------------------------------------------------------------------------------
--------MQFS-I---------------------------------------------AKVA---SLFVLLSV----ASADLHDN--CACDNGD-----
--------------------------------------SYN-----WRITTKAC-ELY----AS---K----------------------------NYQW
GKG----------------TYN--T-----ET-GRCVQNS------------------------------ASDQLAGKE------------------WEA
A------------------CREIAS-TGFDCA--------------DGKG------LYCKANPDEV----------------RGRC--------------
-------------------------------------------------------------------------
>PC_06PRFP
----------------------------------------------------------------------------------------------------
--------MQFS-I---------------------------------------------AKVA---SLFVLLSV----ASADLHDN--CSCDNGD-----
--------------------------------------SYN-----WRITIKAC-ELY----AT---K----------------------------NYQW
GKG----------------TYN--T-----ET-GRCVQNS------------------------------ASDKLAGKE------------------WEA
A------------------CREIAT-TGFDCA--------------DGKG------LYCKANPDEV----------------RGRC--------------
-------------------------------------------------------------------------
>PC_05RYXV
----------------------------------------------------------------------------------------------------
--------MQFS-I---------------------------------------------AKVA---SLFVLLSV----ASADLHDN--CACDNGD-----
--------------------------------------SYN-----WRITTKAC-ELY----AS---K----------------------------NYQW
GKG----------------TYN--T-----ET-GRCVQNS------------------------------ASDQLAGKE------------------WEA
A------------------CREIAS-TGFDCA--------------DGKG------LYCKANPDDV----------------RGRC--------------
-------------------------------------------------------------------------
>PC_052WWU
----------------------------------------------------------------------------------------------------
--------MQLS-I---------------------------------------------AKVA---SLFALVSV----ASANLHDA--CACHNGD-----
--------------------------------------SYN-----WRITTKAC-ELY----SS---K----------------------------NYEW
GVA----------------VYD--E-----AS-GRCVKKT------------------------------DNDQIAGNE------------------WED
A------------------CREIAS-TGYQCP--------------DGKG------LYCKANPGDV----------------RGRC--------------
-------------------------------------------------------------------------
>PC_0212MB
----------------------------------------------------------------------------------------------------
--------MQFS-I---------------------------------------------TKIA---SIFVLLSV----ASADLHES--CACHNGD-----
--------------------------------------SYN-----WRITTKAC-ELY----AS---K----------------------------NWKW
GKG----------------TYD--N-----AS-GRCVQAS------------------------------GNDKLAGNE------------------WEA
A------------------CREVAT-AGFPCA--------------DGQG------LYCKAPPKEV----------------RGRC--------------
-------------------------------------------------------------------------
>PC_07FJCY
----------------------------------------------------------------------------------------------------
--------MQFS-I---------------------------------------------VKIA---SVFFFLSV----ASADLHPS--CTCDNGD-----
--------------------------------------GYN-----WRITTKAC-ELY----AS---K----------------------------NYTW
GKG----------------TYD--S-----PS-GRCVQNS------------------------------ATDQLAGKE------------------WEA
A------------------CREVAS-TGFQCA--------------DGQG------LYCKAPTNEV----------------RGRC--------------
-------------------------------------------------------------------------
>PC_01IUTJ
----------------------------------------------------------------------------------------------------
--------MQLS-I---------------------------------------------AKVA---SLFALASV----ASANLHDA--CACHNGD-----
--------------------------------------SYN-----WRITTKAC-ELY----SS---K----------------------------NYQW
GVA----------------VYD--E-----AS-GRCVKKT------------------------------DNDQIAGNE------------------WED
A------------------CREIAS-TGYQCP--------------DGKG------LYCKANPDDV----------------RGRC--------------
-------------------------------------------------------------------------
>PC_0178UX
----------------------------------------------------------------------------------------------------
--------MQLS-I---------------------------------------------AKVA---SLFALVSV----ASANLHDA--CACHNGD-----
--------------------------------------SYN-----WRITTKAC-ELY----SS---K----------------------------NYQW
GVA----------------VYD--E-----AS-GRCVKKT------------------------------DNDQIAGNE------------------WED
A------------------CREIAS-TGYQCP--------------DGKG------LYCKANPDDV----------------RGRC--------------
-------------------------------------------------------------------------
>PC_03Y9GA
----------------------------------------------------------------------------------------------------
--------MQFS-I---------------------------------------------AKVA---SLFVLLSV----ASADLHDN--CACDNGD-----
--------------------------------------SYN-----WRITTKAC-ELY----AS---K----------------------------NYQW
GKG----------------TYN--T-----ET-GRCVQNS------------------------------ASDQLAGKE------------------WEA
A------------------CREIAT-TGFDCA--------------DGKG------LYCKANPDDV----------------RGRC--------------
-------------------------------------------------------------------------
>PC_015BFJ
----------------------------------------------------------------------------------------------------
--------MQFS-I---------------------------------------------AKIA---SVFALLSV----ASADLHDH--CSCGNSD-----
--------------------------------------SYN-----WRITIKAC-ELY----AS---K----------------------------NYEW
GKT----------------VYD--T-----PS-GNCVKAT------------------------------DTDQIAGDQ------------------WEE
A------------------CREVAT-SGFQCA--------------DGQG------LRCTAPPDEV----------------RGWC--------------
-------------------------------------------------------------------------
>PC_02HXU1
----------------------------------------------------------------------------------------------------
--------MQPS-I---------------------------------------------AKIA---AAFLFVSV----AFADLHDS--CTCHNGD-----
--------------------------------------SYN-----WRITTKAC-EVY----SS---K----------------------------DYKW
GKG----------------TYD--T-----PS-GRCTKSG------------------------------DSDQLAGDQ------------------WEA
A------------------CREVAV-AGFQCA--------------DGKG-------RCTADADQV----------------KGWC--------------
-------------------------------------------------------------------------
>PC_042V1F
----------------------------------------------------------------------------------------------------
--------MQPF-I---------------------------------------------AKIA---ATFLLLSV----ASADLHDS--CTCHNGD-----
--------------------------------------SYN-----WRITTKAC-EVY----SS---K----------------------------NYEW
GKG----------------TYD--T-----PS-GRCTKSG------------------------------ENDQLAGDQ------------------WEA
A------------------CREVAV-AGFQCA--------------DGNG-------HCTADADQV----------------SGWC--------------
-------------------------------------------------------------------------
>PC_06P5ZJ
----------------------------------------------------------------------------------------------------
--------MQPF-I---------------------------------------------AKIA---ATFLLLSV----ASADLHDS--CTCHNGD-----
--------------------------------------SYN-----WRITTKAC-EVY----SS---K----------------------------NYEW
GKG----------------TYD--T-----PS-GRCTKSG------------------------------ENDQLAGDQ------------------WEA
A------------------CCEVAV-AGFQCA--------------DGNG-------HCTADADQV----------------SGWC--------------
-------------------------------------------------------------------------
>PC_07Y5HX
----------------------------------------------------------------------------------------------------
-----------M-----------------------------------------------LAKTL--SVFLFLSL----AAADLHKS--CTCHNGD-----
--------------------------------------SYN-----WRMTTNAC-TDY----ND---S----------------------------KYEW
GGA----------------VYD--T-----AS-GRCTQAT------------------------------AEDQIAGKQ------------------WEA
A------------------CKKIAQ-SGFQCA--------------DGV-------GTCYASPDDV----------------RGRC--------------
-------------------------------------------------------------------------
>PC_05Q82C
----------------------------------------------------------------------------------------------------
-------------M---------------------------------------------QLSI---AIFALVSV----ASANLHDA--CACHNGD-----
--------------------------------------SYN-----WRITTKAC-ELY----SS---K----------------------------NYQW
GVA----------------VYD--E-----AS-GRCVKKT------------------------------DNDQIAGNE------------------WED
A------------------CREIAS-TGYQCP--------------DGKG------LYCKANPDDV----------------RGRC--------------
-------------------------------------------------------------------------
>PC_07VFXO
----------------------------------------------------------------------------------------------------
--------MLTT-----------------------------------------------HFYAA--IFAVLSAT----AAAKRYNS--CTCHNGD-----
--------------------------------------SYN-----WRVTSKAC-ELH----TQ---W----------------------------YPGR
GEA----------------TYD--T-----AS-GRCKVND-----------------------------MGSGFFTGDQ------------------WEA
V------------------CQEIGK-TGFLCA--------------SGTG------TCYQPDTSQV----------------QGWCKNE-----------
-------------------------------------------------------------------------
>PC_06GPZ1
----------------------------------------------------------------------------------------------------
--------MLAS-Q---------------------------------------------FFQAA--ILAVLTAT----AAAKRYNS--CTCHNSD-----
--------------------------------------SYN-----WRITEKAC-TLH----TQ---W----------------------------YPGR
GEA----------------TYD--T-----PS-GRCKVND-----------------------------MSSGFFTGDQ------------------WEA
V------------------CQEIGK-TGFACA--------------DGVG------TCFQPDTSAV----------------QGWCKNE-----------
-------------------------------------------------------------------------
>PC_042KMB
----------------------------------------------------------------------------------------------------
--------MFFS-K---------------------------------------------FFTVT--VLAVLSAG----VAADDHDS--CTCHNGD-----
--------------------------------------SYN-----WRITTAAC-DLY----RS---Q----------------------------NWRN
GKV----------------HYD--T-----PS-GRCTQDD------------------------------DTQFVMGKE------------------WEA
A------------------CRTTAK-NGFLCA--------------SGGG------TCYQPDEDQI----------------RGWC--------------
-------------------------------------------------------------------------
>PC_03Z9GX
----------------------------------------------------------------------------------------------------
--------MQFS-I---------------------------------------------TKIA---SIFFFLSV----ASADLHDS--CTCHNGD-----
--------------------------------------SYN-----WRITTKAC-ELY----AS---K----------------------------NYKW
GKG----------------TYD--T-----PS-GRCVQNS------------------------------GNDQLAGKE------------------WEA
A------------------CREVAN-AGFQCA--------------DGQG------LYCKAPTKEV----------------RGRC--------------
-------------------------------------------------------------------------
>PC_02DB10
----------------------------------------------------------------------------------------------------
-----------M-----------------------------------------------LAKTL--SVFLFLTL----AAADLHDS--CTCHNGD-----
--------------------------------------SYN-----WRITTNAC-SDY----ND---S----------------------------KYEW
GGA----------------AYD--T-----PS-GRCTQIT------------------------------AEDQIAGKE------------------WEA
A------------------CKKIAQ-SGFQCA--------------DGV-------GTCYADPDDV----------------RGRC--------------
-------------------------------------------------------------------------
>PC_07WFFW
----------------------------------------------------------------------------------------------------
--------MYFS-V---------------------------------------------AKIV---SAFMAVNL----VAANLHDS--CACRNGD-----
--------------------------------------SDN-----TRLTTLAC-TAY----NE---A----------------------------SYEW
GST----------------TYD--A-----SS-GRCVQAT------------------------------TEDQIAGKE------------------WQA
A------------------CQKIAS-SGFDCA--------------DGE-------GKCYASPDEV----------------SGSC--------------
-------------------------------------------------------------------------
>PC_076ANX
----------------------------------------------------------------------------------------------------
------------------------------------------------------------------MQLCFLQA----AVGLALLSVACACHNGG-----
--------------------------------------GPN-----LRITAKAC-GLY----AS---K----------------------------QHQW
GKG----------------EFD--A-----SS-GQCVKST------------------------------DSDQIAGKE------------------WEA
A------------------CREVAG-TGFECA--------------DGQG------LYCKAPPDEV----------------RGRC--------------
-------------------------------------------------------------------------
>PC_04BKRP
----------------------------------------------------------------------------------------------------
--------MQLS-I---------------------------------------------AKVA---SIFFFLSV----ASADLHDN--CACHNGD-----
--------------------------------------SYN-----WRITTKAC-EVY----AS---K----------------------------NYEW
GVG----------------VYD--G-----PS-GRCVKKT------------------------------DSDQLAGKE------------------WEA
A------------------CREVAS-AGFDCA--------------DGEG------LYCKANPDEV----------------RGRC--------------
-------------------------------------------------------------------------
>PC_076AM0
----------------------------------------------------------------------------------------------------
--------MQLC-F---------------------------------------------LQAA---AGLALLSV----ASANLHDS--CACHNSG-----
--------------------------------------YPN-----LRITAKAC-ELY----AS---K----------------------------QHRW
GKG----------------DFD--A-----SS-GQCVKST------------------------------GSDQIAGKE------------------WEA
A------------------CREAAD-TGFKCA--------------DGKG------LYCKAPPNEV----------------RGRC--------------
-------------------------------------------------------------------------
>PC_03ELLG
----------------------------------------------------------------------------------------------------
--------MQLS-I---------------------------------------------AKVA---SIFFFLSV----ASADLHDS--CTCHNGD-----
--------------------------------------SYN-----WRITTKAC-ELY----AS---K----------------------------NYQW
GKG----------------TYD--T-----PS-GRCVKNS------------------------------DNDQLAGKE------------------WEA
A------------------CREVAT-SGFQCA--------------DGQG------LRCNAPTDEV----------------RGRC--------------
-------------------------------------------------------------------------
>PC_043W1Q
----------------------------------------------------------------------------------------------------
--------MQFS-V---------------------------------------------SITLS--ALALFAGS----VLGDLHSQ--CTCMNGD-----
--------------------------------------SAI-----ARITTDAC-TAY----TA---A----------------------------AYQW
GTA----------------TYD--E-----AS-SECVAD-------------------------------SGSNIAGDQ------------------WQS
A------------------CQEVAK-AGYACA--------------DGV-------GTCYASVDDV----------------KGSCT-------------
-------------------------------------------------------------------------
>PC_06D84K
----------------------------------------------------------------------------------------------------
--------MRLL-----------------------------------------------YTKFA--AAFALLSA----VMADPHGS--CTCHNGD-----
--------------------------------------SYN-----WRMTTVAC-AEY----DA---N----------------------------EHPW
GGT----------------LYD--T-----PS-GRCQSQ-------------------------------EDGYIEGDP------------------WEF
A------------------CKTIAT-KGFQCA--------------DGR-------GTCFADPDQV----------------AGWCD-------------
-------------------------------------------------------------------------
>PC_03FYKF
----------------------------------------------------------------------------------------------------
--------MHFS-----------------------------------------------YTKFA--VAFALLSA----VMADPHGS--CTCHNGD-----
--------------------------------------SYN-----WRMTTVAC-AEY----NA---N----------------------------EYPW
GGT----------------SYD--T-----PS-GRCYSK-------------------------------EGGYIEGDP------------------WEF
A------------------CKTIAT-KGFQCA--------------DGR-------GTCFADPDTV----------------AGWCD-------------
-------------------------------------------------------------------------
>PC_07TJV5
----------------------------------------------------------------------------------------------------
-----------M-F---------------------------------------------FSTII--SFAILLLT----AAADLHDS--CTCHNGD-----
--------------------------------------SYN-----WRMTTVAC-TTY----NA---A----------------------------DYQW
GGV----------------VYD--A-----PSGRQCTQDS------------------------------TDSQIAGDQ------------------WEE
A------------------CKRVAT-TGFQCA--------------DGR-------GTCFADPEEV----------------NGSC--------------
-------------------------------------------------------------------------
>PC_00MNQK
----------------------------------------------------------------------------------------------------
-----------M-F---------------------------------------------FAYIF--FFATLLAS----ASADLHAS--CTCHNGD-----
--------------------------------------SYN-----WRMTTIAC-TAY----NN---A----------------------------DYKW
GGT----------------VYD--T-----PS-GRCTQES------------------------------ADSQIAGDQ------------------WED
A------------------CKSIAA-SGFQCA--------------DGQ-------GTCFADPDDV----------------QGSC--------------
-------------------------------------------------------------------------
>PC_01MTDH
----------------------------------------------------------------------------------------------------
--------MRLS-L---------------------------------------------AVVFS--TSLIFTPS----VLADDHPS--CTCHNGD-----
--------------------------------------SYN-----WRITTLAC-KEY----AK---S----------------------------GYEN
SNV----------------IYD--T-----PS-GRCVQAT------------------------------SGDYLMGDE------------------WEA
A------------------CRAIAQ-SGFECA--------------DGQ-------GTCFAKTDSV----------------RGWC--------------
-------------------------------------------------------------------------
>PC_00BR32
----------------------------------------------------------------------------------------------------
--------MHIT-----------------------------------------------VSDLL--RVMLFSSV----AMADLHTS--CTCHNGD-----
--------------------------------------SYN-----WRMTTLAC-TSY----DE---A----------------------------KYQW
GGA----------------VYD--T-----PS-GRCTQRT------------------------------DADRIAGDQ------------------WEE
A------------------CQKIAK-AGFQCV--------------DGK-------GTCYADPASV----------------RGSC--------------
-------------------------------------------------------------------------
>PC_07WCR4
----------------------------------------------------------------------------------------------------
----------ML-----------------------------------------------AKVFP--SPSSSLLR----NAANLHDS--CTCHNGD-----
--------------------------------------SYN-----WQMTTNAC-TVY----DN---A----------------------------SYEW
GGA----------------SYD--T-----PS-GRCTQQS------------------------------AEDQIAGKE------------------WEA
A------------------CKEIAK-TGFQCA--------------DGV-------GTCYANPKDV----------------RGRC--------------
-------------------------------------------------------------------------
>PC_04IAY9
----------------------------------------------------------------------------------------------------
-----------M-L---------------------------------------------AKVF---SVVLFLSV----ATAKLHNN--CACHNGD-----
--------------------------------------SYN-----FRMTMNAC-TVY----DD---A----------------------------DYQW
GGV----------------KYD--T-----PS-GRCTQED------------------------------AEAQIAGDQ------------------WED
A------------------CKEVAA-KGFPCA--------------DGK-------GTCFANPKEV----------------RGRC--------------
-------------------------------------------------------------------------
>PC_07WKA7
----------------------------------------------------------------------------------------------------
-----------M-----------------------------------------------LARFI--PAILFFAL----AAADLHDS--CTCHNGD-----
--------------------------------------SYN-----WRMTTNAC-ASY----ND---A----------------------------NYQW
GGA----------------FYD--T-----PS-GRCTQQS------------------------------AEEQLAGDQ------------------WEA
A------------------CKKIAK-TGFQCS--------------DGV-------GTCYANPDDV----------------RGWC--------------
-------------------------------------------------------------------------
>PC_02FCJX
----------------------------------------------------------------------------------------------------
---------------------------------------------------------------------MAFNV----VTADLHDS--CACRNGD-----
--------------------------------------SEI-----ARITTLAC-TAY----ND---A----------------------------GYEW
GGA----------------TYD--E-----GT-GRCVQTT------------------------------ADDQIAGDQ------------------WEA
A------------------CQQIAT-AGFACV--------------DGE-------GTCYANPDDV----------------QGSC--------------
-------------------------------------------------------------------------
>PC_01FBFI
----------------------------------------------------------------------------------------------------
-----------M-F---------------------------------------------AKVF---SAFLLITA----VTAKLHDN--CACHNGD-----
--------------------------------------SYN-----WRLTAAAC-TEY----ND---E----------------------------GYEW
GGA----------------TYN--E-----TS-GRCVQAT------------------------------TEDKIAGDQ------------------WED
A------------------CRKIAE-EGYDCA--------------DGE-------GKCYANPKKV----------------RGRC--------------
-------------------------------------------------------------------------
>PC_02OHH8
----------------------------------------------------------------------------------------------------
-----MIPEFIM-F---------------------------------------------AKIF---SAFLLITA----VTAKLHDN--CACHNGD-----
--------------------------------------SYN-----WRLTAAAC-TEY----ND---E----------------------------GYEW
GGA----------------TYN--E-----TS-GRCAQAT------------------------------TEDKIAGDQ------------------WED
A------------------CRKIAE-EGYDCA--------------DGE-------GKCYANPKKV----------------RGRC--------------
-------------------------------------------------------------------------
>PC_027YD2
----------------------------------------------------------------------------------------------------
-----------M-F---------------------------------------------AKIF---SAFLLITA----VTAKLHDN--CACHNGD-----
--------------------------------------SYN-----WRLTVAAC-TEY----ND---E----------------------------GYEW
GGA----------------TYN--E-----TS-GRCVQAT------------------------------TEDKIAGDQ------------------WED
A------------------CRKIAE-EGYDCA--------------DGE-------GKCYANPKKV----------------RGRC--------------
-------------------------------------------------------------------------
>PC_05JN3D
----------------------------------------------------------------------------------------------------
-----------M-F---------------------------------------------AKIF---SAFLLVTA----VTAKLHDN--CACHNGD-----
--------------------------------------SYN-----WRLTAAAC-TEY----ND---Q----------------------------GYEW
GGA----------------TYN--E-----TS-GRCAQAT------------------------------TEDKIAGDQ------------------WED
A------------------CRKIAE-EGYDCA--------------DGE-------GKCYANPSKV----------------RGRC--------------
-------------------------------------------------------------------------
>PC_036DP6
----------------------------------------------------------------------------------------------------
-----------M-F---------------------------------------------AKIF---SAFLLITA----VTAKLHDN--CACHNGD-----
--------------------------------------SYN-----WRLTAAAC-TEY----ND---E----------------------------GYEW
GGA----------------TYN--E-----TS-GRCVQAT------------------------------TEDKIAGDQ------------------WED
A------------------CRKIAE-EGYDCA--------------DGE-------GKCYANPKKI----------------RGRC--------------
-------------------------------------------------------------------------
>PC_02N8G7
----------------------------------------------------------------------------------------------------
-----------M-F---------------------------------------------AKIF---SAFLLVTA----VTAKLHDN--CACHNGD-----
--------------------------------------SYN-----WRLTAAAC-KEY----ND---Q----------------------------DYEW
GSA----------------AYN--E-----IS-GRCTQAT------------------------------TGDKIAGDQ------------------WED
A------------------CRKIAE-QGYDCA--------------DGE-------GKCYANPKKV----------------RGRC--------------
-------------------------------------------------------------------------
>PC_04MON6
----------------------------------------------------------------------------------------------------
-----------M-F---------------------------------------------AKIF---SAFLLITA----VTAKLHDN--CACHNGD-----
--------------------------------------SYN-----WRLTAAAC-TEY----ND---E----------------------------GYEW
GGA----------------TYN--E-----TS-GRCAQAT------------------------------TEDKIAGDQ------------------WED
A------------------CRKIAE-EGYDCA--------------DGE-------GKCYANPKKV----------------RGRC--------------
-------------------------------------------------------------------------
>PC_03CJII
----------------------------------------------------------------------------------------------------
-----------M-F---------------------------------------------AKIF---SAFLLVTA----VTAKLHDN--CACHNGD-----
--------------------------------------NYN-----WRLTAAAC-TEY----ND---Q----------------------------GYEW
GGA----------------TYN--E-----TS-GRCVQAT------------------------------TEDKIAGDQ------------------WED
A------------------CRKIAE-EGYDCA--------------DGE-------GKCYANPSKV----------------RGRC--------------
-------------------------------------------------------------------------
>PC_03L258
----------------------------------------------------------------------------------------------------
-----------M-F---------------------------------------------AKIF---SAFLLITA----VTAKLHNN--CACHNGD-----
--------------------------------------SYN-----WRLTASAC-TEY----ND---E----------------------------GYEW
GGA----------------TYN--E-----TS-GRCVQAT------------------------------TEDKIAGDQ------------------WED
A------------------CRKIAE-EGYDCA--------------DGE-------GKCYANPKKV----------------RGRC--------------
-------------------------------------------------------------------------
>PC_01NPR6
----------------------------------------------------------------------------------------------------
-----------M-F---------------------------------------------AKIF---SAFLLITA----VTAKLHDN--CACHNGD-----
--------------------------------------SYN-----WRLTAAAC-TEY----ND---E----------------------------GYEW
GGA----------------TYN--E-----TS-GRCVQAT------------------------------TEDKIAGDQ------------------WED
A------------------CRKIAE-EGYDCA--------------DGE-------GKCYANPKKV----------------RGRC--------------
-------------------------------------------------------------------------
>PC_063WKZ
----------------------------------------------------------------------------------------------------
-----------M-F---------------------------------------------AKIF---SAFLLVTA----VTAKLHDN--CACHNGD-----
--------------------------------------SYN-----WRLTAAAC-TEY----ND---Q----------------------------GYEW
GSA----------------AYN--E-----TS-GRCTQAT------------------------------TEDKIAGDQ------------------WED
A------------------CRKIAE-EGYDCA--------------DGE-------GKCYANPKKV----------------RGRC--------------
-------------------------------------------------------------------------
>PC_06HMV3
----------------------------------------------------------------------------------------------------
-----------M-F---------------------------------------------AKIF---SAFLLATA----VTAKLHDN--CACHNGD-----
--------------------------------------SYN-----WRLTAAAC-KEY----ND---Q----------------------------DYEW
GSA----------------AYN--E-----IS-GRCTQAT------------------------------TGDKIAGDQ------------------WED
A------------------CRKIAE-QGYDCA--------------DGE-------GKCYANPKKV----------------RGRC--------------
-------------------------------------------------------------------------
>PC_00SDFM
----------------------------------------------------------------------------------------------------
-----------M-F---------------------------------------------AKIF---SAFLLVTA----VTAKLHDD--CACHNGD-----
--------------------------------------SYN-----WRLTAAAC-TEY----ND---E----------------------------GYEW
GGA----------------TYN--E-----TS-GRCAQAT------------------------------TEDKIAGDQ------------------WED
A------------------CRKIAE-EGYDCA--------------DGE-------GKCYANPSKV----------------RGRC--------------
-------------------------------------------------------------------------
>PC_01IGRI
----------------------------------------------------------------------------------------------------
-----------M-F---------------------------------------------AKIF---SAFLLVTA----VTAKLHDN--CACHNGD-----
--------------------------------------SYN-----WRLTAAAC-TEY----ND---Q----------------------------GYEW
GGA----------------TYN--E-----TA-GRCVQAT------------------------------TEDKIAGDQ------------------WED
A------------------CRKIAE-EGYDCA--------------DGE-------GKCYANPSKV----------------RGRC--------------
-------------------------------------------------------------------------
>PC_00HBAU
----------------------------------------------------------------------------------------------------
-----------M-F---------------------------------------------AKIF---SAFLLVTA----VTAKLHDN--CACHNGD-----
--------------------------------------NYN-----WRLTAAAC-TEY----ND---Q----------------------------GYEW
GGA----------------TYN--E-----TS-GRCVQAI------------------------------TEDKIAGDQ------------------WED
A------------------CRKIAE-EGYDCA--------------DGE-------GKCYANPSKV----------------RGRC--------------
-------------------------------------------------------------------------
>PC_02ESPH
----------------------------------------------------------------------------------------------------
--------MQFS-V---------------------------------------------SKMA---AVFLFVSF----ASANLHQS--CTCHNGD-----
--------------------------------------SYN-----WRITIKAC-ELY----AS---K----------------------------KYQW
GSA----------------SYD--T-----PS-GRCVGSG--------------------------------QGVAGDQ------------------WED
A------------------CREIAK-SGFDCA--------------DGRG-------YCTADQDSV----------------RGWC--------------
-------------------------------------------------------------------------
>PC_012U2S
----------------------------------------------------------------------------------------------------
--------MQFS-I---------------------------------------------SKTAV--AFFLLLSA----VSAKLHES--CTCHNGD-----
--------------------------------------SYN-----WRITTKAC-DLY----AQ---K----------------------------NYQW
GRG----------------HYD--T-----PS-GRCVRNS------------------------------DNDSLAGDQ------------------WED
A------------------CREIAK-TGFDCA--------------DGRG-------NCTADPDQV----------------RGWC--------------
-------------------------------------------------------------------------
>PC_07WEIH
----------------------------------------------------------------------------------------------------
--------MHFS-A---------------------------------------------PKAIA--AAFLFFSL----AAADLHEN--CACNNGD-----
--------------------------------------AYN-----WRMTTAAC-TTY----DD---A----------------------------QYQW
GGV----------------TYD--S-----PS-GRCVKEN------------------------------DTDRLAGDQ------------------WET
A------------------CKDAAK-NGFACS--------------DGL-------GTCFANPDDV----------------SGAC--------------
-------------------------------------------------------------------------
>PC_03R32A
----------------------------------------------------------------------------------------------------
--------MQFS-I---------------------------------------------AKVA---SVFFLLSA----ASAKLHDS--CTCHNGD-----
--------------------------------------SYN-----WRITIKAC-SLY----AS---K----------------------------NYQW
GNG----------------TYN--T-----ES-GRCTQNT------------------------------ANDQLAGDQ------------------WED
A------------------CREIAS-SGFDCA--------------DGKG------LYCKASPDDV----------------RGWC--------------
-------------------------------------------------------------------------
>PC_02T05X
----------------------------------------------------------------------------------------------------
--------MQFS-I---------------------------------------------AKVA---SIFFFLSV----ASADLHDS--CTCHNGD-----
--------------------------------------SYN-----WRITTKAC-ELY----AS---K----------------------------NYQW
GKG----------------TYD--T-----PS-GRCVKNS------------------------------DNDQLAGKE------------------WEA
A------------------CREVAT-SGFQCA--------------DGEG------LRCVAPTDEV----------------RGRC--------------
-------------------------------------------------------------------------
>PC_07KI5K
----------------------------------------------------------------------------------------------------
-----------M-L---------------------------------------------AKVL---SAFLFLTA----VTAKLHDS--CTCHNGD-----
--------------------------------------SYN-----WRITTDAC-TEY----ND---E----------------------------GYEW
GGA----------------TYD--T-----PS-GRCVQKT------------------------------PEDKLDGDE------------------WED
A------------------CREIAK-KGFACA--------------DGK-------GTCYANPDDV----------------HGSC--------------
-------------------------------------------------------------------------
>PC_05D6RU
----------------------------------------------------------------------------------------------------
-----------M-F---------------------------------------------AKAL---TVFVLLTA----VTAKLHDN--CACHNGD-----
--------------------------------------AYN-----FRMTIDAC-KVY----ND---A----------------------------GYKW
GGA----------------AYD--T-----PS-GRCVQAD------------------------------AEAKLAGDQ------------------WED
A------------------CKEIAS-KGFPCA--------------DGK-------GTCYADPKDV----------------RGRC--------------
-------------------------------------------------------------------------
>PC_03B5W6
----------------------------------------------------------------------------------------------------
-----------M-L---------------------------------------------AKVL---SAFLFLSV----ATAKLHSN--CACHNGD-----
--------------------------------------SYN-----FRITMDAC-TVY----ND---A----------------------------GHKW
GRA----------------TYD--T-----PS-GRCVQAN------------------------------AEAQLAGDQ------------------WED
A------------------CREVAA-KGFPCA--------------DGK-------GTCFANPKEV----------------RGRC--------------
-------------------------------------------------------------------------
>PC_02C1ZI
----------------------------------------------------------------------------------------------------
-----------M-F---------------------------------------------AKAL---TAFVLLTA----VTAKLHDN--CACHNGD-----
--------------------------------------AYN-----FRMTIDAC-KVY----ND---A----------------------------GHKW
GGA----------------TYD--T-----PS-GRCVQAN------------------------------AEAKLAGDQ------------------WED
A------------------CREIAS-KGFPCA--------------DGK-------GTCYANPKDV----------------RGRC--------------
-------------------------------------------------------------------------
>PC_056PIC
----------------------------------------------------------------------------------------------------
-----------M-L---------------------------------------------AKVL---SAFLFLSV----ATAKLHNN--CACHNGD-----
--------------------------------------SYN-----FRITMDAC-TVY----ND---A----------------------------DYKW
GGA----------------TYD--T-----PS-GRCVQAN------------------------------AEAQLAGDQ------------------WED
A------------------CREVAA-KGFPCA--------------DGK-------GTCFANPKEV----------------RGRC--------------
-------------------------------------------------------------------------
>PC_00JIYY
----------------------------------------------------------------------------------------------------
-----------M-L---------------------------------------------ANVL---TAFFFLSA----VTAKLHNN--CACHNGD-----
--------------------------------------SYN-----YRITMDAC-TVY----ND---A----------------------------DYKW
GGA----------------VYD--T-----PS-GRCTQAN------------------------------AEAKLAGDQ------------------WED
A------------------CREVAA-KGFPCA--------------DGK-------GTCFANPSEV----------------RGRC--------------
-------------------------------------------------------------------------
>PC_058SB1
----------------------------------------------------------------------------------------------------
--------MQFS-I---------------------------------------------VKIA---SIFSLLSV----ASADLHEA--CSCANGD-----
--------------------------------------SYN-----WRITIKAC-ELY----AS---K----------------------------NYEW
GKG----------------TYD--T-----PS-GNCVKST------------------------------ENDRIAGDQ------------------WEE
A------------------CREVAT-AGFQCA--------------DGQG------LRCTAPADEV----------------LGRC--------------
-------------------------------------------------------------------------
>PC_00CTDI
----------------------------------------------------------------------------------------------------
----------MKLS------L--TL------------------------------------------LAVFAGL----VVADKHRT--CVCNNG------
--------------------------------------GYN-----WRIASPAC-DAY----GD--------------------------------SV--
-------------------SYD--E-----AA-GRCVSKS-------------------------------GKALDGDQ------------------WEA
A------------------CQKV-------AT--------------EG-F-------ACIDGKG-T--C---YAATSS--V-RGDCD-------------
-------------------------------------------------------------------------
>PC_02BILE
----------------------------------------------------------------------------------------------------
----------MKLS------L--TF------------------------------------------LAVFAGV----VVADMHSS--CVCNNG------
--------------------------------------GYN-----WRITSPSC-DAY----GT--------------------------------DV--
-------------------SYD--S-----GA-GRCVSKS-------------------------------GKALDGDQ------------------WQS
H------------------CQTV-------AK--------------DG-F-------ACVDGKG-T--C---YASADD--V-RGDCD-------------
-------------------------------------------------------------------------
>PC_055N6I
----------------------------------------------------------------------------------------------------
--------MLFS-K---------------------------------------------LFSISAVVAASLVGG----AVADKHNT--CACNIID-----
--------------------------------------NYN-----WRMTTKAC-DRY----NE---K----------------------------GHPG
GKV----------------KYD--T-----PS-GMCMGDG------------------------------EGNYVMGKE------------------WEA
A------------------CREAGD-SGFACA--------------DGVG------TCFQEDDSKV----------------RGTCPGASWD--------
-------------------------------------------------------------------------
>PC_07VGRW
----------------------------------------------------------------------------------------------------
--------MLFS-K---------------------------------------------LFSISAIVATSFVGS----AVADKHHQ--CVCNIID-----
--------------------------------------NYN-----WRLTSKAC-DRY----NE---K----------------------------GYEG
GKV----------------RYD--G-----PT-GNCWGDG------------------------------DGQYVMGKE------------------WEA
A------------------CREVGD-TGFPCA--------------DGQG------TCYQTDDSKV----------------RGQCNGESWD--------
-------------------------------------------------------------------------
>PC_048PEC
----------------------------------------------------------------------------------------------------
--------MLFS-K---------------------------------------------LFSVSAALAATFVGG----VLADKHHQ--CDCNNVG-----
--------------------------------------TYN-----WRMTSKAC-DRY----NE---K----------------------------GYAS
GLV----------------KYD--G-----PS-GRCWGSD------------------------------DANYIMGKE------------------WEA
A------------------CREVGT-TGFPCA--------------DGQG------TCYQTNSDSV----------------RGACYGESWD--------
-------------------------------------------------------------------------
>PC_07VBJM
----------------------------------------------------------------------------------------------------
--------MFFS-K---------------------------------------------FFTVS--ILAVLSAG----VAADDHES--CTCHNGD-----
--------------------------------------SYN-----WRITTKAC-DLY----KS---Q----------------------------NWEN
GKV----------------HYD--T-----PS-GRCTQDD------------------------------GTQYVMGKE------------------WEA
A------------------CRSIAK-SGFQCA--------------SGTG------TCYQPDEDQI----------------RGWC--------------
-------------------------------------------------------------------------
>PC_011H6R
----------------------------------------------------------------------------------------------------
--------MRFST-----------------------------------------------SAL--ASAVFFAFF----ADARYHDS--CTCHNGG-----
--------------------------------------TYN-----WRLTTKAC-DSE----RALLAQ----------------------------QKSW
GSV----------------QYD--T-----PS-GRCRSVG------------------------------VTDLISGDD------------------FET
L------------------CKAVASQVGFPCA--------------FDNS------LTCYADPDAV----------------SSWCD-------------
-------------------------------------------------------------------------
>PC_017M73
------------------------------------------------------------------------MNLLF-----------FIITLPLFTLLP
LLITSKTAMRFST-----------------------------------------------SAL--AGAVFFAFF----ANADYHDS--CTCHNGG-----
--------------------------------------MYN-----WRLTTKAC-ETE----ATLLAK----------------------------RTRW
GTV----------------KYD--T-----PS-GRCKSVG------------------------------VSDLIAGEE------------------FTA
L------------------CKALASQVGFPCA--------------FDNS------ATCFADPDDV----------------SSWC--------------
-------------------------------------------------------------------------
>PC_04N2A5
----------------------------------------------------------------------------------------------------
----------MRFS---TSAL--AS------------------------------------------AVFFAFF----ADARYHDS--CTCHNGG-----
--------------------------------------TYN-----WRLTTKAC-DSE----RALLA--------------------QQKSW---GSV--
-------------------QYD--T-----PS-GRCRSVG------------------------------VTDLISGDD------------------FET
P------------------RETE-------PV--------------HH-R-------WVQRTRHAA--D---LPVGQGIGV-NDYGAAELSGHGH-----
-------PKDLRGHTGK--------------------------------------------------------
>PC_06K5VR
----------------------------------------------------------------------------------------------------
--------------MHALS----LL------------------------------------------ALLLPFV-----AADKHRQ--CDCMSWT-----
Q-K--------------------------------SGWIHN-----PDLTHWVC-KVH----LTAADYG----------------------------S--
-------------------RFD--D-----QT-GRCVADG-------------------------------DWKIKGQD------------------WED
A------------------CVRE-------GQ------A--------G-Y-------FILDKQ-GY-------NV-----------------NLTTYKVG
AAT---------GDCKY--------------------------------------------------------
>PC_03GDFC
----------------------------------------------------------------------------------------------------
--------------MHALS----LL------------------------------------------ALLLPLA-----AGNKHYQ--CDCMSWT-----
A-G--------------------------------ENWIHN-----AALSHYVC-HHY----Y-TN------------------------------DG--
-------------------VWN--A-----NS-GLCLAKP-------------------------------GYKFDGQP------------------WEN
N------------------CKEA-------IS------G--------F-Y-------PVVTDE-YGTES----LN-----------------RTTKITAG
AAT---------GWCPDKLE-----------------------------------------------------
>PC_085V32
----------------------------------------------------------------------------------------------------
--------------MHALS----LL------------------------------------------ALFLPLV-----AARHHKM--CTCRTYT-----
M--G------------------------------HSVWETN-----SDLAHWIC-NKI----FLP-------------------------------TA--
-------------------LWQ--D-----DI-QRCVARE----------------------------GSHDNQIDGDD------------------WEN
Q------------------CIYH-------GT------R-------AG-Y-------FPLDA--AG--N----PT-----------------SSTVLRVN
NAL---------GQCFQ--------------------------------------------------------
>PC_0402JT
----------------------------------------------------------------------------------------------------
--------------MRAFS----LL------------------------------------------TLLLPFV-----AAKLHKK--CNCMSWD-----
K---------------------------------GGSWVHN-----EVLSHYVC-YEV----YPS-------------------------------VA--
-------------------HWD--D-----NA-KVCVGNG----------------------------GFDGEWIDGET------------------WEN
D------------------CKQS-------GI------Q-------DG-Y-------YPFGTD-GM--P----DE-----------------SQKLIHVD
AVS---------GSC----------------------------------------------------------
>PC_00DVL7
----------------------------------------------------------------------------------------------------
--------------MHALS----LL------------------------------------------ALLLPFV-----AADKHRQ--CDCMSWT-----
Q-K--------------------------------SGWIHN-----PDLTHWVC-HVY----YKEVHYQ----------------------------S--
-------------------RFD--K-----DT-GRCVVDG-------------------------------DWKIKGQD------------------WED
A------------------CVRE-------GQ------A--------G-Y-------LLLDDQ-GN-------HA-----------------DLKSYKVD
AAT---------GDCKY--------------------------------------------------------
>PC_085VSA
----------------------------------------------------------------------------------------------------
--------------MHALS----LL------------------------------------------ALLLPFV-----AADKHRQ--CDCMSWT-----
Q-K--------------------------------SGWIHN-----PDLTHWVC-HVY----YKEVHYQ----I-----------------LLLSIKS--
-------------------RFD--K-----DT-GRCVVDG-------------------------------DWKIKGQD------------------WED
A------------------CVRE-------GQ------A--------G-Y-------LLLDDQ-GN-------HA-----------------DLKSYKVD
AAT---------GDCKY--------------------------------------------------------
>PC_02E37T
----------------------------------------------------------------------------------------------------
--------------MHALS----LL------------------------------------------ALLLPLA-----VADTHDQ--CDCMSWG-----
G-AQ------------------------------GNSWGHN-----AVLTQWVC-QSF----Y-PN------------------------------KG--
-------------------QWD--A-----SS-KRCVGIN-------------------------------GNKFDGDT------------------WEG
Y------------------CKAA-------GK------W--------G-Y-------HKIKAN-GL--G----EA-----------------TGPTLKVG
AAT---------GNC----------------------------------------------------------
>PC_0736KY
----------------------------------------------------------------------------------------------------
--------------MHALS----LL------------------------------------------AILLPLA-----AADTHNW--CSCQSWT-----
S-GQ------------------------------NAKWGVN-----QMLSYFVC-SQD----F-KG------------------------------VA--
-------------------KFD--V-----NT-NRCNGLN-------------------------------GYKIDGDT------------------WNG
H------------------CKAA-------AL------G--------Y-F--------PITMD-GY--M----DI-----------------SGTPLKVD
EAV---------GLCR---------------------------------------------------------
>PC_03SKO8
----------------------------------------------------------------------------------------------------
--------------MYALS----LL------------------------------------------ALLLPLV-----AADTHNW--CTCKSWT-----
K-G--------------------------------GDWGVN-----QQLSYFVC-VVD----Y-KG------------------------------VA--
-------------------KFN--P-----HN-HLCERLD-------------------------------GFQFDGDT------------------WEG
H------------------CKAA-------GM------G--------Y-F--------PIKPD-GT--M----DI-----------------SGYPLRVD
AAL---------GSC----------------------------------------------------------
>PC_03TAHM
----------------------------------------------------------------------------------------------------
--------------MHALS----LL------------------------------------------ALLLPLA-----AANTHKD--CTCRTYT-----
A--A------------------------------HG-WETN-----PDLAHW---------------------------------------------A--
-------------------LWD--D-----KS-QRCVARP---------------------------DGPVDNKIDGDT------------------WES
K------------------CILY-------GT------Q-------DG-Y-------YPITPK-GN--P----DK-----------------SQDALKVD
IAL---------GQCFK--------------------------------------------------------
>PC_04UMOH
----------------------------------------------------------------------------------------------------
--------------MHALN----LL------------------------------------------ALLLPLA-----AANTHAQ--CDCMSWS-----
E---------------------------------GQDWIHN-----AGLTQAVC-NSS----FYKN------------------------------KA--
-------------------KFN--P-----TT-NRCEGLT-------------------------------NFWIDGKT------------------WED
Q------------------CKSS-------GK------G--------Y-V-----------------------DA-----------------HGTHLKVG
AAV---------GSCPDRP------------------------------------------------------
>PC_085T2Z
----------------------------------------------------------------------------------------------------
--------------MRAFS----LL------------------------------------------TLLLPFV-----AANTHHQ--CDCWTWS-----
A---------------------------------GGDWIQN-----AELTHYIC-QKW----PD------------------------------------
----------------------------------HCKTV-------------------------------KGFVLDGDI------------------WEA
D------------------CIEY-------GT------K-------QG-Y-------YPIRAD-GS--V----DN-----------------SKKM-TVG
AAT---------GSCPNRG------------------------------------------------------
>PC_06QGFF
----------------------------------------------------------------------------------------------------
--------------MRAFS----LL------------------------------------------TLLLPFV-----AANTHHQ--CDCWTWS-----
A---------------------------------GGDWIQN-----AELTHYIC-QKW----PD--------------------------------HT--
-------------------EFD--D-----KS-NRCKTV-------------------------------KGFVLDGDI------------------WEA
D------------------CIEY-------GT------K-------QG-Y-------YPIRAD-GS--V----DN-----------------SKKM-TVG
AAT---------GSCPNRG------------------------------------------------------
>PC_085T2Y
----------------------------------------------------------------------------------------------------
--------------MRAFS----LL------------------------------------------ALLLPFV-----AANTHQQ--CDCWTWS-----
A---------------------------------GGDWIQN-----ADLTHYIC-LQW----PI--------------------------------HT--
-------------------YFD--D-----KS-NRCKTV-------------------------------KGSVFYGGL------------------WEE
N------------------CIEY-------GT------K-------QG-Y-------YPVRTD-GT--I----DT-----------------SKKM-TVG
AAT---------GSCPNRG------------------------------------------------------
>PC_08GHEK
----------------------------------------------------------------------------------------------------
-------------MHSPIV----LL------------------------------------------PLFLGL-----AAADAHRQ--CDCRGRL-----
G-IS--------------------------------GMQYR-----WKLTAFVC-DQM----G-T-------------------------------RA--
-------------------SWD--G-----VI-GRCIAAP------------------------------H-SKIDGDD------------------WEG
Y------------------CKKY-------GQ------Y-------DG-Y-------EDVDNE-GN--V----LY-----------------GTKGEMYD
AVE---------GHCQDH-------------------------------------------------------
>PC_08GKNH
----------------------------------------------------------------------------------------------------
-------------M---RAIL--VG------------------------------------------LAVLASC----TAAATHDW--CDCWA-W-----
-----------------------D---------EPNGWHYS-----WELTAAAC-KNK----TEERH---------------------------------
--------------------YG--T-----VD-GRCSAFG--------------DFYAHKKGH---EQYSG-NGIDGDE------------------WEG
C------------------CKYY-------AS--------------AG-Y-------HEGNND-TA--P-----IRYDSAA-VGHCNK------------
-------------------------------------------------------------------------
>PC_08GNMJ
----------------------------------------------------------------------------------------------------
--------MR-------AV-F--VL------------------------------------------A-VLASC----ASANFHRW--CDCQIWG-----
-----------------------------------RGWKYS-----WELTAAAC-EAK----PEERY-----YDS-KA----------------------
---------------------------------GRCFMYD--------------STQAGLSG----HEHWNGQGIDGQD------------------WED
T------------------CIWF-------LQ------N-------G--Y-------HQGNDPHAP--I--------------------------LKGQ-
YGRGH---------CN---------------------------------------------------------
>PC_08GH7J
----------------------------------------------------------------------------------------------MGVRHI
SSAVQPLNIIMRFI---SALP--LL------------------------------------------APLLATF----TAAAEHRW--CECWT-W-----
-----------------------D---------QPTGWIYN-----WELTASAC-DAF----PETAY---------------------------------
--------------------YN--D-----KR-GQCMTDP--------------LSLMETPGH---ESYHG-QGIDGDT------------------WEG
H------------------CKDG-------AK--------------NG-Y-------REWHDN-NK--P-----LKYSSAS-YGHCSR------------
-------------------------------------------------------------------------
>PC_08GJMB
----------------------------------------------------------------------------------------------------
-------------M---RAFF--AL------------------------------------------IPFLATL----AVANEHDA--CQCEI-W-----
-----------------------L---------N-NNWVYT-----WELTADAC-DQN----WQAMQ---------------------------------
--------------------YI--G-----EK-GRCFAYG--------------PGYAHIKGH---EQYDG-SGIQGDQ------------------FEG
Y------------------CKDG-------AR--------------KG-Y-------RQGHDR-NS--K-----LLYAEKA-RSICFNDS----------
-------------------------------------------------------------------------
>PC_08GLFT
----------------------------------------------------------------------------------------------------
------------MR---GIFV--AL------------------------------------------SLLAASL----VGAKDHTT--CDCWA-W-----
-----------------------D---------EGLGWHYS-----WELTVYAC-NIL----HESTK---------------------------------
--------------------YD--S-----EQ-GTCRKLD--------------ESFMGKPGH---ESYHW-EGIDGDN------------------WER
L------------------CKQG-------AA--------------SG-Y-------HAGNDN-NA--P-----LKYDSAA-VGHCN-------------
-------------------------------------------------------------------------
>PC_08GLFS
----------------------------------------------------------------------------------------------------
------------MR---SIFA--AI------------------------------------------PLLATSF----VGAHRHPT--CDCWA-W-----
-----------------------D---------ESLGWHYT-----WELTVYAC-DFL----SESTF---------------------------------
--------------------YD--S-----QQ-GTCRQLD--------------NSFSGKPGH---EHYHY-QGIDGDV------------------WES
L------------------CKQG-------AA--------------TG-Y-------HPGNDT-RT--P-----VRYDSAA-VGHCDEYDG---------
-------------------------------------------------------------------------
>PC_08GJ75
----------------------------------------------------------------------------------------------------
-------------MHFLYA----AL------------------------------------------ALLLPLA-----AARDHRS--CECWSWS-----
E---------------------------------EAGWHKN-----EMLSRYTC-VLN----FPG-------------------------------DA--
-------------------SWD--T-----GL-KRCITFG-------------------------------HHTIDGDR------------------WEG
D------------------CMAN-------GV------D--------G-F-------YPVDDD-NA--I----EG-----------------GADKIFTG
NAV--------FGSCPT--------------------------------------------------------
>PC_08GJ74
----------------------------------------------------------------------------------------------------
-------------MHLLYT----AL------------------------------------------TLLLPLA-----AAKEHKS--CECWSWA-----
D---------------------------------GERWHKD-----DQLTRYTC-IMN----FQG-------------------------------DA--
-------------------LWD--D-----GL-KRCVTIG-------------------------------HHRIDGDR------------------WEG
D------------------CVAH-------GV------A--------G-Y-------RHVDDD-GT--I----DE-----------------GTPLIKPG
SAV--------FGHCPT--------------------------------------------------------
>PC_08GJ67
----------------------------------------------------------------------------------------------------
-----------------MRPI--FA------------------------------------------LAMLASC----ASARFHKW--CYCAS-L-----
-----------------------I---------D-GQWYNA-----VDLTAATC-NLD----TEARY---------------------------------
--------------------FW--T-----TD-DYCHMYD--------------DTLAGTHGH---DHWNG-QGIDGQD------------------WED
A------------------CIKT-------AH--------------DG-F-------HKIDDPNGT--P-----VKDFGTL-KGICN-------------
-------------------------------------------------------------------------
>PC_08GMJ4
----------------------------------------------------------------------------------------------------
--------MR-------PI-F--AL------------------------------------------A-MLASC----ASARFHKW--CDCQIWS-----
-----------------------------------SGWQYS-----WEITLAAC-NDK----PEERY-----Y---KD----------------------
---------------------------------GRCYMYD--------------DTLAGTKG----HYDWNGQGIDGDD------------------WEI
T------------------CTRF-------VE------M-------G--Y-------HKNNDPNTP--M--------------------------VYNRA
GGHGH---------CN---------------------------------------------------------
>PC_08GJW4
----------------------------------------------------------------------------------------------------
-----MRSPS-------PI-F--AL------------------------------------------T-VLASC----ASARFHYW--CYCAEWV-----
----------------------------------NDGWLNY-----GDLTNAAC-QLK----PE------------------------------------
----------------------------------ECYMYD--------------DTLAGTEG----HYDWNGQGIDGQD------------------WED
T------------------CRQV-------AQ------K-------G--I-------PSKNKPGEG--L--------------------------IPISN
PIKGI---------CN---------------------------------------------------------
>PC_0158Z1
----------------------------------------------------------------------------------------------------
--------------MHALS----LL------------------------------------------ALLLPLA-----KAKFYDE--CSCSSYD-----
V---------------------------------GSDWEQN-----DLLTEYIC-TVN----YRT-------------------------------AA--
-------------------QYD--K-----IT-KRCVANP------------------------------DWGTFDGGL------------------WSE
D------------------CKAA-------SV------H--------G-Y-------FPIKNG-KP-------DL-----------------WWAPITNT
DAK---------SSC----------------------------------------------------------
>PC_085V3P
----------------------------------------------------------------------------------------------------
--------------MHALS----LL------------------------------------------ALLLPLA-----KAKFYDE--CSCSSYD-----
D---------------------------------CGMYDELRHKTNKGDMLTRS-LIF----CQR-------------------------------KA--
-------------------QYD--K-----IT-KRCVANP------------------------------DWGTFDGGL------------------WSE
D------------------CKAA-------SV------H--------G-Y-------FPIKNG-KP-------DL-----------------WWAPITNT
DAK---------SSC----------------------------------------------------------
>PC_02REFH
----------------------------------------------------------------------------------------------------
--------------MHALS----LL------------------------------------------ALLLPL-V----AADGFSQ--CNCQTAS-----
D-----------------------------------------------NGVWTY-DPV----LTH-------------------------------WA--
-------------------NFD--T-----SV-GGCVDPS--------------------------------ANIDGDT------------------WQK
L------------------CIEA-------GV------T-------NG-Y-------YAFDFK-GA--P----IT-----------------NVPAMKVA
HAA---------GKCPK--------------------------------------------------------
>PC_01JGEY
----------------------------------------------------------------------------------------------------
--------------MHALS----LL------------------------------------------ALLLPLVA----ADTGYSQ--CDCQTAS-----
GAGS------------------------------GQTLTYN-----HDLSRWLC-WSI----YDN-------------------------------TA--
-------------------SWS--E-----SE-GRCIATV--------------------------------QPIPGND------------------WQT
N------------------CIVV-------GV------Q-------KG-Y-------YAFDSK-GN--P----IT-----------------NVPAMKVD
TAV---------GNCD---------------------------------------------------------
>PC_085U2V
----------------------------------------------------------------------------------------------------
--------------MHALS----LF------------------------------------------ALLLPLVA----ADTGYSQ--CDCQSAI-----
G--S------------------------------GSTLTYN-----HDLSHWLC-YHV----YTN-------------------------------TA--
-------------------SWS--E-----SE-GRCIATV--------------------------------QPIPGDD------------------WQT
N------------------CIIA-------GV------Q-------KG-Y-------YAFDTK-GN--P----IT-----------------NVPAMKVD
TAV---------GNCD---------------------------------------------------------
>PC_01NEPD
----------------------------------------------------------------------------------------------------
--------------MHALS----LL------------------------------------------ALLLPLVA----ADTGYAK--CDCQTAS-----
G--S------------------------------GQTLTYN-----HDLSRWLC-YHV----YTN-------------------------------TA--
-------------------LWS--E-----SE-GRCIATQ--------------------------------QPIPGDD------------------WQT
N------------------CILI-------GV------R-------QG-Y-------FAFDNK-GN--P----IT-----------------NVPAMKVE
TAV---------GNCD---------------------------------------------------------
>PC_02XJSH
----------------------------------------------------------------------------------------------------
--------------MHALS----LL------------------------------------------ALLLPLVA----ADEGYSK--CDCQSAI-----
G--S------------------------------GSTLTYN-----HDLSRWLC-YHV----YTN-------------------------------TA--
-------------------SWS--E-----SE-GRCIATQ--------------------------------QYIPGKD------------------WET
N------------------CIIA-------GV------Q-------QG-Y-------YAFDNK-GI--P----IT-----------------NVPAMKVD
GAV---------GNCD---------------------------------------------------------
>PC_05JK49
----------------------------------------------------------------------------------------------------
--------------MHALS----LF------------------------------------------ALLLPLV--------------------------
-------------------------------------AADT-----GYSHHWLC-YHV----YTN-------------------------------TA--
-------------------SWS--E-----SE-GRCIATV--------------------------------QPIPGDD------------------WQT
N------------------CIIA-------GV------Q-------KG-Y-------YAFDTK-GN--P----IT-----------------NVPAMKVD
TAV---------GNCD---------------------------------------------------------
>PC_0803KN
----------------------------------------------------------------------------------------------------
--------------MHAAA----VI------------------------------------------SILLSLV-----AA-SDWE--CDCHNGT-----
K----------------------------------SPHRRATDSYSWMLTYLVC-QDN----YRD-------------------------------VA--
-------------------NYH--R-----GT-GRCQANP-------------------------------GMKLDKET------------------FHG
F------------------HRVS-------AH------G-------EL-I------------------R----HL-----------------DGPLIKVD
DAW---------ATCPNGK------------------------------------------------------
>PC_07UQ7D
----------------------------------------------------------------------------------------------------
-------------MRPVFA----LL------------------------------------------PFILPL-----VVASGYEK--CACHSKK-----
YKND--------------------------------KFDYN-----WQLTANVC-DDN----YSH-------------------------------SA--
-------------------NYH--H-----GT-GNCEGIG------------------------------YAGLIKEDV------------------FYK
D------------------CKQA-------GT------K-------DG-Y-------HPIDR-YGY--K----DA------------------VALLKVY
DTT---------ISCKGWTS-----------------------------------------------------
>PC_080TNU
----------------------------------------------------------------------------------------------------
-------------MHSVFA----LL------------------------------------------PFILPLV----TADGEYKQ--CACWSIE-----
KKKG--------------T----D---------DQPTERFN-----WELTYNNC-LNN----FPH-------------------------------YA--
-------------------IYD--H-----HV-GRCISDP------------------------------S-RTLSFDR------------------FEG
D------------------CYQM-------GV------I-------DG-Y-------MLVNKK-GN--L----IG------------------ESNHKVA
KAW---------AKCTDHD------------------------------------------------------
>PC_0858ON
----------------------------------------------------------------------------------------------------
-------------MHPVFA----LL------------------------------------------PVILPVAA---LIQQWFDM--CSCHTGD-----
TYDK------------------------------KGKLPYD-----WVLTKHVC-EDS----HPS-------------------------------TA--
-------------------EYD--H-----AY-GTCIPRN------------------------------TFQGIEYRR------------------FDR
D------------------CRQA-------GI------V-------DG-Y-------LPVDKK-GY--T----LA-----------------DANLIKKH
HAY---------AHCKYWKDVSKSSD-----------------------------------------------
>PC_07SAZK
----------------------------------------------------------------------------------------------------
-------------MRPVFA----LL------------------------------------------PVILPLVVAGGYKGGGYRR--CACHSQD-----
IKTG--------------------------------KWDYN-----WELTANVC-DDN----FAC-------------------------------SA--
-------------------PYN--H-----GI-GNCLAVG------------------------------YAGLLDDKI------------------FSK
D------------------CKQA-------GT------V-------DG-Y-------HPIDGKSGY--K----DA------------------TKRVKVR
DTK---------ARCEEYIS-----------------------------------------------------
>PC_07QHXB
----------------------------------------------------------------------------------------------------
-------------MRPVFA----LL------------------------------------------PVILPLVVAGGYKGGGYRR--CACHSQD-----
IKTG--------------------------------KWDYN-----WELTANVC-DDN----FAC-------------------------------SA--
-------------------PYN--H-----GI-GNCLAIG------------------------------YAGLLDDKI------------------FSK
D------------------CKQA-------GT------V-------DG-Y-------HPIDGKSGY--K----DA------------------TKRVKVR
DTK---------ARCEEYIS-----------------------------------------------------
>PC_083Z06
----------------------------------------------------------------------------------------------------
-------------MHSVFA----LL------------------------------------------PLILPL-----AAAAEKKY--CVCWSNP-----
VPYD--------------T----T---------K--PKDYN-----WMLTKNVC-HEN----YPI-------------------------------VA--
-------------------AYQ--D-----GN-GQCQASG------------------------------T-QLLDEEQ------------------FRR
N------------------CKAW-------GV------D-------NG-Y-------MNITR-GGF--F----DA------------------STNIRVN
DAW---------AVCSDTLP-----------------------------------------------------
>PC_080W8D
----------------------------------------------------------------------------------------------------
-------------MHSVFA----LL------------------------------------------PLILPL-----AAAAEKKY--CVCWSNP-----
VPYD--------------T----T---------RR-PKDYN-----WMLTKNVC-HEN----YPI-------------------------------IA--
-------------------AYQ--D-----GN-GQCQASG------------------------------T-QLLDEEQ------------------FRR
N------------------CKAW-------GV------D-------NG-Y-------MNITR-GGF--F----DA------------------STNVRVK
DAW---------AVCSDTLP-----------------------------------------------------
>PC_08EWIO
----------------------------------------------------------------------------------------------------
-------------MRPVFA----LL------------------------------------------PVILPL-----VVAKFHDM--CACHSIK-----
ESGA--------------------------------KLKYD-----WELTMNNC-MEN----FAG-------------------------------AA--
-------------------PYD--H-----GL-GNCVALP------------------------------N-FSIEGER------------------FET
D------------------CYQL-------GV------K-------DG-F-------HPVDPKTGY--M----MG------------------DKIIKVH
WAE---------AKCHRLPR-----------------------------------------------------
>PC_07SF8A
----------------------------------------------------------------------------------------------------
---------------MRPV----FA------------------------------------------LVILPL-----VVAKGHRK--CACHSKR-----
KESD--------------------------------DWKYN-----WELTANVC-DEN----FPM-------------------------------WA--
-------------------PYD--H-----GA-GNCIAVP------------------------------P-YELDGDT------------------FVR
D------------------CWQM-------GV------K-------DG-Y-------HPFN-RDGY--K----DA------------------TKRIKVG
FTT---------SVCKNKLNG----------------------------------------------------
>PC_07ONFE
----------------------------------------------------------------------------------------------------
-------------MRLVLA----LL------------------------------------------PAILPL-----VMARDHKM--CACHSQE-----
HSWS--------------------------------EWEFN-----WELTKNNC-DDN----FSS-------------------------------SA--
-------------------PYN--F-----GL-GNCLGIS------------------------------N-YRIDGDT------------------FLI
D------------------CQQL-------GQ------T-------DG-Y-------HPIDKKTGY--K----DA------------------LKRVTVY
AAK---------SHCKH--------------------------------------------------------
>PC_07SX8J
----------------------------------------------------------------------------------------------------
-------------MRLVFA----LL------------------------------------------PVILPL-----VVADTHDM--CACHSQK-----
TRDS--------------------------------PLKYD-----WELTMNNC-QEN----FPH-------------------------------MA--
-------------------PYD--H-----GY-GNCVAYP------------------------------R-YQIDGDR------------------FQN
D------------------CYQL-------GV------V-------DG-F-------HPIDKKSGY--M----DG------------------DKRVKVY
FAK---------GQCHKLPKG----------------------------------------------------
>PC_07Q39N
----------------------------------------------------------------------------------------------------
-------------MRPFLA----LL------------------------------------------PVILPVVV-----ARGHDM--CACHATN-----
K---------------------------------DNQYVYD-----WELTMQVC-QSN----YGS-------------------------------TA--
-------------------TYD--H-----GW-GTCVPN-------------------------------DGGKLDGSR------------------FDK
N------------------CFQM-------GT------I-------DG-Y-------YPVIG--GY--I----AA-----------------EGMRKKAK
NAG---------GRCKSRRQT----------------------------------------------------
>PC_07V3F4
----------------------------------------------------------------------------------------------------
-------------MRPFFA----LL------------------------------------------PVILPVVA---LKPHWHDL--CACHSSD-----
K---------------------------------NGKLVYN-----WQLTLQAC-RDN----YQC-------------------------------SA--
-------------------EYD--H-----GL-GNCAATT------------------------------PGHQLDRSR------------------FGI
N------------------CYQT-------GV------K-------DG-Y-------LPIDEK-GY--L----LA-----------------DAKKIKVA
HAE---------AVCKGWGDV----------------------------------------------------
>PC_07QHSQ
----------------------------------------------------------------------------------------------------
-------------MRPLFA----LL------------------------------------------PIILPVVA---LHHHWHDL--CACHSKD-----
A---------------------------------KGKLIYN-----WQLTMQVC-RDN----YQC-------------------------------SA--
-------------------EYD--H-----GL-GDCTATN------------------------------RGDQIDGSR------------------FNI
N------------------CYQM-------GV------K-------DG-Y-------LPIDEK-GY--L----MA-----------------DAKKLKVA
HAE---------AVCKSWTDV----------------------------------------------------
>PC_08H4O0
----------------------------------------------------------------------------------------------------
-------------MRPFFT----LL------------------------------------------PVMLPLVA-SKYKAEWFDM--CACHSQY-----
--SK------------------------------DSELKYN-----WQLTYQTC-QNN----YGS-------------------------------GA--
-------------------SYD--H-----KL-GNCVPTN------------------------------TNGKIEKRR------------------FAG
D------------------CYQQ-------GV------V-------DG-Y-------YPVNN--GY--I----DA-----------------GKPRRQVF
HAE---------AQCKYWNDV----------------------------------------------------
>PC_0838AR
----------------------------------------------------------------------------------------------------
-------------MRPVFA----LL------------------------------------------PVILPVMA---LKKHMHDL--CACHTNN-----
K---------------------------------KGELVYN-----WVLTMQVC-HNN----YQC-------------------------------SA--
-------------------EFD--H-----GN-GNCNPT-------------------------------WGGQIDGSR------------------FGE
G------------------CYQM-------GV------V-------DG-Y-------LPVNDK-GY--L----EA-----------------DKNLVRHT
HAE---------ARCKSWEDV----------------------------------------------------
>PC_08FWW4
----------------------------------------------------------------------------------------------------
-------------MRPVFA----LL------------------------------------------PVILPAVA---LKQHWHDL--CACHSSH-----
K--D------------------------------TGELTYD-----WVLTMHVC-HDN----YQC-------------------------------TA--
-------------------EFD--H-----GN-GNCNPSQ------------------------------KGGQLDRVR------------------FSQ
G------------------CYQA-------AV------I-------DG-Y-------LPVNDK-GF--I----DA-----------------DAKKLKFR
RAE---------ARCKSWADV----------------------------------------------------
>PC_084044
----------------------------------------------------------------------------------------------------
--------MKATFM----------------------------------------------------ALLSFVSS----ALADIHHF--CACRVDG-----
--------------------------------------QYA-----PKLSHDAC-ESW----GRNQ----------------------------------
------------IH----THWD--G--------YHCVDKG------------------------------YGRGIDGEP------------------WER
T------------------CKDTFDLG-YGGNPD------------KVRG-------KCH----------------------------------------
-------------------------------------------------------------------------
>PC_08H18Q
----------------------------------------------------------------------------------------------------
--------MKAATI----------------------------------------------------LLLSLVSG----ALATPHHF--CGCTVRG-----
--------------------------------------KWK-----KDLTEAAC-YLW----MATQ----------------------------------
------------IN----SKWN--G--------WECEDKG------------------------------YGRGIDGQP------------------WEN
T------------------CKRAWSTD-FGGNPE------------NALG-------KCRH---------------------------------------
-------------------------------------------------------------------------
>PC_07PWI7
----------------------------------------------------------------------------------------------------
--------MKAAII----------------------------------------------------ALLSLVSS----GLARIHWK--CRCGVRN-----
--------------------------------------HYH-----DELSKAAC-YLW----GVTQ----------------------------------
------------VH----TNWN--G--------PWCQDKG------------------------------YHRGIDGEP------------------WER
T------------------CKEAWEVN-YGGVRE------------HAWG-------KCI----------------------------------------
-------------------------------------------------------------------------
>PC_080VJG
----------------------------------------------------------------------------------------------------
--------MKVTFI----------------------------------------------------ALLSFVSS----ALADIHHF--CACTVDG-----
--------------------------------------YYA-----PKLSH-------------------------------------------------
-------------------GAY--G--------YHCVDKG------------------------------HGRGIDGEP------------------WER
T------------------CKDTFDLG-FGGNPD------------KVRG-------KCHN---------------------------------------
-------------------------------------------------------------------------
>PC_087SOR
----------------------------------------------------------------------------------------------------
----------MKFA----------------------------------------------------IVLSLITA----ALADSHHN--CGCAIRG-----
--------------------------------------EYN-----QLLSEFAC-ASW----GSRYNP--------------------------------
------------NH----SSWD--G--------YSCVNKK------------------------------RGRGIDGDG------------------FEI
A------------------CKQNWGVA-YGGNVD------------DVKG-------RCWH---------------------------------------
-------------------------------------------------------------------------
>PC_01HWNW
----------------------------------------------------------------------------------------------------
--------MS-SLS----------------------------------------------------LIVLFFGA----AMAGIHHN--CGCTVRG-----
--------------------------------------LYR-----QDLSQAAC-ALW----GSNQ----------------------------------
------------PH----THWD--G--------YSCVDKG------------------------------IGRGIDGGP------------------WET
T------------------CKQAWDIN-FGGNKE------------DAWG-------KCWH---------------------------------------
-------------------------------------------------------------------------
>PC_0836KI
----------------------------------------------------------------------------------------------------
--------MKAAII----------------------------------------------------ALFSLVSS----ALASRHWH--CGCTTYG-----
--------------------------------------HWN-----QTVSEAAC-ALW----MSTQ----------------------------------
------------IH----SSWN--G--------WECEDKG------------------------------YHRGIDGEP------------------WER
T------------------CKEAYAVG-FLGDRN------------AAWG-------KCR----------------------------------------
-------------------------------------------------------------------------
>PC_07SQ7O
----------------------------------------------------------------------------------------------------
--------MKAAFI----------------------------------------------------ALLSLVSS----ALAKGHHF--CGCAFKG-----
--------------------------------------KFY-----QTITEAAC-YLW----METQ----------------------------------
------------IH----SRWN--G--------WECEDKG------------------------------RGRGIDGQP------------------WEN
T------------------CKKAWQID-FGGNPR------------DVKG-------VCRH---------------------------------------
-------------------------------------------------------------------------
>PC_08G460
----------------------------------------------------------------------------------------------------
--------MKAAII----------------------------------------------------ALLSLVSS----ALAKSHWH--CGCTTYG-----
--------------------------------------NWN-----QTVSEAAC-ALW----MATQ----------------------------------
------------IH----SSWN--G--------WECEDKK------------------------------TGRGIDGEP------------------WEL
T------------------CKEAYSLG-FGGIRD------------AARG-------KCR----------------------------------------
-------------------------------------------------------------------------
>PC_03SLFV
----------------------------------------------------------------------------------------------------
----------MKVA----------------------------------------------------VVLSLVAA----VLAKDHGN--CGCAVDG-----
--------------------------------------NYR-----QDVTEYAC-KFW----VTLF----------------------------------
------------PN----SHWD--G--------YSCVDKG------------------------------ASRGIDGTA------------------FEA
F------------------CKMQYKDV-FGGLES------------KVNG-------HCWH---------------------------------------
-------------------------------------------------------------------------
>PC_07ONA3
----------------------------------------------------------------------------------------------------
--------MKAAII----------------------------------------------------PLLSLVSR------------------IGR-----
--------------------------------------KFD-----QDLSQAAC-ELW----IKTQ----------------------------------
------------IH----TKWN--G--------HECEDKG------------------------------IGRGIDGDP------------------WEL
H------------------CKMAWFVN-YGGNAD------------DAWG-------ICR----------------------------------------
-------------------------------------------------------------------------
>PC_07SHH4
----------------------------------------------------------------------------------------------------
--------MKAAII----------------------------------------------------PLLSLISR------------------IGR-----
--------------------------------------VFD-----QDLTKAAC-MLW----MDTQ----------------------------------
------------IN----SQWN--G--------YECQDKG------------------------------YNRGIDGEP------------------WEL
T------------------CKRAWNTD-FGGHRS------------QVWG-------RCRK---------------------------------------
-------------------------------------------------------------------------
>PC_07QGRL
----------------------------------------------------------------------------------------------------
--------MKAAII----------------------------------------------------PLLSLVSS----SLAGIHHF--CGCTVHG-----
--------------------------------------KFD-----VPLSEA------------------------------------------------
--------------------AY--G--------YECEDKG------------------------------YGRGIDGAP------------------WEL
T------------------CKQAYTVD-FGGYPD------------NATG-------KCRK---------------------------------------
-------------------------------------------------------------------------
>PC_07SDV7
----------------------------------------------------------------------------------------------------
--------MKAAII----------------------------------------------------PLLSLVSS----ALAGIHHF--CGCTVHG-----
--------------------------------------KFD-----VPLSEA------------------------------------------------
--------------------AY--G--------YECEDKG------------------------------YGRGIDGAP------------------WEL
T------------------CKQAYTVD-FGGYPD------------LAMG-------KCRK---------------------------------------
-------------------------------------------------------------------------
>PC_03ZXXN
----------------------------------------------------------------------------------------------------
----------MRSS----TLI--AA------------------------------------------FLSLIGS----VTADEHHN--CGCTING-----
--------------------------------------KYD-----TTLSGNAC-QLW----ANSGK----------------------------PHT--
-------------------NFD--T-----NI-IKCVDPK------------------------------FGRGIDGDE------------------WEE
N------------------CETT-------YD--------------VT-I-------NGI--D----------------EV-RGDCWH------------
-------------------------------------------------------------------------
>PC_01ZXJL
----------------------------------------------------------------------------------------------------
------MRSSTIIL----------------------------------------------------GLLSLIGS----AIAGKHHN--CGCDIQG-----
--------------------------------------KYD-----VDLSHKTC-DRW----ARNN-N--------------------------------
------------PN----THFD--G--------YSCVDKG------------------------------TGRGIDGAP------------------WEA
T------------------CRDEWTST-AGHLGT------------DVTG-------DCWHDTV------------------------------------
-------------------------------------------------------------------------
>PC_083G4B
----------------------------------------------------------------------------------------------------
------MLSSTIIV----------------------------------------------------TILSLLGS----VTARKHHN--CGCKVNG-----
--------------------------------------VYR-----VDLSGDTC-SNW----AQSG-E--------------------------------
------------PN----THFD--G--------YSCVDKG------------------------------AGRGIDGVP------------------WEA
H------------------CKSQWEIG-YGGNAN------------DAWG-------SCWHDS-------------------------------------
-------------------------------------------------------------------------
>PC_0847GA
----------------------------------------------------------------------------------------------------
------MLSSTIII----------------------------------------------------TILSLMGS----VTAKSYHN--CGCKVRG-----
--------------------------------------NYD-----QQLSKDTC-IQW----ALSA-Q--------------------------------
------------PN----THFD--G--------YSCVDKG------------------------------IGRGIDGNP------------------WEA
T------------------CKRQWGIG-NAGDED------------AAVG-------WCWH---------------------------------------
-------------------------------------------------------------------------
>PC_00QDEQ
----------------------------------------------------------------------------------------------------
------MLSSTIII----------------------------------------------------TILSLMGS----VTARIYHN--CGCKTNG-----
--------------------------------------EYN-----VELSKDTC-TNW----ALSG-E--------------------------------
------------PH----THFD--G--------YSCIDKG------------------------------SGRGIDGNP------------------WET
H------------------CKDVWEVA-HAGNRG------------SAVG-------WCWH---------------------------------------
-------------------------------------------------------------------------
>PC_07YUIS
----------------------------------------------------------------------------------------------------
------MLSSTIII----------------------------------------------------TILSLMGS----VTAKSYHN--CGCKIGG-----
--------------------------------------NYD-----QELTEETC-IQW----GLT--Q--------------------------------
------------PH----THFD--G--------YSCVDKG------------------------------IGRGIDGNP------------------WET
Y------------------CKSQWSVG-HKGQVD------------AVAG-------WCWN---------------------------------------
-------------------------------------------------------------------------
>PC_00P5C4
----------------------------------------------------------------------------------------------------
--------MKVTSL----------------------------------------------------ILLALGGS----AMAAKHHN--CGCNVRG-----
--------------------------------------QYN-----VALSQATC-ALW----GSTQ----------------------------------
------------IH----THFD--G--------YSCIDKG------------------------------IGRGIDGQP------------------WEN
T------------------CKEAWDVN-FGGNRN------------DVLG-------KCWH---------------------------------------
-------------------------------------------------------------------------
>PC_078OYF
----------------------------------------------------------------------------------------------------
------MLSSTIII----------------------------------------------------TILSLMGS----VTAKSYHN--CGCKIGG-----
--------------------------------------NYD-----QELTEETC-IQW----GLT--Q--------------------------------
------------PH----THFD--G--------YSCVDKG------------------------------IGRGIDGNP------------------WET
Y------------------CKSQWSVG-HKGQVD------------AVAG-------WCWNQS-------------------------------------
-------------------------------------------------------------------------
>PC_07XZKJ
----------------------------------------------------------------------------------------------------
-------MSRPPPI----------------------------------------------------VFSADQTS----SMAAKHHN--CGCNVRG-----
--------------------------------------QYN-----VALSQATC-ALW----GSTQ----------------------------------
------------IH----THFD--G--------YSCIDKG------------------------------TGRGIDGQP------------------WEN
T------------------CKQAWDIN-FGGNQN------------DVLG-------KCWH---------------------------------------
-------------------------------------------------------------------------
>PC_05SF79
----------------------------------------------------------------------------------------------------
--------MKVTAL----------------------------------------------------VLLALGGS----AMAAKHHN--CGCSVRG-----
--------------------------------------QYN-----VALSQATC-ALW----GATQ----------------------------------
------------IH----THFD--G--------YSCIDKG------------------------------IGRGIDGQP------------------WEN
T------------------CKEAWDVN-FGGNRN------------DVLG-------KCWH---------------------------------------
-------------------------------------------------------------------------
>PC_0693GI
----------------------------------------------------------------------------------------------------
--------MKVTSL----------------------------------------------------VLLALGGS----AMAAKHHN--CGCNVRG-----
--------------------------------------QYN-----VALSQATC-ALW----GSTQ----------------------------------
------------IH----THFD--G--------YSCIDKG------------------------------IGRGIDGQP------------------WEN
T------------------CKEAWDVD-FGGNRN------------DVLG-------KCWH---------------------------------------
-------------------------------------------------------------------------
>PC_00J1GJ
----------------------------------------------------------------------------------------------------
--------MN-SLS----------------------------------------------------LIVLFFGA----AMADFHHN--CGCTVRG-----
--------------------------------------TYR-----QDLSQAAC-ALW----GSNQ----------------------------------
------------PH----THWD--G--------YSCVDKG------------------------------YGRGIDGAP------------------WET
T------------------CKQAWDIN-FGGNKD------------DAWG-------KCWH---------------------------------------
-------------------------------------------------------------------------
>PC_06UWCP
----------------------------------------------------------------------------------------------------
--------MN-TLS----------------------------------------------------LIILFFGA----AMADIHHN--CGCTVRG-----
--------------------------------------TYR-----QDLGQAAC-GLW----GSNQ----------------------------------
------------PH----THWD--G--------YSCVDKG------------------------------YGRGIDGAP------------------WET
T------------------CKQAWDIN-FGGNRD------------DAWG-------KCWH---------------------------------------
-------------------------------------------------------------------------
>PC_044ZXY
----------------------------------------------------------------------------------------------------
--------MN-SLS----------------------------------------------------LIILFFGA----VFADTHHN--CGCTVRG-----
--------------------------------------TYR-----QDLGQAAC-ALW----GSNQ----------------------------------
------------PN----THWD--G--------YSCVDKG------------------------------YGRGIDGAP------------------WET
T------------------CKQAWDIN-FGGNKN------------DAWG-------KCWH---------------------------------------
-------------------------------------------------------------------------
>PC_04J6EA
----------------------------------------------------------------------------------------------------
--------MN-SLS----------------------------------------------------LIVLFFGA----VFADTHHN--CGCTVRG-----
--------------------------------------TYR-----QDLGXAAC-ALW----GSNQ----------------------------------
------------PN----THWD--G--------YSCVDKG------------------------------YGRGIDGAP------------------WET
T------------------CKQAWDIN-FGGNKN------------DAWG-------KCWH---------------------------------------
-------------------------------------------------------------------------
>PC_00DHT1
----------------------------------------------------------------------------------------------------
--------MN-SLS----------------------------------------------------LIVLFFGA----AMAGIHHN--CGCTVRG-----
--------------------------------------SYR-----QDLAQAAC-ALW----GSNQ----------------------------------
------------PH----THWD--G--------YSCVDKG------------------------------YGRGIDGAP------------------WET
T------------------CKQAWDIN-FGGNKD------------DAWG-------KCWH---------------------------------------
-------------------------------------------------------------------------
>PC_01CF6E
----------------------------------------------------------------------------------------------------
--------MN-SLS----------------------------------------------------LIVLFFGA----VFADTHHN--CGCTVRG-----
--------------------------------------TYR-----QDLGQAAC-ALW----GSNQ----------------------------------
------------PN----THWD--G--------YSCVDKG------------------------------YGRGIDGAP------------------WET
T------------------CKQAWDIN-FGGNKN------------DAWG-------KCWH---------------------------------------
-------------------------------------------------------------------------
>PC_06Y8L4
----------------------------------------------------------------------------------------------------
--------MN-SLS----------------------------------------------------LMVLFFGA----ALAGIHHN--CGCTVRG-----
--------------------------------------TYR-----QDLGQAAC-ALW----GSNQ----------------------------------
------------PH----THWD--G--------YSCVDKG------------------------------TGRGIDGAP------------------WET
T------------------CKQAWDIN-FGGNKN------------DAWG-------KCWH---------------------------------------
-------------------------------------------------------------------------
>PC_00QQZU
----------------------------------------------------------------------------------------------------
--------MN-SLS----------------------------------------------------LIVLFFGA----AMAGIHHN--CGCTVRG-----
--------------------------------------SYR-----QDLSQAAC-ALW----GSNQ----------------------------------
------------PH----THWD--G--------YSCVDKG------------------------------TGRGIDGAP------------------WET
T------------------CKQAWDIN-FGGNKN------------DAWG-------KCWH---------------------------------------
-------------------------------------------------------------------------
>PC_01BBG0
----------------------------------------------------------------------------------------------------
--------MN-TLS----------------------------------------------------LIILFFGA----AMADIHHN--CGCTVRG-----
--------------------------------------TYR-----QDLGQAAC-ALW----GSNQ----------------------------------
------------PH----THWD--G--------YSCVDKG------------------------------YGRGIDGAP------------------WET
T------------------CKQAWDIN-FGGNRD------------DAWG-------KCWH---------------------------------------
-------------------------------------------------------------------------
>PC_007QAW
----------------------------------------------------------------------------------------------------
--------MN-SLS----------------------------------------------------LIVLFFGA----AMAGIHHN--CGCTVRG-----
--------------------------------------SYR-----QDLAQAAC-ALW----GSNQ----------------------------------
------------PH----THWD--G--------YSCVDKG------------------------------YGRGIDGAP------------------WET
T------------------CKQAWDIN-FGGNKN------------DAWG-------KCWH---------------------------------------
-------------------------------------------------------------------------
>PC_04HOSW
----------------------------------------------------------------------------------------------------
--------MN-SLS----------------------------------------------------LIVLFFGA----AMAGIHHN--CGCTVRG-----
--------------------------------------SYR-----QDLAQAAC-ALW----GSNQ----------------------------------
------------PH----THWD--G--------YSCVDKG------------------------------TGRGIDGAP------------------WET
T------------------CKQAWDIN-FGGNKN------------DAWG-------KCWH---------------------------------------
-------------------------------------------------------------------------
>PC_02PKZV
----------------------------------------------------------------------------------------------------
--------MN-SLS----------------------------------------------------LIVLFFGA----VFADTHHN--CGCTVRG-----
--------------------------------------TYR-----QDLGRAAC-ALW----GSNQ----------------------------------
------------PN----THWD--G--------YSCVDKG------------------------------YGRGIDGAP------------------WET
T------------------CKQAWDIN-FGGNKN------------DAWG-------KCWH---------------------------------------
-------------------------------------------------------------------------
>PC_07WB4R
----------------------------------------------------------------------------------------------------
-------------------------------------------------------------------------S----ATAKIHHN--CGCNVRG-----
--------------------------------------QYH-----VELSRAAC-ALW----GATQ----------------------------------
------------PH----TWFD--G--------YSCIDKG------------------------------VGRGIDGQP------------------FEN
T------------------CQEAWDVN-FGGNRN------------DVRG-------NCWH---------------------------------------
-------------------------------------------------------------------------
>PC_00XWM5
----------------------------------------------------------------------------------------------------
-------------------------------------------------------------------------------MAAKHHN--CGCNVRG-----
--------------------------------------QYN-----VALSQATC-ALW----GSTQ----------------------------------
------------IH----THFD--G--------YSCIDKG------------------------------IGRGIDGQP------------------WEN
T------------------CKEAWDVN-FGGNRN------------DVLG-------KCWH---------------------------------------
-------------------------------------------------------------------------
>PC_06RRYD
----------------------------------------------------------------------------------------------------
--------MN-SLS----------------------------------------------------LIV------------------------LF-----
--------------------------------------FGA-----QDLAQAAC-ALW----GSNQ----------------------------------
------------PH----THWD--G--------YSCVDKG------------------------------TGRGIDGAP------------------WET
T------------------CKQAWDIN-FGGNKN------------DAWG-------KCWH---------------------------------------
-------------------------------------------------------------------------
>PC_07KJG2
----------------------------------------------------------------------------------------------------
--------MKTFSL----------------------------------------------------IALFFAGS----ALASTHHN--CGCTSHG-----
--------------------------------------NYD-----VDLSRAAC-ALW----ASNQ----------------------------------
------------PN----THFD--G--------YSCVDKG------------------------------TGRGIDGQP------------------WEN
T------------------CKQSWDVS-FGGIRN------------DAWG-------RCWH---------------------------------------
-------------------------------------------------------------------------
>PC_025OFJ
----------------------------------------------------------------------------------------------------
--------MHFTTA----------------------------------------------------IVAMFSTL----VLADFHHN--CGCDIRG-----
--------------------------------------SYR-----VDVSQATC-QLW----STNQ----------------------------------
------------PN----CHFD--G--------YSCVDKG------------------------------IGRGIDGAP------------------WEK
T------------------CKEAWQID-FGGNPD------------DAKG-------HCWH---------------------------------------
-------------------------------------------------------------------------
>PC_04U2UR
----------------------------------------------------------------------------------------------------
------------MQ----FTT--LT------------------------------------------TLVFAAT----AMAKIHTY--CRCNIDG-----
--------------------------------------KDN-----QALDKDAC-DAW----SSV-F----------------------------PNS--
-------------------FWD--P-----KF-TACVDYH------------------------------PHGGIDGQP------------------GEN
Q------------------CIVT-------GT--------------KA-P-------YNLVAG----------------AI-RGSCWS------------
-------------------------------------------------------------------------
>PC_08JXTU
----------------------------------------------------------------------------------------------------
--------MKAATF----------------------------------------------------ISLPFAGM----TLAAKHHR--CKCCVDG-----
--------------------------------------VDN-----VKLDKAAC-DDW----SGTY----------------------------------
------------PN----SHWD--S-----VF-KACVDMK------------------------------KGRGIDGDA------------------WEA
T------------------CQKVGTTKEFGFALG------------SIRG-------CC-----------------------------------------
-------------------------------------------------------------------------
>PC_085WBH
----------------------------------------------------------------------------------------------------
-------------MHTLNL----LA------------------------------------------LLLPLV------AAGDHFR--CDCRSLN-----
K---------------------------------GG--NPT-----VNLTDSP----------NG-------------------------------SA--
-------------------WMT--S-----GI-LYCVATP-------------------------------GNTIDEMA------------------WEK
S------------------CKDA-------AA------E-------KC----------------------------------------------------
-------------------------------------------------------------------------
>PC_05VRPJ
----------------------------------------------------------------------------------------------------
--------------MHALN----IL------------------------------------------ALLLPL------VAAEAFR--CNCKSMK-----
K---------------------------------FKVGHPN-----MHLTEYVC-RYY----FRD-------------------------------TA--
-------------------TYN--D-----GL-DECVTTP-------------------------------GNTIDEML------------------WEE
D------------------CKHA-------AE------D-------KC----------------------------------------------------
-------------------------------------------------------------------------
>PC_08JYGI
----------------------------------------------------------------------------------------------------
-------------MRAILF-A--LP------------------------------------------LLAPFAA-----ATKEHKQ--CDCQVKT-----
K---------------------------------DGKWVYD-----WKLTFNVC-AGN----FAA-------------------------------TA--
-------------------EYD--T-----AA-GRCIANP-------------------------------HTRLNGNR------------------FYE
D------------------CKFL-------GK------N--------G-Y--------------------------------------------------
-------------------------------------------------------------------------
>PC_033XMO
----------------------------------------------------------------------------------------------------
--------MRV------GY-L--VF------------------------------------------A-AAAAV----VAHPDHTR--HNCCVQY-----
------------D--------------------EGGPWFYD-----QDLTVNTC-KAY----FGNRGT----VDS-GT----------------------
-----------------------------------CLQK------------------------------P-GISIDGSE------------------FDS
Y------------------CQIE-------AY------D-------H--M-------GYTVA---------------------------------FVGAG
-YRGS---------C----------------------------------------------------------
>PC_08GN0W
----------------------------------------------------------------------------------------------------
--------MRLA------T-A--LL------------------------------------------S-VFLAL----AAARVHPS--CAC-HSY-----
------------T--------------------EGQGWHYD-----WELTKCTC-QEF----SNLVRI----IKE-EEGEEEEEEEEPPPPPSLSSVTFS
HVT----------------RSN--R-----FI-IQCVVND--------------NVWRHRYS----KF-RRRRGLDGDA------------------FEG
A------------------CINR-------GV------K-------Q--G-------YHHYK-ADG--S---VDR-----------------NGPLVKAG
GAFSQ---------CIG--------------------------------------------------------
>PC_06UG6Z
---------------------------------------------------------------------------------------------------M
HSLSILYAAA-TVS---SI-I---G------------------------------------------V-GAHTI----DARSKHNC--LNCCHYY-----
----------------------------------SGKWNYD-----PDLTYATC-IHR----YPLDGE----FRN-NQ----------------------
-----------------------------------CCGV------------------------------H--TELGGTD------------------FFY
N------------------CKDI-------GN------A-------Q--Y-------SGEGGTKYG--P-----W-----------------PRSEIGSA
-PKQR---------C----------------------------------------------------------
>PC_07N5OJ
----------------------------------------------------------------------------------------------------
------------ML---AT-A--AL------------------------------------------I-CFVLP----LSVVAVEA--CECFANGIHLIN
NEK--------PK--------------------INRGDGYS-----WELTAEVC-LSS----FPGRAT----YIH-GI----------------------
---------------------------------GKCVSL-------------------------------DTVKMHEDW------------------WKA
S------------------CTQA-------GE------G-------D--G-------FHPWLPDAS--A---RDY-----------------EAKRFKAN
KAWGS---------CQSV-------------------------------------------------------
>PC_0803GX
----------------------------------------------------------------------------------------------------
-------------MHAAAA----LI------------------------------------------CFFLPL------SVVAVEM--CECYVTK-----
PSWS--------------GNGVTP---------PNRKDGFS-----WELTAGVC-LSS----FYN-------------------------------RA--
-------------------TYI--H-----GV-GKCVALD------------------------------T-IKMDENW------------------WTL
S------------------CNQA-------GT------L-------DG-Y-------RSWLPDADA--R----DF-----------------VQPVIKAT
KAW---------GKCFRSK------------------------------------------------------
>PC_085TUP
----------------------------------------------------------------------------------------------------
--------------MHALS----LL------------------------------------------ALLLPLA-----AGNKHYQ--CDCMSWT-----
A-G--------------------------------ENWIHN-----AALSHYVC-HHY----Y-TN------------------------------DG--
-------------------VWN--A-----NS-GLCLAKP-------------------------------GYKFDGQP------------------WEN
N------------------CKEA-------IS------G--------F-Y-------PVVTDE-YGTES----LN-----------------RTTKITAG
AAT---------GWCPDKLDLRQQRVC------------DYITTVTILALNVVCFSVTLPTLHFLRLRAALIF
>PC_01DK5W
----------------------------------------------------------------------------------------------------
----------MLLNTFWKVLA--FS------------------------------------------PAAFAAI----APRDSHGW--CFCYRKG-----
SG----------------------------------VQDLD-----VGLTSTVC-NNF----PV--------------------------------SV--
-------------------SFD--Q-----KD-HKCYATS------------------------------GESRIDGDT------------------WEN
H------------------CKSY-------AS--------------DG-Y-------EYEGIRYQW--D--------GRDV-KGKCS-------------
-------------------------------------------------------------------------
>PC_0081AL
----------------------------------------------------------------------------------------------------
-----MLLNTIWKV---VA-F--SP------------------------------------------A-AFAAI----RPRESHGW--CFCARKG-----
------------I--------------------EGN-HGLD-----WGLTSVVC-GNF----PVSVSF----DQK-D-----------------------
---------------------------------HKCYTT------------------------------SGESRIDGDT------------------WEA
H------------------CKSY-------AS------D-------G--Y-------EFEGVKYK---------W-----------------NAR--DIK
---GK---------CS---------------------------------------------------------
>PC_05JVK9
----------------------------------------------------------------------------------------------------
-----MLLLHLGLL---AF-G--HI------------------------------------------A-LAQNY----HLDESHGW--CYCYRDG-----
------------V--------------------VGVTGDLD-----EGLTSATC-NKF----PIKVTF----DEL-D-----------------------
---------------------------------HKCYAS------------------------------SGHSDIDGDT------------------WHK
H------------------CKLT-------GA------A-------G--Y-------DYNGVHYK---------W-----------------SES--EIG
---GA---------CS---------------------------------------------------------
>PC_07KL18
----------------------------------------------------------------------------------------------------
-----MLINTFFKV---LA-F--SP------------------------------------------A-VLAAI----EPRDSHGW--CFCYRKN-----
---------------------------------SGV-QNLD-----IGLTSTVC-SNF----ITSVGF----DQS-D-----------------------
---------------------------------HKCYTT------------------------------SGHSDIDGDT------------------WEA
H------------------CKNY-------AQ------A-------G--Y-------QYEGIHYR---------W-----------------DPK--DVK
---GI---------CS---------------------------------------------------------
>PC_0211IV
----------------------------------------------------------------------------------------------------
--------MKVSSV------A--AF------------------------------------------FIAIAAV----SGKGPYDY--CCCTRTK-----
PE------------------------------------QCD-----PDSTNAVV-AKV----K------------DLGLQ-----------WEV-SQIVW
AMY----------------DGA---------P-WKQTEY----------VWIREKNTKWPPTS---KERKNDGKIGVKE------------------FSE
Y------------------CDKF-------GK------L------GNN-C-------KCWNKIPDP--D---SPPCPPGKA-RSRSMDDRTCRTEYFTDP
HYRVP-----PRE------------------------------------------------------------
>PC_022BKU
----------------------------------------------------------------------------------------------------
--------MKVSSF------A--AF-------------------------------------------FMAIVA----VSGNPYEY--CCCYKKN-----
AD------------------------------------TCD-----VDSTKAVV-TKA----T---N--------DFKLV-----------WQI-FDGTW
GVY----------------DGA---------P-WRQKD-----------VWVWEQDTRSASQL---KNKANDGLIGVKE------------------FSE
Y------------------CDKF-------GK------V------GNG-A-------KCWNPLRDP--D---FPPCPKGTA-RSREKDDRTCRTEYYRAR
GGSPGGVPGDPRGGPPGGFPGGPP-HKPPRR------------------------------------------
>PC_00G5J7
----------------------------------------------------------------------------------------------------
------MVIYLP-------LY--LL------------------------------------------VLGIATT----TISQPHLL--CACESGR-----
RD------------------------------------GVD-----DTRTLKVV-KGT----GGRFVF-----S-----------------------IYW
TKA------------------E--G-----AP-HEGNYAH----------AINGTITKKGT----NIQAHDDGLIGGEE------------------MNS
L------------------CPEH--------------------------S-------TCFSPNLKA------KSTHSCGPDGKYGCVSAWL-SVNWEGQ-
IQ-----------------------------------------------------------------------
>PC_036RP9
----------------------------------------------------------------------------------------------------
------MVIYLP-------LY--LL------------------------------------------VLGIATT----TISQPHLL--CACESGR-----
RD------------------------------------GVD-----DTRTLKVV-KGT----GGRFVF-----SS----------------------RYW
TKA------------------E--G-----AP-HEGNYAH----------AINGTITKKGT----NIQAHDDGLIGGEE------------------MNS
L------------------CPEH--------------------------S-------TCFSPNLKA------KSTHSCGPDGKYGCVSAWL-SVNWEGQ-
IQ-----------------------------------------------------------------------
>PC_067L9W
----------------------------------------------------------------------------------------------------
--------MKLT-------TL--TA------------------------------------------LLPLLGL----GMANKHRL--CACESSR-----
GS------------------------------------AID-----DDLTQSVITKHS----NGNWVY-----ST----------------------FFW
PIK------------------Y--G-----AP-HAGKYIH----------AIDGTITVNGQ------SATDDGFIGGDE------------------VEG
L------------------CIQAG------AP--------------H--S-------TCFSPNKAS--IGDGFSYMHCGEGAGG-CWTKLASNTDGLGHP
RG-----------------------------------------------------------------------
>PC_02VR38
----------------------------------------------------------------------------------------------------
-------MLLKD-------LC--LL------------------------------------------SLLMVAR----VSADKHRL--CACISDQ-----
GL---------------------------------VGVQIN-----DDATKAVV-NAY----DGRFVY-----AG----------------------GNW
FSD---------------E-LH--G-----AP-YSGPYWH----------AIEGTVN----------GAKDDGWVGGDE------------------AHG
L------------------CKKQ-------NC--------------D--S-------ACFSPG-------ESFNWQGCGPD-DE-CFTSKAKKTDKFGNP
V------------------------------------------------------------------------
>PC_02D1KH
----------------------------------------------------------------------------------------------------
-------MLLKD-------LC--LL------------------------------------------GLIMVAR----VSADKHRL--CACISDQ-----
GL---------------------------------VDVQIN-----EEATKAVV-NAY----DGRFVY-----AG----------------------GNW
FSD---------------E-LH--G-----AP-YSGPYWH----------AIEGTVN----------GAKDDGWVGGDE------------------AHG
L------------------CKKQ-------NC--------------D--S-------ACFSPG-------ESFNWQGCGPD-DE-CFTSKAKKTDKFGNP
V------------------------------------------------------------------------
>PC_04ZIJF
----------------------------------------------------------------------------------------------------
-------MVKLI-------SA--LS------------------------------------------VLALATS----VTAGKYRL--CACFKDG-----
KL--------------------------------------D-----ETSTKDVV-NHA----DGKYIY-----SY----------------------FTW
KADGETPADNQNPKTPVDKKTH--G-----AP-ADGSYWH----------AIMGTIN----------GSDDDGWIGAKE------------------AAR
A------------------CVAEK------AT--------------E--G-------LCFTPP-------VDFNWRDCGNK--D-CFTSKAERTDDAGNP
IKLSN------------------PSK-----------------------------------------------
>PC_03UID1
----------------------------------------------------------------------------------------------------
-------MVKLI-------SA--LS------------------------------------------VLALATS----VTAGKYRL--CACFKDG-----
KL--------------------------------------D-----ETSTKDVV-KHA----DGKYIY-----SF----------------------FTW
KADGETPADNQNPKTPADKKTH--G-----AP-ADGSYWH----------AIMGTIN----------GSEDDGWIDAKE------------------ASR
A------------------CVAEK------AT--------------E--G-------LCFTPP-------VDFNWRDCGKK--D-CFTSKAERTDDAGTP
IKLSN------------------PSK-----------------------------------------------
>PC_02X0S7
----------------------------------------------------------------------------------------------------
-------MVKLI-------SA--LS------------------------------------------VLALATS----VTAGKYRL--CACFKDG-----
KL--------------------------------------D-----ETSTKDVV-KHA----DGKYIY-----SF----------------------FTW
KADGETPADNQNPKTPADKKTH--G-----AP-ADGSYWH----------AIMGTIN----------GSDDDGWIGAKE------------------AAR
A------------------CVAEK------AT--------------E--G-------VCFTPP-------VDFNWRDCGKK--D-CFTSKAERTDDAGNP
IKLSN------------------PSK-----------------------------------------------
>PC_03H248
----------------------------------------------------------------------------------------------------
-------MVKLI-------SA--LS------------------------------------------VLALATS----VTAGKYRL--CACFKDG-----
KL--------------------------------------D-----ETSTKDVV-NHA----DGKYIY-----SF----------------------FTW
KADGETPADNQNPKTPADKKTH--G-----AP-ADGSYWH----------AIMGTIN----------GSDDDGWIGAKE------------------AAR
A------------------CVAEK------AT--------------E--G-------LCFTPP-------VDFNWRDCGKK--D-CFTSKAERTDDAGNP
IKLSN------------------PSK-----------------------------------------------
>PC_020P81
----------------------------------------------------------------------------------------------------
--------MKTT-------FA--VL------------------------------------------TLFLAAT----ASADPHRL--CACRDNG-----
AT------------------------------------VTS-----EEYTKSVV-YAS----SGKFVF-----SG----------------------KKW
TKD------------------D--G-----AE-YEGVYYH----------AIEGSVN----------GGEDDGWVGGDE------------------SFQ
L------------------CKPLKEGPGFKHE--------------Q--S-------TCFTPK-------DGVDWRDCGPD-GN-CFTSKAAKTDGFGKP
VA-----------------------------------------------------------------------
>PC_076M25
----------------------------------------------------------------------------------------------------
--------MKTA-------FA--FL------------------------------------------TLFLAAT----ASADKHRL--CACRDHG-----
AT------------------------------------VTS-----EEYTKSVV-YAS----SGKFVF-----SG----------------------EKW
TKD------------------D--G-----AE-YEGVYYH----------AIEGSVN----------GGEDDGWVGGNE------------------SFQ
L------------------CKPLKEGPGFSHE--------------Q--S-------TCFTPK-------DGVDWRDCGPD-GN-CFTSKATKTDGFGKP
VA-----------------------------------------------------------------------
>PC_06JXOQ
----------------------------------------------------------------------------------------------------
--------MKTT-------FA--FL------------------------------------------TLLLAVT----ASAEKHRL--CACRDNG-----
AT------------------------------------VTS-----DEYTKSVV-YAA----SGKFVF-----SG----------------------KKW
TKD------------------D--G-----AE-FEGVYYH----------AIEGSVN----------GGEDDGWVGGNE------------------SAQ
L------------------CRPLKEGPGFSHE--------------R--S-------TCFTPK-------DGVDWRDCGAD-GN-CFTSKAAKTDGFGKP
VA-----------------------------------------------------------------------
>PC_0763FC
----------------------------------------------------------------------------------------------------
-------MAKTF-------GF--LA------------------------------------------VLMMAVA----ANADKHRL--CACVRDQ-----
PP---------------------------------AGMIID-----DEATKAVV-NGS----DGRFVY-----SE----------------------AWW
YIG-----------------LH--N-----AP-HDGSYYH----------AIEGTVN----------GATDDGWVGGDE------------------SSG
L------------------CKQY-------NA--------------G--S-------TCFSPV-------DVFVWQHCGAS-KV-CWTSKAARTDMYGVP
LPS----------------------------------------------------------------------
>PC_00EYZ4
----------------------------------------------------------------------------------------------------
-------MAKTF-------GF--LV------------------------------------------VLMMAVV----ANADKHRL--CACVRDQ-----
PP---------------------------------AGMIID-----DEATKAVV-NGS----DGRFVY-----SE----------------------AWW
YIE-----------------LH--N-----AP-HDGSYYH----------AIEGTVN----------GATDDGWVGGDE------------------SSG
L------------------CKQH-------NA--------------G--S-------TCFSPV-------DVFVWQHCGAS-KV-CWTSKAAWTDMYGVP
LPSS---------------------------------------------------------------------
>PC_076QEO
----------------------------------------------------------------------------------------------------
-------MAKTF-------GF--LA------------------------------------------VLMMAVV----ANADKHRL--CACVRDQ-----
PP---------------------------------AGMIID-----DEATKAVV-NVS----DGRFVY-----SE----------------------AWW
YIG-----------------LH--N-----AP-HDGSYYH----------AIEGTVN----------GATDDGWVGGDE------------------SSG
L------------------CKQY-------NA--------------G--S-------TCFSPV-------DVFVWQHCGAS-KV-CWTSKAARTDMYGVP
LPS----------------------------------------------------------------------
>PC_02PJQ8
----------------------------------------------------------------------------------------------------
-------MVKLL-------SF--LS------------------------------------------ALLLTAA----VNADKHRL--CACIKDQ-----
GD-------------------P-------------LYWQID-----EDASKAVV-NGA----EGRFVW-----SD----------------------GPW
FKD-----------------FH--D-----AP-YVGSYWH----------AIDGTVN----------GATDDGWVGGDE------------------ANG
L------------------CKGQ-------NA--------------E--S-------TCFSPG-------DLFNWQNCGYN--D-CFTSKAAKTDGFGNP
K------------------------------------------------------------------------
>PC_06S2NT
----------------------------------------------------------------------------------------------------
-------MVKLL-------SF--LS------------------------------------------ALLLTAA----VNADKHRL--CACIKDQ-----
GD-------------------P-------------LYWQID-----EDASKAVV-NGA----EGRFVW-----SD----------------------GPW
FKD-----------------FH--D-----AP-YVGSYWH----------AIDGTVN----------GATDDGWVGGDE------------------ANG
L------------------CKGQ-------NA--------------E--S-------TCFSPG-------DLFNWQNCGYN--D-CFTSKAAKTDGLGNP
K------------------------------------------------------------------------
>PC_01PF0A
----------------------------------------------------------------------------------------------------
--------MTRA-------IF--FT------------------------------------------VLLLTAS----VNASKHRL--CACISDQ-----
GA---------------------------------VGVQID-----DKATKEVV-MGS----DGRFVY-----ND----------------------GIW
FND---------------Q-LH--D-----AP-YGGAYWH----------AIDGTIN----------GATDDGWVGGDE------------------ANG
L------------------CKEK-------KT--------------D--S-------ACFSPG-------DSFDWQRCSPN-DK-CFTSKATKTDGFGNP
A------------------------------------------------------------------------
>PC_076LF2
----------------------------------------------------------------------------------------------------
-------MAKIL-------GF--LA------------------------------------------VLLMAAN----VNAAKHRL--CACITDQ-----
GA---------------------------------IGMQID-----EEASEAVV-KGS----EGRFVY-----SD----------------------GPW
FTD---------------PLIH--D-----AP-YSGPYFH----------AIDGDVN----------GANDDGWLGGNE------------------VHG
L------------------CGKQ-------FA--------------E--S-------SCWTPS-------DMFNWRGCGAS-EV-CWTSKADRTDGFGTP
LPPI---------------------------------------------------------------------
>PC_03L308
----------------------------------------------------------------------------------------------------
-------MARIL-------GF--LA------------------------------------------VLLMAAN----VNAAKHRL--CACITDQ-----
GA---------------------------------IGMQID-----EEASKAVV-KGS----EGRFVY-----SD----------------------GPW
FTD---------------PLIH--D-----AP-YSGPYFH----------AIDGDVN----------GANDDGWLGGNE------------------VHG
L------------------CGKQ-------FA--------------E--S-------SCWTPS-------DMFNWRGCGAS-QV-CWTSKADRTDGFGTP
LPPI---------------------------------------------------------------------
>PC_033VSD
----------------------------------------------------------------------------------------------------
-------MAKIL-------GF--LA------------------------------------------VLLMAAN----VNAAKHRL--CACITDQ-----
GA---------------------------------IGMQID-----EEASKAVV-KAS----EGKFVY-----SD----------------------GPW
FTD---------------PLIH--D-----AP-YSGPYFH----------AIDGDVN----------GANDDGWLGGNE------------------VHG
L------------------CGKQ-------FA--------------E--S-------SCWTPS-------DMFNWRGCGAS-QV-CWTSKADKTDGFGTP
I------------------------------------------------------------------------
>PC_05FX83
----------------------------------------------------------------------------------------------------
-----------------------------------------------------MRYS-------VFFIGVMAAV----VNADRHRL--CACQVAS-----
DG------------------------------------VID-----DAKTQEVV-MNS----KGQLIYS--------NYFWK------------------
--------------R--SDGAH--F-----GG-RYFHVLE-------------GTN---KWG---GNSASDDGWIGGDE------------------ANG
K------------------CLDA----------------------GAADT-------TCFNARDWK----------RCGEG-ADGC---FNSYGSTDGNG
NIV----------------------------------------------------------------------
>PC_00L9FI
----------------------------------------------------------------------------------------------------
--------MKLSSI------A--AL-------------------------------------------LMGIVS----VSGGAYDL--CCCATFK-----
G-------------------------------------GCD-----IDSTNKVV-DMV----K---NL-------KKPLP-----------WKI-DPEYY
DKE----------------HDK--------AP-HA--CR----------AC-------YAQEL---PSKDHDQKIGAKQ------------------MTG
F------------------CNKW-------GF------V------KDVFA-------DCFDRRTSY--P---PPPCPGKQV-RNP-IPPYNCYDPWPAPK
---SPG-----RGG-----------------------------------------------------------
>PC_00QDN6
----------------------------------------------------------------------------------------------------
--------MKLTFA---L------L------------------------------------------AASLAAL----VSAKAYQL--CCCVKPD-----
EQKI---------------GGRVF---------QVGTPKCQ-----HDATKAAA-DTK----P---------------GD-----------FMF-TTHEW
IGD----------------GYG--P-----EP-PY-----------------AGSNYIYATGA----N-NQDNKIGAKE------------------MAK
L------------------CKAQ-------GA--------------G--Q-------ACWSPGDAY--S---YNY-----------------KGEYCGSG
-YLINQTLPSSRTNLIQSLPTSTTNHNLPRTHLQEHTKEASEQEWAHFW------------------------
>PC_0877SL
---------------------------------------------------MY----RPLTNIFSNT-TPSS-SYPTSTIVGNRLTP------IID--FD
TSLDNNSAMKFTFN---L--L--VI------------------------------------------SLANLAT----VSADTYEL--CCCTKLQ-----
STS--------------------------------HTVQCD-----HDTTKKIV-DLM----Y---------------GH-----------FAF-TKHYW
ESV----------------WSD--V-----KL-KY-----------------DGSDYIYATGK----D-GDDTVIGAKE------------------MRN
W------------------CKKW-------SA--------------G--H-------YCWSPGNRF--S---YNY-----------------KGELVR--
-------------------------------------------------------------------------
>PC_087951
---------------------------------------------------MW-----FLCGIFLKISSSSS-SHPKPTSTSGSSQPN-----QVQNPST
LVFNQNHAMKFTFT---L------L------------------------------------------VASLATS----VSAKRFEL--CCCLKHQ-----
EGS--------------------------------DYYTCD-----KDATKTLV-DAK----P---------------GH-----------YAF-TSRYW
WSI----------------YHN--K-----PI-KY-----------------ESDNYIYATGK----D-GEDTVIGKKE------------------MHH
W------------------CDKQ-------KA--------------G--Y-------YCFSPGFDY--S---YNY-----------------KGEFIGTG
-KTPIPVTKWP--------------------------------------------------------------
>PC_08777I
--------------------------------------------------------------------MAERARLDDIVVYPTNTSPKHSNPPDIYSSWI
RTFKNNPAMKLTFT---L------L------------------------------------------AASLATS----VSAASYKL--CCCTKTT-----
PPQDLKDPRYYRDLDPAAQNAFLM---------GPPTEQCN-----HDATKAIV-DSS----D---------------GS-----------FKF-SSHFW
VGH------------------F--P-----TP-RL-----------------RGQDYMYATGT---KK-GEDTNIGPKE------------------IKG
L------------------CGRV-------QA--------------G--R-------YCFTPDSSF--I---VDY-----------------TGDHRRAD
-NFGHD-------------------------------------------------------------------
>PC_08777H
--------------------------MVYFSI--RYPRVANITSVAARYPGLG----IYCAIIYLEINSPNNEQLPFETSDPTNTSPKHSNPPDIYSSWI
RTFKNNPAMKLTFT---L------L------------------------------------------AASLATS----VSAASYKL--CCCTKTT-----
PPQDLKDPRYYRDLDPAAQNAFLM---------GPPTEQCN-----HDATKAIV-DSS----D---------------GS-----------FKF-SSHFW
VGH------------------F--P-----TP-RL-----------------RGQDYMYATGT---KK-GEDTNIGPKE------------------IKG
L------------------CGRV-------QA--------------G--R-------YCFTPDSSF--I---VDY-----------------TGDHRRAD
-NFGHD-------------------------------------------------------------------
>PC_0879T3
---------------------------------------------------MS----IEIVATELEIST------------SKSFISN-----IQLRKKH
SQQQKIPAMRLTVT---L------L------------------------------------------VASLAAS----VSAASYEL--CCCTKTQ-----
KD---------------------------------GTYKCD-----HDATQKVA-DDK----K---------------GF-----------FAF-TPRYW
INL----------------TKG--G-----AP-IY-----------------QGSDYIYATGK----N-YEDTKIGPKE------------------MRG
Y------------------CRRQ-------GA------D------VD--Q-------YCWSPGNQW--T---YNY-----------------KGDKIGGN
-GKGA--------------------------------------------------------------------
>PC_087AH5
----------------------------------------------------------------MRAKGQDRTRIAT---GSVRLSPHYCVKP---FHSD
KTSKNNPAVKLALS---L------L------------------------------------------AASLATS----VSAKAYEL--CCCSNPA-----
NPKDLHDSRYFEGLDPKFRANNI------------PVKQCD-----HKATKAVL-DSK----P---------------GQ-----------YAF-SPHFW
DGH------------------P--G-----TP-RF-----------------KGDSYIYATGL----N-GEDNLIGQGE------------------MSD
A------------------CNKQ-------NA--------------G--R-------YCWTPGRTF--L---YNY-----------------KGEYRGFP
-GGSG--------------------------------------------------------------------
>PC_087C5T
-----------------------------------------------------------------------------------------MPRP---RHC-
----TRNPQAMKLT---F------T------------------------------------------LLALATS----VSASTYAL--CCCTTSI-----
NSSESPD--------PEVRKTVT------------MAKACN-----HDATKNIV-DTM----N---------------GQ-----------FAF-STHFW
KAR------------------D--K-----YP-RF-----------------VGDNYIYATGI----N-GDDNKIGQAE------------------MTG
L------------------CKKK-------NA--------------G--R-------YCWTPGSDS--L---YNY-----------------KGEWIGPG
-KPPAKPPA----------------------------------------------------------------
>PC_07U7DR
----------------------------------------------------------------------------------------------------
----------MKLT---F------T------------------------------------------LLALATS----VSASTYAL--CCCTTSI-----
NSSESPD--------PEVRKTVT------------MAKACN-----HDATKNIV-DTM----N---------------GQ-----------FAF-STHFW
KAR------------------D--K-----YP-RF-----------------VGDNYIYATGI----N-GDDNKIGQAE------------------MTG
L------------------CKKK-------NA--------------G--R-------YCWTPGSDS--L---YNY-----------------KGEWIGPG
-KPPAKPPA----------------------------------------------------------------
>PC_08C5KP
----------------------------------------------------------------------------------------------------
----------MKLT---F------T------------------------------------------LLALATS----VSASTYAL--CCCTTSI-----
NSSESPD--------PEVRKTVT------------MAKACN-----HDATKNIV-DTM----N---------------GQ-----------FAF-STHFW
KAR------------------D--K-----YP-RF-----------------VGDNYIYATGI----N-GDDNKIEQAE------------------MTG
L------------------CKKK-------NA--------------G--R-------YCWTPGSDS--L---YNC-----------------KGEWIGPG
-KPPA--------------------------------------------------------------------
>PC_08BIP7
----------------------------------------------------------------------------------------------------
--------MKPAFA---L-----LI------------------------------------------ASFASSA----SAGHAYDL--CCCATKK-----
TPKD--------------------------------KFECS-----DDPGGKVI-SDY----G--GRY-------KWSAS-----------ESG-EKFKW
TGV----------------HGA--R-----AE----------------------GHYFHATGRGSGLGNNYDLKIGSEE------------------IGP
P------------------CKKY-------QA------S----------K-------QCFNLGKYS--R---FDF-----------------DGNERNDP
PSGWNPDPASSQTHAPWAYP---PSYHPPPIHV----------------------------------------
>PC_00R3TP
----------------------------------------------------------------------------------------------------
--------MQL------IPLV--GM------------------------------------------LLAATSV----TFASLQQK--MHCVSPG-----
TPN-------------------------------AANFLPN-----DAATRQAC-NVY----RQRT-P----DKQ-GNAA---CQ-DCE--------V--
-------------------IDE--N-----GS-SVCFS--------------------------------KALKIDDDS------------------FQN
Y------------------CKVY-------GG--------------SF-S-------EPRPLE-------------KSIW--SKIFSWFRWI--------
-------------------------------------------------------------------------
>PC_00UG2O
----------------------------------------------------------------------------------------------------
------------------------------------------------------------------------------MIADLHTH--ALCVARGG----
---------------------------------------DD-----FEATECAC-ELY----KTRNT---------GNKP-------------------W
DSCP-------------DCFYNPVR-----V----CHS--------------------------------GNRRIGGDE------------------FEH
Y------------------CSKRCGAQGS-RA--------------N-----------------------------------------------------
-------------------------------------------------------------------------
>PC_00Z7RD
----------------------------------------------------------------------------------------------------
------------------------------------------------------------------------------AIADLHTH--ALCVARGG----
---------------------------------------DD-----FEATECAC-ELY----KTRNT---------GNKP-------------------W
DSCP-------------DCFYNPVR-----V----CHS--------------------------------GNRRIGGDE------------------FEH
Y------------------CSKRCGAQGS-RA--------------N-----------------------------------------------------
-------------------------------------------------------------------------
>PC_00OS7B
----------------------------------------------------------------------------------------------------
------------------------------------------------------------------------NS----TVANLHTV--AVCINTERHGST
GN----------------GTPYCLT------CGSFTEYDID-----VEATKCAC-AAY----KRRNV---------GTCP-------------------S
D----------------QCLID--GL----Q----CHS--------------------------------NRKHIGGSE------------------MGD
Y------------------CRRTYGAHGS-KA--------------N-----------------------------------------------------
-------------------------------------------------------------------------
>PC_03V7A5
----------------------------------------------------------------------------------------------------
------MRVPY-----------------------------------------------------------PQPN----STTARFKK--------------
-------------------QN------------TPLTFVQR-----DDVTEKAC-ARY----KARNT---------GTKQ-------------------W
DTCP-------------DCVMSTNGA----EN-IVCRS--------------------------------NAKHIGGDE------------------WNY
Y------------------CKQ-EGADAS-GA--------------S-----------------------------------------------------
-------------------------------------------------------------------------
>PC_04HM3F
----------------------------------------------------------------------------------------------------
--------------------------------------------------------------------MLMRTE----LTVRKW----------------
--------------------------------------DFD-----TKATETAC-NIF----RYRNTG----SSF-QDTY---SN--YRMG---THTM--
-------------------DGY--K-----NV-DSCFS--------------------------------FQAHLGGDE------------------FDY
C------------------CGIN-------GL--------------QD---------YCKGK--------------------------------------
-------------------------------------------------------------------------
>PC_06GC2O
----------------------------------------------------------------------------------------------------
----------------------------------------------------------------------------------------------------
-----------------------------------------------DATKCAC-DLY----RLRNT---------GDNQ-------------------W
DQCP-------------DCTFV--SA----LS-PCSLS--------------------------------AGKHIGGDE------------------MNY
Y------------------CTKKCGASGS-EA--------------D-----------------------------------------------------
-------------------------------------------------------------------------
>PC_05GR1D
----------------------------------------------------------------------------------------------------
----------------------------------------------------------------------------------------------------
----------------------------------SKHYEIL-----PDATKCAC-NYY----RNRNT---------GNKQ-------------------W
DQCL-------------DCTFD--GL----Q----CNS--------------------------------AGKHIGGDE------------------LYY
Y------------------CTKKCGAQGS-EG--------------N-----------------------------------------------------
-------------------------------------------------------------------------
>PC_073F8B
----------------------------------------------------------------------------------------------------
------------------------------------------------------------------------------------------MSLS------
---------------------------------SSSKYLYN-----AGATQASC-NNY----KKRNT---------GGEQ-------------------W
DKCP-------------DCYMKTST-----GI-PHCRS--------------------------------DASHLGGDE------------------ITY
Y------------------CKQ-NGAANA-LT--------------L-----------------------------------------------------
-------------------------------------------------------------------------
>PC_07OCCM
----------------------------------------------------------------------------------------------------
--------MQLSFS----AIV--IL------------------------------------------LTFGVNP----ATADKHHD--LLCVKAM-----
PD-------------------N--------------NSVEH-----NEATRCAC-DFL----KSHEK---------------------------------
--C------------------------------SDC--------------TIM----ENRF------CHSDGRNLDGDD------------------FED
A------------------CVRKCLDFGATG----------------------------SSIPPH-----------------------------------
-------------------------------------------------------------------------
>PC_05B0AG
----------------------------------------------------------------------------------------------------
--------MQLSFS----AIV--IL------------------------------------------LTFGVNP----ATADKHHD--LLCVKAM-----
PD-------------------N--------------NSVEL-----NDATRCAC-DFL----KSHEK---------------------------------
--C------------------------------SDC--------------TIM----ENRF------CHSDGRNLDGDD------------------FED
A------------------CVRKCLDFGATG----------------------------SSIPPH-----------------------------------
-------------------------------------------------------------------------
>PC_06JH95
----------------------------------------------------------------------------------------------------
--------MQLSFS----AIA--IL------------------------------------------LAFAVNH----ATADSHQN--LVCVNTY-----
PD-------------------N--------------NSAEN-----LQATRCAC-DWL----KSNGK---------------------------------
--C------------------------------DDC--------------TIW----QNRL------CHSDAKSLDGNQ------------------FED
A------------------CVRKCPDLGATG----------------------------SSIPPS-----------------------------------
-------------------------------------------------------------------------
>PC_08L2AX
----------------------------------------------------------------------------------------------------
--------MQLSFS----AIA--IV------------------------------------------LAFAVNH----ATADSHHN--LVCVNTY-----
PD-------------------N--------------NSAEN-----LQATRCAC-DWL----KSNGK---------------------------------
--C------------------------------DDC--------------TVW----QNRL------CHSDAKSLDGNE------------------FED
A------------------CVRKCPDLGATG----------------------------SSIPPAA----------------------------------
-------------------------------------------------------------------------
>PC_08JP9H
----------------------------------------------------------------------------------------------------
--------MQLSFS----AIA--IV------------------------------------------LAFAVNH----ATADSHQN--LVCVNTY-----
PD-------------------N--------------ISAEN-----LQATRCAC-DWL----KSNGK---------------------------------
--C------------------------------DDC--------------TVW----QNRL------CHSDSKSLDGNQ------------------FED
A------------------CVRKCPDLGATG----------------------------SSIPPAA----------------------------------
-------------------------------------------------------------------------
>PC_02H149
----------------------------------------------------------------------------------------------------
--------MQLSFS----AIA--IL------------------------------------------LAFAVNH----ATADSHQN--LVCVRTY-----
PD-------------------N--------------NSAEN-----LEATRCAC-DWL----KKNGK---------------------------------
--C------------------------------DDC--------------TIW----ENRL------CHSDAKSLDGNE------------------FED
A------------------CVRKCPNLGATG----------------------------SSIPPA-----------------------------------
-------------------------------------------------------------------------
>PC_00KSR5
----------------------------------------------------------------------------------------------------
--------MQFSFS----AIA--IL------------------------------------------LAFGVNL----ASADRHHD--LVCVKKE-----
SN-------------------N--------------NSHVH-----MPATRCAC-DHL----KKVGK---------------------------------
--C------------------------------DDC--------------SVF----EDHS------CHSDGEKLDGDE------------------FEH
A------------------CTTICSEFDATG----------------------------SSILP------------------------------------
-------------------------------------------------------------------------
>PC_00MY6G
----------------------------------------------------------------------------------------------------
--------MQLSFS----AIV--IL------------------------------------------LAFGVKY----ASAGKHHD--LVCVRAE-----
PG-------------------N--------------RSEVA-----TEATGCAC-NFL----KSKGE---------------------------------
--C------------------------------SDC--------------TIY----E-ET------CHSDAKLLDGDK------------------FKR
A------------------CTDQCTNYLATG----------------------------SSAPPV-----------------------------------
-------------------------------------------------------------------------
>PC_07HH2G
----------------------------------------------------------------------------------------------------
--------MQLSFS----AVV--ML------------------------------------------LAFGVNQ----ATADQHHD--LVCVNTY-----
TD-------------------N--------------NSGRN-----IEATKCAC-EWL----KSHDK---------------------------------
--C------------------------------GDC--------------VMF----EGRA------CHSDGKHLDGDQ------------------FSS
A------------------CTEKCSRFGASG----------------------------SSIV-------------------------------------
-------------------------------------------------------------------------
>PC_07O83X
----------------------------------------------------------------------------------------------------
--------MKISIS----AIF--LV------------------------------------------ITFGFDL----ATAKKHKY--LACVQTT-----
RV-------------------HTR---------DTIYEAVM-----ANSTRCAC-EYV----VAHGQ---------------------------------
--C------------------------------DDC--------------GYDGDHKYSEV------CKSKGEKLDGDQ------------------FYT
A------------------CTEHCGTNSSMD----------------------------LG---------------------------------------
-------------------------------------------------------------------------
>PC_07OCMH
----------------------------------------------------------------------------------------------------
--------MQISIP----AIL--MV------------------------------------------LASGLAL----TTAKKHEY--LTCLSSE-----
TF-------------------GIF---------GPDGGIVN-----ANATRSAC-DYV----KAKGQ---------------------------------
--C------------------------------DDC--------------GYDGDHQYKEV------CKSKGSKLDGDQ------------------YSD
A------------------CKMFGGYASLDL----------------------------GKP--------------------------------------
-------------------------------------------------------------------------
>PC_07ODKH
----------------------------------------------------------------------------------------------------
--------MRTSIS----TIL--LV------------------------------------------LAFGLDL----IKAELHQF--LTCVNAV-----
TF-------------------EGD---------QAIAGRPD-----ANATRCAC-EYV----KSNKQ---------------------------------
--C------------------------------SDC--------------GYDGDNQDKPT------CKSKWENLDGDQ------------------FQT
A------------------CQLQCNADASLD----------------------------MGKP-------------------------------------
-------------------------------------------------------------------------
>PC_055YET
----------------------------------------------------------------------------------------------------
--------MQFSTV---TAMM--TF------------------------------------------FLAAATG----VTAKHHTR--LHCITAS-----
GSG------QFIL-----GFP-------------------N-----DAATNKVC-P----------------------GF---CS-DCT--------L--
-------------------GDD--D-----GH-RVCNS--------------------------------PGKEMDGDG------------------FSN
A------------------CIVA-------GA--------------NG-S-------E------------------------------------------
-------------------------------------------------------------------------
>PC_00ZJD1
----------------------------------------------------------------------------------------------------
--------MQFSAV---TIMM--TF------------------------------------------ILATATG----VTAKHHTQ--LHCITAS-----
GSG------QFIF-----PFP-------------------N-----DAATNKVC-P----------------------GF---CS-DCT--------L--
-------------------GDD--D-----GH-RVCNS--------------------------------PGKQMDGDG------------------FSN
A------------------CIAA-------GA--------------NG-S-------D------------------------------------------
-------------------------------------------------------------------------
>PC_00ST3Y
----------------------------------------------------------------------------------------------------
--------MQSSTV---TAMM--TF------------------------------------------ILATATG----VTAKHHTQ--LHCITAS-----
GSG------QFIF-----PFP-------------------N-----DAATNKVC-P----------------------GF---CS-DCT--------L--
-------------------GDD--D-----GH-RVCNS--------------------------------PGKQMDGDG------------------FSN
A------------------CIAA-------GA--------------NG-S-------D------------------------------------------
-------------------------------------------------------------------------
>PC_074FY4
----------------------------------------------------------------------------------------------------
--------MQFS-----TTFA--VL------------------------------------------FLAAATS----VAAKKHTQ--LYCTNAS-----
GSG------QFIF-----SFP-------------------N-----DDVTNKVC-P----------------------TF---CS-DCT--------L--
-------------------GDN--D-----GH-RVCNS--------------------------------PSKQLDGDG------------------FAS
A------------------CVAA-------GA--------------DG-S-------K------------------------------------------
-------------------------------------------------------------------------
>PC_076SW1
----------------------------------------------------------------------------------------------------
--------MQFS-----TTFG--VL------------------------------------------FLAAATS----VAAKKHTQ--LYCTNAS-----
GSG------QFIF-----SFP-------------------N-----DDVTNKVC-P----------------------TF---CS-DCS--------L--
-------------------GDN--D-----GH-RVCNS--------------------------------PSKQLDGDG------------------FAS
A------------------CVAA-------GA--------------DG-S-------K------------------------------------------
-------------------------------------------------------------------------
>PC_0206UW
----------------------------------------------------------------------------------------------------
-------------------MA--TL------------------------------------------FLAAATS----VAAKKHSE--LHCITAS-----
GSG------QFIV-----GLP-------------------N-----NDVTRKTC-P----------------------GF---CF-DCV--------L--
-------------------SNS--G-----TT-ITCKS--------------------------------PGKLMEGGD------------------FSD
A------------------CIKN-------GG--------------SG-S-------E------------------------------------------
-------------------------------------------------------------------------
>PC_00K9WR
----------------------------------------------------------------------------------------------------
-------------------MT--TL------------------------------------------FLAAATT----VAAKKHSE--LHCITAS-----
GSG------QFIV-----GLP-------------------N-----NDVTRKTC-P----------------------GF---CS-DCI--------L--
-------------------SNS--G-----TT-ITCKS--------------------------------PGKLMEGGD------------------FSD
A------------------CIKN-------GA--------------SG-S-------E------------------------------------------
-------------------------------------------------------------------------
>PC_04J34X
----------------------------------------------------------------------------------------------------
-------------------MT--TL------------------------------------------FLAAATS----MAAKKHSE--LHCITAS-----
GSG------QFIV-----GLP-------------------N-----NDVTRKTC-P----------------------GF---CS-DCV--------L--
-------------------SNS--G-----TT-ITCKS--------------------------------PGKLMEGGD------------------FSD
A------------------CIKN-------GG--------------SG-S-------E------------------------------------------
-------------------------------------------------------------------------
>PC_00TFJX
----------------------------------------------------------------------------------------------------
--------MQFS-----TSMV--VL------------------------------------------FLTAAAG----VTAKHHNQ--LQCTTAS-----
GNG------QFIF-----AFPASF---------SSAPFSSN-----DDVTKKVC-P----------------------GF---CS-DCS--------L--
-------------------GDK--D-----GH-KVCNS--------------------------------PTKQMDGDG------------------FSN
A------------------CIKA-------GA--------------TG-S-------R------------------------------------------
-------------------------------------------------------------------------
>PC_06PHUI
----------------------------------------------------------------------------------------------------
--------MQFS-----TSMV--VL------------------------------------------FLTAAAG----VTAKHHNQ--LQCTTAS-----
GSG------QFIF-----AFP-------------------N-----DDVTNKVC-P----------------------GF---CS-DCS--------M--
-------------------GDK--D-----GH-KVCNS--------------------------------PTKQMDGDG------------------FSN
A------------------CIKA-------GA--------------TG-S-------R------------------------------------------
-------------------------------------------------------------------------
>PC_04P6K9
----------------------------------------------------------------------------------------------------
--------MQFS-----TSMV--VL------------------------------------------FLTAAAG----VTAKHHTQ--LQCTTAS-----
GSG------QFIF-----AFP-------------------N-----DDVTKKVC-P----------------------GF---CS-DCS--------L--
-------------------GDK--D-----GH-KVCNS--------------------------------PTKQMDGDG------------------FSN
A------------------CIKA-------GA--------------TG-S-------R------------------------------------------
-------------------------------------------------------------------------
>PC_06BV3J
----------------------------------------------------------------------------------------------------
--------MQFS-----TSMV--VL------------------------------------------FLTAAAG----VTAKHHNQ--LQCTTAS-----
GSG------QFIF-----AFP-------------------N-----DDVTKKVC-P----------------------GF---CS-DCS--------L--
-------------------GDK--D-----GH-KVCNS--------------------------------PTKQMDGDG------------------FSN
A------------------CIKA-------GA--------------TG-S-------R------------------------------------------
-------------------------------------------------------------------------
>PC_02PZHW
----------------------------------------------------------------------------------------------------
--------MHLSTIS--------------------------------------------------LVLALTVTG----AVAGLHND--ALCVTGRTRSPI
G-----------------GTGFSVS------YSWAKDYEIH-----KEATECAC-KLY----KARNT---------GNKQ-------------------W
DKCP-------------DCFYSLEQL----T----CHS--------------------------------EGWHIGGDE------------------VTS
S------------------EHLKSYQYAA-KN--------------W----------FFFSLKSTA--A----R--------------------------
------------GVV---PKVARRTRK-PLRGLTRTRRVD---------------------------------
>PC_02YGO1
------------------------------------VTLRTRRAYRGNVPHVFSQPNTSLHLIFPASGLF--------DSTIAHLISRMKII------L-
------------CS---------------------------------------------------LFLAALSYR----VDAKLHNS--AVCVTGRTEAPI
G-----------------GTGWSVS------YNWQKNYEID-----LKATECAC-GYY----KQRNT---------GDNQ-------------------W
DKCE-------------DCTYD--GL----Q----CNS--------------------------------AGWHIGGDE------------------MNY
Y------------------CTKKCSAQGS-EA--------------N-----------------------------------------------------
-------------------------------------------------------------------------
>PC_00BUWT
------------------------------------VTLRTRRAYRGNVPHVFSQPNTSLHLIFSASGLF--------DSTIAHLISRMKII------L-
------------CS---------------------------------------------------LFLAALSYR----VDAKLHNS--AVCVTGRTEAPI
G-----------------GTGWSVS------YNWQKNYEID-----LKATECAC-DYY----KQRNT---------GDNQ-------------------W
DKCE-------------DCTYD--GL----Q----CNS--------------------------------AGWHIGGDE------------------MNY
Y------------------CTKKCSAQGS-EA--------------N-----------------------------------------------------
-------------------------------------------------------------------------
>PC_05D0ZV
MLFKFENMVSRPKCL------TG------PTCYPALITLRSRRAYRDNVPHVFSQPNTSLHLIFSASGLF--------DSTIAHLIPRMKIV------L-
------------CS---------------------------------------------------LFLAALSYR----VDAKLHNS--AVCVTGRTEAPI
G-----------------GTGWSVS------YNWQKNYEID-----LKATECAC-GYY----KQRNT---------GDNQ-------------------W
DKCE-------------DCTYD--GL----Q----CNS--------------------------------AGWHIGGDEVRKESAQGSRNQG--------
C------------------C--------------------------------------------------------------------------------
-------------------------------------------------------------------------
>PC_06UAUS
----MAEMSKRTAMLDSSLNTSGSFAVVYLDQGNTQVTLRTRRAYRGNVPHVFSQPNTSLHLIFSASGLF--------DSTIAHLISPNEDHSVLPIPRS
SVLPVRDLYLIASP---------------------------------------------------GKSTDRELR----VDAKLHNS--AVCVTGRTEAPI
G-----------------GTGWSVS------YNWQKNYEID-----LKATECAC-GYY----KQRNT---------GDNQ-------------------W
DKCE-------------DCTYD--GL----Q----CNS--------------------------------AGWHIGGDE------------------MNY
Y------------------CTKKCSAQGS-EA--------------N-----------------------------------------------------
-------------------------------------------------------------------------
>PC_01L5W0
MLFKFENMVSRPKCL------TG------PTCYPALITLRSRRAYRDNVPHVFSQPNTSLHLIFSASGLF--------DSTIAHLIPRMKIV------L-
------------CS---------------------------------------------------LFLAALSYR----VDAKLHNS--AVCVTGRTEAPI
G-----------------GTGWSVS------YNWQKNYEID-----LKATECAC-GYY----KQRNT---------GDNQ-------------------W
DKCE-------------DCTYD--GL----Q----CNS--------------------------------AGWHIGGDE------------------MNY
Y------------------CTKKCSAQGS-EA--------------N-----------------------------------------------------
-------------------------------------------------------------------------
>PC_00DJLC
-------MVSRPKCL------TG------PTCYPALITLRSRRAYRDNVPHVFSQPNTSLHLIFSASGLF--------DSTIAHLIPRMKIV------L-
------------CS---------------------------------------------------LFLAALSYR----VDAKLHNS--AVCVTGRTEAPI
G-----------------GTGWSVS------YNWQKNYEID-----LKATECAC-GYY----KQRNT---------GNNQ-------------------W
DKCE-------------DCTYD--GL----Q----CNS--------------------------------AGWHIGGDE------------------MNY
Y------------------CTKKCSAQGS-EA--------------N-----------------------------------------------------
-------------------------------------------------------------------------
>PC_02H1UV
-------MVSRPKCL------TG------PTCYPALITLRSRRAYRDNVPHVFSQPNTSLHLIFSASGLF--------DSTIAHLIPRMKIV------L-
------------CS---------------------------------------------------LFLAALSYR----VDAKLHNS--AVCVTGRTEAPI
G-----------------GTGWSVS------YNWQKNYEID-----LKATECAC-GYY----KQRNT---------GDNQ-------------------W
DKCE-------------DCTYD--GL----Q----CNS--------------------------------AGWHIGGDE------------------MNY
Y------------------CTKKCSAQGS-EA--------------N-----------------------------------------------------
-------------------------------------------------------------------------
>PC_01VHSA
-----------------------------------------------NVPHVFSQPNTSLHLIFSASGLF--------DSTTAHLTPRMKIV------L-
------------CS---------------------------------------------------MFLAALSYR----VDAKLHNS--AVCVTGRTEAPI
G-----------------GTGWSVS------YNWQKNYEID-----LKATECAC-GYY----KQRNT---------GDNQ-------------------W
DKCE-------------DCTYD--GL----Q----CNS--------------------------------AGWHIGGDEVRDFSSTLAYALLTYAIQMNY
Y------------------CTKKCSAQGS-EA--------------N-----------------------------------------------------
-------------------------------------------------------------------------
>PC_00BGO5
-------MVSRPKCL------TG------PTCYPALITLRSRRAYRDNVPHVFSQPNTSLHLIFSASGLF--------DSTTAHLTPRMKIV------L-
------------CS---------------------------------------------------MFLAALSYR----VDAKLHNS--AVCVTGRTEAPI
G-----------------GTGWSVS------YNWQKNYEID-----LKATECAC-GYY----KQRNT---------GDNQ-------------------W
DKCE-------------DCTYD--GL----Q----CNS--------------------------------AGWHIGGDEVRDFSSTLAYALLTYAIQMNY
Y------------------CTKKCSAQGS-EA--------------N-----------------------------------------------------
-------------------------------------------------------------------------
>PC_03NW9Y
-----------------------------------------------NVPHVFSQPNTSLHLIFSASGLF--------DSTIAHLIPRMKIV------L-
------------CS---------------------------------------------------LFLAALSYR----VDAKLHNS--AVCVTGRTEAPI
G-----------------GTGWSVS------YNWQKNYEID-----LKATECAC-GYY----KQRNT---------GDNQ-------------------W
DKCE-------------DCTYD--GL----Q----CNS--------------------------------AGWHIGGDE------------------MNY
Y------------------CTKKCSAQGS-EA--------------N-----------------------------------------------------
-------------------------------------------------------------------------
>PC_04QQ4P
-----------------------------------------------NVPHVFSQPNTSLHLIFSASGLF--------DSTIAHLISRMKII------L-
------------CS---------------------------------------------------LFLAALSYR----VDAKLHNS--AVCVTGRTEAPI
G-----------------GTGWSVS------YNWQKNYEID-----LKATECAC-GYY----KQRNT---------GDNQ-------------------W
DKCE-------------DCTYD--GL----Q----CNS--------------------------------AGWHIGGDE------------------MNY
Y------------------CTKKCSAQGS-EA--------------N-----------------------------------------------------
-------------------------------------------------------------------------
>PC_06SABB
-----------------------------------------------NVPHVFSQPNTSLHLIFSASGLF--------DSTIAHLISRMKII------L-
------------CS---------------------------------------------------LFLAALSYR----VDAKLHNS--AVCVTGRTEAPI
G-----------------GTGWSVS------YNWQKNYEID-----LKATECAC-DYY----KQRNT---------GDNQ-------------------W
DKCE-------------DCTYD--GL----Q----CNS--------------------------------AGWHIGGDE------------------MNY
Y------------------CTKKCSAQGS-EA--------------N-----------------------------------------------------
-------------------------------------------------------------------------
>PC_02TZF6
-----------------------------------------------NVPHVFSQPNTSLHLIFSASGLF--------DSTIAHLIPRMKIV------L-
------------CS---------------------------------------------------LFLAALSYR----VDAKLHNS--AVCVTGRTEAPI
G-----------------GTGWSVS------YNWQKNYEID-----LKATECAC-GYY----KQRNT---------GDNQ-------------------W
DKCE-------------DCTYD--GL----Q----CNS--------------------------------AGWHIGGDE------------------MNY
Y------------------CTKKCNAQGS-EA--------------N-----------------------------------------------------
-------------------------------------------------------------------------
>PC_03J9TR
----------------------------------------------------------------------------------------------------
--------MK---SI-------------------------------------------------SLIIAALAAG----AFADLHTQ--GVCIDTPA----
----------------------------------KGVEVYN-----RAATEKAC-TAY----KNRNT---------GGKQ-------------------W
DTCP-------------DCTLLNEKD----LL-YYCES--------------------------------KGQHIGGDE------------------LNY
Y------------------CTQ-NGAGDS-VA--------------C----------WCCAFGPML--Y----VY--------------------TVW--
---------DPVGIVLQVSFLDARNVAPDDLVLSQIDS-----------------------------------
>PC_0475IM
------------------------------------------------------------------------MQFS-----------------AVL--VA
FLTSAPLLVSITPP-----KL--SY------------------------------------------RLMPLVS----AMADLHKE--LMCINYV-----
AG-------------------P-------------DPVAKH-----NDATKSAC-AAY----KARD--------P--------------------GINKW
ESC------------------------------PDC--------------AVE-ERYEVAI------CTSDAGHLGGDE------------------FEA
Y------------------CQEFGAAASMHV----------------------------PNYL-------------------------------------
-------------------------------------------------------------------------
>PC_04OSH3
----------------------------------------------------------------------------------------------------
----------------------------------------------------------------------------------------------------
----------------------------------------------------MC-DAY----KKRNTP----GKQ-KSNT---CP-DCQYTK-ESILL--
-------------------KPH--P-----EP-ASCQS--------------------------------PDYHLGGDE------------------VHY
Y------------------CKKA-------QA--------------DG-S-------RCETPR-------------AWCE--DHYCTPEDDVVG------
-------------------------------------------------------------------------
>PC_03MDGJ
----------------------------------------------------------------------------------------------------
--------MHFSTAL-------------------------------------------------PALVVLLSSF----VAADLHFA--GVCVDK------
---------------------------------IGGAQVYN-----ADATQKAC-NAY----LHRNT---------GSKQ-------------------W
DQCP-------------DCVMKNIG-----NL-NVCHS--------------------------------GDWHIGGDE------------------LSY
Y------------------CKQ-NGARGS-LA--------------S-----------------------------------------------------
-------------------------------------------------------------------------
>PC_083JQ4
----------------------------------------------------------------------------------------------------
--------MQFS-VT-------------------------------------------------LALLFPLLNV----ASAALHNA--GICVDW------
---------------------------------ENDAAVYN-----ADATEKAC-GNY----KMRDK---------GDEQ-------------------W
NRCP-------------DCKMLDIT-----GL-NVCNS--------------------------------EGWHIGGDE------------------LDY
Y------------------CKL-NGAQGS-YA--------------T----------RS-----------------------------------------
-------------------------------------------------------------------------
>PC_03Z8OW
----------------------------------------------------------------------------------------------------
--------MRTASVF-------------------------------------------------VALAALLTPF----VAADLHHS--GVCVN-------
-----------------------------------GKNVYN-----KDATVKAC-EAY----LKRNT---------GNKQ-------------------H
EQCP-------------DCVMKNIG-----NL-DVCNS--------------------------------AGWHIGGKE------------------LSQ
Y------------------CKD-AGASGS-LA--------------N-----------------------------------------------------
-------------------------------------------------------------------------
>PC_00KP2W
----------------------------------------------------------------------------------------------------
--------MKLSNLI-------------------------------------------------SS--SLLFAG----VLADTHNF--CACGTRHGKNSV
Q-----------------DAY----------------WDFD-----TAASTYAC-TRY----RNRNT---------GGKK-------------------W
DQCP-------------DCKMDTYAMDGWSGT-PSCFS--------------------------------FGFHLGGDE------------------FDY
Y------------------CGL-KGLQGY-CK--------------S----------AD-----------------------------------------
-------------------------------------------------------------------------
>PC_036MMN
----------------------------------------------------------------------------------------------------
------MRFST--SL-------------------------------------------------PALFLLIGPF----VNAKLHKQ--GLCADNVAEPTR
E-----------------DPW------------VDQQWVYN-----DAATRAMC-DSY----RNRNT---------GGEW-------------------W
DTCP-------------DCQMTVIS-----NL-PMCIS--------------------------------NDGHMGGDE------------------IEY
Y------------------CHK-HGAEAS-LA--------------------------------------------------------------------
-------------------------------------------------------------------------
>PC_084APX
----------------------------------------------------------------------------------------------------
------MRFST--SL-------------------------------------------------PALFLLIGPF----VSAKLHKQ--GLCADNVAEPTP
E-----------------DPW------------VDQQWVYN-----DAATRAMC-NSY----RNRNT---------GGEW-------------------W
DTCP-------------DCQMTVIS-----NL-PMCIS--------------------------------NDGHMGGDE------------------IEY
Y------------------CHK-HGAEAS-----------------------------------------------------------------------
-------------------------------------------------------------------------
>PC_07YYGP
----------------------------------------------------------------------------------------------------
------MRFST--SL-------------------------------------------------PALFLLIGPF----VNAKLHKQ--GLCADNVAEPTR
E-----------------DPW------------VDQQWVYN-----DAATRAMC-DSY----RNRNT---------GGEW-------------------W
DTCP-------------DCQMTVIS-----NL-PMCIS--------------------------------NDGHMGGDE------------------IEY
Y------------------CHK-HGAEAS-----------------------------------------------------------------------
-------------------------------------------------------------------------
>PC_06RTV1
----------------------------------------------------------------------------------------------------
------MRFASTSTV-------------------------------------------------LALLAIHAPF----VQADMHSA--AVCIDK------
---------------------------------IGGQPVYN-----EAATRAAC-EAY----KNRNT---------GDEQ-------------------W
DQCP-------------DCEMEVIG-----NL-NVCHS--------------------------------EEWHLGGDE------------------INY
Y------------------CDQ-QNGAGS-MA--------------N-----------------------------------------------------
-------------------------------------------------------------------------
>PC_08DAHX
----------------------------------------------------------------------------------------------------
------MRFASTSTV-------------------------------------------------LALLAIHAPF----VQADMHSA--AVCIDK------
---------------------------------IGGQPVYN-----EAATRAAC-EAY----KNRNT---------GDEH-------------------W
DQCP-------------DCEMEVIG-----NL-NVCHS--------------------------------EEWHLGGDE------------------INY
Y------------------CDQ-QNGAGS-MA--------------N-----------------------------------------------------
-------------------------------------------------------------------------
>PC_07MRLB
----------------------------------------------------------------------------------------------------
--------MRSTSAV-------------------------------------------------LFLATLLAPF----VAADLHSD--AVCIDT------
---------------------------------KGGAAVYN-----EAATKAAC-DNY----KKRNT---------GGEQ-------------------W
DQCP-------------DCEMRVIG-----NL-NVCHS--------------------------------DGWHLGGDE------------------INY
Y------------------CET-INKAGG-SL--------------A----------N------------------------------------------
-------------------------------------------------------------------------
>PC_07Z4HV
----------------------------------------------------------------------------------------------------
--------MRSTSAI-------------------------------------------------LLLTALVAPF----VAADLHSD--AVCVDY------
---------------------------------KGGVAVYN-----EAATKAAC-GNY----KARNT---------GNEQ-------------------W
DQCP-------------DCQMKVIG-----NL-NLCHS--------------------------------DGWHLGGDE------------------MTH
Y------------------CEK-VNGAGG-AI--------------A----------N------------------------------------------
-------------------------------------------------------------------------
>PC_07M02Y
----------------------------------------------------------------------------------------------------
--------MRSTSAV-------------------------------------------------LFLATLLAPF----VAADLHSD--AVCIDT------
---------------------------------KGGAAVYN-----EAATKAAC-DNY----KKRNT---------GGEQ-------------------W
DQCP-------------DCEMRVIG-----NL-NVCHS--------------------------------DGWNLGGDE------------------INY
Y------------------CET-INKAGG-SL--------------A----------N------------------------------------------
-------------------------------------------------------------------------
>PC_07UK5Y
----------------------------------------------------------------------------------------------------
--------MRSTSAI-------------------------------------------------LFLASLLAPF----VAADLHSA--AVCVDY------
---------------------------------KGGAPVYN-----EAATKAAC-GNY----KERNT---------GDAQ-------------------W
DQCP-------------DCVMKVIG-----NL-NVCHS--------------------------------EATHIGGDE------------------ITH
Y------------------CEK-VNGAGG-SL--------------A----------G------------------------------------------
-------------------------------------------------------------------------
>PC_00WZWQ
----------------------------------------------------------------------------------------------------
--------MRSTSKI-------------------------------------------------LLLTTLLAPF----AAAKLHAS--GICVDF------
---------------------------------KNDIAVYN-----EAATKASC-GNY----RVRNT---------GGEQ-------------------W
DTCP-------------DCEMKVIG-----NL-NVCHS--------------------------------EGWHIGGDE------------------LNY
Y------------------CEK-INGAGA-SM--------------A----------D------------------------------------------
-------------------------------------------------------------------------
>PC_07N96O
----------------------------------------------------------------------------------------------------
--------MHSTSAI-------------------------------------------------LLLTALVTPF----VAADLHSD--AVCVDY------
---------------------------------KGGVAVYN-----EAATKAAC-GNY----KARNT---------GNEQ-------------------W
DQCP-------------DCQMKVIG-----NL-NLCHS--------------------------------DGWHLGGDE------------------ITH
Y------------------CEK-VNGAGG-AI--------------A----------N------------------------------------------
-------------------------------------------------------------------------
>PC_038LGT
----------------------------------------------------------------------------------------------------
------------------------------------------------------------------------------MGAKLHPQ--GLCIDS------
---------------------------------VGGQYVYN-----EAATKATC-EAY----KNRNK---------GGEQ-------------------W
NQCP-------------DCKMTVIS-----NL-PLCQS--------------------------------EGWHIGGDE------------------LEF
Y------------------CKK-NGAWGS-MA--------------------------------------------------------------------
-------------------------------------------------------------------------
>PC_04LMK3
----------------------------------------------------------------------------------------------------
--------MRSTSTV-------------------------------------------------LFLATLLAPF----VAADLHSA--AICIDT------
---------------------------------KGGASVYN-----AAATKKAC-ESY----KARNT---------GNKQ-------------------W
DSCP-------------DCQMKVIG-----NL-NLCHS--------------------------------GGWHIGGSE------------------MKD
Y------------------CNR-LGGAGG-SL--------------A----------N------------------------------------------
-------------------------------------------------------------------------
>PC_07ZRTZ
----------------------------------------------------------------------------------------------------
--------MRSTSAV-------------------------------------------------LLLATLLAPF----VAADVHSA--AVCIDT------
---------------------------------KGGASVYN-----EAATKKAC-DNY----KARNT---------GDKQ-------------------W
DQCP-------------DCQMKVIG-----NL-NVCNS--------------------------------EGWHIGGDE------------------INY
Y------------------CSD-INGAGG-SL--------------A----------N------------------------------------------
-------------------------------------------------------------------------
>PC_064V5G
----------------------------------------------------------------------------------------------------
------MSSTL--IK-------------------------------------------------TLVLLTLTSL----TVADLHTN--AICIDV-AK---
----------------------------------SGAYLYN-----AGATQASC-NNY----KKRNT---------GGEQ-------------------W
DKCP-------------DCYMKTST-----GI-PHCRS--------------------------------DASHLGGDE------------------ITY
Y------------------CKQ-NGAANA-LT--------------L-----------------------------------------------------
-------------------------------------------------------------------------
>PC_002HB8
----------------------------------------------------------------------------------------------------
------MSSTL--IK-------------------------------------------------TLVLLTLTSL----TVADLHTN--AICIDV-AK---
----------------------------------SGAYIYN-----SGATEASC-GNY----KRRNT---------GSKQ-------------------W
DQCP-------------DCYMKTST-----GI-PHCRS--------------------------------DNSHLGGDE------------------ITY
Y------------------CRQ-NGAANA-LT--------------L-----------------------------------------------------
-------------------------------------------------------------------------
>PC_07CYWG
----------------------------------------------------------------------------------------------------
------MSSAL--IK-------------------------------------------------TLVLLTLTSL----TVADLHTN--AICIDV-AK---
----------------------------------SGAYLYN-----AGATQASC-TNY----KKRNT---------GGKQ-------------------W
DQCP-------------DCYMKTST-----GI-PHCRS--------------------------------DNSHLGGDE------------------ITY
Y------------------CKQ-NGAANA-LT--------------L-----------------------------------------------------
-------------------------------------------------------------------------
>PC_04I8QE
----------------------------------------------------------------------------------------------------
-------MMV---SI-------------------------------------------------PFIVAALATS----AFADIHTQ--GVCIDTPG----
----------------------------------SGVQVYN-----KAATEKTC-DAY----KNRNT---------GSKQ-------------------W
DQCP-------------DCTLKSERD----LL-YYCES--------------------------------EGEHIGGDE------------------LNY
Y------------------CTQ-NGAGDS-VA--------------W-----------------------------------------------------
-------------------------------------------------------------------------
>PC_03KODI
----------------------------------------------------------------------------------------------------
-------MMV---SI-------------------------------------------------PLIVAALATS----VFADIHTQ--GVCIDTPS----
----------------------------------SGVQVYN-----KAATEKAC-DAY----KNRNT---------GSKQ-------------------W
DQCP-------------DCTLKSERD----LL-YYCES--------------------------------EDEHIGGDE------------------LNY
Y------------------CTQ-NGAGDS-VA--------------W-----------------------------------------------------
-------------------------------------------------------------------------
>PC_0128ZK
----------------------------------------------------------------------------------------------------
-------MKL---SL-------------------------------------------------SLLASTLAIG----VFADLHNT--GICYDSPG----
----------------------------------DDVQVYN-----KDATDKAC-TAY----KKRNT---------GDKQ-------------------W
DQCP-------------DCTLLSDQD----LL-YYCQS--------------------------------EGQHIGGDE------------------LNY
Y------------------CKQ-NGAGGS-LA--------------W-----------------------------------------------------
-------------------------------------------------------------------------
>PC_01YLYH
----------------------------------------------------------------------------------------------------
--------MV---SI-------------------------------------------------PLIVAALATS----AFADTHTQ--GVCIDTPG----
----------------------------------SGVQVYN-----KAATEKAC-DAY----KNRNT---------GSEK-------------------W
DQCP-------------DCTLKSERD----LL-YYCES--------------------------------DSEHIGGDE------------------LNY
Y------------------CTQ-NGAGDS-VA--------------W-----------------------------------------------------
-------------------------------------------------------------------------
>PC_02YZ16
----------------------------------------------------------------------------------------------------
--------MK---SI-------------------------------------------------SLIVAALAVG----AFADVHTQ--GVCIDTPG----
----------------------------------DGVEVYN-----RAATEKAC-TAY----KGRNT---------GSKQ-------------------W
DTCP-------------DCTLLNEKD----LL-YYCES--------------------------------KGSHIGGDE------------------LNY
Y------------------CKQ-KGAGDS-VA--------------W-----------------------------------------------------
-------------------------------------------------------------------------
>PC_028FC7
----------------------------------------------------------------------------------------------------
--------MK---SI-------------------------------------------------SLIVAALAVG----AFADLHTQ--GVCIDTPS----
----------------------------------RGVDVYN-----KAATEKAC-NAY----KNRNT---------GNNQ-------------------W
DHCP-------------DCTLLNDQN----LL-YYCES--------------------------------KGMHIGGDE------------------LHY
Y------------------CTQ-NGAGDS-VA--------------W-----------------------------------------------------
-------------------------------------------------------------------------
>PC_07AJFZ
----------------------------------------------------------------------------------------------------
-------MKA---SL-------------------------------------------------SVLIAALAAG----VVADLHYT--GICIDTN-----
----------------------------------GGVDAYN-----QGATEKAC-DAY----KARNT---------GNKQ-------------------W
DQCP-------------DCTLKNEND----VL-YYCES--------------------------------AAQHIGGDE------------------LNY
Y------------------CRQ-NGAGDS-IA--------------W-----------------------------------------------------
-------------------------------------------------------------------------
>PC_0342Q4
----------------------------------------------------------------------------------------------------
------MSSTL--LK-------------------------------------------------TIVLLALASL----SVADLHTT--AICIND-SS---
----------------------------------SGDGVYN-----SKATIASC-TNY----FNRNT---------GSEQ-------------------W
DTCP-------------DCVMI-TT-----GI-PHCSS--------------------------------PAEHMGGDE------------------ITY
Y------------------CKQ-NGADNA-LT--------------S-----------------------------------------------------
-------------------------------------------------------------------------
>PC_00SVPL
----------------------------------------------------------------------------------------------------
--------MQISTLATLAA---------------------------------------------------FSTV----ALAKLHKW--AVCADNLEQGYL
GN----------------GTPWGFG------HNAYKYYELN-----SDATKCLC-KYY----KNRNT---------GNKK-------------------W
DKCP-------------DCYYD--GI----Q----CIS--------------------------------NDWHMGGDE------------------ITY
Y------------------CTKKCGANTS-VV--------------N----------D------------------------------------------
-------------------------------------------------------------------------
>PC_086QW0
----------------------------------------------------------------------------------------------------
--------MLLSPLPTL------------------------------------------------VLSLLLATN----TLANLHSY--GVCVKDRVQQPI
G-----------------GTAGSVS------YTWSDDYTIL-----AAETECAC-NYY----KARNT---------GSEQ-------------------W
DTCP-------------DCTYN--GL----E----CQS--------------------------------DGWHIGGNE------------------VSE
R------------------F--------------------------------------------------------------------------------
-------------------------------------------------------------------------
>PC_01R9ER
----------------------------------------------------------------------------------------------------
-------MKQ---FM-------------------------------------------------TLIVAIMATG----AAADLRYT--GLCYDSPG----
----------------------------------QDVKVFN-----KAATEKAC-TYY----KNRNT---------GSKQ-------------------W
DQCP-------------DCALENDQS----LL-YYCKS--------------------------------EGQHIGGDE------------------LSY
Y------------------CGL-AGAAGS-LA--------------W-----------------------------------------------------
-------------------------------------------------------------------------
>PC_04QMMW
----------------------------------------------------------------------------------------------------
-------MKQ---FA-------------------------------------------------ALIIAAFATG----TLADLHYT--GLCYDSPG----
----------------------------------SGVKVFN-----QAATEKAC-TYY----KNRNT---------GSKQ-------------------W
DQCP-------------DCTLLNDQS----LL-YYCKS--------------------------------EGQHIGGDE------------------LNY
Y------------------CGL-AGADGS-LA--------------W-----------------------------------------------------
-------------------------------------------------------------------------
>PC_06VWYZ
----------------------------------------------------------------------------------------------------
-------MQQ---FM-------------------------------------------------TLIVAILAGG----AVADLHYT--GLCYDSPG----
----------------------------------QDVKVFN-----KAATEKAC-TYY----KNRNT---------GSKQ-------------------W
DQCP-------------DCTLLNDQS----LL-YYCKS--------------------------------EGQHIGGDE------------------LFY
Y------------------CGL-AGAAGS-LA--------------W-----------------------------------------------------
-------------------------------------------------------------------------
>PC_02EISY
----------------------------------------------------------------------------------------------------
-------MKQ---FA-------------------------------------------------ALLVAAFATG----TLADLHYT--GLCYDSPG----
----------------------------------SGVKVFN-----KAATEKAC-TYY----KNRNT---------GSKQ-------------------W
DQCP-------------DCTLLNDQS----LL-YYCKS--------------------------------EGQHIGGDE------------------LNY
Y------------------CGL-AGADGS-LA--------------W-----------------------------------------------------
-------------------------------------------------------------------------
>PC_01R4TM
----------------------------------------------------------------------------------------------------
-------MKQ---FM-------------------------------------------------TLIMAIMATG----AAADLHYT--GLCYDSPG----
----------------------------------QDVKVFN-----KAATEKAC-TYY----KNRNT---------GSKQ-------------------W
DQCP-------------DCTLENDQS----LL-YYCKS--------------------------------EGQHIGGDE------------------LSY
Y------------------CGL-AGAAGS-LA--------------W-----------------------------------------------------
-------------------------------------------------------------------------
>PC_0034AN
----------------------------------------------------------------------------------------------------
-------MKQ---FM-------------------------------------------------TLIVAIMATR----AAADLHYT--GLCYDSPG----
----------------------------------QDVKVFN-----KAATEKAC-TYY----KNRNT---------GSKQ-------------------W
DQCP-------------DCTLENDQS----LL-YYCKS--------------------------------EGQHIGGDE------------------LSY
Y------------------CGL-AGAAGS-LA--------------W-----------------------------------------------------
-------------------------------------------------------------------------
>PC_01TKT4
----------------------------------------------------------------------------------------------------
-------MKQ---FA-------------------------------------------------ALIIAAFATG----TLADLHYT--GLCYDSPG----
----------------------------------SGVKVFN-----KAATEKAC-TYY----KNRNT---------GSKQ-------------------W
DQCP-------------DCTLLNDQS----LL-YYCKS--------------------------------EGQHIGGDE------------------LNY
Y------------------CGL-AGADGS-LA--------------W-----------------------------------------------------
-------------------------------------------------------------------------
>PC_04RKRK
----------------------------------------------------------------------------------------------------
-------MKQ---LA-------------------------------------------------AFLITALATG----TLADLHYT--GLCYDSPG----
----------------------------------SGVKVFN-----KAATETAC-TYY----KNRNT---------GSKQ-------------------W
DQCP-------------DCTLLNDQS----LL-YYCKS--------------------------------EGQHIGGDE------------------LNY
Y------------------CGL-AGADGS-LA--------------W-----------------------------------------------------
-------------------------------------------------------------------------
>PC_063IIG
----------------------------------------------------------------------------------------------------
-------MKQ---FI-------------------------------------------------SMIVATLATG----ALADLHYT--GLCYDSPG----
----------------------------------QDVKVFN-----QAATQTAC-TYY----KNRNT---------GSKQ-------------------W
DQCP-------------DCTLLNDQS----IL-YYCQS--------------------------------AGQHIGGDE------------------LSY
Y------------------CGL-AGADGS-LA--------------W-----------------------------------------------------
-------------------------------------------------------------------------
>PC_01MWEO
----------------------------------------------------------------------------------------------------
-------MKH---FM-------------------------------------------------TLIVATLATG----AMADLHYT--GLCYDSPG----
----------------------------------HDVKVFN-----KAATEKAC-TSY----KNRNT---------GSKQ-------------------W
DQCP-------------DCTLENDQS----LL-YYCKS--------------------------------AGQHIGGDE------------------LSY
Y------------------CGQ-AGAAGS-LA--------------W-----------------------------------------------------
-------------------------------------------------------------------------
>PC_05SY5L
----------------------------------------------------------------------------------------------------
-------MKQ---FM-------------------------------------------------TLIVAIMATG----AAADLHYT--GLCYDSPG----
----------------------------------QDVKVFN-----KAATEKAC-TYY----KNRNT---------GSKQ-------------------W
DQCP-------------DCTLENDQS----LL-YYCKS--------------------------------EGQHIGGDE------------------LSY
Y------------------CGL-AGAAGS-LA--------------W-----------------------------------------------------
-------------------------------------------------------------------------
>PC_06OVRU
----------------------------------------------------------------------------------------------------
-------MKQ---FF-------------------------------------------------TMIVATLATG----ALADLHYT--GLCYDSPT----
----------------------------------KDAKVFN-----KAATEQAC-TYY----KNRNT---------GSKQ-------------------W
DQCP-------------DCTLLNDQS----LL-YYCQS--------------------------------TGQHIGGDE------------------LSY
Y------------------CGL-AGAAGS-LA--------------W-----------------------------------------------------
-------------------------------------------------------------------------
>PC_0357D7
----------------------------------------------------------------------------------------------------
-------MKQ---F--------------------------------------------------AVLIAVLATG----ALADLHYT--GLCYDSPG----
----------------------------------KDVKVFN-----KAATEKAC-ASY----KNRNT---------GSKQ-------------------W
DQCP-------------DCTVLSDKD----LL-YYCKS--------------------------------EGQHIGGDE------------------LSY
Y------------------CGQ-AGADGS-LA--------------W-----------------------------------------------------
-------------------------------------------------------------------------
>PC_02ZG7C
----------------------------------------------------------------------------------------------------
----------------------------------------------------------------------MATG----AAADLHYT--GLCYDSPG----
----------------------------------QDVKVFN-----KAATEKAC-TYY----KNRNT---------GSKQ-------------------W
DQCP-------------DCTLENDQS----LL-YYCKS--------------------------------EGQHIGGDE------------------LSY
Y------------------CGL-AGAAGS-LA--------------W-----------------------------------------------------
-------------------------------------------------------------------------
>PC_02AGN7
----------------------------------------------------------------------------------------------------
----------------------------------------------------------------------LPTR----AAADLHYT--GLCYDSPG----
----------------------------------QDVKVFN-----KAATEKAC-TYY----KNRNT---------GSKQ-------------------W
DQCP-------------DCTLENDQS----LL-YYCKS--------------------------------EGQHIGGDE------------------LSY
Y------------------CGL-AGAAGS-LA--------------W-----------------------------------------------------
-------------------------------------------------------------------------
>PC_00EL6T
----------------------------------------------------------------------------------------------------
-------------------------------------------------------------------------S----ALADLHYT--GLCYDSPG----
----------------------------------KDVKVFN-----KAATEKAC-ASY----KNRNT---------GSKQ-------------------W
DQCP-------------DCTVLSDKD----LL-YYCKS--------------------------------EGQHIGGDE------------------LSY
Y------------------CGQ-AGADGS-LA--------------W-----------------------------------------------------
-------------------------------------------------------------------------
>PC_03RKKH
----------------------------------------------------------------------------------------------------
--------MQF--ST-------------------------------------------------LLVAVAFAAG----VIADTHYN--AICVDD--A---
----------------------------------EGGFIYN-----ADATEKSC-NDY----LLRNQGQ------TGLDY-------------------W
ETCG-------------DCKMTTAN-----DI-PFCNS--------------------------------AAGSIGGKE------------------ITA
Y------------------CKA-NGAQGA-RT--------------------------------------------------------------------
-------------------------------------------------------------------------
>PC_001S72
----------------------------------------------------------------------------------------------------
--------MQYST------LL--AS------------------------------------------LAFAAAS----VIADTHYN--AICVDYV-----
DG-------------------G-------------I--IYN-----AAATEAAC-NDY----LLRNQG-----QT--------------------GLDYW
ETC------------------------------GDC--------------KMT-TVNDVPF------CNSAAGVLGGNE------------------IEA
Y------------------CKANGAQGVQT----------------------------------------------------------------------
-------------------------------------------------------------------------
>PC_05VYK2
----------------------------------------------------------------------------------------------------
-----MYTPTI--LK-------------------------------------------------TLILLAITSI----ATADLHHN--GICVNT-G----
----------------------------------SGQNVYN-----SDATIAAC-TNY----RYRNT---------GGKW-------------------W
DTCP-------------DCHMV-NT-----GS-PYCRT--------------------------------DAGHMGGDE------------------ITY
Y------------------CKL-HGADNA-LT--------------S-----------------------------------------------------
-------------------------------------------------------------------------
>PC_00WNT9
----------------------------------------------------------------------------------------------------
-----------------------------------------------------------------------MFT----ATADLHHN--GICVNT------
---------------------------------GSGQNVYN-----SAATEAAC-TNY----RYRNT---------GSKW-------------------W
DTCP-------------DCHMVN-T-----GS-PYCRT--------------------------------DAGHMGGDE------------------ITY
Y------------------CKL-HGADNA-LT--------------S-----------------------------------------------------
-------------------------------------------------------------------------
>PC_00XKQY
----------------------------------------------------------------------------------------------------
--------MHTSTLL-------------------------------------------------LALAAFVLRC----VHAELHSD--GVCFDN------
---------------------------------VGGQNVYN-----GAATTAAC-ASY----LQRNT---------GGEQ-------------------W
DSCP-------------DCAIKLVG-----NL-SVCHS--------------------------------DAWHIGGDE------------------LNH
Y------------------CEK-HGAGGS-MA--------------N-----------------------------------------------------
-------------------------------------------------------------------------
>PC_067B8R
----------------------------------------------------------------------------------------------------
------MQFAF--QL-------------------------------------------------LALLASFCSF----VFADLHSR--GICVDLVDT---
----------------------------------DGYEVYN-----EDASKQAC-EWY----LARNT---------GTEQ-------------------W
DQCP-------------DCYFSTD------PV-PHCRS--------------------------------DGWHIGGDE------------------LYY
Y------------------CQL-AGADTS-AA--------------------------------------------------------------------
-------------------------------------------------------------------------
>PC_056U74
----------------------------------------------------------------------------------------------------
------MQFAL--QL-------------------------------------------------FALLASFCSF----VLADLHSR--GICVDLLDI---
----------------------------------DGYELYN-----EDASKQAC-EWY----LARNT---------GTEQ-------------------W
DQCP-------------DCYFSTD------PV-PHCRS--------------------------------DGWHIGGDE------------------LYY
Y------------------CQL-AGADAS-AA--------------------------------------------------------------------
-------------------------------------------------------------------------
>PC_06OU3F
----------------------------------------------------------------------------------------------------
--------MRCASVI-------------------------------------------------VFAASILAPL----VSADLHYS--GLCVDK------
---------------------------------VGGESVYN-----HDATVKAC-GNY----LMRNT---------GNKQ-------------------W
DQCP-------------DCGMANKG-----GL-DFCHS--------------------------------EGMHIGGDE------------------LSY
Y------------------CKL-NGAGGS-LA--------------D-----------------------------------------------------
-------------------------------------------------------------------------
>PC_00BTN6
----------------------------------------------------------------------------------------------------
--------MPSILLK-------------------------------------------------TIALLSLASF----TLADLHST--GICVDY------
---------------------------------KNDAIVYN-----SAATIAAC-TNY----RNRNT---------GSEQ-------------------W
DQCP-------------DCNMIT-T-----GT-PHCRS--------------------------------DAWHIGGDE------------------WYY
Y------------------CQQ-NKAGDS-LA--------------N-----------------------------------------------------
-------------------------------------------------------------------------
>PC_00T3UN
----------------------------------------------------------------------------------------------------
-----MYTPTI--LK-------------------------------------------------TLVLLAITSI----ATADLHHN--GICVNT-G----
----------------------------------SGQNVYN-----SDATIAAC-TNY----RYRNT---------GGKW-------------------W
DTCP-------------DCHMV-NT-----GS-PYCRT--------------------------------DAGHMGGDE------------------GGE
V------------------EEQ-GGVQEM-EW--------------M----------EWAMESSSR--G----LH--------------------AVE--
-------------------------------------------------------------------------
>PC_03XWJK
----------------------------------------------------------------------------------------------------
--------MK---SI-------------------------------------------------SLIIAALAAG----AFADLHTQ--GVCIDTPA----
----------------------------------KGVEVYN-----RAATEKAC-TAY----KNRNT---------GSKQ-------------------W
DTCP-------------DCTLLNEKD----LL-YYCES--------------------------------KGQHIGGDE------------------LNY
Y------------------CTQ-NGAGDS-VA--------------W-----------------------------------------------------
-------------------------------------------------------------------------
>PC_04RNYS
----------------------------------------------------------------------------------------------------
--------MK---SI-------------------------------------------------SLIVAALAVG----AFADTHTQ--GVCIDTPG----
----------------------------------DGVEVYN-----RAATEKAC-AAY----KNRNT---------GSKQ-------------------W
DTCP-------------DCTLLNEKD----LL-YYCES--------------------------------QGSHIGGDE------------------LNY
Y------------------CKQ-NGAGDS-VA--------------W-----------------------------------------------------
-------------------------------------------------------------------------
>PC_04TWEZ
----------------------------------------------------------------------------------------------------
--------MK---SI-------------------------------------------------SLIIAALAVG----AFADLHTQ--GVCIDTPG----
----------------------------------DGVEVYN-----RAATEKAC-TAY----KNRNT---------GSKQ-------------------W
DTCP-------------DCTLLNEKD----LL-YYCES--------------------------------KGSHIGGDE------------------LNY
Y------------------CKQ-NGAGDS-VA--------------W-----------------------------------------------------
-------------------------------------------------------------------------
>PC_069RCP
----------------------------------------------------------------------------------------------------
--------MKLSQVV-------------------------------------------------SL--VSFIGG----VFADLHNF--CACGKRHGSNSV
Q-----------------DAYCAL-------KVTIEQWDFD-----TNITTYAC-DRY----SNRNT---------GSKQ-------------------W
DSCP-------------DCKMDTYAMDGWAGT-PSCFS--------------------------------FKFHLGGDE------------------FDY
Y------------------CGL-KGLQGY-CK--------------S----------AE-----------------------------------------
-------------------------------------------------------------------------
>PC_00WQIS
----------------------------------------------------------------------------------------------------
--------MKLSQFI-------------------------------------------------GL--VSCVSG----VCANLHNF--CACGKRHGSNSV
Q-----------------DAY----------------WDFD-----TDITTYAC-DRY----SKRNT---------GSKQ-------------------W
DSCP-------------DCKMDTYAMDGWAGT-PSCFS--------------------------------FKFHLGGDE------------------FDY
Y------------------CGL-KGLQGY-CK--------------S----------AQ-----------------------------------------
-------------------------------------------------------------------------
>PC_03NEVF
----------------------------------------------------------------------------------------------------
--------MKLSILI-------------------------------------------------SS--SLLFGG----VLADLHNF--CACGKRHGSNSV
Q-----------------DAY----------------WDFD-----TAASTYAC-TRY----RNRNT---------GTKQ-------------------W
DSCP-------------DCKMDTYAMDGWSGT-PSCFS--------------------------------FGFHMGGDE------------------FDY
Y------------------CGL-KGLQGY-CQ--------------N----------AE-----------------------------------------
-------------------------------------------------------------------------
>PC_041IF4
----------------------------------------------------------------------------------------------------
---------MHY-PV-------------------------------------------------LLTMALMFGG----TIADLHTR--GWCTDFKQV---
--------------------G------------YIKSTPNN-----NVATKAAC-AAY----KNRNT---------GTKQ-------------------W
DTCP-------------DCTPK---------------------------------------------------HIGGDE------------------WNY
Y------------------CLQ-AGAYAS-EA--------------E-----------------------------------------------------
-------------------------------------------------------------------------
>PC_05YA3C
----------------------------------------------------------------------------------------------------
-------------------------------------------------------------------MALMFGG----TIADLHTR--GWCTDFKQV---
--------------------G------------YIKSTPNN-----NGATKAAC-AAY----KKRNT---------GTQQ-------------------W
DTCP-------------DCTPQQLANS---PD-FICLS--------------------------------PLNHIGGDE------------------WNY
Y------------------CLQ-AGAYAS-EA--------------E-----------------------------------------------------
-------------------------------------------------------------------------
>PC_0553FP
----------------------------------------------------------------------------------------------------
--------MPSILLK-------------------------------------------------TIALLSLASF----TLADLHTN--GICVDT------
---------------------------------KSDVYVYN-----ADATAKTC-TNY----YNRNT---------GSEQ-------------------W
DTCP-------------DCTMIT-T-----GV-PHCES--------------------------------AGWHIGGDE------------------LNY
Y------------------CQQ-NGAGGS-LA--------------N-----------------------------------------------------
-------------------------------------------------------------------------
>PC_03PO2O
----------------------------------------------------------------------------------------------------
--------MPSILLK-------------------------------------------------TIAFLSLASF----TLADLHTN--GICVDT------
---------------------------------KSGVYVYN-----ADATAATC-TNY----KNRNT---------GSEQ-------------------W
DTCP-------------DCTMIT-S-----DI-PHCES--------------------------------ADSHIGGDE------------------LNY
Y------------------CEQ-NGAGGS-LA--------------N-----------------------------------------------------
-------------------------------------------------------------------------
>PC_01KL3W
----------------------------------------------------------------------------------------------------
--------MPSILLK-------------------------------------------------TIALLSLASF----TLADLHSN--GICVDT------
---------------------------------KSGVHVYN-----ADATAASC-TNY----KNRNT---------GTEQ-------------------W
GTCP-------------DCTMIT-T-----GV-PHCES--------------------------------ADWHIGGDE------------------MSY
Y------------------CKQ-NGAGGS-LA--------------N-----------------------------------------------------
-------------------------------------------------------------------------
>PC_06SQCJ
----------------------------------------------------------------------------------------------------
--------MPSILIK-------------------------------------------------TIALLSLASF----TLADLHTN--GICVDY------
---------------------------------KGGANVYN-----ADATAATC-TNY----KNRNT---------GSKQ-------------------W
DQCP-------------DCTMIT-T-----GI-PHCQS--------------------------------ADWHIGGDE------------------LSY
Y------------------CKQ-NGAGGS-LA--------------N-----------------------------------------------------
-------------------------------------------------------------------------
>PC_085R74
----------------------------------------------------------------------------------------------------
--------MPSILIK-------------------------------------------------TIALLSLASF----TLADLHTN--GICVDY------
---------------------------------KGGANVYN-----AGATAATC-KNY----KNRNT---------GSEQ-------------------W
DQCP-------------DCTMIT-T-----GI-PHCQS--------------------------------AGLHIGGDE------------------LNY
Y------------------CKQ-NGAGGS-LA--------------N-----------------------------------------------------
-------------------------------------------------------------------------
>PC_026WEV
----------------------------------------------------------------------------------------------------
--------MPSILLK-------------------------------------------------TIALLSLVSF----TLADLHTN--GICIDS------
---------------------------------KEGSDVYN-----ADATAKAC-TNY----KNRNT---------GSEQ-------------------W
DTCP-------------DCTMIT-T-----GI-PHCES--------------------------------ADSHIGGDE------------------LLY
Y------------------CQL-NGAGGS-LA--------------N-----------------------------------------------------
-------------------------------------------------------------------------
>PC_02894H
----------------------------------------------------------------------------------------------------
--------MPSILIK-------------------------------------------------TIALLSLASF----TLADLHTN--GICVDY------
---------------------------------KGGANVYN-----ADATAATC-TNY----KNRNT---------GSKQ-------------------W
DQCP-------------DCTMIT-T-----GI-PHCQS--------------------------------ADWHIGGDE------------------LSY
Y------------------CKK-NGAGGS-LA--------------N-----------------------------------------------------
-------------------------------------------------------------------------
>PC_05O344
----------------------------------------------------------------------------------------------------
---------MPSILK-------------------------------------------------TIALLSLASF----TLADLHTN--GICVDT------
---------------------------------KSDVYVYN-----ADATAKTC-TNY----YNRNT---------GSEQ-------------------W
DTCP-------------DCTMIT-T-----GV-PHCES--------------------------------AGSHIGGDE------------------LNY
Y------------------CQQ-NGAGGS-LA--------------N-----------------------------------------------------
-------------------------------------------------------------------------
>PC_027NDP
----------------------------------------------------------------------------------------------------
---------MPSILK-------------------------------------------------TIALLSLASF----TLADLHTN--GICVDN------
---------------------------------KNGVYVYN-----ADATAKTC-TNY----YHRNT---------GSHQ-------------------W
DTCP-------------DCTMIT-T-----GV-PHCQS--------------------------------NGEHIGGDE------------------LLY
Y------------------CQL-NGADDS-LG--------------N-----------------------------------------------------
-------------------------------------------------------------------------
>PC_02NXRQ
----------------------------------------------------------------------------------------------------
--------MHFTSTL-------------------------------------------------IFATTLLAPF----AAADLHWS--GLCVDN------
---------------------------------VGGQNVYN-----DAATKAAC-TAY----AARNT---------GSEQ-------------------W
DTCP-------------DCVMQTVG-----GL-PSCNS--------------------------------PAKHIGGDE------------------LSY
Y------------------CEQ-NGAGGS-IA--------------D-----------------------------------------------------
-------------------------------------------------------------------------
>PC_0719N8
---------------------------------------------------------------------------------------------------M
RSSNSIIHTLAL-TL-------------------------------------------------VITLSIFLPL----VSADLHTA--ALCVDF--E---
----------------------------------GGQAVYN-----SAATLAMC-SAY----AARNT---------GGEQ-------------------W
DTCP-------------DCVLETKG-----GL-TFCRS--------------------------------TGQHLGGDE------------------VEF
Y------------------CGN-NGAGAG-RA--------------S-----------------------------------------------------
-------------------------------------------------------------------------
>PC_078IK8
----------------------------------------------------------------------------------------------------
------MKTSF--ST-------------------------------------------------LISALSLAGF----TLADLHQN--AFCIDS--T---
----------------------------------DAGDVLN-----EAATTTAC-GYY----FMRNK---------GTEQ-------------------W
NTCP-------------DCVMLDT------PS-IHCNS--------------------------------EAWHIGGDE------------------ITY
Y------------------CKL-AKADNA-LT--------------S-----------------------------------------------------
-------------------------------------------------------------------------
>PC_034HKA
----------------------------------------------------------------------------------------------------
--------MVSILLK-------------------------------------------------TVALLSLVGF----SVADLHKF--GICADL------
---------------------------------KGDGYVYN-----SKATQDAC-TAY----KNRNT---------GNKQ-------------------W
DKCP-------------DCYMDT-V-----DI-PHCHT--------------------------------NGWHMGGDE------------------WSY
Y------------------CKQ-KGAGLS-LA--------------N-----------------------------------------------------
-------------------------------------------------------------------------
>PC_03B2MV
----------------------------------------------------------------------------------------------------
--------MKFT-ST-------------------------------------------------LALTAALAAG----VSAKLHNY--ALCYY-------
--------------------G------------PENSAGYH-----EAATRAAC-AAY----SKRSN--------KGAAQ-------------------W
NSCP-------------DCVITGA-------P-PSCYS--------------------------------KEWHLGGDE------------------ISF
Y------------------CKQ-AGAAGS-FA--------------N-----------------------------------------------------
-------------------------------------------------------------------------
>PC_08BFJE
----------------------------------------------------------------------------------------------------
--------MKFT-ST-------------------------------------------------LALTAALAAG----ASAKLHNY--ALCYY-------
--------------------G------------PEHSAGYH-----EAATRAAC-AAY----GKRAN--------KGAAQ-------------------W
NTCP-------------DCVITSS-------P-PTCYS--------------------------------KEWHLGGDE------------------INY
Y------------------CKQ-AGAAGA-FA--------------S-----------------------------------------------------
-------------------------------------------------------------------------
>PC_037GH8
----------------------------------------------------------------------------------------------------
--------MKFT-ST-------------------------------------------------LALTAALVTG----VWADYHDY--ALCYY-------
--------------------G------------PRNLAGYH-----EAATRKMC-ETY----RKRTG---------GGLQ-------------------W
ETCP-------------DCVITGS-------P-PTCHS--------------------------------AGWHLGGDQ------------------VSS
Y------------------CKG-AGAAGS-FG--------------A-----------------------------------------------------
-------------------------------------------------------------------------
>PC_04OX4D
----------------------------------------------------------------------------------------------------
--------MKFT-SA-------------------------------------------------LAMASALIAG----VFADVHQY--GLCYY-------
--------------------G------------PASSAGYH-----EAATKAAC-AAY----KKRNQ---------GTQQ-------------------W
NTCP-------------DCALAGT-------P-PACHS--------------------------------PAFHIGGDE------------------MSY
Y------------------CKQ-AGAAGS-FA--------------N-----------------------------------------------------
-------------------------------------------------------------------------
>PC_01D635
----------------------------------------------------------------------------------------------------
----------------------------------------------------------------SLTLVSLPPS----AAADLHKF--CICANK------
---------------------------------SGGELEYN-----DSATRKMC-SAY----LRRNT---------GNKQ-------------------W
DRCP-------------DCTYV--A-----ND-LLCRS--------------------------------KGYHMGGDE------------------VNY
Y------------------CKK-FGATES-RC--------------------------------------------------------------------
-------------------------------------------------------------------------
>PC_00ZZDG
----------------------------------------------------------------------------------------------------
--------MQ---------------------------------------------------ILPLVSFATLTTI----VAADLHSS--GYCVTKKPSL--
---------------------------------------PS-----VVLP-------R----ANRNT---------GNKQ-------------------W
DQCL-------------DCTFD--GL----Q----CNS--------------------------------AGKHIGGDE------------------LYY
Y------------------CTKKCGAQGS-EG--------------N-----------------------------------------------------
-------------------------------------------------------------------------
>PC_02O7AR
----------------------------------------------------------------------------------------------------
--------MQIFTL---------------------------------------------------ATLLALMEI----ASAKLHNQ--AVCVTNRKYAPN
G-----------------GTPFSVS------YNWRVNYEIL-----PDATRCAC-DYY----RNRNT---------GNNQ-------------------W
DKCP-------------DCHFD--GL----V----CGS--------------------------------RDWHIGGDE------------------FTY
Y------------------CEKKCGAQGA-EA--------------N-----------------------------------------------------
-------------------------------------------------------------------------
>PC_06O76L
----------------------------------------------------------------------------------------------------
--------MQIFTV---------------------------------------------------TTLLVLAEI----ASAKLHNQ--AVCVTNRHYSSN
G-----------------GTPFSVS------YNWSVNYEIL-----PDATRCAC-NYY----RNRNT---------GNKQ-------------------W
DKCP-------------DCNFD--GL----V----CGS--------------------------------RDWHIGGDE------------------FTY
Y------------------CEKKCGAQGA-EA--------------N-----------------------------------------------------
-------------------------------------------------------------------------
>PC_049Y3H
----------------------------------------------------------------------------------------------------
--------MQLLGA---------------------------------------------------SALLSLAIL----ASAKLHSQ--AVCVTNRHYSPS
G-----------------GTAWSPS------YSWKVNYEIL-----PEATNCAC-NYY----RNRNT---------GNKQ-------------------W
DKCP-------------DCHFD--GL----V----CQS--------------------------------DAWHIGGDE------------------FTY
Y------------------CENKCGAQGA-EA--------------N-----------------------------------------------------
-------------------------------------------------------------------------
>PC_067RPR
----------------------------------------------------------------------------------------------------
--------MQLTQT---------------------------------------------------IAFLALAVS----ASADLHWA--AACVDGRTSSPI
G-----------------GTPFSVS------YNWAKNFIMN-----PGATQCAC-NHY----RNRNT---------GGKH-------------------W
DRCP-------------DCTFD--GV----T----CRS--------------------------------AAKHIGGDE------------------MNY
Y------------------CSRLCGAQGS-EA--------------D-----------------------------------------------------
-------------------------------------------------------------------------
>PC_04OKMZ
----------------------------------------------------------------------------------------------------
--------MQILAF---------------------------------------------------TTLLAIAEI----ATAKLHNQ--AVCVTNRRYSSN
G-----------------GTPFSVS------YNWSVNYEIL-----PDATKCAC-DYY----RNRNT---------GNKQ-------------------W
DKCP-------------DCKFD--GL----V----CGS--------------------------------RDWHIGGDE------------------FTY
Y------------------CEKKCGAQGA-EA--------------N-----------------------------------------------------
-------------------------------------------------------------------------
>PC_03ISL1
----------------------------------------------------------------------------------------------------
--------MQILTF---------------------------------------------------TTLLAIAEI----ATAKLHNQ--AVCVTNRRYSSN
G-----------------GTPFSVS------YNWSVNYEIL-----PDATKCAC-DYY----RNRNT---------GNKQ-------------------W
DKCP-------------DCKFD--GL----I----CGS--------------------------------RDWHIGGDE------------------FTY
Y------------------CEKKCGAQGA-EA--------------N-----------------------------------------------------
-------------------------------------------------------------------------
>PC_00RMGD
----------------------------------------------------------------------------------------------------
--------MQIFTL---------------------------------------------------ATLLALMEI----ASAKLHSQ--AVCVTNRQYAPN
G-----------------GTPFSVS------YNWRVNYEIL-----PDATKCAC-DYY----RNRNT---------GNKQ-------------------W
DKCP-------------DCNFD--GL----V----CGS--------------------------------RDWHIGGDE------------------FTY
Y------------------CEKKCGAQGA-EA--------------N-----------------------------------------------------
-------------------------------------------------------------------------
>PC_00C0U8
----------------------------------------------------------------------------------------------------
--------MQIFTL---------------------------------------------------ATLLALMEI----ASAKLHNQ--AVCVTNRKYASN
G-----------------GTPFSVS------YNWRVNYEIL-----PDATRCAC-DYY----RNRNT---------GNNQ-------------------W
DKCP-------------DCNFD--GL----V----CGS--------------------------------RDWHIGGDE------------------FTY
Y------------------CEKKCGAQGA-EA--------------N-----------------------------------------------------
-------------------------------------------------------------------------
>PC_04PYHR
----------------------------------------------------------------------------------------------------
--------MQLSII---------------------------------------------------TLGLMAASG----AHAALHKA--AACVSNRVSSPV
G-----------------GTPFSPS------NNWQTTYEVL-----AGATQCAC-NMY----KQRNT---------GSEI-------------------W
DTCP-------------DCTFD--GT----I----CNS--------------------------------AAGQIGGDE------------------FTY
Y------------------CEKKCGAQGA-EA--------------D----------SWFKKSIAL--L----KL--------------------D----
-----------NL------------------------------------------------------------
>PC_062QED
----------------------------------------------------------------------------------------------------
--------MQLSI---L------------------------------------------------TFALVAISG----VQAGTHKA--AACVSNRVSAPF
G-----------------GSAWSVS------YNWKTTYEVL-----PDATKCAC-DFY----KARNK---------GSEW-------------------W
NTCP-------------DCTFD--GT----V----CNS--------------------------------PAGHIGGDE------------------YYR
W------------------STTARSCVVL------------------------------RDLKPTP--A----SL--------------------R----
-----------SGAC----IYDRATCG-DTILLYEKDEVE---------------------------------
>PC_036P44
----------------------------------------------------------------------------------------------------
--------MQLSIF---------------------------------------------------TFALMAISG----VQAATHKA--AACVSNRISAPS
G-----------------GSGWSVS------YNWKTTYEVL-----PGATKCAC-DFY----AARNK---------GSEW-------------------W
NTCP-------------DCKFD--GT----I----CNS--------------------------------PAGHIGGDE------------------MEY
Y------------------CTELCGAQGS-EA--------------D----------SG-----------------------------------------
-------------------------------------------------------------------------
>PC_005R22
----------------------------------------------------------------------------------------------------
--------MQISFF---------------------------------------------------TLALMAAAG----AQAALHKS--AACVSNRVSSPV
G-----------------GTAWSVS------YNWQTNYEVL-----PDATECAC-NFY----KARNK---------GSEW-------------------W
NTCP-------------DCAFD--GT----V----CNS--------------------------------PDGHIGGDE------------------MEY
Y------------------CKELCGAQGS-EA--------------D-----------------------------------------------------
-------------------------------------------------------------------------
>PC_007218
----------------------------------------------------------------------------------------------------
--------MQISLF---------------------------------------------------TVALMAISG----AQAALHKA--AACVSNRVSSPV
G-----------------GTPFSPS------YNWQTTYEVL-----ADATKCAC-DMY----KQRNT---------GGEM-------------------W
DTCP-------------DCTFD--GT----I----CNS--------------------------------AEGHMGGDE------------------FTY
Y------------------CEEKCGAQGA-EA--------------D-----------------------------------------------------
-------------------------------------------------------------------------
>PC_04AMBH
----------------------------------------------------------------------------------------------------
--------MQISFL---------------------------------------------------ALALMAAAG----AQAALHKS--AACVSNRVSSPV
G-----------------GTPWSVS------YNWQTNYEVL-----PDATECAC-NFY----KARNK---------GSEW-------------------W
NTCP-------------DCAFD--GT----I----CSS--------------------------------PDGHIGGDE------------------MAY
Y------------------CKELCGAQGS-EA--------------D-----------------------------------------------------
-------------------------------------------------------------------------
>PC_0255B6
----------------------------------------------------------------------------------------------------
--------MQISFF---------------------------------------------------TFALMAAIG----VQADTHKA--AACVSNRVSSPM
G-----------------GTAWSVS------YDWQTNYEVL-----PDATECAC-NYY----KARNK---------GSEW-------------------W
NTCP-------------DCAFD--GT----I----CNS--------------------------------PEGHIGGDE------------------MEY
Y------------------CKELCGAQGS-EA--------------D-----------------------------------------------------
-------------------------------------------------------------------------
>PC_009Y05
----------------------------------------------------------------------------------------------------
--------MQLSII---------------------------------------------------TLGLMAASG----AHAALHKA--AACVSNRVSSPV
G-----------------GTPFSPS------NNWQTTYEVL-----AGATQCAC-NMY----KQRNT---------GSEI-------------------W
DTCP-------------DCTFD--GT----I----CNS--------------------------------AAGHIGGDQ------------------FTY
Y------------------CEKKCGAQGA-EA--------------D-----------------------------------------------------
-------------------------------------------------------------------------
>PC_03SB0D
----------------------------------------------------------------------------------------------------
--------MQISFI---------------------------------------------------TLALMAVSS----AHAALHKA--AACVSNRVSSPI
G-----------------GTPFSPS------NNWQTTYEVL-----ADATKCAC-DMY----NQRNT---------GSEM-------------------W
DTCP-------------DCTFD--GT----L----CNS--------------------------------AAGHIGGDE------------------FTY
Y------------------CEKNCGAQGA-EA--------------D-----------------------------------------------------
-------------------------------------------------------------------------
>PC_048XLB
----------------------------------------------------------------------------------------------------
--------MQISFM---------------------------------------------------TLALMAVSS----AHAALHKA--AACVSNRVSSPI
G-----------------GTPFSPS------NNWHTTYEIL-----ANATKCAC-DMY----NQRNT---------GSEM-------------------W
DTCP-------------DCTFD--GT----L----CNS--------------------------------AAGHIGGDE------------------FTY
Y------------------CEKNCGAQGA-EA--------------D-----------------------------------------------------
-------------------------------------------------------------------------
>PC_02NS1Y
----------------------------------------------------------------------------------------------------
--------MQLSIF---------------------------------------------------TLALVAVSG----AQADTHKA--AACVSNRVSSPV
G-----------------GTAWSVS------YNWQTTYEVL-----ADATECAC-NYY----KARNK---------GSEW-------------------W
NTCP-------------DCAFD--GT----I----CNS--------------------------------PEGHIGGDE------------------MTY
Y------------------CKELCGAQGS-EA--------------D-----------------------------------------------------
-------------------------------------------------------------------------
>PC_06DHP5
----------------------------------------------------------------------------------------------------
--------MQISFI---------------------------------------------------TLALMAVSS----AHAALHKA--AACVSNRVSSPI
G-----------------GTPFSPS------NNWQTTYEVL-----ADATKCAC-DMY----NQRNT---------GSEM-------------------W
DTCP-------------DCTFD--GT----L----CNS--------------------------------AAGHIGGYE------------------FTY
Y------------------CEKNCGAQGA-EA--------------D-----------------------------------------------------
-------------------------------------------------------------------------
>PC_03O7SX
----------------------------------------------------------------------------------------------------
--------MQISLF---------------------------------------------------TVALMAISG----AHAALHKA--AACVSNRVSSPV
G-----------------GTPFSPS------YNWQTTYEVL-----ADATKCAC-DMY----KQRNT---------GGEM-------------------W
DTCP-------------DCTFD--GT----I----CNS--------------------------------AEGHMGGDE------------------FTY
Y------------------CEEKCGAQGA-EA--------------D-----------------------------------------------------
-------------------------------------------------------------------------
>PC_01SGVF
----------------------------------------------------------------------------------------------------
--------MQLSII---------------------------------------------------TLGLMAASG----AHAALHKA--AACVSNRVSSPV
G-----------------GTPFSPS------NNWQTTYEVL-----AGATQCAC-NMY----KQRNT---------GSEI-------------------W
DTCP-------------DCTFD--GT----I----CNS--------------------------------AAGHIGGDE------------------FTY
Y------------------CEKKCGAQGA-EA--------------D-----------------------------------------------------
-------------------------------------------------------------------------
>PC_00W2CW
----------------------------------------------------------------------------------------------------
------------------------------------------------------------------MALMAISG----AHAALHKA--AACVSNRVSSPV
G-----------------GTPFSPS------YNWQTTYEVL-----ADATKCAC-DMY----KQRNT---------GGEM-------------------W
DTCP-------------DCTFD--GT----I----CNS--------------------------------AEGHMGGDE------------------FTY
Y------------------CEEKCGAQGA-EA--------------D-----------------------------------------------------
-------------------------------------------------------------------------
>PC_06KSV1
----------------------------------------------------------------------------------------------------
--------MQLSII---------------------------------------------------TLGLMAASG----AHAALHKA--AACVSNRVSSPV
G-----------------GTPFSPS------NNWQTTYEVL-----AGATQCAC-NMY----KQRNT---------GSEI-------------------W
DTCP-------------DCTFD--GT----I----CNS--------------------------------AAGHIGGDQ---------------------
----------------------KCGAQGA-EA--------------D-----------------------------------------------------
-------------------------------------------------------------------------
>PC_059AG3
----------------------------------------------------------------------------------------------------
---------------------------------------------------------------------MAISG----AHAALHKA--AACVSNRVSSPV
G-----------------GTPFSPS------YNWQTTYEVL-----ADATKCAC-DMY----KQRNT---------GGEM-------------------W
DTCP-------------DCTFD--GT----I----CNS--------------------------------AEGHMGGDE------------------FTY
Y------------------CEEKCGAQGA-EA--------------D-----------------------------------------------------
-------------------------------------------------------------------------
>PC_05OQYG
----------------------------------------------------------------------------------------------------
---------------------------------------------------------------------MAISG----AHAALHKA--AACVSNRVSSPV
G-----------------GTPFSPS------YNWQTTYEVL-----ADATKCAC-DMY----KQRNT---------GGET-------------------W
DTCP-------------DCTFD--GT----I----CNS--------------------------------AEGHMGGDE------------------FTY
Y------------------CEEKCGAQGA-EA--------------D-----------------------------------------------------
-------------------------------------------------------------------------
>PC_01LY1M
----------------------------------------------------------------------------------------------------
--------MRFPPV---------------------------------------------------SIFAFFTSG----VLGDLHNF--CACGKRHRGDAV
V-----------------GAYVSSNRNAVKVSINQKQWAFN-----TDATKYAC-SKY----ALRNT---------GSET-------------------W
DSCP-------------DCKMDTYYMDSN-PT-PSCFS--------------------------------FGFHLGGDE------------------FDY
Y------------------CGL-NGLQGY-CK--------------D----------AD-----------------------------------------
-------------------------------------------------------------------------
>PC_04VZBW
----------------------------------------------------------------------------------------------------
-------MMRFPPV---------------------------------------------------SIFAFFTSG----VLGDLHNF--CACGKRHRGDAV
V-----------------GAYVSSNRNAVKVSINQKQWAFN-----TDATKYAC-SKY----ALRNT---------GSET-------------------W
DSCP-------------DCKMDTYYMDSN-PT-PSCFS--------------------------------FGFHLGGDE------------------FDY
Y------------------CGL-NGLQGY-CK--------------D----------AD-----------------------------------------
-------------------------------------------------------------------------
>PC_02SW5L
----------------------------------------------------------------------------------------------LVFPTY
SSNKLQANMQITTL---------------------------------------------------FSLAALTAV----AVAKLHSA--AVCVTARQYGST
GN----------------GTPYGLG------YGSYKDYEIL-----TEATKCAC-NYY----KNRNT---------GNKQ-------------------W
DKCP-------------DCTFD--GL----Q----CTS--------------------------------GGWHIGGDE------------------MTY
Y------------------CEKKCGAQGA-EA--------------N-----------------------------------------------------
-------------------------------------------------------------------------
>PC_0726CD
----------------------------------------------------------------------------------------------------
--------MQITTLFSLAAL---NA------------------------------------V-----MLKSDTS----AVARLHSA--AVCIRAVKHGST
GN----------------GTPYGIG------YGSYTDYEID-----TEATRCAC-NYY----RNRNT---------GNNQ-------------------W
DKCP-------------DCTFD--GL----Q----CLS--------------------------------NGWHIGGDE------------------ISY
Y------------------CQTKCGSQGA-DT--------------N-----------------------------------------------------
-------------------------------------------------------------------------
>PC_07XJM6
----------------------------------------------------------------------------------------------------
------MQISVSQLVTLAG---------------------------------------------------LIMG----ASARLHSA--AVCVQNRSYGST
GN----------------GTPQGIT------YGSYVDYEID-----SAATQCAC-NFY----RNRHT---------GNNQ-------------------W
DSCP-------------DCVFD--GI----Q----CLS--------------------------------NGWHLGGDE------------------MTY
Y------------------CEKLCNSQGA-QA--------------N-----------------------------------------------------
-------------------------------------------------------------------------
>PC_03N4XU
----------------------------------------------------------------------------------------------------
--------MQITSL---------------------------------------------------LTLSALTAV----AVAKLHNA--GVCVDARVRGST
GN----------------GTPWGLG------YGSYTEYEIN-----TAATKCAC-GYY----KNRNT---------GNNQ-------------------W
DKCP-------------DCTFD--GL----Q----CLS--------------------------------NGWHLGGDE------------------LTY
Y------------------CEKKCGAQGA-EA--------------N-----------------------------------------------------
-------------------------------------------------------------------------
>PC_07HIYN
----------------------------------------------------------------------------------------------------
--------MQISQLVTLVG---------------------------------------------------LIMG----ASARLHSA--AVCVQNRSYGST
GN----------------GTPYGLS------YGSFADYEID-----TAATQCAC-IFY----KNRHS---------GNNQ-------------------W
DSCP-------------DCVFD--GI----Q----CLS--------------------------------NGWHIGGDE------------------MTY
Y------------------CDKLCGSQGA-QA--------------N-----------------------------------------------------
-------------------------------------------------------------------------
>PC_00AIKK
----------------------------------------------------------------------------------------------------
--------MQITSL---------------------------------------------------LTLSALTAV----AVAKLHNA--GVCVDARVRGST
GN----------------GTPWGPG------YGSYTDYEIN-----TAATKCAC-GYY----KNRNT---------GNNQ-------------------W
DKCP-------------DCTFD--GL----Q----CLS--------------------------------NGWHLGGDE------------------LTY
Y------------------CEKKCGAQGA-EA--------------N-----------------------------------------------------
-------------------------------------------------------------------------
>PC_06U7F6
----------------------------------------------------------------------------------------------------
--------MQISKI---------------------------------------------------VSVAGLIMG----AAARLHSA--AVCVQNRSYGST
GN----------------GTPYGLS------YGSFTDYEID-----TSATQCAC-GYY----RNRNT---------GNNQ-------------------W
DHCP-------------DCAFD--GI----Q----CVS--------------------------------NAWHIGGDE------------------MEY
Y------------------CSHKCGAQGS-EA--------------N-----------------------------------------------------
-------------------------------------------------------------------------
>PC_07FIR7
----------------------------------------------------------------------------------------------------
--------MQLNTL---------------------------------------------------VSLAAMTGV----AVAKLHDA--AVCVTARQYGST
GN----------------GTPYGIT------YGSYKDYQIL-----PEATKCAC-NYY----KNRNT---------GNKQ-------------------W
DKCP-------------DCNYD--GL----Q----CVS--------------------------------NGWHIGGDE------------------MNY
Y------------------CSKKRGAQGS-EA--------------N-----------------------------------------------------
-------------------------------------------------------------------------
>PC_044Z2P
----------------------------------------------------------------------------------------------------
--------MQITTL---------------------------------------------------FSLAALTAV----AVAKLHSA--AVCVTARQYGST
GN----------------GTPYGLG------YGSYKDYEIL-----TEATKCAC-NYY----KNRNT---------GNKQ-------------------W
DKCP-------------DCTFD--GL----Q----CTS--------------------------------GGWHIGGDE------------------MTY
Y------------------CEKKCGAQGA-EA--------------N-----------------------------------------------------
-------------------------------------------------------------------------
>PC_05U59K
----------------------------------------------------------------------------------------------------
--------MQISTL---------------------------------------------------ATFAVLTTV----AFAKLHSA--AVCVQSRTYGST
GN----------------GTPYGIT------YGSYKDYEID-----TTATQCAC-GYY----KNRNT---------GNKQ-------------------W
DKCP-------------DCTFD--GL----Q----CTS--------------------------------GGWHIGGDE------------------MTY
Y------------------CEKKCGAQGA-EA--------------N-----------------------------------------------------
-------------------------------------------------------------------------
>PC_04OU93
----------------------------------------------------------------------------------------------------
--------MQLTTLFTFAS---------------------------------------------------LTAV----AVAKLHSA--AVCVKNRQYGST
GN----------------GTPAGIT------YGSYTSYEIA-----TDATQCAC-THY----KNRHT---------GSHQ-------------------W
DSCP-------------DCHFD--GI----Q----CLS--------------------------------DGWHIGGDE------------------MTY
Y------------------CENLCGSEGA-EA--------------N-----------------------------------------------------
-------------------------------------------------------------------------
>PC_065MCT
----------------------------------------------------------------------------------------------------
--------MQISGFVTLAG---------------------------------------------------LIMG----ASAKLHSA--AVCVQNRSYGST
GN----------------GTPYGLT------YGNFVSYEID-----TTATSCAC-SYY----RARHT---------GSHQ-------------------W
DSCP-------------DCKFD--GI----E----CLS--------------------------------DGWHIGGDE------------------MTY
Y------------------CEKLCHSQGA-QA--------------N-----------------------------------------------------
-------------------------------------------------------------------------
>PC_01BHDS
----------------------------------------------------------------------------------------------------
--------MQISTL---------------------------------------------------ATFAVLTTV----AFAKLHSA--AVCVKSRTYGST
GN----------------GTPYGIT------YGSYKDYEID-----TTGTQCAC-GYY----KNRNT---------GNKQ-------------------W
DKCP-------------DCTFD--GL----Q----CTS--------------------------------GGWHIGGDE------------------MTY
Y------------------CEKKCGSQGA-EA--------------N-----------------------------------------------------
-------------------------------------------------------------------------
>PC_01HIH9
----------------------------------------------------------------------------------------------------
--------MQITTL---------------------------------------------------ISVAALTGV----AVAKLHSA--AVCITARKTGST
GN----------------GTPYGIT------YGSYTNYEIL-----LDATKCAC-NYY----RNRNT---------GNNQ-------------------W
DKCP-------------DCTFD--GL----Q----CNS--------------------------------NGWHMGGDE------------------FNY
Y------------------CEKKCGAQGS-EA--------------N-----------------------------------------------------
-------------------------------------------------------------------------
>PC_076TX8
----------------------------------------------------------------------------------------------------
--------MQISTL---------------------------------------------------VTFAVLTTV----AFAKLHSA--AVCVQSRTYGST
GN----------------GTPYGIT------YGSYKDYEID-----TTATQCAC-GYY----KNRNT---------GNKQ-------------------W
DKCP-------------DCTFD--GL----Q----CTS--------------------------------GGWHIGGDE------------------MTY
Y------------------CEKKCGAQGA-EA--------------N-----------------------------------------------------
-------------------------------------------------------------------------
>PC_02BER0
----------------------------------------------------------------------------------------------------
--------MQITTL---------------------------------------------------FSLAALTAV----AVAKLHSA--AVCVTARKYGST
GN----------------GTPYGLG------YGSYKDYEIL-----TEATKCAC-NYY----KNRNT---------GNKQ-------------------W
DKCP-------------DCYFN--GL----E----CTS--------------------------------GGWHIGGDE------------------MTY
Y------------------CEKKCGAQGA-EA--------------N-----------------------------------------------------
-------------------------------------------------------------------------
>PC_01FVGN
----------------------------------------------------------------------------------------------------
--------MQITTI---------------------------------------------------ISLAVMTGV----AVAKLHSS--AVCVTARKYGST
GN----------------GTPWGIT------YGSYKDYEIL-----PDATKCAC-NYY----KNRNT---------GNNQ-------------------W
DKCP-------------DCTFD--GL----Q----CNS--------------------------------NGWHIGGDE------------------MNY
Y------------------CEKKCGAQGS-EA--------------N-----------------------------------------------------
-------------------------------------------------------------------------
>PC_01IXN4
----------------------------------------------------------------------------------------------------
--------MQITSL---------------------------------------------------LTFSALTAV----AVAKLHNA--GVCVDARVRGST
GN----------------GTPWGLG------YGSYTEYEIN-----TAATKCAC-GYY----KNRNT---------GNNQ-------------------W
DKCP-------------DCTFD--GL----Q----CLS--------------------------------NGWHLGGDE------------------LTY
Y------------------CEKKCGAQGA-EA--------------N-----------------------------------------------------
-------------------------------------------------------------------------
>PC_01QG65
----------------------------------------------------------------------------------------------------
--------MQITTLFSL---------------------------------------------------AALNAV----AVARLHSA--AVCIRAVKHGST
GN----------------GTPYGIG------YGSYTDYEID-----TEATRCAC-NYY----RNRNT---------GNNQ-------------------W
DKCP-------------DCTFD--GL----Q----CLS--------------------------------NGWHIGGDE------------------ISY
Y------------------CQTKCGSQGA-DT--------------N-----------------------------------------------------
-------------------------------------------------------------------------
>PC_07WI4U
----------------------------------------------------------------------------------------------------
------MQFT-VAA---------------------------------------------------FALLFAAEG----ALADLHNA--AACVTNRKSSPV
G-----------------GTGWSVS------YTWAKSYEIL-----PDATKCAC-NLY----RQRNT---------GNKQ-------------------W
DKCP-------------DCTFD--GT----I----CNS--------------------------------KGWHIGGDE------------------MTY
Y------------------CEKKCGAQGA-EA--------------N-----------------------------------------------------
-------------------------------------------------------------------------
>PC_05JO83
----------------------------------------------------------------------------------------------------
--------MQFSVV---------------------------------------------------ALLFMASGL----AYADLHNS--AACVSNRRSSPV
G-----------------GTPWSVS------YSWQTSYEVL-----PDATKCAC-DFY----KNRNT---------GDKQ-------------------W
DQCP-------------DCTFD--GL----A----CNS--------------------------------AGKHIGGDE------------------MTY
Y------------------CEKKCGAAGA-EA--------------D-----------------------------------------------------
-------------------------------------------------------------------------
>PC_07K1CT
----------------------------------------------------------------------------------------------------
--------MKYLSV---------------------------------------------------AILLSLTGS----VCADLHNI--AVCISNRKYSNI
G-----------------GTPFSVS------YTWSKDYEIL-----PDATKCAC-EAY----KQRNT---------GNNQ-------------------W
DVCP-------------DCTFD--GT----Y----CNS--------------------------------AGWHIGGDE------------------MTY
Y------------------CEDICHAQGA-EG--------------N-----------------------------------------------------
-------------------------------------------------------------------------
>PC_05GKAU
----------------------------------------------------------------------------------------------------
------MQ--LTTV---------------------------------------------------FAFSILAGC----AFAKLHNV--AVCVTGRKYSEV
G-----------------GTPFSPS------YTWSKDYEIL-----PDETKCAC-DLY----KQRNT---------GSNQ-------------------W
DQCP-------------DCNFD--GN----Y----CHS--------------------------------EGWHIGGDE------------------MTY
Y------------------CEKKCHAQGA-EG--------------N-----------------------------------------------------
-------------------------------------------------------------------------
>PC_01B441
----------------------------------------------------------------------------------------------------
------MQIL-RL----------------------------------------------------FSFVTLTTI----VAADLHSS--GYCVTKKTESTV
G-----------------GTPWSVS------YNWSKHYEIL-----PDATKCAC-NYY----KNRNT---------GNKQ-------------------W
DQCP-------------DCTFD--GL----Q----CNS--------------------------------AGKHIGGDE------------------LYY
Y------------------CTKKCGAQGS-EG--------------N-----------------------------------------------------
-------------------------------------------------------------------------
>PC_07VIBP
----------------------------------------------------------------------------------------------------
--------MQFSIV---------------------------------------------------ALLALASGV----VYADLHNA--AACVSNRRSSPI
G-----------------GTPWSVS------YNWQTSYEVL-----PDATKCAC-DYY----KNRNT---------GDKQ-------------------W
DQCP-------------DCTFD--GL----A----CNS--------------------------------AGKHIGGDE------------------MTY
Y------------------CEKKCGAAGA-EA--------------D-----------------------------------------------------
-------------------------------------------------------------------------
>PC_07F979
----------------------------------------------------------------------------------------------------
--------MQYSVV---------------------------------------------------ALLLLAAGT----AYADLHKA--AACVSNRRSSPV
G-----------------GTAWSVS------YNWQTSYEVL-----PDATKCAC-DYY----KQRNT---------GSNQ-------------------W
DTCP-------------DCTFD--GL----A----CNS--------------------------------AAKHIGGDE------------------MTY
Y------------------CEKKCGAAGA-EA--------------D-----------------------------------------------------
-------------------------------------------------------------------------
>PC_07MNZW
----------------------------------------------------------------------------------------------------
-------MQLLHYT---------------------------------------------------SVLVPLIGY----AVADLHNY--AVCVTGRVYESV
G-----------------GTPFSPS------QTWAKNFEIL-----PDATKCAC-DAY----RLRNT---------GGEK-------------------W
DTCP-------------DCTFD--GL----Q----CGS--------------------------------NDWHIGGDE------------------FTY
Y------------------CEEVCHANGA-EA--------------S----------PS-----------------------------------------
-------------------------------------------------------------------------
>PC_08DYD0
----------------------------------------------------------------------------------------------------
-------MQLLHYT---------------------------------------------------SVLVPLIAY----AVADLHNY--AVCVTGRVYESV
G-----------------GTPFSPS------QTWAKNFEIL-----PDATKCAC-DAY----RLRNT---------GGEK-------------------W
DTCP-------------DCTFD--GL----Q----CGS--------------------------------NDWHIGGDE------------------FTY
Y------------------CEKVCHANGA-EA--------------S----------PS-----------------------------------------
-------------------------------------------------------------------------
>PC_07RKSB
----------------------------------------------------------------------------------------------------
-------MQLLHYT---------------------------------------------------SVLVPLIGY----AVADRHNY--AVCVTGRVYEAV
G-----------------GTPFSPS------QTWAKNFEIL-----PDATKCAC-DAY----RLRNT---------GGEK-------------------W
DTCP-------------DCTFD--GL----Q----CSS--------------------------------NDWHIGGDE------------------FTY
Y------------------CEEVCHANGA-EA--------------S----------PS-----------------------------------------
-------------------------------------------------------------------------
>PC_04BQHB
----------------------------------------------------------------------------------------------------
--------MQFTYL---------------------------------------------------AVTLPLLGF----ALADLHQY--AVCVTGRTYSES
G-----------------GTPFSPS------QTWAKQYEIL-----PGATKCAC-DYY----RNRHK---------GNEH-------------------W
NSCP-------------DCYFD--GL----Q----CVS--------------------------------NDWHIGGDE------------------ITY
Y------------------CEKLCGSQGA-EA--------------N-----------------------------------------------------
-------------------------------------------------------------------------
>PC_041PZ3
----------------------------------------------------------------------------------------------------
--------MHISLF---------------------------------------------------TVAIMVVSG----AQAATHKA--AACVSNRMSSPV
G-----------------GTPFSPS------QNWQTTYEVL-----ADATKCAC-DMY----NQRST---------GDEW-------------------W
DTCT-------------DCTFD--GT----I----CNS--------------------------------AEGHIGGDE------------------FTY
Y------------------CEKKCGAQGA-EA--------------D-----------------------------------------------------
-------------------------------------------------------------------------
>PC_03S2B8
----------------------------------------------------------------------------------------------------
-------------------M---QF------------------------------------TYLLVGLAPLVSF----VTADLHNF--AVCANNRDGG--
------------------------------------DFTLL-----KEATECAC-NYY----KNRNT---------GNKQ-------------------W
DQCP-------------DCTFN--GM----E----CHS--------------------------------AGWHIGGDE------------------MYH
Y------------------CTTYCHAEGS-VG--------------T----------KISR---------------------------------------
-------------------------------------------------------------------------
>PC_049GPD
----------------------------------------------------------------------------------------------------
-------------------M---ML------------------------------------FGLVLPVLSMLSL----VEADVHNA--TVCVKDRTWHQI
GL----------------GTPQSPS------IRYVPHFTIN-----NKATECAC-NYY----RQRNT---------GDKH-------------------W
DTCT-------------DCKYD--LT----S----CVS--------------------------------KDWHIGGDE------------------FSF
Y------------------CKTYCNAPEGSEG--------------Y----------KKWY---------------------------------------
-------------------------------------------------------------------------
>PC_02XFV6
----------------------------------------------------------------------------------------------------
--------MHFPTAA--------------------------------------------------LLLLSLATR----VFGDMHEW--AFCVRDRKEAPI
G-----------------GTPFSPS------YSWSKDYEVD-----TTATQCAC-TMY----KNRNT---------GSNW-------------------W
DTCP-------------DCVYDETQL----G----CHS--------------------------------AAVHIGGDE------------------MTY
Y------------------CEKKCGAEGA-EA--------------D-----------------------------------------------------
-------------------------------------------------------------------------
>PC_036HS5
----------------------------------------------------------------------------------------------------
--------MHFPTAA--------------------------------------------------LLLLSLATR----VFGDMHEW--AFCVRDRKEAPI
G-----------------GTPFSPS------YSWSKDYEVD-----TTATQCAC-TMY----KNRNT---------GSNW-------------------W
DTCP-------------DCVYDETQL----G----CHS--------------------------------AAVHIGGDE------------------MTY
Y------------------CEKKCGAEGS-EA--------------D-----------------------------------------------------
-------------------------------------------------------------------------
>PC_031VVE
----------------------------------------------------------------------------------------------------
--------MHFLNIP--------------------------------------------------ILVALAATG----VLGDLHEF--AVCVQNRQEAPI
G-----------------GTPFSVS------YSWGKTYNID-----QTATKCAC-DYY----KQRNT---------GNKQ-------------------W
DKCP-------------DCKYDATQL----A----CHS--------------------------------PGKHIGGDE------------------MDY
Y------------------CHKKCNAQGA-EG--------------S-----------------------------------------------------
-------------------------------------------------------------------------
>PC_076P3Q
----------------------------------------------------------------------------------------------------
--------MHFPTAA--------------------------------------------------LLLLSLATR----VFGDMHEW--AFCVRDRKEAPI
G-----------------GTPFSPS------YSWSRDYEVD-----TTATQCAC-TMY----KNRNT---------GSNW-------------------W
DICP-------------DCVYDRTQL----G----CHS--------------------------------AAVHIGGDE------------------MTY
Y------------------CEKKCGAEGS-EA--------------D-----------------------------------------------------
-------------------------------------------------------------------------
>PC_00BU17
----------------------------------------------------------------------------------------------------
------MQISVSQLVTLAG---------------------------------------------------LIMG----ASARLHSA--AVCVQNRSYGST
GN----------------GTPQGIT------YGSYVDYEID-----SAATQCAC-NFY----RNRHT---------GNNQ-------------------W
DSCP-------------DCVFD--GI----Q----CLS--------------------------------NGWHLGGDE------------------ITY
Y------------------CEKLCNSQGA-QA--------------N-----------------------------------------------------
-------------------------------------------------------------------------
>PC_04U0GJ
----------------------------------------------------------------------------------------------------
--------MQITGRFTLAVL---------------------------------------------------TVV----AVARLHSF--AVGIQSVKKGSM
GN----------------GTPYGMG------YAPWTQYEIY-----QAATDCAC-HYY----GNRNT---------GNQW-------------------W
DKCQ-------------DCKFD--GL----Q----CKS--------------------------------PEWRISGDE------------------ITY
Y------------------CQKKCGASGA-DT--------------N-----------------------------------------------------
-------------------------------------------------------------------------
>PC_05NTKV
----------------------------------------------------------------------------------------------------
--------MQISTL---------------------------------------------------ATFAVFATV----AFAKMHNA--AVCVKNRQRGST
GN----------------GTPYGIT------YGSWTEYEID-----TAGTQCAC-NYY----KNRNT---------GNNQ-------------------W
DKCP-------------DCHFD--GL----Q----CLS--------------------------------NAWHIGGDE------------------ITY
Y------------------CEKKCGSQGA-EA--------------N-----------------------------------------------------
-------------------------------------------------------------------------
>PC_0204SC
----------------------------------------------------------------------------------------------------
--------MQISTL---------------------------------------------------ATFAVFATV----AFAKLHNA--AVCVKNRQRGST
GN----------------GTPYGIT------YGSWTEYEID-----TAGTQCAC-NYY----KNRNT---------GNKQ-------------------W
DKCP-------------DCHFD--GL----Q----CVS--------------------------------VAWHIGGDE------------------ITY
Y------------------CEKKCGSQGA-EA--------------N-----------------------------------------------------
-------------------------------------------------------------------------
>PC_03H3T4
----------------------------------------------------------------------------------------------------
--------MQISTL---------------------------------------------------ASFAVFATV----VFAKLHNA--AVCVKNRQRGST
GN----------------GTPYGIT------YGSWTEYEID-----TAGTQCAC-NYY----KNRNT---------GNNQ-------------------W
DKCP-------------DCHFD--GL----Q----CVS--------------------------------NAWHIGGDE------------------ITY
Y------------------CEKKCGTQGA-EA--------------N-----------------------------------------------------
-------------------------------------------------------------------------
>PC_01IBJP
----------------------------------------------------------------------------------------------------
--------MQF--ST-------------------------------------------------LFCIFSLTAT----TLADLHYN--AICVDQ--T---
----------------------------------DASNVYN-----DAATIQAC-DWY----KLRNK---------GDDW-------------------W
NTCP-------------DCVMITD------GS-PHCNS--------------------------------VAQHMGGDE------------------ITY
Y------------------CQL-AGAGIA-LT--------------S-----------------------------------------------------
-------------------------------------------------------------------------
>PC_0331J8
----------------------------------------------------------------------------------------------------
--------MQF--ST-------------------------------------------------LVCVFSLTAT----TLADLHYN--ALCVDE--T---
----------------------------------DSGNVYN-----DAATVQAC-EWY----YLRNK---------GDDW-------------------W
NTCP-------------DCVMITD------GS-PHCNS--------------------------------AAQHIGGDE------------------ITY
Y------------------CQL-AGADNA-LT--------------S-----------------------------------------------------
-------------------------------------------------------------------------
>PC_02O9NH
----------------------------------------------------------------------------------------------------
--------MRFAAFT--------------------------------------------------LLIATMVAE----SYADLHNV--AVCVTGRKLSTF
G-----------------GTPFSPS------MTYYENYEVL-----VPATECAC-GYY----FNRKT---------GTKQ-------------------W
DRCP-------------DCTFDANEG----V----CRS--------------------------------KDWHIGGDE------------------MNH
Y------------------CTKYCGAQGA-EA--------------N-----------------------------------------------------
-------------------------------------------------------------------------
>PC_088JYE
----------------------------------------------------------------------------------------------------
--------MRIAAFT--------------------------------------------------LLIATMVAE----SYADLHNV--AVCVTGRRLSTF
G-----------------GTGWSPS------MTYYEDYEVL-----VPATECAC-GYY----FNRKT---------GTKQ-------------------W
DTCP-------------DCTFDADEG----V----CRS--------------------------------GDWHIGGDE------------------MEH
Y------------------CTKYCGAQGA-EA--------------N-----------------------------------------------------
-------------------------------------------------------------------------
>PC_072UDJ
----------------------------------------------------------------------------------------------------
--------MRLASSI--------------------------------------------------LVAATIAVG----TLAHLHNV--AVCITGRTLSNP
G-----------------GTPFSPS------MTYYEDYEVL-----VEATKCAC-EYY----SNRNT---------GFKQ-------------------W
DRCP-------------DCTFDPNDG----Y----CHS--------------------------------EAWHIGGDE------------------MEH
Y------------------CIKYCGAQGA-AA--------------N-----------------------------------------------------
-------------------------------------------------------------------------
>PC_036XY2
----------------------------------------------------------------------------------------------------
--------MKLTTLF-------------------------------------------------GTIALLNAGA----VLADLHNF--CGCGHRTGSNAV
Q-----------------DAY----------------WDFY-----EDATKYAC-TRY----RNRNT---------GNKQ-------------------W
DKCP-------------DCQMDTQDFDGHVNI-PACFS--------------------------------VGWHMGGDE------------------FDY
Y------------------CGL-KGLQGY-CK--------------S----------IS-----------------------------------------
-------------------------------------------------------------------------
>PC_04H12Z
----------------------------------------------------------------------------------------------------
--------MKLSTLF-------------------------------------------------GTIAFFNAGA----VLADLHNF--CACGERTGSNAV
Q-----------------DAY----------------WTFN-----DGITEYAC-TRY----KNRNT---------GNKQ-------------------W
DQCP-------------DCQMDTQNLDGHTNV-PACFS--------------------------------VGWHMGGDE------------------FDY
Y------------------CGL-QGLQGY-CK--------------S----------IS-----------------------------------------
-------------------------------------------------------------------------
>PC_07FA19
----------------------------------------------------------------------------------------------------
--------MKFSTGF-------------------------------------------------LTIALLNAGA----VLADMHNF--CGCGHRTGSNAV
Q-----------------DAY----------------WTFN-----EEATKYAC-TRY----RNRNT---------GNKK-------------------W
DKCP-------------DCQMDTQHFDGQTNV-PACFS--------------------------------VAWHMGGDE------------------FDY
Y------------------CGL-KGLQGY-CK--------------D----------IS-----------------------------------------
-------------------------------------------------------------------------
>PC_07F83Z
----------------------------------------------------------------------------------------------------
--------MRFSNIF-------------------------------------------------GTIAVLCAGV----ALADLHNF--CGCGIRHKGDTV
E-----------------DPY----------------WDFQ-----TDITKFAC-ARY----RNRHT---------GTKQ-------------------W
DSCP-------------DCQMDTQDFDAQVDV-PACFS--------------------------------VGFHMGGDE------------------FDY
Y------------------CGL-KGTQGY-CK--------------S----------IH-----------------------------------------
-------------------------------------------------------------------------
>PC_04NW7O
----------------------------------------------------------------------------------------------------
--------MKLSILI-------------------------------------------------SS--SLFFGG----ILADTHNF--CACGNRHGSNTV
Q-----------------DAY----------------WDFD-----TDASTYAC-TRY----RNRNT---------GTKK-------------------W
DQCP-------------DCKMDTYAMDGWAGT-PSCFS--------------------------------FGFHMGGDE------------------FDY
Y------------------CGL-KGLQGY-CK--------------N----------AD-----------------------------------------
-------------------------------------------------------------------------
>PC_000WVY
----------------------------------------------------------------------------------------------------
--------MKLSILI-------------------------------------------------SS--SLFFGG----VLADLHNF--CACGKRNGANAV
Q-----------------DAY----------------WDFD-----TAASTFAC-TRY----RNRNT---------GTKQ-------------------F
DQCP-------------DCKMDTYAMDGWAGT-PSCFS--------------------------------FGFHMGGDE------------------FDY
Y------------------CGL-KGLQGY-CK--------------N----------AE-----------------------------------------
-------------------------------------------------------------------------
>PC_00ZZ52
----------------------------------------------------------------------------------------------------
--------MKLSTLI-------------------------------------------------SS--SIFFGG----VLADTHNF--CACGNRHGSNSV
Q-----------------DAY----------------WDFD-----TAATTFAC-TRY----RNRNT---------GGKK-------------------W
DHCP-------------DCKMDTYAMDGWSGT-PSCFS--------------------------------FGFHMGGDE------------------FDY
Y------------------CGL-KGLQGY-CK--------------N----------AD-----------------------------------------
-------------------------------------------------------------------------
>PC_011ZQ1
----------------------------------------------------------------------------------------------------
--------MKLSILI-------------------------------------------------SS--SLLFGS----VLADLHNF--CACGKRHGSNSV
Q-----------------DAY----------------WDFN-----TDASTHAC-TRY----RNRNT---------GTKK-------------------W
DHCP-------------DCKMDTYAMDGWSGT-PSCFS--------------------------------FGFHMGGDE------------------FDY
Y------------------CGL-KGLQGY-CK--------------N----------AD-----------------------------------------
-------------------------------------------------------------------------
>PC_05GGQX
----------------------------------------------------------------------------------------------------
--------MKLYTLI-------------------------------------------------SS--SLFFGG----VLADLHDF--CACGTRHGSNSV
Q-----------------DAY----------------WDFD-----TAASTFAC-TRY----RNRNT---------GNEQ-------------------W
DQCP-------------DCKMDTYAMDGWSGT-PSCFS--------------------------------FGYHMGGDE------------------FDY
Y------------------CGL-KGLQGY-CQ--------------N----------VD-----------------------------------------
-------------------------------------------------------------------------
>PC_04BOYP
----------------------------------------------------------------------------------------------------
--------MKLSILI-------------------------------------------------SS--SLFFGG----VLADLHNF--CACGKRHGSNSV
Q-----------------DAY----------------WDFD-----TAASTYAC-TRY----RNRNT---------GTKQ-------------------W
DHCP-------------DCKMDTYAMDGWSGT-PSCFS--------------------------------FGFHMGGDE------------------FDY
Y------------------CGL-KGLQGY-CQ--------------N----------AE-----------------------------------------
-------------------------------------------------------------------------
>PC_00KAFR
----------------------------------------------------------------------------------------------------
--------MQLLVA---------------------------------------------------VLLILGAKE----SFAKLHSI--AVCVANRHYIYW
G-----------------GLPNSPS------YSYYKQYEIL-----KEPTKCAC-SYY----LRRNKG--------GTQQ-------------------W
DHCH-------------DCHIEK-EM----L----CVS--------------------------------HGWHIGGDE------------------FDY
Y------------------CEQLCGAQGS-EA--------------N-----------------------------------------------------
-------------------------------------------------------------------------
>PC_03YPDB
----------------------------------------------------------------------------------------------------
--------MQLQVA---------------------------------------------------VLLILGAKE----SFARMHSM--AVCVANRHYIYW
D-----------------SLPNSPS------YSYYTQYEIL-----KKETICAC-NYY----LHREKG--------GTHP-------------------W
DHCH-------------DCHIEN-DM----L----CVS--------------------------------HGWNIGGDE------------------FDY
Y------------------CEHLCGAEGS-EA--------------N-----------------------------------------------------
-------------------------------------------------------------------------
>PC_060IVG
----------------------------------------------------------------------------------------------------
--------MQLQVA---------------------------------------------------VLLILGAKE----SFARMHSI--AVCVANRHYIYW
G-----------------SLPNSPS------YSYYTQYEIL-----KKETICAC-NYY----LHREKG--------GTQP-------------------W
DHCH-------------DCHIEN-DM----L----CVS--------------------------------HSWSIGGDE------------------FNY
Y------------------CEHLCGAEGS-EA--------------N-----------------------------------------------------
-------------------------------------------------------------------------
>PC_04ERK6
----------------------------------------------------------------------------------------MKII------L-
------------CS---------------------------------------------------LFLAALSYR----VDAKLHNS--AVCVTGRTEAPV
G-----------------GTGWSVS------YNWQKNYEID-----LKATECAC-GYY----KQRNT---------GDNQ-------------------W
DKCE-------------DCTYD--GL----Q----CNS--------------------------------AGWHIGGDE------------------MNY
Y------------------CTKKCSAQGS-EA--------------N-----------------------------------------------------
-------------------------------------------------------------------------
>PC_03AZ64
----------------------------------------------------------------------------------MSRTSSNEDHSVLPIPRS
SVLPVRDLYLIASP---------------------------------------------------GKSTDRELR----VDAKLHNS--AVCVTGRTEAPI
G-----------------GTGWSVS------YNWQKNYEID-----LKATECAC-DYY----KQRNT---------GDNQ-------------------W
DKCE-------------DCTYD--GL----Q----CNS--------------------------------AGWHIGGDE------------------MNY
Y------------------CTKKCSAQGS-EA--------------N-----------------------------------------------------
-------------------------------------------------------------------------
>PC_02LZRU
----------------------------------------------------------------------------------------MKII------L-
------------CS---------------------------------------------------LFLAALSYR----VDAKLHNS--AVCVTGRTEAPI
G-----------------GTGWSVS------YNWQKNYEID-----LKATECAC-GYY----KQRNT---------GDNQ-------------------W
DKCE-------------DCTYD--GL----Q----CNS--------------------------------AGWHIGGDE------------------MNY
Y------------------CTKKCSAQGS-EA--------------N-----------------------------------------------------
-------------------------------------------------------------------------
>PC_02XCNS
----------------------------------------------------------------------------------------MKIV------L-
------------CS---------------------------------------------------LFLAALSYR----VDAKLHNS--AVCVTGRTEAPI
G-----------------GTGWSVS------YNWQKNYEID-----LKATECAC-GYY----KQRNT---------GDNQ-------------------W
DKCE-------------DCTYD--GL----Q----CNS--------------------------------AGWHIGGDE------------------MNY
Y------------------CTKKCSAQGS-EA--------------N-----------------------------------------------------
-------------------------------------------------------------------------
>PC_04SAU0
----------------------------------------------------------------------------------------------------
--------MQFLSI---------------------------------------------------TSLLALATL----ASAKLHSQ--AVCVTNRHYDPI
G-----------------GTPWSPS------YNWKVNYEIL-----SGATNCAC-NYY----RNRNT---------GNKQ-------------------W
DKCP-------------DCRFD--GL----V----CES--------------------------------KDWHIGGDE------------------FTY
Y------------------CEKKCGAQGA-EA--------------N-----------------------------------------------------
-------------------------------------------------------------------------
>PC_04VKSC
----------------------------------------------------------------------------------------------------
--------MQFLSI---------------------------------------------------TSLLALATL----ASAKLHSQ--AVCVTNRHYDPI
G-----------------GTPWSPS------YNWKVNYEIL-----PGATNCAC-DYY----RNRNT---------GNKQ-------------------W
DKCP-------------DCRFD--GL----V----CES--------------------------------KDWHIGGDE------------------FTY
Y------------------CEKKCGAQGA-EA--------------N-----------------------------------------------------
-------------------------------------------------------------------------
>PC_01LYIP
----------------------------------------------------------------------------------------------------
--------MQFLSL---------------------------------------------------TSLLALATL----ASAKLHSQ--AVCVTNRHYDPI
G-----------------GTPWSPS------YNWKVDYEIL-----PGATKCAC-DYY----KSRNT---------GNKQ-------------------W
DKCP-------------DCRFD--GL----V----CGS--------------------------------NGWHIGGDE------------------FTY
Y------------------CEKKCGAQGA-EA--------------N-----------------------------------------------------
-------------------------------------------------------------------------
>PC_0606BZ
----------------------------------------------------------------------------------------------------
--------MQFLSI---------------------------------------------------TSFLALATL----ASAKLHSQ--AVCVTNRHYDPI
G-----------------GTPWSPS------YNWKVNYEIL-----PGATNCAC-NYY----RNRNT---------GNKQ-------------------W
DKCP-------------DCRFD--GL----V----CES--------------------------------KDWHIGGDE------------------FTY
Y------------------CEKKCGAQGA-EA--------------N-----------------------------------------------------
-------------------------------------------------------------------------
>PC_00KKW2
----------------------------------------------------------------------------------------------------
--------MQFLSI---------------------------------------------------TSLFALATL----ASAKLHSQ--AVCVTNRRYDPI
G-----------------GTPWSPS------YNWKVNYEIL-----PGATKCAC-DYY----KSRNT---------GSKQ-------------------W
DKCP-------------DCRFD--GL----A----CGS--------------------------------NGWHIGGDE------------------FTY
Y------------------CEKKCGAQGA-EA--------------N-----------------------------------------------------
-------------------------------------------------------------------------
>PC_041TFB
----------------------------------------------------------------------------------------------------
--------MQFLSI---------------------------------------------------TSLLAFATL----ASAKLHSQ--AVCVTNRHYDPI
G-----------------GTPWSPS------YNWKVNYEIL-----PDATNCAC-AYY----RNRNT---------GNNQ-------------------W
DKCP-------------DCKFD--GL----V----CGS--------------------------------NGWHIGGDE------------------FTY
Y------------------CDKKCGAQGA-EA--------------N-----------------------------------------------------
-------------------------------------------------------------------------
>PC_04AGUX
----------------------------------------------------------------------------------------------------
--------MQFLSI---------------------------------------------------TCLIALATL----ASAKLHSQ--AVCVTNRHYDPI
G-----------------GTPWSPS------YNWKVNYEIL-----PGATKCAC-DYY----KSRNT---------GNKQ-------------------W
DKCP-------------DCRFD--GL----V----CGS--------------------------------NGWHIGGDE------------------FTY
Y------------------CEKKCGAQGA-EA--------------N-----------------------------------------------------
-------------------------------------------------------------------------
>PC_018PYR
----------------------------------------------------------------------------------------------------
--------MQFLSI---------------------------------------------------TSLLALATL----ASAKLHSQ--AVCVTNRHYDPI
G-----------------GTPWSPS------YNWKVNYEIL-----PGATNCAC-NYY----RNRNT---------GNKQ-------------------W
DKCP-------------DCRFD--GL----V----CES--------------------------------KDWHIGGDE------------------FTY
Y------------------CEKKCGAQGA-EA--------------N-----------------------------------------------------
-------------------------------------------------------------------------
>PC_036L64
----------------------------------------------------------------------------------------------------
--------MQFLSI---------------------------------------------------ISLLALATL----ASAKLHSQ--AVCVTNRHYDPI
G-----------------GTPWSPS------YNWKVNYEIL-----PGATNCAC-NYY----RSRNT---------GNKQ-------------------W
DKCP-------------DCRFD--GL----V----CES--------------------------------KDWHIGGDE------------------FTY
Y------------------CEKKCGAQGA-EA--------------N-----------------------------------------------------
-------------------------------------------------------------------------
>PC_05PHT9
----------------------------------------------------------------------------------------------------
--------MQFLSI---------------------------------------------------TSLLALATL----ASAKLHSQ--AVCVTNRHYDPI
G-----------------GTPWSPS------YNWKVNYEIL-----PDATNCAC-AYY----KNRNT---------GNNQ-------------------W
DKCP-------------DCKFD--GL----V----CGS--------------------------------NGWHIGGDE------------------FTY
Y------------------CEKKCGAQGA-EA--------------N-----------------------------------------------------
-------------------------------------------------------------------------
>PC_06D66R
----------------------------------------------------------------------------------------------------
--------MQFLSL---------------------------------------------------TSLLALATL----ASAKLHSQ--AVCVTNRHYDPI
G-----------------GTPWSPS------YNWKVNYEIL-----PGATKCAC-DYY----KSRNT---------GNKQ-------------------W
DKCP-------------DCRFD--GL----V----CGS--------------------------------NGWHIGGDE------------------FTY
Y------------------CEKKCGAQGA-EA--------------N-----------------------------------------------------
-------------------------------------------------------------------------
>PC_05UAQP
----------------------------------------------------------------------------------------------------
--------MQFLSI---------------------------------------------------TSLLALATL----ASAKLHSQ--AVCVTNRHYDPI
G-----------------GTPWSPS------YNWKVNYEIL-----PGATNCAC-NYY----RNRNT---------GSKQ-------------------W
DKCP-------------DCRFD--GL----V----CES--------------------------------KDWHIGGDE------------------FTY
Y------------------CEKKCGAQGA-EA--------------N-----------------------------------------------------
-------------------------------------------------------------------------
>PC_04KYZ9
----------------------------------------------------------------------------------------------------
--------MQLSYA---------------------------------------------------SVLLALAAS----AAARLHSV--AVCVTGRKTSPS
G-----------------GTPFSPS------YTWAKNYEIL-----PAATKCAC-DHY----KARNT---------GNNK-------------------W
DKCP-------------DCHFD--GI----G----CNS--------------------------------AAWHIGGDE------------------FTY
Y------------------CEKKCGAQGA-EA--------------N-----------------------------------------------------
-------------------------------------------------------------------------
>PC_05W45D
----------------------------------------------------------------------------------------------------
--------MKLSTLI-------------------------------------------------PI--TFLFGS----ALADLHNF--CGCGKRFGKNAV
Q-----------------DAY----------------WTFD-----TAATRYAC-DRY----ARRNT---------GNKQ-------------------W
DKCP-------------DCKMDTYHLDGWVGT-PACFS--------------------------------WGFHLGGDE------------------WDH
Y------------------CGH-KGLQGY-CA--------------N----------AD-----------------------------------------
-------------------------------------------------------------------------
>PC_07FH68
----------------------------------------------------------------------------------------------------
--------MQISSI---------------------------------------------------LTLVALAAS----VAADLHNQ--AVCVKNRVESPV
G-----------------GTGWSVS------YTWSKNYEIE-----VEATKCAC-EHY----KNRNT---------GDKQ-------------------W
DKCP-------------DCKVI--DM----I----CHS--------------------------------DGWHIGGKE------------------MDY
Y------------------CTKNCGAQGS-EA--------------N-----------------------------------------------------
-------------------------------------------------------------------------
>PC_04PZK0
----------------------------------------------------------------------------------------------------
--------MQISSI---------------------------------------------------LTLVALTAS----VAAKLHKE--AVCVKDRVEAPV
G-----------------GTPGSVS------YTWSKNYVIE-----VEATKCAC-EHY----RNRNT---------GDNQ-------------------W
DKCP-------------DCHVI--DL----V----CHS--------------------------------DGWHIGGDE------------------MDY
Y------------------CEKKCGAQGS-EA--------------N-----------------------------------------------------
-------------------------------------------------------------------------
>PC_02HCED
----------------------------------------------------------------------------------------------------
--------MHISSV---------------------------------------------------FFFATLIAI----ALANLHSS--AVCVNNRVSMPV
G-----------------GTGWSVS------YTWSTSYEIS-----QTATKCAC-EAY----RKRNT---------GNRQ-------------------W
DTCP-------------DCTYD--GI----E----CNS--------------------------------AGWHMGGDQ------------------FTD
Y------------------CT-GCGAQGA-EA--------------N----------K------------------------------------------
-------------------------------------------------------------------------
>PC_0478QH
----------------------------------------------------------------------------------------------------
--------MQISSLLTLAAL---TT------------------------------------VYSILTNFSIIVS----AIARLHNS--AVCIDAVRHGST
GN----------------GTPWGLG------YGAWTSYAIN-----TAATDCAC-KYY----KRRNT---------GNKQ-------------------W
DQCP-------------DCEFN--GL----E----CYS--------------------------------YGWHIGGDE------------------MNH
Y------------------CTKYCGAEGN-DG--------------N-----------------------------------------------------
-------------------------------------------------------------------------
>PC_07OBW1
----------------------------------------------------------------------------------------------------
--------MQFSVLQIAT-----------------------------------------------IILATATDL----SQGRLHTT--AVCIDKRINH--
--------------------------------FGQKTFSIS-----PNATHCAC-TLY----RARDT---------GTKV-------------------W
DKCQ-------------DCTFE--DF----K----CIS--------------------------------KNGTIGGDE------------------FTY
Y------------------CEKKCGAKGA-EA--------------S-----------------------------------------------------
-------------------------------------------------------------------------
>PC_00BU1D
----------------------------------------------------------------------------------------------------
--------MKFSILHIAA-----------------------------------------------IILATATDL----ATGDLHHS--AVCVTKRVNF--
--------------------------------FGHKTFQIS-----PNATMCAC-TFY----KGRNT---------GTNP-------------------W
DKCE-------------DCKYD--GL----K----CTS--------------------------------ENGTIGGDE------------------FKY
Y------------------CEKKCGAKGS-EA--------------D-----------------------------------------------------
-------------------------------------------------------------------------
>PC_07HI48
----------------------------------------------------------------------------------------------------
--------MRFSVLHITT-----------------------------------------------VILATAAEL----ASGGMHKA--AVCIDKRVKW--
--------------------------------FGSNTFQIS-----PNATMCAC-TLY----KGRNT---------GTNP-------------------W
DKCE-------------DCKYV--DF----K----CTS--------------------------------ENGTIGGDE------------------FNY
Y------------------CEKNCGAKGS-EA--------------D-----------------------------------------------------
-------------------------------------------------------------------------
>PC_059OX5
----------------------------------------------------------------------------------------------------
--------MQFSVLQIAT-----------------------------------------------IILATATDL----SQARLHTT--AVCIDKRINH--
--------------------------------FGQKTFSIS-----PNATHCAC-TLY----RARDT---------GTKV-------------------W
DKCQ-------------DCTFE--DF----K----CIS--------------------------------KNGTIGGDE------------------FTY
Y------------------CEKKCGAKGA-EA--------------S-----------------------------------------------------
-------------------------------------------------------------------------
>PC_05V8UL
----------------------------------------------------------------------------------------------------
--------MKFSALHIAA-----------------------------------------------IILATATDL----ATGDMHHS--AVCFTKRIKF--
--------------------------------FTQRTFHIS-----PNATMCAC-TFY----RARNT---------GTNP-------------------W
DKCP-------------DCTYD--GL----R----CRS--------------------------------ENGTIGGDE------------------FNY
Y------------------CEKKCGAKGS-EA--------------D-----------------------------------------------------
-------------------------------------------------------------------------
>PC_01PPGA
----------------------------------------------------------------------------------------------------
--------MKFSILHIAA-----------------------------------------------IILATATDL----ATGDLHHS--AVCVTKRVNF--
--------------------------------FGHKTFQIS-----PNATMCAC-TFY----KGRNT---------GTNP-------------------W
DKCE-------------DCKYD--GL----K----CTS--------------------------------ENGTIGGDE------------------FNY
Y------------------CEKKCGAKGS-EA--------------D-----------------------------------------------------
-------------------------------------------------------------------------
>PC_07WCYI
----------------------------------------------------------------------------------------------------
--------MHV---AHL------------------------------------------------AFFLAAAGS----AFGRLHHA--ASCRGDRIDSPI
G-----------------GTAWSVS------YNWQTTYEIM-----VDATKCAC-RYY----HARTA---------GH----------------------
-NCP-------------DCTYNDSQL----A----CTS--------------------------------AGGLIGGDE------------------MNY
Y------------------CEKKCGAKGS-VA--------------D-----------------------------------------------------
-------------------------------------------------------------------------
>PC_060XOF
----------------------------------------------------------------------------------------------------
-------MKV---SI-------------------------------------------------SLIVATLAAS----VFADLHYT--GICVDNPA----
----------------------------------RGVTVYN-----RRATEKAC-AAY----RNRNT---------GNAQ-------------------W
DRCP-------------DCTLKSDRD----IL-FYCQT--------------------------------AAQHMGGDE------------------LEY
Y------------------CKQ-NGASSS-VA--------------W-----------------------------------------------------
-------------------------------------------------------------------------
>PC_002COX
----------------------------------------------------------------------------------------------------
-------MKV---SI-------------------------------------------------SLIVATLATS----VFADLHYT--GICVDNPA----
----------------------------------KGVTVYN-----KQATEKAC-AAY----KNRNR---------GDAQ-------------------W
DRCP-------------DCTLKSDHD----IL-FYCQT--------------------------------AAQHIGGDE------------------LEY
Y------------------CKQ-NGASSS-IA--------------W-----------------------------------------------------
-------------------------------------------------------------------------
>PC_0105NL
----------------------------------------------------------------------------------------------------
-------MKV---SI-------------------------------------------------SLIVATLAAR----VFADLHYT--GICVDNPA----
----------------------------------RGVTVYN-----RRATEKAC-AAY----RNRNT---------GNAQ-------------------W
DRCP-------------DCTLKSDRD----IL-FYCQT--------------------------------AAQHMGGDE------------------LEY
Y------------------CKQ-NGASSS-VA--------------W-----------------------------------------------------
-------------------------------------------------------------------------
>PC_01GM9J
----------------------------------------------------------------------------------------------------
-------MKV---ST-------------------------------------------------SLIVATLAAS----VFADLHYT--GICVDNPA----
----------------------------------KGVTVYN-----KQATEKAC-AAY----KNRNT---------GDAQ-------------------W
DRCP-------------DCTLKSDHD----IL-FYCQT--------------------------------AAQHIGGDE------------------LEY
Y------------------CKQ-NGASSS-VA--------------W-----------------------------------------------------
-------------------------------------------------------------------------
>PC_05FQIT
----------------------------------------------------------------------------------------------------
-------MKV---SI-------------------------------------------------SLVVATLAAS----VFADLHYT--GICVDNPA----
----------------------------------KGVTVYN-----KQATEKAC-AAY----KNRNT---------GDAQ-------------------W
DKCP-------------DCTLKSDHD----IL-FYCQT--------------------------------AGQHIGGDE------------------LEY
Y------------------CKQ-NGASSS-VA--------------W-----------------------------------------------------
-------------------------------------------------------------------------
>PC_05TGJF
----------------------------------------------------------------------------------------------------
--------MK---SI-------------------------------------------------SIVVAALAVG----AFADLHTQ--GVCIDKPA----
----------------------------------KGVEVYN-----QAATEQAC-TAY----KNRNT---------GNKQ-------------------W
DKCP-------------DCTLKNEQD----LL-YYCES--------------------------------QGWHIGGDE------------------LHY
Y------------------CTQ-HGASDS-IA--------------W-----------------------------------------------------
-------------------------------------------------------------------------
>PC_030GVI
----------------------------------------------------------------------------------------------------
-------MKA---SL-------------------------------------------------SLIVTALAAS----VVADLHYT--GVCVDSS-----
----------------------------------GGVDTYN-----RDATEKAC-AAY----KNRNT---------GNKQ-------------------W
DQCP-------------DCTVKNEKD----IF-YYCDS--------------------------------AAQHIGGDE------------------LNY
Y------------------CKQ-NGAGDS-VA--------------W-----------------------------------------------------
-------------------------------------------------------------------------
>PC_04RXR9
----------------------------------------------------------------------------------------------------
-------MKA---SL-------------------------------------------------SLIVAALAAG----VVADLHYT--GVCIDTN-----
----------------------------------GGVDTYN-----RAATEKAC-AAY----KKRNT---------GNKQ-------------------W
DQCP-------------DCTVKNEKD----IL-YYCDS--------------------------------AAQHIGGDE------------------LNY
Y------------------CKQ-NGAGDS-VA--------------C----------GWV----------------------------------------
-------------------------------------------------------------------------
>PC_00XD5W
----------------------------------------------------------------------------------------------------
-------MKA---SL-------------------------------------------------SLIVAALAAG----VVADLHYT--GVCVDSS-----
----------------------------------GGVDTYN-----RAATEKAC-AAY----KNRNT---------GNKQ-------------------W
DQCP-------------DCTVKNEKD----IF-YYCDS--------------------------------AAQHIGGDE------------------LNY
Y------------------CKQ-NGAGDS-VA--------------W-----------------------------------------------------
-------------------------------------------------------------------------
>PC_07B09P
----------------------------------------------------------------------------------------------------
-------MKA---SL-------------------------------------------------SLIVAALAAG----VVADLHYT--GVCVDSS-----
----------------------------------GGVDTYN-----RAATEKAC-AAY----KNRNT---------GNKQ-------------------W
DQCP-------------DCTVKNEKD----IL-YYCDS--------------------------------AAQHIGGDE------------------LNY
Y------------------CKQ-NGAGGS-VA--------------W-----------------------------------------------------
-------------------------------------------------------------------------
>PC_03HWII
----------------------------------------------------------------------------------------------------
--------MK---FS-------------------------------------------------VNILFLFASL----AVADLHNT--GVCINSGG----
----------------------------------KGVNVYN-----RDATEKAC-TAY----KNRNT---------GSKQ-------------------W
DTCP-------------DCTIKNDQS----IL-YYCDT--------------------------------AAQHMGGDE------------------WNY
Y------------------CKQ-NGAEES-LA--------------W-----------------------------------------------------
-------------------------------------------------------------------------
>PC_07E910
----------------------------------------------------------------------------------------------------
-------MKA---SI-------------------------------------------------SLVIAALAAG----VVADLHYQ--GICVDTN-----
----------------------------------GGVDAYN-----KAATEKAC-AAY----KNRNT---------GSKQ-------------------W
DTCP-------------DCTVKSDKD----IL-FYCDS--------------------------------AAQHIGGDE------------------LHY
Y------------------CTQ-NGAGDS-VA--------------W-----------------------------------------------------
-------------------------------------------------------------------------
>PC_07CE3B
----------------------------------------------------------------------------------------------------
-------MKA---SL-------------------------------------------------SLIVAALAAG----VVADLHYT--GVCVDTN-----
----------------------------------GGVDAYN-----RAATEKAC-AAY----KKRNT---------GNKQ-------------------W
DQCP-------------DCTVKNEKD----LL-YYCDS--------------------------------AAQHIGGDE------------------LNY
Y------------------CKQ-NGAGGS-LA--------------W-----------------------------------------------------
-------------------------------------------------------------------------
>PC_07AR7J
----------------------------------------------------------------------------------------------------
-------MKA---SL-------------------------------------------------SLIVTALAAS----VVADLHYT--GVCVDSS-----
----------------------------------GGVDTYN-----RAATEKAC-AAY----KNRNT---------GNKQ-------------------W
DQCP-------------DCTVKNEKD----IF-YYCDS--------------------------------AAQHIGGDE------------------LNY
Y------------------CKQ-NGAGDS-VA--------------W-----------------------------------------------------
-------------------------------------------------------------------------
>PC_07AB8G
----------------------------------------------------------------------------------------------------
-------MKA---SL-------------------------------------------------SLIVAALAAG----VVADLHYT--GVCVDTS-----
----------------------------------GGVDAYN-----RGATEKAC-AAY----KNRNT---------GNKQ-------------------W
DQCP-------------DCTVKNEKD----IL-YYCES--------------------------------AAQHIGGDE------------------LHY
Y------------------CKQ-NGAGGS-LA--------------W-----------------------------------------------------
-------------------------------------------------------------------------
>PC_07DNMA
----------------------------------------------------------------------------------------------------
-------MKA---SL-------------------------------------------------SLIVAALAAG----VVADLHYT--GVCVDSN-----
----------------------------------GGVDTYN-----RAATEKAC-AAY----KNRNT---------GNKQ-------------------W
DQCP-------------DCTVKNEKD----IF-YYCDS--------------------------------AAQHIGGDE------------------LNY
Y------------------CKQ-NGAGDS-VA--------------W-----------------------------------------------------
-------------------------------------------------------------------------
>PC_00AB4S
----------------------------------------------------------------------------------------------------
-------MKA---SL-------------------------------------------------SLIVATLAAG----VVADLHYT--GVCIDTN-----
----------------------------------GGVDTYN-----RAATEKAC-AAY----KKRNT---------GNKQ-------------------W
DQCP-------------DCTVKNEKD----IL-YYCDS--------------------------------AAQHIGGDE------------------LNY
Y------------------CKQ-NGAGDS-VA--------------W-----------------------------------------------------
-------------------------------------------------------------------------
>PC_075BBR
----------------------------------------------------------------------------------------------------
-------MKA---SL-------------------------------------------------SLIVAALAAG----VVADLHYT--GVCIDTN-----
----------------------------------GGVDTYN-----RAATEKAC-AAY----KKRNT---------GDKQ-------------------W
DQCP-------------DCTVKNEKD----LL-YYCDS--------------------------------AAQHIGGDE------------------LNY
Y------------------CKQ-SGAGDS-VA--------------W-----------------------------------------------------
-------------------------------------------------------------------------
>PC_01W6AP
----------------------------------------------------------------------------------------------------
-------MKA---SL-------------------------------------------------SLIVAALAAG----VVADLHYT--GVCIDTN-----
----------------------------------GGVDTYN-----RAATEKAC-AAY----KKRNT---------GNKQ-------------------W
DQCP-------------DCTVKNEKD----IL-YYCDS--------------------------------AAQHIGGDE------------------LNY
Y------------------CKQ-NGAGDS-VA--------------W-----------------------------------------------------
-------------------------------------------------------------------------
>PC_04BTT0
----------------------------------------------------------------------------------------------------
-------MKA---SL-------------------------------------------------SLIVAALAAG----VVADLHYT--GVCVDTN-----
----------------------------------GGVDAYN-----RAATEKAC-AAY----KKRNT---------GNKQ-------------------W
DQCP-------------DCTVKNEKD----LL-YYCDS--------------------------------AAQHIGGDE------------------LHY
Y------------------CTQ-NGAGGS-VA--------------W-----------------------------------------------------
-------------------------------------------------------------------------
>PC_07CK7B
----------------------------------------------------------------------------------------------------
-------MKA---SF-------------------------------------------------TFLIAALAAG----AVADLHYT--GFCVDTD-----
----------------------------------GGVDAYN-----RAATEKAC-AAY----KNRNT---------GSKQ-------------------W
DTCP-------------DCTVKSDQD----IL-YYCDS--------------------------------AAQHIGGDE------------------LNY
Y------------------CKQ-NGAGGS-LA--------------W-----------------------------------------------------
-------------------------------------------------------------------------
>PC_075FFN
----------------------------------------------------------------------------------------------------
-------MKA---SL-------------------------------------------------SLIVAALAAG----VVADLHYT--GVCVDTN-----
----------------------------------GGVDAYN-----RAATEKAC-AAY----KKRNT---------GNKQ-------------------W
DQCP-------------DCTVKNEKD----LL-YYCDS--------------------------------AAQHIGGDE------------------LNY
Y------------------CKQ-NGAGGS-VA--------------W-----------------------------------------------------
-------------------------------------------------------------------------
>PC_06SXFG
----------------------------------------------------------------------------------------------------
-------MKA---SL-------------------------------------------------SLIVAALAAG----VVADLHYT--GVCVDSN-----
----------------------------------GGVDAYN-----RAATEKAC-AAY----KKRNT---------GDKQ-------------------W
DQCP-------------DCTVKNEKD----LL-YYCES--------------------------------AAQHIGGDE------------------LLY
Y------------------CEQ-NGASGS-VA--------------W-----------------------------------------------------
-------------------------------------------------------------------------
>PC_05FEK5
----------------------------------------------------------------------------------------------------
--------MK---SI-------------------------------------------------SLIVAVLAAG----AFADLHTQ--GVCIDTPG----
----------------------------------KGVEVYN-----RAATEKAC-GAY----KKRNT---------GSAQ-------------------W
DQCP-------------DCTIKNEKD----LL-YYCES--------------------------------QGRHLGGDE------------------LHY
Y------------------CTQ-NGAGDS-VA--------------W-----------------------------------------------------
-------------------------------------------------------------------------
>PC_079V4G
----------------------------------------------------------------------------------------------------
-------MKA---SL-------------------------------------------------SLIVAALAAG----VVADLHYT--GVCIDTN-----
----------------------------------GGVDTYN-----RAATEKAC-AAY----KKRNT---------GDKQ-------------------W
DQCP-------------DCTVKNEKD----LL-YYCDS--------------------------------AAQHIGGDE------------------LNY
Y------------------CKQ-NGAGDS-VA--------------W-----------------------------------------------------
-------------------------------------------------------------------------
>PC_08CYR7
----------------------------------------------------------------------------------------------------
------MHRSLL-VS-------------------------------------------------VFFLAFFNIF----ASAALHSA--ALCVNY--M---
----------------------------------NSAVVIN-----AAATEKAC-GFY----SVRNK---------GPEQ-------------------W
NTCS-------------ECKTKMIN-----KL-LTCLS--------------------------------PNWHIGGDE------------------MEY
Y------------------CKL-SGAQGA-LA--------------N-----------------------------------------------------
-------------------------------------------------------------------------
>PC_0005BW
----------------------------------------------------------------------------------------------------
--------MLFKQT---------------------------------------------------IIVAFMAAT----TLADLHHI--AYCRGEEY----
----------------------------------VWGHDID-----SAATDCAC-TAY----KNRNK---------GTDW-------------------W
NTCP-------------DCTYD--GL----Y----CKS--------------------------------KMKHIGGDE------------------ITY
Y------------------CKKICHAKGA-VT--------------D----------KSV----------------------------------------
-------------------------------------------------------------------------
>PC_06LGKL
----------------------------------------------------------------------------------------------------
--------MKFSITL-------------------------------------------------PV-IAAILNV----ASADLHYG--GICADW------
---------------------------------PSGAATYN-----QAATEKAC-DSY----FRRNT---------GNKQ-------------------W
DKCP-------------DCKMADKG-----GM-SICIS--------------------------------YDWHMGGDE------------------WEY
Y------------------CKM-HGAGGA-IA--------------S-----------------------------------------------------
-------------------------------------------------------------------------
>PC_06K67U
----------------------------------------------------------------------------------------------------
--------MKFS-IT-------------------------------------------------LPVIAAILNV----ASADLHYG--GICADW--P---
----------------------------------NGAATYN-----QAATEQAC-YSY----SQRHT---------GDKQ-------------------W
DTCP-------------DCKMADKG-----GM-SICTS--------------------------------YDWHMGGDE------------------WEY
Y------------------CNM-HGAGGA-IA--------------S-----------------------------------------------------
-------------------------------------------------------------------------
>PC_03EBT0
----------------------------------------------------------------------------------------------------
--------MKFS-IT-------------------------------------------------LPVIAAILNV----ASADLHYG--GICADW--P---
----------------------------------NGAATYN-----QGATQKAC-DSY----FRRNT---------GNEK-------------------W
DKCP-------------DCKMADKG-----GI-SICTS--------------------------------YDWHMGGDE------------------WEY
Y------------------CKM-HGAGGA-IA--------------S-----------------------------------------------------
-------------------------------------------------------------------------
>PC_05EG12
----------------------------------------------------------------------------------------------------
--------MKFS-IT-------------------------------------------------LPVIAAILNV----ASADLHYG--GICADW--I---
----------------------------------NGAATYN-----QAATEKAC-DSY----FKRNK---------GSEQ-------------------W
NTCP-------------DCKMADKG-----GM-SICIS--------------------------------YDWHMGGDE------------------WEY
Y------------------CQL-HGAGGA-IA--------------S-----------------------------------------------------
-------------------------------------------------------------------------
>PC_028WOM
----------------------------------------------------------------------------------------------------
--------MKFS-IT-------------------------------------------------LPVIAAILNV----ASADLHYG--GICADW--I---
----------------------------------NGAATYN-----QAATEQAC-DSY----FKRNK---------GSEQ-------------------W
NTCP-------------DCKMADKG-----GM-SICIS--------------------------------YDWHMGGDE------------------WEY
Y------------------CKL-HGAGGA-IA--------------S-----------------------------------------------------
-------------------------------------------------------------------------
>PC_06EMEV
----------------------------------------------------------------------------------------------------
--------MRFC-VS-------------------------------------------------LITIIACAAG----VIADVHDY--AWCEDRSFE---
--------------------G------------FNEQNTEN-----SAATKKAC-TAY----RNRNT---------GNQQ-------------------W
DKCP-------------DCTTSFR--G---DL-LVCNS--------------------------------LGWHIGGDE------------------WQY
Y------------------CRQ-AGADIG-KA--------------N-----------------------------------------------------
-------------------------------------------------------------------------
>PC_022A9U
----------------------------------------------------------------------------------------------------
--------MRFSVAV-------------------------------------------------SALFVLMDSF----VSADLHKE--GLCIDK------
---------------------------------IGGQYVYN-----ADATKKAC-DAY----LNRNT---------GDKQ-------------------W
DKCP-------------DCKMTEVG-----KL-NLCQS--------------------------------LENHIGGDE------------------LNY
Y------------------CTQ-NGAGDS-LA--------------S-----------------------------------------------------
-------------------------------------------------------------------------
>PC_052G7T
----------------------------------------------------------------------------------------------------
--------MRFSVAV-------------------------------------------------SALFVLMGSF----VSADLHKE--GLCIDK------
---------------------------------IGGQYVYN-----ADATKKAC-DAY----LNRNT---------GDKQ-------------------W
DKCP-------------DCKMTEVG-----KL-NLCQS--------------------------------LENHIGGDE------------------LNY
Y------------------CTQ-NGAGDS-LA--------------S-----------------------------------------------------
-------------------------------------------------------------------------
>PC_07MUZH
----------------------------------------------------------------------------------------------------
--------MRFSVAA-------------------------------------------------SALFVLMGSF----VSADLHKE--GLCIDK------
---------------------------------IGGSAVYN-----ADATQKAC-DAY----FNRNT---------GDKQ-------------------W
DKCP-------------DCKMTEVG-----KL-NLCQS--------------------------------LENHIGGDE------------------LNY
Y------------------CKQ-NGAGGS-LA--------------S-----------------------------------------------------
-------------------------------------------------------------------------
>PC_07NR5F
----------------------------------------------------------------------------------------------------
--------MRFSVAA-------------------------------------------------SALFVLMGSF----VSADLHKE--GLCIDK------
---------------------------------IGGSTVYN-----ADATKKAC-DAY----FNRNT---------GDKQ-------------------W
DKCP-------------DCKMTEVG-----KL-NLCQS--------------------------------LENHIGGDE------------------LNY
Y------------------CKQ-NGAGGS-LA--------------S-----------------------------------------------------
-------------------------------------------------------------------------
>PC_07O3BQ
----------------------------------------------------------------------------------------------------
--------MRFSVAF-------------------------------------------------SALFVLMGSF----VSADLHKE--GLCIDK------
---------------------------------IGGQYVYN-----ADATKKAC-DAY----LQRNT---------GDKQ-------------------W
DKCP-------------DCKMTEVG-----KL-NLCQS--------------------------------LENHIGGDE------------------LNY
Y------------------CTQ-NGAGDS-LA--------------S-----------------------------------------------------
-------------------------------------------------------------------------
>PC_087LWE
----------------------------------------------------------------------------------------------------
--------MRFSVAV-------------------------------------------------SALFVLMGSF----VSADLHKE--GLCIDK------
---------------------------------IGGQAVYN-----AEATKKAC-DAY----LKRNT---------GNKQ-------------------W
DKCP-------------DCKMTEVG-----KL-NLCQS--------------------------------LGNHIGGDE------------------LNH
Y------------------CRQ-NGASDS-LA--------------S-----------------------------------------------------
-------------------------------------------------------------------------
>PC_07QDRI
----------------------------------------------------------------------------------------------------
--------MRFSIAA-------------------------------------------------SALFVLMGSF----VSADLHKE--GLCIDK------
---------------------------------IGGSAVYN-----ADATKKAC-DAY----FNRNT---------GDKQ-------------------W
DKCP-------------DCKMTEVG-----KL-NLCQS--------------------------------LENHIGGDE------------------LNY
Y------------------CKQ-NGAGGS-LA--------------S-----------------------------------------------------
-------------------------------------------------------------------------
>PC_04ANHQ
----------------------------------------------------------------------------------------------------
--------MRFSVAV-------------------------------------------------SALFVLMGSF----VSADLHKE--GLCIDK------
---------------------------------IGGQYVYN-----ADATKKAC-DAY----LQRNT---------GDKQ-------------------W
DKCP-------------DCKMTEVG-----KL-NLCQS--------------------------------LENHIGGDE------------------LNH
Y------------------CTQ-NGAGDS-LA--------------S-----------------------------------------------------
-------------------------------------------------------------------------
>PC_08AJTU
----------------------------------------------------------------------------------------------------
--------MRFSVVA-------------------------------------------------SALFVLMGSF----VSADLHKE--GLCIDK------
---------------------------------IGGSAVYN-----ADATQKAC-DAY----FNRNT---------GDKQ-------------------W
DKCP-------------DCKMTEVG-----KL-NLCQS--------------------------------LENHIGGDE------------------LNY
Y------------------CKQ-NGAGGS-LA--------------S-----------------------------------------------------
-------------------------------------------------------------------------
>PC_07O4WA
----------------------------------------------------------------------------------------------------
--------MRFSVAV-------------------------------------------------SALFVLMDSF----VSADLHKE--GLCIDK------
---------------------------------IGGQYAYN-----ADATKKAC-DAY----LNRNT---------GDKQ-------------------W
DKCP-------------DCKMTEVG-----KL-NLCQS--------------------------------LENHIGGDE------------------LNY
Y------------------CTQ-NGAGDS-LA--------------S-----------------------------------------------------
-------------------------------------------------------------------------
>PC_007V2Q
----------------------------------------------------------------------------------------------------
--------MRFSVAV-------------------------------------------------SALFVLMSSF----VSADLHKE--GLCIDK------
---------------------------------IGGQYVYN-----ADATKKAC-DAY----LQRNT---------GDKQ-------------------W
DKCP-------------DCKMTEVG-----KL-NLCQS--------------------------------LENHIGGDE------------------LNY
Y------------------CTQ-NGAGDS-LA--------------S-----------------------------------------------------
-------------------------------------------------------------------------
>PC_02JPON
----------------------------------------------------------------------------------------------------
--------MRFSVAV-------------------------------------------------SALFVLMGSF----VSADLHKE--GLCIDK------
---------------------------------IGGQYVYN-----ADATKKAC-DAY----LQRNT---------GDKQ-------------------W
DKCP-------------DCKMTEVG-----KL-NLCQS--------------------------------LENHIGGDE------------------LNY
Y------------------CTQ-NGAGDS-LA--------------S-----------------------------------------------------
-------------------------------------------------------------------------
>PC_04UYI0
----------------------------------------------------------------------------------------------------
--------MRFSVAV-------------------------------------------------SALFVLMDSF----VSADLHKE--GLCIDK------
---------------------------------IGGQYVYN-----ADATKKAC-DAY----LNRNT---------GDKQ-------------------W
DKCP-------------DCKMTEVG-----KL-NLCQS--------------------------------LENHIGGDE------------------LNY
Y------------------CTQ-NGAGDS-LA--------------------------------------------------------------------
-------------------------------------------------------------------------
>PC_07TX2I
----------------------------------------------------------------------------------------------------
----------------------------------------------------------------------MGSF----VSADLHKE--GLCIDK------
---------------------------------IGGSAVYN-----ADATKKAC-DAY----FNRNT---------GDKQ-------------------W
DKCP-------------DCKMTEVG-----KL-NLCQS--------------------------------LENHIGGDE------------------LNY
Y------------------CKQ-NGAGGS-LA--------------S-----------------------------------------------------
-------------------------------------------------------------------------
>PC_03DMAG
----------------------------------------------------------------------------------------------------
------------------------------------------------------------------------------AFARLHTS--AVCVQNRNSQPI
G-----------------GTGFSVS------YNWLKTYDID-----NDATKCAC-DHY----RNRNT---------GSNT-------------------W
DTCP-------------DCAYD--NI----A----CNS--------------------------------PTKHIGGDE------------------FTY
Y------------------CEKKCGAEGA-EA--------------N-----------------------------------------------------
-------------------------------------------------------------------------
>PC_031OXV
----------------------------------------------------------------------------------------------------
--------MQIAAL---------------------------------------------------VTVAIFATT----AFARLHSA--AVCIKGRKYGST
GN----------------GTPWGLT------YGSYKDYEIL-----PEATKCAC-DMY----RRRNT---------GNKQ-------------------W
DQCP-------------DCT----------------------------------------------------------Y------------------MHY
Y------------------CNKKCGAEGS-EA--------------N-----------------------------------------------------
-------------------------------------------------------------------------
>PC_00M3LL
----------------------------------------------------------------------------------------------------
--------MQLSQI---------------------------------------------------AFLATLVVG----VMADMHHV--AACTGTDY----
----------------------------------VWGSDIN-----SEATSCAC-WNY----QRRNT---------GNNW-------------------W
DKCP-------------DCAYD--GT----Y----CNS--------------------------------KFKHIGGDE------------------FYY
Y------------------CTQKCGAKNS-IA--------------D-----------------------------------------------------
-------------------------------------------------------------------------
>PC_06Z417
----------------------------------------------------------------------------------------------------
--------MQLSQV---------------------------------------------------AFLATLVVG----VMADMHHV--AACTGTDY----
----------------------------------VWGSDIN-----SEATSCAC-WNY----QRRNT---------GNNW-------------------W
DKCP-------------DCAYD--GT----Y----CNS--------------------------------KFKHIGGDE------------------FNY
Y------------------CTKKCGAKNS-IA--------------D-----------------------------------------------------
-------------------------------------------------------------------------
>PC_04DJO8
----------------------------------------------------------------------------------------------------
--------MHLSTVS---------------------------------------------------FFLALASG----AVANLHDM--AVCVVDREEYYV
AP----------------VGGIGTS------YSWSKDYTID-----TTATECAC-NYY----KARNT---------GDKQ-------------------W
DKCP-------------DCTFD--GT----Y----CNS--------------------------------AGWHIGGDE------------------MNY
Y------------------CKDLCHAEGS-EA--------------N-----------------------------------------------------
-------------------------------------------------------------------------
>PC_00SWXB
----------------------------------------------------------------------------------------------------
--------MQFITF---------------------------------------------------MAISAFISG----AMADLHHV--AACTGTNY----
----------------------------------VWGSEIN-----SDATSCAC-WNY----QRRNT---------GNKW-------------------P
GLCN---------SD--LCEKD--GT----Y----CNS--------------------------------KMKHIGGDE------------------FNY
Y------------------CKKKCGAKNS-IA--------------D-----------------------------------------------------
-------------------------------------------------------------------------
>PC_02W1Y4
----------------------------------------------------------------------------------------------------
--------MQFS-TI-------------------------------------------------FLAAVACATG----AVANLHTQ--AWCVTN------
--------------------G------------LQDNDPKN-----SDATQAAC-AQY----KQRHT---------GNEQ-------------------W
DICP-------------DCEIGVKDKD----V-QVCNS--------------------------------AAKHIGGDE------------------WEE
Y------------------CIQ-FGAEKG-KA--------------N-----------------------------------------------------
-------------------------------------------------------------------------
>PC_0089P4
----------------------------------------------------------------------------------------------------
--------MQFS-TI-------------------------------------------------LVAAVACATG----AVANLHTA--AWCISS------
--------------------G------------LKDSDPKN-----VAATEAAC-GAY----KERHT---------GNDV-------------------W
DTCP-------------DCYLGVKDDD--AEV-ATCNS--------------------------------PAKHIGGDE------------------WEE
Y------------------CIQ-YGAVNG-AA--------------N-----------------------------------------------------
-------------------------------------------------------------------------
>PC_076OLG
----------------------------------------------------------------------------------------------------
--------MQFS-TI-------------------------------------------------FLAAVAYATG----AVANLHTQ--AWCVTN------
--------------------G------------LQDNDPKN-----SDATQAAC-AQY----KQRHT---------GNEQ-------------------W
DICP-------------DCEIGVKDKD----V-QVCNS--------------------------------AAKHIGGDE------------------LEE
Y------------------CIQ-FGAEKG-KA--------------N-----------------------------------------------------
-------------------------------------------------------------------------
>PC_03O9TH
----------------------------------------------------------------------------------------------------
--------------------------------------------------------------------MQFSTI----FLAA--VA--SWCVTN------
--------------------G------------LQDNDPKN-----SDATQAAC-AQY----KQRHT---------GNEQ-------------------W
DICP-------------DCEIGVKDKD----V-QVCNS--------------------------------SAKHIGGDE------------------WEE
Y------------------CIQ-FGAEKG-KA--------------N-----------------------------------------------------
-------------------------------------------------------------------------
>PC_060WTG
----------------------------------------------------------------------------------------------------
--------MQFS-TI-------------------------------------------------LVASLACATG----AFANLHSA--AWCISQ------
--------------------G------------LEDSDPKN-----IEATQAAC-GVY----KERHT---------GNDQ-------------------W
DICP-------------DCFTGVKDDD--PSV-ATCNS--------------------------------PAKHIGGDE------------------WEE
Y------------------CIQ-FGAVNG-AA--------------N-----------------------------------------------------
-------------------------------------------------------------------------
>PC_03TKAS
----------------------------------------------------------------------------------------------------
--------MQFST------IF--VA------------------------------------------SLACATG----AFANLHSA--AWCISQG-----
LE-------------------D--------------SDPKN-----IEATQAAC-GVY----KERHTG-----ND--------------------HIIQD
RPQ-----------LLTMPLLF-----------LQG--------------VKD-DDPSIAT------CNSPDEHIGGDE------------------WEE
Y------------------CIQFGAVNGAAN---------------------------------------------------------------------
-------------------------------------------------------------------------
>PC_00ORRS
----------------------------------------------------------------------------------------------------
--------MQLS-TF-------------------------------------------------LVASLACATG----AFANLHSA--AWCISQ------
--------------------G------------LEDSDPKN-----IEATQAAC-GVY----KERHN---------GNDQ-------------------W
DTCP-------------DCSTGVKDDD--PSV-ATCNS--------------------------------PDKHIGGDE------------------WEE
Y------------------CIQ-FGAVNG-AA--------------N-----------------------------------------------------
-------------------------------------------------------------------------
>PC_06KB7X
----------------------------------------------------------------------------------------------------
--------MQFS-TI-------------------------------------------------LVASLACATG----AFANLHSA--AWCISQ------
--------------------G------------LEDSDPKN-----IEATQAAC-GVY----KERHT---------GNDQ-------------------W
DTCP-------------DCFTGVKDDD--PSV-ATCNS--------------------------------PDKHIGGDE------------------WEE
Y------------------CIQ-FGAVNG-AA--------------N-----------------------------------------------------
-------------------------------------------------------------------------
>PC_076QJN
----------------------------------------------------------------------------------------------------
--------MQFS-TI-------------------------------------------------LVAAVVCATG----AVANLHTA--AWCISS------
--------------------G------------LKDSDPKN-----VAATEAAC-GAY----KERHT---------GNDV-------------------W
DTCP-------------DCYLGVKDDD--AQV-ATCNS--------------------------------PAKHIGGDE------------------WEE
Y------------------CIQ-YGAVNG-AA--------------N-----------------------------------------------------
-------------------------------------------------------------------------
>PC_03Y4SX
----------------------------------------------------------------------------------------------------
--------MQFS-TI-------------------------------------------------LVAAVACATG----AVANLHTA--AWCISS------
--------------------G------------LQDSDPKN-----VAATEAAC-GAY----KERHT---------GNDV-------------------W
DTCP-------------DCYLGVKDDD--AQV-ATCNS--------------------------------PAKHIGGDE------------------WEE
Y------------------CIQ-YGAVNG-AA--------------N-----------------------------------------------------
-------------------------------------------------------------------------
>PC_06JII9
----------------------------------------------------------------------------------------------------
--------MKI--CS-------------------------------------------------VAVASTLAIG----ALADLHFT--RICYDSPA----
----------------------------------SKVQVHR-----KVATDHVC-TWY----QNRNT---------GDEK-------------------W
DQCL-------------DCTAKTDQ-----DL-RYYCQ--------------------------------FEGQHIGDE------------------LSY
Y------------------CEK-TGAAGS-LA--------------W----------TH-----------------------------------------
-------------------------------------------------------------------------
>PC_01YA3X
----------------------------------------------------------------------------------------------------
------MKLT---SS-------------------------------------------------SLIIAALAAG----VIADLHTQ--GVCIDTPG----
----------------------------------EGVEVYN-----RATTEKAC-EAY----KNRNT---------GNEQ-------------------W
DQCP-------------DCTILNEKD----LL-YYCES--------------------------------KEGHIGGDE------------------LNY
Y------------------CTQ-NGAGDS-VA--------------W-----------------------------------------------------
-------------------------------------------------------------------------
>PC_02FFVY
----------------------------------------------------------------------------------------------------
------MELK---FQ-------------------------------------------------TLIIATVATG----AIADLHVQ--GVCIDTPG----
----------------------------------QGVEVYN-----RLATEKAC-EAY----KSRNT---------GSEQ-------------------W
DQCP-------------DCTILNEKD----LL-YYCES--------------------------------KDGHIGWDE------------------LNY
Y------------------CKQ-NGAGDS-VA--------------W-----------------------------------------------------
-------------------------------------------------------------------------
>PC_044VEV
----------------------------------------------------------------------------------------------------
-------MKH---FA-------------------------------------------------ALFVTVLATG----ALADLHYT--GLCYDSPG----
----------------------------------KDVKVFN-----KAATEKAC-ASY----KNRNT---------GSQQ-------------------W
DQCP-------------DCTVLSDQD----LL-YYCKS--------------------------------EGQHIGGDE------------------LSY
Y------------------CEQ-AGADGS-LA--------------W-----------------------------------------------------
-------------------------------------------------------------------------
>PC_02JWQV
----------------------------------------------------------------------------------------------------
-------MKA---SI-------------------------------------------------SLVVASLAAS----VFADLHYT--GICVDNPA----
----------------------------------RDVTVYN-----KQATEKAC-AAY----KRRNT---------GNEQ-------------------W
DQCP-------------DCTLKSDQD----IL-FYCQS--------------------------------AAQHIGGDE------------------LEY
Y------------------CKQ-NGASSS-VA--------------W-----------------------------------------------------
-------------------------------------------------------------------------
>PC_00CTPF
----------------------------------------------------------------------------------------------------
-------MKH---FA-------------------------------------------------ALFVTVFATG----ALADLHYT--GLCYDSPG----
----------------------------------KDVKVFN-----KAATEKAC-ASY----KNRNT---------GSQQ-------------------W
DQCP-------------DCTVLSDQE----LL-YYCKS--------------------------------EGQHIGGDE------------------LSY
Y------------------CGQ-AGADGS-LA--------------W-----------------------------------------------------
-------------------------------------------------------------------------
>PC_062TOP
----------------------------------------------------------------------------------------------------
-------MKH---FT-------------------------------------------------ALFVTVFATG----ALADLHYT--GLCYDSPG----
----------------------------------KDVKVFN-----KAATEKAC-ASY----KNRNT---------GSQQ-------------------W
DQCP-------------DCTVLSDQD----LL-YYCKS--------------------------------EGQHIGGDE------------------LSY
Y------------------CGQ-AGADGS-LA--------------W-----------------------------------------------------
-------------------------------------------------------------------------
>PC_00PL0M
----------------------------------------------------------------------------------------------------
-------MKH---FA-------------------------------------------------AIFVTVFATG----ALADLHYT--GLCYDSPG----
----------------------------------KDVKVFN-----KAATEKAC-ASY----KNRNT---------GSQQ-------------------W
DQCP-------------DCTVLSDQD----LL-YYCKS--------------------------------EGQHIGGDE------------------LSY
Y------------------CGQ-AGADGS-LA--------------W-----------------------------------------------------
-------------------------------------------------------------------------
>PC_05FD2J
----------------------------------------------------------------------------------------------------
-------MKQ---FA-------------------------------------------------ALLVTVLATG----ALADLHYT--GLCYDSPG----
----------------------------------KDVKVFN-----KAATEKAC-ASY----KNRNT---------GSQQ-------------------W
DQCP-------------DCTVLSDQD----LL-YYCKS--------------------------------EGQHIGGDE------------------LSY
Y------------------CGQ-AGADGS-LA--------------W-----------------------------------------------------
-------------------------------------------------------------------------
>PC_070OEU
----------------------------------------------------------------------------------------------------
-------MKH---FA-------------------------------------------------ALFVTVFATG----ALADLHYT--GLCYDSPG----
----------------------------------KDVKVFN-----KAATEKAC-ASY----KNRNT---------GSQQ-------------------W
DQCP-------------DCTVLSDQD----LL-YYCKS--------------------------------EGQHIGGDE------------------LSY
Y------------------CGQ-AGADGS-LA--------------W-----------------------------------------------------
-------------------------------------------------------------------------
>PC_046UP3
----------------------------------------------------------------------------------------------------
-------MIA---SI-------------------------------------------------PLVIAALATT----AFADLHIQ--GVCIDTPG----
----------------------------------SGVEVYN-----RVATEKAC-EAY----KKRNT---------GSNQ-------------------W
DQCP-------------DCVLKSERD----LL-YYCES--------------------------------QGQHIGGDE------------------LNY
Y------------------CKQ-NGAGDS-VA--------------W-----------------------------------------------------
-------------------------------------------------------------------------
>PC_01OSMG
----------------------------------------------------------------------------------------------------
--------MV---ST-------------------------------------------------SIVIAALAVG----AVADLHTQ--GVCVDTPG----
----------------------------------KGVQVYN-----RNATESAC-RAY----KARNT---------GSEQ-------------------W
DQCP-------------DCTLQSERD----LL-YYCES--------------------------------KGSHIGGDE------------------LNY
Y------------------CTQ-GGAGDS-VA--------------W-----------------------------------------------------
-------------------------------------------------------------------------
>PC_02OW2Z
----------------------------------------------------------------------------------------------------
--------MV---ST-------------------------------------------------SIIIAALAVG----AVADLHTQ--GVCVDTPG----
----------------------------------KGVQVYN-----RNATESAC-RAY----KARNT---------GDEQ-------------------W
DQCP-------------DCTLQSERD----LL-YYCES--------------------------------KGSHIGGDE------------------LNY
Y------------------CTQ-GGAGDS-VA--------------W-----------------------------------------------------
-------------------------------------------------------------------------
>PC_0761I6
----------------------------------------------------------------------------------------------------
-------MKA---SI-------------------------------------------------SLLIAALTAG----VVADLHTT--GVCIDQK-----
-----------------------------------GADVYN-----RAATEKAC-AAY----KKRNT---------GNEQ-------------------W
DQCP-------------DCTLKNERD----LL-YYCES--------------------------------AGKHIGGDE------------------LHY
Y------------------CTQ-NGAADS-VA--------------W-----------------------------------------------------
-------------------------------------------------------------------------
>PC_048EGJ
----------------------------------------------------------------------------------------------------
--------MK---SI-------------------------------------------------SLVVAALAVG----AFADLHTQ--GVCIDTPA----
----------------------------------KGVEVYN-----KAATEKAC-TAY----KNRNT---------GNKQ-------------------W
DQCP-------------DCTLRNEQD----LL-YYCES--------------------------------QGKHIGGDE------------------LHY
Y------------------CTQ-NGAGDS-VA--------------W-----------------------------------------------------
-------------------------------------------------------------------------
>PC_02G6RJ
----------------------------------------------------------------------------------------------------
------MKMK---SI-------------------------------------------------SLLVAALAAG----AFADLHTQ--GVCIDTPG----
----------------------------------KGVEVYN-----RAATEKAC-GAY----KNRNT---------GSKQ-------------------W
DQCP-------------DCTIKNEKD----LL-YYCES--------------------------------QGSHIGGDE------------------LHY
Y------------------CTQ-NGAGDS-VA--------------W-----------------------------------------------------
-------------------------------------------------------------------------
>PC_022L9B
----------------------------------------------------------------------------------------------------
--------MK---SI-------------------------------------------------SLIIAALAVG----AFADLHTQ--GVCIDTPA----
----------------------------------KGVEVYN-----KAATEKAC-TAY----KNRNT---------GSKQ-------------------W
DTCP-------------DCTLLNEKD----LL-YYCES--------------------------------QGKHIGGDE------------------LNY
Y------------------CTQ-NGAGDS-VA--------------W-----------------------------------------------------
[truncated: 231,355 more chars]
