# Supplementary material for: Remote homology clustering identifies lowly conserved families of effector proteins in plant-pathogenic fungi
Source: Microb Genom. 2021 Sep 1;7(9):000637. doi: 10.1099/mgen.0.000637 (PMC8715435; doi:10.1099/mgen.0.000637)
Supplement: Supplementary material 14 [file mgen-7-0637-s0014.zip]

Archive with 131 entries (130 files):
- logos/
- logos/markov-PC_08JJK6-logo.svg
- logos/markov-PC_058FSP-logo.svg
- logos/markov-PC_05CAN0-logo.svg
- logos/markov-PC_045SAO-logo.svg
- logos/markov-PC_00DXJA-logo.svg
- logos/markov-PC_05VEPP-logo.svg
- logos/markov-PC_07QGEE-logo.svg
- logos/markov-PC_07R7MF-logo.svg
- logos/markov-PC_06AYNY-logo.svg
- logos/markov-PC_01ANVM-logo.svg
- logos/cluster-PC_006B95-logo.svg
- logos/markov-PC_02ZN8N-logo.svg
- logos/markov-PC_08JMY0-logo.svg
- logos/markov-PC_00ZF7V-logo.svg
- logos/markov-PC_03SKNA-logo.svg
- logos/markov-PC_00TPLE-logo.svg
- logos/markov-PC_0832GJ-logo.svg
- logos/markov-PC_022BD9-logo.svg
- logos/markov-PC_00D94K-logo.svg
- logos/markov-PC_02MM79-logo.svg
- logos/markov-PC_03DUMB-logo.svg
- logos/markov-PC_07ZZBE-logo.svg
- logos/markov-PC_00PLZF-logo.svg
- logos/cluster-PC_02741Z-logo.svg
- logos/markov-PC_04IDXX-logo.svg
- logos/markov-PC_02URNV-logo.svg
- logos/markov-PC_04SK9M-logo.svg
- logos/markov-PC_02LHT3-logo.svg
- logos/markov-PC_01204B-logo.svg
- logos/markov-PC_016T2Z-logo.svg
- logos/cluster-PC_03B2V7-logo.svg
- logos/cluster-PC_01QMA6-logo.svg
- logos/cluster-PC_01W4F6-logo.svg
- logos/markov-PC_03WSEZ-logo.svg
- logos/markov-PC_040O1D-logo.svg
- logos/markov-PC_03822Z-logo.svg
- logos/cluster-PC_02RYKY-logo.svg
- logos/markov-PC_06O7HH-logo.svg
- logos/markov-PC_00DO78-logo.svg
- logos/markov-PC_06S6A1-logo.svg
- logos/markov-PC_03PRB1-logo.svg
- logos/markov-PC_00HH7V-logo.svg
- logos/cluster-PC_04PSKU-logo.svg
- logos/cluster-PC_00ARQD-logo.svg
- logos/cluster-PC_03G6PA-logo.svg
- logos/cluster-PC_027WVR-logo.svg
- logos/markov-PC_04U5QD-logo.svg
- logos/markov-PC_016E7M-logo.svg
- logos/markov-PC_03MDGJ-logo.svg
- logos/cluster-PC_039XF3-logo.svg
- logos/markov-PC_029W2K-logo.svg
- logos/cluster-PC_01HQ36-logo.svg
- logos/markov-PC_01DKY2-logo.svg
- logos/markov-PC_011E13-logo.svg
- logos/markov-PC_04NETZ-logo.svg
- logos/markov-PC_01OWJN-logo.svg
- logos/markov-PC_014PA9-logo.svg
- logos/markov-PC_021PXP-logo.svg
- logos/markov-PC_02VR38-logo.svg
- logos/markov-PC_04XZ1N-logo.svg
- logos/markov-PC_016RN5-logo.svg
- logos/markov-PC_069DIK-logo.svg
- logos/markov-PC_05UP4Q-logo.svg
- logos/markov-PC_01D3OM-logo.svg
- logos/markov-PC_03HV2H-logo.svg
- logos/markov-PC_0144K8-logo.svg
- logos/markov-PC_0206OW-logo.svg
- logos/markov-PC_01NRLX-logo.svg
- logos/markov-PC_044YDJ-logo.svg
- logos/markov-PC_02OZ0I-logo.svg
- logos/cluster-PC_01ZZX9-logo.svg
- logos/markov-PC_02LJVJ-logo.svg
- logos/markov-PC_02J8YC-logo.svg
- logos/cluster-PC_049VOF-logo.svg
- logos/cluster-PC_0394OJ-logo.svg
- logos/markov-PC_01REOO-logo.svg
- logos/markov-PC_03VR5X-logo.svg
- logos/markov-PC_03LC2L-logo.svg
- logos/markov-PC_05F15E-logo.svg
- logos/cluster-PC_048H5Z-logo.svg
- logos/markov-PC_030GYR-logo.svg
- logos/markov-PC_04E9WQ-logo.svg
- logos/markov-PC_00NROE-logo.svg
- logos/cluster-PC_02HCCM-logo.svg
- logos/markov-PC_07QFFP-logo.svg
- logos/markov-PC_01T1MD-logo.svg
- logos/markov-PC_07OLPP-logo.svg
- logos/markov-PC_03BSKP-logo.svg
- logos/cluster-PC_03SZXO-logo.svg
- logos/cluster-PC_04B4O8-logo.svg
- logos/markov-PC_05C7YR-logo.svg
- logos/cluster-PC_03TV1W-logo.svg
- logos/markov-PC_05PCSX-logo.svg
- logos/markov-PC_001EWQ-logo.svg
- logos/markov-PC_06QDZ9-logo.svg
- logos/markov-PC_02EHK0-logo.svg
- logos/markov-PC_0094J7-logo.svg
- logos/markov-PC_02O8L1-logo.svg
- logos/markov-PC_0334QE-logo.svg
- logos/markov-PC_009H7U-logo.svg
- logos/markov-PC_017Q4B-logo.svg
- logos/markov-PC_00VO2T-logo.svg
- logos/markov-PC_083GBU-logo.svg
- logos/markov-PC_07O88I-logo.svg
- logos/markov-PC_07HELN-logo.svg
- logos/markov-PC_02W1ZZ-logo.svg
- logos/markov-PC_05JXM3-logo.svg
- logos/markov-PC_059FW5-logo.svg
- logos/cluster-PC_01AXRJ-logo.svg
- logos/markov-PC_00PY60-logo.svg
- logos/cluster-PC_002QUS-logo.svg
- logos/markov-PC_00RQZW-logo.svg
- logos/cluster-PC_01S0NS-logo.svg
- logos/markov-PC_03ZG0S-logo.svg
- logos/markov-PC_02ALJ9-logo.svg
- logos/markov-PC_01UOBI-logo.svg
- logos/markov-PC_081AOA-logo.svg
- logos/markov-PC_04YPRX-logo.svg
- logos/markov-PC_032CKH-logo.svg
- logos/markov-PC_01OETC-logo.svg
- logos/cluster-PC_02QUH1-logo.svg
- logos/markov-PC_05OM83-logo.svg
- logos/markov-PC_02XUK5-logo.svg
- logos/markov-PC_00GZGP-logo.svg
- logos/markov-PC_02BMLW-logo.svg
- logos/cluster-PC_039FX8-logo.svg
- logos/cluster-PC_02H4U1-logo.svg
- logos/markov-PC_07OCEM-logo.svg
- logos/markov-PC_0278ZT-logo.svg
- logos/markov-PC_043ENH-logo.svg
