# Supplementary material for: Remote homology clustering identifies lowly conserved families of effector proteins in plant-pathogenic fungi
Source: Microb Genom. 2021 Sep 1;7(9):000637. doi: 10.1099/mgen.0.000637 (PMC8715435; doi:10.1099/mgen.0.000637)
Supplement: Supplementary material 15 [file mgen-7-0637-s0015.zip]

Archive with 131 entries (130 files):
- fastas/
- fastas/markov-PC_00DO78.fasta
- fastas/cluster-PC_002QUS.fasta
- fastas/cluster-PC_01W4F6.fasta
- fastas/markov-PC_07ZZBE.fasta
- fastas/cluster-PC_048H5Z.fasta
- fastas/markov-PC_06S6A1.fasta
- fastas/markov-PC_07R7MF.fasta
- fastas/cluster-PC_00ARQD.fasta
- fastas/markov-PC_00PY60.fasta
- fastas/markov-PC_03ZG0S.fasta
- fastas/cluster-PC_03TV1W.fasta
- fastas/markov-PC_0334QE.fasta
- fastas/markov-PC_044YDJ.fasta
- fastas/markov-PC_081AOA.fasta
- fastas/markov-PC_01T1MD.fasta
- fastas/markov-PC_03DUMB.fasta
- fastas/markov-PC_02BMLW.fasta
- fastas/markov-PC_040O1D.fasta
- fastas/markov-PC_05CAN0.fasta
- fastas/markov-PC_069DIK.fasta
- fastas/markov-PC_021PXP.fasta
- fastas/cluster-PC_01QMA6.fasta
- fastas/markov-PC_00D94K.fasta
- fastas/markov-PC_03VR5X.fasta
- fastas/markov-PC_02VR38.fasta
- fastas/markov-PC_0206OW.fasta
- fastas/markov-PC_03LC2L.fasta
- fastas/markov-PC_045SAO.fasta
- fastas/cluster-PC_04PSKU.fasta
- fastas/markov-PC_03822Z.fasta
- fastas/markov-PC_01NRLX.fasta
- fastas/markov-PC_02W1ZZ.fasta
- fastas/cluster-PC_02HCCM.fasta
- fastas/markov-PC_04U5QD.fasta
- fastas/markov-PC_032CKH.fasta
- fastas/markov-PC_02EHK0.fasta
- fastas/markov-PC_01REOO.fasta
- fastas/markov-PC_04IDXX.fasta
- fastas/markov-PC_03BSKP.fasta
- fastas/markov-PC_07OCEM.fasta
- fastas/markov-PC_07O88I.fasta
- fastas/markov-PC_00ZF7V.fasta
- fastas/markov-PC_02O8L1.fasta
- fastas/markov-PC_022BD9.fasta
- fastas/cluster-PC_01S0NS.fasta
- fastas/markov-PC_07QFFP.fasta
- fastas/cluster-PC_02741Z.fasta
- fastas/markov-PC_00NROE.fasta
- fastas/markov-PC_00DXJA.fasta
- fastas/markov-PC_009H7U.fasta
- fastas/markov-PC_03WSEZ.fasta
- fastas/markov-PC_07OLPP.fasta
- fastas/markov-PC_01OWJN.fasta
- fastas/markov-PC_03PRB1.fasta
- fastas/markov-PC_01UOBI.fasta
- fastas/markov-PC_016T2Z.fasta
- fastas/markov-PC_08JJK6.fasta
- fastas/markov-PC_05F15E.fasta
- fastas/markov-PC_04YPRX.fasta
- fastas/markov-PC_00RQZW.fasta
- fastas/cluster-PC_01AXRJ.fasta
- fastas/markov-PC_01OETC.fasta
- fastas/markov-PC_04E9WQ.fasta
- fastas/markov-PC_011E13.fasta
- fastas/cluster-PC_01ZZX9.fasta
- fastas/markov-PC_02LJVJ.fasta
- fastas/markov-PC_00PLZF.fasta
- fastas/markov-PC_05C7YR.fasta
- fastas/markov-PC_06QDZ9.fasta
- fastas/markov-PC_01DKY2.fasta
- fastas/markov-PC_0144K8.fasta
- fastas/cluster-PC_02QUH1.fasta
- fastas/markov-PC_07HELN.fasta
- fastas/markov-PC_02LHT3.fasta
- fastas/markov-PC_02XUK5.fasta
- fastas/cluster-PC_01HQ36.fasta
- fastas/markov-PC_03SKNA.fasta
- fastas/markov-PC_0094J7.fasta
- fastas/markov-PC_02J8YC.fasta
- fastas/cluster-PC_039FX8.fasta
- fastas/markov-PC_00HH7V.fasta
- fastas/markov-PC_05JXM3.fasta
- fastas/cluster-PC_02H4U1.fasta
- fastas/markov-PC_04NETZ.fasta
- fastas/markov-PC_06O7HH.fasta
- fastas/markov-PC_030GYR.fasta
- fastas/markov-PC_02MM79.fasta
- fastas/markov-PC_0278ZT.fasta
- fastas/cluster-PC_03B2V7.fasta
- fastas/cluster-PC_039XF3.fasta
- fastas/markov-PC_016E7M.fasta
- fastas/cluster-PC_03G6PA.fasta
- fastas/markov-PC_02OZ0I.fasta
- fastas/markov-PC_02ZN8N.fasta
- fastas/markov-PC_07QGEE.fasta
- fastas/markov-PC_058FSP.fasta
- fastas/markov-PC_029W2K.fasta
- fastas/markov-PC_02URNV.fasta
- fastas/markov-PC_06AYNY.fasta
- fastas/markov-PC_05PCSX.fasta
- fastas/cluster-PC_049VOF.fasta
- fastas/markov-PC_00TPLE.fasta
- fastas/markov-PC_059FW5.fasta
- fastas/markov-PC_017Q4B.fasta
- fastas/markov-PC_05UP4Q.fasta
- fastas/cluster-PC_006B95.fasta
- fastas/markov-PC_014PA9.fasta
- fastas/markov-PC_05OM83.fasta
- fastas/markov-PC_0832GJ.fasta
- fastas/markov-PC_02ALJ9.fasta
- fastas/cluster-PC_03SZXO.fasta
- fastas/markov-PC_01D3OM.fasta
- fastas/markov-PC_016RN5.fasta
- fastas/cluster-PC_027WVR.fasta
- fastas/cluster-PC_0394OJ.fasta
- fastas/markov-PC_083GBU.fasta
- fastas/markov-PC_04XZ1N.fasta
- fastas/markov-PC_00VO2T.fasta
- fastas/markov-PC_01204B.fasta
- fastas/markov-PC_01ANVM.fasta
- fastas/cluster-PC_04B4O8.fasta
- fastas/markov-PC_001EWQ.fasta
- fastas/markov-PC_08JMY0.fasta
- fastas/markov-PC_04SK9M.fasta
- fastas/markov-PC_043ENH.fasta
- fastas/markov-PC_05VEPP.fasta
- fastas/markov-PC_03MDGJ.fasta
- fastas/markov-PC_00GZGP.fasta
- fastas/cluster-PC_02RYKY.fasta
- fastas/markov-PC_03HV2H.fasta
