# Supplementary material for: Remote homology clustering identifies lowly conserved families of effector proteins in plant-pathogenic fungi
Source: Microb Genom. 2021 Sep 1;7(9):000637. doi: 10.1099/mgen.0.000637 (PMC8715435; doi:10.1099/mgen.0.000637)
Supplement: Supplementary material 15 [file mgen-7-0637-s0015.zip › fastas/markov-PC_00DO78.fasta]

>PC_00DO78
------------------------------------------------------MNFWVKGAPALTKV-GNHITEETKIVKDPDHTDN------------
------RTNLGRSTDLG---------------------------NVRASSEDPKVV--------------------------------------------
------------------------------DNS----QT-NGMEMKDRLMESFSDKEEIMDLKYLRVIDLDPIFKS--HKLFDWNVKFLKPSQLKYLSTD
ETIRYVAERDTILSKEVMKLYKIGKEYERAEENAFGLAIDGKDGEGV--------------------V----KGMERDLLERGRSGKDAKMVSRITWIYS
KLKTN---------PSTG-LEQAVQKLQEARKSYLEVYRHTVHHIINSVLWDRFTSGEILKLTDKQYVRKAALYDKDTNKNHGQWLKNEKSLRELVKSTR
SKLSPTFI---RDGEQILKSKIDETYSKLIKELKLKGKEIDEISIQDLAEREIIKKEAKGSEYQEFHHVGIREIERLEKITEKFKRLALRSADKFYKGLG
VLKSSGK--N-----------------------------------------------
>PC_01ZYT7
---------------------------------MMRNSFKLKLRNMFLLWTIINMNFWVKGAPALTKV-GNHITEETKIVKDPDHTDNLLKHVQLQSANA
VNRIEDGTNLGRSTDLG---------------------------NVRASSEDPKVV--------------------------------------------
------------------------------DNS----QT-NGMEMKDRLMESFSDKEEIMDLKYLRVIDLDPIFKS--HKLFDWNVKFLKPSQLKYLSTD
ETIRYVAERDTILSKEVMKLYKIGKEYERAEENAFGLAIDGKDGEGV--------------------V----KGMERDLLERGRSGKDAKMVSRITWIYS
KLKTN---------PSTG-LEQAVQKLQEARKSYLEVYRHTVHHIINSVLWDRFTSGEILKLTDKQYVRKAALYDKDTNKNHGQWLKNEKSLRELVKSTR
SKLSPTFI---RDGEQILKSKIDETYSKLIKELKLKGKEIDEISIQDLAEREIIKKEAKGSEYQEFHHVGIREIERLEKITEKFKRLALRSADKFYKGLG
VLKSSEL--KYKAWSFRKFFKGWRYKGWTLTNFFKRLFPWFF---------------
>PC_0461ZA
---------------------------------MMRKPFKSKLKDIFLLLAISNANFCVKGHPAFKAG-GLHIIDDIKGVDDIVQGGNMHNSLRLANN-G
ANQIPDGTKLATSADLR---------------------------HPNTGSGDAKMV--------------------------------------------
------------------------------ETS----NT-NLKDPEKNPLTPTSKIEQTTDLEPLKLIKLDPSIGQ--HVVTPQKLEFLNPAQVRELSHD
DLIKYVAERDAVAANEAKNLYQRAQEYTQAEQNAFSMAKSAKNLKNR--------------------VDPNLARLEMQLSEQGLSGEDLIITQRIKYITS
KLQQP---------HQSGRSQEAVERLQEAHRSYIQAYTNIQREFRQLISRESLSPQALSKLTDEDYARKAALFDKDVNRKYGQWLNIEETLDRLVKDSL
SRLSFVFSHSRKEGDAILKKKIDFISSKMIEKAKRKGKPIEEKIIQKAAEKEVIKREAKNYLV---FEEALVNLKYLEKSGMKAKSEALRSADKFYKNNR
ILKSSEV--RLKPWSLKDYLK--------------KMFP------------------
>PC_03OGPD
----------------------------------MRNPPYSHIKWIILVWVIVNLKVFVIGRPAMGAGKYMQDLEYVKGVGTAGNANKSSLDVKVAHG-P
SLPKPDD--LRPSVDLGPSKSGSGAVEIAGSMRKGRV--PHTPNTLQTGSKDLQVAHDFLSTKPDGNEALNKVPPFSDLIAQITRLCGFLGLQTSMFYLR
PQIGSWFAKIRGFMRKFWGADPSLAEAPHASFKFEETRGLAEKEIREDLLRFTPTAR--AEKAAPLVPELDEAFKNQNIMLFRGQMEDIKPVEVAKLSPD
RLIRYAADRNEDVEGMARNLYKASEKYTQAEQKAFYKASLGYSQVIDPSLILNKKASAKKFEETKKMIQDIVQQKMKESNIKGISENDMTMSIRESFINK
IAVLY------------PEVEKGLQELKKAKAAYEQVYAGTYQAAYQLSNADTLEPQAFTQLTDKQYVEKAAFYDIKAYQRYAQWSDAEKRLDDVLYDQE
LVATLERK----FETATQDKEINKIADQLKEDLKAKGKPIDGKTVHAVARSKFIKKQASLD---PFLRQYVSRIKSTEKQVENTKNAALRGADRYYKSHK
LLKSAAL--RYKSWFFRNIIQ--------------KFFSWLFIV-------------
>PC_03MSKK
----------------------------------MRNPPYSHIKWIILVWVIVNLKVFVIGRPAMGAGKYMQDLEYVKGVGTAGNAN-------------
-----KN--LRPSVDLGPSKSGSGAVEIAGSMRKGRV--PHTPNTLQTGSKDLQVAHDFLSTKPDGNEALNKVPPFSDLIAQITRLCGFLGLQTSMFYLR
PQIGSWFAKIRGFMRKFWGADPSLAEAPHASFKFEETRGLAEKEIREDLLRFTPTAR--AEKAAPLVPELDEAFKNQNIMLFRGQMEDIKPVEVAKLSPD
RLIRYAADRNEDVEGMARNLYKASEKYTQAEQKAFYKASLGYSQVIDPSLILNKKASAKKFEETKKMIQDIVQQKMKESNIKGISENDMTMSIRESFINK
IAVLY------------PEVEKGLQELKKAKAAYEQVYAGTYQAAYQLSNADTLEPQAFTQLTDKQYVEKAAFYDIKAYQRYAQWSDAEKRLDDVLYDQE
LVATLERK----FETATQDKEINKIADQLKEDLKAKGKPIDGKTVHAVARSKFIKKQASLD---PFLRQYVSRIKSTEKQVENTKNAALRGADRYYKSHK
LLKSAAL--RYKSWFFRNIIQ--------------KFFSWLFIV-------------
>PC_00VQ93
----------------------------------MRNPPYPQIKWIIIVWVIANLKLFVIGHPAMAAGKSIQVFEDAKGVGTAGHANKSSLDVKAVHE-P
LLPKPDD--LRTSVVLSPSKSGSGTADIADSMRKGRVEGPHIPNTLQTGSKDLQVAHDFLYTKPDGL-------------------------QTSTLVRH
PQIGTWFAKIRGFMSKSQGADPSLRESPSASFKFEDTRGFTAKEIREDLLRFTPTAR--AKKVAPLIPEVDEAFKNQNGMVLKGQMEDIKPVEVAKLSPD
RLIRYAADRNDNVEGMARNLYKASEKYIKDEQRAFYKASLGYSQVLDHSLILNKKTSAKSYEETRKMIEDIVKQKMKESEVKGISENDMTMSIRESFIDK
MAVLF------------PEVEKRLQELQKSKANYQQAYTDTYQAAHHLSNTKSLNPQALAQLTDKQYVEQAAFYDIKAYRRYAQWSDAEKRLDDILYDQD
LVAALKSK----FETATKDKEINVIADQLKDNLKAKGKPIDEKTVNTVARSNFIKEQASLD---PVLQHYVSRIKIAEKQIENTKNTALEGADRYYKSHK
LLKSTAL--RYKSSFFRNIIP--------------KFFSRPVIV-------------
>PC_01JT20
----------------------------------MRNPPYPQIKWIIIVWVIANLKLFVIGHPAMAAGKSIQVFEDAKGVGTAGHANKN-----------
---------LRTSVVLSPSKSGSGTADIADSMRKGRVEGPHIPNTLQTGSKDLQVAHDFLYTKPDGL-------------------------QTSTLVRH
PQIGTWFAKIRGFMSKSQGADPSLRESPSASFKFEDTRGFTAKEIREDLLRFTPTAR--AKKVAPLIPEVDEAFKNQNGMVLKGQMEDIKPVEVAKLSPD
RLIRYAADRNDNVEGMARNLYKASEKYIKDEQRAFYKASLGYSQVLDHSLILNKKTSAKSYEETRKMIEDIVKQKMKESEVKGISENDMTMSIRESFIDK
MAVLF------------PEVEKRLQELQKSKANYQQAYTDTYQAAHHLSNTKSLNPQALAQLTDKQYVEQAAFYDIKAYRRYAQWSDAEKRLDDILYDQD
LVAALKSK----FETATKDKEINVIADQLKDNLKAKGKPIDEKTVNTVARSNFIKEQASLD---PVLQHYVSRIKIAEKQIENTKNTALEGADRYYKSHK
LLKSTGKNVHFNQDFFK----------------------------------------
>PC_05RNHN
---------------------------------MMMISTKSKLRNIFLLLAIANVNFCVKGHPMNSAK----LAEEVKD---------------------
----------------------------------------------------------------------------------------------------
-----------------------------------------------------------------GVNQPEFDRGF--LRPFGAKMKFLKPDQVQKLSTD
DLITYMAEKDKNVRDLAIKLRDAKQDS-------------------------------------------------------------------------
----------------------TKNGTPEIKQKYDKAYEKTKAAAEKLVSEESLTRDALLELTEEQYVEKAALFDKDVYRNNLQRQTYERLLRSETDVSY
REVARTFI--AREGEPALNAKIERLALTLENNADTRSKL-DYLAIA----ADFLKNQANLHADDPELNLYKAETKAREIKANRAMKEALEGADKLFERNK
ILKSPDM--RYKSAGFQAFID--------------KMMAWLSKIMTTKSYIKSLAKP
>PC_03THHE
---------------------------------MMRKPFKSKLKDIFLLLAISNANFCVKGHPAFKAG-GLHIIDDIKGVDDI-----------------
----------------------------------------------------------------------------------------------------
---------------------------------------------------------------------LDPSIGQ--HVVTPQKLEFLNPAQVRELSHD
DLIKYVAERDAVAANEAKN---------------------------------------------------------------------------------
-------------------------LLQEAHRSYIQAYTNIQREFRQLISRESLSPQALSKLTDEDYARKAALFDKDVNRKYGQWLNIEETLDRLVKDSL
SRLSFVFSHSRKEGDAILKKKIDFISSKMIEKAKRKGKPIEEKIIQKAAEKEVIKREAKNYLV---FEEALVNLKYLEKSGMKAKSEALRSADKFYKNNR
ILKSSGK--DGPKFCQESFLN--------------KAN-------------------
>PC_04MYZU
---------------------------------MMRIFSKSNLKDVFFLWAIFNLKFCVKGHPMTNAL---RVAEDAKSLGATSHGDDGQPMEP------
--------NKGPVEDIP---------------------------D--KSPH---VD--------------------------------------------
------------------------------ESVKPATQN-PEAANGQGSKIPGQDSKETSAAHTPGAPDLPPIFAKGLGKAFRIDFKYLKPAEVQKLPPY
ELLRYISERDVNVPSDLGTEF-------------------------------------------------------------------------------
--------------------RTRYTKLQTAKSTYDQAFNLAYEDAQKLISSESLAPGALAKLTDAEYVRKAAFFDETVAQNLDDWMFYEKQAAQKFNELY
PKVLERFK--KIKGEEKFNGRMRSIIKKLDPHATA--ESTDPEVI-KQAERQFVKEAKALK--DPEIKKAAFAIKSWEKTTRNAKNNAIRSADKIFKRNK
ILESADL--RYPGWSFKRFMQ--------------KILDW-----------------
>PC_043LS1
---------------------------------MMVKPSKSKLKEIFLLWAIANVNFCVKGHPSLPKD-TILLAEDVKGALH------------------
--------------------------------------------HSQTGSRDTKMTPEV-----------------------------------------
------------------------VGNAVTKDVEDG-------KGLKKDLKTAPKSEESRAVKSKGVPNPEPNV-------VDGKKKFLNVAQVQGLSDS
DLIGYIAQKERELEKSKIEFLETTMDHKF-EQKPFTEAG-------------------------------------------------------------
-I---------------QPSGAYFHNSVDSKDQYNQAYQKTLTEAKNLVSKESLTPEALSKLTNKEYVKKASLFDQKVQQNLAEWEAQEDLMHDYLSKFF
KLQALEFK-----SQKKLDAKWTKAMEEVKEKAKETGEPTDPTSLEKAAQRQFIKNQAKRHPKNLGWKEDEETMKEFEKYVREAEKKALRSAKRVLPRTD
LLR------------SAG--ENGPL---CYQEII-----------------------
>PC_03SLMA
---------------------------------MMVKPSKSKLKEIFLLWAIANVNFCVKGHPSLPKD-TILLAEDVKGVTAPSNGADGLKDLRVAQD-L
SQPIPDGTKLETAEAL---------------------------HHSQTGSRDTKMTPEV-----------------------------------------
------------------------VGNAVTKDVEDG-------KGLKKDLKTAPKSEESRAVKSKGVPNPEPNV-------VDGKKKFLNVAQVQGLSDS
DLIGYIAQKERELEKSKIEFLETTMDHKF-EQKPFTEAG-------------------------------------------------------------
-I---------------QPSGAYFHNSVDSKDQYNQAYQKTLTEAKNLVSKESLTPEALSKLTNKEYVKKASLFDQKVQQNLAEWEAQEDLMHDYLSKFF
KLQALEFK-----SQKKLDAKWTKAMEEVKEKAKETGEPTDPTSLEKAAQRQFIKNQAKRHPKNLGWKEDEETMKEFEKYVREAEKKALRSAKRVLPRTD
LLR------------SAA--LKMKHLGKLFINFFKNMFAWFSKLGRKTSHK------
>PC_07OXGJ
MPSSPGPDFNMDDIIQGHHPDLNAYSQNINITQALSXSTKSKLRNIFLLLAIANVNFCVKGHPMNSAK----LAEEVKDGLNAAHGDSLSNNLGTVPD-V
PHQI-----------------------------------------PNDKSGTPAIE--------------------------------------------
-------------------------------------DP-KDMKGFNKALKSTPESEKLGTSSVEGIPQPEFDRGF--LRPFGAKMKFLKPDQVQKLSTD
DLITYMAEKDKNVRDLAIKLRDAKQDS-------------------------------------------------------------------------
----------------------TKNGTPEIKQTYDKAYEKTKAAAEKLVSEESLTRDALLKLTEEQYVEKAALFDKDVYRNNLKRQTYEKLLRSETDVLY
REVARIFI--AREGEPALTAKIERLALTLENNADTRSKPIDYLAIA----ADFLKNQANLHADDPELNLYKAEIKAREIKANRAMKEALKGADKLFKRNK
ILKSPDM--RYKSAGFQAFID--------------KMMAWLSKIMTTKSYIKSLAKP
>PC_02OBKX
---------------------------------MMMISTKSKLRNIFLLLAIANVNFCVKGHPMNSAK----LAEEVKDGLNAAHGDSLSNNLGTVPD-V
PHQI-----------------------------------------PNDKSGTPAIE--------------------------------------------
-------------------------------------DP-KDMKGFNKALKSTPESEKLGTSSVEGIPQPEFDRGF--LRPFGAKMKFLKPDQVQKLSTD
DLITYMAEKDKNVRDLAIKLRDAKQDS-------------------------------------------------------------------------
----------------------TKNGTPEIKQTYDKAYEKTKAAAEKLVSEESLTRDALLKLTEEQYVEKAALFDKDVYRNNLKRQTYEKLLRSETDVLY
REVARIFI--AREGEPALNAKIERLALTLENNADTRSKPIDYLAIA----ADFLKNQANLHADDPELNLYKAEIKAREIKANRAMKEALKGADKLFKRNK
ILKSPDM--RYKSAGFQAFID--------------KMMAWLSKIMPTKSYIKSLAKP
>PC_062IH9
---------------------------------MMMISTKSKLRNIFLLLAIANVNFCVKGHPMNSAK----LAEEVKDGLNAAHGDSLSNNLGTVPD-V
PHQI-----------------------------------------PNDKSGTPAIE--------------------------------------------
-------------------------------------DP-KDMKGFNKALKSTPESEKLGTSSVEGIPQPEFDRGF--LRPFGAKMKFLKPDQVQKLSTD
DLITYMAEKDKNVRDLAIKLRDAKQDS-------------------------------------------------------------------------
----------------------TKNGTPEIKQTYDKAYEKTKAAAEKLVSEESLTRDALLKLTEEQYVEKAALFDKDVYRNNLKRQTYEKLLRSETDVLY
REVARIFI--AREGEPALTAKIERLALTLENNADTRSKPIDYLAIA----ADFLKNQANLHADDPELNLYKAEIKAREIKANRAMKEALKGADKLFKRNK
ILKSPDM--RYKSAGFQAFID--------------KMMAWLSKIMTTKSYIKSLAKP
>PC_03PQX6
---------------------------------MMMISTKSKLRNIFLLLAIANVNFCVKGHPMNSAK----LAEEVKDGVNAAHGDSLSNNLGTVPD-V
PHQI-----------------------------------------PNDKSGTPAIE--------------------------------------------
------------------------------DPKAAIEDP-KDMKGFNKALKSTPESEKLGTSSVEGIPQPEFDRGF--LRPFGAKMKFLKPDQVQKLSTD
DLITYMAEKDKNVRDLAIKLRDAKQDS-------------------------------------------------------------------------
----------------------TKNGTPEIKQTYDKAYEKTKAAAEKLVSEESLTRDALLKLTEEQYVEKAALFDKDVYRNNLKRQTYEKLLRSETDVLY
REVARIFI--AREGEPALTAKIERLALTLENNADTRSKPIDYLAIA----ADFLKNQANLHADDPELNLYKAEIKAREIEANRAMKEALKGADKLFKRNK
ILKSPDM--------------------------------------------------
>PC_0639W7
---------------------------------MMMISTKSKLRNIFLLLAIANVNFCVKGHPMNSAK----LAEEVKDGLNAAHGDSLSNNLGTVPD-V
PHQI-----------------------------------------PNDKSGTPAIE--------------------------------------------
-------------------------------------DP-KDMKGFNKALKSTPESEKLGTSSVEGIPQPEFDRGF--LRPFGAKMKFLKPDQVQKLSTD
DLITYMAEKDKNVRDLAIKLRDAKQDS-------------------------------------------------------------------------
----------------------TKNGTPEIKQTYDKAYEKTKAAAEKLVSEESLTRDALLKLTEEQYVEKAALFDKDVYRNNLKRQTYEKLLRSETDVLY
REVARIFI--AREGEPALTAKIERLALTLENNADTRSKPIDYLAIA----ADFLKNQANLHADDPELNLYKAEIKAREIEANRAMKEALKGADKLFKRNK
ILKSPDM--------------------------------------------------
>PC_04IB33
---------------------------------MMRKPSKLRLKDIFILWIITHVNLCVKGYPLFEKV-----TGYVKSLAATAWGDNGVY---------
--------------------------------------------NGVSPEPNEASDKDK-----------------------------------------
------------------------FGNPATKDVKDETRP-KTEDTVENLLKSTSKSEQTKALEASALSKLEPVFERAHIKPYGETMEFLNRDHVEKLSND
ALIRYMAEKDTQIQKMAIDFQEAAQAHKEAEAKAF-----------------------------------------------------------------
-------------------------------TQYNRAYINIRDAAKNLVSKDSLTPEALSKLTPKEYVKKASFFDKEVYKKYVQWKTEERLMRVAVNTFF
PKVAKKFK--TGQCEKEFDEEWANTIKGLQADVKFRGGPSDLETIEQASKRQFIKKQANHYPNDIKLKQPEDKIQLFEKNIENLMKDALRGANIVFKRDP
VSRGSKP------LGFAG--EN-----------------------------------
>PC_07OV0Y
-----------------------------------MEPSKSKLKKIFILWPICHVDFCVKGHPSIPKD-TMLFAGDLKGVTTPSHGDNEFKNLRVAQD-V
SQPIPDDTKLVTAEGL---------------------------HHSHTVSGDTRMTPDV-----------------------------------------
------------------------VGNTVTKVIEDG-------KGLKKDLNPAPASEQTLAMKAKGVPNSEPDFEREYINPFDEEMKFLNLAQVQELSDS
DLIKYMAQKDTEVEKLNIEFLEYAKAHKV-EKKAFIDALSRDQNKAMTGVDV------------DRILK-------QEEAKPHISQEDLIIETRKALIEA
AM---------------QPSEADLHKFVHSKHQYNQAYQKTLAAAKNLASKELLTPEALSKLTNKEYVKKVALFDKNVKQNLVGWKEQEDLMNDSLNSFF
EIRAQELK--QSQGTKKFNYEWRKANEKVQPKLKEKGQPSDIASMKQAAKRQFMKNQAAHNSKGSEWNKYETSLKSIEKNVKQAEKKALRSANEVLPRND
LLR------------SAA--LKMKHIGQLFINCFKNMFAWFSKLGKKPSQ-------
>PC_05BGZC
----------------------------------MRKPSKLRLKDIFILWIITHVNLCVKGYPLFEKV-----TGYVKSLAATAWGDNVNNGVCVAKA-V
SDHIPDVGISAALRKTGAGDEKILGTKHFK------GSGQTLNHNAVSPEPNEASDKDK-----------------------------------------
------------------------FGNPATKDVKDETRP-KTEDTVENLLKSTSKSEQTKALEASALSKLEPVFERAHIKPYGETMEFLNRDHVEKLSND
ALIRYMAEKDTQIQKMAIDFQEAAQAHKEAEAKAFTVASTLYRQRGIDDVDI------------PKWIENKFVEMKQSPDYKGVSDQHLIILVRRSFIEQ
EANLFKTKEKLNKAQEASLNEETFTKFTHTKKQYNRAYINIRDAAKNLVSKDSLTPEALSKLTPKEYVKKASFFDKEVYKKYVQWKTEERLMRVAVNTFF
PKVAKKFK--TGQCEKEFDEEWANTIKGLQADVKFRGGPSDLETIEQASKRQFIKKQANHYPNDIKLKQPEDKIQLFEKNIENLMKDALRGANIVFKRDP
VSRGSKP------LGFAA--IKIKNTGWLFIKFFKKMLNWFLKFGRKSSQGN-----
