# Supplementary material for: Remote homology clustering identifies lowly conserved families of effector proteins in plant-pathogenic fungi
Source: Microb Genom. 2021 Sep 1;7(9):000637. doi: 10.1099/mgen.0.000637 (PMC8715435; doi:10.1099/mgen.0.000637)
Supplement: Supplementary material 15 [file mgen-7-0637-s0015.zip › fastas/cluster-PC_002QUS.fasta]

>PC_002QUS
MKINLSWKTYAVLSIVSLGGIHAMEDVPAELTGVSEGYTRFYRSSTASVILSGLVNVKWDNEQMTMPLFKWIGGEQAEELHFCVHIAHSSGRRLNSARTL
GTVNSNMDQHWVEAYRSSGVTRCTIQDCHLFANDIP-NFPDYIKIKLVPKT-----
>PC_01HCA8
MKINLSWKTYAVLSIVSLGGIHAMENVPAELTGVSEGYTRFYRTPTATVTLSGLVDVKWDNEQMTMPLFKWIGGEQAEELHFCVHIAHSIGPKLYRARTL
GTVNSNMDQHWAQAHRNSGATRRTIQDLHLFANDIP-DFPDYIKIKLVPNT-----
>PC_03C8NA
MKINLSWKTYAVLSIVSLGGIHAMEHVPAELTGVSEGYTRFYRSSTASVVLSGLVKVKWDNEQMTMPLFKWIGGEQAEELHFCVHIAHSSGPKLNRARTL
GTVNSNMDQHWAQAYSHSGATRRTIQDCHLFENDIP-NFPDYIKIKLVPKT-----
>PC_00MW7M
MKINLSWKTYAVLSIVSLGGIHAMEDVPAELTGVSEGYTRFYRSPTATVTLSRLVDVKWDNEQMTMPLFKWTGGEQAEELHFCVHIAHSSGRRLNSARTL
GTVNSNMDQHWVEAYRSSGVTRCTIQDCHLFANDIP-DFPDYIKIKLVPKT-----
>PC_028F2C
MKINLSWKTYAVLSIVSLGGIHAMEDVPAELTGVSEGYTRFYRSPTASVTLSGLVNVKWDNEQMTMPLFKWIGGEQAEELHFCVHIAHSIGPKLNLARTL
GTVNSNMDQHWAQAHRHSGATRRTIQDFHLFANDIP-NFPDYIKIKLVPKT-----
>PC_046Y31
MKINLSWKTYAVLSIVSLGGIHAMEHVPAELTRVSEGYTRFYRSPTASVILSGLVKVKWDNEQMTMPLFKWIGGEQAEELHFDVHIAHSSGPKLNRARTL
GTVNSNMDQHWAQAHRNSGASRRTIQDCHLFENDIP-NFPDYIKIKLVPKT-----
>PC_01DL8W
MKINLSWKTYAVLSIVSLGGIHAMEHVPAELTRVSEGYTRFYRSPTASVILSGLVKVKWDNEQMTMPLFKWIGGEQAEELHFCVHIAHSSGPKLNRARSL
GTVNSNMDQHWAQAQRNSGATRRTIEGFHLFENDIP-NFPDYIKIKLVPKT-----
>PC_03DLYL
MKINLSWKTYAVLSIVSLGGIHAMEDVPAELTRVSEGYTRFYRSPTASVTLSGLVDVKWDNEQMTMPLFKWIGKEQAEELHFDVHLAHSSGRRLNSARIL
GAVNSNMDQHWVEAYRSSGVIRCTIQDCHLFANDIP-NFPEYIKIKLVPKT-----
>PC_06RDS8
MKINLSWKTYAVLSIVSLGGIHAMEDVPAELTGVSEGYTRFYRSPTASVKLSGLVDVKWDNEQMTMPLFKWIGGEQAEELHFDVHIAHSSGRRLDQARTL
GAVNSNMDQHWVEAYRSSGVTRRTIQDFHLFANDIP-DFPDHIKIKLVPKT-----
>PC_01S9AJ
MKINLSWKTYAVLSIVSLGGIHAMEHVPAELTGVSEGYTRFYRSSTASVTLSGLVNVKWDNEQMTMPLFKWIGGEQAEELHFCVHIAHSSGRRLNSARTL
GTVNSNMDQHWVEAYRSSGVTRCTIQDCHLFANDIP-NFPDYIKIKLVPKT-----
>PC_06RRU2
MKINLSWKTYAVLSIVSLGGIHAMEHVPAELTGVSEGYTRFYRSSTASVILSGLVKVKWDNEQMTMPLFKWIGGEQAEELHFDVHIAHSSGRRLDRARTL
GAVNSNMDQHWVEAYRSSGVTRCTIQDCHLFENDIP-NFPDYIKIKLVPKT-----
>PC_064HAM
MKINLSWKTYAVLSIVSLGGIHAMENVPAELTGVSEGYTRFYRSPTATVTLSGLVDVKWDNEQMTMPLFKWIGGEQAEELHFDVHIAHSSGRRLDQARTL
GAVNSNMDQHWVEAYRSSGVTRRTIQDFHLFANDIP-DFPDYIKIKLVPKT-----
>PC_027YK6
-----------------------MEHVPAELTRVSEGYTRFYRSPTASVILSGLVKVKWDNEQMTMPLFKWIGGEQAEELHFCVHIAHSSGPKLNRARSL
GTVNSNMDQHWAQAQRNSGATRRTIEGFHLFENDIP-NFPDYIKIKLVPKT-----
>PC_00UM4B
MKIHLSLKAFTILSIVSLGGIHAMV----EPLPLDQQWTDFTQHSTSEATLSNLMDVWW-NEPLTMPEFKSVAEDRDQEAYFDVQILHSTGPDCNRARSL
GIVSSNNRDWTVPRRIGKSAVVIEEKHLFAGSVVFRHNLPPFIKIRLCQVPKPKKW
