# Supplementary material for: Remote homology clustering identifies lowly conserved families of effector proteins in plant-pathogenic fungi
Source: Microb Genom. 2021 Sep 1;7(9):000637. doi: 10.1099/mgen.0.000637 (PMC8715435; doi:10.1099/mgen.0.000637)
Supplement: Supplementary material 15 [file mgen-7-0637-s0015.zip › fastas/markov-PC_07ZZBE.fasta]

>PC_01DU6Z
----------------------------------------------------------------------------------------------------
----------------------------------------------------------------------------------------------------
----------------------------------------------------------------------------------------------------
---MQL--PQLS-----LG-------LLLLLGA-------TATAQKTGPNGKRICVG-------------GAISCQY----------EKGRCANI-----
-CGDSFVNGQGTPAF-----IDPNCSCPEGQADNKYTGAACIDVLLA-----THKPKLTLKMPYDTEVTTT--ATVFD-TEDD-------NGIWTFAD-L
AGD-----------GSLDLVYIKTRATDSGKVELHAASRSSAFQDRTTSTPTAFDA-V-DEDPAASGHTFL---------L-----RDWTGDGRADLILV
KTRDTPGGKVELHVAAAD--SDYQAYALQTET-AFD-CE--DSGAWTMTY---P-RGDHLVYL---KTRDCG---------SGMVEVHAAGR--GGGYQS
HDRGEPTAFEA--EENGT-----WCLAPRAV-------DDGEGGGAVADVYYVKTR-ETDSGVVEVHAAT--------AESGWQDRPLGIVSSFAP-GED
GHW---VLADLNGG------DVPDLVYVKVRDTD-SGKVEIHTNEV------------------------------------------------------
----------------------------------------------------------------------------------------------------

>PC_03158S
----------------------------------------------------------------------------------------------------
----------------------------------------------------------------------------------------------------
----------------------------------------------------------------------------------------------------
----------------------------------------------------------------------------------------------------
-------------------------------------------------------------MAYQHRFLAT--GT--VFYVED-------NGVWSLAD-I
NGD-----------GSQDLVYIKTRNTSTGKIEVHASFNQFRFQQHNLATDTVFGL-E-DNG------TWL---------M-----QDWTGDGKADLIYI
QTRKTSTNTVEVHVADAA--SGYQNFVLRTGT-CFI-CD--DNGVWTMSR------KGDLVFI---KTRNCG---------SNMIEYHVASK--ATNYQQ
FTQHVATDFGV--EDNGT-----WCLAPK------------C-DGDFADLYYIKTR-NTKCGMVEVHAVS--------ASSGWKSRVIDVATSFYP-EDN
GRW---LMVDFTH--H----ERPDLAYIKTRSTD-TGKIEVHVTKPGEAV--PRPFI--GSSRNV------RLDA--NT---------------------
------PNVLRAELQRSNGSWCDASIDLNM---SLGNADGKFIWGRK-SFQESAQGTRLNESVLSAELRKIDCSWVTDSFDLRDVIMNNDGVFQALDAPC

>PC_03VHAI
----------------------------------------------------------------------------------------------------
----------------------------------------------------------------------------------------------------
----------------------------------------------------------------------------------------------------
----------------------------------------------------MGIFD-------------IEMTLLY----------GEGKEKAVDRLRR
KIRRLQGNGRG-----------------------------------------HRLEEIVLKRNHFKFVLQI--GT--MLQEAGN------QFSLVMGDSS
-KE-----------GPPDLIAVSETGTRDENIEVNVVHGAGNCQIFLLRIATTDFTPL--L-------SWTK--------QLDFTLTDWNGDDTLDLVVI
KKSHTTTNSTEVYILSGA--SNFQHILLQTGK-KLEQT--DNTWTFGMGKWATG-EQSDLFAI---NKE------------SNPPEVYVLRG--NDNFQS
IILHAEINLDTANAD--------FDFLVTD----------------------------------------------------------------------
----------------------------------------------------------------------------------------------------
----------------------------------------------------------------------------------------------------

>PC_00YIAR
----------------------------------------------------------------------------------------------------
-------------MRLLQRHGDNSIRLV--KIDKQIPPYAILSHTWGTE-EDEVNFREMADGTGTT-KVGYRKIHFCAKQAATDGLDYFWIDTCCIDKSS
SQELSEAINSMFRWYRNSAKCYALLDDVSVDGAQE-------VDKELAFQKSRWFTRGWTLQELLAPKSVEFFSKEGYLLGD----KA----SRAQEIAE
TTGIPV--EALY--DKALSYFSVDQRMMWAKGRE-------TTREEDMAYCLMGIFD-------------VFMASIY----------GEGQEHAFMRLHK
KLRSYQETHRSPEE---------------------------------------EEKKIFLRSDRFRFAWQI--GT--MLHETNN------QFRLLMAGSR
NN------------DPPDMIAVKRTGTTDENIELNLLYGASNYQNLMLRILTPNFTPL--RE------GWND--------QLDFVLADWNGDGILDLIVI
KKFYTGTNSTEVHIFSGA--SKFQQVMFQMGT-VLEET--DETWTFGMGRWLGG-DKPDLFAI---KKSKTR---------TKSTEVHVLCG--DMNFQQ
FILKTDTGLHETGPE--------FDFVVTDWN----------GDGR-PDLVAIKKS-KTSDKCIEVHVLA--------GASKYKEFILRAETPLMG--GN
DLF-DFAVADWT------GNGRPDLIAFKKSNTG-TNTTELHVMSQHG----------------------------------------------------
----------------------------------------------------------------------------------------------------

>PC_03GW0N
----------------------------------------------------------------------------------------------------
-------------MRLLQCQGDNTFKLVY-RVDKQIPPYAILSHTWGAD-EDEVTFRDLIEGTGTT-KVGYRKINFCAKQAAVDGLQYFWIDTCCIDKKS
SAELLEAINCMFRWYKDSAKCYVYLDDVLAEN--L-------VEDGLAFQKSRWFTRGWTLQELLAPKIVEFFSREGFLLGS----KT----SRVQEIAE
VTGIPI--EALQ--GKPLSEFSVDQRMIWAKGRE-------TTREEDLAYSLLGVFD-------------IQMSLYY----------GEGRQRAFKRLNK
KISNARDAGRSHAE-----------------------------------------EDVPLRSDHFSFELQT--AT--MLQEPND------NFSLLMAGSR
NKD-----------GPPDLIAVKRGTTSDENLEVNIIYGSHTYQNLILRIATPNFTPL--RE------NWTE--------QLAFALADWTGDGMLDLVVI
KKFSTGTNSTEVHIFSGA--SKFQHLLLQTGT-CLQET--DDSWTFGMGTWGAGNTRPDLFAI---KKSGTE---------TETTEVHVLSG--DSNFQH
YKLQVPTCMPETSSQ--------FDFVVTDWN----------RGAQ-SDLVAVKKS-KTSGRCTEVYVLS--------GAATYKEFSLRAETPMFR--TN
GWF-EFAVADWT------GNGRPDLVALRKRSMG-TNAAEIHVMSQQGS---------------------------------------------------
----------------------------------------------------------------------------------------------------

>PC_05P5RR
----------------------------------------------------------------------------------------------------
-------------MYLLQRQDDQSFRLVY-CVGPKIPTYAILSHTWGSS-DDEVTFQNLVDGTASS-KAGYRKIEFCAEQAARDGLSHCWVDTCCIDKSS
SRELEEAINSMFRWYQDSAKCYVYLDDVSSDS--L-------AKDGLSFHKSKWFTRGWTLQELLAPKYVELFSREGHQLGS----KL----SCVQEIAD
ITQIPT--KALQ--GKSLSLFSVEERMSWALRRE-------TTREEDLAYCLLGIFG-------------VRMWLSY----------GEGRENAFERLNK
KIARSREASRV--------------------------------------------EEVSLRSDYFKLFTQT--PT--MLHETND------DYTLLMGNSN
-DN-----------GRPDLYAIKRTGTRDQNIEINVLYGSSNYQRFILRIATPDFTPL--RK------NWTE--------QLDFALTDWNGDGTLDLVVI
KRCYTDSHSTEVHIFSGA--SKFQETFLQTGT-VLEET--DETWSFGMGRWGNG-VRPDLIGI---KRSETG---------SKTTEVHILCG--DNNFQN
YSLQTGTALHETDSK--------FDFLVTDWS----------GDGR-PDLVVIKKS-RTNGKCTEVHVLS--------GASAYQKWILRAETPLFR--SQ
GLY-DFAVADWT------GNKKPDLIAFRKRDTL-SNTTEVEVISQQG----------------------------------------------------
----------------------------------------------------------------------------------------------------

>PC_08DCF9
----------------------------------------------------------------------------------------------------
-------------MRLSQLQGDSGIQLVK-SADNAIPPYAILSHTWGAD-EDEVTFKDLNKGTGTT-KAGYRKLEFCRRQAASDHLDYFWVDTCCINKDS
STELSEAIVSMFRWYQNAAQCYVYLDDVSTDSKDG-KT----------PQQSKWFTRGWTLQELLAPKSVKFFSRECHLLFT----KS----SKVLEIAN
ITHIPA--EALQ-QRGPLSRYSVEDRMSWAKERN-------TTRSEDVAYCLMGVFD-------------IHMVPIY----------GEGKDKAIKRLQK
AIREAEDESASPIENAK--------KWLESAKTDKNVQELFRKMFIENEGLGEQEDDVDLQSDIFKTVLQA--PT--VLAETSE------HVRLLMGNSK
-KE-----------GPPDLIAVKRTATFNRSAVAHVLSGTSNYRDFNLIIA----TPA--RE------TMTT--------QMDFTLTDWDDDGSLDLVMI
KKNYTGTNSTEVHITSGK--SNYQHWMLEVGT-ILHET--DETFTFAMGKRDAN-SRPDLFAI---KKSRTT---------SRTTEVHILSG--ASHFKN
FIIRTDTALHETDDT--------WDFLVTDWN----------GDGH-QDLVAIKKS-NSSDKCTSVHVLS--------GASMYKEFILRAETPLYR--SY
GMF-EFAVADWT------KNGKPDLIAVAK-DTE-SNSTEVHVMTQQG----------------------------------------------------
----------------------------------------------------------------------------------------------------

>PC_03SBG7
----------------------------------------------------------------------------------------------------
-------------MRLLQLQGDSGIQLVQ-SADNAIPPYAILSHTWGAD-EDEVTFKDLNKGTGTT-KAGYRKLEFCRRQAASDHLDYFWVDTCCINKDS
STELSEAIVSMFRWYQNAAQCYVYLDDVSTDSKDG-KT----------PQQSKWFTRGWTLQELLAPKSVKFFSREGHLLFT----KS----SKVLEIAN
ITHIPA--EALQ-QRGPLSRYSVEDRMSWAKERN-------TTRSEDVAYCLMGVFD-------------IHMVPIY----------GEGKVKAIKRLQK
AIREAEDESASPIENAK--------KWLESAKTDKNVQELFRKMFIENEGLGEQEDDVELQSDIFKTVLQA--PT--VLAETSE------HVRLLMGNSK
-KE-----------GPPDLIAVKRTATFNRSAVAHVLSGTSNYRDFNLIIA----TPA--RE------TMTT--------QMDFTLTDWDDDGSLDIVMI
KKNYTGTNSTEVHITSGK--SNYQHWMLEVGT-ILHET--DETFTFAMGKRDAN-SRPDLFAI---KKSRTT---------SRTTEVHILSG--ASHFKN
FIIRTDTALHETDDT--------WDFLVTDWN----------GDGH-QDLVAIKKS-NSSDKCTSVHVLS--------GASMYKEFILRAETPLYR--SY
GMF-EFAVADWT------KNGKPDLVAVAK-DTE-SNSTEVHVMTQQG----------------------------------------------------
----------------------------------------------------------------------------------------------------

>PC_06VBTF
----------------------------------------------------------------------------------------------------
-------------MHLLQYQGNDNFRLVY-RVDEKIPPYAILSHTWGNE-EDEVTFQDVINNTYTK-KKGYRKLQFCAKQAAVDGLDFFWIDTCCIDKSS
SAELQEAIGCMFRWYRDSAKCYVYLEDVSNDSFEY--WDDHEHDYSLQFQESRWLTRGWTLQELLAPKNVKFYTKQGGLIGR----KS----GMVDWIAE
ITGIPT--EALQ--FTPLSHFSIDQRMKWSEGRK-------TTRQEDLAYSLLGIFD-------------IQMTLYY----------GEGRERALERLER
KIRKSQHVDGSRL---------------------------------------QQPEPIALRSDHFGYVLHS--ST--MLHETDY------QYSLLMGNDS
NET-----------GKPDLCAVKRGDTNSQNLEVNLLYGAYDYQKFVLRIAIPNLTSM--RE------HWTM-AGQMNPGPMDFFLADWSGDGTLDLVMI
KKSYTG---TQVRIFSSA--DKLQTTLFEGET-NLGKT--DHTWTFGMGKWGEG-EKPDLIAI---KKSNTV---------TKTTEVYILRG--DDCFKT
VKLYTQTALHETDSK--------WDFVVADWN----------GDGK-PDLVAIKKS-ETATKCTEVHVLS--------GASSFKEFSLRAETPLFK--SH
GLF-EFAVADWT------RNGKSDLIAFKKRETA-TGNTEVRVMSQLV----------------------------------------------------
----------------------------------------------------------------------------------------------------

>PC_0514WO
----------------------------------------------------------------------------------------------------
-------------MHLLQYQGNDNFRLVY-RVDEKIPPYAILSHTWGNE-EDEVTFQDVINNTYTK-KKGYRKLQFCAKQAAVDGLDFFWIDTCCIDKSS
SAELQEAIGCMFRWYRDSAKCYVYLEDVSNDSFEY--WDDHEHDYSLQFQESRWFTRGWTLQELLAPKNVKFYTKQGGLIGR----KS----GMVDWIAE
ITGIPT--EALQ--FTPLSHFSIDQRMKWSEGRK-------TTRQEDLAYSLLGIFD-------------IQMTLYY----------GEGRERAFERLER
KIRKSQHVDGSRL---------------------------------------QQPEPIALRSDHFGYVLRS--ST--MLHETDY------QYSLLMGNDS
NET-----------GKPDLCAVKRGDTNSQNLEVNLLYGAYDYQKFVLRIAIPNLTSM--RE------HWTM-AGQMNPGPMDFFLADWSGDGTLDLVMI
KKSYTG---TQVRIFSSA--DKLQTILFEGET-NLGKT--DHTWTFGMGKWGEG-EKPDLIAI---KKSNTV---------TKTTEVYILRG--DDCFKT
VKLYTQTALHETDSK--------WDFVVADWN----------GDGK-PDLVAIKKS-ETATKCTEVHVLS--------GASSFKEFSLRAETPLFK--SH
GLF-EFAVADWT------RNGKSDLIAFKKRETA-TGNTEVRVMSQLV----------------------------------------------------
----------------------------------------------------------------------------------------------------

>PC_07IC48
----------------------------------------------------------------------------------------------------
-------------MRLLQRQDNDSFRLVY-RVDEQIPPYAILSHTWGSE-EDEVTFKDVVDGTYKK-RKGYRKLQFCAKQAAEDGLDFFWIDTCCIDKSS
SAELQEAIGCMFRWYRDSAKCYVYLEDVSNDSFEY--WDDHEHDYSLQFQESRWFTRGWTLQELLAPKDVKFYTKQGGLIGR----KS----GMV-----
---------------TPLSHFSIDQRMKWSEGRK-------TTRQEDLAYSLLGIFD-------------IQMTLYY----------GEGRERAFERLER
KIRKSQDADGSRV---------------------------------------QQPEPIALRSDHFGYVLHS--ST--MLHETDY------QYSLLMGNDS
NET-----------GKPDLCAVKRGDTNFQNLEVNLLYGAYDYQKFVLRVAIPNFTPM--RE------HWTM-AGQMNPGPMDFFLVDWSGDGTLDLVMI
KKSYTG---TQVRIFSGA--DKLQTILFEGET-NLGKT--DHTWTFGMGKWREG-EKPDLIAI---KKSNTV---------TKTTEVYILSG--DDCFKT
VKQYTHTALHQTDSK--------WDFVVADWN----------GDGK-PDLVAIKKS-ETTTKCTEVHVLS--------GASSFREFSLRAETPLFR--SH
GLF-EFAVADWT------RNGKSDLIAFKKRETA-TGNTEVHVMSQLV----------------------------------------------------
----------------------------------------------------------------------------------------------------

>PC_07QCTA
----------------------------------------------------------------------------------------------------
-------------MRLLQHLGNDSFRLVY-RVDEQIPPYAILSHTWGRE-EDELTYQDLVNGTYKTKDLGYKKLQFCAREAADDGLKYFWIDTCCIDKSS
SAELQEAIGCMFRWYKDSAACYAYLGDVSRDSFHD--VEDYKHYYSQEFEESKWFTRGWTLQELIAPKCVKFYTREGNFIEH----KE----HIVDWIEE
ITGIQK--DALQ--GTPLSNFSVDQRMKWAEGRK-------TTRQEDLAYSLLGIFD-------------IQMTLFY----------GEGRERAFQRLKK
KIRKSQGAVGTVI---------------------------------------PEPEAVALQPDHFEFTLHS--ST--MLHETDD------QYSLLMGNNS
SEV-----------DRPDLCAVKRNGTNFQNLEVNLLYGAKSYQNFVLRIATPNFTPL--RE------NWTM-TEQAGRGPLDFFLADWTGDGILDLVMI
KKFYTSTQSTEVYIFSGS--DQYQTILFQGGT-YLTET--DDTWAFGMEKWLPD-KKPDLIAI---KKSNTA---------SKTTEVYILSG--DDGFKT
LGFNTSTALHETDST--------WDFVVADWN----------GDDA-PDLVAIKKS-ETTTKCTEVHVLS--------GAFLFQEFLLRAETPLFR--SH
GLF-EFAVADWS------KHGRPDLIAFKKKETA-TNSTEVHVMRQRNLSAWYQVSRIT-----------------------------------------
----------------------------------------------------------------------------------------------------

>PC_08ALN3
----------------------------------------------------------------------------------------------------
-------------MRLLQHLGNDSFRLVY-RVDEQIPPYAILSHTWGRE-EDELTYQDLVNGTYKTKDLGYKKLQFCAREAADDGLKYFWIDTCCIDKSS
SAELQEAIGCMFRWYRDSAACYAYLGDVSEDSFCD--VEEYKHEYSLEFEESKWFTRGWTLQELIAPKCVKFYTKEGNFIER----KK----HMVHWIER
ITGIPT--KALQ--GAPLSQFSVDQRMKWAEGRK-------TTRQEDLAYSLLGIFD-------------IQMSLFY----------GEGKERAFQRLKK
KIRKSQGAVGPVI---------------------------------------PEPKAVVLRSNHFKSLPYI--ST--MLDETDA------QYRLLMGNKA
NEN-----------GMPDLCAVKRNGTNFQNIEVNLLYGDRNYQNFILRIATPNLTPV--RK------DWTM-ADNVGQGPLDFFFADWTGDGVLDLVMI
KKFYTFTISTEVYILSGS--DQYQTILFQGGT-QLMET--DDAWAFGMGRWSGG-EKPDLIAI---KKSNTE---------SKTTEVYILNG--DDRFET
IKLHARTALHETDSK--------WDFVVADWN----------GDGK-PDLVAIKKS-ETTTKCTEVHVLS--------GASYFQEFILRAETPVSK--SH
GLF-EFAVADWS------GNGRPDLIAFKKKETA-TNYTEVHVMSQRK----------------------------------------------------
----------------------------------------------------------------------------------------------------

>PC_07NQ9N
----------------------------------------------------------------------------------------------------
-------------MRLLQHLGNDSFRLVY-RVDEQIPPYAILSHTWGRE-EDELTYQDLANGTYKTKDLGYKKLRFCAREAANDGLKYFWIDTCCIDKSS
SAELQEAIGCMFRWYRDSAACYAYLGDVSEDSFCD--VEEYKHEYSLEFEESKWFTRGWTLQELIAPKCVKFYTREGNFIER----KK----HMVHWIER
ITGIPK--KALQ--GAPLSHFSVDQRMKWAEGRK-------TTRQEDLAYSLLGIFD-------------IQMSLFY----------GEGRERAFQRLKK
KITKSQGAVGPVV---------------------------------------PDPEAVVLQPDHFESLPYI--ST--MLDETDA------QYRLLMGNNA
NKT-----------GTPDLCAVKRNGTNFQNLEVNLLYGDRNYQNFILRIATPNFTPV--RK------DWTM-TENDGRGPLDFFLADWTGDGILDLVMI
KKYYTLSLSTEVYIFSGS--DQYQTILFQGGT-YLSET--DDTWAFGMEKWIPS-KKPDLIAI---KKSNTA---------SKRTEVYILSG--NDGFKT
LGFNTPTALHETDST--------WDFVVADWN----------GDIA-PDLVAIKKS-ETTTKCTEVHVLS--------GSSYFQEFILRAETPLSR--SH
GLF-EFAVADWS------GNGRPDLIAFKKKETA-TNSTEVHVMSQRK----------------------------------------------------
----------------------------------------------------------------------------------------------------

>PC_07YRAU
----------------------------------------------------------------------------------------------------
-------------MRLLQHLGNDSFRLVY-RVDEQIPPYAILSHTWGRE-EDELTYQDLVNGTYKTKDLGYKKLQFCAREAADDGLKYFWIDTCCIDKSS
SAELQEAIGCMFRWYRDSAACYAYLGDVSEDSFCD--VEEYKHEYSLEFEESKWFTRGWTLQELIAPKCVKFYTKEGSFIER----KK----HMVHWIER
ITGIPT--KALQ--GAPLSHFSVDQRMKWAEGRK-------TTRQEDLAYSLLGIFD-------------IQMSLFY----------GEGRERAFQRLMK
KIRKSEGAVGPVI---------------------------------------PEPKAVVLQSNHFESLPYI--ST--MLDETDA------QYRLLMGNKA
NEN-----------GMPDLCAVRRNGTNFQNLEVNLLYGDRNYQNFILRIATPNFTPV--RK------DWTM-TENDGRGPLDFFLADWTGDGILDLVMI
KKFYTLSLSTEVYIFSGS--DQYQTILFQGST-QLTET--DDTWDFGMGRWSAG-EKPDLIAI---KKSNTE---------SKTTEVYILDG--DLHFKT
CKVIPGTPLHETDST--------WDFVVADWN----------GNDA-PDLVAIKKS-ESTTKCTEVYVLS--------GASYFQEFILRAETPLFR--SH
GLF-EFAVADWS------GNGRPDLIAFKKKETA-TNSTEVYVMSQRK----------------------------------------------------
----------------------------------------------------------------------------------------------------

>PC_08K8FD
----------------------------------------------------------------------------------------------------
-------------MRLLQHLGNDSFRLVY-RVDEQIPPYAILSHTWGRE-EDELTYQDLVNGTYKTKDLGYRKLQFCAREAADDGLKYFWIDTCCIDKSS
SAELQEAIGCMFRWYRDSAACYAYLGDVSEDSFHD--VQEYKHYYSREFEESKWFTRGWTLQELIAPKCVKFYTMEGNFIER----KK----HIVDWIEE
ITGIPK--KALQ--GAPLSHFSVDQRMKWAEGRK-------TTRQEDLAYSLLGIFD-------------IQMSLFY----------GEGRERAFQRLKK
KIRKSQGAVGPVI---------------------------------------PEPKAVVLQSDHFESLPYI--ST--MLDETDA------QYRLLMGNKA
NEN-----------GMPDLCAVKRNGTNFQNLEVNLLYGDRNYQNFILRIATPNFTPV--RK------DWTM-TENDGRGPLDFFLADWTGDGILDLVMI
KKFYTLSLSTEVYIFSGS--DQYQTILFQGGT-YLAET--DDTWAFGMEKWRPS-KKPDLIAI---KKSNTA---------SKTTEVYILNG--NDRFKT
LDLNTSTPLHETDST--------WDFVVADWN----------GDSA-PDLVAIKKS-ETTTKCTEVHVLS--------GSSYFQEFILRAETPLSR--SH
GLF-EFAVADWS------GNGRPDLIAFKKKETA-TNSTEVHVMSQRK----------------------------------------------------
----------------------------------------------------------------------------------------------------

>PC_07U3I8
----------------------------------------------------------------------------------------------------
-------------MRLLQHQGNDSFRLVY-RVDEQIPPYAILSHTWGKE-GDEVTFQDLVNETYTE-KEGYRKLQFCAKQAAEDGLDFFWIDTCCIDKTS
SAELQEAIGSMFRWYRDSVECYVYLQDVSDIPLDN--VEEHECKYSLEFEKSRWFTRGWTLQELLAPRCVKFYNSEGRFIEQ----KL----NIVGWIAE
ITGIPS--EALQ--GTPLSHFSIDQRMKWIEGRK-------TTRQEDLAYSLLGIFD-------------IQMSLFY----------GEGRERAFERLKK
KIRKSQGAVVPIH---------------------------------------HEPEAVTLRSEHFKFVLQT--ST--MLHETDA------QYSVLMGNDS
NKP-----------GRPNLCAVKRSGTNFQNLEVDLLFGDHNYQNFVLRIATPNFASV--RE------NWTM-TEQVNSGPMDFFLADWSGNGTLDLVMI
KKFYADAQSTEVHIFSGA--REYREILFQDGT-KLEET--DETWSFGMGRWGQC-ERPDLVAI---KKSNTA---------SGTTEVYILKG--DDRFQT
VKLHTRTALHETDSK--------WDFVVTDWN----------GDGK-PDLVAIKKS-ETNAKCTEVHVLS--------GASSFQEFILRAETPLFK--SL
GLF-EFAVADWS------RDGRPDLIAVKKKQTA-SSTTEVHVMGLTG----------------------------------------------------
----------------------------------------------------------------------------------------------------

>PC_08HUI6
----------------------------------------------------------------------------------------------------
-------------MRLLQHQGNGSFRLVY-RVDEQIPPYAILSHTWGNE-EDEVTFKNLTDETYKK-RKVDRKLQFCAKQAAEDGLDFFWIDTCCVDKSS
SAELQEAIGCMFRWYRNSAECYVYLEDVSADSFEI--WNN---HHSLQFQQSKWFTRGWTLQELLAPKYVKFYTKQGNQIGE----KT----DMVDWIAE
ITGIST--DALR--GTQLSHFSIDQRMKWVEGRR-------TTRQEDLAYSLLGIFD-------------IQMSLFY----------GEGRERAFERLKK
KIRKSQETVGPIP---------------------------------------QEPEPVALLSDHFEFVLHS--RT--MLHETDA------QYSLLMGNDS
NET-----------GKPDLCAVKRGGTNYQNLEVNLLYGAHNYQNFVLRIATPNFTSL--RE------SWTM-TEQVNSGPLDFFLADWSGNGTLDLVMI
KKFYTSTQSTEVRIFAGA--DKLQTIVFEGGT-KLQET--DDIWAFGMGRWGEG-DKLDLIAI---KRFNTA---------SKTTEVYILEG--DDCFKT
VKLHTRTALHETDSK--------WDFVVADWN----------EDGK-PDLVAIKKS-ETTAKRTEVHVLS--------GASSFQEFNLRAETPLFR--SH
GLF-EFAVADWS------KNGKPDLIVLKKKETA-TNTTEVHVMTQLK----------------------------------------------------
----------------------------------------------------------------------------------------------------

>PC_068FG0
----------------------------------------------------------------------------------------------------
-------------MRLLQRQGDDSFRLVY-RVDEQIPPYAILSHTWGNE-EDEVSFKDLINETYRK-RKGYRKLEFCAQQAAEDGLDFFWIDTCCIDKSS
SAELQEAIGCMFRWYRDSAKCYVYLEDVSYDPYES--LPV-----FPEFEKSRWFTRGWTLQELLAPKDVEFYTTETISIGR----KS----QLIDEIAD
ITGIST--EALQ--GTPLSHFSIDQRMKWAEGRN-------TTRQEDLAYSLLGIFD-------------IQMSLFY----------GEGRERAFERLKK
KIRKSQEIVGSVP---------------------------------------QEPELVALRSNHFEFVLHS--PT--MLHETDA------QYSLLMGNDS
NET-----------GKPDLCAVKRGGTNFQNLEINLLYGAYNYQNFVLRIATPNFSLL--RE------NWTM-EEDLSAGPMDFFLADWSGDGTLDLVMI
KKFFTSTQSTEVRIFSGA--DKCQKILFEGGT-KLEET--DETWAFGMGRWGEG-KRPDLVAI---KKSNTA---------SKTTEVYILEG--DDNFKT
VKLHTQNALHETDSK--------WDFVVADWN----------GDGK-PDLVAVKKS-ETATKCTEVHVLS--------GASSFQEFSLRAETPLFK--SH
GLF-EFAVADWT------RNGKPDLIAFKKKRTA-TNNTEVHVMSQLV----------------------------------------------------
----------------------------------------------------------------------------------------------------

>PC_02Z7YT
----------------------------------------------------------------------------------------------------
-------------MRLLQRQGEDSFRLVY-RVDEQIPPYAILSHTWGNE-EDEVSFKDLINGTYRK-RKGYRKLEFCAQQAAEDGLDFFWIDTCCIDKSS
SAELQEAIGCMFRWYRVSAKCYVYLEDVRYDPYES--LPV-----FPEFEKSRWFTRGWTLQELLAPKDVEFYTTETISIGR----KS----QLIDEIAD
ITGIST--EALQ--GTPLSHFSIDQRMKWAEERN-------TTRQEDLAYSLLGIFD-------------IQMSLFY----------GEGRERAFERLKK
KIRKSQETVGSMP---------------------------------------QEPELVALRSNHFEFVLHS--PT--MLHETDA------QYSLLMGNDS
NET-----------GKPDLCAVKRGGTNFQNLEVNLLYGAYNYQSFVLRIATPNFSLL--RE------HWTM-DEDLSAGPMDFFLADWSGDGTLDLVMI
KKFFTSTQSTEVRIFSGA--DKCQKILFEGGT-KLEET--DETWAFGMGRWGEG-KRPDLIAI---KKSNTA---------SKTTEVYILEG--DDNFKT
VKLHAQTALHETDSK--------WDFVVADWN----------GDGK-PDLVAVKKS-ETATKCTEVHVLS--------GASSFQEFSLRAETPLFK--SH
GLF-EFAVADWT------RNGKPDLIAFKKKRTA-TNNTEVHVMSQLV----------------------------------------------------
----------------------------------------------------------------------------------------------------

>PC_04NAX0
----------------------------------------------------------------------------------------------------
-------------MRLLQRQGEDSFRLVY-RVDEQIPPYAILSHTWGNE-EDEVSFKDLINGTYRK-RKGYRKLEFCAQQAAEDGLDFFWIDTCCIDKSS
SAELQEAIGCMFRWYRDSVKCYVYLEDVRYDPYES--LPV-----FPEFEQSRWFTRGWTLQELLAPKDVEFYTTETISIGR----KS----QLIDEIAD
ITGIST--EALQ--GTPLSRFGIDQRMKWAEGRK-------TTRQEDLAYSLLGIFD-------------IQMSLFY----------GEGRERAFERLKK
KIKKSQGTVGSVP---------------------------------------QEPELVALRSNHFEFVLHS--PT--MLHETDA------QYSLLMGNDS
NET-----------GKPDLCAVKRGGTNFQNLEVNLLYGAYNYQNFVLRIATPNFSLL--RE------NWTM-DEDLSAGPMDFFLADWSGDGTLDLVMI
KKFFTSTQSTEVRIFSGT--DKCQKTLFQGGT-KLEET--DDTWAFGMGKWGQG-KRPDLIAI---KKSKTA---------SKTTEVYILDG--DDHFKT
VKLHTQTALHETDSK--------WDFVVADWN----------GDGK-PDLIAIKKS-RTTTKCTEVHVLS--------GASSFQEFILRAETPLFR--SH
GLF-EFAVADWT------RNGKSDLIAFKKRETA-TGNTEVHVMSQLI----------------------------------------------------
----------------------------------------------------------------------------------------------------

>PC_063NZB
----------------------------------------------------------------------------------------------------
-------------MRLLQRQGEDSFRLVY-RVDEQIPPYAILSHTWGNE-EDEVSFKDLINGTYRK-RKGYRKLEFCAQQAAEDGLDFFWIDTCCIDKSS
SAELQEAIGCMFRWYRDSVKCYVYLEDVRYDPYES--LTV-----FPEFEQSRWFTRGWTLQELLAPKDVEFYTTETISIGR----KS----QLIDEIAD
ITGIST--EALQ--GTPLSRFGIDQRMKWAEGRK-------TTRQEDLAYSLLGIFD-------------IQMSLFY----------GEGRERAFERLKK
KIKKSQGTVGSVP---------------------------------------QEPELVALRSNHFEFVLHS--PT--MLHETDA------QYSLLMGNDS
NET-----------GKPDLCAVKRGGTNFQNLEVNLLYGAYNYQNFVLRIATPNFSLL--RE------NWTM-DEDLSAGPMDFFLADWSGDGTLDLVMI
KKFFTSTQSTEVRIFSGT--DKCQKTLFQGGT-KLEET--DDTWAFGMGKWGQG-KRPDLIAI---KKSKTA---------SKTTEVYILDG--DDHFKT
VKLHTQTALHETDSK--------WDFVVADWN----------GDGK-PDLIAIKKS-RTTTKCTEVHVLS--------GASSFQEFILRAETPLFR--SH
GLF-EFAVADWT------RNGKSDLIAFKKRETA-TGNTEVHVMSQLI----------------------------------------------------
----------------------------------------------------------------------------------------------------

>PC_011W2K
------------------MARLT-------------------------SASISTSA-------LLLPFEFTSEHIGARAPLELVCSAHAILLECWRCISP
SRSVVSIVVATPAMRLLQRQGNDSFRLVY-RVDEQIPPYAILSQTWGNE-EDEVTFKDVVDGTYKK-RKGYRKLQFCAKQAAEDGLDFFWIDTCCIDKSS
SAELQEAIGSMFRWYKDSAKCYVYLTDVSTKFFDY--LDQ--------FPESKWFTRGWTLQELLAPKDVEFYTAEAISIGR----KS----ELVHTIAD
TTGIST--EALQ--GTPLSHFSIDQRMKWAEGRK-------TTRQEDLAYSLLGIFD-------------IQMSPFY----------GEGREKAFERLKK
KIRKSQGTVGSVT---------------------------------------QEPELVALRSHHFEFVSHS--PT--MLHETDA------QYSLLMCNDS
NEI-----------GKPDLCAVKRGGTNFRNLEVNLLYGAYNYQNFALRIATPNFTLL--RE------NWIM-TEQSSAGPMDFFLADWSGDGTLDLVMI
KKFFTSTSSTEVRTFSGT--DKCRKILFQGGT-KLEET--DDTWAFGMGKWGQG-KRPDLIAI---KKSNTA---------SKTTEVYILDG--DDHFRT
VKLHTQTALHETDLIVSKLAMLAWEIVLAKVR--------------------------------------------------------------------
HLL-GFGTRLWS------TLLKT-----------------------------------------------------------------------------
----------------------------------------------------------------------------------------------------

>PC_08BVIE
----------------------------------------------------------------------------------------------------
-------------MRLLQRQGNDSFRLVY-RVDEQIPPYAILSHTWGSE-EDEVTFKDVVDGTYKK-RKGYRKLQFCAKQAAEDGLDFFWIDTCCIDKSS
SAELQEAIGSMFRWYKDSAKCYVYLTDVSTKFFDY--LDQ--------FPESKWFTRGWTLQELLAPKDVEFYTTEAISIGR----KS----ELVHTIAD
ITGIST--EALQ--GTPLSHFSIDQRMKWAEGRK-------TTRQEDLAYSLLGIFD-------------IQMSLFY----------GEGREKAFERLKK
KIRKSQEAVGSMP---------------------------------------QEPELVALRSNHFEFVLHS--PT--MLHETDA------QYSLLMGNDS
NET-----------GKPDLCAVKRGGTNFQNLEVNLLYGAYNYQNFVLRIATPNFSLL--RE------NWTM-DEDLSAGPMDFLLADWSGDGTLDLVMI
KKFFTSTQSTEVRIFSGT--DKCQKILFQGGT-KLVET--DETWAFGMGKWGES-KRPDLIAI---KKSDTA---------SKTTEVFILDG--DDHFKT
VKLHTQTALQETDSK--------WDVIVADWD----------GEGK-PDLVAIKKS-ETATKCTEVHVLS--------GASSFQEFSLRAETPLFR--SH
GLF-EFAVADWT------RNGKPDLIAFKKKRTA-TNNTEVHVMSQLV----------------------------------------------------
----------------------------------------------------------------------------------------------------

>PC_03P247
----------------------------------------------------------------------------------------------------
-------------MRLLQRKGNDSFRLVY-RVDEHIPPYAILSHTWGSE-EDEVTFKDVVNGTYKK-RKGYRKLQFCAKQAAEDGLDFFWIDTCCIDKDS
SAELQEAIGSMFRWYKDSAKCYVYLTDVSTKFFDY--LDQ--------FSESKWFTRGWTLQELLAPKDVEFFTTETISIGG----KS----QLIDEIAN
ITGIPE--KALQ--GTPLSHFSIDQRMKWAEGRH-------TTRQEDSAYSLLGIFD-------------IQMSLFY----------GEGREKAFERLKK
KIRKSQKAVDPIP---------------------------------------EKPEPVALRSDHFEFVLHS--PT--MLHETDA------QYSLLMGNDS
NQT-----------GKPDLCAVKRGGTNFQNLEVNLLYGAHNYQNFVLRIATPNFTLL--RE------NWTI-TEQSSAGPMDFFLADWSGDGTLDLVMI
KKFFTSTQSTEIRIFSGA--DKCQKILFQGGT-KLEET--DETWAFGMGKWGEG-KRPDLIAI---KKSNTA---------SKTTEVYVLKG--DDRFKT
VKLHTRTALHETDSK--------WDFVVADWN----------GDGK-PDLVAIKKS-EMASKCTEVHVLS--------GASSFQEFSLRAETPLFR--SH
GLF-EFAVADWT------RNGKPDLIAFKKKGTA-TNHTEVHVMSQLV----------------------------------------------------
----------------------------------------------------------------------------------------------------

>PC_06CF3Z
----------------------------------------------------------------------------------------------------
-------------MRLLQRQGNDSFRLVY-RVDEQIPPYAILSHTWGSE-EDEVIFKDVVDGTYKK-RKGYRKLQFCAKQAAEDGLDFFWIDTCCIDKSG
SAELQEAIGSMFRWYKDSAKCYVYLTDVSTKFFDY--LDQ--------FSESKWFTRGWTLQELLAPKDVEFYTTEAISIGR----KS----QLVSMIAD
ITGIST--KALQ--GTPLSHFSVDQRMKWAEGRK-------TTRQEDLAYSLLGIFD-------------IQMTLYY----------GEGRERAFERLKR
KIRKSQDAVGPIP---------------------------------------QEPKLVVLRSNHFEFVLHS--PT--MLHETDA------QYSLLMGNDS
NET-----------GKPDLCAVKRGGTNFQNLEVNLLYGAYNYQNFVLRIATPNFTLL--RE------DWTR-TRQSSGGPMDFFLADWSGDGTLDLVMI
RKFFTSTQSTEVRIFSGA--DKCQKILFQGST-KLEET--DKTWAFGMGKWGEG-KRPDLIAI---KKSKTA---------SKTTEVYILDG--DDHFKT
VKLHTQTALHETDSE--------WDFVVADWN----------GDGK-PDLVAIKKS-ETNTKCTEVHVLS--------GASSFRIFSLRAETPLFR--SH
GLF-EFAVADWT------RNGKPDLIAFKKKGTA-TNHTEVHVMSQLV----------------------------------------------------
----------------------------------------------------------------------------------------------------

>PC_00BN6R
----------------------------------------------------------------------------------------------------
-------------MRLLQRQGNGSFRLVY-RVDEQIPPYTILSHTWGNE-EDEVTFKDIVDGTYRK-RKGYRKLQFCANKAAEDNLNFFWIDICCIDKSS
SAELQEAIGCMFRWYRNSAECY----------------NN---DHSLQFQESKWFTRGWTLQELLAPGNVKFYTKQGGEIGQ----KS----DMVDWIAE
ITGIPT--DALQ--GTRLSHFSIDQRMKWTEGRR-------TTRQEDLAYSLLGIFD-------------IQMSLFY----------GEGRERAFERLKK
KIRKSQGAVGPML---------------------------------------RRPGPVALRSNHFEFVLHS--PT--MLHETDT------QYSLLMGNDS
NEI-----------GKPDLCAVKRGGTNYQNLEVKLLYGAHNYQNFVFRIATPNVTSS--RE------RWTM-TQQVNFEPLHFILADWSGDGILDLVMI
KKFYTSTQSTEVCIFAGA--DKLQTILFESST-KLEET--DDTWAFGMGRWGEG-DKTDLIAI---KTSNTA---------SKTTEVYILKG--DDRFKT
VKLHTRTALHETDSK--------WNFVVADCN----------RDGK-PDLVAIKKS-ETTAKRTKVHILS--------GASSFQEFILRAGTPLFR--SH
GLF-EYAVADWS------RNGKPDLIALKKRETA-ANTTEVHVMSQLK----------------------------------------------------
----------------------------------------------------------------------------------------------------

>PC_07MUMX
----------------------------------------------------------------------------------------------------
-------------MRLLQHLGNDSFRLVY-RVDEQIPPYAILSHTWGRE-EDELTYQDL-----------------------------------------
----------------------------------------YKHEYSLEFEESKWFTRGWTLQELIAPKCVKFYTKEGNFIER----KK----HMVHWIER
ITGIPT--KALQ--GAPLSQFSVDQRMKWAEGRK-------TTRQEDLAYSLLGIFD-------------IQMSLYY----------GEGRERAFQRLKK
KITKSQGAVGPVV---------------------------------------PEPKAVVLRSNHFESLPYI--ST--MLDETDA------QYRLLMGNKA
NEN-----------GMPDLCAVKRNGTNFQNIEVNLLYGDRNYQNFILRIATPNLTPV--RK------DWPM-SENVEQGSLDFFFADWTGDGVLDLVMI
KKFYTFTISTEVYILSGS--DQYQTILFQGGT-QLMET--DDAWAFGMGRWSGG-EKPDLIAI---KKSNTE---------SKTTEVYILNG--DDRFET
IELHARTALHETDSK--------WDFVVADWN----------GDGK-PDLVAIKKS-ETTTKCTEVHVLS--------GASYFQEFILRAETPLSR--SH
GLF-EFAVADWS------RNGRPDLIAFKKKETA-TNSTEVHVMSQRK----------------------------------------------------
----------------------------------------------------------------------------------------------------

>PC_02CLRX
----------------------------------------------------------------------------------------------------
-----------------------------------MPEYAILSHTWGED-KDEVTFDDITKGTGTT-KIGYRKLQFCAEQAALHKLYYFWIDTCCINKDS
STELQEAIISMFKC-----------------------------------RASRWFKREWTLQELIAPKCVEFY--SADGKWL-G-SKSS----RAQEIAK
ITRIPT--EALQLQERTLSQFSIDERMRWVQGRE-------TKRGEDMAYSIMGIFD-------------IEMTLLY----------GEGKEKAVDRLRR
KIRRLQGNGRG-----------------------------------------HRLEEIVLKRNHFKFVLQI--GT--MLQEAGN------QFSLVMGDSS
-KE-----------GPPDLIAVSETGTRDENIEVNVVHGAGNCQIFLLRIATTDFTPL--L-------SWTK--------QLDFTLTDWNGDDTLDLVVI
KKSHTTTNSTEVYILSGA--SNFQHILLQTGK-KLEQT--DNTWTFGMGKWATG-EQSDLFAI---NKE------------SNPPEVYVLRG--NDNFQS
IILHAEINLDTANAD--------FDFLVTD----------------------------------------------------------------------
----------------------------------------------------------------------------------------------------
----------------------------------------------------------------------------------------------------

>PC_0288PN
----------------------------------------------------------------------------------------------------
-----------------------------------MPEYAILSHTWGED-KDEVTFDDITKGTGTT-KIGYRKLQFCAEQAALHKLYYFWIDTCCINKDS
STELQEAIISMFKW----------------------------------------YRDSTKCYVYLTDVSVDSSAERADGLKENGHSKSSLLRNASNSILQ
TANGLG--ANHPLQERTLSQFSIDERMRWVQGRE-------TKRGEDMAYSIMGIFD-------------IEMTLLY----------GEGKEKAVDRLRR
KIRRLQGNGRG-----------------------------------------HRLEEIVLKRNHFKFVLQI--GT--MLQEAGN------QFSLVMGDSS
-KE-----------GPPDLIAVSETGTRDENIEVNVVHGAGNCQIFLLRIATTDFTPL--L-------SWTK--------QLDFTLTDWNGDDTLDLVVI
KKSHTTTNSTEVYILSGA--SNFQHILLQTGK-KLEQT--DNTWTFGMGKWATG-EQSDLFAI---NKE------------SNPPEVYVLRG--NDNFQS
IILHAEINLDTANAD--------FDFLVTD----------------------------------------------------------------------
----------------------------------------------------------------------------------------------------
----------------------------------------------------------------------------------------------------

>PC_03ZX5Z
----------------------------------------------------------------------------------------------------
-------------MRLLQLGEGDELLLTR-DLINHTLPYAILSHTWGQGDDDEVLFHDIINKTGKH-KPGYQKILFCGRQARRDGLDYFWVDTCCIDKTS
SAELSEAINSMYRWYQNAQRCYVYLSDVLPSSGPS---EKDLSHWKPSFHQSRWFNRGWTLQELIAPRHVSFFSSDGGWLGD----KQ----SLEQEIHK
ITSIPV--PALQ--GVSLSTFDTEERISWSVHR-------TTTRAEDKAYSLLGILG-------------IHMPLIY----------GEGEESFDRLRAA
LSSQTFGKSQATQTTGLDSQADLRKLLLEDQ--SIY---SHFSQRFL-------LENFDIAGPYQRRALST--GT--QFHPED-------NGIWTFSK--
----------------ADLVFIKTKNTTNGKVEVHRSTFDSRFQDKI-SIESCFNI-E-DNG------TWL---------M-----QDYTGDGTPDLVYI
KTKNTPDGNVEIHAASGD--TGYKQLH-HRRT-NMR-TE--DDGTWTMDS------NGDLVYI---KTRNTG---------SGKIEVHVLSK--ASNYQT
FSVHQATTFNI--ENDGV-----WCIQRSPWLSNGSEQATGSAPSRYNDLYYVKTN-NTGTGTVEVHMAT--------GCSDWSQHVIHVGSNFLL-EDD
GFW---LMAYITQ--QGADQQHPDLVYIKTRNTG-SGSVEVHVNRY------------------------------------------------------
----------------------------------------------------------------------------------------------------

>PC_050MF3
----------------------------------------------------------------------------------------------------
-----------------------------------------------------------MKGTGKS-KPGYEKIRFCAKQTASDDLQFFWGDTCCIDKSS
SAELSEAINFMFRWYRNAAKCYAYLSDVSIGGSVG-DAPSSQQTWQTAFRRSRWFARGWTIQELIAPIHVEFFSLEGERLGD----KM----SMLDEIQS
ITGISF--DALE--GTPLSRFGVNERMSWATGRK-------TKREEDAAYSLLGIFD-------------VYMPLIY----------GEGRRKAFTRLQR
EVD-EC--------------------------------------------------WRDRGSDLFEFILQT--VT--ALHETDD------TFKFLICDMN
-KD-----------GRPDLVAIKMSGIGSNRTEVWVLSGASGFQKMTSKIETG--H----------------------------------HETTPDLVVI
KKNGTGTNSTEVHILSGP--FNFQEFILQTGT-VLHET--DDTFTFGMGK--------------------------------------------------
----------------------------------------------------------------------------------------------------
----------------------------------------------------------------------------------------------------
----------------------------------------------------------------------------------------------------

>PC_0355CM
----------------------------------------------------------------------------------------------------
-------------MRLLKFESDGELSLDE-FAEDNIPPYTILSHTWGED-RDEVTFRDLMKGTGKS-KPGYEKIRFCAKQTASDDLQFFWGDTCCIDKSS
SAELSEAINFMFRWYRNAAKCYAYLSDVSIGGSVG-DAPSSQQTWQTAFRRSRWFARGSTIQELIAPIHVEFFSLGGERLGD----KM----SMLDEIQS
ITGISF--DALE--GTPLSRFGVNERMSWATGRK-------TKLEEDAAYSLLGIFD-------------VYMPLIY----------GEGRRKAFTRLQR
EID-EC--------------------------------------------------WRDRGSDLFEFILQT--VT--ALHESDD------TFKFLICDMN
-KD-----------GRPDFVAIKMSGISSNRTEVWVLSGASGFQKMTSKIETG--H----------------------------------HETTPDLVVI
KKNGTGTNSTEVHILSGP--FNFQEFILQTGT-VLHET--DDTFTFGMGK--------------------------------------------------
----------------------------------------------------------------------------------------------------
----------------------------------------------------------------------------------------------------
----------------------------------------------------------------------------------------------------

>PC_0574H6
----------------------------------------------------------------------------------------------------
-------------MRLLTVANDGELRLAD-FVGDYIPPYTILSHTWGKD-SEEVTFQDMAEGKGKN-KLGYQKLRFCEKQSANDNIQFFWIDTCCIDKTS
SAELSEAINSMYHWYRDADKCYVYLSDVSINGSVG-SSLFSQQTWETAFRESRWFTRGWTLQELVAPSCVEFYSLEGERLGD----RA----SMIQEIED
ITGINM--EALQ--GSPLSRFGFEERMSWARGRE-------TKL--------------------------------------------------------
----------------------------------------------------------------------------------------------------
--------------------------------------------------------------------TTAT--------HYDFALADWDGDKVLDLIVI
KKGSTDTKTTEVYILSGA--SNFQDIILQTRT-ALHET--DDTWAFSMGRWNAG-RKPDLFAI---KKSSTG---------TNSTEVHILSG--ASGFQK
FILQTGTCLHETDDA--------FDFAVADWN----------ADGC-PDLVVVWKS-NDSDRYSLLHVLS--------GASTYQDFMLHAEIPLLD--TL
GMY-EFMVTEWT------RNGRLDLVGVRKSETG-TNSTEVHIMTGL-----------------------------------------------------
----------------------------------------------------------------------------------------------------

>PC_07WFQP
----------------------------------------------------------------------------------------------------
-------------MRLLKRTLDGKISLTENLVGGNIPPYAILSHTWGPD-IEEVTYKDMVEGIGND-KVGYEKIRFCAEQARCDGLRFFWVDTCCIDKSN
YTELSEAINSMFRWYQRAARCYVYLSNLSITGPEQ-DSEESDLLWESDFRGSRWFTRGWTLQELLAPVSVEFFTRDGRRLGD----KI----SLERQIHE
ITGISV--AALR--GSPLSQFEVGERLKWAEARQ-------TTREEDWVYCLLGIFG-------------IFMPLIY----------GEGREYAVRRLRK
EIDDALIREHASER-TT------------------------------------RLDDSGLRSG-------------------------------------
--------------DALSLFFVKTRDPGSGMVEVHVADQATSYGP------------P--RR------HFVSAYHQEDGGNGTWVIRD------YCLYFV
KTRNAESGTIELHRVTRS--SDFNIFDIHTPT-AFSLS--DA----DNGTWTVD--GEDLYFI---KTKNTD---------SGKIEVHRTS---HANYRE
FDLQVATALPESEGDNGT-----WRV----FN---------------GDLYFIKYHNTTSPNDVEVHVLY--------GGRNYSQVTDYKT-------WF
NVR-DGPLGTWD------IGKNGDLYFIKLQNIG-SQKVEVYRA--TAASKYREVHQSLSW---------------------------------------
----------MSEADGSNGIWCMSDF--------------------------------------------------------------------------

>PC_02R4FR
----------------------------------------------------------MRDNRAAMPPQLPGCHLAESSLLSQLIQP---NLKKISIKTN
SVSYLFIEKLVGLMRLLETNDTGEFSLTR-DFVVDIPRYAILSHTWGND-TEEVTFKDIKDGTGKV-KAGYKKIQFCGEQAERDGIPYFWVDTCCIDKTN
NSELTEAINSMFRWYSNAEKCYAYLSDVSSSTIDN-NDSSNQPPWESAFRRSKWFTRGWTLQELIAPTSVEFFSKDWQKLGD----KA----SLRQYIHE
ITGISV--KALE--RVSLSDFSVDERFSWAEKR-------VTTRIEDNAYSLLGIFD-------------IYMGLIY----------GEGRENALRRLRQ
KIDKALKD-----------------S------------------------------VKPNRTPYQTRLLKT--SS--TFAQEN-------NGYWQLID-T
TGD-----------GKPDLIYIKNKNTGSGYVEIHIASSYSNFQTRILEIATTFFE-E-DSG------TWC---------L-----FKSSNSVLPDLIYI
KTRDTPTGRVEVHIASGA--SMYKQRTLEVAT-SFE-NEDEQDGQWNLYDYNGD-GKPDLVYF---KTGNTG---------TETTEVFVASG--SSNYQE
RLISTGTVFPME--NNGF-----WQLGPYSIN---------------GDLIYIKDA-NTGTGTIEVHVAS--------RASGYQTKLLGVGSTFSQ-EQN
GFW---QLIDFN------ADGKLDLTYIKYQNTE-SDTVEIHVASGWFWDR-------------------------------------------------
----------------------------------------------------------------------------------------------------

>PC_05Z20W
-----------------------------------------------------------------MPPQLPGCHLAESSLLSQLIQP---NLKKISIKTN
SVSYLFIEKLVGLMRLLETNDTGEFSLTR-DFVVDIPRYAILSHTWGND-TEEVTFKDIKDGTGKV-KAGYKKIQFCGEQAERDGIPYFWVDTCCIDKTN
NSELTEAINSMFRWYSNAEKCYAYLSDVSSSTIDN-NDSSNQPPWESAFRRSKWFTRGWTLQELIAPTSVEFFSKDWQKLGD----KA----SLRQYIHE
ITGISV--KALE--RVSLSDFSVDERFSWAEKR-------VTTRIEDNAYSLLGIFD-------------IYMGLIY----------GEGRENALRRLRQ
KIDKALKD-----------------S------------------------------VKPNRTPYQTRLLKT--SS--TFAQEN-------NGYWQLID-T
TGD-----------GKPDLIYIKNKNTGSGYVEIHIASSYSNFQTRILEIATTFFE-E-DSG------TWC---------L-----FKSSNSVLPDLIYI
KTRDTPTGRVEVHIASGA--SMYKQRTLEVAT-SFE-NEDEQDGQWNLYDYNGD-GKPDLVYF---KTGNTG---------TETTEVFVASG--SSNYQE
RLISTGTVFPME--NNGF-----WQLGPYSIN---------------GDLIYIKDA-NTGTGTIEVHVAS--------RASGYQTKLLGVGSTFSQ-EQN
GFW---QLIDFN------ADGKLDLTYIKYQNTE-SDTVEIHVASGWFWDR-------------------------------------------------
----------------------------------------------------------------------------------------------------

>PC_00RUZS
-----------------------------------------------------------------MPPQLPGCHLAESSLLSQLIQP---NLKKISIKTN
SVSYLFIEKLVGLMRLLETNDTGEFSLTR-DFVVDIPRYAILSHTWGND-TEEVTFKDIKDGTGKV-KAGYKKIQFCGEQAERDGIPYFWVDTCCIDKTN
NSELTEAINSMFRWYSNAEKCYAYLSDVSSSTIDN-NDSSNQPPWESAFRRSKWFTRGWTLQELIAPTSVEFFSKDWQKLGD----KA----SLRQYIHE
ITGISV--KALE--RVSLSDFSVDERFSWAEKR-------VTTRIEDNAYSLLGIFD-------------IYMGLIY----------GEGRENALRRLRQ
KIDKALKD-----------------R-----------------------------------------------------------------------S-T
TGD-----------GKPDLIYIKNKNTGSGYVEIHIASSYSNFQTRILEIATTFFE-E-DSG------TWC---------L-----FKSSNSVLPDLIYI
KTRDTPTGRVEVHIASGA--SMYKQRTLEVAT-SFE-NEDEQDGQWNLYDYNGD-GKPDLVYF---KTGNTG---------TETTEVFVASG--SSNYQE
RLISTGTVFPME--NNGF-----WQLGPYSIN---------------GDLIYIKDA-NTGTGTIEVHVAS--------RASGYQTKLLGVGSTFSQ-EQN
GFW---QLIDFN------ADGKLDLTYIKYQNTE-SDTVEIHVASGWFWDR-------------------------------------------------
----------------------------------------------------------------------------------------------------

>PC_01OO0S
----------------------------------------------------------------------------------------------------
-------------MRLLENNDDGEVRLTK-NFVVDIPRYAILSHTWGTD-EEEVTFRDMIEGIGKS-KAGYKKIRFCGEQAERDGIQYFWVDTCCIDKSN
NSELTEAINSMFRWYSDAAKCYVYLSDVSSSTTSDNDHNSHQSSWEPAFRRSKWFTRGWTLQELIAPVSVDFFSKEWEKLGD----KT----SLKQYIHE
ITGISV--KALE--RVSLSDFTVDERFSWAEKR-------MTTRIEDKAYSLLGIFE-------------IYMTLIY----------GEGRENALRRLRQ
KIDKALKN-----------------S------------------------------VNSNRAPYQTRLLKI--DS--TFAQED-------NGYWQLVD-A
TGD-----------GKPDLVYIKNKNTGSGYVEIHIASSYSNFQTRILEVATTFVE-E-DNG------TWR---------L-----FKSSNSALPDLIYI
KTQDTPSGKVEIHIASGA--SMYTSRNLEVVT-SFE-NEKKQDGQWNVYDYNGD-GKPDLVFI---KTRNTG---------TGTTEVFVASG--SSDYQE
RLVSTGTVFPIEDENNGF-----WQLGPYSIN---------------GDLIFIKDA-NAGTGTIEVHVAS--------RASGYQNKLLGVGSTFAQ-EQN
GFW---QLIDFN------ADGKLDLTYIKDQNTE-SDAVEVHVASGWFWDR-------------------------------------------------
----------------------------------------------------------------------------------------------------

>PC_056URQ
----------------------------------------------------------------------------------------------------
-------------MRLLENNDNGEVRLTK-NLVVDIPRYAILSHTWGTD-EEEVTFKDMIEGIGKS-KAGYKKIHFCGEQAERDGIQYFWVDTCCIDKSN
NSELTEAINSMFRWYSDAEKCYVYLSDVSSSTTSDNDHDSHQPSWESAFRRSKWFTRGWTLQELIAPVSVEFFSKEWEKLGD----KT----SLKQHIHE
ITGISV--KALE--RVSLSDFTVDERFSWAEKR-------MTTRIEDNAYSLLGIFE-------------IYMTLIY----------GEGRDNALRRLRQ
KIDKALKN-----------------S------------------------------ANSNRFPYQTRLLKI--DS--TFAQED-------NGYWQLID-A
TGD-----------GKPDLVYIKNKNTGSGYIEIHIASSYSNFQTRILEVATTFVE-E-DNG------TWR---------L-----FKSSNSALPDLIYI
KTQDTPSGKVEVHIASGA--SMYTSRSLEVVT-SFE-NEKKQDGQWSVYDYNGD-GKPDLVFI---KTRDTG---------TGTTEVFVASG--SSNYQE
RLISTGTIFPIEDENNGF-----WQLGPYSMN---------------GDLIYIKDA-NTGTGTIEVHIAS--------RASGYQTKLLGVGSTFAQ-EKD
GFW---QLIDFN------ADGKLDLTYIKYKNTK-RNTIEVYVASGWFWNR-------------------------------------------------
----------------------------------------------------------------------------------------------------

>PC_03Z0FU
MPCELQAASTIYEIPFRYQSRTVFGSKRTTCCSNPYETFSDQHSNDQEFFSIDRQGLLMRDNRAAMPPQLPGCHLAESSLLSQLIQP---NLKKISIKTN
SVSYLFIEKLVGLMRLLETNDTGEFSLTR-DFVVDIPRYAILSHTWGND-TEEVTFKDIKDGTGKV-KAGYKKIQFCGEQAERDGIPYFWVDTCCIDKTN
NSELTEAINSMFRWYSNAEKCYAYLSDVSSSTIDN-NDSSNQPPWESAFRRSKWFTRGWTLQELIAPTSVEFFSKDWQKLGD----KA----SLRQYIHE
ITGISV--KALE--RVSLSDFSVDERFSWAEKR-------VTTRIEDNAYSLLGIFD-------------IYMGLIY----------GEGRENALRRLRQ
KIDKALKD-----------------S------------------------------VKPNRTPYQTRLLKT--SS--TFAQEN-------NGYWQLID-T
TGD-----------GKPDLIYIKNKNTGSGYVEIHIASSYSNFQTRILEIATTFFE-E-DSG------TWC---------L-----FKSSNSVLPDLIYI
KTRDTPTGRVEVHIASGA--SMYKQRTLEVAT-SFE-NEDEQDGQWNLYDYNGD-GKPDLEPSFLWKIMDSG---------NLDPIVLMEI---------
----------------------------------------------------------------------------------------------------
----------------------------------------------------------------------------------------------------
----------------------------------------------------------------------------------------------------

>PC_02GHVF
----------------------------------------------------------------------------------------------------
-------------MRLLENNDNGEVRLTK-NSVVDIPRYAILSHTWGTD-EEEVAFKDIIEGIGKS-KAGYKKIHFCGEQAKRDGIRYFWVDTCCIDKSN
NSELTEAINSMFHWYRDAEKCYVYLSDVSSST-RNNDQNSHQPSWESAFRRSKWFTRGWTLQELIAPISVEFFSKEWERLGD----KT----SLKQYIHE
ITGISV--KALE--RVSLSDFTVDERFSWAEKR-------MTTRIEDNAYSLLGIFD-------------IYMTLIY----------GEGRENALRRLRH
KIDKALKN-----------------S------------------------------VNPNRAPYQTRLLKI--DS--TFAQED-------NGYWQLID-A
TGD-----------GKPDLVYIKNKNTGSGYVEIHIASSYSNFQTRILEVATTFVE-E-DNG------TWR---------L-----FKSSNSALPDLIYI
KTQDTPSGKVEVHIASGA--SMYKTRSLEVTT-SFQ-NENKQDGQWNVYDYNGD-GKPDLVFI---KTENTG---------TGTTEVFVASG--SSNYQE
RLISTGTVFPIE--NNRF-----WQLGPYSIN---------------GDLIYIKDA-NTVTGTIEVHIAS--------RASGYQTKLLGVGSTFAQ-EQN
GFW---QLIDFN------ADGKLDLTYIKFQNAE-SNTVEIHVASGWF----------------------------------------------------
----------------------------------------------------------------------------------------------------

>PC_06YT81
----------------------------------------------------------------------------------------------------
-------------MRLLRVGNEGEFSLAE-FVGDNIPPYTILSHTWGED-CEEVTFKDLVEGTGKS-KLGYEKIRFCGKQSANDNLQFFWVDTCCIDKSS
SAELLEAINSMFHWYHNAAKCYAYLSDVSISDSVR-NTLSSQQTWKTAFRHSRWFTRGWTLQELVAPTCVEFFSLEGERLGD----KE----SMVQEIQE
ITGISI--QALQ--GSPLSRFGVDERMSWARSRD-------TKREEDAAYSLLGIFG-------------VHMPLIY----------GEGRRNAFIRLKR
EIQ-ES--------------------------------------------------SRNYGSELFEFVLQT--GT--TLHETDD------TVKFLMGDMN
-KD-----------GRPDLVAVKMSGTSSNSTEVYILSGASGFKTFLTQTG----TGL--HE------TSTA--------HFDFALTDWNGDNTLDLVVI
KKNGTDTKSTEVQILSGA--SNFQSFILQTGT-ALQET--DDTFAFAMGKWDAA-SKPDLFAI---KKSKTG---------TKSTEMHVLSG--ASGFQK
FILQTGTGLHETDAT--------FDFAVADWN----------ADGC-PDLVVVKKS-NTSSGSTELHVLS--------GASNYKNFILHSETALHR--TL
GMF-EFMVADWT------RDGRLDLVAIKKRNTA-SHSTEVHIMGGRG----------------------------------------------------
----------------------------------------------------------------------------------------------------

>PC_01Y2YF
----------------------------------------------------------------------------------------------------
-------------MRLLRVGNDGEFSLAE-FVGDSIPPYTILSHTWGED-CEEVTFKDLVEGTGKS-KLGYEKIRFCGKQSANDNLQFFWVDTCCIDKSS
SAELLEAINSMFHWYHNAAKCYAYLSDVSISDSVR-NTLSSQQTWKTAFRHSRWFTRGWTLQELVAPTCVEFFSLEGERLGD----KE----SMVQEIQE
ITGISI--QALQ--GSPLSRFGVDERMSWARSRD-------SKREEDAAYSLLGIFG-------------VHMPLIY----------GEGRRNAFIRLKR
EIQ-ES--------------------------------------------------SRNYGSELFEFVLQT--GT--TLHETDD------TVKFLMGDMN
-KD-----------GRPDLVAVKMSGTSSNSTEVYILSGASGFKTFITQTG----TGL--HE------TSTA--------HFDFALTDWNGDNTLDLVVI
KKNGTDTKSTEVQILSGA--SNFQSFILQTGT-ALQET--DDTFAFAMGKWDAA-SKPDLFAI---KKSKTG---------TKSTEMHILSG--ASGFQK
FILQTGTGLHETDVT--------FDFAVADWN----------ADGC-PDLVVVKKS-NTSSGSTELHVLS--------GASNYKNFILHSETALHR--TL
GMF-EFMVADWT------RDGGLDLVAIKKRNTE-SHSTEVHIMGGRG----------------------------------------------------
----------------------------------------------------------------------------------------------------

>PC_07KGTE
----------------------------------------------------------------------------------------------------
-------------MRLL-SAVDGELSLTE-FVGDNIPPYTILSHTWGKD-NEEVTFHDMIEGKGKS-KIGYEKLRFCERQSAKDNIDFFWVDTCCIDKSS
SAELSEAINSMFRWYHNAVKCYVYLPDVSIR-----DTSSSQQTWQTTFRQSRWFTRGWTLQELVAPTCVEFFSLEGERLGD----RE----MMVQVIQE
ITNISM--DALQ--GSPLSRFGFEERMSWARGRE-------TKREEDAAYSLLGIFG-------------VHIPLVY----------GEGRRNAFIRLQR
EVH-ES--------------------------------------------------SRSYGSEVFEFVFQD--GT--ALHEIDD------TFTCLMGDIN
-RD-----------GWPDLVAVKSSGTISNSIEVCILSGASRFKTFITPIGTG--TGV--LT------TPNA--------HYDFALTDWNGNRTLDLVVI
KKSCTDTKSTEVWILSGA--SKFKNVILQTGT-ALHET--DETWDFAMGRWSAG-KRPDLFAI---KKSNTG---------TKSTEVHVLSG--AALFQK
FILQTGTGLHETDET--------WDFAVADWN----------ADGC-PDLVAVKMA-NDENICSSVHVLS--------GASNYQHFILHSEIPLYD--TL
GMF-EFMVAEWT------RNGRLDLVGIRKSKTG-TTSTEVHIMAGRG----------------------------------------------------
----------------------------------------------------------------------------------------------------

>PC_03AMSI
----------------------------------------------------------------------------------------------------
-------------MRLLTVANDGELRLAD-FVGDYIPPYTILSHTWGKD-SEEVTFQDMAEGKGKN-KLGYQKLRFCEKQSANDNIQFFWIDTCCIDKTS
SAELSEAINSMYHWYRDADKCYVYLSDVSINGSVG-SSLFSQQTWETAFRESRWFTRGWTLQELVAPSCVEFYSLEGERLGD----RA----SMIQEIED
ITGINM--EALQ--GSPLSRFGFEERMSWARGRE-------TKREEDAAYSLLGVFG-------------VHMPLVY----------GEGRRNAFIRLQR
VIQ-ES--------------------------------------------------ARNFGFEGFHFILQR--GT--ALHETDE------AFRFLMGDMN
-RD-----------GCPDLVAIKSRDTTSSMIELSVFSGASLFRTYISETV----IGL--PV------TTAT--------HYDFALADWDGDKVLDLVVI
KKGSTDTKTTEVYILSGA--SNFQDIILQTGT-ALHET--DDTWAFSMGRWNAG-RKPDLFAI---KKSSTG---------TNSTEVHILSG--ASGFQK
FILQTGTCLHETDDA--------FDFAVADWN----------ADGC-PDLVVVWKS-NDSNRYSLLHVLS--------GASTYQDFMLHAEIPLLD--TL
GMY-EFMVTEWT------RNGRLDLVGIRKSETG-TNSTEVHIMTGL-----------------------------------------------------
----------------------------------------------------------------------------------------------------

>PC_00JZTD
----------------------------------------------------------------------------------------------------
-------------MRLLTVANDGELRLAD-FVGDYIPPYSILSHTWGKD-SEEVTFQDMVEGKGKN-KLGYQKLRFCEKQSANDNIQFFWIDTCCIDKTS
SAELSEAINSMYHWYRDADKCYVYLSDVSINGSVG-SSLFSQQTWETAFRESRWFTRGWTLQELVAPSCVEFYSLEGERLGD----RA----SMIQEIED
ITGINT--EALQ--GSPLSRFGFEERMSWARGRE-------TKREEDAAYSLLGVFG-------------VHMPLVY----------GEGRRNAFIRLQR
VIQ-ES--------------------------------------------------ARNFGSEGFHFILQR--GT--ALHETDE------AFRFLMGDMN
-RD-----------GCPDLVAIKSRDTTSSMIELSVFSGASLFRTYISETV----IGL--PV------TTAT--------HYDFALADWDGDKVLDLVVI
KKGSTDTKTTEVYILSGA--SNFQDIILQTRT-ALHET--DDTWAFSMGRWNAG-RKPDLFAI---KKSSTG---------TNSTEVHILSG--ASGFQK
FILQTGTCLHETDDA--------FDFAVADWN----------ADGC-PDLVVVWKS-NNSNRYSLLHVLS--------GASTYQDFMLHAEIPLLD--TL
GMY-EFMVTEWT------RNGRLDLVGIRKSETG-TNSTEVHIMTGL-----------------------------------------------------
----------------------------------------------------------------------------------------------------

>PC_06J1LT
----------------------------------------------------------------------------------------------------
-------------MRLLTVANDGELRLAD-FVGDYIPPYTILSHTWGKD-SEEVTFQDMVEGKGKN-KLGYQKLRFCEKQSANDNIQFFWIDTCCIDKTS
SAELSEAINSMYHWYRDADKCYVYLSDVSINGSVG-SSLFPHQTWETAFRQSRWFTRGWTLQELVAPSCVEFYSLEGERLGD----RE----SMIQEIED
ITGINT--EALQ--GSPLSRFGFEERMSWARGRE-------TKREEDAAYSLLGVFG-------------VHMPLVY----------GEGRRNAFIRLQR
VIQ-ES--------------------------------------------------ARNFGSEGFHFILQR--GT--ALHETDE------RFRFLMGDMN
-RD-----------GCPDLVAVKSRDTTSSMIELSVFSGASLFRTYISETV----IGV--PV------TTTT--------QYDFALADWDGDKTLDLVVI
KKGSTDTKTTEVCILSGA--SNFQDIILHTGT-ALHET--DDTWAFSMGRWNAG-RKPDLFAI---KKSSTG---------TNSTEVHVLSG--ASGFQK
FILQTGTCLHETDDA--------FDFAVADWN----------ADGC-PDLVVVWKS-NDSNRYSLLHVLS--------GASTYQDFMLHAEIPLLD--TL
GMY-EFMVTEWT------RNGRLDLVGIRKSETG-TNSTEVHIMTGL-----------------------------------------------------
----------------------------------------------------------------------------------------------------

>PC_01X7B2
----------------------------------------------------------------------------------------------------
-------------MRLLTVANDGELRLAD-FVGDYIPPYTILSHTWGKD-SEEVTFQDMVEGKGKN-KLGYQKLRFCEKQSANDNIQFFWIDTCCIDKTS
SAELSEAINSMYHWYRDADKCYVYLSDVSINGSVG-SSLFPDQTWETAFRQSRWFTRGWTLQELVAPSCVEFYSLEGERLGD----RE----SMIQEIED
ITGINT--EALQ--GSPLSRFGFEERMSWARGRE-------TKREEDAAYSLLGVFG-------------VHMPLVY----------GEGRRNAFIRLQR
VIQ-ES--------------------------------------------------ARNFGSEGFHFILQR--GT--ALHETDE------RFRFLMGDMN
-RD-----------GCPDLVAVKSRDTTSSMIELSVFSGASLFRTYISETV----IGV--PV------TTTT--------QYDFALADWDGDKTLDLVVI
KKGSTDTKTTEVCILSGA--SNFQDIILHTGT-ALHET--DDTWAFSMGRWNAG-RKPDLFAI---KKSRTG---------TNSTEVHVLSG--ASGFQK
FILQTGTCLHETDDA--------FDFAVADWN----------ADGC-PDLVVVWKS-NDSNRFSLLHVLS--------GASTYQDFMLHAEIPLLD--TL
GMY-EFMVTEWT------RNGRLDLVGIRKSETG-TNSTEVHIMTGL-----------------------------------------------------
----------------------------------------------------------------------------------------------------

>PC_06EDOA
----------------------------------------------------------------------------------------------------
-------------MRLLTVANDGELRLAD-FVGDYIPPYSILSHTWGKD-SEEVTFQDMVEGKGKN-KLGYQKLRFCEKQSANDNIQFFWIDTCCIDKTS
SAELSEAINSMYHWYRDADKCYVYLSDVSINGSVG-SSLFPQQTWETAFRESRWFTRGWTLQELVAPSCVEFYSLEGERLGD----RA----TMIQEIED
ITGINT--EALQ--GSPLSRFGFEERMSWARGRE-------TKREEDAAYSLLGVFG-------------VHMPLVY----------GEGRRNAFIRLQR
VIQ-ES--------------------------------------------------ARNFGSEGFHFILQR--GT--ALHETDE------AFRFLMGDMN
-RD-----------GCPDLVAIKSRDTTSSMIELSVFSGASLFRTYISETV----IGL--PV------TTAT--------HYDFALADWDGDKVLDLVVI
KKGSTDTKTTEVYILSGA--SNFQDIILQTRT-ALHET--DDTWAFSMGRWNAG-RKPDLFAI---KKSSTG---------TNSTEVHILSG--ASGFQK
FILQTGTCLHETDDA--------FDFAVADWN----------ADGC-PDLVVVWKS-NDSNRYSLLHVLS--------GASTYQDFMLHAEIPLLD--TL
GMY-EFMVTEWT------RNGRLDLVGIRKSETG-TNSTEVHIMTGL-----------------------------------------------------
----------------------------------------------------------------------------------------------------

>PC_03VN6M
----------------------------------------------------------------------------------------------------
----------------------------------------------------------MVEGKGKN-KLGYQKLRFCEKQSANDNIQFFWVDTCCIDKTS
SAELSEAINSMYHWYRDADKCYVYLSDVSINGSVG-SSLSSQQTWETAFRQSRWFTRGWTLQELVAPSCVEFFSLEGQRLGD----RE----SLIQEIED
ITGINT--EALR--GSPLSRFGFEERMSWARGRE-------TKREEDAAYSLLGVFG-------------VHMPLVY----------GEGRRNAFIRLQR
MIQ-ES--------------------------------------------------ARSFGSEGFHFILQR--GT--ALHETDD------TFRFLMGDMN
-RD-----------GCPDLVAVKSRHTISNMIELSVFSGASLFRKYISQTV----VRV--PV------TMET--------HYDFALADWDGDKTLDLVVI
KKGSTDTKTTEVCILSGA--SNFQDIILQTGT-ALHET--DDTWAFSMGRWNAG-RKPDLFAI---KKSSTG---------TNSTEVHVLSG--ASGFQK
FILQTGTCLHETDAA--------FDFAVADWN----------ADGC-PDLVVVWKS-NDSNRYSLVHVLS--------GASTYQDFMLHAEIPLLD--TL
GMY-EFMVTEWT------RNGRLDLVAIRKSKTG-TNSTEVHIMTGQ-----------------------------------------------------
----------------------------------------------------------------------------------------------------

>PC_0638QI
----------------------------------------------------------------------------------------------------
----------------------------------------------------------------------------------------------------
----------------------------------------------------------------------------------------------------
----------------------------------------------------------------------------------------------------
----------------MQT--RPL-----------SINAIWHLVLPL-------LATSATAAPYQTRILAT--GT--TFNAPDPY------GPWSLTP-S
-AN----------KPGPDLAYIKTSNTGTGKVEVHLASRASNYQTRTLEVGTTFFP-E-DNG------VWQ---------L-----IDADGDGRDDLVYI
KTRNTGTGRVEVHIATAA--SNFQTRIKDVGT-TFL-PE--DNGTWQMADFDGD-GILDLIYI---KTRNTG---------TGRVEVHVASG--ASNYQT
RIQEVGTTFYP--EDNGV-----WQMIDFNRD-------------GKLDLVYIKTR-NTGTGRVEVHVAS--------GASTYKTRVQEVGTTFYP-EDN
GFW---QLIDFN------KDGVLDLAYVKTQNTG-TGRIEVHVHHNLYIVKHRQSKSYHFHPRKLNTCTKLPIENNSNAPPCPPQPQSPPSTNPKTPCTT
ATDTARPDSITAYIVPTRSEYCLTLQNVHHSNINLVINQNTLITPEIHFLGESGQKTRLL----------------------------------------

>PC_00OLNW
----------------------------------------------------------------------------------------------------
----------------------------------------------------------------------------------------------------
----------------------------------------------------------------------------------------------------
----------------------------------------------------------------------------------------------------
---------------------------------------------------------MTHEIAFTESIRKT--IT--AFDFEP-------NGYWSFHD-Y
TGN-----------GTADLIYIKTKETGSGCVEIHVASSESNYEEFALQIPTVFEI-E--NE------PPE---------NGTFVMGHFAGDPKPDLIFI
KTKNTGTHCVEVHVASAA--SDYQEYYLQTPS-VFA-ETGANLGTWTMADFNGD-GSLDLIYI---RTRSIM---------SGCPVIWVAGG--ASDFQK
KIYDRQMGVQA--PNTGR-----WTFTKNLIS-------------KKLDFVWVNTG-FTASGKVEAFVLP--------GSNGYQQWSTAFQSTFDTNYYK
DPISSVMVAKYT------EDSPFCLVQVKWGDTT-FMTTELEVLKVWGHGAQPEEWI-------------------------------------------
----------------------------------------------------------------------------------------------------

>PC_064OX7
----------------------------------------------------------------------------------------------------
----------------------------------------------------------------------------------------------------
----------------------------------------------------------------------------------------------------
----------------------------------------------------------------------------------------------------
---------------------------------------------------------MTHEIAFTESIRKT--IT--AFDFEP-------NGYWSFHD-Y
TGN-----------GTADLIYIKTKETGSGCVEIHVASSESNYEEFALQIPTVFEI-E--SE------PPE---------NGTFVMGHFAGDPKPDLIFI
KTKNTGTHCVEVHVASAA--SDYQEYYLQTPS-VFA-ETGANLGTWTMADFNGD-GSLDLIYI---RTRSIM---------SGCPVIWVAGG--FSDFQK
KIYDRQMGVQA--PTTGR-----WTFTRNMIS-------------KKLDFVWVNTG-FTASGKVEVFVLP--------GSNGYQRWGTAFQSTFDTNYYN
DPISSVMVAKYT------EDSPFCLVQVKWGDTT-FMTTELEVLKVWGHGAQPDEWI-------------------------------------------
----------------------------------------------------------------------------------------------------

>PC_018AT8
----------------------------------------------------------------------------------------------------
----------------------------------------------------------------------------------------------------
----------------------------------------------------------------------------------------------------
----------------------------------------------------------------------------------------------------
----------------------------------------------------------------------------------------------------
------------------------------------------MQTRPL---------S-INA------IWHL--------L-----IDADGDGRDDLVYI
KTRNTGTGRVEVHIATAA--SNFQTRIKDVGT-TFL-PE--DNGTWQMADFDGD-GILDLIYI---KTRNTG---------TGRVEVHVASG--ASNYQT
RIQEVGTTFYP--EDNGV-----WQMIDFNRD-------------GKLDLVYIKTR-NTGTGRVEVHVAS--------GASTYKTRVQEVGTTFYP-EDN
GFW---QLIDFN------KDGVLDLAYVKTQNTG-TGRIEVHVANGRN----------------------------------------------------
----------------------------------------------------------------------------------------------------

>PC_04G2LI
----------------------------------------------------------------------------------------------------
----------------------------------------------------------------------------------------------------
----------------------------------------------------------------------------------------------------
----------------------------------------------------------------------------------------------------
-------------------------------------------------------------MAYQKRIVAT--GT--AFNIEN-------NGVRTFAD-V
DGN-----------GTQDLIYIKTRNTDTNKI----------------------------EV------HTL---------M-----QDYTGDGKADLIYI
KTRNTGTRKIEVYVADAA--SRYQRFVLQTGT-VFD-IE--DNGVWTMSA------KGDLMYI---KICNTG---------TGKIEYYVASK--ESRYQS
FTKQVSTDFAV--EDNGT-----WCLALR------------IGSGQFADLYYIKIR-NTGTNMVEAHAVS--------AQSEFKARLIDTGTGFNL-EDN
GTW---LMTNHLGDPQ----RAPDLTYIKTRATG-TNKIEVHINEA------------------------------------------------------
----------------------------------------------------------------------------------------------------

>PC_00RLEE
----------------------------------------------------------------------------------------------------
----------------------------------------------------------------------------------------------------
----------------------------------------------------------------------------------------------------
----------------------------------------------------------------------------------------------------
--------------------------------------------------------------------------------IEN-------NGVWTFAD-V
DGN-----------GTQDLVYIKTRNTGTNKIEVHAVSRESGFQKFIIQTGTVFDI-E-HNG------TWL---------M-----QDYTGDGKADLVYI
KTRNTGTGKIE-------------RFVLQTGT-VFD-IE--DNGVWTMSA------KGDLVYI---KTRNTG---------TGKIEYHVASK--ESRYQS
FTKQVGTDFAV--EDNGT-----WCLAPR------------IGSGQFADLYYIKIR-NTGTNMVEAHAVS--------AQSEFKARLIDTGTGFNL-EDN
GTW---LMTNHLGDPQ----RAPDLTYIKTRATG-TNKIEVHINEA------------------------------------------------------
----------------------------------------------------------------------------------------------------

>PC_062VG0
----------------------------------------------------------------------------------------------------
----------------------------------------------------------------------------------------------------
----------------------------------------------------------------------------------------------------
----------------------------------------------------------------------------------------------------
----------------------------------------------------------------------------------------------MVGD-F
TGT-----------GRPDLIFIKTSNTGTNTVEVHVASASSNYQSIVYSRGSTFAP-E-NNG------VWT---------M-----ADTTGINKLDLVYI
KTSSTGTGTIEVHIASAT--SNYVTRIVETGT-VFG-EVLAPYCTWLIHQFTTQ-INRDLGCI---QIAN-----------TPQNRVQVRIA--APNYQS
LSFQSPTTFAN--EDNGT-----WLLADFSHN-------------AHPDLIYIKTR-NTGTGRVEVHVSP--------YQ--------------------
----------------------------------------------------------------------------------------------------
----------------------------------------------------------------------------------------------------

>PC_02YI8C
----------------------------------------------------------------------------------------------------
----------------------------------------------------------------------------------------------------
---------------------------------------------------------------------------------------------MVDWIAE
ITGIPT--DALQ--GTRLSHFSIDQRMKWTEGRR-------TTRQEDLAYSLLGIFD-------------IQMSLFY----------GEGRERAFERLKK
KIRKSQGAVGPML---------------------------------------RRPGPVALRSNHFEFVLHS--PT--MLHETDT------QYSLLMGNDS
NEI-----------GKPDLCAVKRGGTNYQNLEVKLLYGAHNYQNFVFRIATPNVTSS--RE------RWTM-TQQVNFEPLHFILADWSGDGILDLVMI
KKFYTSTQSTEVCIFAGA--DKLQTILFESST-KLEET--DDTWAFGMGRWGEG-DKTDLIAI---KTSNTA---------SKTTEVYILKG--DDRFKT
VKLHTRTALHETDSK--------WNFVVADCN----------RDGK-PDLVAIKKS-ETTAKRTKVHILS--------GASSFQEFILRAGTPLFR--SH
GLF-EYAVADWS------RNGKPDLIALKKRETA-ANTTEVHVMSQLK----------------------------------------------------
----------------------------------------------------------------------------------------------------

>PC_08693S
----------------------------------------------------------------------------------------------------
----------------------------------------------------------------------------------------------------
--------------------------------------------------MSRWFTRGWTLQELLAPKDVEFFTTETISIGG----KS----QLIDEIAD
ITGIPK--KALQ--GTPLSHFSIDQRMKWAEGRH-------TTRQEDSAYSLLGIFD-------------IQMSLFY----------GEGRERAFERLKK
KIRKSQKAVDPIP---------------------------------------EKPEPVALRSDHFEFVLHS--PT--MLHETDA------QYSLLMGNDS
KET-----------GKPDLCAVKRGGTNFQNLEVNLLYGAHNYQNFVLRIATPNFTLL--RE------NWTM-NEQSSAGPMDFFLADWSGDGTLDLIMI
KKFFTSTHSTEVRIFSGT--DKCQKILFQGGT-KIEET--DDTWAFGMGKWGEG-KRPDLIAI---KKSYTA---------SKTTEVYILEG--DDNFKS
VKLHTQTALHETDSK--------WDFVVADWD----------GNGK-PDLVAINKS-ETATKCTEVHVLS--------GASSFQKFSLRAETPLFR--SH
GLF-EFALADWT------RNGKPDLIAFKKRETA-TGNTEVHVMSQLV----------------------------------------------------
----------------------------------------------------------------------------------------------------

>PC_07T26X
----------------------------------------------------------------------------------------------------
----------------------------------------------------------------------------------------------------
----------------------------------------------------------------------------------------------------
--------------------------MKWAEERN-------TTRQEDLAYSLLGIFD-------------IQMSLFY----------GEGRERAFERLKK
KIRKSQETVGSMP---------------------------------------QEPELVALRSNHFEFVLHS--PT--MLHETDA------QYSLLMGNDS
NET-----------GKPDLCAVKRGGTNFQNLEVNLLYGAYNYQSFVLRIATPNFSLL--RE------HWTM-DEDLSAGPMDFFLADWSGDGTLDLVMI
KKFFTSTQSTEVRIFSGA--DKCQKILFEGGT-KLEET--DETWAFGMGRWGEG-KRPDLIAI---KKSNTA---------SKTTEVYILEG--DDNFKT
VKLHAQTALHETDSK--------WDFVVADWN----------GDGK-PDLVAVKKS-ETATKCTEVHVLS--------GASSFQEFSLRAETPLFK--SH
GLF-EFAVADWT------RNGKPDLIAFKKKRTA-TNNTEVHVMSQLV----------------------------------------------------
----------------------------------------------------------------------------------------------------

>PC_083CAB
----------------------------------------------------------------------------------------------------
----------------------------------------------------------------------------------------------------
----------------------------------------------------------------------------------------------------
------------------------------------------------------------------------MSLFY----------GEGREKAFERLKK
KIRKSQEAVGSMP---------------------------------------QEPELVALRSNHFEFVLHS--PT--MLHETDA------QYSLLMGNDS
NET-----------GKPDLCAVKRGGTNFQNLEVNLLYGAYNYQNFVLRIATPNFSLL--RE------NWTM-DEDLSAGPMDFLLADWSGDGTLDLVMI
KKFFTSTQSTEVRIFSGT--DKCQKILFQGGT-KLVET--DETWAFGMGKWGES-KRPDLIAI---KKSDTA---------SKTTEVFILDG--DDHFKT
VKLHTQTALQETDSK--------WDVIVADWD----------GEGK-PDLVAIKKS-ETATKCTEVHVLS--------GASSFQEFSLRAETPLFR--SH
GLF-EFAVADWT------RNGKPDLIAFKKKRTA-TNNTEVHVMSQLV----------------------------------------------------
----------------------------------------------------------------------------------------------------

>PC_05ATD7
----------------------------------------------------------------------------------------------------
----------------------------------------------------------------------------------------------------
----------------------------------------------------------------------------------------------------
----------------------------------------------------------------------------------------------------
-----------------------------------------------------------------------------MLHETDA------QYSLLMGNDS
NET-----------GKPDLCAVKRGGTNFQNLEANLLYGAYNYQSFVLRIATPNFSLL--RE------HWTM-DEDLSAGPMDFFLADWSGDGTLDLVMI
KKFFTSTQSTEVRIFSGA--DKCQKILFEGGT-KLEET--DETWAFGMGRWGEG-KRPDLIAI---KKSNTA---------SKTTEVYILEG--DDNFKT
VKLHAQTALHETDSK--------WDFVVADWN----------GDGK-PDLVAVKKS-ETATKCTEVHVLS--------GASSFQEFSLRAETPLFK--SH
GLF-EFAVADWT------RNGKPDLIAFKKKRTA-TNNTEVHVMSQLV----------------------------------------------------
----------------------------------------------------------------------------------------------------

>PC_07ZN7R
----------------------------------------------------------------------------------------------------
----------------------------------------------------------------------------------------------------
----------------------------------------------------------------------------------------------------
----------------------------------------------------------------------------------------------------
-----------------------------------------------------------------------------MLHETDA------QYSLLMGNDS
NET-----------GKPDLCAVKRGGTNFQNLEVNLLYGAYNYQNFVLRIATPNFSLL--RE------NWTM-DEDLSAGPMDFFLADWSGDGTLDLVMI
KKFFTSTQSTEVRIFSGT--DKCQKTLFQGGT-KLEET--DDTWAFGMGKWGQG-KRPDLIAI---KKSKTA---------SKTTEVYILDG--DDHFKT
VKLHTQTALHETDSK--------WDFVVADWN----------GDGK-PDLIAIKKS-RTTTKCTEVHVLS--------GASSFQEFILRAETPLFR--SH
GLF-EFAVADWT------RNGKSDLIAFKKRETA-TGNTEVHVMSQLI----------------------------------------------------
----------------------------------------------------------------------------------------------------

>PC_08I96I
----------------------------------------------------------------------------------------------------
----------------------------------------------------------------------------------------------------
----------------------------------------------------------------------------------------------------
----------------------------------------------------------------------------------------------------
-----------------------------------------------------------------------------MLHETDA------QYSLLMGNDS
NET-----------GKPDLCAVKRGGTNYQNLEVNLLYGAHNYQNFVLRIATPNFTSL--RE------IWTM-TEQVNSGPLDFFLADWSGNGTLDLVMI
KKFYTSTQSTEVRIFAGA--DKLQTIVFEGGT-KLQGT--DDIWAFGMGRWGEG-DKLDLIAI---KRSNTA---------SKTTEVYILEG--DDCFKT
VKLHTRTALHETDSK--------WDFVVAGWN----------EDGK-PDLVAIKKS-ETTAKRTEVHVLS--------GASSFQEFNLRAETPLFR--SH
GLF-EFAVADWS------RNGKPDLIALKKKETA-TNTTEVHVMTQLK----------------------------------------------------
----------------------------------------------------------------------------------------------------

>PC_08D0RF
----------------------------------------------------------------------------------------------------
----------------------------------------------------------------------------------------------------
----------------------------------------------------------------------------------------------------
----------------------------------------------------------------------------------------------------
-----------------------------------------------------------------------------MLHETDT------QYSLLMGNDS
NEI-----------GKPDLCAVKRGGTNCQNLEVKLLYGAHNYQNFVFRIATPNVTSS--RE------RWTM-TQQVNFKPLDFILADWSGDGILHLVMI
KKFYTSTQSTEVCIFAGA--DKLQTILFESST-KLEET--DDTWAFGMGRWGEG-DKPDLIAI---KTSNTA---------SKTTEVYILKG--DDRFKT
VKLHTRTALHETDSK--------WNFVVADCN----------RDGK-PDLVAIKKS-ETTAKRTKVHILS--------GASSFQEFILRAGTPLFR--SH
GLF-EYAVADWS------RNGKPDLIALKKRETA-ANTTEVHVMSQLK----------------------------------------------------
----------------------------------------------------------------------------------------------------

>PC_089GHN
----------------------------------------------------------------------------------------------------
----------------------------------------------------------------------------------------------------
----------------------------------------------------------------------------------------------------
----------------------------------------------------------------------------------------------------
-----------------------------------------------------------------------------MLHETDA------QYSLLMGNDS
NET-----------GKPDLCAVKRGGTNFQNLEVNLLYGAYNYQNFVLRIATPNFSLL--RE------NWTM-EEDLSAGPMDFFLADWSGDGTLDLVMI
KKFFTSTQSTEVRIFSGA--DKCQKILFEGGT-KLEET--DETWAFGMGRWGEG-KRPDLVAI---KKSNTA---------SKTTEVYILEG--DDNFKT
VKLHTQTALHETDSK--------WDFVVADWN----------GDGK-PDLVAVKKS-ETATKCTEVHVLS--------GASSFQEFSLRAETPLFK--SH
GLF-EFAVADWT------RNGKPDLIAFKKKRTA-TNNTEVHVMSQLV----------------------------------------------------
----------------------------------------------------------------------------------------------------

>PC_005WHC
----------------------------------------------------------------------------------------------------
----------------------------------------------------------------------------------------------------
----------------------------------------------------------------------------------------------------
----------------------------------------------------------------------------------------------------
-----------------------------------------------------------------------------MLHETDA------RYSLLMGNDS
KEI-----------GKPDLCAVKRGDTNFQNLEVNLLYGAYDYQRFVLRIAIPNLTPL--RE------HWTM-AEQINLGPMDFFPADWSGDGALDLVMI
KKSYTG---TQVRIFSGA--DKLQTILFEAEI-NLGKT--DDTWTFGMGKWGEG-EKPDLIAI---KKSSTV---------TKTTEVYILKG--DDRFRT
AKLQTQTALHETDSK--------WDFVVADWN----------GDGK-PDLVAIKKS-ETATKCTEVHVLS--------GASSFQEFSLRAETPLFK--TH
GLF-EFAVADWT------RNGKSDLIAFKKRETA-TGNTEVHVMTQLV----------------------------------------------------
----------------------------------------------------------------------------------------------------

>PC_08G6ZZ
----------------------------------------------------------------------------------------------------
----------------------------------------------------------------------------------------------------
---------------------------------------------------------------------------------------------MVDWIAE
ITGIPT--EALQ--FTPLSHFSIDQRMKWSEGRK-------TTRQEDLAYSLLGIFD-------------IQMTLYY----------GEGRERAFERLER
KIRKSQHVDGSRL---------------------------------------QQPEPIALRSDHFGYVLHS--ST--MLHETDY------QYSLLMGNDS
NET-----------GKPDLCAVKRGDTNSQNLEVNLLYGAYDYQKFVLRIAIPNLTPM--RE------HWTI-SGQLNPGPMDFFLADWSGDGTLDLVMI
KKSYND---TQVRIFSGA--DKLQTILFEGET-NLGKT--DHTWTFCMGKWGEG-EKPDLIAI---KKSNTV---------TKTTEVYILRG--DDCFKT
VKLYIQTALHQTDSK--------WDFVVADWN----------GDGK-PDLVAIKKS-ETTTKCTEVHVLS--------GASSFQEFSLRAETPLLR--SH
GLF-EFAVADWT------RNGKSDLIAFKKRETA-TGNTEVHVMSQLV----------------------------------------------------
----------------------------------------------------------------------------------------------------

>PC_07VWE5
----------------------------------------------------------------------------------------------------
-------------MRLLQRQGNDSFRLVY-RVDEQIPPYAILSHTWGSE-EDEVTFQDLLNGTYTK-RKGHRKLQFCARQAAEDGLDFFWIDTCCIDKSS
SAELQEAIGCMFRWYRDSAKCYVYLEDVSNDSFEY--WDDREHDYSLQFQESRWFTRGWTLQELLAPKDVKFYTKQGDLIGR----KS----GMVDWIAE
ITGIPR--DA------------------------------------------------------------------------------------------
----------------------------------------------------------------------------------------------------
------------------------------------------LQKFVLRIATPNLTPL--RE------HWTM-AEQMNPGPMDFFLADWSGDGTLDLVMI
KKSYTG---TQVRIFSGA--DKLQTILFEGGT-NLGKT--DHTWTFGMGKWGEG-EKPDLIAI---KKSNTV---------TKTTEVYILEG--DDGFKT
VKLYTQTALHETDSK--------WDFVVADWN----------GDGK-PDLVAIKKS-ETNTKCTEVHVLS--------GASSFQEFSLRAETPLFR--SH
GLF-EFAVADWA------RNGKSDLIAFKKRETA-TGNTEVHVMSQLV----------------------------------------------------
----------------------------------------------------------------------------------------------------

>PC_04M9YA
----------------------------------------------------------------------------------------------------
----------------------------------------------------------------------------------------------------
----------------------------------------------------------------------------------------------------
-------------------------------------------------------------------------------------------MSSLFFI--
---KTIRP---------------------------------------------------ESEKVEVHVTKP--GD--GYKQPAG--QYV-SGYSPTDR-D
NG--------VFCIGPEGLYLVKTRNVGSGKIEVHRTTTSSNYSDFDIHTATVFELKDTDNG------TWT---------V-----------DGADLFLI
KTRRCESRLIEVHRANGN---AFSAFSLHAAV-PIP-QSEGENGAWD------M-ENGSLYFI---RYRNTQ---------GNNVEVWRAHGDGLQNVER
YT----TWFSTSDGDKGS-----W-----RIG-------------ANGDLYFIKTR-NTGSGMIEVHVAS--------SQSGYQEVAHHAT--WIS-QDD
GPFGTYLVA-------------------------------------------------------------------------------------------
----------------------------------------------------------------------------------------------------

>PC_06P8C8
----------------------------------------------------------------------------------------------------
----------------------------------------------------------------------------------------------------
--------------------------------------------------------------------------------------------MSVRAAGE
SSYVPVKTGTVQVSGGTA-----AYRDEQADGRGNVLTVNKSGTLTSHDFPATGVHDKWGRAGWHIKYTYVPFGDLT----------GDGCNDLLVRNTV
GNLYRY-------------------------------------------------DGVCG-HPPAKTSTRT--SL--GGGWEAY------NVLTSPGDLT
-GD-----------GLPDLLARKSS---TGDIWVFPGTKAGKLGAGK---------KI--RT------AWTSY-------THVLGAGDLNGDGHGDVLAR
AKDG------TLYRYDGAGDGTLKSRVTV-----FTKWGSTYTHVLGVGDMTGD-GKNDLLVV---DNKGVVYRNTGNGKGSFSSRTKITTG--WLTYKG
IF--------------------------------------------------------------------------------------------------
----------------------------------------------------------------------------------------------------
----------------------------------------------------------------------------------------------------

>PC_0748HW
----------------------------------------------------------------------------------------------------
----------------------------------------------------------------------------------------------------
----------------------------------------------------------------------------------------------------
----------------------------------------------------------------------------------------------------
-------------------------------------------------------------MPYDTEVSTT--ATVFD-TEDD-------NGIWTFAD-L
TGD-----------GSLDLART-------------------------ANTPTAFDA-V-DEHPAASGHTFL---------L-----RDWTGDGRADLILV
KTRDTPGGKVELHVAAAD--ADYQAYALQTET-VFD-CE--DGGAWTMTY---P-RGDHLVYL---KTRDCG---------SGMVEVHTAGR--GGGG-P
SDRGEPTAFEA--EENGT-----WCLAPRGV-------DDGEGGGGLADLYYVKTR-ETDSGVVEVHAAT--------AESGWQDRPLGIVSSFAP-GED
GHW---VLADLNGG------DVPDLVYVKVRDTD-SGKVEIHTNEV------------------------------------------------------
----------------------------------------------------------------------------------------------------

>PC_0769AN
----------------------------------------------------------------------------------------------------
----------------------------------------------------------------------------------------------------
----------------------------------------------------------------------------------------------------
----------------------------------------------------------------------------------------------------
-------------------------------------------------------------MPYDTEVSTT--ATVFD-TEDD-------NGIWTFAD-L
TGD-----------GSLDLVYIKTRATDSGKVELHAASRSSAFQDRTANTPTAFDA-V-DEHPAASGHTFL---------L-----RDWTGDGRADLILV
KTRDTPGGKVELHVAAAD--ADYQAYALQTET-VFD-CE--DGGAWTMTY---P-RGDHLVYL---KTRDCG---------SGMVEVHTAGR--GGGYQS
HDRGEPTAFEA--EENGT-----WCLAPRGV-------DDGEGGGGLADLYYVKTR-ETDSGVVEVHAAT--------AESGWQDRPLGIVSSFAP-GED
GHW---VLADLNGG------DVPDLVYVKVRDTD-SGKVEIHTNEV------------------------------------------------------
----------------------------------------------------------------------------------------------------

>PC_076P2O
----------------------------------------------------------------------------------------------------
----------------------------------------------------------------------------------------------------
----------------------------------------------------------------------------------------------------
----------------------------------------------------------------------------------------------------
-------------------------------------------------------------MPYDTEVSTT--ATVFD-TEDD-------NGIWTFAD-L
AGD-----------GSLDLVYIKTRATDSGKVELHAASRSSAFQDRTATTSTAFDA-V-DEHPAASGHTFL---------L-----RDWTGDGRADLILV
KTRDTPGGKVELHVAAAD--ADYQAYALQTET-AFD-CE--DGGAWTMTH---P-RGDHLVYL---KTRDCG---------SGMVEVHAAGR--GGGYQS
HDRGEPTAFEA--EENGT-----WCLAPRGV-------DDGEGGGGLADVYYVKTR-ETDSGVVEVHAAT--------AESGWQDRPFGIVSSFAP-GED
GQW---VLADLNGG------EVPDLVYVKVRDTD-SGKVEIHTNEM------------------------------------------------------
----------------------------------------------------------------------------------------------------

>PC_00B59Q
----------------------------------------------------------------------------------------------------
----------------------------------------------------------------------------------------------------
----------------------------------------------------------------------------------------------------
----------------------------------------------------------------------------------------------MTLIKS
LQHRSP--AQQQITFVMQT--KPL-----------SLKAIWHLVLPL-------LATSTTAAPYQTRILET--GT--TFGSPDPY------GPWSLTP-S
FAN----------KPGPDLGYIKTSNTGTGKVEVHLASRASNYQTRTLEVGTTFWP-E-DNG------VWQ---------L-----IDADRDGRDDLVYI
KTRNTGTGRVEVHIASAA--SNFQTRIKEVGT-TFL-PE--DNGTWQMADFDGD-GILDLIYI---KTRNTG---------TGRVEVHVASG--TSNYQT
RVQEVGTTFYP--EDNGV-----WQMIDFDGD-------------GKLDLVYIKTR-NTGTGRVEVHVAS--------GASTYQTRVQEVGTTFYP-EDN
GFW---QMIDFN------KDGVLDLAYIKTQNTG-TGRIEVHVATGRN----------------------------------------------------
----------------------------------------------------------------------------------------------------

>PC_052BXY
----------------------------------------------------------------------------------------------------
----------------------------------------------------------------------------------------------------
----------------------------------------------------------------------------------------------------
----------------------------------------------------------------------------------------------------
----------------MQT--KPL-----------PLKAIWHLVLPL-------LAASATAAPYQTRILDT--GT--TFGSPDPY------GPWSLTP-S
FAN----------KPGPDLGYIKTSNTGTGKVEVHLASRASNYQTRTLELGTTFWP-E-DNG------VWQ---------L-----IDADGDGRDDLVYI
KTRNTGTGRVEVHIASAA--SNFQTRIKEVGT-TFL-PE--DDGTWQMADFDGD-GILDLIYI---KTRNTG---------TGRVEVHVASG--ASNYQT
RVQEVGTTFYP--EDNGV-----WQMIDFDRD-------------RKLDLVYIKTR-NTGTGRVEVHVAS--------GASTYQTRVQEVGTTFYP-EDN
GFW---QMIDFN------KDGVLDLAYVKTQNTG-TGRIEVHVATGRN----------------------------------------------------
----------------------------------------------------------------------------------------------------

>PC_02AF93
----------------------------------------------------------------------------------------------------
----------------------------------------------------------------------------------------------------
----------------------------------------------------------------------------------------------------
----------------------------------------------------------------------------------------------------
----------------MQT--KPL-----------SLKAIWHLVLPL-------LATSTTAAPYQTRILET--GT--TFGSPDPY------GPWSLTP-S
FAN----------KPGPDLGYIKTSNTGTGKVEVHLASRASNYQTRTLEVGTTFWP-E-DNG------VWQ---------L-----IDADRDGRDDLVYI
KTRNTGTGRVEVHIASAA--SNFQTRIKEVGT-TFL-PE--DNGTWQMADFDGD-GILDLIYI---KTRNTG---------TGRVEVHVASG--TSNYQT
RVQEVGTTFYP--EDNGV-----WQMIDFDGD-------------GKLDLVYIKTR-NTGTGRVEVHVAS--------GASTYQTRVQEVGTTFYP-EDN
GFW---QMIDFN------KDGVLDLAYIKTQNTG-TGRIEVHVATGRN----------------------------------------------------
----------------------------------------------------------------------------------------------------

>PC_04LE9K
----------------------------------------------------------------------------------------------------
----------------------------------------------------------------------------------------------------
----------------------------------------------------------------------------------------------------
----------------------------------------------------------------------------------------------------
----------------MQT--KPL-----------SLNAIWHLVLPL-------LATSATAAPYQTRILAT--GT--TFTSPDPY------GPWSLTP-S
FAN----------KPGPDLGYIKTSNTGTGKVEVHLASRASNYQTRTLELGTTFWP-E-DNG------VWQ---------L-----IDADGDGRDDLVYI
KTRNTGTGRVEVHIASAA--SNFQTRIKEVGT-TFL-PE--DNGTWQMADFDGD-GILDLIYI---KTRNTG---------TGRVEVHVASG--ASNYQT
RVQEVGTTFYP--EDNGV-----WQMIDFNRD-------------RKLDLVYIKTR-NTGTGRVEVHVAS--------GASTYQTRVQEVGTTFYP-EDN
GFW---QMIDFN------KDGVLDLAYVKTQNTG-TGRIEVHVATGRN----------------------------------------------------
----------------------------------------------------------------------------------------------------

>PC_04MBAW
----------------------------------------------------------------------------------------------------
----------------------------------------------------------------------------------------------------
----------------------------------------------------------------------------------------------------
----------------------------------------------------------------------------------------------------
----------------MQT--KPL-----------SLKAIWHLVLPL-------LATSATAAPYQTRILET--GT--TFVSPDPY------GPWSLTP-S
FAN----------KPGPDLAYIKTSNTGTGKVEVHLASRASNYQTRTLELGTTFWP-E-DNG------VWQ---------L-----IDADGDGRDDLVYI
KTRNTGTGRVEVHIASAA--SNFQTRIKEVGT-TFY-PE--DNGTWQMADFDGD-GILDLIYI---KTRNTG---------TGRVEVHVASG--ASNYQT
RVQEVGTTFYP--EDNGV-----WQMIDYDRD-------------RKLDLVYIKTR-NTGTNRVEVHVAS--------GASTYQTRVQEVGSTFYP-EDN
GFW---QMIDFN------KDGVLDLAYIKTQNTG-TGRIEVHIANGRN----------------------------------------------------
----------------------------------------------------------------------------------------------------

>PC_06AAZX
----------------------------------------------------------------------------------------------------
----------------------------------------------------------------------------------------------------
----------------------------------------------------------------------------------------------------
----------------------------------------------------------------------------------------------------
----------------MQT--NPL-----------LLKAIWHLVLPL-------LATSATAAPYQTRILET--GT--TFGSPDPY------GPWSLTP-S
FAN----------KPGPDLGYIKTSNTGTGKVEVHLASRASNYQTRTLELGTTFWP-E-DNG------VWQ---------L-----IDADGDGRDDLVYI
KTRNTGTGRVEVHIASAA--SNFQTRIKEVGT-TFL-PE--DNGTWQMADFDGD-GILDLIYI---KTRNTG---------TGRVEVHVASG--ASNYQT
RVQEVGTTFYP--EDNGV-----WQMIDFNRD-------------RKLDLVYIKTR-NTGTGRVEVHVAS--------GASTYQTRVQEVGTTFYP-EDN
GFW---QMIDFN------KDGVLDLAFVKTQNTG-TGRIEVHVATGRN----------------------------------------------------
----------------------------------------------------------------------------------------------------

>PC_040AJ1
----------------------------------------------------------------------------------------------------
----------------------------------------------------------------------------------------------------
----------------------------------------------------------------------------------------------------
----------------------------------------------------------------------------------------------------
----------------MQS--YHL-----------SLKAIWHLVLPL-------LATSATAAPYQTRILET--GT--TFVSPDPY------GPWSLTP-S
FAN----------KPGPDLGYIKTSNTGTGKVEVHLASRASNYQTRTLEVGTTFWP-E-DNG------VWQ---------L-----IDADGDGRDDLVYI
KTRNTGTGRVEVHIASAA--SNFQTRIKEVGT-TFL-PE--DNGTWQIADFDGD-GILDLIYI---KTRNTG---------TGRVEVHVASG--ASNYQT
RVQEVGTTFYP--EDNGV-----WQMIDFDRD-------------GKLDLVYIKTR-NTGTGRVEVHVAS--------GASTYQTRVQEVGTTFYP-EDN
GFW---QMVDFN------KDGVLDLAYIKTQNTG-TGRIEVHVATGR-----------------------------------------------------
----------------------------------------------------------------------------------------------------

>PC_00NGI7
----------------------------------------------------------------------------------------------------
----------------------------------------------------------------------------------------------------
----------------------------------------------------------------------------------------------------
----------------------------------------------------------------------------------------------------
----------------MQT--YPL-----------SLKSIWHLVLPL-------LATSATAAPYQTRILET--GT--TFVSPDPY------GPWSLTP-S
FAN----------KPGPDLGYIKTSNTGTGKVEVHLASRASNYQTRTLEVGTTFWP-E-DNG------VWQ---------L-----IDADGDGRDDLVYI
KTRNPGTGRVEVHIASAA--SNFQTRIKEVGT-TFL-PE--DNGTWQMADFDGD-GILDLIYI---KTRNTG---------TGRVEVHVASG--ASNYQT
RVQEVGTTFYP--EDNGV-----WQMIDFDRD-------------GKLDLVYIKTR-NTGTGRVEVHVAS--------GASTYQTRVQEVGTTFYP-EDN
GFW---QMVDFN------KDGVLDLAYIKTQNTG-TGRIEVHVATGR-----------------------------------------------------
----------------------------------------------------------------------------------------------------

>PC_04U825
----------------------------------------------------------------------------------------------------
----------------------------------------------------------------------------------------------------
----------------------------------------------------------------------------------------------------
----------------------------------------------------------------------------------------------------
----------------MQT--RPL-----------SINAIWHLVLPL-------LATSATAAPYQTRILAT--GT--TFNAPDPY------GPWSLTP-S
-AN----------KPGPDLAYIKTSNTGTGKVEVHLASRASNYQTRTLEVGTTFFP-E-DNG------VWQ---------L-----IDADGDGRDDLVYI
KTRNTGTGRVEVHIATAA--SNFQTRIKDVGT-TFL-PE--DNGTWQMADFDGD-GILDLIYI---KTRNTG---------TGRVEVHVASG--ASNYQT
RIQEVGTTFYP--EDNGV-----WQMIDFNRD-------------GKLDLVYIKTR-NTGTGRVEVHVAS--------GASTYKTRVQEVGTTFYP-EDN
GFW---QLIDFN------KDGVLDLAYVKTQNTG-TGRIEVHVANGRN----------------------------------------------------
----------------------------------------------------------------------------------------------------

>PC_02XCMA
----------------------------------------------------------------------------------------------------
----------------------------------------------------------------------------------------------------
----------------------------------------------------------------------------------------------------
----------------------------------------------------------------------------------------------------
----------------MQT--RPL-----------SLNAIWHLVLPL-------LATSATAAPYQTRILAT--GT--TFNAPDPY------GPWSLTP-S
-AN----------EPGPDLAYIKTSNTGTGKVEVHLASRASNYQTRTLEVGTTFFP-E-DNG------VWQ---------L-----IDADGDGRDDLVYI
KTRNTGTGRVEVHIATAA--SNFQTRIKDVGT-TFL-PE--DNGTWQMADFDGD-GILDLIYI---KTRNTG---------TGRVEVHVASG--ASNYQT
RIQEVGTTFYP--EDNGV-----WQMIDFNRD-------------GKLDLVYIKTR-NTGTGRVEVHVAS--------GASTYKTRVQEVGTTFYS-EDN
GFW---QLIDFN------KDGVLDLAYVKTQNTG-TGRIEVHVANGRN----------------------------------------------------
----------------------------------------------------------------------------------------------------

>PC_07HMOX
----------------------------------------------------------------------------------------------------
----------------------------------------------------------------------------------------------------
----------------------------------------------------------------------------------------------------
--------------------------------ML-----YLHF---ILLASFFGLPS-------------LATSSAYSNSVVTVTVAGCGVATTSTSSHA
TTSTSSHTTAATTAA------SATGVCS--------------------------CSSNATAGPFETRILEV--AT--AF-EEN-------NGFWQLID-A
DGD-----------GIKDLAWIKTANTGTGKVEVHIATGKSQFATTLIETGTVLDQ-I-N-G------TLG---------SFQMVKGSSNSSHLPDLVFI
KTVNTGTNSVEVHIVTGA--SKYTEFLQEVGT-TFA-LS--GVGTYQMLDFDGD-GKLDLCFI---ETSGTQ---------TETVELHIASG--ASTYKS
RILETGTTFTL--DNSGI-----YSL-VYGAT-------------STPDLAFIKTA-NTDHKFVEVHVAS--------GSSTYKTIIQDVTSTFAEDATD
GPY---SLVDFN------RDGKSDLVFFKDSNTS-SNKTEVHIASGAS----------------------------------------------------
----------------------------------------------------------------------------------------------------

>PC_00O9OL
----------------------------------------------------------------------------------------------------
----------------------------------------------------------------------------------------------------
----------------------------------------------------------------------------------------------------
----------------------------------------------------------------------------------------------------
MISKGYIK----KATSLSRTQDPTTNKLKTP--D-----ITFTPNFI-----FTSPNNILIMAYQKRIVAT--GT--AFNIEN-------NGVWTFAD-V
DGN-----------GTQDLVYIKTRNTGTNKIEVHAVSRESGFQKFIFQTGTVFDI-E-DNG------TWL---------M-----QDYTGDGKADLVYI
KTRNTGTGKIEVHVADAA--SRYQRFVLQTGT-VFD-IE--DNGVWTMSA------KGDLVYI---KTRNTG---------TGKIEYHVASK--ESRYQS
FTKQVGTDFAV--EDNGT-----WCLAPR------------IGSGQFADLYYIKIR-NTGTNMVEAHAVS--------AQSEFKARLIDTGTGFNL-EDN
GTW---LMTNHLGDPQ----RAPDLTYIKTRATG-TNKIEVHINEA------------------------------------------------------
----------------------------------------------------------------------------------------------------

>PC_0039IW
----------------------------------------------------------------------------------------------------
----------------------------------------------------------------------------------------------------
----------------------------------------------------------------------------------------------------
----------------------------------------------------------------------------------------------------
MISKGYIK----KATSLSRTQDPTTNKLKTP--D-----ITFTPNFI-----FTSPNNILIMAYQKRIVAT--GT--AFNIEN-------NGVWTFAD-V
DGN-----------GTQDLVYIKTRNTGTNKIEVHAVSRESGFQKFIFQTGTVFDI-E-DNG------TWL---------M-----QDYTGDGKADLVYI
KTRNTGTGKIEVHVADAA--SRYQRFVLQTGT-VFD-IE--DNGVWTMSA------KGDLVYI---KTRNTG---------TGKIEYHVASK--ESRYQS
FTKQVGTDFAV--EDNGT-----WCLAPR------------IGSGQFADLYYIKIR-NTGTNMVEAHAVS--------AQSEFKARLIDTGTGFNL-EDN
GTW---LMTNHLGD--------------------------------------------------------------------------------------
----------------------------------------------------------------------------------------------------

>PC_031H7N
----------------------------------------------------------------------------------------------------
----------------------------------------------------------------------------------------------------
----------------------------------------------------------------------------------------------------
----------------------------------------------------------------------------------------------------
-------------------------------------------------------------MAYQKRIVAT--GT--AFNIEN-------NGVWTFAD-V
DGS-----------GTQDLVYIKTRNTGTNKIEVHAVSRESGFQKFIIQTGTVFDI-E-DNG------TWL---------M-----QDYTGDGKADLVYI
KTRNTGTGKTEVHVADAA--SRYQRFVLQTGT-VFD-NE--DNGVWTMSA------KGDLVYI---KTRNTG---------TGKIEYHVASK--ESRYQS
FTKQVGTDFAV--EDNGT-----WCLAPR------------IGSGQFADLYYIKIR-NTGTNMVEAHAVS--------AQSEFKARLIDAGTGFNL-EDN
GTW---LMTNHLGDPQ----RAPDLTYIKTRATG-TNKIEVHINEA------------------------------------------------------
----------------------------------------------------------------------------------------------------

>PC_00HMWH
----------------------------------------------------------------------------------------------------
----------------------------------------------------------------------------------------------------
----------------------------------------------------------------------------------------------------
----------------------------------------------------------------------------------------------------
-------------------------------------------------------------MAYQKRIVAT--GT--AFDIEN-------NGVWTFAD-V
DGN-----------GTQDLVYIKTRNTGTNKIEVHAVSRESGFQKFIIQTGTVFDI-E-DNG------TWL---------M-----QDYTGDGKADLVYI
KTRNTGTGKIEVHVADAA--SRYQRFVLQTGT-VFD-IE--DNGVWTMSA------KGDLVYI---KTRNTG---------TGKIEYHVASK--ESRYQS
FTKQVGTDFAV--EDNGT-----WCLAPR------------IGSGQFADLYYIKIR-NTGTNMVEAHAVS--------AQSEFKARLIDTGTGFNL-EDN
GTW---LMTNHLGDPQ----RAPDLTYIKTRATG-INKIEVHINEA------------------------------------------------------
----------------------------------------------------------------------------------------------------

>PC_00S5FK
----------------------------------------------------------------------------------------------------
----------------------------------------------------------------------------------------------------
----------------------------------------------------------------------------------------------------
----------------------------------------------------------------------------------------------------
-------------------------------------------------------------MAYQKRIVAT--GT--AFDIEN-------NGVWTFAD-V
DGN-----------GTQDLVYIKTRNTGTNKIEVHAVSRESGFQKFIIQTGTVFDI-E-DNG------TWL---------M-----QEYTGDGKADLVYI
KTRNTGTGKIEVHVADAA--SRYQRIVLQTGT-VFD-IE--DNGVWTMSA------KGDLVYI---KTRNTG---------TGKVEYHVASK--ESRYQS
FTKQVGTDFAV--EDNGT-----WCLAPR------------IGSGQFADLYYIKIR-NTGTNMVEVHAVS--------AQSEFKARLIDTGTGFNL-EDN
GTW---LMTNHLGDPQ----RAPDLTYIKTRATG-TNKIEVHINEA------------------------------------------------------
----------------------------------------------------------------------------------------------------

>PC_06TU2B
----------------------------------------------------------------------------------------------------
----------------------------------------------------------------------------------------------------
----------------------------------------------------------------------------------------------------
----------------------------------------------------------------------------------------------------
-------------------------------------------------------------MAYQKRIVAT--GT--AFDIEN-------NGVWTFAD-V
DGN-----------GTQDLVYIKTRNTGTNKIEVHAVSRESGFQKFIIQTGTVFDI-E-DNG------TWL---------M-----QDYTGDGKADLVYI
KTRNTGTGKIEVHVADAA--SRYQRFVLQTGT-VFD-IE--DNGVWTMSA------KGDLVYI---KTRNTG---------TGKIEYHVASK--ESRYQS
FTKQVGTDFAV--EDNGT-----WCLAPR------------IGSGQFADLYYIKIR-NTGTNMVEAHAVS--------AQSEFKARLIDTGTGFNL-EDN
GTW---LMTNHLGDPQ----RAPDLTYIKTRATG-TNKIEVHINEA------------------------------------------------------
----------------------------------------------------------------------------------------------------

>PC_03REVY
----------------------------------------------------------------------------------------------------
----------------------------------------------------------------------------------------------------
----------------------------------------------------------------------------------------------------
----------------------------------------------------------------------------------------------------
-------------------------------------------------------------MAYQKRIVAT--GT--AFNIEN-------NGVWTFAD-V
DGN-----------GTQDLVYIKTRNTGTNKIEVHAVSRESGFQKFIIQTGTVFDI-E-DNG------TWL---------M-----QDHTGDGKADLVYI
KTRNTGTGKIEVHVADAA--SRYQRFVLQTGT-VFD-IE--DNGVWTMSA------KGDLVYI---KTRNTG---------TGKIEYHVASK--ESRYQS
FTKQVGTDFAV--EDNGT-----WCLAPR------------IGSGQFADLYYIKIR-NTGTNMVEAHAVS--------AQSEFKARLIDTGTGFNL-EDN
GTW---LMTNHLGDPQ----RAPDLTYIKTRATG-TNKIEVHINEA------------------------------------------------------
----------------------------------------------------------------------------------------------------

>PC_0431PA
----------------------------------------------------------------------------------------------------
----------------------------------------------------------------------------------------------------
----------------------------------------------------------------------------------------------------
----------------------------------------------------------------------------------------------------
-------------------------------------------------------------MAYQKRIVAT--GT--AFDIEN-------NGVWTFAD-V
DGN-----------GTQDLVYIKTRNTDTNKIEVHAVSRESGFQKFIIQTGAVFDI-E-DNG------TWL---------M-----QDYTGDGKADLVYI
KTRNTGTGKIEVHVADAA--SRYQRFVLQTGT-VFD-IE--DNGVWTMSA------KGDLVYI---KTRNTG---------TGKIEYHVASK--ESRYQS
FTKQVGTDFAV--EDNGT-----WCLAPR------------IGSGQFADLYYIKIR-NTGTNMVEAHAVS--------AQSEFKARLIDTGTGFNL-EDN
GTW---LMTNHLGDPQ----RAPDLTYIKTRATG-TNKIEVHINEA------------------------------------------------------
----------------------------------------------------------------------------------------------------

>PC_05WKZ6
----------------------------------------------------------------------------------------------------
----------------------------------------------------------------------------------------------------
----------------------------------------------------------------------------------------------------
----------------------------------------------------------------------------------------------------
-------------------------------------------------------------MAYQKRIVAT--GT--AFDIEN-------NGVWTFAD-V
DGN-----------GTQDLVYIKTRNTGTNKIEVHAVSRESGFQKFIIQTGTVFDI-E-DNG------TWL---------M-----QDYTGDGKADLVYI
KTRNTGTGKIEVHVADAA--SRYQRFVLQTGT-VFD-IE--DNGVWTMSA------KGDLVYI---KTRNTG---------TGKIEYHVASK--ESRYQS
FTKQVGTDFAV--EDNGT-----WCLAPR------------IGSGQFADLYYIKIR-NTGTNIVEAHAVS--------AQSEFKARLIDTGTGFNL-EDN
GTW---LMTNHLGDPQ----RAPDLTYIKTRATG-TNKIEVHINEA------------------------------------------------------
----------------------------------------------------------------------------------------------------

>PC_04KZXU
----------------------------------------------------------------------------------------------------
----------------------------------------------------------------------------------------------------
----------------------------------------------------------------------------------------------------
----------------------------------------------------------------------------------------------------
-------------------------------------------------------------MAYQKRIVAT--GT--AFNIEN-------NGVWTFAD-V
DGS-----------GTQDLVYIKTRNTDTNKIEVHAVSRESGFQKFIIQTGTVFDI-E-DNG------TWL---------M-----QDYTGDGKADLVYI
KTRNTGTGKIEVHVADAA--SRYQRFVLQTGT-VFH-IE--DNGVWTMSA------KGDLVYI---KTRNTG---------TGKIEYHVASK--ESRYQS
FTKQVGTDFAV--EDNGT-----WCLAPR------------IGSGQFADLYYIKIR-NTGTDMVEAHAVS--------AQSEFKARLIDTGTGFNL-EDN
GTW---LMTNHLGDPQ----RAPDLTYIKTRATG-TNKIEVHINEA------------------------------------------------------
----------------------------------------------------------------------------------------------------

>PC_053X41
----------------------------------------------------------------------------------------------------
----------------------------------------------------------------------------------------------------
----------------------------------------------------------------------------------------------------
----------------------------------------------------------------------------------------------------
-----------------------------------------------------MAPNIPPSKPYKKHVFAH--ST--VFPAEN-------DGVYSFAD-T
NGD-----------GTQDLVYIKTRNTSTGKVEIHVADYESKFQKSTMTIRTVFDI-D-DNG------TYL---------M-----QDQNGDGKADLVYI
KTRNTAAKTVELHVADAA--SGYQKLAFQTDI-YSGSYE--ENAVWTMSS------KGDLVYI---NFGDYGFN-------PRMIQCLVFTK--ESDYQQ
RLQNTLPRLDT--DDSGT-----WCIAPT------------C-DSVFPNLYYIKPM-NPWTGKVEVHVDYETHGSSQLTNRGWKSHAIELPPSLTP-KEN
GRW---LMVNFTHQ------EQPDLAFIKTKNTV-SGRVEVLITS-------------------------------------------------------
----------------------------------------------------------------------------------------------------

>PC_06UKOO
----------------------------------------------------------------------------------------------------
----------------------------------------------------------------------------------------------------
----------------------------------------------------------------------------------------------------
----------------------------------------------------------------------------------------------------
-------------------------------------------------------------MSYQTRIVAT--SSVYPQDGGK-------NGVWTFAD-I
EGT-----------GNQDLVFIKTRQTRVGKVELRAASQESDYKDAILIITTAFRI-E-DNG------TWL---------M-----QDWTRDGRADLVYI
KTRHTESGRVEVHVVDAA--SGYQSFVLHKAT-CFN-PE--DNGTWTMSA------TGDLVYI---KTRNTD---------SGFVEYHVASR--DSDYQE
FTKHKATWFTA--EENGT-----WCLNPT------------M-DGEFADLFYIKTK-NTQTHKIEVHGAS--------ARSDFQEPLINTETGFDL-EEN
GTW---HMINYARAPNEELPSLPDLAYIKTKNTG-TGEVEVHINEA------------------------------------------------------
----------------------------------------------------------------------------------------------------

>PC_057HNP
----------------------------------------------------------------------------------------------------
----------------------------------------------------------------------------------------------------
----------------------------------------------------------------------------------------------------
----------------------------------------------------------------------------------------------------
----------------MTR--------------------------------------Q--IHDIHNSQIHA--PSVYPQDGGK-------NGVWTFAD-I
EGT-----------GNQDLVFIKTRQTRVGKVELRAASQESDYKDAILIITTAFRI-E-DNG------TWL---------M-----LDWTRDGRADLVYI
KTRHTESGKVEVHVVDAA--SGYQNFVLHKAT-CFS-PE--DNGTWTMST------TGDLVYI---KTRNTG---------SGFVEYHVASR--ASDYQE
FTNHKATWFTA--EENGT-----WCLSPT------------M-DGEFADLFYIKTK-NTQTHQIEVHGAS--------ARSDFQEPLINTETGFDL-EAN
GTW---HMINYARAPNEEPPSLPDLAYIKTKNTG-TGEVEVHINEA------------------------------------------------------
----------------------------------------------------------------------------------------------------

>PC_05SB5S
----------------------------------------------------------------------------------------------------
----------------------------------------------------------------------------------------------------
----------------------------------------------------------------------------------------------------
----------------------------------------------------------------------------------------------------
-------------------------------------------------------------MSYQTRIVAT--PSVYPQDGGK-------NGVWTFAD-I
EGT-----------GNQDLVFIKTRQTRVGKVELRAASQESDYKDAILIITTAFRI-E-DNG------TWL---------M-----QDWTRDGRADLVYI
KTRHTESGRVEVHVVDAA--SGYQSFVLHKAT-CFN-PE--DNGTWTMSA------TGDLVYI---KTRNTG---------SGFVEYHVASR--DSDYQE
FTKHKATWFTA--EENGT-----WCLNPT------------M-DGEFADLFYIKTK-NTQTHKIEVHGAS--------AQSDFQEPLINTETDFDL-EEN
GTW---HMINYARAPNEEPPSLPDLAYIKTKNTG-TGEVEVHINEA------------------------------------------------------
----------------------------------------------------------------------------------------------------

>PC_04ASYA
----------------------------------------------------------------------------------------------------
----------------------------------------------------------------------------------------------------
----------------------------------------------------------------------------------------------------
----------------------------------------------------------------------------------------------------
-------------------------------------------------------------MSYQTRIVAT--PSVYPQDGGK-------NGVWTFAD-I
EGT-----------GNQDLVFIKTRQTRVGKVELRAASQESDYKDAILIVTTAFRI-E-DNG------TWL---------M-----QDWTRDGRADLVYI
KTRHTESGRVEVHVVDAA--SGYQSFVLHKAT-CFN-PE--DNGTWTMSA------TGDLVYI---KTRNTG---------SGFVEYHVASR--DSDYQE
FTKHKATWFTA--EENGT-----WCLNPT------------M-DGEFADLFYIKTK-NTQTHKIEVHGAS--------AQSDFQEPLINTETDFDL-EEN
GTW---HMINYARAPNEEPPSLPDLAYIKTKNTG-TGEVEVHINEA------------------------------------------------------
----------------------------------------------------------------------------------------------------

>PC_02N5S3
----------------------------------------------------------------------------------------------------
----------------------------------------------------------------------------------------------------
----------------------------------------------------------------------------------------------------
----------------------------------------------------------------------------------------------------
-------------------------------------------------------------MSYQTRIVAT--PSVYPQDGGK-------NGVWTFAD-I
EGT-----------GNQDLVFIKTRQTRVGKVELRAASQESDYKDAILIITTAFRI-E-DNG------TWL---------M-----QDWTRDGRADLVYI
KTRHTESGRVEVHVVDAA--SGYQSFVLHKAT-CFN-PE--DNGTWTMSA------TGDLVYI---KTRNTG---------SGFVEYHVASR--DSDYQE
FTKHKATWFTA--EENGT-----WCLNPT------------M-DGEFADLFYIKTK-NTQTHKIEVHGAS--------AQSDFQEPLINTETDFDL-EEN
GAW---HMINYARAPNEEPPSLPDLAYIKTKNTG-TGEVEVHINEA------------------------------------------------------
----------------------------------------------------------------------------------------------------

>PC_04OVM4
----------------------------------------------------------------------------------------------------
----------------------------------------------------------------------------------------------------
----------------------------------------------------------------------------------------------------
----------------------------------------------------------------------------------------------------
-------------------------------------------------------------MSYQTRIVAT--PSVYPQDGGK-------NGVWTFAD-I
EGT-----------GNQDLVFIKTRQTRVGKVELRAASQESDYKDAILIITTAFRI-E-DNG------TWL---------M-----QDWTRDGRADLVYI
KTRHTESGRVEVHVVDAA--SGYQSFVLHKAT-CFN-PE--DNGTWTMSA------TGDLVYI---KTRNTD---------SGFVEYHVASR--DSDYQE
FTKHKATWFTA--EENGT-----WCLNPT------------M-DGEFADLFYIKTK-NTQTHKIEVHGAS--------AQSDFQEPLINTETDFDL-EEN
GTW---HMINYARAPNEEPPSLPDLAYIKTKNTG-TGEVEVHINEA------------------------------------------------------
----------------------------------------------------------------------------------------------------

>PC_00R8FI
----------------------------------------------------------------------------------------------------
----------------------------------------------------------------------------------------------------
----------------------------------------------------------------------------------------------------
----------------------------------------------------------------------------------------------------
-------------------------------------------------------------MSYQTRIVAA--PSIYPQDGGK-------NGVWTFAD-I
EGT-----------GNQDLVFIKTRQARVGKVELRAASQESDYKDAILIITTAFRI-E-DNG------TWL---------M-----QDWTRDGRADLVYI
KTRHTESGRVEVHVVDAA--SGYQSFVLHQAT-CFN-PE--DNGTWTMSA------TGDLVYI---KTRNTG---------SGFVEYHVASR--ASDYQE
FTKHKATWFTA--EENGT-----WCLNPT------------M-DGEFADLFYIKTK-NTQTHQIEVHGAS--------ARSDFQEPLINTETGFDL-EEN
GTW---HMINYARAPNEEPPSLPDLAYIKTKNTG-TGEVEVHINEA------------------------------------------------------
----------------------------------------------------------------------------------------------------

>PC_07E6Y3
----------------------------------------------------------------------------------------------------
----------------------------------------------------------------------------------------------------
----------------------------------------------------------------------------------------------------
----------------------------------------------------------------------------------------------------
-----------MASFKKNN--PLS-----------FLYAIWHILFPL-----VALAKPILAGPYQSRILET--GT--TFAAPDPY------GPWQMIP-S
S------------P-TEDLTYIKTTNTGTGKVEVHIASGSSGFRTRILEVGTTFVS-E-DNG------TWQ---------L-----IDADGDGRPDLVYI
KTRNTGTGRVEVHIASAS--SNYQTRILETGT-TFY-PE--DNGVWQMADFDRD-GKLDLIYI---KTRNTG---------TGKVEVHVASG--ASNFLR
RIQDVGTTFYP--EDNGV-----WQMVDFDRD-------------GKLDLAYIKTR-NTGTGKVEVHIAS--------GSSTYNTRVQEVGTTFSP-EDN
GFW---ELSDFN------HDGVLDLVYIKTQNTG-TGAVEVHVASGKSR---------------------------------------------------
----------------------------------------------------------------------------------------------------

>PC_07AKDU
----------------------------------------------------------------------------------------------------
----------------------------------------------------------------------------------------------------
----------------------------------------------------------------------------------------------------
----------------------------------------------------------------------------------------------------
-----------MAAFKQSK--AFS-----------FLFFTTHILVPL-----AVLANPVLAAPYQTRILET--GS--TFSAPDPY------GPWQMIP-S
S------------Y-TEDLAYIKTTNTGTGRVEVHIASGSSGFKTRTLEVGTTFFS-E-DNG------TWQ---------L-----IDADGDGRPDLVYI
KTRNTGTGRVEVHIASAS--SNYQTRILETGT-TFY-PE--DNGVWQMGDFDHD-GKLDLIYI---KTRNTG---------TGKVEVHVASG--ASNYQT
RVQEVGTTFYP--EDNGV-----WQMADFDRD-------------GKLDLVYIKTQ-NTGTGRVEVHVAS--------GSSTYMTRVQEVGTTFYP-ENN
GFW---ELSDFN------HDGVLDLVYIKTQNTG-TGTVEVHVASGSS----------------------------------------------------
----------------------------------------------------------------------------------------------------

>PC_064UMV
----------------------------------------------------------------------------------------------------
----------------------------------------------------------------------------------------------------
----------------------------------------------------------------------------------------------------
----------------------------------------------------------------------------------------------------
-----------MEAFNLHN--FLS-----------SLY----ILLPF-----VILANPVHAAPYQNRILET--GS--TFGAPDPY------GPWQMIP-S
I------------P-TEDLTYIKTTNTGTGRVEVHIASGSSGFRTRSLEVGTTFVS-E-DNG------TWQ---------L-----IDADGDGRPDLVYI
KTRNTGTGRVEVHIASAS--SNYQTRILETGT-TFY-PE--DNGVWQMADFDHD-GKLDLVYI---KTRNTG---------TGKVEVHVASG--ASNYQR
RIQEVGTTFYP--EDNGV-----WQMVDFDRD-------------GKLDLAYIKTR-NTGTGKVEVHIAS--------GSSTYNTRVQEVGTTFYP-ESN
GFW---ELSDFN------HDGVLDLVYIKTQNTG-TGSVEVHVASGKS----------------------------------------------------
----------------------------------------------------------------------------------------------------

>PC_075KCS
----------------------------------------------------------------------------------------------------
----------------------------------------------------------------------------------------------------
----------------------------------------------------------------------------------------------------
----------------------------------------------------------------------------------------------------
-----------METFRLHN--VLS-----------SLC----ILFPF-----IILANPAHAVPYQTRILET--GS--TFGAPDPY------GPWQMIP-S
N------------P-TEDLTYIKTTNTGTGRVEVHIASGSSGFRTRTLEVGTTFVS-E-DNG------TWQ---------L-----IDADGDGRPDLVYI
KTRNTGTGRVEVHIASAS--SNYQTRILQTGT-TFY-PE--ENGVWQMADFDHD-GKLDLIYI---KTRNTG---------TGKVEVHVASG--ASNYQT
RIQDVGTTFYP--EDNGV-----WQMVDFDRD-------------GKLDLAYIKTQ-NTGTGKVEVHVAS--------GSSTYNTRVQEVGTTFYP-ENS
GFW---ELSDFN------HDGVLDLVYIKTQNTG-TGSVEVHVASGKS----------------------------------------------------
----------------------------------------------------------------------------------------------------

>PC_07AF06
----------------------------------------------------------------------------------------------------
----------------------------------------------------------------------------------------------------
----------------------------------------------------------------------------------------------------
----------------------------------------------------------------------------------------------------
-----------MATFKRHS--LLS-----------SFF----TLFPF-----LILANPAHAAPYQTRILET--GT--TFKAPDPY------GPWQMIP-S
N------------P-TEDLAYIKTTNTGTGRVEVHIASGSSRFQTRTLEVGTTFVS-E-DNG------TWQ---------L-----IDADGDGKPDLVYI
KTRNTGTGRVEVHIASAS--SNYQTRILETGT-TFY-PE--DNGVWQMADFDHD-GKLDLIYI---KTRNTG---------TGKVEVHVASG--ASNYQK
RIQEVGTTFSP--EDDGT-----WQMVDFDHD-------------GKLDLAYIKTQ-NTGTGRVEVHIAS--------GSSTYKSRVQEVGTTFYP-EDD
GFW---SLSDFN------HDGVLDLVYIKTQHTG-TGSVEVHVASGRS----------------------------------------------------
----------------------------------------------------------------------------------------------------

>PC_07DO3Q
----------------------------------------------------------------------------------------------------
----------------------------------------------------------------------------------------------------
----------------------------------------------------------------------------------------------------
----------------------------------------------------------------------------------------------------
-----------MKILKRHN--FLS-----------SLY----ILFPF-----VILANPAHAAPYQTRILET--GS--TFSAPDPY------GPWQMIP-S
N------------P-TEDLAYIKTTNTGTGRVEVHIASGSSGFRTRTLEVGTTFVS-E-DNG------TWQ---------L-----IDADGDGRPDLVYI
KTRNTGTGRVEVHIASAS--SNYQTRILETGT-TFH-PE--DNGVWQMADFDHD-GKLDLVYI---KTRNTG---------TGKVEVHVASG--ASNYQR
RIQEVGTTFYP--EDNGV-----WQMVDFDRD-------------GKLDLTYIKTR-NTGTGKVEVHVAS--------GSSTYKTRVQEVGTTFYP-ENN
GFW---ELSDFN------HDGVLDLVYIKTQNTG-TGSVEVHVASGKS----------------------------------------------------
----------------------------------------------------------------------------------------------------

>PC_05T2Z8
----------------------------------------------------------------------------------------------------
----------------------------------------------------------------------------------------------------
----------------------------------------------------------------------------------------------------
----------------------------------------------------------------------------------------------------
-----------MEAFNLHN--FLS-----------SLY----ILLPF-----VILANPVHAAPYQNRILET--GS--TFSAPDPY------GPWQMIP-S
I------------P-TEDLTYIKTTNTGTGRVEVHIASGSSGFRTRSLEVGTTFVS-E-DNG------TWQ---------L-----IDADGDGRPDLVYI
KTRNTGTGRVEVHIASAS--SNYQTRILETGT-TFY-PE--DNGVWQMADFDHD-GKLDLVYI---KTRNTG---------TGKVEVHVASG--ASNYQR
RIQEVGTTFYP--EDNGV-----WQMVDFDRD-------------GKLDLAYIKTR-NTGTGKVEVHIAS--------GSSTYNTRVQEVGTTFYP-ESN
GFW---ELSDFN------HDGVLDLVYIKTQNTG-TGSVEVHVASGKS----------------------------------------------------
----------------------------------------------------------------------------------------------------

>PC_0728TH
----------------------------------------------------------------------------------------------------
----------------------------------------------------------------------------------------------------
----------------------------------------------------------------------------------------------------
----------------------------------------------------------------------------------------------------
-----------MATFKRCK--LLF-----------SLY----ILLPL-----AILANPAHGAPYQTRILET--GS--TFSAPDPH------GPWQMIP-S
N------------P-TEDLAYIKTTNTGTGKVEVHIASGSSGFRTRTLEVGTTFVS-E-DNG------TWQ---------L-----IDADGDGRPDLVYI
KTRNTGTGRVEVHIASAS--SNYQTRILETGT-TFY-PE--DNGVWQMADFDHD-GKLDLIYI---KTRNTG---------TGKVEVHVASG--ASNYQR
RIQEVGTTFYS--EDNGA-----WQMVDFDRD-------------GKLDLAYIKTQ-NTGTGKVEVHVAS--------GSSTYNTRVQEVGTTFYP-ENN
GFW---ELSDFN------HDGILDLVYIKTHDTG-TGSIEVHVASGKS----------------------------------------------------
----------------------------------------------------------------------------------------------------

>PC_07D4G5
----------------------------------------------------------------------------------------------------
----------------------------------------------------------------------------------------------------
----------------------------------------------------------------------------------------------------
----------------------------------------------------------------------------------------------------
-----------MEAFKLHN--FLS-----------SLY----ILLPF-----VILANPVHAAPYQNRILET--GS--TFGAPDPY------GPWQMIP-S
I------------P-TEDLVYIKTTNTGTGRVEVHIASGSSGFRTRSLEVGTTFVS-E-DNG------TWQ---------L-----IDADGDGRPDLVYI
KTRNTGTGRVEVHIASAS--SNYQTRILETGT-TFY-PE--DNGVWQMADFDHD-GKLDLVYI---KTRNTG---------TGKVEVHVASG--ASNYQR
RIQEVGTTFYP--EDNGV-----WQMVDFDRD-------------GKLDLAYIKTR-NTGTGKVEVHVAS--------GSSTYNTRVQEVGTTFYP-ESN
GFW---ELSDFN------HDGVLDLVYIKTQNTG-TGSVEVHVASGKS----------------------------------------------------
----------------------------------------------------------------------------------------------------

>PC_075XXU
----------------------------------------------------------------------------------------------------
----------------------------------------------------------------------------------------------------
----------------------------------------------------------------------------------------------------
----------------------------------------------------------------------------------------------------
-----------MATFKQTN--LFS-----------FL----HLLFSL-----AILATPVLTAPYQTRILET--GT--TFSAPDPY------GPWQMVP-S
S------------P-TEDLAYIKTTNTETGRVEVHIASGSSGFRTRTLEVGTTFIS-E-DNG------TWQ---------L-----IDADGDGRPDLVYI
KTRNTGTGRVEVHIASAS--SNYQTRILETGT-TFY-PE--DNGVWQMADFDHD-GKLDLIYI---KTRNTG---------TGKVEVHVASG--ASKFQT
RIQEVGTTFYP--ENNGA-----WQMVDFDRD-------------GKLDLAYIKTQ-NTGTGKVEVHVAS--------GSSTYNARVQEVGTTFNT-ENN
GFW---GLSDFN------HDGVLDLVYIKTQNTG-TGSVEVHVASGRS----------------------------------------------------
----------------------------------------------------------------------------------------------------

>PC_067J0S
----------------------------------------------------------------------------------------------------
----------------------------------------------------------------------------------------------------
----------------------------------------------------------------------------------------------------
----------------------------------------------------------------------------------------------------
-----------MATFKRCK--LLS-----------SLY----ILLPF-----AILANPAHAAPYQTRILET--GS--TFSAPDPH------GPWQMIP-S
N------------P-TEDLACIKTTNTGTGRVEVHIASGSSGFRTRTLEVGTTFVS-E-DNG------TWQ---------L-----IDADGDGSPDLVYI
KTRNTGTGRVEVHIASAS--SNYQTRILETGT-TFY-PE--DNGVWQMADFDHD-GKLDLVYI---KTRNTG---------TGKVEVHVASG--ASNYQR
RIQEVGTTFYP--EDNGV-----WQMVDFDRD-------------GKLDLAYIKTQ-NTGTGNVEVHVAS--------GSSTYNIRVQEVGTTFYP-ENN
GFW---ELSDFN------HDGVLDLVYIKTQNTG-TGSIEVHVASGKS----------------------------------------------------
----------------------------------------------------------------------------------------------------

>PC_07CDO6
----------------------------------------------------------------------------------------------------
----------------------------------------------------------------------------------------------------
----------------------------------------------------------------------------------------------------
----------------------------------------------------------------------------------------------------
-----------METFRLHN--VLS-----------SLY----ILFPF-----IILANPAHAAPYQTRILET--GS--TFGAPDPY------GPWQMIP-S
N------------P-TEDLTYIKTTNTGTGRVEVHIASGSSGFRARTLEVGTTFVS-E-DNG------TWQ---------L-----IDADGDGRPDLVYI
KTRNTGTGRVEVHIASAS--SNYQTRILETGT-TFY-PE--DNGVWQMADFDHD-GKLDLIYI---KTRNTG---------TGKVEVHVASG--ASNYQK
RIQEVGTTFYP--EDNGV-----WQMVDFDRD-------------GKLDLAYIKTQ-NTGTGRVEVHVAS--------GSSTYNTRVQEVGTTFYP-ENN
GFW---ELSDFN------HDGVLDLVYIKTQNTG-TGSVEVHVASGKS----------------------------------------------------
----------------------------------------------------------------------------------------------------

>PC_079V22
----------------------------------------------------------------------------------------------------
----------------------------------------------------------------------------------------------------
----------------------------------------------------------------------------------------------------
----------------------------------------------------------------------------------------------------
-----------METFRLHN--VLS-----------SLY----ILFPF-----IILANPAHAVPYQTRILET--GS--TFGAPDPY------GPWQMIP-S
N------------P-TEDLTYIKTTNTGTGRVEVHIASGSSGFRTRTLEVGTTFVS-E-DNG------TWQ---------L-----IDADGDGRPDLVYI
KTRNTGTGRVEVHIASAS--SNYQTRILQTGT-TFY-PE--ENGVWQMADFDHD-GKLDLIYI---KTRNTG---------TGKVEVHVASG--ASNYQK
RIQDVGTTFYP--EDNGV-----WQMVDFDHD-------------GKLDLAYIKTQ-NTGTGKVEVHVAS--------GSSTYNTRVQEVGTTFYP-ENN
GFW---ELSDFN------HDGVLDLVYIKTQNTG-TGSVEVHVASGKS----------------------------------------------------
----------------------------------------------------------------------------------------------------

>PC_07E0Z8
----------------------------------------------------------------------------------------------------
----------------------------------------------------------------------------------------------------
----------------------------------------------------------------------------------------------------
----------------------------------------------------------------------------------------------------
-----------MATFKRHS--LLS-----------SLY----ILFPF-----VILANPAHAAPYQTRILET--GS--TFSAPDPY------GPWQMIP-S
K------------P-TEDLAYIKTTNTGTGRVEVHIASGSSGFRTRTLEVGTTFVS-E-DNG------TWQ---------L-----IDADGDGRPDLVYI
KTRNTGTGRVEVHIASAS--SNYQTRILETGT-TFY-PE--DNGVWQMADFDHD-GKLDLVYI---KTRNTG---------TGKVEVHVASG--ASNYQR
RIQEVGTTFYP--EENGV-----WQMVDFDRD-------------GKLDLAYIKTR-NTGTGKVEVHVAS--------GSSTYNTRVQEVGTTFYP-ENN
GFW---ELSDFN------HDGTLDLVYIKTQDTG-TGNIEVHVASGKS----------------------------------------------------
----------------------------------------------------------------------------------------------------

>PC_07ASUA
----------------------------------------------------------------------------------------------------
----------------------------------------------------------------------------------------------------
----------------------------------------------------------------------------------------------------
----------------------------------------------------------------------------------------------------
-----------MKILKRHN--FLS-----------SLY----ILFPF-----VILANPAHAAPYQTRILET--GS--TFSAPDPY------GPWQMIP-S
N------------P-TEDLAYIKTTNTGTGRVEVHIASGSSGFRTRTLEVGTTFVS-E-DNG------TWQ---------L-----IDADGDGRPDLVYI
KTRNTGTGRVEVHIASAS--SNYQTRILETGT-TFY-PE--DNGVWQMADFDHD-GKLDLVYI---KTRNTG---------TGKVEVHVASG--ASNYQR
RIQEVGTTFYP--EDNGV-----WQMVDFDRD-------------GKLDLTYIKTR-NTGTGKVEVHVAS--------GSSTYNTRVQEVGTTFYP-ENN
GLW---ELSDFN------HDGVLDLVYIKTQNTG-TGSVEVHVASGKS----------------------------------------------------
----------------------------------------------------------------------------------------------------

>PC_06HSFN
----------------------------------------------------------------------------------------------------
----------------------------------------------------------------------------------------------------
----------------------------------------------------------------------------------------------------
----------------------------------------------------------------------------------------------------
-----------MATFKRHS--LLS-----------SLY----ILFPL-----VILANSAHAAPYQTRILET--GS--TFSAPDPY------GPWQMIP-S
K------------P-TEDLAYIKTTNTGTGRVEVHIASGSSGFRTRTLEVGTTFVS-E-DNG------TWQ---------L-----IDADGDGRPDLVYI
KTRNTGTGRVEVHIASAS--SNYQTRILETGT-TFY-PE--DNGVWQMADFDHD-GKLDLVYI---KTRNTG---------TGKIEVHVASG--ASNYQR
RIQEVGTTFYP--EENGV-----WQMVDFDRD-------------GKLDLAYIKTR-NTGTGKVEVHVAS--------GSSTYNTRVQEVGTTFYP-ENN
GFW---ELSDFN------HDGTLDLVYIKTQDTG-TGNIEVHVASGTS----------------------------------------------------
----------------------------------------------------------------------------------------------------

>PC_07514M
----------------------------------------------------------------------------------------------------
----------------------------------------------------------------------------------------------------
----------------------------------------------------------------------------------------------------
----------------------------------------------------------------------------------------------------
-----------MATFERCK--LLF-----------SLY----ILLPL-----AILANPAHGAPYQTRILET--GS--TFSAPDPH------GPWQMIP-S
N------------P-TEDLAYIKTTNTGTGKVEVHIASGSSGFRTRTLEVGTTFVS-E-DNG------TWQ---------L-----IDADGDGRPDLVYI
KTRNTGTGRVEVHIASAS--SNYQTRILETGT-TFY-PE--DNGVWQMADFDRD-GKLDLIYI---KTRNTG---------TGKVEVHVASG--ASNYQR
RIQEVGTTFYP--EDNGA-----WQMVDFDRD-------------GKLDLAYIKTQ-NTGTGKVEVHVAS--------GSSTYNTRVQEVGTTFYP-ENN
GFW---ELSDFN------HDGTLDLVYIKTRDTG-TGSIEVHVASGKS----------------------------------------------------
----------------------------------------------------------------------------------------------------

>PC_07B6FG
----------------------------------------------------------------------------------------------------
----------------------------------------------------------------------------------------------------
----------------------------------------------------------------------------------------------------
----------------------------------------------------------------------------------------------------
-----------MATFKRHS--LLS-----------SLY----ILFPF-----VILANPAHAAPYQTRILET--GS--TFSAPDPY------GPWQMIP-S
K------------P-TEDLAYIKTTNTGTGRVEVHIASGSSGFRTRTLEVGTTFVS-E-DNG------TWQ---------L-----IDADGDGRPDLVYI
KTRNTGTGRVEVHIASAS--SNYQTRILETGT-TFY-PE--DNGVWQMADFDHD-GKLDLVYI---KTRNTG---------TGKIEVHVASG--ASNYQR
RIQEVGTTFYP--EENGV-----WQMVDFDRD-------------GKLDLAYIKTR-NTGTGKVEVHVAS--------GSSTYNTRVQEVGTTFYP-ENN
GFW---ELSDFN------HDGTLDLVYIKTQDTG-TGNIEVHVASGKS----------------------------------------------------
----------------------------------------------------------------------------------------------------

>PC_07DD3R
----------------------------------------------------------------------------------------------------
----------------------------------------------------------------------------------------------------
----------------------------------------------------------------------------------------------------
----------------------------------------------------------------------------------------------------
-----------MATFERCK--LLF-----------SLY----ILLPL-----AILANPAHGAPYQTRILET--GS--TFSAPDPH------GPWQMIP-S
N------------P-TEDLAYIKTTNTGTGKVEVHIASGSSGFRTRTLEVGTTFVS-G-DNG------TWQ---------L-----IDADGDGRPDLVYI
KTRNTGTGRVEVHIASAS--SNYQTRILETGT-TFY-PE--DNGVWQMADFDRD-GKLDLIYI---KTRNTG---------TGKVEVHVASG--ASNYQR
RIQEVGTTFYP--EDNGA-----WQMVDFDRD-------------GKLDLAYIKTQ-NTGTGKVEVHVAS--------GSSTYNTRVQEVGTTFYP-ENN
GFW---ELSDFN------HDGTLDLVYIKTRDTG-TGSIEVHVASGKS----------------------------------------------------
----------------------------------------------------------------------------------------------------

>PC_07B1V4
----------------------------------------------------------------------------------------------------
----------------------------------------------------------------------------------------------------
----------------------------------------------------------------------------------------------------
----------------------------------------------------------------------------------------------------
-----------MKILKRYN--FLS-----------SLY----ILFPF-----VILANPAHAAPYQTRILET--GS--TFSAPDPY------GPWQMIP-S
N------------P-TEDLAYIKTTKTGTGRVEVHIASGSSGFRTRTLEVGTTFVS-E-DNG------TWQ---------L-----IDADGDGRPDLVYI
KTRNTGTGRVEVHIASAS--SNYQTRILETGT-TFY-PE--DNGVWQMADFDHD-GKLDLVYI---KTRNTG---------TGKVEVHVASG--ASNYQR
RIQEVGTTFYP--EDNGV-----WQMVDFDRD-------------GKLDLTYIKTR-NTGTGKVEVHVAS--------GSSIYNTRVQEVGTTFYP-ENN
GFW---ELSDFN------HDGVLDLVYIKTQNTG-TGSVEVHVASGKS----------------------------------------------------
----------------------------------------------------------------------------------------------------

>PC_07558H
----------------------------------------------------------------------------------------------------
----------------------------------------------------------------------------------------------------
----------------------------------------------------------------------------------------------------
----------------------------------------------------------------------------------------------------
-----------METFRLHN--VLS-----------SLY----ILFPF-----IFLANSAHAAPYQTRIHET--GS--TFGAPDPY------GPWQMIP-S
N------------P-TEDLTYIKTTNTGTGRVEVHIASGSSGFRTRTLEVGTTFVS-E-DNG------TWQ---------L-----IDADGDGRPDLVYI
KTRNTGTGRVEVHIASAS--SNYQTRILQTGT-TFY-PE--DNGFWQMADFDHD-GKLDLIYI---KTRNTG---------TGKVEVHVASG--ASNYQK
RIQDVGTTFYP--EDNGV-----WQMVDFDRD-------------GKLDLAYIKTQ-NTETGKVEVHVAS--------GSSTYNTRVQEVGTTFYP-EIN
GFW---ELSDFN------HDGVLDLVYIKTQNTG-TGSVEVHVASGKS----------------------------------------------------
----------------------------------------------------------------------------------------------------

>PC_06QI3B
----------------------------------------------------------------------------------------------------
----------------------------------------------------------------------------------------------------
----------------------------------------------------------------------------------------------------
----------------------------------------------------------------------------------------------------
-----------MEAFNLHN--FLS-----------SLY----ILLPF-----VILANPVHAAPYQNRILET--GS--TFGAPDPY------GPWQMIP-S
I------------P-TEDLVYIKTTNTGTGRVEVHIASGSSGFRTRSLEVGTSFVS-E-DNG------TWQ---------L-----IDADGDGRPDLVYI
KTRNTGTGRVEVHIASAS--SNYQTRILETGT-TFY-PE--DNGVWQMADFDHD-GKLDLVYI---KTRNTG---------TGKVEVHVASG--ASNYQR
RIQEVGTTFYP--EDNGV-----WQMVDFDRD-------------GKLDLAYIKTR-DTGTGKVEVHVAS--------GSSTYNTRVQEVGTTFYP-ESN
GFW---ELSDFN------HDGVLDLVYIKTQNTG-TGSVEVHVASGKS----------------------------------------------------
----------------------------------------------------------------------------------------------------

>PC_05MJZ3
----------------------------------------------------------------------------------------------------
----------------------------------------------------------------------------------------------------
----------------------------------------------------------------------------------------------------
----------------------------------------------------------------------------------------------------
-----------MEAFNLHN--FLS-----------SLY----ILLPF-----VILANPVHAAPYQNRILET--GS--TFGAPDPY------GPWQMIP-S
I------------P-TEDLVYIKTTNTGTGRVEVHIASGSSGFRTRSLEVGTTFVS-E-DNG------TWQ---------L-----IDADGDGRPDLVYI
KTRNTGTGRVEVHIASAS--SNYQTRILETGT-TFY-PE--DNGVWQMADFDHD-GKLDLVYI---KTRNTG---------TGKVEVHVASG--ASNYQR
RIQEVGTTFYP--EDNGV-----WQMVDFDRD-------------GKLDLAYIKTR-NTGTGKVEVHVAS--------GSSTYNTRVQEVGTTFYP-ESN
GFW---ELSDFN------HDGVLDLVYIKTQNTG-TGSVEVHVASGKS----------------------------------------------------
----------------------------------------------------------------------------------------------------

>PC_01QBNE
----------------------------------------------------------------------------------------------------
----------------------------------------------------------------------------------------------------
----------------------------------------------------------------------------------------------------
----------------------------------------------------------------------------------------------------
-----------MKILKRHN--FLS-----------SLH----ILFPF-----VILVNPAHAAPYQTRILET--GS--TFSAPDPY------GPWQMIP-S
N------------P-TEDLAYIKTTNTGTGRVEVHIASGSSGFRTRTLEVGTTFVS-E-DNG------TWQ---------L-----IDADGDGRPDLVYI
KTRNTGTGRVEVHIASAS--SNYQTRILETGT-TFY-PE--DNGVWQMADFDHD-GKLDLVYI---KTRNTG---------TGKVEVHVASG--ASNYQR
RIQEVGTTFYP--EDNGV-----WQMVDFDRD-------------GKLDLTYIKTR-NTGTGKVEVHVAS--------GSSTYNTRVQEVGTTFYP-ENN
GFW---ELSDFN------HDGVLDLVYIKTQNTG-TGSVEVHVASGKS----------------------------------------------------
----------------------------------------------------------------------------------------------------

>PC_05BNY3
----------------------------------------------------------------------------------------------------
----------------------------------------------------------------------------------------------------
----------------------------------------------------------------------------------------------------
----------------------------------------------------------------------------------------------------
-----------MEAFNLHN--FLS-----------SLY----ILLPF-----VILANPVHAAPYQNRILET--GS--TFGAPDPY------GPWQMIP-S
I------------P-TEDLTYIKTTNTGTGRVEVHIASGSSGFRTRSLEVGTTFVS-E-DNG------TWQ---------L-----IDADSDGRPDLVYI
KTRNTGTGRVEVHIASAS--SNYQTRILETGT-TFY-PE--DNGVWQMADFDHD-GKLDLVYI---KTRNTG---------TGKVEVHVASG--ASNYQR
RIQEVGTTFYP--EDNGV-----WQMVDFDRD-------------GKLDLAYIKTR-NTGTGKVEVHIAS--------GSSTYNTRVQEVGTTFYP-ESN
GFW---ELSDFN------HDGVLDLVYIKTQNTG-TGSVEVHVASGKS----------------------------------------------------
----------------------------------------------------------------------------------------------------

>PC_07CPHH
----------------------------------------------------------------------------------------------------
----------------------------------------------------------------------------------------------------
----------------------------------------------------------------------------------------------------
----------------------------------------------------------------------------------------------------
-----------------MA--NVN-----------VFLSIWRM-LVF-----LAAIHPVLGAPYQTRILET--GT--TFVAPDPY------GPWQMIP-S
S------------SSSEDLAYIKTTNTGTGRVEVHIASGSSQFQTRTLEVGTTFVT-E-DNG------TWQ---------L-----IDADGDGRPDLVYI
KTRSTGTGRVEVHIASAA--SNYQTRILETGT-TFY-PE--DDGVWQMADFDRD-GKLDLIYI---KTRNTG---------TGRVEVHVASG--ASNYQT
RIQEVGTIFYP--EDNGV-----WQMVDYDRD-------------GRLDLAYIKTR-STGTGRVEVHVAS--------GSSTYQTRVQEVGTTFYP-EDN
GFW---ELSDFN------HDGVLDLVYIKTKNTG-TGRVEVHVASGR-----------------------------------------------------
----------------------------------------------------------------------------------------------------

>PC_045D1S
----------------------------------------------------------------------------------------------------
----------------------------------------------------------------------------------------------------
----------------------------------------------------------------------------------------------------
----------------------------------------------------------------------------------------------------
------------------------------------MRSLISL--SL-----FFLFATSLAAPYQTRILET--GT--TFNSPDPY------GPWQMIP-S
S------------P--PSLAYIKTTNTGTGRVEVHIASGSSRYQSRTLEVGTTFVS-E-DNG------TWQ---------L-----IDADGDGVPDLVYI
KTRNTGTGRVEVHIASGA--SNYQTRILEVGT-TFY-PE--DDGVWQMGHFNGD-GKLDLIYI---KTRNTG---------TGRVEVHVASG--ASNYQN
RVQEVGTTFYP--EDDGV-----WQMRDFNRD-------------GRLDLVYIKTR-NTGTGKVEVHVAS--------GSSTYQTRVQEVGTTFYP-EDN
GFW---ELVDYN------GDRVLDLVYIKTRNTG-TGRIEVHVASGRS----------------------------------------------------
----------------------------------------------------------------------------------------------------

>PC_02DDVS
----------------------------------------------------------------------------------------------------
----------------------------------------------------------------------------------------------------
----------------------------------------------------------------------------------------------------
--------------------------------------------------------------------------------------MFKK-----ALFPA
LLQLAE------------------------------------------------QIQSVSASPYQNRVLEQ--GS--VFPAPAEYGT------WQVAW-Y
ANDYAADMVYIQTG-----------NPSLGNVQVEVASSGYGYDYLTLDTNTVFLP-G-SNG------VWQ---------L-----ADYDRDGSLDLIYI
QNRNTASGKVEVNVASGA--SNYKTLTLQTQT-VFD-AQ--INGRWQMIDYDGD-GSLDLVYI---QNSNTA---------SNKVEIKVASG--ASSFKT
LTNDITTSFSI--GNDGT-----WQIVNYANN-------------GNMDLAYIQNI-NTSSGYVEVTIVS--------GASGYQTTVQSVATTFSV-EDN
GTW---QMIDWD------NDGLLDLVYLKVQDTP--GTVEIHVASGYDYSLDY-----------------------------------------------
----------------------------------------------------------------------------------------------------

>PC_02U0VG
----------------------------------------------------------------------------------------------------
----------------------------------------------------------------------------------------------------
----------------------------------------------------------------------------------------------------
--------------------------------------------------------------------------------------MLKQ-----ALFPA
LLRLAW------------------------------------------------QIQFVSASPYQYRVMEH--GS--AFPAPAEYGT------WQMAW-Y
ENYYDADMVYIQTS-----------NPSLSNVQVEVAAAAYEYDYLVYNQNAVFLP-G-SNG------VWQ---------L-----ADYDNDGNLDLIYI
QNRNTASGKVEVKIASGA--SNYQTLILQTQT-VFD-SQ--INGRWQMTDYDGD-GSLDLVYI---QNSNTA---------SNKVEIKVASG--ASSFKT
LTKDITTSFSI--GNDGT-----WQIVDYANN-------------GNIDLVYIQNI-NTSSGYVEVTIVS--------GASGYETTVQSVATTFSV-EDN
GTW---QMIDWD------GDGLLDLVYIKVQDTA--GTVEIHVASGYDYAADY-----------------------------------------------
----------------------------------------------------------------------------------------------------

>PC_07K4SW
----------------------------------------------------------------------------------------------------
----------------------------------------------------------------------------------------------------
----------------------------------------------------------------------------------------------------
--------------------------------------------------------------------------------------MFKQ-----ALFPA
LLQLAW------------------------------------------------QIQSVSASPYQNRVLEQ--GS--VFPAPAEYGT------WQVAW-Y
ANDYAADMVYIQTG-----------NPSLGNVQVEVASSEYGYDYLTLDTNTVFLP-G-SNG------VWQ---------L-----ADYDKDGSLDLIYI
QNRNTASGKVEVNVASGA--SNYKTLTLQTQT-VFD-AQ--INGRWQMIDYDGD-GSLDLVYI---QNSNTA---------SNKVEIKVASG--SSSFKT
LTKDITTSFSI--GDDGT-----WQIVNYANN-------------GNIDLAYIQNI-NTSSGYVEVTIVS--------GASGYQTTVQSVATTFSV-EDN
GTW---QMIDWD------NNGLLDLVYLKVQDTP--GTVEIHVASGYDYSLDY-----------------------------------------------
----------------------------------------------------------------------------------------------------

>PC_07LJHF
----------------------------------------------------------------------------------------------------
----------------------------------------------------------------------------------------------------
----------------------------------------------------------------------------------------------------
--------------------------------------------------------------------------------------MFKQ-----ALFPA
LLQLAE------------------------------------------------QIQSVSASPYQNRVLEQ--GS--VFPAPAEYGT------WQVAW-Y
ANDYAADMVYIQTG-----------NPNLGNVQVEVASSGYGYDYLTLDTNTVFLP-G-SNG------VWQ---------L-----ADYDKDGSLDLIYI
QNRNTASGKVEVNVASGA--SNYKTLTLQTQT-VFD-AQ--INGRWQMIDYDGD-GSLDLVYI---QNSNTA---------SNKVEIKVASG--ASSFKT
LTNDITTSFSI--GNDGT-----WQVVNYANN-------------GNMDLAYIQNI-NTSSGYVEVTIVS--------GASGYQTTVQSVATTFSV-EDN
GTW---QMIDWD------NDGLLDLVYLKVQDTP--GTVEIHVASGYDYSLDY-----------------------------------------------
----------------------------------------------------------------------------------------------------

>PC_03SV0O
----------------------------------------------------------------------------------------------------
----------------------------------------------------------------------------------------------------
----------------------------------------------------------------------------------------------------
----------------------------------------------------------------------------------------------------
MLDSTN------------------------------------------------DL----SSHYNRHVSSRAASS--AVPAGMAYSICVSFALPSSSP-G
TCGYEADMAYIQTN-----------NPSVNNVQIEIASSGSYYDSLAYNKYTVFSP-G-ING------VWQ---------L-----ADYDNDGSPDLIYI
QNRNTASGKVELKIASGA--SNYQTLILQTQT-VYD-AQ--INGRWQMIDYDGD-GKLDLVYI---QNSNTP---------SNKVEVKVASG--ASSYKT
LTKEVTTVFSI--GNDGT-----WQIVNYDND-------------GNNDLAYIQNI-NTSSGYVEVTILS--------GASNYQTTVQSIPTTFSV-EDN
GTW---QMIDWD------GDGYLDLVYIKEQYTA--GTVEIHVASGFDESLYY-----------------------------------------------
----------------------------------------------------------------------------------------------------

>PC_04B8XB
----------------------------------------------------------------------------------------------------
----------------------------------------------------------------------------------------------------
----------------------------------------------------------------------------------------------------
----------------------------------------------------------------------------------------------------
----------------MQT--KIS-----------F-----SLL-FQ-----ALWLSSALAAPYQACIFEA--GT--TFGAPEVH------GTWALAP-F
VGT----------S-PPDLTYIKTSATGTGTVEVHVASGSSRYETRIQETGTTFFE-E-ENG------TWQ---------L-----ADFDGDGKLDLIYI
KTSNTGTGYVEVHVASGS--STYQTRILETAT-TFV-EE--NNGQWQLIDFNGD-GRLDLVYI---KNQNTG---------TGYVEVHVASG--ASNFQT
RIQEVPTTFIE--ENNGV-----WRLVNYQHS-------------GHLDLAYIKDQ-NTGTNKVEVHIAS--------GASTYQTRVQEVPTTFGE-ETD
GAW---QLIDWN------ADGILDLVFIKTSNTG-TGDVEVHVASGAS----------------------------------------------------
----------------------------------------------------------------------------------------------------

>PC_083TBW
----------------------------------------------------------------------------------------------------
----------------------------------------------------------------------------------------------------
----------------------------------------------------------------------------------------------------
----------------------------------------------------------------------------------------------------
----------------MQT--KIR-----------F-----SSL-LQ-----ALWLSSALAAPYQTRIFEA--GT--TFGAPEVH------GTWALAP-F
VGT----------Y-PPDLTYIKTDDTGTGTVEVHVASGSSRYTTRIQETGTTFYE-E-ENG------TWQ---------L-----ADFDGDGKLDLIYI
KTSNTGTGYVEVHVASGA--STYQTRILETAT-TFV-EE--NNGQWQLIDFNGD-GKLDLVYI---KNQNTG---------TGYVEVHVASG--ASNFQT
RIQEVPTTFVE--ENNGV-----WRLVNYQHS-------------GHLDLAYIKDQ-NTGTNKVEVHIAS--------GASTYQTRVQEVPTTFGE-ETD
GAW---QLIDWN------GDGVLDLVFIKTSNTG-TGDVEVHVASGTS----------------------------------------------------
----------------------------------------------------------------------------------------------------

>PC_00KMS4
----------------------------------------------------------------------------------------------------
----------------------------------------------------------------------------------------------------
----------------------------------------------------------------------------------------------------
----------------------------------------------------------------------------------------------------
----------------MQT--KIS-----------F-----SPL-LQ-----ALWLSSALAAPYQARIFEA--GT--TFGAPEVH------GTWALAP-F
VGT----------S-PPDLTYIKTSATGTGTVEVHVASGSSRYETRIQETGTTFFE-E-ENG------TWQ---------L-----ADFDGDGKLDLIYI
KTSNTGTGYVEVHVASGS--STYQTRILETAT-TFV-EE--NNGQWQLIDFNGD-GKLDLVYI---KNQNTG---------TGYVEVHVASG--ASNFQT
RIQEVPTTFIE--ENNGV-----WRLVNYQHS-------------GHLDLAYIKDQ-NTGTNKVEVHIAS--------GASTYQTRVQEVPTTFGE-EID
GAW---QLIDWN------ADGILDLVFIKTSNTG-TGDVEVHVASGAS----------------------------------------------------
----------------------------------------------------------------------------------------------------

>PC_07K46O
----------------------------------------------------------------------------------------------------
----------------------------------------------------------------------------------------------------
----------------------------------------------------------------------------------------------------
----------------------------------------------------------------------------------------------------
----------------MQT--KTS-----------F-----SPL-LQ-----ALWLSSALAAPYQARIFEA--GT--TFGAPEVH------GTWALAP-F
VGT----------S-PPDLTYIKTSATGTGTVEVHVASGSSRYETRIQETGTTFFE-E-ENG------TWQ---------L-----ADFDGDGKLDLIYI
KTSNTGTGYVEVHVASGS--STYQTRILETAT-TFV-EE--NNGQWQLIDFNGD-GKLDLVYI---KNQNTG---------TGYVEVHVASG--ASNFQT
RIQEVPTTFIE--ENNGV-----WRLVNYQHS-------------GHLDLAYIKYQ-NTGTNKVEVHIAS--------GASTYQTRVQEVPTTFGE-ETD
GAW---QLIDWN------ADGILDLVFIKTSNTG-TGDVEVHVASGAS----------------------------------------------------
----------------------------------------------------------------------------------------------------

>PC_00ZZWG
----------------------------------------------------------------------------------------------------
----------------------------------------------------------------------------------------------------
----------------------------------------------------------------------------------------------------
----------------------------------------------------------------------------------------------------
----------------MQV----------------K-----RLL-FA-----TFYLPLVIAAPYETRIFEA--GT--TFAAPEVF------GTWALAP-F
SGT----------L-PPDLTYIKTSNTGTGSVEVHVASGSSSYKTRVQEVGTTFAP-E-NFG------TWQ---------L-----ADYDGDRKLDLIYI
KTSNTSTGYVEVHVASGS--STYKTRVLETAT-TFV-EE--DNGQWQMIDFDRD-GKLDLVYI---KDRNTG---------TGDVEVHVASG--ASNYQT
RIQEVGTTFGE--ESNGV-----WQLVNYANN-------------GKLDLAYIKTQ-NTGTGKVEVHIAS--------GSSVYETRVQEVPTTFGE-ETD
GAW---QLIDYN------GDGILDLVFIKTSNTG-TGDVEVHVATGAS----------------------------------------------------
----------------------------------------------------------------------------------------------------

>PC_00F671
----------------------------------------------------------------------------------------------------
----------------------------------------------------------------------------------------------------
----------------------------------------------------------------------------------------------------
-----------------------------------------------------MISS-------------SQLFSYM----------GCLS----YLASP
ILGLALQA-----------------DRS--------------------------SLDYRQ-APYETRILET--GT--TFGEEN-------NGVWQLID-A
TGD-----------GVPDLAYIKTRSTGTNSVEVHIASSSSNFATRIFEAGTTFGL-E-NDG------TWL---------L-----VPSKSSALPDLAFI
KTSNTPSGKVEVHIASGA--SRYQTRTQEVVT-VFS-NE--NNGIWKLYDYNGD-GILDLVYI---KTRNTG---------TNTVEVHVASGAGASPYNQ
LLLQTGTTFGL--ENSGF-----WSLAPYSSP-------------TAADLVYIKDA-NTGTGTVEVHVAS--------ASSGYQTRIFEGGSTFGE-EAN
GVW---SMINYN------RDAVLDLAYIKVQSTG-TGTVEVHVAAG------------------------------------------------------
----------------------------------------------------------------------------------------------------

>PC_060L2G
----------------------------------------------------------------------------------------------------
----------------------------------------------------------------------------------------------------
----------------------------------------------------------------------------------------------------
-----------------------------------------------------MVHS-------------TQLLSYL----------GCIC--PLYLASP
VSGLALQP-----------------DGQ--------------------------SLSPRQGAAYQTRILDT--GS--TFGQEN-------NGVWQLID-A
TND-----------GVPDLAYIKTRSTGTNSVEVHISSSSSGFQTRIFEAGTTFAE-E-NDG------TWL---------L-----VPSKSGALPDLAFI
KTSNTPSGKVEVHIASGA--SSYKARTQETPT-AFG-NE--DSGFWSLYDYDGD-GVLDLVYI---KTRGTG---------SGRVEVHVASG--ASTYSQ
LVLQTATAFPRAGANNGF-----WFLAPYSGP-------------GAADLVYVKDA-RTGTGRVEVYVLS--------KASGYQRRVYAGTSAFAQ-EAN
GVW---GLADYN------RDGVLDLTYVKYQNTG-TGTTEVHVAAG------------------------------------------------------
----------------------------------------------------------------------------------------------------

>PC_07CZ89
----------------------------------------------------------------------------------------------------
----------------------------------------------------------------------------------------------------
----------------------------------------------------------------------------------------------------
---------------------------------------------------------------------------ML----------FK--QLA-LFSSV
VFGSVIPN-----------------K------------------------------IEK-RAPYQTRILDT--GT--TFAQEN-------NGWWQLID-A
NGD-----------GKPDLAYIKNKNTGTGYVEVHIASSSSNFQTRILEVPTTFTQ-E-DNG------TWR---------L-----FKSSSSNLPDLVYI
KTQNTPSGYVEVHIASGA--STYKTRTVEVVA-TFA-NE--QDGQWNVYDYDGD-GKPDLVFI---KTSNTG---------TGTDEVFVASA--TSNYQT
RLISTGTTFTVE--NNGF-----WQLGSYSAN---------------GDLIYIKDV-NTGTGTTEVHIAS--------RASGYQTRLLDVGSTFTQ-EQN
GFW---QLIDFN------ADGKLDLTYIKYQNTG-TGTVEVHVASG------------------------------------------------------
----------------------------------------------------------------------------------------------------

>PC_045LBK
----------------------------------------------------------------------------------------------------
----------------------------------------------------------------------------------------------------
----------------------------------------------------------------------------------------------------
-MGRIG--RGVE--KGSGIGIKVQHPPEWKCSLL-----HLHPHLHLHQLSD---SP-------------HCVSIML----------LNGSLLL-SFASL
VLSAAVPS-----------------K------------------------------LEARAGPYQTRIYES--GS--TFLQED-------NGWWQLID-A
TGD-----------GRPDLFYIKNRNTGTGYVEVHIASSTSNYQTRILEVPTTFVS-E-DNG------TWR---------A-----IKSANSALPDLVYI
KTRNTPSGYVEVHIASGA--STYRTRTLEVVT-TFA-NE--DDGQWNVYDYDGD-GKPDLVFI---KTSNTG---------TGTDELFVASG--ASNYQT
RLLSTGTTFAVE--DNGF-----WQLGAYSST---------------RDLIYIKDR-NTGTGTVEVHVAS--------AASGYQSRLLDVGSTFVQ-ETN
GPW---SLVDWN------KDGVLDLVYIKIKNTG-TGTVEVHVATGKS----------------------------------------------------
----------------------------------------------------------------------------------------------------

>PC_07HV6C
----------------------------------------------------------------------------------------------------
----------------------------------------------------------------------------------------------------
----------------------------------------------------------------------------------------------------
-----------------------------------------------------MVPY-------------TQFSSYV----------GCLL--SLYLVNP
AIGLALQP-----------------EGH--------------------------SLSVRQ-GPYQRRILDT--GS--TFAQEN-------NGVWQLID-A
TND-----------GVPDLAYVKTSRTGTNSVEVHIASSSSNFQTRIFEAGTTFAE-E-NDG------TWL---------L-----VPSKKSALPDLVFI
KTSNTPSGRVEVHIASGA--SGYRTRTQETAT-VFA-NE--DNGVWSLYDYDGD-GVLDLVYI---KTRNTG---------SGRVEVHVASG--ASTYSR
FVLQTATTFAP--ENNGF-----WALAPYSSR-------------GAADLVYIKDA-STGTGQVEVHVAS--------KSSGYQTRIFEGGSAFAQ-EAN
GVW---SLIDYN------RDGVLDLSYIKYQNAG-TATAEVHVAAG------------------------------------------------------
----------------------------------------------------------------------------------------------------

>PC_050I4E
----------------------------------------------------------------------------------------------------
----------------------------------------------------------------------------------------------------
----------------------------------------------------------------------------------------------------
-----------------------------------------------------MTFS-------------TRLFSYM----------GCLS----YLASP
ILGLALHP-----------------DLQ--------------------------SLSARA-APYQTRILAT--GT--TYAEEN-------NGVWQLID-A
TGD-----------GIPDLAYIKTSNTGTNSVEVHIASSSSNFKTRIFAAGTTFAP-E-TDG------TWL---------L-----VPSKSSTLPDLVFI
KTSNTPSGKVEVHIASGA--SSYKTRTLETAT-VFS-NE--NNGIWKLYDYDGD-GVLDLVYI---KTSNTG---------SNTVEVHVASG--ASTYSR
FILHTGTTFAP--ENNGF-----WSLAPYSST-------------RAADLVYIKDA-QTGTGKVEVHVAS--------ASSGYRTRIFEGGSTFAE-EAN
GVW---SVIDYN------RDGVLDLTYIKYQNTG-TGTVEVHVAAG------------------------------------------------------
----------------------------------------------------------------------------------------------------

>PC_06580Y
----------------------------------------------------------------------------------------------------
----------------------------------------------------------------------------------------------------
----------------------------------------------------------------------------------------------------
-----------------------------------------------------MISS-------------TRLFSYT----------GCLS----YLASP
ILGLALQP-----------------DWL--------------------------SLSTRA-APYQTRILAT--GT--TYAEEN-------NGVWQLID-A
TGD-----------GIPDLAYIKISNTGTKSVEVHIASSSSNFNTRIFAAGTTFAP-E-TDG------TWL---------L-----VPSKSSTLPDLVFI
KTSNTPSGKVEVHIASGA--SSYRTRTLETAT-VFS-NE--NNGIWKMYDYDGD-GILDLVYI---KIRNTG---------TKRVEVHVASG--ASTYSR
FILQTGTTYAP--ENNGF-----WSLAPYSSP-------------TAADLVYIKDA-NTGTGEVEVHVAS--------ASSGYQTRIFAGGSTYGQ-EAN
GVW---SLIDYN------RDGVLDLAYIKYQKTG-TRTVEVHVAAG------------------------------------------------------
----------------------------------------------------------------------------------------------------

>PC_01YB2P
----------------------------------------------------------------------------------------------------
----------------------------------------------------------------------------------------------------
----------------------------------------------------------------------------------------------------
-----------------------------------------------------MLHS-------------MQLLSYL----------GCLS--SLVLGTP
ILESAVQP-----------------RDS--------------------------LVA--RQGPFQRITLDA--DT--TYGLES-------NGVWQLID-A
TGD-----------GVPDLAYIKTSNTGTRSVEVHIASSASGFQTRIVATGTTFGE-E-TDG------TWL---------L-----APSKSGALPDLVFI
KTSNTPSGRVEVHIASGS--SGYRTRTLETAT-AFG-NE--DNGVWSLYDYDGD-GVLDLVYV---KTRNTG---------SGRVEVHVASG--ASTYSQ
FIAHTATVFQP--ANGGF-----WHLGPYTSG-------------AAADLVYIKNT-NTAGGRVEVYVAS--------KSSGYQERIFSSGSTFRY-QTD
GVF---SLIDYT------RDGVLDLSYIKYRNTG-GN-VKVQVASG------------------------------------------------------
----------------------------------------------------------------------------------------------------

>PC_03LEPL
----------------------------------------------------------------------------------------------------
----------------------------------------------------------------------------------------------------
----------------------------------------------------------------------------------------------------
-----------------------------------------------------MISS-------------RRLFSYM----------GCLS----YLAPP
ILGLALQP-----------------DWL--------------------------SLSTRA-APYQTRILAT--GT--TYAEEN-------NGVWQLID-A
TGD-----------GIPDLAYIKISNTGTNSVEVHIASLSSNFRTRIFAAGTTFAP-E-TDG------TWL---------L-----APSKSSRLPDLVFI
KTRNTPSGKVEVHIASGA--SSYRTRTLETAT-VFS-NE--NNGVWKLYDYDGD-GILDLVYI---KTRNTG---------TNRVEVHVASG--ASTYSQ
FILQTGTTYAP--ENNGF-----WSLAPYSSP-------------NAADLVYVKNA-NTGTGTVEVHVAS--------ASSGYQTRIFAGGSTFGQ-EAN
GVW---SLIDYN------RDRVLDLTYIKYQNTG-TRTVEVHAAAG------------------------------------------------------
----------------------------------------------------------------------------------------------------

>PC_05XEM8
----------------------------------------------------------------------------------------------------
----------------------------------------------------------------------------------------------------
----------------------------------------------------------------------------------------------------
-----------------------------------------------------MISS-------------TRLISYT----------GCLS----YLASS
ILGLALQP-----------------DWL--------------------------SLSARA-APYETRILAT--GT--TYAEEN-------NGVWQLID-A
TGD-----------GIPDLAYIKTSNTGTNSVEVHIASSSSNFKTRIFAAGTTFAP-E-TDG------TWL---------L-----VPSKSSTLPDLVFI
KTSNTPSGKVEVHIASGS--SRYKTRTQETAT-VFS-NE--NNGIWKLYDYDGD-GILDLVYI---KTSNTG---------SNTVEVHVASG--ASTYRQ
FILHTGTTFAP--ENNGF-----WSLAPYSSP-------------RAADLVYIKDA-YTGTGKVEVHVAS--------ASSGYQTRIFEGGSTYVE-EAN
GVW---SVIDYN------RDGVLDLTYIKYQNTG-TRTVEVHVAAG------------------------------------------------------
----------------------------------------------------------------------------------------------------

>PC_06VP5M
----------------------------------------------------------------------------------------------------
----------------------------------------------------------------------------------------------------
----------------------------------------------------------------------------------------------------
-----------------------------------------------------MISS-------------RRLFSYT----------GCLS----YLASP
ILGLALQP-----------------DWL--------------------------SLSTRA-APYQTRILAT--GT--TYAEEN-------NGVWQLID-A
TGD-----------GIPDLAYIKTSNTGTKSVEVHIASSSSNFKTRIFAAGTTFAP-E-TDG------TWL---------L-----VPSKSSTLPDLVFI
KTSNTPSGKVEVHIASGA--SSYRTRTLETAT-VFS-NE--NNGIWKLYDYDGD-GILDLVYI---KTSNTG---------TKRIEVHVASG--ASTYSR
FILQTGTTYAP--ENNGF-----WSLAPYSSP-------------TAADLVYIKDA-NTGTGNVEVHVAS--------ASSGYQTRIFAGGSTYGQ-EAN
GVW---SLIDYN------RDGVLDLAYIKYQKTG-TRTVEVHVAAG------------------------------------------------------
----------------------------------------------------------------------------------------------------

>PC_00AC6U
----------------------------------------------------------------------------------------------------
----------------------------------------------------------------------------------------------------
----------------------------------------------------------------------------------------------------
----------------------------------------------------------------------------M----------GCLS--SLYFATP
ALGSALRS-----------------EGH--------------------------SLSARQ-SPYGTRILDT--GS--TFGQEN-------NGVWQLID-A
TND-----------GIPDLAYIKTSFTGTNSVEVHIASSSSNFQTRIFEAGTTFAE-E-NDG------TWL---------L-----VPSKNSELPDLVFI
KTANTPSGRVEVHIASGA--SSYRTRTQETAT-VFG-NE--NNGVWSLYDYDGD-GILDLVYI---KTRNTD---------SGRVEVHVASG--ASTYSR
FILQTATTFAP--ENNGF-----WALAPYSSR-------------GAADLVYIKDA-QTGTGQIEVHVAS--------KASGYQARIFEAGSAFAQ-EAN
GVW---SLIDYN------RDGVLDLSYIKYQNAG-TRTVEVHVAAG------------------------------------------------------
----------------------------------------------------------------------------------------------------

>PC_078K8L
----------------------------------------------------------------------------------------------------
----------------------------------------------------------------------------------------------------
----------------------------------------------------------------------------------------------------
---------------------------------------------MLTSLKALGHLL-------------FLA-------------------------SP
ILGLALDRQVLNE--------------R--------------------------DDDKVSAGPYKTFIRED--VS--VFDNEN-------NGRWQLID-A
DGD-----------FLADLCYIKTVDAKSNSVEVHCASARSGYKDYIIQTKSIISPAE-TDG------SFM---------L-----VPSTNSVLPDLVFI
KTANAHSNNVEVHIATGA--SNYAAWSLQVAT-VFG-EE--ENGTWKLYDWDGD-GVLDLIYI---KTRNDH---------SNMVEVHVADG--NTNFKT
YLLEVATTFAPE-DTDGL-----WQVGNYTGLIN-------QDRHAKADLIFIKDY-GTTHNFVEVHIAS--------GASNYATRIQEVESVFAC-EQN
GIW---SLVQYDSTPG-KKNQRLDLVYIKYQATNDQNKVEVHIASGSG----------------------------------------------------
----------------------------------------------------------------------------------------------------

>PC_06U3Z2
----------------------------------------------------------------------------------------------------
----------------------------------------------------------------------------------------------------
----------------------------------------------------------------------------------------------------
-----------------------------------------------------MIFS-------------TRLFSYT----------GCLS----YLVSP
ILGLALQP-----------------DWL--------------------------SLSTRA-APYQTRILAT--GT--TYGEEN-------NGVWQLID-A
TGD-----------GIPDLAYIKTRNTGTNSVEVHIASSSSNFRTRIFAAGTTFAP-E-TDG------TWL---------L-----VPSKSSRLPDLVFI
KTSNTPSGKVEVHIASGA--SNYRTRTLETAT-VFS-NE--NNGIWKLYDYDGD-GILDLVYI---KTRNTG---------TNRVEVHVASG--ASTYSR
FILHTGTTYAP--EDNGF-----WSLAPYSSP-------------GAADLVYIKNA-NTGTGRVEVHVAS--------ASSGYQTRIFAAGSLFGQ-EAN
GVW---SLIDYN------RDGVLDLTYIKYQNTG-TRTVEVHAAAG------------------------------------------------------
----------------------------------------------------------------------------------------------------

>PC_04XSMK
----------------------------------------------------------------------------------------------------
----------------------------------------------------------------------------------------------------
----------------------------------------------------------------------------------------------------
-----------------------------------------------------MLFN-------------TKVITSL----------GCFS----SLASS
ILAAALQS-----------------RSV--------------------------T---ARGTPYTTRILDT--GT--TFSEEN-------NGVWQLID-A
DGD-----------GLPDLCYIKTSNTGTGTVEVHIASQNSHFQTRIWESGTTFNL-E-TDG------TWL---------L-----IPAKTGPKPDLAFI
KTSNTATGKVEVHIATGA--SGYKTRTQETGT-VFG-EE--NNGIWKLYDYNGD-GIPDLVYI---KTSNTG---------TNSVEVHVAAG---PNYSQ
FLLHTGTTFAP--ETDGF-----WQLAPYSSL-------------GAEDLVFIKDA-NTGTKETEVHVAS--------KASGYRTRVFEGGSAFAE-EAN
GVW---SLIDFN------KDGVLDLTYIKYQNTG-TGTVEVHVASGN-----------------------------------------------------
----------------------------------------------------------------------------------------------------

>PC_04DL3B
----------------------------------------------------------------------------------------------------
----------------------------------------------------------------------------------------------------
----------------------------------------------------------------------------------------------------
-----------------------------------------------------MVLN-------------TRYLASM----------GILS----CLATP
LFAAVFQP-----------------KAL--------------------------S---TRAAPYMTRILDT--GT--TFAEED-------NGVWQLID-A
DGD-----------GYPDLNYIKTSNTGTGTVEVHIASQKSDFKTRIWESGTTFGL-E-NDG------TWL---------L-----IPAKTGNLPDLAFI
KTSNTGTKTVEVHIASGA--SGYKTRIQETGT-IFA-EE--DNGTWKLYDYNND-GYLDLVYI---KTSNTG---------TNTVEVHVAAG---PDYNV
FILHTGTTFLP--ETDGF-----WQLAPYSGP-------------GTADLVFIKDA-NTGTGETEVHVAS--------KASRYQDRIFEGGSAFTE-EAN
GVW---GLIDFN------KDGVPDLTYIKYQDTG-TRTVEVHVASGK-----------------------------------------------------
----------------------------------------------------------------------------------------------------

>PC_078DK2
----------------------------------------------------------------------------------------------------
----------------------------------------------------------------------------------------------------
----------------------------------------------------------------------------------------------------
-----------------------------------------------------MIFN-------------TRSFACL----------GCLA----CFASP
LFAAVLNS-----------------NAL--------------------------S---AGATPYMTRILDT--GS--TFAQEN-------DGVWQLID-A
DGD-----------GYPDLCYIKTSNTGTGTVEVHIASQKSNFKTRIWESGTTFAV-E-SNG------TWL---------L-----IPSTFGTLPDLAFI
KTSNTGTNTVEVHIASGA--SGYKTRTQETGT-VFG-EE--NNGIWKLYDYNDD-GNLDLVYI---KTSNTG---------TNSVEVHVAAG---PTYTQ
FILHTGTTFLP--ETDGF-----WQLAPYSGS-------------SAADLVFIKDA-NTGTKETEVHVAS--------KASGYRDRIFEGGSAFAE-EAN
GVW---SLIDFN------KDGVLDLTYIKYQKTG-TGTVEVHVASGI-----------------------------------------------------
----------------------------------------------------------------------------------------------------

>PC_00WHMV
----------------------------------------------------------------------------------------------------
----------------------------------------------------------------------------------------------------
----------------------------------------------------------------------------------------------------
----------------------------------------------------------------------------------------------------
----------------------------------------------------------------------------------------------MRCS-A
DGD-----------GYPGLAYIKTSNTGTGTVEVHIASRKSNFQTRIWESGTTFDL-E-NDG------TWL---------L-----APAKSGTLPDLAFI
RTSNAATHSVEVHIASGA--SGYKLRTQETGT-VFG-EE--DNGIWKLYDYNAD-GVLDLVYI---KTSATG---------TNSVEVHVAAG---PSYRN
WVLHTGTTFAP--ETDGF-----WQLAPYSGW-------------NTADLVFIKDA-NTGTGQTEVHVAS--------QASGYHNKIFASGSTFVQ-ETN
GVW---SLIDFN------KDGVLDLTYIKYQNTG-TGKVEVHVASGK-----------------------------------------------------
----------------------------------------------------------------------------------------------------

>PC_00SJA1
----------------------------------------------------------------------------------------------------
----------------------------------------------------------------------------------------------------
----------------------------------------------------------------------------------------------------
---------------------------------------------------------------------------ML----------LNCSLLL-SFASL
VLSAAVPS-----------------K------------------------------LEARAGPYQTRIYES--GS--TFLEED-------NGWWQLID-A
TGD-----------GRPDLFYIKNRNTGTGYVEVHIASSTSNYQTRILEVPTTFVS-E-DNG------TWR---------A-----IKSANSVLPDLVYI
KTRNTPSGNVEVHIASGA--STYKTRTLEVVT-TFG-NE--DDGQWNVYDYDGD-GKPDLVFI---KTSNTG---------TATNELFVASG--SSNYQT
RLISTGTTFSVE--DNGF-----WQLGAYSST---------------RDLIYIKNR-NTGTGTVEVHVAS--------AASGYKSRLLDVGSTFVQ-ETN
GPW---ALVDWN------KDGVLDLVYIKIKNTG-TGTVEVHVATGKS----------------------------------------------------
----------------------------------------------------------------------------------------------------

>PC_04PTCL
----------------------------------------------------------------------------------------------------
----------------------------------------------------------------------------------------------------
----------------------------------------------------------------------------------------------------
---------------------------------------------------------------------------ML----------LNGSLLL-SFASL
VLSAAVPS-----------------K------------------------------LEARAGPYQTRIYES--GS--TFLEED-------NGWWQLID-A
TGD-----------GRPDLFYIKNRNTGTGYVEVHIASSTSNYQTRILEVPTTFVS-E-DNG------TWR---------A-----IKSANSVLPDLVYI
KTRNTPSGNVEVHIASGA--STYKTRTLEVVT-TFG-NE--DDGQWNVYDYDGD-GKPDLVFI---KTSNTG---------TATDELFVASG--ASNYQT
RLISTGTTFAVE--DNGF-----WQLGAYSST---------------RDLIYIKDR-NTGTGTVEVHVAS--------AASGYKSRLLDVGSTFGQ-ETN
GPW---SLVDWN------KDGVLDLVYIKIKNTG-TGTVEVHVATGKS----------------------------------------------------
----------------------------------------------------------------------------------------------------

>PC_06BZWA
----------------------------------------------------------------------------------------------------
----------------------------------------------------------------------------------------------------
----------------------------------------------------------------------------------------------------
---------------------------------------------------------------------------ML----------FK--QLA-LFSSV
VFGSAIPN-----------------K------------------------------IEK-RAPYQTRILDT--GT--TFAQEN-------NGWWQLID-A
NGD-----------GKPDLAYIKNKNTGTGYVEVHIASSSSNFQTRILEVPTTFTE-E-DNG------TWR---------L-----FKSSSSNLPDLVYI
KTQNTPSGYVEVHIASGT--STYKTRTVEVVT-TFA-NE--QDGQWNVYDYDGD-GKPDLVFI---KTSNTG---------TGTDEVFVASA--ASNYQT
RLISTGTTFTVE--NNGF-----WQLGSYSAN---------------GDLIYIKDI-NTGTGTTEVHIAS--------RASGYQTRLLDVGSTFTQ-EQN
GFW---QLIDFN------ADGKLDLTYIKYQNTG-TGTVEVHVASG------------------------------------------------------
----------------------------------------------------------------------------------------------------

>PC_01S8VZ
----------------------------------------------------------------------------------------------------
----------------------------------------------------------------------------------------------------
----------------------------------------------------------------------------------------------------
---------------------------------------------------------------------------ML----------LK--PLA-LFSSL
ALATAIPN-----------------P------------------------------LEK-RAPYQARILDT--GT--TFVEEH-------NGWWQLID-A
TGD-----------GRPDLAYIKNKNTGTGYVEVHIASSSSNFQTRILEVGTTFAQ-E-DNG------TWR---------L-----FKSSNSVLPDLVYI
KTQNTPSGKVEVHIASGA--STYKTRTVEVVT-SFG-NE--QDGQWNVYDYDGD-GKPDLVFI---KTSNTG---------TGTTELFVASA--SSNYQT
RLISTGTTFTVE--NNGF-----WQLGPYSAN---------------GDLIYIKDA-NTGTGTTEVHIAS--------RASGYKTRLLDVGSTFTQ-EQN
GVW---QLIDFN------ANGKLDLTYIKYQNTG-TGTVEVHVASG------------------------------------------------------
----------------------------------------------------------------------------------------------------

>PC_07FYX4
----------------------------------------------------------------------------------------------------
----------------------------------------------------------------------------------------------------
----------------------------------------------------------------------------------------------------
---------------------------------------------------------------------------ML----------FK--QLV-LFSSV
VFGSAIPN-----------------T------------------------------IEK-RAPYQTLILDT--GT--TFAEED-------NGWWQLID-A
NGD-----------GIPDLAYIKNKNTATGYVEVHIASSSSNFQTRILEVPTTFTE-E-DNG------TWR---------L-----FKSSSSNLPDLVYI
KTQNTPSGYVEVHIASGA--STYKTRTIEVVT-TFA-NE--QDGQWNVYDYNGD-GKPDLVFI---KTSNTA---------TGTDEVFVAPA--ASNYQT
RLLSTGTTFTVE--NNGF-----WQLGAYSAN---------------GDLIYIKDV-NTGTGTTEVHIAS--------RASDYQIRLLDVGSTFTQ-EQN
GFW---QLIDF-----------------------------------------------------------------------------------------
----------------------------------------------------------------------------------------------------

>PC_00RET0
----------------------------------------------------------------------------------------------------
----------------------------------------------------------------------------------------------------
----------------------------------------------------------------------------------------------------
----------------------------------------------------------------------------------------------------
------------------------------------------------------------MPRFYNRIVAE--RS--SFGCED-------NGVWQLID-A
TGD-----------GYPDLAFIKTKNTGHGLVEVFIKGASTQYKGDLYAINTTFPE-E-DGG------VYL---------L-----APSKTGGLPDLVYI
KTDRTPSGCVEVHIASGA--SLYKTRTYDIVK-IFP-NQDHHSGFWSVYDYSGD-GSLDVVYI---KTKNPD---------SNRVEVYVALG--KSNYTQ
MFKSSSDFGSN--DKEGF-----WSFAPYSSP-------------RAADLVWIKND-NTGTKQVEVHVAT--------QSSSYHERSYEGGSSFGQQQPN
GVW---SLIACA------PNGVVDLAYIKTQDTG-G-IVEVHVASGLP----------------------------------------------------
----------------------------------------------------------------------------------------------------

>PC_05ZMPI
----------------------------------------------------------------------------------------------------
----------------------------------------------------------------------------------------------------
----------------------------------------------------------------------------------------------------
--------------------------------------------------------------------------------------MHCR-----AFLFS
LCHLAL------------------------------------------------QLRIATASPYQSRIQET--GT--VFPAPAEFG------TWQMVS-Y
SEDLIEYYDGLGSYTLPALAYIQTIGTSSGNVRIQI--VPTNYGYVMSDNTAAFTL-Q-NDG------VWE---------L-----ADYNNDGTLDLIYI
QIRNTASGKVEISVVSGA--SNYKAYFLKNLPIVFD-VQ--INGRWQMVDVDGD-GSLDLVYI---QNSNTA---------SNYAEVFVASG--ASTFTK
LTSQTVSSLPI--SNDGI-----WLLADGNMA-------------GSYDLFFNQNI-NTASGYVEVNVVS--------AASGYQTLIQGVPTTFSI-ENN
GTW---MMYDWN------GDNVLDLIYIKQDDTP--DISLFL----------------------------------------------------------
----------------------------------------------------------------------------------------------------

>PC_07ZZBE
----------------------------------------------------------------------------------------------------
----------------------------------------------------------------------------------------------------
----------------------------------------------------------------------------------------------------
----------------------------------------------------------------------------------------------------
-----------------------------------------------------------------------------MLHEANE------QCRLLIGKSD
-QN-----------GRPDLIAVKMMGPGHENVEINVLYGAFDYQRMILRILSRNFTPY--GE------DWIT--------GMDFALTDWNGDGTLDLVVI
KKSSTGTKSTEVHIFSGA--SKFQHLLLQVGT-PLGET--DDSWAFGMGKWGPG-RKPDLFAI---CKSNTG---------TKTTEVHVLSG--DCDFQD
FNLQIGTGLHETNSE--------FDFVVTDWN----------GDGI-SDLVIVKSS-RTRSECTEVYVLS--------GASEYKEFILRTETPLFE--TF
GCF-EFAVADWP------GNRKPALIALKKDNTG-ANAAEVHVLVQQK----------------------------------------------------
----------------------------------------------------------------------------------------------------

>PC_07V7TA
----------------------------------------------------------------------------------------------------
----------------------------------------------------------------------------------------------------
----------------------------------------------------------------------------------------------------
----------------------------------------------------------------------------------------------------
-----------------------------------------------------------------------------MLDETDA------QYRLLMGNNA
NKT-----------GTPDLCAVKRNGTNFQNLEVNLLYGDRNYQNFILRIATPNFTPV--RK------DWTM-TENDGRGPLDFFLADWTGDGILDLVMI
KKYYTLSLSTEVYIFSGS--DQYQTILFQGGT-YLSET--DDTWAFGMEKWIPS-KKPDLIAI---KKSNTA---------SKRTEVYILSG--NDGFKT
LGFNTPTALHETDST--------WDFVVADWN----------GDIA-PDLVAIKKS-ETTTKCTEVHVLS--------GSSYFQEFILRAETPLSR--SH
GLF-EFAVADWS------GNGRPDLIAFKKKETA-TNSTEVHVMSQRK----------------------------------------------------
----------------------------------------------------------------------------------------------------

>PC_07JOD9
----------------------------------------------------------------------------------------------------
----------------------------------------------------------------------------------------------------
----------------------------------------------------------------------------------------------------
----------------------------------------------------------------------------------------------------
-----------------------------------------------------------------------------------------------MGDMN
-KD-----------GQPDLVAIKKSGTGSKSTEVHVLSGASGFKTFTTQTG----SGL--HE------TPTA--------QFDFALTDWNGDGTLDLVAI
KKNGTGTKSTEVHILSGA--SKFQDFILQTGT-ALQET--DDTFAFAMGKWDAD-SKPDLFAI---KKSKTG---------TKSTEVHVLSG--ASGFKK
FILQTGTGLHETDAT--------FDFAVTDWN----------ADGRRPDLVAVKKS-NASKNSTEVHVLS--------GASNYKNFILHSETALHR--TD
GTF-EFAVADWT------RDGRLDLVAIKKSNTG-SNSTEVHIMAG------------------------------------------------------
----------------------------------------------------------------------------------------------------

>PC_021MH6
----------------------------------------------------------------------------------------------------
----------------------------------------------------------------------------------------------------
----------------------------------------------------------------------------------------------------
------------------------------------------------------------------------------------------MRSTYLNFLV
SVPAVV--------------------------------------------------SGLVVARQPSFILQT--GT--ALEETEG------NFQILVGDYN
-RD-----------RVPDLVAIKTSNTGSKSTEIHVLSGASTYKNFILQTG----TGL--GE------APAS--------QFKYLLADYDGDGKLDLIAI
KKYATGTSSTEVHILSGA--SNYQKFILQTGT-ALHET--DDTWSFGVGNWDTD-SKPDIFAI---KKSNTG---------SKSTEVHILRG--SADYKN
FVLQTGTALSETDST--------WNFAVGDWN----------GDGK-PDLIGIKKE-STGTASTEIHVLT--------GANNFQNFILQTGTALHP--TG
ANF-EFGVADYN------RDGKLDLFAFKKSNTG-SLSTEVHVLSG------------------------------------------------------
----------------------------------------------------------------------------------------------------
