# Supplementary material for: Remote homology clustering identifies lowly conserved families of effector proteins in plant-pathogenic fungi
Source: Microb Genom. 2021 Sep 1;7(9):000637. doi: 10.1099/mgen.0.000637 (PMC8715435; doi:10.1099/mgen.0.000637)
Supplement: Supplementary material 15 [file mgen-7-0637-s0015.zip › fastas/cluster-PC_048H5Z.fasta]

>PC_048H5Z
MNFPFKRRSRLVLILLFSCCWSLYTHHLTVDSHCPSLRSAVASRPGRQEVLEHDPCRKSDALVIITKNNESVPP
>PC_06RFHC
MNFPFKRRSRLVLILLFSCCWSLYTHHLTVDSHCPSLRSAVASRPGRQEVLEHNPCRKSDALVVITKNDESVPP
>PC_07OCZL
MNFPFKRRSSLVLILLFSCCWSLYTHHLTVDSHCPSLRSAVASRPGRQEVLEHDPCRKSDALVVITKNDESVPP
>PC_0860X8
MNFPFKRRSRLVLILLFSCCWSLYTHHLTVDSHCPSLRSAIASRPGRQEVLEHDPCRKSDALVVITKNDESVPP
>PC_08F9AA
MNFPFKRRSRLVLILLFSCCWSLYTHHLTVDSHCPSLRSAIASRPGRQEVLEHDPCRKSDALVIITKNNESVPP
