# Supplementary material for: Remote homology clustering identifies lowly conserved families of effector proteins in plant-pathogenic fungi
Source: Microb Genom. 2021 Sep 1;7(9):000637. doi: 10.1099/mgen.0.000637 (PMC8715435; doi:10.1099/mgen.0.000637)
Supplement: Supplementary material 15 [file mgen-7-0637-s0015.zip › fastas/markov-PC_06S6A1.fasta]

>PC_007VP7
----------------------------------------------------------------------------------------------------
-----------------MAVRTSTLLFAAC----ASAL------------------------------------------AMSTNTTSTS--S-------
-------------------STL--------DD-A-----H-------LV-GVTLNPPTA------LP--QA------ATANDLRWQP-------------
------SL---------------------------DFDK-DSCYNVPAI---GA--DGTI-S-----------------------Q----GLPHNFV---
----------------------------------------------------------------------------------------------------
-----SPSSDCRDLSDLE-------NNNVYSRQRCN---TN--------GWCVY-I----------------------Y---D---YY------------
------FEKD-------------------VAI--PYL-L----DVGHTHDWEHIAVWVDGN--------------NTAR-YVAASQH--GGYLVKAAAD-
--------------------VR--WDG---EHPKMVYHK-AGA--LT-HC----F--RFAEAAD----------D---AVEN-A------KGVW---FRG
-PLVSYNGFPP---------GIRDLLY-----------------------A----HDFG-SG---------------------HI-A--LK-D--S--SF
PGNIERAKP---A----------------------DVTFD-------ANVDALG--------SPGFHEE-------------------------SAF--G
GRDVARF--W----------FWFSLLRS---------T--SPRCVASLSLTPTSPPAPYPYPPPRPQCHMGWGFDNK-GLAL------------------
----------MP-LGYARV----------NAHVPRDIMVI-------
>PC_05P5Y2
----------------------------------------------------------------------------------------------------
-----MH--QNAASL--IAVGASLMLGTLL----PSVN------------------------------------------ASPLAGEPL-----------
--------------------------------------------KLYREL-LKRDPPSA------LP--QS------ATEDELRWQP-------------
------SL---------------------------DFDT-DGCYNTPAI---DA--DGNV-A-----------------------E----GLDHNYT---
----------------------------------------------------------------------------------------------------
-----GGADDCRDESDLD-------NNNVYVRTRCN----N--------GWCAH-L----------------------Y---D---YY------------
------FEKD-------------------VAV--QHV-I---DAGGHRHDWEHIAVFVQDG---------------ALK-VVAASAH--GDYDTKSVDD-
--------------------VRMD-G----DHPKIVYHK-DGG--ST-HA----F--RFANEAD----------D---GIEN-H------KGVW---FRG
-ALVNWDGFPG---N------TRDILV-----------------------N----HDFG-SA---------------------SF-A--LK-D--D--NF
KAQLDYARNDL------------------------VPGFD-------SGYATRG--------GTRNLAV-------------------------LVE---
---------------------AFSSQDALPRPDDCILD--ILHCTSHKNTMP----------------INGWVLHRDKGIFGEDADID----------RL
EQRMDDEENARV-MGYTCPSLAEAPNLKILDHDPSRIR---------
>PC_03IT09
----------------------------------------------------------------------------------------------------
----------------------------------------------------------------------------------------------------
----------------------------------------------------------------------------------------------------
--------------------------------------M-GGCYNTAAI---DP--SARI-N-----------------------P----GQGP------
----------------------------------------------------------------------------------------------------
---TASPQGRCRDPGQLE-------NSNVYSRSRCN----N--------GYCAI-M----------------------Y---E---YY------------
------FEKDES-------------------L--GLS-----FLAGHHHDWENVV-FVKD---------------GEIV-QVALACH--GEYE-ESPVR-
-TWLEFMEY--K------RTIPL-EN----NHPMLVYHK-DGI--LE-TN----S--KDFIVPS-----GGLAEL--AERRA-P------EQAF---YPY
-SILHIPYGD-------------------------------------------------------------------------------------V--AF
HK--------------------------------------------------------------------------------------------------
----------------------------------------------------------------------------------------------------
-----------------------------------------------
>PC_04MR8X
----------------------------------------------------------------------------------------------------
----------------------------------------------------------------------------------------------------
----------------------------------------------------------------------------------------------------
----------------------------------------------------------------------------------------------------
----------------------------------------------------------------------------------------------------
----------------MP-------QVGSPVREKCT---GD--------GWCFY-L----------------------Y---G---YY------------
------FEKDVG-------------------L--LL-------THGHKNDWEHLAVWALN---------------DEAK-YLAWSAH--GNYNINKANT-
---------------------VE-WQG---NNPKFVVHR-DME--TT-HA----F--RRSEGN--------------EAPEN-P------TGTW---YRS
-PLVSLEWMDG---T------LKEKML-----------------------S----KDWG-KA---------------------VP-D--LT-D--T--RF
ERFYWSTWADA-KALDN--------------------V------------------------APPRPLP-------------------------IPP---
--PRHA--EL------------------------------------------------------------------------------------------
-----------------------------------------------
>PC_030BZA
----------------------------------------------------------------------------------------------------
----------------------------------------------------------------------------------------------------
----------------------------------------------------------------------------------------------------
----------------------------------------------------------------------------------------------------
----------------------------------------------------------------------------------------------------
-----------------------------------S----H--------DWCAY-M----------------------Y---G---YY------------
------FEKNE-----------------------GP-------FKSHVHDWEHVIIWTLH---------------NE-I-YVSWSAH--GKYTTKHISD-
------------------SALLF-HEG---THTKIVNHI-GNAPWST-HL----L--RLAKGSD-------------KPPEN-H------WGQW---FVA
-WLVEVTWMEP---W-------LKMLV-----------------------E----HFWG-TA---------------------HP-D--MN-G--C--DF
GTKLGEYAPWD-AIHNE--------------------GFD-------PWSDTDT----FATTGPPSGMG-------------------------LRS---
--NITLGEEF-V-------------KQDL-----------------------------------------------------------------------
-----------------------------------------------
>PC_00MA83
----------------------------------------------------------------------------------------------------
-------------------MYSKA----L-G---P----------------LLCGILLFQGVIG--------AV-------LPRDDAGSGED--------
SGKD---------SG-----------EDSGKDSGEDSGNDGSGDNAGKYQWVPHDQVVA------FP--QS-PS-STVGELELRFNP-------------
------WL----------------------------YNG-GGCDPYPGV---QA--DGGL-S-----------------------A----GL--------
----------------------------------------------------------------------------------------------------
-KPTGGRASGCDNGK----------TAQVYSRVG--KSGDG--------NRMGI-M----------------------Y---S---YY------------
------MPKVRW-------------------G--K---G---AKNGQRHYWASAIVWTDRKSCDTTDA------TAVMPVGVSYTVDHL-TWEAAPN--S
DISFKS------------Q-T---EGILQPVQPKLTIHD-EKFSPFT-GA------------------------------------------DGPLLFQR
-TLASWDSLPE---K------ARDSLS-----------------------H----VKY-EHT---------------------EV-P--FAPN-----NF
QSHMDAAFKSGFYAGL----PPATD----CIVQPSPDQGTPD--PGVPGDD--------IPSGPGDD--------------DDGPSGDPADDDDYPTDDS
GSDIP---DP-DMSDPDTPPNDTDD----------------------DIPPP-KEPKPANRD-----------------DPGS-----------------
-----DNPD--------------------ADI---------------
>PC_00QUWY
----------------------------------------------------------------------------------------------------
---------MQFLTL--LSLLVLHFGAAAGK---Q----------------WCLCVADGKA--QDAA--TK-RVCNRYIEGVLKPHNGAQVY--------
LGQTLDGLNHDVCIGEARVSFVRSEFKAQCDEIGKVTSFNCWRDDDSGQSWIGHDQVVA------LP--EK-ADVGFEGQVELRFNP-------------
------YL----------------------------FVS-GGCDPYPAV---DA--TGSL-G-----------------------G----GL--------
----------------------------------------------------------------------------------------------------
-KPTGKGRGKCGGGG----------KGQVYVRRG----KSH--------GRVGI-L----------------------Y---A---YY------------
------FPKVRW-------------------A--K---G---DDNGHRHYWASTVVWIKQWGCKPDNL------AALQPAGISYTTDHL-KWGSAPA--S
DISFGP------------S-N---AGADKATHPKVQIHD-NAMSPFK-GE------------------------------------------DGDSVYDR
-TLVSWTSLPV---E------ASEALA-----------------------D----ANY-YAS---------------------QV-P--FTDA-----NF
QSQLDAAYQDDFYDDV----PEEPV----CKK--------------------------------------------------------------------
----------------------------------------------------------------------------------------------------
-----------------------------------------------
>PC_07FLVT
----------------------------------------------------------------------------------------------------
--------------M--ACLLVLHFDAAAGK---Q----------------WCLCVADGEP--HDAA--TK-RVCNRYIEGVLKSYNGAQVY--------
LNQTLDELKHDACVGEAKVSFVRSEFKAQCSEIGKVPSFKCWRDDESGQSWIDHDQVVA------LP--EK-ADVGFDGQVELRFNP-------------
------YL----------------------------FVS-GGCDPYPAV---DE--TGSL-G-----------------------G----GL--------
----------------------------------------------------------------------------------------------------
-KPTGKRRAKCGGGG----------KGQVYVRRG----ESH--------GRVGI-L----------------------Y---A---YY------------
------FPKVRW-------------------A--K---G---NKRGHRHYWASTVVWIKRWGCKPDKL------EALQPIGISYTTDHL-EWGSAPT--G
DISFGP------------S-N---AGADQATHPKVQIHD-NKMSLFK-GA------------------------------------------DGESVYER
-TLVSWTSLPV---E------ASEALA-----------------------E----ANY-YAS---------------------QV-P--FTEA-----NF
QNHLDTAYQKDFYDGL----PEEPE----CKK--------------------------------------------------------------------
----------------------------------------------------------------------------------------------------
-----------------------------------------------
>PC_01ORRQ
----------------------------------------------------------------------------------------------------
---------MQFLTL--LSLLVLHFGAAAGK---Q----------------WCLCVAD--GKAQDAA--TK-RVCNRYIEGVLKPHNGAQVY--------
LGQTLDGLNHDVCIGEARVSFVRSEFKAQCDEIGKVTSFNCWRDDDSGQSWIGHDQVVA------LP--EK-ADVGFEGQVELRFNP-------------
------YL----------------------------FVS-GGCDPYPAV---DA--TGSL-G-----------------------G----GL--------
----------------------------------------------------------------------------------------------------
-KPTGKGRGKCGGGG----------KGQVYVRRG----KSH--------GRVGI-L----------------------Y---A---YY------------
------FPKVRW-------------------A--K---G---DDNGHRHYWASTVVWIKQWGSPASD--------------ISFGPSNA-----------
-------------------------GADKATHPKVQIHD-NAMSPFK-GE------------------------------------------DGDSVYDR
-TLVSWTSLPV---E------ASEALA-----------------------D----ANY-YAS---------------------QV-P--FTDA-----NF
QSQLDAAYQDDFYDDV----PEEPV----CKK--------------------------------------------------------------------
----------------------------------------------------------------------------------------------------
-----------------------------------------------
>PC_01NEH5
----------------------------------------------------------------------------------------------------
---------MLPSAV--FSVFA--------------L-VGIA-------L--------------------------------------------------
---------------------------------------------AQQPPKVNHD--SI------NP--VR-DTLGPNGDMIRKFQP-------------
------LL---------------------------HI-A-HGCQPYSAV---NT--RGEV-N-----------------------A----GL--------
----------------------------------------------------------------------------------------------------
-QDSGTTAGGCKETS----------KGQTYARSM----TLN--------GQFGI-M----------------------Y---A---WY------------
------WPKDQP-------------------A--DGN-L---ASGPPANDWENVVHLVQLEQRKPG----------RHPCAGPPSGH--GDYKKDYRAIN
---------------------------KEDYISSL-----------------------------------------------------------------
----------------------------------------------------------------------------------------------------
----------------------------------------------------------------------------------------------------
----------------------------------------------------------------------------------------------------
-----------------------------------------------
>PC_00EY7I
----------------------------------------------------------------------------------------------------
-----------------------------------MAHASFS------PSLWQ-----------------------------------------------
----------------PALHRIVLLLVLYLALVH-----P----SNCSVIQRRAAPPQK------LP--KR------ATENDLRYQP-------------
------AL---------------------------DFDT-DSCYNVPAI---GC--DGKI-A-----------------------E----GLEP--D---
----------------------------------------------------------------------------------------------------
-----GTTKDYRDLADLD-------NTNVYSRQRCN----S--------GWCAY-M----------------------Y---D---YY------------
------FEKDHA------------------------------DIGAHKHDWEHIIVWVTDDRT------------KNKK-YACVSQH--GEWLCHPEDK-
------------------VLWK----D---EHPKVPIMA-------------------------------------------------------------
----------------------------------------------------------------------------------------------------
----------------------------------------------------------------------------------------------------
----------------------------------------------------------------------------------------------------
-----------------------------------------------
>PC_04V88N
----------------------------------------------------------------------------------------------------
----------------------------------------------------------------------------------------------------
---------------------------------------------------LRRDIITA------LP--GN------ADEIENKFQP-------------
------IL---------------------------DFDT-DGCYNTAAI---DP--DGNI-N-----------------------P----GKGAT-G---
----------------------------------------------------------------------------------------------------
-TP----QGDCRDPPQLE-------NSNVYSRRRCN----N--------GVCAI-M----------------------Y---E---YY------------
------FEKDQS-------------------V--SSSFA-----GGHRHDWENVVVFARG---------------DTIV-RVAPSCH--GGYGGAS----
------------------NEFP--ADG---TSPQMVYHK-DSA--G------------------------------------------------------
----------------------------------------------------------------------------------------------------
----------------------------------------------------------------------------------------------------
----------------------------------------------------------------------------------------------------
-----------------------------------------------
>PC_05ZZ8A
----------------------------------------------------------------------------------------------------
----------------------------------------------------------------------------------------------------
------------------------------------------------------------------------------------MQP-------------
----------------------------------------ATILSLLAL---VG--SGLC-D-----------------------W----PA--------
----------------------------------------------------------------------------------------------------
-PGTVAHD------S----------LNPVVDTLG----PNG--------SVIKK-F----------------------L---P---LL------------
------HIAHGS-------------------D--G---K---VVGGHRHDWETSIVWFDSASVNS-----------AIITGGACSGH--GKFKLTSSPQ-
---------------------------INSNNVKVEYYT-QG--GLD-HE-------------------------------------LQFTN--TVGRTY
-WIWDWDAMEP---I------VKGALN-----------------------K----GDF-KKA---------------------NC-P--FNDN-----HF
ETNMRAAYV-------------------------------------------------------------------------------------------
----------------------------------------------------------------------------------------------------
-----------------------------------------------
>PC_00HX64
----------------------------------------------------------------------------------------------------
-----------------------------------MRHSLF--------S-CFLGLT----TFANG-----------------------GVL--------
RPRD--------------------------------------GDVSLGDKWKNYDEIVP------FQ--QQ-TADGTPGDIELRFKP-------------
------WL----------------------------NDG-SGCFPYAAV---DK--DGNH-G-----------------------T----GL--------
----------------------------------------------------------------------------------------------------
-EPRGKSGGDCRDSA----------KGQVYSRVG----TSN--------GRKAV-L----------------------Y---S---WY------------
------LPKIQA------------------------------DTEKHRHSYLTVVVWLHTATCNAAA-------GDYNIEGISYSTGTE-TYDKGLTP-S
TMFTSG------------D-S---GTGSPNTHAIVGYDG-QANVFPS-AN------------------------------------------NAQYGLSP
-PLISWDKLST---A------AKEQFN-----------------------A----IRY-EYA---------------------RC-P--FTDA-----NF
QASLDAAYNEDLYANL----EAEPD--VNCAATPT-----------------------------------------------------------------
-TPSTPRVST----------PVTPS-------------------DLNTDPVEEGPDIPLNDLPPD------PTYTPTPGKKL------------------
-----------------------------------------------
>PC_017YUA
----------------------------------------------------------------------------------------------------
----------------------------------MFC-RSFL------TL-FSLGLV----ASAAG-----------------------RTL--------
SQRDDD------------------------------------A---FEGKVKDHDAIAP------FA--QQ-AADGLPGQLQLQFKP-------------
------AL----------------------------NDV-RGCLPYPAV---DA--EGFH-S-----------------------G----GL--------
----------------------------------------------------------------------------------------------------
-KPTGTEDGDCRGSS----------TGQVYSRVG----YSN--------GRMAV-L----------------------Y---A---WY------------
------LPKMMT-------------------M--S---V---DNPSSRHWYLSSVVWLHTEECNATA-------ADFTVAGVSYSLGED-AYSKRFDQ-P
TLFAAD------------D--------VSSTHPVVGYRA-QTSVFPS-YK------------------------------------------NVTDGLDM
-PLVSWTKLPQ---P------AVDQFN-----------------------G----FVY-ELA---------------------RC-P--FQDA-----NF
QASLDAAFSPDFYANL----TAEPD--A-ATCAANPTDESSRA---------------------------------------------------------
-------------------VKAARA-------------------LGDTEPIVDGPNIDIHNPPAD------PVFTSTPPRSTTSSRPTSTRRPTATPTRR
PTTPTQKPA-REGSGPKR----------PGKPRKGRKRFLRDVGDDE
>PC_034A2L
----------------------------------------------------------------------------------------------------
----------------------------------MLRSSISS------SL-LFLGLA----TLSSG-----------------------LAL--------
APRKGD------------------------------------GDIAIAPGFINHDAVVP------FQ--QQ-ASDGVEGEIEIHFKP-------------
------WL----------------------------NDG-AGCFPYAAV---DR--SGFH-G-----------------------A----GL--------
----------------------------------------------------------------------------------------------------
-RPTGKSGGDCRDPS----------KGQIYARVG----TSN--------GRTGV-L----------------------Y---S---WY------------
------IPKIQN-------------------------------DEKHKHYYLSIVVWLHTDICKAKA-------TDYKVVGISYSTGKE-SWDKFSSP-N
TLYTAS------------D-A---NFGPVNTHAIVGYWG-KMNVEPS-RD------------------------------------------SAHYALSP
-PMVAWSKLAK---P------AEDQLN-----------------------N----IAY-EHA---------------------RC-P--FNDN-----NF
QATLDAAFNGDLYNNL----PLEPT--LECVPIDPKDPISDDPISDDPIPDDPPKKEEPKPEEPKKEEP-----------KPEEPT--PVDP-EDPTEPE
GPVPVTSDPA-DGLFEDGPEIPEEA-------------------LPA-----------------D------PTFTPTP----------------------
-----------------------------------------------
>PC_06OSHQ
----------------------------------------------------------------------------------------------------
----------------------------------MLRSSIS-------SL-LFLGLT----TLSSG-----------------------LAL--------
APRQGD------------------------------------GDIAIAPGFINHDAVVP------FQ--QQ-ASDGVEGEIETHFKP-------------
------WL----------------------------NDG-AGCFPYAAV---DR--SGFH-G-----------------------A----GL--------
----------------------------------------------------------------------------------------------------
-RPTGKIGGDCRDPS----------KGQIYVRVG----TSN--------GRTGV-L----------------------Y---S---WY------------
------IPKIQN-------------------------------GEKHRHYYLSIVVWLHTDICKAKA-------TDYKVVGISYSTGKE-SWDKFSSP-N
TLYTAS------------D-A---NFGPVNTHAIVGYWG-KMNVEPS-RD------------------------------------------SAHHALSP
-PMIAWSKLSK---P------AKDQFN-----------------------N----IAY-EHA---------------------RC-P--FNDN-----NF
QATLDAAFNGDLYNNL----PLEPT--LQCVPIDPKDPISDDPIPDDPPKKE----------EPKKEEP-----------KPEEPT--PVDP-EDPTEPE
GPVPVTSDPA-DGLFEDGPEIPEEA-------------------LPADGLFEDGPEIPEEALPAD------PTFTPTP----------------------
-----------------------------------------------
>PC_02GCY0
----------------------------------------------------------------------------------------------------
----------------------------------MLRSSISS------SL-LFLGLA----TLSSG-----------------------LAL--------
SPRKGD------------------------------------GDVAIAPGFINHDAVVP------FQ--QQ-ASDGVEGEIEIHFKP-------------
------WL----------------------------NDG-AGCFPYAAV---DR--SGFH-G-----------------------A----GL--------
----------------------------------------------------------------------------------------------------
-RPVGKSSGDCRDPS----------KGQTYARVG----TSN--------GRTGV-L----------------------Y---S---WY------------
------IPKIQN-------------------------------DEKHKHYYLSIVVWLHTDICKAKA-------TDYKVVGISYSTGKE-SWDKFSSP-N
TLYTAS------------D-A---NFGPVNTHAIVGYWG-KMNVEPS-RD------------------------------------------SAHYALSP
-PMIAWSKLAK---P------AEDQLN-----------------------D----IAY-EHA---------------------RC-P--FNDN-----NF
QATLDAAFNGDLYNNL----PLEPT--LECVPIDPKDPISDDPIPDDPPKKEEPKPEEPKKEEPKKEEP-----------KPEEPT--PVDP-EDPTEPE
GPVPVTSDPA-DGLFEDGPEIPEEA-------------------LPA-----------------D------PTFTPTP----------------------
-----------------------------------------------
>PC_045LVV
----------------------------------------------------------------------------------------------------
----------------------------------MLRSSISS------SL-LFLGLA----TLSSG-----------------------LAL--------
APRKG-------------------------------------GDVAIAPGFINHDAVVP------FQ--QQ-ASDGVEGEIEIHFKP-------------
------WL----------------------------NDG-AGCFPYAAV---DR--SGFH-G-----------------------A----GL--------
----------------------------------------------------------------------------------------------------
-RPTGKSGGDCRDPS----------KGQIYVRVG----TSN--------GRTGV-L----------------------Y---S---WY------------
------IPKIQN-------------------------------DERHKHYYLSIVVWLHTDICQAKA-------TDYKVVGISYSTGKE-SWDKFSSP-N
TLYTAS------------D-A---NFGPVNTHAIVGYWG-RMNVEPS-RD------------------------------------------SAHHALSP
-PMIAWSKLAK---P------AEDQLN-----------------------N----IAY-EHA---------------------RC-P--FNDN-----NF
QATLDAAFNGDLYNNL----PLEPT--LECVPIDPKDPISDDPIPDDPPKKEEPKPEEPKKEEPKKEEP-----------KPEEPT--PVDP-EDPTEPE
GPIPTTSDPA-DGLFEDGPEIPEEA-------------------LPA-----------------D------PTFTPTP----------------------
-----------------------------------------------
>PC_004EVK
----------------------------------------------------------------------------------------------------
----------------------------------MLRQSLF-------SL-LSLGLA----TLASG-----------------------GVL--------
APRGED---------------------------------VA-----VDNKWKNHDDVAR------FQ--QAPSSDKLRGELQLLFKP-------------
------YL----------------------------NVP-GGCFPYAAV---DK--DGYH-G-----------------------S----GL--------
----------------------------------------------------------------------------------------------------
-RPTGDKSGDCRHWD----------RGQVYSRVG----FLNG-NTEGNNGRTAV-L----------------------Y---S---WY------------
------LPKVQE------------------------------KPETHRHYYLTVVVWLHTNKCGAEA-------GEYEIAGVSYSNGRD-SFDTASNR-Q
TKYTSS------------E-G---GIGAVNTHPLVGYNG-GVNVFPW-DD------------------------------------------ESKWPITP
-PLVSWDMLPR---A------ALDQFN-----------------------G----IQY-EHA---------------------RC-P--FSDA-----NF
QATIDAAYNEAMYADL----GPGPA--GDCGPNPLDPGVAPE----PAPLPE-PEPEPTDPTDPT------------------DPPTDPTDPTD-PTDPG
SDPTDPTDPT-DPTDPSEPEPFEDN-----------------------------PELPEN-----------------------SEFPVRMA---------
-----------------------------------------------
>PC_07FIO3
----------------------------------------------------------------------------------------------------
----------------------------------MLRQSLF-------SL-LSLGLA----TLASG-----------------------AAL--------
APRGED---------------------------------VDAGDKAVGEKWVDHDKVER------FQ--QAQSSDKRRGDLELLFKP-------------
------YL----------------------------HVK-GGCFPYAAV---DK--EGNH-G-----------------------A----GL--------
----------------------------------------------------------------------------------------------------
-RPTGDKGSGCRHKD----------RGQVYARVA----FSEG-ETVGIKGRTAV-V----------------------F---S---YY------------
------LPKVQE------------------------------MPEKHRHYYLTVVVWLHSNKCNAEA-------GDYEIAGVSYSNGGA-TFDTTSSR-R
TKYTSS------------E-G---GIGAVNTHPVVGYDA-GVNVFPW-DD------------------------------------------ETEKPITS
-PLISWDKLPR---A------ALDQFN-----------------------G----IRY-EKA---------------------RC-P--FSDA-----NI
QATLEAAYDESMYIDL----GPGPA--GGCGPSPMDPDFAEP----KPDFTE-PDFTEPDFTEPDVTEP-----------DLNDPSNDPTNPFNNPNIPF
GDPIDTSDDT-TGTFDDTTGTFDDTTGTFD-DTTGTFDDTTGTFDDTTGTFDDTTEPPYG-----------PTMVGP-----EASRPLRTGDPKAISDTR
S----------------------------GALRTWPVSFKP------
>PC_064KWA
----------------------------------------------------------------------------------------------------
----------------------------------MLRQSLF-------SL-LSLGLA----TLASG-----------------------GVL--------
APRGED---------------------------------VA-----VDNKWKNHDDVAR------FQ--QAPSSDKLRGELQLLFKP-------------
------YL----------------------------NVP-GGCFPYAAV---DK--DGYH-G-----------------------W----SNSSGL----
----------------------------------------------------------------------------------------------------
-RPTGDKSGDCRHWD----------RGQVYSRVG----FLNG-NTEGNNGRTAV-L----------------------Y---S---WY------------
------LPKVQE------------------------------KPETHRHYYLTVVVWLHTNKCGAEA-------GEYEIAGVSYSNGRD-SFDTASNR-Q
TKYTSS------------E-G---GIGAVNTHPLVGYNG-GVNVFPW-DD------------------------------------------ESKWPITP
-PLVSWDMLPR---A------ALDQFN-----------------------G----IQY-EHA---------------------RC-P--FSDA-----NF
QATIDAAYNEAMYADL----GPGPA--GDCGPNPLDPGVAPE----PAPLPE-PEPEPTDPTDPT------------------DPPTDPTDPTD-PTDPG
SDPTDPTDPT-DPTDPSEPEPFEDN-----------------------------PELPEN-----------------------SEFPVRMA---------
-----------------------------------------------
>PC_01MXQ8
----------------------------------------------------------------------------------------------------
----------------------------------MLRHSFK-------SL-ILLGLT----SLASG-----------------------SVL--------
YARG--------------------------------------EDIAVGGKWKAHDQVTA------FQ--QQ-ASDGIEGEIELRFKP-------------
------GL----------------------------NDG-SGCFPYAAV---DK--DGFH-G-----------------------E----GL--------
----------------------------------------------------------------------------------------------------
-RPTGKSGGDCRDGT----------KGQLYARVG----TSN--------GRTGI-L----------------------Y---S---WY------------
------LPKVQN-------------------------------AEKHKHYYLTTVVWVHSDKCDPVA-------DDYRVVGVSYSTGKE-TYDTSVSG-Q
TLYSSG------------D-S---GSGPGNTHAIVGYDG-QMNVFPS-KD------------------------------------------GADYALNP
-PMISWKKLSQ---P------ASEQFN-----------------------G----VQY-EHA---------------------RC-P--FTDN-----NI
QASLDAAFNANFYTGL----APEAD---NCNAADTPTPSTPATQPEEPVSSSPPEATPST-------------------------------P-STPTEPA
SDPTTSTPPT----------PSTTD-------------------TGDDDLIEDGPEIAASSLPAD------ATYTPTP----------------------
-----------------------------------------------
>PC_076PT1
----------------------------------------------------------------------------------------------------
----------------------------------MLRHSFS-------SL-ILLGLT----SLASG-----------------------GVL--------
YGRG--------------------------------------GDIAVGGKWKNHDQVTA------FQ--QQ-AADGIEGEIEVRFKP-------------
------GL----------------------------NDG-SGCFPYAAV---DK--DGFH-N-----------------------K----GL--------
----------------------------------------------------------------------------------------------------
-KPTGKSGGDCRDAT----------KGQIYARVG----TSN--------GRTGI-L----------------------Y---S---WY------------
------LPKIQN-------------------------------AERHKHYYLTTVVWVHSDKCDPVA-------DDYRVVGVSYSTGKE-TYDTSVSG-Q
TLYSSG------------D-S---GSGPGNTHAIVGYDG-QMNVFPS-KD------------------------------------------GADYALNP
-PMISWKKLSQ---P------ASEQFN-----------------------G----VQY-EHA---------------------RC-P--FTDN-----NI
QASLDAAFNANFYTGL----APEAD---NCNAADTPTPSTPATQPEEPASSSPAEATPST-------------------------------P-STPTELA
SDPTTSNPPT----------PSTTD-------------------TGDDDLIEDGPEIAASSLPAD------ATYTPTP----------------------
-----------------------------------------------
>PC_03W2FP
----------------------------------------------------------------------------------------------------
----------------------------------MLRHSFK-------SL-ILLGLT----SLASG-----------------------SVL--------
YARG--------------------------------------EDIAVGGKWKAHDQITA------FQ--QQ-ASDGIEGEIELRFKP-------------
------GL----------------------------NDG-SGCFPYAAV---DK--DGFH-G-----------------------E----GL--------
----------------------------------------------------------------------------------------------------
-RPTGKSGGDCRDGT----------KGQLYARVG----TSN--------GRTGI-L----------------------Y---S---WY------------
------LPKVQN-------------------------------AEKHKHYYLTTVVWVHSDKCDPVA-------DDYRVVGVSYSTGKE-TYDTSVSG-Q
TLYSSG------------D-S---GSGPGNTHAIVGYDG-QMNVFPS-KD------------------------------------------GADYALNP
-PMISWKKLSQ---P------ASEQFN-----------------------G----VQY-EHA---------------------RC-P--FTDN-----NI
QASLDAAFNANFYTGL----APEAD---NCNAADTPTPSTPATQPEEPVSSSPPEATPST-------------------------------P-STPTEPA
SDPTTSTPPT----------PSTTD-------------------TGDDDLIEDGPEIAASSLPAD------ATYTPTP----------------------
-----------------------------------------------
>PC_0265DI
----------------------------------------------------------------------------------------------------
----------------------------------MLHHSFS-------SL-ILLGLT----SLASG-----------------------RVL--------
YGRG--------------------------------------EDVAVGGKWKDHDQVTA------FQ--QQ-AADGIEGEIELRFKP-------------
------GL----------------------------NDG-SGCFPYAAV---DK--DGFH-N-----------------------K----GL--------
----------------------------------------------------------------------------------------------------
-KPTGKSGGDCRDGT----------KGQLYARVG----TSN--------GRTGI-L----------------------Y---S---WY------------
------LPKIQN-------------------------------AEDHKHYYLTTVVWVHSDKCDPTA-------DDYRVVGVSYSTGKE-TYDTSVSG-Q
TLYSSG------------D-S---GSGPGNTHAIVGYDG-QMNVFPS-KD------------------------------------------GADYALNP
-PMISWKKLSQ---P------ASEQFN-----------------------G----IVY-EHA---------------------RC-P--FTDN-----NI
QASLNAAFNANFYTGL----APEAD---NCNAADTPTPTTPPTQPEEPASSSPPEATPST-------------------------------P-STPTEPA
SDPTTSNPPT----------PSTTD-------------------TGDDDLIEDGPEIASSSLPAD------ATYTPTP----------------------
-----------------------------------------------
>PC_04ZS7Z
----------------------------------------------------------------------------------------------------
----------------------------------MLRHSLL-------SL-FTLGLA----TFASG-----------------------RAL--------
SPRD--------------------------------------GDVAIDDKWKDHDALIP------FQ--QQ-ASDGLRGEIELRFKP-------------
------GL----------------------------NDG-SGCFPYAAV---DK--DGYH-G-----------------------A----GL--------
----------------------------------------------------------------------------------------------------
-KPTGKSGEDCRDPS----------KGQVYSRVG----FSN--------QRTAV-L----------------------Y---S---WY------------
------LPKIQT------------------------------DSENHKHWYLTVVVWLYTEKCNPNA-------TDYAVAGISYSTGTD-TYDKGSSQ-S
TIYSSG------------D-S---GTGSVNTHAVVGYDG-QVNVFPS-AD------------------------------------------SAQYALSP
-PLISWDKLPK---A------TADQFN-----------------------G----VRY-EHA---------------------RC-P--FTDA-----NF
QASLDTAYNGDFYINI----GAEPD--ST-TCSA------------------------------------------------------------------
-NPP-----------------TPTP-------------------DDTGEPVEDGPDIPVSSMPAD------PTYTPTPESNGEA----------------
-----------------------------------------------
>PC_00BB8I
----------------------------------------------------------------------------------------------------
----------------------------------MLRHSLL-------SL-FSLGLA----TLASG-----------------------RAL--------
SPRD--------------------------------------GDVAIDDKWKDHDELVP------FQ--QQ-ASDGLRGEIELRFKP-------------
------GL----------------------------NDG-SGCFPYAAV---DK--DGYH-G-----------------------V----GF--------
----------------------------------------------------------------------------------------------------
---------------------------------------SN--------DRTAV-L----------------------Y---S---WY------------
------LPKIQA------------------------------DGQDNKHWYLTVVVWLYTEKCNPNA-------SDYAVAGISYSTGTE-TYDKGSSQ-S
TIYSSG------------D-S---GTGSVNTHPVVGYDG-QVNVFPS-AD------------------------------------------SAQYALSP
-PLISWDKLPK---A------TADQFN-----------------------G----IRY-EHA---------------------RC-P--FTDA-----NF
QASLDAAYNGDFYVNI----GAEPD--ST-TCSA------------------------------------------------------------------
-NPP-----------------TPTT-------------------DDNQEPVEDGPDIPVSSMPAD------PTFTPTPGRNGAA----------------
-----------------------------------------------
>PC_04R9AV
----------------------------------------------------------------------------------------------------
----------------------------------MLRHSFS-------SL-VFLGLA----TLSTG-----------------------HVL--------
LPRD--------------------------------------GDVAFGDKWKPHDMVTA------FQ--QQ-AQDGVWGSIELLYKP-------------
------GL----------------------------NDG-SGCFPYAAV---DK--DGNH-G-----------------------E----GL--------
----------------------------------------------------------------------------------------------------
-RPRGKSGGDCRDPS----------KGQIYSRVG----VSN--------GRPGV-L----------------------Y---S---WY------------
------LPKVQS------------------------------GAESHKHFYLTVVVWLHTDKCGANA-------NDFSIAGISYSTGKE-TFDTGSSS-S
TIYSSS------------D-S---GTGSVNTHAVVGYDG-QANVFPS-KD------------------------------------------SAQYALSP
-PLISWSKLPK---A------ATDQFN-----------------------G----MTY-EHA---------------------RC-P--FNDA-----NI
QSSMDAAYNADFYVNL----AAEPA--DDCKAPSPTSSDTPA--PTDPATTE----------------------------------------------SS
TSEPTATPTT----------SGNAA-------------------NDPSEPIEDGPDIPISNPPAD------PTYTPSPGDV-------------------
-----------------------------------------------
>PC_03XX1S
----------------------------------------------------------------------------------------------------
-----------------------------------MRHSLF--------S-SLLGLV----TIAAG-----------------------AVL--------
SPRE--------------------------------------KDVSLNNQWKNHDEIAA------LQ--QQ-TADGKPGDIELCFKP-------------
------WL----------------------------NDG-SGCFPYAAV---DK--DGFH-G-----------------------R----GL--------
----------------------------------------------------------------------------------------------------
-KPTGKSGGDCRDFS----------KGQVYSRVG----TSN--------GRPAV-L----------------------Y---S---WY------------
------LPKIQT------------------------------KTENHRHWYLTVVVWLHTETCNAAA-------GDYDIAGISYSTGTE-TYDKSLTS-S
TIFASG------------D-S---GTGATNTHAIVGYDG-QVNVFPS-AN------------------------------------------NAQYGLSP
-PLISWDKLSP---A------ATSQFN-----------------------A----FRY-EHA---------------------RC-P--FTDA-----NI
QASLNAAYNADFYANL----AAEPD--SNCGA--TPT---------------------------------------------------------------
-TLSTPDASS----------TGVSS-------------------GPNTDPIEEGPEILLSAFPAD------PTYTPTPAKRL------------------
-----------------------------------------------
>PC_031QNO
----------------------------------------------------------------------------------------------------
------------LTI--LSLLVVFFRSYTLA---MLRHSLL-------SL-FSLGLA----TLASG-----------------------RAL--------
SPRD--------------------------------------GDVAIDDKWKDHDELVP------FQ--QQ-ASDGLRGEIELRFKP-------------
------GL----------------------------NDG-SGCFPYAAV---DK--DGYH-G-----------------------A----GL--------
----------------------------------------------------------------------------------------------------
-KPTGKSGGDCRDPS----------KGQVYSRVG----FSN--------DRTAV-L----------------------Y---S---WY------------
------LPKIQA------------------------------DGQDNKHWYLTVVVWLYTEKCNPNA-------SDYAVAGISYSTGTE-TYDKGSSQ-S
TIYSSG------------D-S---GTGSVNTHPVVGYDG-QVNVFPS-AD------------------------------------------SAQYALSP
-PLISWDKLPK---A------TADQFN-----------------------G----IRY-EHA---------------------RC-P--FTDA-----NF
QASLDAAYNGDFYVNI----GAEPD--ST-TCSA------------------------------------------------------------------
-NPP-----------------TPTT-------------------DDNQEPVEDGPDIPVSSMPAD------PTFTPTPGRNGAA----------------
-----------------------------------------------
>PC_007RHP
----------------------------------------------------------------------------------------------------
-----------------------------------MRHSLF--------P-CFLSLA----TLTAG-----------------------AAL--------
SPRE--------------------------------------KDVSLNNQWKNHDEIAA------FQ--QQ-TADGTPGDIELRFKP-------------
------WL----------------------------NDG-SGCFPYAAV---DK--DGFH-G-----------------------R----GL--------
----------------------------------------------------------------------------------------------------
-KPTGKSGGDCRDSA----------KGQIYSRVG----TSN--------GRPAV-L----------------------Y---S---WY------------
------LPKIQT------------------------------KTENHRHWYLTAVVWLHTETCNAAA-------GNYDIAGISYSTGTE-TYDKGLTS-S
TIFASG------------D-S---GTGATNTHAIVGYGG-QVNVFPS-AN------------------------------------------NAQYGLSP
-PLISWNKLSP---A------ATSQFN-----------------------D----FRY-EHA---------------------RC-P--FTDA-----NI
QASLDAAYNANFYVNL----AAEAD--ASCGIIATPT---------------------------------------------------------------
-TPSTPEASS----------TGVSS-------------------DPNTDPVEDGPDIPIYSFPPD------PTYTPTPDKRL------------------
-----------------------------------------------
>PC_0010RD
----------------------------------------------------------------------------------------------------
----------------------------------------------------------------------------------------------------
----------------------------------------------------------------------------------MQLWI-------------
------KM---------------------------AFTG-TCPFNFSSVGFVLI--DALL-R-----------------------R----GL--------
----------------------------------------------------------------------------------------------------
-KPTGKSGGDCRDSA----------KGQIYSRFG----TSN--------GRPAV-L----------------------Y---S---WY------------
------LPKIQT------------------------------KTENHRHWYLTTVVWLHTETCNAAA-------GNYDIAGISYSTGTE-TYDKGLTS-S
TIFASG------------D-S---GTGATNTHAIVGYDS-QVNVFPS-AN------------------------------------------NAQYGLSP
-PLISWNKLSP---A------ATSQFN-----------------------A----FRY-EHA---------------------RC-P--FTDA-----NI
QASLDAAYNADFYANL----PAEPD--ANCGLIATPT---------------------------------------------------------------
-TPPTPEASS----------TSVSS-------------------DPNTDPVEDGPEIPISSFPAD------PTYTPTPYQRQ------------------
-----------------------------------------------
>PC_01SSVC
----------------------------------------------------------------------------------------------------
------------------------------M---SLQLRIFL------LSLFLA----------------------------------------------
-VAA--------------------------------------GAGDIWSKWKNHNDIVG------FP--QP-QASDYEQNKTRLFKP-------------
------RL----------------------------HVW-GGCLPYPAV---DS--QGYL-G-----------------------S----GL--------
----------------------------------------------------------------------------------------------------
-KPTGKKSGDCWDTS---------QSGQIYARTG----SSH--------GRDAI-I----------------------Y---A---WY------------
------EPKVRW-------------------A--K---G---NSNGHRHYWRSVVVWLTQNGCDFDN------VAELAIAGISYSIDVE-AYDTSISG-K
TIWTGGDGMS--------P-T---VTDGIHTHPLVSSWG-NKNLGPS-DV------------------------------------------GLEGTFSQ
-PLIDWASLSQ---P------ARDALN-----------------------G----VIY-EHT---------------------KV-P--FSDS-----NI
QGALDAAYNAAFYHGL----VLD-----DCGDDREPVNQG------D---GK------NEPLSAMND--------------KEDTV------------SY
P----------------------TNSGCL---------------YNTIN------DIEYT----------------------------------------
-----------------------------------------------
>PC_076RE2
----------------------------------------------------------------------------------------------------
------------------------------M---SLQLRIFL------LSLFLA----------------------------------------------
-VAA--------------------------------------GAGDIWSKWKNHNDIVG------FP--QP-QASDYEQNKTRLFKP-------------
------RL----------------------------HVW-GGCLPYPAV---DS--QGYL-G-----------------------S----GL--------
----------------------------------------------------------------------------------------------------
-KPTGKKSGDCWDTS---------QSGQIYARTG----SSH--------GRDAI-I----------------------Y---A---WY------------
------EPKVRW-------------------A--K---G---NSNGHRHYWRSVVVWLTQNGCDFDN------VAELAMAGISYSIDVE-AYDTSISG-K
TIWTGGDGMS--------P-T---VTDGIHTHPLVSSWG-NKNLGPS-DV------------------------------------------GLEGTFSQ
-PLIDWASLSQ---P------ARDALN-----------------------G----VIY-EHT---------------------KV-P--FSDA-----NI
QGALDAAYNAAFYHGL----VLD-----DCGDDREPVNQG------D---GK------NEPLSAMND--------------KEDTA------------SC
P----------------------TNSGYL---------------YNTIN------DIEYT----------------------------------------
-----------------------------------------------
>PC_03ZZQR
----------------------------------------------------------------------------------------------------
------------------------------M---SLQLRILL------LSLFLA----------------------------------------------
-VAA--------------------------------------GAGDTWSKWKNHNDIVG------FP--QP-QASDYEQNKTRLFKP-------------
------RL----------------------------HVW-GGCLPYPAV---DS--QGYL-G-----------------------S----GL--------
----------------------------------------------------------------------------------------------------
-KPTGKKSGDCWDTS---------QSGQIYARTG----SSH--------GRDAI-M----------------------Y---A---WY------------
------EPKVRW-------------------A--K---G---NSNGHRHYWRSVVVWLTQNGCDFDN------VAELAMAGISYSTDVD-AYDTSISG-K
TIWTGGDGMS--------P-T---VSDGKHMHPLVSSWG-NKNLGPS-DV------------------------------------------GVEGTFSQ
-PLIDWTSLSQ---P------AQDALN-----------------------G----VTY-EHT---------------------KV-P--FSDV-----NL
QPALDAAYNAGFYHGR----AFD-----DCGDDREPVQQG------D---GK------NEPLSAMDD--------------KDDTG------------KS
R----------------------LRRRLR---------------YY------------------------------------------------------
-----------------------------------------------
>PC_0762Q3
----------------------------------------------------------------------------------------------------
------------------------------M---SLQLRIFL------LSLFLA----------------------------------------------
-VAA--------------------------------------GAGDIWSKWKNHNDIVG------FP--QP-QASDYEQNKTRLFKP-------------
------RL----------------------------HVW-GGCLPYPAV---DS--QGYL-G-----------------------S----GL--------
----------------------------------------------------------------------------------------------------
-KPTGKKSGDCWDTS---------QSGQIYARTG----SSH--------GRDAI-I----------------------Y---A---WY------------
------EPKVRW-------------------A--K---G---NSNGHRHYWRSVVVWLTQNGCDFDN------VAELAIAGISYSIDVE-AYDTSISG-K
TIWTGGDGMS--------P-T---VTDGIHTHPLVSSWG-NKNLGPS-DV------------------------------------------GLEGTFSQ
-PLIDWASLSQ---P------ARDALN-----------------------G----VIY-EHT---------------------KV-P--FSDS-----NI
QGALDAAYNAAFYHGL----VLD-----DCGDDREPVNQG------D---GK------NEPLSAMND--------------KEDTG------------KS
R----------------------LRRRLR-----------------------------------------------------------------------
-----------------------------------------------
>PC_03I18C
----------------------------------------------------------------------------------------------------
-------------------MKLSI----F-Q---P----------------SLGCLF-IHGALS--------SV-------LPRGND-------------
--------------------------------------------DYAGHPTLGHDKIVP------LT--QS-ASTGLEGQLELRFNP-------------
------FL----------------------------YVS-GGCDPYPAV---DA--TGNL-G-----------------------E----GL--------
----------------------------------------------------------------------------------------------------
-RPTGGGRSGCDAGG----------TAQVYVRGG----QSQ--------DRTGI-M----------------------F---S---YY------------
------MPKVRW-------------------G--K---G---NNEGHRHYWASIVVWLNQFGCGE-DA------SSVSPVGVSFTTDHL-VWDTAPA--G
KISYAS------------S-G---VGVDTPTHPKMQIHD-NAFSPFT-GA------------------------------------------DGDKVFER
-TAISWFSLPA---A------AQKALS-----------------------D----VKY-EKT---------------------QV-P--FTDA-----NF
QAHLDAAYRESFYGGL----TDQQG----CFSQE-AGSSVKE--DPISDS------------PPKDKEP--AGAPPP-----------------------
---------------------------------------------------S-GEKGPTNAQ--------------------------------------
-----------------------------------------------
>PC_01GEDU
----------------------------------------------------------------------------------------------------
-------------------MKLSI----L-Q---P----------------SLSCLF-AHSALS--------FV-------LPRGND-------------
--------------------------------------------DYAGHPTLGHDKIVP------LT--QS-ASPGFEGQLELRFNP-------------
------FL----------------------------YVS-GGCDPYPAV---DA--TGNL-G-----------------------KRCREGL--------
----------------------------------------------------------------------------------------------------
-RPTGGGRSGCDAGG----------TAQVYVRGG----QSQ--------DRTGI-M----------------------F---S---YY------------
------MPKVRW-------------------G--K---G---NDEGHTHYWASVVVWLNQFGCKE-DA------SSVSPVGVSFTTDHL-VWDTAPA--G
KISYAS------------S-G---VGVDTPTHPKMQIHD-NAFSPFT-GA------------------------------------------DGDKVFER
-TVVSWFSLPE---A------AKKALS-----------------------D----VKY-EKT---------------------QV-P--VTDA-----NF
QAQLDAAYRESFYGGL----TDQQG----CFSQE-SGSNEKE--DPISDS------------PPKDKEP--AGAPPP-----------------------
---------------------------------------------------S-GEKGPTNAQ--------------------------------------
-----------------------------------------------
>PC_048O5H
----------------------------------------------------------------------------------------------------
-------------------MLSFN----LPL---L----------------LSYCLIFSNGASS--------HL-------LPRAGD-------------
--------------------------------------------DPGGHQWLGHDKVPA------LT--QN-ASPGLEGQLELRFNP-------------
------SL----------------------------YIS-GGCDIYPAV---DA--SGSL-G-----------------------A----GL--------
----------------------------------------------------------------------------------------------------
-KPTGGGRSGCDKGG----------NGQVYAR----RGTSQ--------DRTGI-M----------------------Y---S---YY------------
------VPKVRW-------------------G--K---G---NDEGHRHYWASIVVWINRWGCDAEDV------TSVWPVGLSFTADHA-TWQTASA--G
VTTYEA------------S-G---VGLDTPTRPRMQIHD-NAITPFG-NG------------------------------------------DASKAFGR
---------------------------------------------------------------------------------------------------T
LKYMDAAYRESFYGGL----KEAQG----CDGGG-KTPTTEA--PSST------------TT-----AP--AIDDPP-----------------------
---------------------------------------------------R------------------------------------------------
-----------------------------------------------
>PC_0766PG
----------------------------------------------------------------------------------------------------
-------------------MLSFN----LPL---L----------------LSYCLIFSNGASS--------HL-------LPRAGD-------------
--------------------------------------------DPGGHQWLGHDKVPA------LT--QN-ASPGLEGQLELRFNP-------------
------SL----------------------------YIS-GGCDIYPAV---DA--SGSL-G-----------------------A----GL--------
----------------------------------------------------------------------------------------------------
-KPTGGGRSGCDKGG----------NGQVYAR----RGTSQ--------DRTGI-M----------------------Y---S---YY------------
------VPKVRW-------------------G--K---G---NDEGHRHYWASIVVWINRWGCDAEDV------TSVWPVGLSFTADHA-TWQTASA--G
VTTYEA------------S-G---VGLDTPTRPRMQIHD-NAITPFG-NG------------------------------------------DASKAFGR
-TLVGWDSLPA---A------AQKALG-----------------------D----VKY-EHT---------------------EV-P--FIDA-----NF
QKYMDAAYRESFYGGL----KEAQG----CDGGG-KTPTTEA--PSST------------TT-----AP--AIDDPP-----------------------
---------------------------------------------------R------------------------------------------------
-----------------------------------------------
>PC_02DL6Y
----------------------------------------------------------------------------------------------------
----------------------------------------------------------------------------------------------------
------------------------------------------------------DKVPA------LT--QN-ASPGLEGQLELRFNP-------------
------SL----------------------------YIS-GGCDIYPAV---DA--SGSL-G-----------------------A----GL--------
----------------------------------------------------------------------------------------------------
-KPTGGGRSGCDKGG----------NGQVYAR----RGTSQ--------DRTGI-M----------------------Y---S---YY------------
------VPKVRW-------------------G--K---G---NDEGHRHYWASIVVWINRWGCDAEDV------TSVWPVGLSFTADHA-TWQTASA--G
VTTYEA------------S-G---VGLDTPTRPRMQIHD-NAITPFG-NG------------------------------------------DAFKAFGR
-TLVGWDSLPA---A------AQKALG-----------------------D----VKY-EHT---------------------EV-P--FIDA-----NF
QKYMDAAYRESFYGGL----KEDQG----CDGGG-KTSTTEA--PSST------------TT-----EP--AIDDPL-----------------------
---------------------------------------------------R------------------------------------------------
-----------------------------------------------
>PC_0737YL
----------------------------------------------------------------------------------------------------
-------------------MILRA----Q-Y---L----------------LTVCLFFSEAAVS--------AI-------LPRDGD-------------
--------------------------------------------DYAGHPEVNHDQVAA------FK--QD-SSPGIDGRLELMFNP-------------
------LL----------------------------VVT-GGCDPYPAV---DA--NGGL-G-----------------------G----GL--------
----------------------------------------------------------------------------------------------------
-RPTGGGRSGCGNGG----------TGQVYARRG----SSH--------GRDAI-I----------------------Y---S---YY------------
------FPKVRW-------------------G--K---G---DNKGHRHYWASVVVWINQWSCDPEKP------SSYRPVGMSYTTDHA-TWGFEPI--T
GGLTSK------------A-S---PESSSPTSFIVQIHD-NAMTPFK-DA------------------------------------------DISAASQR
-TLISWMSLPV---K------AREALT-----------------------D----VKY-EKT---------------------TV-P--FTDA-----NI
QAALDTAYQESFYTGL----KDGQD----CNTTIPDSDGADL----DPDE------------NPEDKDPEVIPLPPVTI---------------------
----------------------------------------------------------------------------------------------------
-----------------------------------------------
>PC_015XFN
----------------------------------------------------------------------------------------------------
----------------------------------------------------------------------------------------------------
--------------------------------------------------------MTK------SQ--PS-PRTPLEGQLELRFNP-------------
------SL----------------------------YIS-GGCDIYPAV---DA--SGSL-G-----------------------A----GL--------
----------------------------------------------------------------------------------------------------
-KPTGGGRSGCDKGG----------DGQGYARRGTSRGTSQ--------DRTGI-M----------------------Y---S---YY------------
------VPKVRW-------------------G--K---G---NDEGHRHYWASIVVWINRWGCDAEDV------TSVWPVGLSFTADHA-TWQTASA--G
VTTYEA------------S-G---VGLDTPTRPRMQIHD-NAITPFG-NG------------------------------------------DASKAFGR
-TLVGWDSLPA---A------AQKALG-----------------------D----VKY-EHT---------------------EV-P--FIDA-----NF
QKYMDAAYRESFYGGL----KEDQG----CDGGG-KTPTTVA--PSST------------TT-----AP--AIDDPL-----------------------
---------------------------------------------------R------------------------------------------------
-----------------------------------------------
>PC_035SAI
----------------------------------------------------------------------------------------------------
-------------------MLLKT----L-S---P----------------LLSCLVFSHGVVSMVL--PR-EV-------LPRDDN-------------
--------------------------------------------AADNLTWINHDAVVP------FP--QK-AS-EVGGALELRFNP-------------
------LL----------------------------YVE-GGCDPYPAV---DE--KGEL-G-----------------------S----GL--------
----------------------------------------------------------------------------------------------------
-KPTKGGRSGCDKGG----------KGQVYVRRG----KSQ--------GHNAI-M----------------------Y---S---YY------------
------MPKL---------------------------------GREQRHSWVSIVVWTHRYGCDDNDP------SSVWPVGISYTTDHL-EWGAT-S--G
KVSFKS------------S-P---VGLEAPTHPKLQVHD-GAISPFD-GA------------------------------------------DGDLVYER
-TLISWSSLSD---E------ARKALE-----------------------D----VHY-DKT---------------------EV-P--FNNA-----NI
QNSLEAAFQVGFYAGS----SAEPE----CPTSD-VPPGDDW--IDSPSKN--------TPIDPPSDNT--PDELPFDEDETDSPSNNTSDETDSPSDNT
SD------------ETDSPSNNTSD----------------------EQPFD-GTTLPSDVDPSDEHKDDDPPVVVDPDVPGT-----------------
-----NEEA-K------------------------------------
>PC_05HSMO
----------------------------------------------------------------------------------------------------
-------------------MVAVA----V-W---P----------------LLGCLLFNT-VAS--------SV-------LPRGQD-------------
--------------------------------------------DSGGHNWIDHDKVVA------LT--QN-ASPGVDGQLELRFSP-------------
------FL----------------------------YVA-GGCDPYPAT---DA--SGNL-G-----------------------G----GL--------
----------------------------------------------------------------------------------------------------
-KPTNGGRSGCDKGG----------NAQVYARRG----SSQ--------GRTGI-M----------------------Y---S---YY------------
------MPKVRW-------------------A--K---G---NDNGHRHYWASAVVWINRWGCVDDDV------TAVWPVGISFTTDHL-TWGTANA--G
DFSFKS------------T-T---VGVDMPTHPKIQIHD-TAIAPFT-GA------------------------------------------DGDKVFER
-TLVGWDSLPD---A------AAKALQ-----------------------D----VKY-EKT---------------------QV-P--FTDA-----NF
QAQMDAAYRESFYGAL----KDQQG----CDAGR-GGSPTTT--TQDPDDT--------TPTDPKATNP--TESDPA-----------------------
---------------------------------------------------E-KKR--------------------------------------------
-----------------------------------------------
>PC_03EOA4
----------------------------------------------------------------------------------------------------
-------------------MVVVA----V-W---P----------------LLGCLLFNT-VAS--------SV-------LPRGQD-------------
--------------------------------------------DSGGHNWIDHDKVVA------LT--QN-ASPGVDGQLELRFSP-------------
------FL----------------------------YVA-GGCDPYPAT---DA--SGNL-G-----------------------G----GL--------
----------------------------------------------------------------------------------------------------
-KPTNGGRSGCDKGG----------NAQVYARRG----SSQ--------GRTGI-M----------------------Y---S---YY------------
------MPKVRW-------------------A--K---G---NDNGHRHYWASAVVWINRWGCVDDDV------TAVWPVGISFTTDHL-TWGTANA--G
DFSFKS------------M-T---VGVDMPTHPKIQIHD-TAIAPFT-GA------------------------------------------DGDKVFER
-TLVGWDSLPD---A------AAKALQ-----------------------D----VKY-EKT---------------------QV-P--FTDA-----NF
QAQMDAAYRESFYGAL----KDQQG----CDAGR-GGSPTPT--TQDPDDT--------TPTDPRATNP--TESDPA-----------------------
---------------------------------------------------E-KKR--------------------------------------------
-----------------------------------------------
>PC_076PRP
----------------------------------------------------------------------------------------------------
-------------------MVVVA----V-W---P----------------LLGCLLFNT-VAS--------SV-------LPRGQD-------------
--------------------------------------------DSGGHNWIDHDKVVA------LT--QN-ASPGVDGQLELRFSP-------------
------FL----------------------------YVA-GGCDPYPAT---DA--SGNL-G-----------------------G----GL--------
----------------------------------------------------------------------------------------------------
-KPTNGGRSGCDKGG----------NAQVYARRG----SSQ--------GRTGI-M----------------------Y---S---YY------------
------MPKVRW-------------------A--K---G---NDNGHRHYWASTVVWINRWGCVDDDV------TAVWPVGISFTTDHL-TWGTANA--G
DFSFKS------------T-T---VGVDMPTHPKIQIHD-TAIAPFT-GA------------------------------------------DGDKVFER
-TLVGWDSLPD---A------AAKALQ-----------------------D----VKY-EKT---------------------QV-P--FTDA-----NF
QAQMDAAYRESFYGAL----KDQQG----CDAGR-GGSPTPA--TQDPDET--------TPTDPKTTNP--TETDPA-----------------------
---------------------------------------------------E------------------------------------------------
-----------------------------------------------
>PC_032OOX
----------------------------------------------------------------------------------------------------
-------------------MLSNI----L-R---P----------------VLGCLLLSDCVLS--------AL-------LPRGDD-------------
---------------------------------------------AGIHPWIDHDKVTA------FS--QN-ASPGLEGQLELRFNP-------------
------DL----------------------------YVS-GGCDPYPAV---DA--SGNL-G-----------------------A----GL--------
----------------------------------------------------------------------------------------------------
-RPTGGGRSGCGDGQ----------GGQVYARRG----V-------------------------------------------------------------
----------RW-------------------A--K---G---DNNGHRHYWASIVVWINRWGCEVDDT------TSAWPVGVSFTTDHL-AWGTANA--G
DITFKS------------S-D---VGVDMPTHPRMQVHD-NAMAPFS-GA------------------------------------------DGNKIYER
-TLIGWDSIPD---E------AIKALT-----------------------D----VKY-EKT---------------------EV-P--FVEA-----NF
QRHLDAAYRESFYGGL----SDQQG----CVQDD-APQEPEK--TEGQ----------------------------------------------------
----------------------------------------------------------------------------------------------------
-----------------------------------------------
>PC_028WZI
----------------------------------------------------------------------------------------------------
-------------ML--KSLGLLL----GCT---A----------------SS---------YG--------SL-------LPRGGD-------------
--------------------------------------------NANGHQWINHDAVVP------FT--QN-AADGLGGRLELRFNP-------------
------YL----------------------------WVS-GGCDPYPAV---DE--NGNL-G-----------------------A----GL--------
----------------------------------------------------------------------------------------------------
-KPTGGGRSGCGTGG----------SGQVYARRG----QSQ--------GRNGI-M----------------------Y---S---YY------------
------TPKVRW-------------------A--D---G---KNNGHRHYWASVVVWVNRWGCEEEDI------TGIWPVGVSYTADHL-NWGTPSTI-S
DISFRG------------A-S---VGLDMATHPKMQIHD-NVISAFK-GA------------------------------------------DDENIIER
-TLISWESLPT---L------AKDALT-----------------------D----VQY-EKT---------------------QV-P--FNDA-----NF
QAQMDAAYQERFFAGI----PKVAD----CDPVEDRPPKVDT--PDDTPVT--------STSAP-KTEA--TGA--------------------------
----------------------------------------------------------------------------------------------------
-----------------------------------------------
>PC_04H1QN
----------------------------------------------------------------------------------------------------
---------------------MLN----NFG---P----------------WLGCLVLFRGVAS--------SI-------LPRAND-------------
--------------------------------------------NANGHQWINHDAVVP------FT--QS-AADGLGGDLELRFNP-------------
------YL----------------------------WVS-GGCDPYPAV---DG--EGNL-G-----------------------A----GL--------
----------------------------------------------------------------------------------------------------
-KPTGGGRSGCGAGG----------KGQVYARRG----MSN--------DRNGI-M----------------------Y---S---YY------------
------TPKVRW-------------------A--K---G---DSNGHRHYWASVVVWVNRWGCDEEDI------TSIWPVGVSYTTDHL-NWGTSSAAGG
DISFRA------------A-D---VGLNMPTHAKMQIHD-NAMSPFK-NA------------------------------------------DGENIFER
-TLISWESLPT---L------AKDALT-----------------------D----VRY-EKT---------------------QV-P--FNDA-----NF
QAQMDAAYQE-AFFVG----VAPSK----CDPVE-GPKKVDT--PDDPPVT--------ATTRVPKPQS--TDA--------------------------
----------------------------------------------------------------------------------------------------
-----------------------------------------------
>PC_04I5ZH
----------------------------------------------------------------------------------------------------
-------------ML--KTLGLLL----ECT---A----------------SS---------YS--------SL-------LPRGDD-------------
--------------------------------------------NANGHQWINHDAV-------------------------------------------
----------------------------------------------VPF---TQ--NAAD-G-----------------------A----GL--------
----------------------------------------------------------------------------------------------------
-KTTGGGRSGCGAGG----------NGQVYARRG----QSQ--------GRNGI-M----------------------Y---S---YY------------
------TPKVRW-------------------A--D---G---KNNGHRHYWASVVVWVNRWGCEEEDI------TGIWPVGVSYTADHL-NWGTPSTI-S
EISFRG------------A-S---VGLDMATHAKMKIHD-NAISAFK-GA------------------------------------------DDENIFER
-TLISWESLPT---L------AKDALT-----------------------D----VHS-ED---------------------------------------
-----AAYQERFFAGI----PEVAN----CDLVDDRPPKVDT--PDDPPVT--------ATTSATKTEP--T----------------------------
----------------------------------------------------------------------------------------------------
-----------------------------------------------
>PC_06GQ6E
----------------------------------------------------------------------------------------------------
-------------------MLLKS----L-S---P----------------LLGYLAVSQTVSA--------SL-------LPRGGD-------------
--------------------------------------------DSGGHPWINHDAVVP------FT--QK-AS-VVGGSLELRFNP-------------
------FL----------------------------FVS-GGCDPYPAV---DA--QGNL-G-----------------------A----GL--------
----------------------------------------------------------------------------------------------------
-RPTGGGRSGCGNGG----------SAQVYVRRG----ESQ--------GRKAI-I----------------------Y---S---YY------------
------MPKVRW-------------------A--E---G---KNNGHRHYWASVVVWVNRFGCDDSDI------TSIWPVGISYTTDHL-NWGSASA--G
EVSFRS------------S-D---VGIDMATHPKIQIHD-EAIAPFT-GA------------------------------------------DGDELFER
-TLISWDSLPA---L------AKQALT-----------------------D----VKY-EKT---------------------QV-P--FTDD-----HF
QAQIDAAYRDGFYAGV----KKEPD----CPSND-VPPADDP--PVTTTAV--------AAE------P--TGLDR------------------------
----------------------------------------------------------------------------------------------------
-----------------------------------------------
>PC_01WJQ2
----------------------------------------------------------------------------------------------------
-------------------MLLKS----L-S---P----------------LLGCLAVSQTVSG--------SL-------LPRGGD-------------
--------------------------------------------DSGGHPWINHDAVVP------FT--QK-PS-VVGGSLELRFNP-------------
------FL----------------------------FVS-GGCDPYAAV---DA--QGNL-G-----------------------A----GL--------
----------------------------------------------------------------------------------------------------
-KPTGGGRSGCGDGG----------SAQVYVRRG----ESQ--------GRKAI-I----------------------Y---S---YY------------
------MPKVRW-------------------A--K---G---NNNGHRHYWASVVVWVNRFGCDDSDI------TSIWPVGISYTTDHL-NWGSASA--G
EVSFRS------------S-D---VGIDMATHPKIQIHD-EAIAPFT-GA------------------------------------------DGDKLFER
-TLISWDSLPA---L------AKKALT-----------------------D----VKY-EKT---------------------QV-P--FTDE-----HF
QAQIDAAYRDGFYAGV----KTEPD----CPSND-VPPADDP--PVTTTAA--------AAE------P--TGLDK------------------------
----------------------------------------------------------------------------------------------------
-----------------------------------------------
>PC_001W4V
----------------------------------------------------------------------------------------------------
-------------------MLLKS----L-S---S----------------LLGCLALSQSVAS--------SL-------LPREGD-------------
--------------------------------------------DSGGHTWINHDAVVP------FT--QK-PS-VVGGSLELRFNP-------------
------FL----------------------------YVS-GGCDPYPAV---DA--QGNL-G-----------------------A----GL--------
----------------------------------------------------------------------------------------------------
-KPTGGGRSGCGDGG----------SAQVYVRRG----ESQ--------GRKAI-I----------------------Y---S---YY------------
------MPKVRW-------------------A--K---G---NNNGHRHYWASVVVWVNRFGCDDSDI------TSIWPVGISYTTDHL-NWGSASA--G
EVSFRS------------S-D---VGIDMATHPKIQIHD-EAIAPFT-GA------------------------------------------DGDKLFER
-TLISWDSLPA---A------AKQALK-----------------------D----VKY-EKT---------------------QV-P--FTDE-----HF
QAQIDAAYRDGFYAGV----SKEPD----CPSND-VPPADNP--PVTATAA--------TPE------P--TGLDK------------------------
----------------------------------------------------------------------------------------------------
-----------------------------------------------
>PC_012WE4
----------------------------------------------------------------------------------------------------
-------------------MLLKS----L-S---P----------------LLGCLAVSQTVSA--------SL-------LPRGGD-------------
--------------------------------------------DSGGHPWINHDAVVP------FT--QK-PS-VVGGSLELRFNP-------------
------FL----------------------------FVS-GGCDPYPAV---DA--QGNL-G-----------------------A----GL--------
----------------------------------------------------------------------------------------------------
-KPTGGGRSGCGDGG----------SAQVYVRRG----ESQ--------GRKAI-I----------------------Y---S---YY------------
------MPKVRW-------------------A--K---G---NNNGHRHYWASVVVWVNRFGCDDSDI------TSIWPVGISYTTDHL-NWGSASA--G
EVSFRS------------S-D---VGIDMATHPKIQIHD-EAIAPFT-GA------------------------------------------DGDKLFER
-TLISWDSLPA---L------AKQALT-----------------------D----VKY-EKT---------------------QV-P--FTDE-----HF
QAQIDAAYRDGFYAGV----KKEPD----CPSND-VPPADDP--PVTTTAA--------AAE------P--TGLDK------------------------
----------------------------------------------------------------------------------------------------
-----------------------------------------------
>PC_026DWS
----------------------------------------------------------------------------------------------------
-------------------MFVRA----Q-H---L----------------LTVCLLFSEAALA--------GI-------LPRGGD-------------
--------------------------------------------DSGGHPWANHDMITP------FK--QD-SSPGTDGRLERRFNP-------------
------FL----------------------------AVT-GGCDPYPAV---DA--SGAL-G-----------------------A----GL--------
----------------------------------------------------------------------------------------------------
-KPTGGGRSGCGDGG----------AGQVYARHG----SSH--------GRDAI-I----------------------Y---S---YY------------
------FPKVRW-------------------G--K---G---NDEGHRHYWASVVVWINRWGCNAEKP------SSYRVVGISYTVDHL-TWGTTAV--G
DLKF----------------------RTSPTNPIVSIHD-NAMAPFQ-DT------------------------------------------DISAASNR
-TLIAWSSLPG---P------ARQALT-----------------------D----VKY-EKT---------------------QV-P--FNDA-----NI
QGSLDGAYQQAFYNGL----KDGQD----CTKDIPDPDGPDL----APG----------------EQEPIAIPLPPVDN---------------------
----------------------------------------------------------------------------------------------------
-----------------------------------------------
>PC_010SRA
----------------------------------------------------------------------------------------------------
-------------------MFVRA----Q-H---L----------------LTVCLLFSEAALA--------AI-------LPRGGD-------------
--------------------------------------------DSGGHPWANHDMITP------FK--QD-SSPGTDGRLERRFNP-------------
------FL----------------------------AVT-GGCDPYPAV---DA--SGAL-G-----------------------A----GL--------
----------------------------------------------------------------------------------------------------
-KPTGGGRSGCGNGG----------AGQVYARHG----SSH--------GRDAI-I----------------------Y---S---YY------------
------FPKVRW-------------------G--K---G---NDEGHRHYWASVVVWINRWGCNAEKP------SSYRVVGISYTVDHL-RWGTTAV--G
DLKF----------------------RTSPTNPIVSIHD-NAMAPFQ-DT------------------------------------------DISAASNR
-TLIAWSSLPS---P------ARQALT-----------------------D----VKY-EKT---------------------QV-P--FNDA-----NI
QGSLDGAYQQAFYDGL----KDGQD----CTKDIPDPDGPDL----APG----------------EQEPIAIPLPPVDD---------------------
----------------------------------------------------------------------------------------------------
-----------------------------------------------
>PC_04XSU3
----------------------------------------------------------------------------------------------------
-------------------MFVRT----Q-Q---L----------------LTVCLLFSEAALS--------AI-------LPRGGD-------------
--------------------------------------------DPGGHAWANHDMITP------FK--QD-SSPGTDGRLERRFNP-------------
------FL----------------------------AVT-GGCDPYPAV---DA--SGAL-G-----------------------A----GL--------
----------------------------------------------------------------------------------------------------
-KPTGGGRSGCGNGG----------AGQVYARHG----SSH--------GHDAI-I----------------------Y---S---YY------------
------FPKVRW-------------------G--K---G---DNEGHRHYWASVVVWINRWGCNAEKP------SSYRVVGISYTVDHL-TWGTTAV--G
DLKF----------------------RNSPTNPIVQIHD-NAMAPFQ-DT------------------------------------------DISAASNR
-TLIAWSSLPS---P------ARQALT-----------------------D----VKY-EKT---------------------QV-P--FNDA-----NL
QGSLDGAYQQSFYNGL----KDGQD----CTKDIPDPNGPDL----APG----------------EEEPTAIPLPPVDN---------------------
----------------------------------------------------------------------------------------------------
-----------------------------------------------
>PC_01V2QL
----------------------------------------------------------------------------------------------------
---------------------MVA----I-R---H----------------LLGSLLFSKAMSS--------AL-------LPRDGD-------------
--------------------------------------------DYGGHNKIDHDKVVA------FT--QN-PAGGLDGQLELRFNP-------------
------YL----------------------------FVS-GGCDPYPAV---DA--SGNL-G-----------------------G----GL--------
----------------------------------------------------------------------------------------------------
-RPTGGGRSGCDKGG----------KAQVYARRG----QSQ--------GRTGI-M----------------------Y---S---YY------------
------MPKVRW-------------------A--K---G---NSNGHRHYWASIVVWINRWGCANDDA------TSVWPVGISYTTDHL-TWGMAKT--G
DISFKS------------S-S---VGVDMPTHPKMQIHD-EAMAPFM-GE------------------------------------------DGDWVFER
-TLVGWTSLPD---L------AQKALS-----------------------D----VKY-EKT---------------------QV-P--FTDA-----NF
QAQLDASYRESFYGGL----ADQQG----CDGDV-SPTKTEP--LFDPEEP--------KKEEPKKEEP--EPEEPL-----------------------
---------------------------------------------------P-SEQLPEEKM-------------PEPPVPGP-----------------
-----NDPA-ATG--PLP----------PDDLLRRRLR-----G---
>PC_00OUUN
----------------------------------------------------------------------------------------------------
---------------------MVA----I-R---H----------------LLGSLLFSKAMSS--------AL-------LPRDGD-------------
--------------------------------------------DYGGHNKIDHDKAVA------FT--QN-PAGGLDGQLELRFNP-------------
------YL----------------------------FVS-GGCDPYPAV---DA--SGNL-G-----------------------G----GL--------
----------------------------------------------------------------------------------------------------
-RPIGGGRSGCDKGG----------KAQVYARRG----QSQ--------GRTGI-M----------------------Y---S---YY------------
------MPKVRW-------------------A--K---G---NSNGHRHYWASIVVWINRWGCADDDA------TSVWPVGISYTTDHL-TWGTAKT--G
DISFKS------------S-S---VGVDMPTHPKMQIHD-NAMAPFM-GQ------------------------------------------DGGWVFER
-TLVGWTSLPD---L------AQKALS-----------------------D----VKY-EKT---------------------QV-P--FTDA-----NF
QAQLDASYRESFYGGL----ADQQG----CDGDV-SPTKTEP--LFDPEEP--------KKEEPKKEEP--EPEEPL-----------------------
---------------------------------------------------P-SEQLPEEKM-------------PEPPVPGP-----------------
-----NDPA-ATG--PLP----------SDDLLRRRLR-----G---
>PC_03L2YI
----------------------------------------------------------------------------------------------------
---------------------MVA----I-R---H----------------LLGSLLFSKAMSS--------AL-------LPRDGD-------------
--------------------------------------------DYGGHNKIDHDKVVA------FT--QN-PAGGLDGQLELRFNP-------------
------YL----------------------------FVS-GGCDPYPAV---DA--SGNL-G-----------------------R----SQ--------
----------------------------------------------------------------------------------------------------
-TNRRRT-KWLRQGR----------QGPSLRPPR----PEQ--------GRTGI-M----------------------Y---S---YY------------
------MPKVRW-------------------A--K---G---NSNGHRHYWASIVVWINRWGCADDDA------TSVWPVGISYTTDHL-TWGTAKT--G
DISFKS------------S-S---VGVDMPTHPKMQIHD-NAMAPFM-GQ------------------------------------------DGDWVFER
-TLVGWTSLPD---L------AQKALS-----------------------D----VKY-EKT---------------------QV-P--FTDA-----NF
QAQLDASYRESFYGGL----ADQQG----CDGDV-SPTKTEP--LFDPEEP--------KKEEPKKEEP--EPEEPL-----------------------
---------------------------------------------------P-SEQLPEEKM-------------PEPPVPGP-----------------
-----NDPA-ATG--PLP----------SDDLLRRRLR-----G---
>PC_068NC5
----------------------------------------------------------------------------------------------------
---------------------MVA----I-R---H----------------LLGSLLFSKAMSS--------AL-------LPRDGD-------------
--------------------------------------------DYGGHNKIDHDKVVA------FT--QN-PAGGLDGQLELRFNP-------------
------YL----------------------------FVS-GGCDPYPAV---DA--SGNL-G-----------------------G----GL--------
----------------------------------------------------------------------------------------------------
-RPTGGG-------------------------------RKQ--------GRTGI-M----------------------Y---S---YY------------
------MPKVRW-------------------A--K---G---NSNGHRHYWASIVVWINRWGCADDDA------TSVWPVGISYTTDHL-TWGTAKT--G
DISFKS------------S-S---VGVDMPTHPKMQIHD-NAMAPFM-GQ------------------------------------------DGDWVFER
-TLVGWTSLPD---L------AQKALS-----------------------D----VKY-EKT---------------------QV-P--FTDA-----NF
QAQLDASYRESFYGGL----ADQQG----CDGDV-SPTKTEP--LFDPEEP--------KKEEPKKEEP--EPEEPL-----------------------
---------------------------------------------------P-SEQLPEEKM-------------PEPPVPGP-----------------
-----NDPA-ATG--PLP----------SDDLLRRRLR-----G---
>PC_076KG1
----------------------------------------------------------------------------------------------------
-------------------MLSFT----LPL---L----------------LSYCLIFSNGASS--------HL-------LPRAGD-------------
--------------------------------------------DPGGHQWLGHDKVPA------LT--QN-ASPGLEGQLELRFNP-------------
------SL----------------------------YIS-GGCDIYPAV---DA--SGSL-G-----------------------A----GL--------
----------------------------------------------------------------------------------------------------
-KPTGGGRSGCDKGG----------NGQVYAR----RGTSQ--------DRTGI-M----------------------Y---S---YY------------
------VPKVRW-------------------G--K---G---NDEGHRHYWASIVVWINRWGCDAEDV------TSVWPVGLSFTADHA-TWQTASA--G
VTTYEA------------S-G---VGLDTPTRPRMQIHD-NAITPFG-NG------------------------------------------DASKAFGR
-TLVGWDSLPA---E------AQKALG-----------------------D----VKY-EHT---------------------EV-P--FIDA-----NF
QKYMDAAYRESFYGGL----KEDQG----CDGGG-KTPTTEA--PSST------------TT-----AP--AIDDPL-----------------------
---------------------------------------------------R------------------------------------------------
-----------------------------------------------
>PC_02LSL3
----------------------------------------------------------------------------------------------------
-------------------MLFCN----LPL---L----------------LSYCLIFSNSASS--------HL-------LPRAGD-------------
--------------------------------------------DPGGHQWLDHNKVPA------LT--QN-ASPGLEGQLELRFNP-------------
------SL----------------------------YIS-GGCDIYPAV---DV--SGSL-G-----------------------A----GL--------
----------------------------------------------------------------------------------------------------
-KPTGGGRSGCDKGG----------NGQVYAR----RGTSQ--------DRTGI-M----------------------Y---S---YY------------
------VPKVRW-------------------G--K---G---NDAGHRHYWASIVVWVNRWGCDAEDV------TSVWPVGLSFTADHA-TWQTASA--G
VTTYEA------------S-G---VGLDTPTRPRMQIHD-NAITPFG-NG------------------------------------------DASKAFGR
-TLVGWDSLPA---A------AQKALG-----------------------D----VKY-EHT---------------------EV-P--FIDA-----NF
QKHMDAAYRESFYGGL----KEDQG----CDGGG-KTPTTEA--PSST------------TT-----AP--AIDDPL-----------------------
---------------------------------------------------R------------------------------------------------
-----------------------------------------------
>PC_076NBX
----------------------------------------------------------------------------------------------------
-------------------MKFRN----S-Q---P----------------LLGCLLLLRCVTS--------SV-------LPRAGD-------------
--------------------------------------------DACGHNWIDHDKVVP------FT--QN-ASPGFDGQLELRFNP-------------
------NL----------------------------YVS-GGCDPYAAV---DS--SGNL-G-----------------------A----GL--------
----------------------------------------------------------------------------------------------------
-RPTGGGRDGCGDGK----------GGQVYVRRG----VSQ--------GRVGI-M----------------------Y---S---YY------------
------FLKVRW-------------------A--K---G---DNNGHTHYWASIVVWINRWGCDVDDA------TSAWPVGVSFTTDHL-KWGVAKA--G
DITFKS------------S-G---VGVDMPTRPQIQIHD-NAMAPFT-GA------------------------------------------DGDKVYGR
-DVIGWKSLPD---N------VLQALS-----------------------D----VKY-EKT---------------------EV-P--FVDA-----NF
QRQLDAAYQESFYGGL----SDQQG----CVEEE-ASPTEES--QSLPTA--------------QATNP--VRL--------------------------
----------------------------------------------------------------------------------------------------
-----------------------------------------------
>PC_02WJML
----------------------------------------------------------------------------------------------------
-------------------MMFRN----S-Q---P----------------LLGCLLLLRCVTS--------SV-------LPRAGD-------------
--------------------------------------------DSGGHNWIDHDKVVP------FT--QN-ASPGFDGQLELRFNP-------------
------NL----------------------------YVS-GGCDPYAAV---DS--SGNL-G-----------------------A----GL--------
----------------------------------------------------------------------------------------------------
-RPTGGGRDGCGDGK----------GGQVYVRRG----VSQ--------GRVGI-M----------------------Y---S---YY------------
------FPKVRW-------------------A--K---G---DDNGHTHYWASIVVWINRWGCDVDDA------TSAWPVGVSFTTDHL-KWGVAKA--G
DITFKS------------S-G---VGVDMPTRPQIQIHD-NAMAPFT-GA------------------------------------------DGDKVYGR
-DVIGWKSLPD---N------ALQALS-----------------------D----VKY-EKT---------------------EV-P--FVDA-----NF
QRQLDAAYQESFYGGL----SDQQG----CVEEE-ASPAEES--QSLPTA--------------QATNP--VRL--------------------------
----------------------------------------------------------------------------------------------------
-----------------------------------------------
>PC_0556TX
----------------------------------------------------------------------------------------------------
--------------------MFRN----S-Q---P----------------LLGCLLLLRCVTS--------SV-------LPRAGD-------------
--------------------------------------------DAGGHNWIDHDKVVP------FT--QN-ASPGFDGQLELRFNP-------------
------NL----------------------------YVS-GGCDPYAAV---DS--SGNL-G-----------------------A----GL--------
----------------------------------------------------------------------------------------------------
-RPTGGGRDGCGDGK----------GGQVYVRRG----VSQ--------GRVGI-M----------------------Y---S---YY------------
------FPKVRW-------------------A--K---G---DDNGHTHYWASIVVWINRWGCDVDDA------TSAWPVGVSFTTDHL-KWGVAKA--G
DITFKS------------S-G---VGVDMPTRPQIQIHD-NAMAPFT-GA------------------------------------------DGDKVYGR
-DVIGWKSLPD---N------ALQALS-----------------------D----VKY-EKT---------------------EV-P--FVDA-----NF
QRQLDAAYQESFYGGL----SDQQG----CVEEE-ASPAEES--QSLPTS--------------QATNP--VRL--------------------------
----------------------------------------------------------------------------------------------------
-----------------------------------------------
>PC_01VC05
----------------------------------------------------------------------------------------------------
--------------------MMLQ----N-F---P----------------LLGYLLLSSCVAS--------SV-------LPRAGD-------------
--------------------------------------------DAGGHNWIDHDKVVP------FT--QN-ASPGFDGQLELRFNP-------------
------NL----------------------------YVS-GGCDPYAAV---DS--SGNL-G-----------------------A----GL--------
----------------------------------------------------------------------------------------------------
-RPTGGGRDGCGDGK----------GGQVYVRRG----VSQ--------DRVGI-M----------------------Y---S---YY------------
------FPKVRW-------------------A--K---G---DSNGHKHYWASIVVWINRWGCDVDDA------TSAWPVGVSFTTDHL-KWGVAKA--G
DITFKS------------S-G---VGVDMPTRPQIQIHD-NAMAPFT-GA------------------------------------------DGDEVYGR
-DVIGWKSLPD---S------ALQALS-----------------------D----VKY-EKT---------------------EV-P--FVDA-----NF
QRQLDAAYQESFYGGL----SDQQG----CVEEA--TPAEES--QSLPTA--------------QATNP--VRL--------------------------
----------------------------------------------------------------------------------------------------
-----------------------------------------------
>PC_06P5Q4
----------------------------------------------------------------------------------------------------
-----------------------------------MKLTSLA----------TFLLAS--VPSVLS-----------------------ATL--------
QARA--------------------------------------KDVAVDGKWKNHDDIHS------LP--AE-AASGSKGELQLRFQP-------------
------FI----------------------------KVL-GGCVPFPAV---DA--EGFL-G-----------------------A----GL--------
----------------------------------------------------------------------------------------------------
-KPTGKGNGDCGSS-----------EGQLYVRTG----TVK--------ERTGI-M----------------------Y---S---FY------------
------VPKVN---------------------------------KEHRHYWASIVVWVYGAEVNTA-----------QPVGISYQTDNG-VYNVGSYP-A
TKWSSG--------------A---SLVGRPTHPLVAYWG-KKIVGPL-TE------------------------------------------NMENTLNL
-PLIDWDMLPE---P------AQKQLD-----------------------G----AIF-EHT---------------------SV-P--FIDK-----NF
GDNLNKAFDEGFYADL----PGG-----DGDEDGGDPTDPEP-------AGPMPSKAPPAPTASHKPLP-----------SDI-----------------
----------------------------------------------------------------------------------------------------
-----------------------------------------------
>PC_0126VG
----------------------------------------------------------------------------------------------------
-----------------------------------MKFASFA----------TFLLAS--VPSVFS-----------------------ATL--------
QARG--------------------------------------KDVAVGDKWKNHDDIHA------LP--AE-AASGVEGELQLRFQP-------------
------FI----------------------------KVL-GGCVPFPAV---DA--EGYL-G-----------------------A----GL--------
----------------------------------------------------------------------------------------------------
-KPTGKGNGDCGAS-----------EGQLYVRTG----KVK--------ERTGI-M----------------------Y---S---FY------------
------VPKVN---------------------------------KQHRHYWASIVVWIYGTNVNTA-----------QPVGISYQTDNG-AYNVGSYP-A
TKWSSG--------------A---SLVGRPTHPLVAYWG-KKVVGPL-TE------------------------------------------NMENTLNL
-PIIDWEMLPE---P------AQKQLD-----------------------G----VIY-EHT---------------------SV-P--FIDK-----NF
GNNLNEAFDEGFYADL----PGG-----DGDEDAGDPTDPEP-------AGPMPSKAPPAPTASNKPLP-----------LGI-----------------
----------------------------------------------------------------------------------------------------
-----------------------------------------------
>PC_02XRZU
----------------------------------------------------------------------------------------------------
-----------------------------------MKLTKFA----------TFLLVS--VPSVLS-----------------------ATL--------
QARA--------------------------------------KDVAVDGKWKNHDDIHS------LP--AE-AASGSKGELQLRFQP-------------
------FI----------------------------KVL-GGCVPFPAV---DA--EGYL-G-----------------------A----GL--------
----------------------------------------------------------------------------------------------------
-KPTGKGNGDCGSS-----------EGQLYVRTG----TVK--------ERTGI-M----------------------Y---S---FY------------
------VPKVN---------------------------------KEHRHYWASIVVWVYGAEVNTA-----------QPVGISYQTDNG-VYNVGSYP-A
TKWSSG--------------A---SLVGRPTHPLVAYWG-KKIVGPL-TE------------------------------------------NMENTLNL
-PIIDWDMLPE---P------AQKQLD-----------------------G----AIF-EHT---------------------SV-P--FIDK-----NF
GDNLNKAFDEGFYADL----PGG-----DGDEDGGDPTDPEP-------AGPMPSKAPLAPTASHKPLP-----------SDI-----------------
----------------------------------------------------------------------------------------------------
-----------------------------------------------
>PC_00ST34
----------------------------------------------------------------------------------------------------
-----------------------------------MKLTNFA----------TFLLAS--VPSVLS-----------------------ATL--------
QARA--------------------------------------KDVAVDGKWKNHDDIHS------LP--AE-AASGSKGELQLRFQP-------------
------FI----------------------------KVL-GGCVPFPAV---DA--EGFL-G-----------------------A----GL--------
----------------------------------------------------------------------------------------------------
-KPTGKGNGDCGSS-----------EGQLYVRTG----TVK--------ERTGI-M----------------------Y---S---FY------------
------VPKVN---------------------------------KEHRHYWASIVVWVYGADVNTA-----------QPVGISYQTDNG-VYNVGSYP-A
TKWSSG--------------P---SLVGRPTHPLVAYWG-KKIVGPL-TE------------------------------------------NMENTLNL
-PIIDWDMLPE---P------AQKQLD-----------------------G----AIF-EHT---------------------SV-P--FIDK-----NF
GDNLNKAFDEGFYADL----PGG-----DGDEDGGDPTDPEP-------AGPMPSKAPPAPTASHKPLP-----------SGI-----------------
----------------------------------------------------------------------------------------------------
-----------------------------------------------
>PC_03F4LM
----------------------------------------------------------------------------------------------------
----------------------------------------------------------------------------------------------------
------------------------MTLAQCNLVGKVSSFNCWKDEKSEQNWINHDLVAA------LP--EK-ADPGFEGQVERRFNP-------------
------HL----------------------------RVS-DGCDPYPAV---DN--TGNL-G-----------------------S----GL--------
----------------------------------------------------------------------------------------------------
-KPTGKRRGDCGGGG----------KGQVYVRRG----KSH--------GRIGI-F----------------------Y---A---YY------------
------FPKVRW-------------------D--K---G---KKNGHRHYWAGVVVWIKQWGCNPENL------AAIQPAGISFTTDHA-QWGSAPV--G
GISFGP------------S-N---AGDDKATHPKVLISH-KTMSLDT----------------------------------------------DDDGYER
-TLVSWDSLSV---E------AGEALS-----------------------D----AEY-YAS---------------------EM-P--LTEE-----NF
QRQLDAAYQQSFYEGV----PEEPK----CNAEEPTSKPTSK--PTSKPEG--------RADQRKK----------------------------------
----------------------------------------------------------------------------------------------------
-----------------------------------------------
>PC_00MAVT
----------------------------------------------------------------------------------------------------
--------------------------MTLLT---SILVLSLL-------GFANA------TPSQPP-----------------------PSH--------
WRRG--------------------------------------GDVAVEDKWLGHNKIVA------LE--ES-PGYDLIGEIETTFRP-------------
------LL----------------------------HSY-SGCIPYPAV---DA--NGNA-G-----------------------A----GL--------
----------------------------------------------------------------------------------------------------
-RPTGKAGGDCRDFG---------QSGQVYARVG----KSH--------GRWGV-I----------------------Y---S---WY------------
------LPKVM---------------------------G---KEQQHKHHWITAVVWLRVDGCSDLI-------YNFKSLGVAYSKNPQNSFDVTHKDSD
TIFV--------------K-L---NDGGSATNPIVAYDS-GVPLVPS-RE------------------------------------------GAAGALNN
-PLIDWHRLPQ---L------AQQQLN-----------------------G----IQY-EHT---------------------QV-P--FNDA-----NF
QGTLDAAYTDALYTNV----PAESG---ECE-TDPTEADI------DPDFGL------PEPSSTAKPVS-------------------------------
----------------------------------------------------------------------------------------------------
-----------------------------------------------
>PC_04PAQC
----------------------------------------------------------------------------------------------------
--------------------------MTMLT---SILVLSLL-------GFANA------TPSQPA-----------------------PSH--------
WRRG--------------------------------------GDVAVEDKWLGHNKIVA------LE--EI-PGYDLTGEIETTFRP-------------
------LL----------------------------HSY-SGCIPYPAV---DA--NGNA-GYVNLSDKNSIPVSKLTFL--YFSA----GL--------
----------------------------------------------------------------------------------------------------
-RPTGKAGGDCRDFG---------QSGQVYARVG----KSH--------GRWGV-I----------------------Y---S---WY------------
------LPKVM---------------------------G---KEQQHKHHWITAVVWLRVDGCSDLI-------YNFKSLGVAYSKNPQNSFDVTHKDSD
TIFV--------------K-L---NDGGSATNPIVAYDS-GVPLVPS-RE------------------------------------------GAAGALNN
-PLIDWHRLPQ---L------AQQQLN-----------------------G----IQY-EHT---------------------QV-P--FNDA-----NF
QGTLDAAYSDALYTNV----PVESG---ECE-TDPTEADI------DPDFGL------PEPSSTAKPVS-------------------------------
----------------------------------------------------------------------------------------------------
-----------------------------------------------
>PC_03MEXL
----------------------------------------------------------------------------------------------------
--------------------------MTVLT---SILFVSLL-------GFANA------TPSQPP-----------------------PSH--------
WRRG--------------------------------------GDVAVEDKWLDHNKIVA------LE--EL-PGYDLTGEIETTFRP-------------
------LL----------------------------HSY-SGCIPYPAV---DA--NGNA-G-----------------------A----GL--------
----------------------------------------------------------------------------------------------------
-RPTGKAGGDCRDFG---------QSGQVYARAG----KSH--------GRWGV-I----------------------Y---S---WY------------
------LPKVM---------------------------G---KEQQHRHHWITAVVWLRVDGCPDQI-------YNFKSLGVAYSKNPQNSFDVTRKDSD
TIFV--------------K-L---NDGGSATNPIVVYDS-GVPLVPS-RE------------------------------------------GAAGALNN
-PLIDWHRLPQ---L------AQQQLN-----------------------G----IQY-EHT---------------------QV-P--FNDA-----NF
QGTLDAAYSDVLYTNM----PAESG---ECE-TDPTEADI------DPDFGL------PQPSSTAEPVA-----------QPEPTK------------LR
----------------------------------------------------------------------------------------------------
-----------------------------------------------
>PC_02PQ5K
----------------------------------------------------------------------------------------------------
----------------------------MSL---RASLLLFL------VSSLDLASAT--TSH---------------------------TN--------
WKRD--------------------------------------GDVAVNDKWANHDKVVP------LA--EA-PGYDLDGEVQMTFKP-------------
------LI----------------------------HSW-HGCVPYAAV---DA--DGAA------------------------GA----GL--------
----------------------------------------------------------------------------------------------------
-KPTGKAGGDCRDFG---------QTGQTYTRIG----KSH--------GRTGI-I----------------------Y---S---YY------------
------LPKVQ---------------------------G---NDEQHKHHWITAVVWLAVDKCPDDI-------NNFSPRGVAYSTNPQGAFDTTHT-TN
TLFV--------------S-W---ENSSTATRPILAYDA-GVPLIPS-AN------------------------------------------GPEGALSP
-PLVAWDRLPA---A------AKERLN-----------------------G----IRY-EHT---------------------RV-P--FSDA-----NF
QGILDSAYSDTFFTGV----GPDGT---DCGDDTPSQDEI------DPDFGD------PVASSTAAPEP-----------EA--TG------------LS
R---------------------------------------------------------------------------------------------------
-----------------------------------------------
>PC_02NXRB
----------------------------------------------------------------------------------------------------
-----------------------------------MSLRAPL------LSLLVSSLDF--ASAETS-----------------------HTH--------
WKRD--------------------------------------GDVAVNDKWANHDKVVP------LA--EA-PGYDLDGEVQMTFKP-------------
------LV----------------------------HSW-HGCVPYAAV---DA--DGAA-GSN-------------------ASA----GL--------
----------------------------------------------------------------------------------------------------
-KPTGKAGGDCRDLG---------QTGQTYTRIG----KSH--------DRTGI-I----------------------Y---S---YY------------
------LPKVQ---------------------------G---NDEQHKHHWITAVVWLAVDKCPDDI-------ANFSPRGVAYSTNPQGAFDTTHT-TN
TLFI--------------S-W---ENSATATRPILAYDA-GVPLIPS-AN------------------------------------------GPEGALSP
-PLVAWDRLPA---A------AKEQLN-----------------------G----IRY-EHT---------------------RV-P--FSDA-----NF
QGTLDSAYSDTFFTGV----GPDGT---DCGDDTPSQDEI------DPDFGD------PIASSTAAPEP-----------EA--TS------------LY
GGPVMA----------------------------------------------------------------------------------------------
-----------------------------------------------
>PC_01B5CD
----------------------------------------------------------------------------------------------------
-----------------------------------MSLRASL------LSLLISSLDF--ASAETS-----------------------HTH--------
WKRG--------------------------------------GDVAVNDKWANHDKVVH------LA--EA-PGYDLDGEVQMTFKP-------------
------LI----------------------------HSW-HGCVPYAAV---DA--DGAA------------------------GA----GL--------
----------------------------------------------------------------------------------------------------
-KPTGKTGGDCRDLG---------QIGQTYTRIG----KSH--------DRTGI-I----------------------Y---S---YY------------
------LPKVQ---------------------------G---NDEQHKHHWITAVVWLAVDKCPDDI-------ANFSPRGVAYSTNPQGAFDTTHN-TN
TLFV--------------S-W---ENSATATRPILAYDA-RVPLIPS-AN------------------------------------------GPEGALSP
-PLVAWDRLPA---A------AKEQLN-----------------------G----IRY-EHT---------------------RV-P--FSDA-----NF
QGTLDSAYSDTFFTGV----GPDGT---DCGDDTPSQDEI------DPDFGD------PIASSTAAPEP-----------EA--TG------------L-
----------------------------------------------------------------------------------------------------
-----------------------------------------------
>PC_04ST2Y
----------------------------------------------------------------------------------------------------
----------------------------MSF---RSSLLLFL------VSSLDLAS------ATTS-----------------------HTH--------
WKRG--------------------------------------GDVAVNDKWANHDKVIP------LV--EA-PGYDLDGEVQMTFKP-------------
------LI----------------------------HSW-HGCVPYAAV---DV--DGAA------------------------GA----GL--------
----------------------------------------------------------------------------------------------------
-KPTGKAGGDCRDLG---------QSGQTYTRIG----KSH--------DRTGI-I----------------------Y---S---YY------------
------LPKVQ---------------------------G---NDEQHKHHWITAVVWLAVDKCPDDI-------ANFSPRGVAYSTNPQGAFDTTHT-TD
TLFV--------------S-W---ENSVTATRPILAYDA-GVPLIPS-AN------------------------------------------GPEGALSP
-PLVAWDRLPA---A------AKEQLN-----------------------G----IRY-EHT---------------------RV-P--FSDA-----NF
QGTLDSAYSDTFFTGS----GPDGT---DCGDDTPSQDEI------DPDFGD------PIASSTAAPEP-----------KA--TG------------P-
----------------------------------------------------------------------------------------------------
-----------------------------------------------
>PC_011ZL8
----------------------------------------------------------------------------------------------------
----------------------------------------------------------------------------------------------------
----------------------------------------------------------------------------------MTFKP-------------
------LI----------------------------HSW-HGCVPYAAV---DA--DGAA------------------------GA----GL--------
----------------------------------------------------------------------------------------------------
-KPTGKSGGDYRELG---------QTGQTYTRIG----KSH--------DRTGI-I----------------------Y---N---YY------------
------LPKIQ---------------------------E---NDEQHKHHWITAVVWLAVNKCPDGI-------GNFSTRGVAYSTNPQGAFDTTHT-TN
TLFV--------------S-W---ENSATATRHILAYDA-GVPLLPS-AN------------------------------------------GPEGALSP
-PLVAWDRLPA---A------AKQQLD-----------------------D----IRY-EHT---------------------RV-P--FSDA-----NF
QVILGSAYSDTFFSGV----GPDGT---DCGDDTPSQDEI------DPDFEE------PVPSSTAVPKP-----------EPEATG------------LS
TWRVDQSGHS-DGVQA----PSHIERRRV---------------YQSTI------LI-------------------------------------------
-----------------------------------------------
>PC_023SKC
----------------------------------------------------------------------------------------------------
----------------------------MLS---HPFLLSLL------HL------LP--LSGLAT-----------------------SSL--------
LPRG--------------------------------------KDIAFGDKWKNHNEIIA------LR--PR-ADEDLLGDIELKFAP-------------
------FL----------------------------YSW-HGCIPYPAV---DA--DGNH-G-----------------------R----GL--------
----------------------------------------------------------------------------------------------------
-KPTGDAGGDCRDFK---------QSGQTYSRVG----KSH--------DRWAV-L----------------------Y---S---YY------------
------LPKVQ---------------------------G---KEEQHRHHWLTVVVWLAFDTCPDDA-------RVFSRRGVSYSTSPG-NFDTTRSNTL
---F--------------T-D---DEYGLGTHPIVAYDA-GQPIFPS-SS------------------------------------------GPDGALRP
-PLVGWQSLPG---L------VKEQFN-----------------------G----MQY-EHT---------------------KV-P--FSDN-----NF
QSFLDAAYSDAFYKDV----PTG-Q---DCGSDDPPQSEI------DPDFGE------ALPTSTA-PVA-----------EPTDDG------------LR
R---------------------------------------------------------------------------------------------------
-----------------------------------------------
>PC_06BK1C
----------------------------------------------------------------------------------------------------
----------------------------MLA---KRFAFCLA------A------------VGSAA-----------------------SVL--------
TPRG--------------------------------------GDTAVGNHWTDHDKVTP------LP--EL-PDDGLLGQLEKRFSP-------------
------IL----------------------------YAY-QGCIPYAAV---NS--DGYA-G-----------------------G----GL--------
----------------------------------------------------------------------------------------------------
-RPTGDTGGDCRDFS---------QTGQLYATVG----KSH--------GRWAV-L----------------------Y---S---YY------------
------LPKVH---------------------------G---PAEQHRHHWLSLVVWLSITKCPAKA-------ENAKILATSFSTAPG-EFVRRIDTIF
TTAL--------------G-G---NSSGPRTHPVVRYDG-GQPLLPS-PFAPEAF--RFDDDPE----------V---EVEDPPRRLAGAASGQTDPLAP
-PLVGWEKLPP---L------VKEQFN-----------------------G----IQY-EHT---------------------KV-P--FSAN-----NV
QQYLDAAYADHIFSNS----PIE-Y---ECQT--------------------------------------------------------------------
----------------------------------------------------------------------------------------------------
-----------------------------------------------
>PC_00A5ZK
----------------------------------------------------------------------------------------------------
----------------------------MLA---KRFAFCLA------A------------VGSAA-----------------------SVL--------
TPRG--------------------------------------GDTAVGNHWTDHDKVTP------LP--EL-PDDGLLGQLEKRFSP-------------
------IL----------------------------YAY-QGCIPYAAV---NS--DGYA-G-----------------------G----GL--------
----------------------------------------------------------------------------------------------------
-RPTGDTGGDCRDFS---------QTGQLYATVG----KSH--------GRWAV-L----------------------Y---S---YY------------
------LPKVH---------------------------G---PAEQHRHHWLSLVVWLSITKCPAKA-------ENAKVLATSFSTAPG-EFVRRIDTIF
TTAL--------------G-G---NSSGPRTHPVVRYDG-GQPLLPS-PFAPEAF--RFDDDPE----------V---EVEEPPRRLAGAASGQTDPLAP
-PLVGWEKLPP---L------VKEQFN-----------------------G----IQY-EHT---------------------KV-P--FSAN-----NV
QQYLDAAYADHIFSNS----PIE-Y---ECQT--------------------------------------------------------------------
----------------------------------------------------------------------------------------------------
-----------------------------------------------
>PC_04F9EJ
----------------------------------------------------------------------------------------------------
----------------------------MLA---KRFAFCFA------A------------VGSAA-----------------------SVL--------
TPRG--------------------------------------GDTAVGNHWTDHDKVTP------LP--EL-PDDGLLGQLEKRFSP-------------
------IL----------------------------YAY-QGCIPYAAV---NS--DGYA-G-----------------------G----GL--------
----------------------------------------------------------------------------------------------------
-RPTGDTGGDCRDFS---------QTGQLYATVG----KSH--------GRWAV-L----------------------Y---S---YY------------
------LPKVH---------------------------G---PAEQHRHHWLSLVVWLSITKCPAKA-------ENAKILATSFSTAPG-EFVRRIDTIF
TTAL--------------G-G---NSSGPRTHPVVRYDG-GQPLLPS-PFAPEAL--RFDDDPE----------V---EVEEPPRRLAGAASGQTDPLAP
-PLVGWEKLPP---L------VKEQFN-----------------------G----IQY-EHT---------------------KV-P--FSAN-----NV
QQYLDAAYADHIFSNS----PIE-Y---ECQT--------------------------------------------------------------------
----------------------------------------------------------------------------------------------------
-----------------------------------------------
>PC_01VEEZ
----------------------------------------------------------------------------------------------------
----------------------------MLA---KRFAFCFA------A------------VGSAA-----------------------SVL--------
TPRG--------------------------------------GDTAVGNHWTDHDKVTP------LP--EL-PDDGLLGQLEKRFSP-------------
------IL----------------------------YAY-QGCIPYAAV---NS--DGYA-G-----------------------G----GL--------
----------------------------------------------------------------------------------------------------
-RPTGDTGGDCRDFS---------QTGQLYATVG----KSH--------GRWAV-L----------------------Y---S---YY------------
------LPKVH---------------------------G---PAEQHRHHWLSLVVWLSITKCPAKA-------ENAKILATSFSTAPG-EFVRRIDTIF
TTAL--------------G-G---NSSGPRTHPVVRYDG-GQPLLPS-PFAPEAF--RFDDDPE----------V---EVEDPPRRLAGAASGQTDPLAP
-PLVGWEKLPP---L------VKEQFN-----------------------G----IQY-EHT---------------------KV-P--FSAN-----NV
QQYLDAAYADHIF---------------------------------------------------------------------------------------
----------------------------------------------------------------------------------------------------
-----------------------------------------------
>PC_0475CG
----------------------------------------------------------------------------------------------------
----------------------------------------MR-------KPFYI------T----------------------------IKI--------
IQAR--------------------------------------GDVAIDNKWLGHNKIVD------FK--ET-PGYELVGDIEMASKP-------------
------LL----------------------------HSY-SGCVPYPAV---DA--NGNA-G-----------------------A----GL--------
----------------------------------------------------------------------------------------------------
-RPTGKAGGDCRDFE---------QSGQVYARVG----KSH--------GRWGI-I----------------------Y---S---WY------------
------LPKVM---------------------------G---NEQQHKHHWITAVVWLRVDGCSDQL----WMLWNFKSLSVAYSKNPQNTFDVTRKDID
TIFV--------------K-L---NDGGSATNPIVAYDS-GVPLVPS-KD------------------------------------------GAESALNV
-PLIDWYQLPQ---P------AQQQLN-----------------------G----IQY-EHT---------------------QV-P--FNDV-----NY
QGVLDSAYSDALYTNV----PFESD---SCM-TDPTEADV------DPGFGL------PLSSSTSGPVS-----------QPEATI--------------
----------------------------------------------------------------------------------------------------
-----------------------------------------------
>PC_03F80D
----------------------------------------------------------------------------------------------------
---------------------------------------------------------M--VIGVAS-----------------------GHY--------
WKRD--------------------------------------GDVAFNNKWLDHDKIVA------LP--QV-PGYDTDREIQLAFRP-------------
------LL----------------------------HAK-GGCVPYAAV---DA--NGFA-G-----------------------K----GL--------
----------------------------------------------------------------------------------------------------
-RPTGDSGGDCRDSE---------QTGQVYTRIG----RSH--------GRRGV-M----------------------Y---S---YY------------
------LPKVH---------------------------G---KEQQHSYHWITVVVWLRVDGCGDFI-------DDYKPLGVAYSKHPQGTFDISRQ--D
TIFV--------------K-A---SDSTTATSPVILYDG-GVPLMPA-PG------------------------------------------NPEGALSP
-ALVAWQRLPQ---P------TQEQLN-----------------------G----IQY-EHT---------------------QV-P--FNDA-----NF
QATLDAAYDDAFYHNV----PQEDV---KCGQEEPTQADI------DPDVTE------PEEPGP----------------RPSDVR------------MK
RPDKEW----------------------------------------------------------------------------------------------
-----------------------------------------------
>PC_02704U
----------------------------------------------------------------------------------------------------
----------------------------MLS---RARLFLLL------TSSIGFASAG--FPQVLA-----------------------GHY--------
WKRD--------------------------------------GDVAFNNKWLDHDKIVA------LP--QV-PGYDTDREIQLAFRP-------------
------LL----------------------------HAK-GGCVPYAAV---DA--NGFA-G-----------------------K----GL--------
----------------------------------------------------------------------------------------------------
-RPTGDSGGDCRDSE---------QTGQVYTRIG----RSH--------GRRGV-M----------------------Y---S---YY------------
------LPKVH---------------------------G---KEQQHRHHWITVVVWLRVDGCGDFI-------DDYKPLGVAYSKHPQGTFDISRQ--D
TIFV--------------K-A---SDSTTATNPVILYDG-GVPLMPA-PG------------------------------------------NPEGALSP
-ALVAWQRLPQ---P------TQEQLN-----------------------G----IQY-EHT---------------------QV-P--FNDA-----NF
QDTLDAAYDDAFYHNV----PQEDD---KCGQEDPTQADI------DPDVTE------PEEPGP----------------RPSDVR------------M-
----------------------------------------------------------------------------------------------------
-----------------------------------------------
>PC_06VNA6
----------------------------------------------------------------------------------------------------
----------------------------MLS---RARLFLLL------TSSIGFASAG--FPQVLA-----------------------GHY--------
WKRD--------------------------------------GDVAFNNKWLDHDKIVA------LP--QV-PGYDTDREIQLAFRP-------------
------LL----------------------------HAK-GGCVPYAAV---DA--NGSA-G-----------------------K----GL--------
----------------------------------------------------------------------------------------------------
-RPTGDSGGDCRDSE---------QTGQVYTRIG----RSH--------GRRGV-M----------------------Y---S---YY------------
------LPKVH---------------------------G---KEQQHRHHWITVVVWLRIDGCGDFI-------DDYKPLGVAYSKHPQGTFDISRQ--D
TIFV--------------K-A---SDSTTATSPVILYDG-GVPLMPA-PG------------------------------------------NPEGALSP
-SLVAWQRLQQ---P------TQEQLN-----------------------G----IQY-EHT---------------------QV-P--FNDA-----NF
QATLDAAYDDAFYHNV----PQEDD---KCGQEEPTQADI------DPDVTE------PEEPGP----------------RPSDVR------------M-
----------------------------------------------------------------------------------------------------
-----------------------------------------------
>PC_05NGOP
----------------------------------------------------------------------------------------------------
------------------------MTRYVLA---FSSLVLFG----------LANAAA--VA-AQH-----------------------SLL--------
SRNG--------------------------------------GDKAVGDKWKDYNDIAS------LM--QK-P----DTETQLDLCP-------------
------FI----------------------------ENK-SGCVTYPAV---DK--EGYH-G-----------------------S----GL--------
----------------------------------------------------------------------------------------------------
-QPTGRAAGDCNDLE---------QAGQVYARTG----QSS--------NRTGT-M----------------------Y---S---YY------------
------LPKVE---------------------------E----GKIHKHHWMAAVVWYHKGRSCQET------AENSVPIGISYLKEQG-IFDTTTT--E
TIWI--------------D-G---NGGNRLKHPILQYDA-KQVLGPV-RT----------------------------------------DEMVENLLSP
-MLVGWDGLPA---A------AREQLN-----------------------G----IVY-EHT---------------------AV-P--FSDA-----NF
QTNMDAAHASSMLETV----PPE-V---ICSN--ATIQDD------PTTLG---------------PNS-----------ENGN----------------
----------------------------------------------------------------------------------------------------
-----------------------------------------------
>PC_01563G
----------------------------------------------------------------------------------------------------
-------------------------------------MAPFL------PL-VAVGLTI--FGTYKG-----------------------VHR--------
KKYN--------------------------------------ADVAVDNHWVGHDKVAP------FP--ES-LDSGLAGELEDRFSP-------------
------LI----------------------------GFK-SGCVSYAAV---DS--SGAA-G-----------------------A----GL--------
----------------------------------------------------------------------------------------------------
-YPSGKSGGDCRDSG---------QSGQTYARVG----QSH--------GRWAV-M----------------------Y---S---WY------------
------MPKVQ---------------------------T---KKEKHRHGYVSVVVWLRAKSCTNEA-------SNFFPAGVSYLVEDNGQGGSDSSKLN
ALYAPR------------P-D---RSNDEATHVVVTYDN-GSQLYPA-ED------------------------------------------GGAGSESP
-PLIDWSRIPK---E------AKDQFN-----------------------G----IQY-AYT---------------------SV-P--FSDE-----NF
QNYLDASYDAGYYMRV----PKDGY---DCEDSVEVLYS-------------------------------------------------------------
----------------------------------------------------------------------------------------------------
-----------------------------------------------
>PC_06UQ5Z
----------------------------------------------------------------------------------------------------
----------------------------------MRYLLCLL------LL------AS--FLCLGN-----------------------ATV--------
SRRD--------------------------------------GDVAVGENWEHHDKIES------FP--KQ-SDEDLFGELEDRFAP-------------
------LL----------------------------YAW-RGCIPYPAV---NA--DGKA-G-----------------------A----GL--------
----------------------------------------------------------------------------------------------------
-RPTGDDGGDCRDFN---------QPGQTYTRVG----SSN--------RRWAV-L----------------------Y---S---WY------------
------LPKVM---------------------------G---DAEQHKHHWLTVVLWLAFKTCPDEV-------RNFFPRGISYSTSPG-KFDTERGDVL
---W--------------V-S---NGTEAATHPLVAYNG-GQIIFPS-DK------------------------------------------QYDGPLSP
-ALRGWDTLPQ---P------AKDQLN-----------------------G----IRY-EHT---------------------KV-P--FSDA-----NF
QTYLDAAYNPDFYKDI----SAD-W---DCNTIDASFDAD------L-----------------------------------------------------
----------------------------------------------------------------------------------------------------
-----------------------------------------------
>PC_03KAAC
----------------------------------------------------------------------------------------------------
----------------------------------MRYPLRLL------LL------AQ--FLGLGD-----------------------AAL--------
SRRD--------------------------------------GDVAVGAGWEHHDKIES------FP--KQ-SDEDLFGELEDRFAP-------------
------LL----------------------------YAW-RGCIPYPAV---NA--DGKA-G-----------------------A----GL--------
----------------------------------------------------------------------------------------------------
-QPTGDDGGDCRDFN---------QPGQTYTRVG----SSN--------RRWAV-L----------------------Y---S---WY------------
------LPKVM---------------------------G---DAEQHKHHWLTVVLWLAFKTCPDEV-------RNFSPRGISYSTSPG-KFDTERGDVL
---W--------------V-S---NGTEAATHPLVAYNG-GQIILPS-DK------------------------------------------QYDGPLSP
-PLRGWDTLPQ---P------AKDQLN-----------------------G----IRY-EHT---------------------KV-P--FSDA-----NF
QTYLDAAYNPDFYKDI----SAD-W---DCNTIDASFDAD------L-----------------------------------------------------
----------------------------------------------------------------------------------------------------
-----------------------------------------------
>PC_0144AO
----------------------------------------------------------------------------------------------------
----------------------------------MRYLLCLL------LL------AS--FLCLGN-----------------------ATV--------
SRRD--------------------------------------GDVAVGENWEHHDKIES------FP--KQ-SDEDLFGELEDRFAP-------------
------LL----------------------------YAW-RGCIPYPAV---NA--DGKA-G-----------------------A----GL--------
----------------------------------------------------------------------------------------------------
-RPKGDDGGDCRDFN---------QPGQTYTRVG----SSN--------RRWAV-L----------------------Y---S---WY------------
------LPKVM---------------------------G---DAEQHKHHWLTVVLWLAFKTCPDEV-------RNFSPRGISYSTSPG-KFDTERGDVL
---W--------------V-S---NGTEAATHPLVAYNG-GQIIFPS-DK------------------------------------------QYDGPLSP
-ALRGWDTLPQ---P------AKDQLN-----------------------G----IRY-EHT---------------------KV-P--FSDA-----NF
QTYLDAAYNPDFYKDI----SAD-W---DCNTIDASFGAD------L-----------------------------------------------------
----------------------------------------------------------------------------------------------------
-----------------------------------------------
>PC_00RM99
----------------------------------------------------------------------------------------------------
----------------------------------MRYPLRLL------LL------AQ--FLGLGD-----------------------AAL--------
SRRD--------------------------------------GDVAVGAGWEYHDKIES------FP--KQ-SDEDLFGELEDRFAP-------------
------LL----------------------------YAW-RGCIPYPAV---NA--DGKA-G-----------------------A----GL--------
----------------------------------------------------------------------------------------------------
-RPTGDDGGDCRDFN---------RPGQTYTRVG----SSN--------RRWAV-L----------------------Y---S---WY------------
------LPKVM---------------------------G---DAEQHKHHWLTVVLWLAFKTCPDEV-------RNFSPRGISYSTSPG-KFDTERGDVL
---W--------------V-S---NGTEAATHPLVAYSG-GQIIFPS-DK------------------------------------------QYDGPLSP
-PLRGWDTLPQ---P------AKDQLN-----------------------G----IRY-EHT---------------------KV-P--FSDA-----NF
QTYLDAAYNPDFYKDI----SAD-W---DCNTIDASFGAD------L-----------------------------------------------------
----------------------------------------------------------------------------------------------------
-----------------------------------------------
>PC_00IWFU
----------------------------------------------------------------------------------------------------
----------------------------------------------------------------------------------------------------
----------------------------------------------------------------------------------------------------
----------------------------------------MLFQTLSSL---AF--AAT-A-----------------------LG----GLK----P--
---SGSQT--------------------------------------------------------------------------------------------
--------GGCDETD-KG---------QTYARATK-----------T-NTGVAI-MY-------------------------S---WY------------
------MAKDQT-------------------L--DDV-----SPGSHRHDFENVVIWLSND--------------TTTVLGGAASGH--GEYKKTKG--T
L-P-----------------------GG--DSPTVEYFA-TFPT--N-HE----L--QFS-LA----------EG--S--------------------TY
-PVSDWDAMPE---A------ARKALQ-----------------------D----TDFG-KA---------------------SP-P--FKDG-----SF
EENLGEAALD------------------------------------------------------------------------------------------
----------------------------------------------------------------------------------------------------
-----------------------------------------------
>PC_01AS6B
----------------------------------------------------------------------------------------------------
----------------------------------------------------------------------------------------------------
----------------------------------------------------------------------------------------------------
----------------------------------------MLFQTLSSL---TL--AST-V-----------------------LG----GLE----P--
---SGSKT--------------------------------------------------------------------------------------------
--------GGCEDTT-KG---------QTYARAST-----------QADGNVAI-MY-------------------------S---WY------------
------MPKDQT-------------------I--DEV-----STGSHRHDFENVVIWLSSD--------------MATVLGGAASGH--GDYKITSG--A
L-S-----------------------GG--DSATVEYFS-SFPT--N-HE----L--QFT-ET----------VG--N--------------------TY
-PVSDWDAMPD---A------ARSALQ-----------------------D----TDFG-DA---------------------IT-P--FKDG-----DF
EENLEEAALD------------------------------------------------------------------------------------------
----------------------------------------------------------------------------------------------------
-----------------------------------------------
>PC_00UMA3
----------------------------------------------------------------------------------------------------
----------------------------------------------------------------------------------------------------
----------------------------------------------------------------------------------------------------
---------------------------------------------MTLI---AN--SVLH-S-----------------------G----GL--------
----------------------------------------------------------------------------------------------------
-KPTGKGRGKCGGGG----------KGQVYVRRG----KSH--------GRVGI-L----------------------Y---A---YY------------
------FPKVRW-------------------A--K---G---DDNGHRHYWASTVVWIKQWGSPA----------------------------------S
DISFGP------------S-N---AGADKATHPKVQIHD-NAMSPFK-GE------------------------------------------DGDSVYDR
-TLVSWTSLPV---E------ASEALA-----------------------D----ANY-YAS---------------------QV-P--FTDA-----NF
QSQLDAAYQDDFYDDV----PEEPV----CKK--------------------------------------------------------------------
----------------------------------------------------------------------------------------------------
-----------------------------------------------
>PC_0144IC
----------------------------------------------------------------------------------------------------
----------------------------------------------------------------------------------------------------
----------------------------------------------------------------------------------------------------
-----------------------------------------------------M--VREG-S-----------------------A----GL--------
----------------------------------------------------------------------------------------------------
-QPTGGGRSGCGDGG----------NGQVYARRG----VSN--------DRNGI-M----------------------Y---S---HC------------
------TPKVRW-------------------A--E---G---NSNSHRHYWAGVVVWVNRWGCEEDDI------TPIWPVGVSYTMYHL-SWGASSTADG
KFSFRA------------A-D---VGLDMPTHAKMQIND-NAISPLQ-NA------------------------------------------DSENIFER
-ALVRWESLPI---L------AKGALT-----------------------N----VRY-EKT---------------------QV-P--FKDA-----NV
QAQLDVAYQE-TFFAG----LALLK----CDPTT-EPKKNDT--PDEYPDA--------DTTYAPKSNL--TGK--------------------------
----------------------------------------------------------------------------------------------------
-----------------------------------------------
>PC_016MWS
-----------------------------------------------------------MDRVSRSIGLQVKSIRPGI----------------------
-PR--LPPQKPPDQV--VNMAFRTLFFAAY----ASAL------------------------------------------TVPRNTTFTP----------
-------------------PSP--------SS-S-----TLD-DVHLW--GVAINPPTA------LP--QA------ATANDLRWQP-------------
------SL---------------------------DFDT-DGCYNVPAI---GA--DGTI-A-----------------------Q----GLPHNFV---
----------------------------------------------------------------------------------------------------
-----SPSSDCRDPSDLD-------NNNVYSRQRCN---AN--------GWCIY-L----------------------Y---D---YY------------
------FEKD-------------------VAI--PYL-L----DVGHTHDWEHIAVWVDAN--------------NKAQ-YVAASKH--GGYQIKAAAD-
--------------------VR--WDG---EHPKIVYHK-DGA--NT-HC----F--RFADAAD----------D---AIEN-A------KGVW---FRG
-PLVSYNGFPA---------GIRDLLY-----------------------A----HDFG-KA---------------------NI-A--LK-D--S--AF
PGNIMSAKP---T----------------------AITFD-------ASVDALG--------SPGYP---------------------------------
----------------------------------------------------------------------------------------------------
-----------------------------------------------
>PC_07FWL5
-----------------------------------------------------------MNRMSRLIGPSSEEEFGRA----------------------
-PLVCRLRKPPVQVV--VNMAFRALLFAAC----ASAL------------------------------------------AMPRNTTVTNTTIITSPS--
-----------------PSPSP--------SP-S-----TLD-DIHLW--GVAVNPPTA------LP--QA------ATANDLRWQP-------------
------SL---------------------------DFDT-DGCYNVPAI---GA--DGTI-A-----------------------Q----GLPHNFV---
----------------------------------------------------------------------------------------------------
-----SASSDCRALSDLD-------NNNVYSRQRCN---AN--------GWCVY-I----------------------Y---D---YY------------
------FEKD-------------------VAI--QYL-L----DTGHTHDWEHIAVWVDGN--------------NTAK-YVAASQH--GRYQIKAAAD-
--------------------VR--WDG---EHPKVVYHK-DGA--ST-HC----F--RFANAAD----------D---AIEN-A------KGVW---FRG
-PLVSYNGFPA---------GIRNLLY-----------------------S----HDFG-SG---------------------NI-A--LT-D--S--AF
PGNIQRAKP---A----------------------AITFD-------AYVDALG--------SPGFP---------------------------------
----------------------------------------------------------------------------------------------------
-----------------------------------------------
>PC_04JNJV
-----------------------------------------------------------MDRVSRSIGLQVKSIRPGI----------------------
-PR--LPPQKPPDQV--VNMAFRTLFFAAC----ASAL------------------------------------------TVPRNTTFAP----------
-------------------PSP--------SS-S-----TLD-DVHLW--GVAINPPTA------LP--QA------ATANDLRWQP-------------
------SL---------------------------DFDT-DGCYNVPAI---GA--DGTI-A-----------------------Q----GLPHNFV---
----------------------------------------------------------------------------------------------------
-----SPSSDCRDPSDLD-------NNNVYSRQRCN---AN--------GWCIY-L----------------------Y---D---YY------------
------FEKD-------------------VAI--PYL-L----DVGHTHDWEHIAVWVDAN--------------NKAQ-YVAASKH--GGYQIKAAAD-
--------------------VR--WDG---EHPKIVYHK-DGA--NT-HC----F--RFADAAD----------D---AIEN-A------KGVW---FRG
-PLVSYNGFPA---------GIRDLLY-----------------------A----HDFG-KA---------------------NI-A--LK-D--S--AF
PGNIMSAKP---T----------------------AITFD-------ASVDALG--------SPGYP---------------------------------
----------------------------------------------------------------------------------------------------
-----------------------------------------------
>PC_04QVRI
----------------------------------------------------------------------------------------------------
-----------------------------------MLQ------------------------------------------IVPAKHQNATNNLHTSNTVY
LTRRLTMLTSISSRL-TALLAL--------TYLT-----PAA-AHPALSPRGKPSPPKF------IP--QN------ATFGDLRWQP-------------
------AL---------------------------DFDQ-DGCYNVPAI---SA--TGDI-A-----------------------Q----GLYNRVQ---
----------------------------------------------------------------------------------------------------
-----GLSSHCHDASDLD-------NNNVYSRQRCN----N--------GWCAY-F----------------------Y---E---YY------------
------FEKD-------------------VAV--PWF-V---FDVGHRHDWEHIVVWVQNY--------------TTAK-YVAASRH--GKFDVRPASK-
--------------------VH--WDG---SHPKMVYHK-ELL--GT-HT----F--RFAKSED----------D---KVEN-H------KGTW---FRG
-PLVSYNGFPP---------GVRDKLF-----------------------A----HTFG-HG---------------------TI-A--FK-D--E--WF
ASNLKNAMP---N----------------------GIKFD-------PGKDV-R--------SPGTPGL-------------------------CNP--A
EQEVAAK--L----------VTLSTSIG-------QFD--ALICQ-------------------------------------------------------
-----------------------------------------------
>PC_00HD2O
----------------------------------------------------------------------------------------------------
---------MSFQSF--AAARNAVLLSGVL----GASG------------------------------------------AIATLYNPPPPSYY------
--------------------PY--------NT-T-----NIP-YTNLTVSLAAPDPPKA------LP--QK------ATAGDLKWQP-------------
------VM---------------------------DFDK-DGCYNVPAI---DA--NSKI-V-----------------------Q----GLEHNWV---
----------------------------------------------------------------------------------------------------
-----SASQDCRDLSDLE-------NNNVYSRARCN----S--------GWCVY-L----------------------Y---D---YY------------
------FEKD-------------------VAL--PNF-W----DPGHTHDWEHIAVWVKD---------------DAVQ-YVGASQH--GEYEIRKASD-
--------------------VR--FEG---QRPKMVYHK-DGA--ST-HC----F--RFANAAD----------D---AIEN-H------TGKW---FRG
-DLVSYNGFPG---------NTRSKLE-----------------------A----HDFG-KA---------------------SF-A--LK-D--S--SY
QGQLDRAKP---G----------------------EVNFD-------TGRDE-G--------SPGNP---------------------------------
----------------------------------------------------------------------------------------------------
-----------------------------------------------
>PC_05L3V4
----------------------------------------------------------------------------------------------------
----------------------MTWIAPLL----IGLL------------------------------------------T-PAAVNSAPTLATPDFS--
------------TG------DF--------IYLG-----NGQ-YENQTASIMAVDPPKA------LP--LK------ATANDLRWQP-------------
------SM---------------------------DFDS-DGCYNVPAI---DE--NGQI-S-----------------------A----GLPYQWT---
----------------------------------------------------------------------------------------------------
-----SLAGDCRDASDLD-------NNNVYVRQRCN----N--------GWCAY-I----------------------Y---D---YY------------
------FEKD-------------------VAV--PYI-G---FLSGHRHDIEHIAVWVKD---------------GAAQ-YVGASQH--GNYEIRAASN-
--------------------VR--WDA---EHPKMVYHK-DGS--ST-HC----F--RFATEKD----------D---AIEN-H------KGVW---FRG
-DLVSWNGFPS---------GIRDTLM-----------------------N----YDFG-TA---------------------NF-A--IR-D--A--KF
SDALTKALP---S----------------------GITFD-------VNLDD-G--------SPGDP---------------------------------
----------------------------------------------------------------------------------------------------
-----------------------------------------------
>PC_04ZK4R
----------------------------------------------------------------------------------------------------
-------------------MAFRTLFFAAY----ASAL------------------------------------------TVPRNTTFTP----------
-------------------PSP--------SS-S-----TLD-DVHLW--GVAINPPTA------LP--QA------ATANDLRWQP-------------
------SL---------------------------DFDT-DGCYNVPAI---GA--DGTI-A-----------------------Q----GLPHNFV---
----------------------------------------------------------------------------------------------------
-----SPSSDCRDPSDLD-------NNNVYSRQRCN---AN--------GWCIY-L----------------------Y---D---YY------------
------FEKD-------------------VAI--PYL-L----DVGHTHDWEHIAVWVDAN--------------NKAQ-YVAASKH--GGYQIKAAAD-
--------------------VR--WDG---EHPKIVYHK-DGA--NT-HC----F--RFADAAD----------D---AIEN-A------KGVW---FRG
-PLVSYNGFPA---------GIRDLLY-----------------------A----HDFG-KA---------------------NI-A--LK-D--S--AF
PGNIMSAKP---T----------------------AITFD-------ASVDALG--------SPGYP---------------------------------
----------------------------------------------------------------------------------------------------
-----------------------------------------------
>PC_04WJWW
----------------------------------------------------------------------------------------------------
-------------------MAFRALLFAAC----ASAL------------------------------------------AMPRNTTVTNTTII------
------------------------------TS-P-----SPD-DIHLW--GVAVNPPTA------LP--QA------ATANDLRWQP-------------
------SL---------------------------DFDT-DGCYNVPAI---GA--DGTI-A-----------------------Q----GLPHNFV---
----------------------------------------------------------------------------------------------------
-----SASSDCRALSDLD-------NNNVYSRQRCN---AN--------GWCVY-I----------------------Y---D---YY------------
------FEKD-------------------VAI--QYL-L----DTGHTHDWEHIAVWVDGN--------------NTAK-YVAASQH--GRYQIKAAAD-
--------------------VR--WDG---EHPKVVYHK-DGA--ST-HC----F--RFANAAD----------D---AIEN-A------KGVW---FRG
-PLVSYNGFPA---------GIRNLLY-----------------------S----HDFG-SG---------------------NI-A--LT-D--S--AF
PGNIQRAKP---A----------------------AITFD-------AYVDALG--------SPGFP---------------------------------
----------------------------------------------------------------------------------------------------
-----------------------------------------------
>PC_0546N8
----------------------------------------------------------------------------------------------------
----------------------------------------------------------------------------------------LA----------
-------------------GRL--------PP-T-----FVK-TSHPVL-AIAVNPPTA------LP--QA------ATANDLRWQP-------------
------SL---------------------------DFDT-DGCYNVPAI---GA--DGTI-A-----------------------Q----GLPHNFV---
----------------------------------------------------------------------------------------------------
-----SPSSDCRDPSDLD-------NNNVYSRQRCN---AN--------GWCIY-L----------------------Y---D---YY------------
------FEKD-------------------VAI--PYL-L----DVGHTHDWEHIAVWVDAN--------------NKAQ-YVAASRH--GGYQIKAAAD-
--------------------VR--WDG---EHPKIVYHK-DGA--NT-HC----F--RFADAAD----------D---AIEN-A------KGVW---FRG
-PLVSYNGFPA---------GIRDLLY-----------------------A----HDFG-KA---------------------NI-A--LK-D--S--AF
PGNIMSAKP---A----------------------AITFD-------AYVDALG--------SPGYP---------------------------------
----------------------------------------------------------------------------------------------------
-----------------------------------------------
>PC_03D5NZ
----------------------------------------------------------------------------------------------------
----------------------------------------------------------------------------------------MA----------
-------------------GRL--------PP-T-----FVK-TSHPVL-AIAVNPPTA------LP--QA------ATANDLRWQP-------------
------SL---------------------------DFDT-DGCYNVPAI---GA--DGTI-A-----------------------Q----GLPHNFV---
----------------------------------------------------------------------------------------------------
-----SPSSDCRDPSDLD-------NNNVYSRQRCN---AN--------GWCIY-L----------------------Y---D---YY------------
------FEKD-------------------VAI--PYL-L----DVGHTHDWEHIAVWVDAN--------------NKAQ-YVAASRH--GGYQIKAAAD-
--------------------VR--WDG---EHPKIVYHK-DGA--NT-HC----F--RFADAAD----------D---AIEN-A------KGVW---FRG
-PLVSYNGFPA---------GIRDLLY-----------------------A----HDFG-KA---------------------NI-A--LK-D--S--AF
PGNIMSAKP---A----------------------AITFD-------AYVDALG--------SPGYP---------------------------------
----------------------------------------------------------------------------------------------------
-----------------------------------------------
>PC_07EQRR
----------------------------------------------------------------------------------------------------
------------------------MASAML----HVGA------------------------------------------ALLLA------LAP-STN--
-----------------AIPLD--------AL-------------QLLS-SRAVNPPTA------LP--QK------ATANDLRWQP-------------
------SM---------------------------DFDT-DGCYNVPAI---SA--QGAI-A-----------------------Q----GLPHNWV---
----------------------------------------------------------------------------------------------------
-----GLAQDCRDLSDLN-------NNNVYSRQRCN----N--------GWCAY-L----------------------Y---D---YY------------
------FEKD-------------------VAI--ANF-L----DVGHTHDWEHIVVWVKD---------------GRAQ-YVGASAH--GKYEIKAAAD-
--------------------VR--WDG---EHPKVVYHK-DGA--GT-HA----F--RFANADD----------D---KIEN-A------KGVW---FRG
-ALVSYNGFPA---------GIRDQLF-----------------------A----HDFG-DA---------------------TI-A--LK-D--S--QF
ANNLNNAKP---A----------------------GITFD-------AGVDD-G--------SPGTP---------------------------------
----------------------------------------------------------------------------------------------------
-----------------------------------------------
>PC_03794F
---------------------------------------------------------------------MVSSTLGG-----------------------
------------------VFTTLVALLPLA----QAAP------------------------------------------GVRSVQAKNKVSVA-AIN--
-----------------NVSSV--------NA-T-----SMN-LDELVS-ILAIGPPTA------LP--QR------ATANDLRWQP-------------
------SL---------------------------DFDK-DGCYNVPAI---DA--QGNL-A-----------------------E----GLPHNWV---
----------------------------------------------------------------------------------------------------
-----STSSDCRDASDLD-------NNNVYSRQRCN----N--------GWCVY-L----------------------Y---A---YY------------
------FEKD-------------------VAI--QYF-L----DPGHTHDWEHIAVWVRD---------------GKAE-YVGASQH--GKFEIKPASQ-
--------------------VR--WDG---EHPKMVYHK-DGA--ST-HC----F--RFANSAD----------D---AIEN-H------KGVW---FRG
-PLISWNGYPA---------GIRDLLS-----------------------A----HDFG-SA---------------------NF-G--LK-E--S--SY
AGSLTRAKP---S----------------------GITFD-------VNVDD-G--------SPGTP---------------------------------
----------------------------------------------------------------------------------------------------
-----------------------------------------------
>PC_06VF3A
---------------------------------------------------------------------MS-----------------------------
-------------------TSTILQLSAAL----LLAV------------------------------------------T-----------IP-HSN--
-----------------AIPLE--------AL-------------QLLH-SRAVNPPTA------LP--QK------ATANDLRWQP-------------
------SM---------------------------DFDT-DGCYNVPAI---DA--QGNT-A-----------------------Q----GLPHNFV---
----------------------------------------------------------------------------------------------------
-----GLAQDCHDLSDLD-------NNNVYSRQRCN----N--------GWCAY-L----------------------Y---D---YY------------
------FEKD-------------------VAI--ANF-Y----DVGHTHDWEHIVVWVRD---------------DKAQ-YVAASAH--GSYEVKAAAD-
--------------------VR--WDG---EHPKMVYHK-DGL--GT-HA----F--RFANADD----------D---RIEN-A------KGVW---FRG
-ALVSYNGFPA---------GIRDKLF-----------------------A----HDFG-SA---------------------TM-A--SP-D--S--RF
ANNLNNARP---E----------------------GITFD-------TGVDD-G--------SPGTP---------------------------------
----------------------------------------------------------------------------------------------------
-----------------------------------------------
>PC_07EKT5
----------------------------------------------------------------------------------------------------
------------------------MASAML----HVGA------------------------------------------ALLLA------LAP-GTT--
-----------------AIPLD--------AL-------------QLLS-SRAASPPTA------LP--QK------ATANDLRWQP-------------
------SM---------------------------DFDT-DGCYNVPAI---SA--QGAI-A-----------------------Q----GLPHNWV---
----------------------------------------------------------------------------------------------------
-----GLSQDCRDLSDLD-------NNNVYSRQRCN----N--------GWCAY-L----------------------Y---D---YY------------
------FEKD-------------------VAI--ANF-L----DVGHTHDWEHIVVWVKD---------------GRAQ-YVGVSAH--GKYEVKAAAD-
--------------------VR--WDG---EHPKVVYHK-DGA--GT-HA----F--RFANAGD----------D---KIEN-A------KGVW---FRG
-ALVSYNGFPA---------RIRDQLF-----------------------A----HDFG-GA---------------------TI-A--LK-D--S--QF
ANNLNNAKP---A----------------------GITFD-------TGVDD-G--------SPGTP---------------------------------
----------------------------------------------------------------------------------------------------
-----------------------------------------------
>PC_02NXUW
----------------------------------------------------------------------------------------------------
-------------------MLASI----------ALATFL---------SPWL--------LAA---------------AAFPQNHNKTKN---------
-----------------YLKQINDLFIQYIDYYN---------------KHRPNITTLP------LP--AN------ASEEELLFEP-------------
------RV---------------------------RFTK-DSCFNMAAI---DK--HGEP-N-----------------------W----GLTSKYA---
----------------------------------------------------------------------------------------------------
-----SLTKGCRDDRVLE-------QNNVYSRRRCN----N--------LWCAY-V----------------------Y---S---YY------------
------FQKDIA-------------------I--PHFPG---PWAGHRHDWEHVILWVHDKD-------------RVAS-YVTHSYH--DKWTTTFART-
-K----------------------------------------------------------------------------YYENYD------KWSWDPVSNG
-KLVGYHGWPD---I-----ALLQKLE-----------------------K----MYQG-YS---------------------KY-P--IVTD--S--AF
PVALRIAKDHV-MS-VIKRH----------------DECD-------CAEW----------SVSAFPPP-------------------------P-L--H
LLPVNAV---------------------------------------------------------------------------------------------
-----------------------------------------------
>PC_02USA7
----------------------------------------------------------------------------------------------------
----------------------------------------------------------------------------------------------------
--------------------STVVA--------------IPTPSQLESRAVIDSDAVVG------FP--ET-VPSGTVGTVYETYQP-------------
------YL---------------------------KI-V-NGCVPFPAV---DA--SGN-TK-----------------------Y----VLI----A--
---L------------------------------------------------------------------------------------------------
--------------------------------------------------SSTP-FI-------------------------S---SL------------
------MPKDEP-------------------S----------TGLGHRHDWEGVIVWLSSSTAT-T---------ADNIVAVCPSAH--GGWDCSTD---
----G---------------YS--L-SG--TSPLIQYES-IWPI--D-HA----M--GLT-S-----------TV--GG-------------------QQ
-PMIAWESLPT---A------AQTA---------------------------------------------------------------------------
----------------------------------------------------------------------------------------------------
----------------------------------------------------------------------------------------------------
-----------------------------------------------
>PC_00TWNF
----------------------------------------------------------------------------------------------------
----------------------------------------------------------------------------------------------------
------------------------A--------------IPTPSQLESRAVIDSDAVVG------FP--ET-VPSGTVGTVYETYQP-------------
------YL---------------------------KI-V-NGCVPFPAV---DA--SGN-TN-----------------------G----GLA----P--
---TGSSN--------------------------------------------------------------------------------------------
--------GDCSSST--G---------QVYVRGAQ-----------S-GSYYGI-MY-------------------------S---WY------------
------MPKDEP-------------------S----------TGIGHRHDWEGVIVWLSSATAT-T---------ADNIVAVCPSAH--GDWDCSTD---
----G---------------YS--L-SG--TSPLIQYES-VWPI--D-HS----L--GLT-S-----------TV--GG-------------------QQ
-PMIAWESLPT---V------AQTALE-----------------------T----TDFG-SA---------------------NV-P--FIPS-----VF
----------------------------------------------------------------------------------------------------
----------------------------------------------------------------------------------------------------
-----------------------------------------------
>PC_0169L3
----------------------------------------------------------------------------------------------------
-----------------------------------------------------------------TVVAI------------------------------
----------------------------------------PTPSQLESRAVIDSDAVVG------FP--ET-VPSGTVGTVYETYQP-------------
------YL---------------------------KI-V-NGCVPFPAV---DA--SGN-TKYVL----------------IALSS----T---------
------PF--------------------------------------------------------------------------------------------
--------ISSL----------------------------------------------------------------------------------------
------------------------------------------------------------STAT-T---------ADNIVAVCPSAH--GGWDCSTD---
----G---------------YS--L-SG--TSPLIQYES-IWPI--D-HA----M--GLT-S-----------TV--GG-------------------QQ
-PMIAWESLPT---A------AQTAS--------------------------------------------------------------------------
----------------------------------------------------------------------------------------------------
----------------------------------------------------------------------------------------------------
-----------------------------------------------
>PC_00Q9AN
----------------------------------------------------------------------------------------------------
----------------------------------------------------------------------------------------------------
------------------------A--------------IPTPSQLESRAVIDSDAVVG------FP--ET-VPSGTVGTVYETYQP-------------
------YL---------------------------KI-V-NGCVPFPAV---DA--SGN-TG-----------------------G----GLA----P--
---TGSSN--------------------------------------------------------------------------------------------
--------GGCSSST--G---------QVYVRGAQ-----------S-GSYYGI-MY-------------------------S---WY------------
------MPKDEP-------------------S----------TGIGHRHDWEGVIVWLSSSTAT-T---------ASNIVAVCPSAH--GGWDCSTD---
----G---------------YS--L-SG--TSPLIKYES-IWPV--D-HS----M--GLT-S-----------TV--GG-------------------QQ
-PMIAWESLPA---A------AQSALE-----------------------T----TDFG-SA---------------------NV-P--FIPS-----AF
----------------------------------------------------------------------------------------------------
----------------------------------------------------------------------------------------------------
-----------------------------------------------
>PC_01NM03
----------------------------------------------------------------------------------------------------
----MVAFAKSL-----------------------QLS------------LSLLA---------------------------------------------
--------------------STAIA--------------IPFPSELESRAEINSDAVVG------FP--ET-VPSGTVGTLYEAYKP-------------
------YL---------------------------DV-V-NGCVPFPAV---DA--AGN-TN-----------------------A----GLK----P--
---SGSSN--------------------------------------------------------------------------------------------
--------GDCSSST--G---------QVYVRGAQ-----------N-GSYYGL-MY-------------------------S---WY------------
------MPKDEP-------------------S----------PGIGHRHDWEGVILWLSSSTST-T---------ASNIVAVCPSAH--GGWDCTRD---
----Q---------------YT--L-SG--TFPLIKYEG-IWPL--D-HS----C--GLT-S-----------TQ--GG-------------------RQ
-PMVAWESLTP---A------AQSALE-----------------------N----TDFG-KA---------------------NV-P--FKNA-----NF
ENNFVKASSF------------------------------------------------------------------------------------------
----------------------------------------------------------------------------------------------------
-----------------------------------------------
>PC_005210
----------------------------------------------------------------------------------------------------
----MVAFSRSL-----------------------QLS------------LSVLA---------------------------------------------
--------------------STVVA--------------IPTPSQLESRAVINSDAVVG------FP--ET-VPSGIVGTVYETYQP-------------
------YL---------------------------KI-V-NGCVPFPAV---DA--SGN-TG-----------------------G----GLS----P--
---TGSSN--------------------------------------------------------------------------------------------
--------GECSSST--G---------QVYVRGAQ-----------S-GSYYGI-MY-------------------------S---WY------------
------MPKDEP-------------------S----------TGIGHRHDWEGVIVWLSSSTAT-T---------ASNIVAVCPSAH--GGWDCSTD---
----G---------------YS--L-SG--TSPLIKYES-IWPI--D-HS----M--GLT-S-----------TV--GG-------------------QQ
-PMIAWESLPA---A------AQTALE-----------------------S----TDFG-AA---------------------NV-P--FIPS-----AF
ANNLAAATF-------------------------------------------------------------------------------------------
----------------------------------------------------------------------------------------------------
-----------------------------------------------
>PC_01OWWI
----------------------------------------------------------------------------------------------------
----------------------------------------------------------------------------------------------------
------------------------A--------------IPTPSQLESRAVINSDAVVG------FP--ET-VPSGTVGTVYETYQP-------------
------YL---------------------------KI-V-NGCVPFPAV---DA--SGN-TG-----------------------G----GLS----P--
---TGSSN--------------------------------------------------------------------------------------------
--------GECSSST--G---------QVYVRGAQ-----------S-GSYYGI-MY-------------------------S---WY------------
------MPKDEP-------------------S----------TGIGHRHDWEGVIVWLSSSTAT-T---------ASNIVAVCPSAH--GGWDCSTD---
----G---------------YS--L-SG--TSPLIKYES-IWPI--D-HS----M--GLT-S-----------TV--GG-------------------QQ
-PMIAWESLPA---A------AQTALE-----------------------S----TDFG-AA---------------------NV-P--FIPS-----AF
----------------------------------------------------------------------------------------------------
----------------------------------------------------------------------------------------------------
-----------------------------------------------
>PC_03BTIH
----------------------------------------------------------------------------------------------------
----------------------------------------------------------------------------------------------------
------------------------A--------------IPTPSQLESRAVIDSDAVVG------FP--ET-VPSGTVGTVYETYQP-------------
------YL---------------------------KI-V-NGCVPFPAV---DA--SGN-TG-----------------------G----GLA----P--
---TGSSN--------------------------------------------------------------------------------------------
--------GGCSSST--G---------QVYVRGAQ-----------S-GSYYGI-MY-------------------------S---WY------------
------MPKDEP-------------------S----------TGIGHRHDWEGVIVWLSSSTAT-T---------ASNIVAVCPSAH--GGWDCSTD---
----G---------------YS--L-SG--TSPLIKYES-IWPI--D-HS----M--GLT-S-----------TV--GG-------------------QQ
-PMIAWESLPA---A------AQTALE-----------------------T----TDFG-SA---------------------NV-P--FIPS-----AF
----------------------------------------------------------------------------------------------------
----------------------------------------------------------------------------------------------------
-----------------------------------------------
>PC_01P476
----------------------------------------------------------------------------------------------------
----------------------------------------------------------------------------------------------------
------------------------A--------------IPTPSQLESRAVIDSDAVVG------FP--ET-VPSGTVGTVYETYQP-------------
------YL---------------------------KI-V-NGCVPFPAV---DA--SGN-TG-----------------------G----GLA----P--
---TGSSN--------------------------------------------------------------------------------------------
--------GDCSSST--G---------QVYVRGAQ-----------N-GSYYGI-MY-------------------------S---WY------------
------MPKDEP-------------------S----------TGIGHRHDWEGVIVWLSSSTAT-T---------ASNIVAVCPSAH--GGWDCSTD---
----G---------------YS--L-SG--TSPLIKYES-IWPI--D-HS----M--GLT-S-----------SV--GG-------------------QQ
-PMIAWESLPA---A------AQTALE-----------------------T----TDFG-DA---------------------NV-P--FIPS-----VF
----------------------------------------------------------------------------------------------------
----------------------------------------------------------------------------------------------------
-----------------------------------------------
>PC_01OYLZ
----------------------------------------------------------------------------------------------------
----------------------------------------------------------------------------------------------------
------------------------A--------------IPTPSQLESRAVIDSDAVVG------FP--ET-VPSGTVGTVYETYQP-------------
------YL---------------------------KV-V-NGCVPFPAV---DA--SGN-TG-----------------------G----GLA----P--
---TGSSN--------------------------------------------------------------------------------------------
--------GGCSSST--G---------QVYVRGAQ-----------S-GSYYGI-MY-------------------------S---WY------------
------MPKDEP-------------------S----------TGIGHRHDWEGVIVWLSSSTAT-T---------AANIVAVCPSAH--GGWDCSTD---
----G---------------YS--L-SG--TSPLIKYES-IWPI--D-HS----M--GLT-S-----------TV--GG-------------------QQ
-PMIAWESLPT---A------AQTALE-----------------------T----TDFG-SA---------------------NV-P--FIPS-----VF
----------------------------------------------------------------------------------------------------
----------------------------------------------------------------------------------------------------
-----------------------------------------------
>PC_02GWHZ
----------------------------------------------------------------------------------------------------
----------------------------------------------------------------------------------------------------
------------------------A--------------IPTPSQLESRAVIDSDAVVG------FP--ET-VPSGTVGTVYETYQP-------------
------YL---------------------------KI-V-NGCVPFPAV---DA--SGN-TG-----------------------G----GLA----P--
---TGSSN--------------------------------------------------------------------------------------------
--------GGCSSST--G---------QVYVRGAQ-----------S-GSYYGI-MY-------------------------S---WY------------
------MPKDEP-------------------S----------TGIGHRHDWEGVIVWLSSSTAT-T---------AANIVAVCPSAH--GGWDCSTD---
----G---------------YS--L-SG--TSPLIKYES-IWPI--D-HS----M--GLT-S-----------TV--GG-------------------QQ
-PMIAWESLPT---A------AQTALE-----------------------T----TDFG-SA---------------------NV-P--FIPS-----VF
----------------------------------------------------------------------------------------------------
----------------------------------------------------------------------------------------------------
-----------------------------------------------
>PC_06MUXU
----------------------------------------------------------------------------------------------------
----MAIFSTIM--------------------------QL---------SIGLLA---A-TTVTATPLLQ------------------------------
-----------------------------------------------TRAVIAHDAVVG------FA--EK-VPSGTVGAVYEAYQP-------------
------YL---------------------------KV-F-NGCVPFPAV---DA--AGN-TG-----------------------G----GLK----P--
---SGGSN--------------------------------------------------------------------------------------------
--------ANCGSST--G---------QIYVRGAQ-----------S-GSRYAV-MY-------------------------S---WY------------
------FPKDEP-------------------S----------TGLGHRHDWEGVIIWLNSATST-T---------AANIAAVCPSAH--GGWDCATS---
----G---------------YT--L-TG--TAVDCVGVA-YGCG--E-NC----V--E------------------------------------------
----------------------------------------------------------------------------------------------------
----------------------------------------------------------------------------------------------------
----------------------------------------------------------------------------------------------------
-----------------------------------------------
>PC_07UEXC
----------------------------------------------------------------------------------------------------
---------MVV--------------LSYI-----FASLA---------A--------T-ISVQAGPIEKRGTV--------------------------
----------------------------------------------------GNDVIVG------LA--AA-VPSGSVGTVYTTYQP-------------
------YL---------------------------KI-A-NGCVPFPGV---DA--SG------------------------------------------
----------------------------------------------------------------------------------------------------
----------------------------------------------------NT-KY-------------------------S---WY------------
------MPKDEP-------------------S----------DGLGHRHEWEGVIIWLSSATST-T---------AANIVAVCPSAH--GAWDCTTT---
----G---------------FT--L-SG--TGPLIKYQS-IWPV--N-HQ----M--FQT-M-----------TK--GG-------------------KQ
-PLVAWESMST---A------VRSALE-----------------------S----ADFG-SA---------------------TV-P--FKES-------
----------------------------------------------------------------------------------------------------
----------------------------------------------------------------------------------------------------
-----------------------------------------------
>PC_077FSS
----------------------------------------------------------------------------------------------------
---------MVV--------------LSYI-----FASLA---------A--------T-ISVQAGPIEKRGTV--------------------------
----------------------------------------------------GNDVIVG------LA--AA-VPSGTVGTVYTTYQP-------------
------YL---------------------------KI-A-NGCVPFPGV---DA--SG------------------------------------------
----------------------------------------------------------------------------------------------------
----------------------------------------------------NT-KY-------------------------S---WY------------
------MPKDEP-------------------S----------DGLGHRHEWEGVIIWLSSATST-T---------AANIVAVCPSAH--GAWDCTTT---
----G---------------FT--L-SG--TGPLIKYQS-IWPV--N-HQ----M--FQT-T-----------TK--GG-------------------KQ
-PLVAWESMST---A------VRSALE-----------------------S----ADFG-SA---------------------TV-P--FKES-----TF
AENLAKATF-------------------------------------------------------------------------------------------
----------------------------------------------------------------------------------------------------
-----------------------------------------------
>PC_05532S
----------------------------------------------------------------------------------------------------
-----------------------------------MLAKL---------SVQLL-------AAATIV---------------------------------
-----------------------SA--------------FPNPLSLLSRAVINHDAVVA------FP--QT-VPSGLTGSLYLKYKP-------------
------YL---------------------------KVF--NGCVPFAAV---NA--AGD-TG-----------------------G----GLA----T--
---SGSAS--------------------------------------------------------------------------------------------
--------SGCSSST--G---------QVYVRGGT-----------Y-NGAYGI-MY-------------------------S---WY------------
------MPKDSP-------------------S----------SGLGHRHDWENVVVWLSAQS---D---------SATLRGVAVSAH--GDYDKSTS--P
---PL---------------S------G--TRPKIGYTS-VWPV--N-HQ----L--ITT-N-----------EQ--GG-------------------EQ
-P--------------------------------------------------------------------------------------------------
----------------------------------------------------------------------------------------------------
----------------------------------------------------------------------------------------------------
-----------------------------------------------
>PC_0585X8
----------------------------------------------------------------------------------------------------
-----------------------------MT----RLIRL---------IGWLL-------AAMAAA---------------------------------
-----------------------AA--------------P----VVERRAVINHDAVVG------FP--ET-VPAGAISQLYLKFKP-------------
------WL---------------------------RVY--TGCVAFPAV---NA--RGD-T-----------------------SG----GLA----P--
---TGSHN--------------------------------------------------------------------------------------------
--------SGCSSSR--G---------QVYARQGT-----------H-GGRRAI-MY-------------------------A---WY------------
------MPKDSP-------------------S----------TGLGHRHDWESAVVWLDGTS---T---------DATVLGVAASAH--GSFNTRAA--R
---DV---------------S---F-SG--TRPRLGYRS-HWPT--N-HQ----M--VFT-G-----------DQ--GG-------------------EQ
-PLIAYEELTE---G------ARRALD-----------------------E----TDFG-SA---------------------NV-P--FNQW-----NF
ANNLAKAAL-------------------------------------------------------------------------------------------
----------------------------------------------------------------------------------------------------
-----------------------------------------------
>PC_00EZU8
----------------------------------------------------------------------------------------------------
----------------------------MVL----VTQLL---------SGFALVS-G---ILASP----------------------------------
-----------------------------------------I--ERR--SVINHDAVVG------FP--QT-VPSNTAGSLYLKYKP-------------
------YL---------------------------KVF--NGCVPFPAV---DS--NGN-TG-----------------------G----GLA----T--
---SGSSN--------------------------------------------------------------------------------------------
--------GGCSSST--G---------QVYVRGGT-----------S-NGRYGI-MY-------------------------S---WY------------
------MPKDSP-------------------S----------PGLGHRHDWENAVIWLSGEST------------SATVVGMAVSQH--GGYDKRTS--V
----P---------------MS--H-SR--TEASSQIWT-RQPS--K-SP----H--RFS-R-----------VQ--ET-------------------SE
-RD-------------------------------------------------------------------------------------------------
----------------------------------------------------------------------------------------------------
----------------------------------------------------------------------------------------------------
-----------------------------------------------
>PC_03PL8Q
----------------------------------------------------------------------------------------------------
-------------------MAIRKFVVLGL----L-TC------------------------------------------LFTNKSVR------------
--------------------------------------------AAALPLPWMLGPPDP------LP--EC------APADELKWQP-------------
------VL---------------------------DYDK-DGCYNVAAI---GA--DGRI-S-----------------------E----GLPLYYS---
----------------------------------------------------------------------------------------------------
------VPAHCRDERDMD-------RSNVYSRKRCS----H--------DWCIY-L----------------------Y---D---YY------------
------FEKDES--------------------------D---FMKGHVHDWEHVAVWVSD---------------DKAQ-YVSASAH--GFYNTLPASD-
--------------------VL--FEG---THPKMVYHK-DGD--ST-HA----F--RFGHIQD----------N---MIEN-H------KGVW---FRS
-PLISYHGFPE---------GLRAQLY-----------------------A----HHFG-HA---------------------TM-G--TR-D--A--NF
TKDVILALPRD-TQV--------------------LANF---------LVDDDR----------AESDC-------------------------LETCGY
CDEVD-----------------------------------------------------------------------------------------------
-----------------------------------------------
>PC_03X9QN
----------------------------------------------------------------------------------------------------
----------------------------------------------------------------------------------------------------
-----------------------------------------------------------------------------------MWQP-------------
------AL---------------------------DFDT-DSCYNVPAI---SP--DGRI-D-----------------------K----GRSQHE----
----------------------------------------------------------------------------------------------------
-----SNTQGCRDEYDLD-------HSNVYSRQRCN---SN--------GWCGY-L----------------------Y---D---YF------------
------FQKDVG-------------------D---------RMLIGHQYDWEHIAVWTKD---------------GVPR-IGAVSAH--GGYNARLWRD-
--------------------IPK-EG----THVKAVYNK-DGA-IGT-HY----F--RWSMGPG----------D--EPPEN-H------KHVW---WRS
-DLISWNGFPS---V-----KMRNRLA-----------------------R----YDFG-EA---------------------SM-A--IRDD-----TF
AWNLERSVRHI-RKKVP------------------AFSFN-------FSRDD-G--------SPGTPGL-------------------------PGGRRR
M---------------------------------------------------------------------------------------------------
-----------------------------------------------
>PC_049R5T
----------------------------------------------------------------------------------------------------
---------MAADEV--VS-------ATVV----VTSVVVGSTDVVS--------VLKSVVAEA---------------ADVSTV---------------
--------------------------------------------MDESDVSAEE-ADVS------VE--DP------TTAEEVAFTSSVLNA------TE
VTNGVTLG---------------------------LTVD-DALIHVFSI---DR--YGVV-N-----------------------K----GLSKHGH---
----------------------------------------------------------------------------------------------------
------ITRDCRDRSRLD-------NANVYTRKRCN----N--------GWCAY-M----------------------Y---E---YY------------
------FETDRTR------------------L----------PLSGHKHDWENVVVFVTT---------------STIQ-RVVASAH--GKYRHKDKPL-
------------------------LQD---GHPLIVYHK-SFM--ST-HA----L--RFAKDED----------V--KEVEN-D------YGKW---VMA
-DLIGWDGFPT---Q-----EFKKKLS-----------------------R----HKFG-KA---------------------NF-H--LKDG-----QF
AWSLEKAAGDA-IP-----------------------GFN-------CQKDGGN----EYKN------K-------------------------------
-----DQNEK-KGMRKEKQKKKVKDKSEIQ--------------------------------------VKEKDVKNDEGED-------------------
-----------------------------------------------
>PC_06VVZH
----------------------------------------------------------------------------------------------------
----------------------------MH----TPTLFLSALGL---------------VSIA---------------SAFPSR---------------
--------------------------------------------ISNPEKLFRRLLLRR------LD--TN------ADEDSLRYQPA------------
-------L---------------------------DFDK-DSCYHTAAI---DR--DGVV-N-----------------------K----GLSIHGG---
----------------------------------------------------------------------------------------------------
------ITHDCRDRTRLD-------NANVYTRKRCN----N--------CWCAY-M----------------------Y---E---YY------------
------FETDRTG------------------L----------PWSGHIHDWENVVVFVKN---------------NTIQ-RVVASAH--GKYRHKDNLL-
------------------------LQD---GHPLIVYHK-SFM--ST-HA----L--RFAKDED----------V--KDVEN-D------YGKW---VIA
-DLIGWDGFPT---P-----EFKQKLS-----------------------S----HKFG-KA---------------------NF-H--LTDG-----QF
AWSLEKAAGDA-VP-----------------------EFD-------CQKDGGK----EYKN------K-------------------------------
-----DESEK-KDTRKEKQKDKLKDKGKIQ--------------------------------------VKEKNVKNEESEDEEKDGDVN----E------
---------DKGGEKENDTKKDKDEDK--------------------
>PC_01ST96
----------------------------------------------------------------------------------------------------
----------------------------MH----IPTLFLSALGL---------------VFIA---------------SAFPSR---------------
--------------------------------------------ISNPEKLFRRLLLRR------LD--TN------ADEDSLRYQPA------------
-------L---------------------------DFDK-DSCYHTAAI---DR--DGVV-N-----------------------K----GLSIHGG---
----------------------------------------------------------------------------------------------------
------ITRDCRDRTRVD-------NANVYTRKRCN----N--------GWCAY-M----------------------Y---E---YY------------
------FETDRTG------------------F----------PWSGHIHDWENVVVFVKD---------------NTIQ-RVVASAH--GKYHHKDNLL-
------------------------LQD---GHPLIVYHK-SFM--ST-HA----L--RFAKDED----------V--KDVEN-D------YGKW---VIA
-DLIGWDGFPT---P-----EFKQKLS-----------------------S----HKFG-KA---------------------NF-H--LTDG-----QF
AWSLEKAAGDA-VP-----------------------GFD-------CQKDGGK----EYKN------K-------------------------------
-----DESEK-KDTRKEKQKDKVKDKGKIQ--------------------------------------VKEKNVKNEESEDEGKDGDAN----E------
---------DKGGEKENDTKKDKDEDK--------------------
>PC_02AQL1
----------------------------------------------------------------------------------------------------
----------------------------MH----IPTLFLSALGL---------------VSIA---------------SAFPSR---------------
--------------------------------------------ISNPEKLFRRLLLRR------LD--TN------ADEDSLRYQPA------------
-------L---------------------------DFDK-DSCYHTAAI---DR--DGVV-N-----------------------K----GLSIHGG---
----------------------------------------------------------------------------------------------------
------ITRDCRDRTRLD-------NANVYTRKRCN----N--------CWCAY-M----------------------Y---E---YY------------
------FETDRTG------------------L----------PWSGHIHDWENVVVFVKN---------------NTIQ-RVVASAH--GKYRHKDNLL-
------------------------LQD---GHPLIVYHK-SFM--ST-HA----L--RFAKDED----------V--KDVEN-D------YGKW---VIA
-DLIGWDGFPT---P-----EFKQKLS-----------------------S----HKFG-KA---------------------NF-H--LTDG-----QF
AWSLEKAAGDA-VP-----------------------GFD-------CQKDGGK----EYKN------K-------------------------------
-----DESEK-KDTRKEKQKDKLKDKGKIQ--------------------------------------VKEKNVNNEESEDEEKDGDVN----E------
---------DKGGEKENDTKKDKDEDK--------------------
>PC_05XOVY
----------------------------------------------------------------------------------------------------
----------------------------MH----IPTLFLSALGL---------------VSIA---------------SAFPSR---------------
--------------------------------------------ISNPEKLFRRLLLRR------LD--TN------ADEDSLRYQPA------------
-------L---------------------------DFDK-DSCYHTAAI---DR--DGVV-N-----------------------K----GLSIHGD---
----------------------------------------------------------------------------------------------------
------ITHDCRDRTRLD-------NANVYTRKRCN----N--------CWCAY-M----------------------Y---E---YY------------
------FETDRTG------------------L----------PWSGHIHDWENVVVFVKN---------------NTIQ-RVVASAH--GKYRHKDNLL-
------------------------LQD---GHPLIVYHK-SFM--ST-HA----L--RFAKDED----------V--KDVEN-D------YGKW---FIA
-DLIGWDGFPT---P-----EFKQKLS-----------------------S----HKFG-KA---------------------NF-H--LTDG-----QF
AWSLEKAAGDA-VP-----------------------GFD-------CQKDGGK----EYKN------K-------------------------------
-----DESEK-KDTRKEKQKDKLKDKGKIQ--------------------------------------VKEKNVKNEESEDEEKDGDVN----E------
---------DKGGERENDTKKDKDEDK--------------------
>PC_0248VP
----------------------------------------------------------------------------------------------------
----------------------------MH----TPTLFLSALGL---------------VSIA---------------SAFPSR---------------
--------------------------------------------ISNPEKLFRRLLLRR------LD--TN------ADEDSLRYQPA------------
-------L---------------------------DFDK-DSCYHTAAI---DR--DGVV-N-----------------------K----GLSIHGG---
----------------------------------------------------------------------------------------------------
------ITRDCRDRTRLD-------NANVYTRKRCN----N--------CWCAY-M----------------------Y---E---YY------------
------FETDRTG------------------L----------PWSGHIHDWENVVVFVKN---------------NTIQ-RVVASAH--GKYRHKDNLL-
------------------------LQD---GHPLIVYHK-SFM--ST-HA----L--RFAKDED----------V--KDVEN-D------YGKW---VIA
-DLIGWDGFPT---P-----EFKQKLS-----------------------S----HKFG-KA---------------------NF-H--LTDG-----QF
AWSLEKAAGDA-VP-----------------------GFD-------CQKDGGK----EYKN------K-------------------------------
-----DESEK-KDTRKEKQKDKLKDKGKIQ--------------------------------------VKEKNVKNEESEDEEKDGDVN----E------
---------DKGGEKENDTKKDKDEDK--------------------
>PC_02I2K3
----------------------------------------------------------------------------------------------------
----------------------------MH----IPTLFLSALGL---------------VSIA---------------SAFPGR---------------
--------------------------------------------ISNPGKLFRRLLLRR------LD--TN------ADEDSLRYQPA------------
-------L---------------------------DFDK-DSCYHTAAI---DR--DGVV-N-----------------------K----GLSKHGG---
----------------------------------------------------------------------------------------------------
------ITRDCRDRTRLD-------NANVYTRKRCN----N--------GWCAY-M----------------------Y---E---YY------------
------FETDRTG------------------F----------PWSGHIHDWENVVVFVKD---------------NTIQ-RVVASAH--GKYHHKDNLL-
------------------------LQD---GHPLIVYHK-RFM--ST-HA----L--RFVNDED----------V--KYVEN-D------YGKW---VIA
-DLIGWDGFPT---P-----EFKQKLS-----------------------S----HKFG-KA---------------------NF-H--LTDG-----QF
AWSLEKAAGDA-VP-----------------------GFD-------CQKDGGK----EYKN------K-------------------------------
-----DESEK-KDTRKEKQKDKTKDKGKIQ--------------------------------------AKEKNVKNEESEDEEKDRDVN----E------
---------DKGGEKENDTKKDKDEDK--------------------
>PC_00WXS1
----------------------------------------------------------------------------------------------------
----------------------------MH----IPTLFLSALGL---------------VSIA---------------SAFPSR---------------
--------------------------------------------ISNPEKLFRRLLLRR------LD--TN------ADEDSLRYQPA------------
-------L---------------------------DFDK-DSCYHTAAI---DR--DGVV-N-----------------------K----GLSIHGG---
----------------------------------------------------------------------------------------------------
------ITRDCRDRTRLD-------NANVYTRKRCN----N--------CWCAY-M----------------------Y---E---YY------------
------FETDRTG------------------L----------PWSGHIHDWENVVVFVKN---------------NTIQ-RVVASAH--GKYRHKDNLL-
------------------------LQD---GHPLIVYHK-SFM--ST-HA----L--RFAKDED----------V--KDVEN-D------YGKW---VIA
-DLIGWDGFPT---P-----EFKQKLS-----------------------S----HKFG-KA---------------------NF-H--LTDG-----QF
AWSLEKAAGNA-VP-----------------------GFD-------CQKDGGK----EYKN------K-------------------------------
-----DESEK-KDTRKEKQKDKLKDKGKIQ--------------------------------------VKEKNVNNEESEDEEKDGDVN----E------
---------DKGGEKENDTKKDKDEDK--------------------
>PC_05V7VX
----------------------------------------------------------------------------------------------------
----------------------------MH----IPTLF--ALGL---------------VSIA---------------SALPSR---------------
--------------------------------------------ISNPEKLFRRLLLRK------LD--IN------ADEDSLRYQPA------------
-------L---------------------------DFDK-DSCYHTAAI---DR--DGVV-N-----------------------K----GLSIHGG---
----------------------------------------------------------------------------------------------------
------ITRDCRDRNRLD-------NANVYTRKRCN----N--------GWCAY-M----------------------Y---E---YY------------
------FETDRTG------------------L----------PWSGHIHDWENVVVFVKD---------------NSIQ-RVVASAH--GKYHHKDNLL-
------------------------LQN---GHPLIVYHK-SFM--ST-HA----L--RFAKDED----------M--KDVEN-D------YGKW---VIA
-DLIGWDGFPT---P-----EFKQKLS-----------------------S----HKFG-KA---------------------NF-H--LTDG-----QF
AWSLEKAAGDA-VP-----------------------GFD-------CQKDGGK----EYKN------K-------------------------------
-----DESEK-KDTRKEKQKDKVKDKGKIE--------------------------------------VKEKNVKNEESEDEEKDGDAN----E------
---------DKGREKENDTKKDKDEDK--------------------
>PC_05Y2E3
----------------------------------------------------------------------------------------------------
----------------------------MH----IPTLF--ALGL---------------VSIA---------------SALPSR---------------
--------------------------------------------ISNPEKLFRRLLLRK------LD--IN------ADEDSLRYQPA------------
-------L---------------------------DFDK-DSCYHTAAI---DR--DGVV-N-----------------------K----GLSIHGG---
----------------------------------------------------------------------------------------------------
------ITRDCRDRNRLD-------NANVYTRKRCN----N--------GWCAY-M----------------------Y---E---YY------------
------FETDRTG------------------L----------PWSGHIHDWENVVVFVKD---------------NSIQ-RVVASAH--GKYHHKDNLL-
------------------------LQN---GHPLIVYHK-SFM--ST-HA----L--RFAKDED----------M--KDVEN-D------YRKW---VIA
-DLIGWDGFPT---P-----EFKQKLS-----------------------S----HKFG-KA---------------------NF-H--LTDG-----QF
AWSLEKAAGDA-VP-----------------------GFD-------CQKDGGK----EYKK------K-------------------------------
-----DESEK-KDTRKEKQKDKVKDKGKIQ--------------------------------------VKEKNVKNEEREDEEKDEDVN----E------
---------YKGGEKENDPKKDKDEDV--------------------
>PC_032T47
----------------------------------------------------------------------------------------------------
---------MAADEV--VS-------ATVV----VTSVVVGSTDVVS--------VLKSVVAEA---------------ADVSTV---------------
--------------------------------------------MDESDVSAEE-ADVS------VE--DP------TTAEEVAFTSSVLNA------TE
VTNGVTLG---------------------------LTVD-DALIHVFSI---DR--YGVV-N-----------------------K----GLSKHGH---
----------------------------------------------------------------------------------------------------
------ITRDCRDRSRLD-------NANVYTRKRCN----N--------GWCAY-I----------------------T---R-----------------
-------------------------------L----------PLSGHKHDWENVVVFVTT---------------STIQ-RVVASAH--GKYRHKDKPL-
------------------------LQD---GHPLIVYHK-SFM--ST-HA----L--RFAKDED----------V--KEVEN-D------YGKW---VMA
-DLIGWDGFPT---Q-----EFKKKLS-----------------------R----HKFG-KA---------------------NF-H--LKDG-----QF
AWSLEKAAGDA-IP-----------------------GFN-------CQKDGGN----EYKN------K-------------------------------
-----DQNEK-KGMRKEKQKKKVKDKSEIQ--------------------------------------VKEKDVKNDEGED-------------------
-----------------------------------------------
>PC_04IC4W
----------------------------------------------------------------------------------------------------
----------------------------MH----TPTLFLSALGL---------------VSIA---------------SAFPSR---------------
--------------------------------------------ISNPEKLFRRLLLRR------LD--TN------ADEDSLRYQPA------------
-------L---------------------------DFDK-DSCYHTAAI---DR--DGVV-N-----------------------K----GLSIHGG---
----------------------------------------------------------------------------------------------------
------ITRDCRDRTRLD-------NANVYTRKRCN----N--------CWCAY-I----------------------T---------------------
------------G------------------L----------PWSGHIHDWENVVVFVKN---------------NTIQ-RVVASAH--GKYRHKDNLL-
------------------------LQD---GHPLIVYHK-SFM--ST-HA----L--RFAKDED----------V--KDVEN-D------YGKW---VIA
-DLIGWDGFPT---P-----EFKQKLS-----------------------S----HKFG-KA---------------------NF-H--LTDG-----QF
AWSLEKAAGDA-VP-----------------------GFD-------CQKDGGK----EYKN------K-------------------------------
-----DESEK-KDTRKEKQKDKLKDKGKIQ--------------------------------------VKEKNVKNEESEDEEKDGDVN----E------
---------DKGGEKENDTKKDKDEDK--------------------
>PC_01PCXF
----------------------------------------------------------------------------------------------------
----------------------------MH----IPTLFLSALGL---------------VFIA---------------SAFPSR---------------
--------------------------------------------ISNPEKLFRRLLLRR------LD--TN------ADEDSLRYQPA------------
-------L---------------------------DFDK-DSCYHTAAI---DR--DGVV-N-----------------------K----GLSIHGG---
----------------------------------------------------------------------------------------------------
------ITRDCRDRTRVD-------NANVYTRKRCN----N--------GWCAY-I----------------------T---G-----------------
-------------------------------F----------PWSGHIHDWENVVVFVKD---------------NTIQ-RVVASAH--GKYHHKDNLL-
------------------------LQD---GHPLIVYHK-SFM--ST-HA----L--RFAKDED----------V--KDVEN-D------YGKW---VIA
-DLIGWDGFPT---P-----EFKQKLS-----------------------S----HKFG-KA---------------------NF-H--LTDG-----QF
AWSLEKAAGDA-VP-----------------------GFD-------CQKDGGK----EYKN------K-------------------------------
-----DESEK-KDTRKEKQKDKVKDKGKIQ--------------------------------------VKEKNVKNEESEDEGKDGDAN----E------
---------DKGGEKENDTKKDKDEDK--------------------
>PC_022685
----------------------------------------------------------------------------------------------------
----------------------------MH----IPTLFLSALGL---------------VSIA---------------SAFPSR---------------
--------------------------------------------ISNPEKLFRRLLLRR------LD--TN------ADEDSLRYQPA------------
-------L---------------------------DFDK-DSCYHTAAI---DR--DGVV-N-----------------------K----GLSIHGG---
----------------------------------------------------------------------------------------------------
------ITRDCRDRTRLD-------NANVYTRKRCN----N--------GWCAY-M----------------------Y---E---YY------------
------FETDRTG------------------F----------PWSGHIHDWENVVVFVKD---------------NTIQ-RVVASAH--GKYHHKDNLL-
------------------------LQD---GHPLIVYHK-SFM--ST-HA----L--RFAKDED----------V--KDVEN-D------YGKW---VIA
-DLIGWDGFPT---P-----EFKQKFL-----------------------H----GVWK-RQ---------------------PG-M--LFL--------
-------------------------------------GLT-------VRRMEGK----STMD------K-------------------------------
-----DESEK-KDTRKEKQKDKVKDKGKIQ--------------------------------------VKEKNVKNEESEDEEKDRDVS----E------
---------DKSGEKENDTKKDKDEDK--------------------
>PC_0428ZP
----------------------------------------------------------------------------------------------------
----------------------------MH----IPTLF--VLGL---------------VSIA---------------SALRSR---------------
--------------------------------------------ISNPEKLFRRLLLRK------LD--IN------ADEDSLRYQPA------------
-------L---------------------------DFDK-DSCYHTAAI---DR--DGVV-N-----------------------K----GLSIHGG---
----------------------------------------------------------------------------------------------------
------ITRDCRDRNRLD-------NANVYTRKRCN----N--------GWCAY-M----------------------Y---E---YY------------
------FETDRTG------------------L----------PWSGHIHDWENVVVFVKD---------------NTIQ-RVVASAH--GKYHHKDNLL-
------------------------LQD---GHPLIVYHK-SFM--ST-HA----L--RFARDED----------V--KDVEN-D------YGKW---VIA
-DLIGWDGFPT---P-----EFKQKFL-----------------------E----KAA------------------------------------------
--------GDA-VP-----------------------GFD-------CQKDGGK----EYKN------K-------------------------------
-----DESEK-KDTHKEKQKDKVKDKGKIQ--------------------------------------VKEKNVKNEEREDEEKDEDVN----E------
---------YKGGEKENDPKKYKDEDK--------------------
>PC_053FE2
----------------------------------------------------------------------------------------------------
----------------------------------------------------------------------------------------------------
--------------------------------------------MDESDVSAEE-ADVS------VE--DP------TTAEEVAFTSSVLNA------TE
VTNGVTLG---------------------------LTVD-DALIHVFSI---DR--YGVV-N-----------------------K----GLSKHGH---
----------------------------------------------------------------------------------------------------
------ITRDCRDRSRLD-------NANVYTRKRCN----N--------GWCAY-M----------------------Y---E---YY------------
------FETDRTR------------------L----------PLSGHKHDWENVVVFVTT---------------STIQ-RVVASAH--GKYRHKDKPL-
------------------------LQD---GHPLIVYHK-SFM--ST-HA----L--RFAKDED----------V--KEVEN-D------YGKW---VMA
-DLIGWDGFPT---Q-----EFKKKLS-----------------------R----HKFG-KA---------------------NF-H--LKDG-----QF
AWSLEKAAGDA-IP-----------------------GFN-------CQKDGGN----EYKN------K-------------------------------
-----DQNEK-KGMRKEKQKKKVKDKSEIQ--------------------------------------VKEKDVKNDEGED-------------------
-----------------------------------------------
>PC_00WCKA
----------------------------------------------------------------------------------------------------
----------------------------MH----IPTLFLSALGL---------------VSIA---------------SAFPSR---------------
--------------------------------------------ISNPEKLFRRLLLRR------LD--TN------ADEDSLRYQPA------------
-------L---------------------------DFDK-DSCYHTAAI---DR--DGVV-N-----------------------K----GLSIHGG---
----------------------------------------------------------------------------------------------------
------ITRDCRDRTRLD-------NANVYTRKRCN----N--------CWCAY-M----------------------Y---E---YY------------
------FETDRTG------------------L----------PWSGHIHDWENVVVFVKN---------------NTIQ-RVVASAH--GKYRHKDNLL-
------------------------LQD---GHPLIVYHK-SFM--ST-HA----L--RFAKDED----------V--KDVEN-D------YGKW---FIA
-DLIGWDGFPT---P-----EFKQKLS-----------------------S----HKFG-KA---------------------NF-H--LTDG-----QF
AWSLEKAAGDA-VP-----------------------GFD-------CQKDGGK----EYKN------K-------------------------------
-----DESEK-KDTRKEKQKKKVKDKGEI-----------------------------------------------------------------------
-----------------------------------------------
>PC_04JD0C
----------------------------------------------------------------------------------------------------
----------------------------------------------------------------------------------------------------
-----------------------------------------E-STIQARAVVPHDSINP------WG--EN-VPGNALGNTLKKFEP-------------
------FI---------------------------HIA--HGCQPYSAV---DG--YGN-T-----------------------SG----GLQ----D--
---TGNPS--------------------------------------------------------------------------------------------
--------AGCRDQS-KG---------QTYVRGGW-----------S-GGRYGI-MY-------------------------A---WY------------
------FPKDQP-------------------I--AGN-----VAGGHRHDWEHVVVWVNNPS-V-A---------NPTLIGAGASGH--GKMKKTTN--P
Q-R-----------------------QG--DRVKVEYYT-TFPT--D-HE----L--QFT-DT----------LG--R--------------------DL
-PMMWYDFLPA---A------SKT----------------------------------------------------------------------------
----------------------------------------------------------------------------------------------------
----------------------------------------------------------------------------------------------------
-----------------------------------------------
>PC_054M9V
----------------------------------------------------------------------------------------------------
----------------------------------------------------------------------------------------------------
-----------------------------------------E-STIQARAVVPHDSINP------WG--EN-VPGNALGNTLKKFEP-------------
------FI---------------------------HIA--HGCQPYSAV---DG--YGN-T-----------------------SG----GLQ----D--
---TGNPS--------------------------------------------------------------------------------------------
--------AGCRDQS-KG---------QTYVRGGW-----------S-GGRYGI-MY-------------------------A---WY------------
------FPKDQP-------------------I--AGN-----VAGGHRHDWEHVVVWVNNPS-V-A---------NPTLIGAGASGH--GKMKKTTN--P
Q-R-----------------------QG--DRVKVEYYT-TFPT--D-HE----L--QFT-DT----------LG--R--------------------DL
-PMMWYDFLPA---A------SK-----------------------------------------------------------------------------
----------------------------------------------------------------------------------------------------
----------------------------------------------------------------------------------------------------
-----------------------------------------------
>PC_031RY7
----------------------------------------------------------------------------------------------------
----------------------------------------------------------------------------------------------------
-------------------------------------------STIQARAVVPHDSINP------WG--EN-VPGNALGNTLKKFEP-------------
------FI---------------------------HIA--HGCQPYSAV---DG--YGN-T-----------------------SG----GLQ----D--
---TGNPS--------------------------------------------------------------------------------------------
--------AGCRDQS-KG---------QTYVRGGW-----------S-GGRYGI-MY-------------------------A---WY------------
------FPKDQP-------------------I--AGN-----VAGGHRHDWEHVVVWVNNPS-V-A---------NPTLIGAGASGH--GKMKKTTN--P
Q-R-----------------------QG--DRVKVEYYT-TFPT--D-HE----L--QFT-DT----------LG--R--------------------DL
-PMMWYDFLPA---A------SKT----------------------------------------------------------------------------
----------------------------------------------------------------------------------------------------
----------------------------------------------------------------------------------------------------
-----------------------------------------------
>PC_05R28O
----------------------------------------------------------------------------------------------------
---------MYFS--------------NAKF----LSILA---------A----AAAV--KGAPI-----------------------------------
----------------------------------------EE-STIQARAVVPHDSINP------WG--EN-VPGNALGNTLKKFEP-------------
------FI---------------------------HIA--HGCQPYSAV---DG--NGN-T-----------------------SG----GLQ----D--
---TGNVS--------------------------------------------------------------------------------------------
--------AGCRDQS-KG---------QTYVRGGW-----------S-GSRYGI-MY-------------------------A---WY------------
------FPKDQP-------------------A--AGN-----VVGGHRHDWEHVVVWVNNPT-V-A---------NPTLIGAAASGH--GSLKKTTN--P
Q-R-----------------------QG--NRLKVEYYV-SFPT--N-----------------------------------------------------
----------------------------------------------------------------------------------------------------
----------------------------------------------------------------------------------------------------
----------------------------------------------------------------------------------------------------
-----------------------------------------------
>PC_04YUU9
----------------------------------------------------------------------------------------------------
-----------------------------MF----FSNTK---------LLYLLATA-------------------------------------------
-------------------------------------------------AAVKGTPIEENNITARTP--EN-VPDGALGNTLREFEP-------------
------YM---------------------------HIA--HGCKPYSAV---DG--YGN-TS-----------------------G----GLQ----D--
---SGDPT--------------------------------------------------------------------------------------------
--------GFCNDPQ-YG---------QTYVRGGW-----------S-GGRYGI-MY-------------------------A---WY------------
------WPKDHP-------------------A--AGN-----LI-NNPEVANPV------------------------LIGAAASGH--GGVSKTTN--P
P-R-----------------------QG--TRPKVEYFV-EFPK--N-HA----L--QFT-NT----------PG--V--------------------DL
-PMI------------------------------------------------------------------------------------------------
----------------------------------------------------------------------------------------------------
----------------------------------------------------------------------------------------------------
-----------------------------------------------
>PC_04LAFF
----------------------------------------------------------------------------------------------------
----------------------------MH----IPTLFLSALGL---------------VSIA---------------SAFPSR---------------
--------------------------------------------ISNPEKLFRRLLLRR------LD--TN------ADEDSLRYQPA------------
-------L---------------------------DFDK-DSCYHTAAI---DR--DGVV-N-----------------------K----GLSIHGG---
----------------------------------------------------------------------------------------------------
------ITCDCRDRTRLD-------NANVYTRKRCN----N--------GWCAY-I----------------------T---------------------
------------G------------------L----------PWSGHIHDWENVVVFVKN---------------NTIQ-RVVASAH--GKYHHKDNLL-
------------------------LQD---GHPLIVYHK-SFM--ST-HA----L--RFAKDED----------V--KDVEN-D------YGKW---VIA
-DLIGWDGIPT---P-----EFKQKLS-----------------------S----HKFG-KA---------------------NF-H--LTDG-----QF
AWSLEKAAGYK--------------------------------------------------N------K-------------------------------
-----DESEE-KDTGKEKQKDKVKDKGKIQ--------------------------------------VKEKNVKNEESEDEEKDGDVN----E------
---------DKGGEKENDTKKDKDEDK--------------------
>PC_03P3SR
----------------------------------------------------------------------------------------------------
----------------------------MH----IPTLFLSALGL---------------VSIA---------------SAFPSR---------------
--------------------------------------------ISNPEKLFRRLLLRR------LD--TN------ADEDSLRYQPA------------
-------L---------------------------DFDK-DSCYHTAAI---DR--DGVV-N-----------------------K----GLSIHGG---
----------------------------------------------------------------------------------------------------
------ITRDCRDRTRLD-------NANVYTRKRCN----N--------GWCAY-I----------------------T---G-----------------
-------------------------------L----------PCSGHIHDWENVVVFVKD---------------NTIQ-RVVASAH--GKYHHKDNLL-
------------------------LQD---GHPLIVYHK-SFM--ST-HA----L--RFAKDED----------V--KDVEN-D------YGKW---VIA
-DLIGWDGFPT---P-----EFKQKLS-----------------------S----HKFG-KA---------------------NF-H--LTDG-----QF
AWSLEKAAGDA-VP-----------------------GFD-------CQKDGGK----EYKN------K-------------------------------
-----DESEK-KDTRKEKQKDKV----------------------------------------------KEKNVKNEESEDEEKDGDAN----E------
---------DKGGEKENDTKKDKDEDK--------------------
>PC_02SETS
----------------------------------------------------------------------------------------------------
-------------------MYIPS--LLLSI--------------------------LGVVSIA---------------WAFPSQISNP-----------
-----------------------------------------------EQLRGSSFASQK------LD--AN------ADEDSLRYQP-------------
------AF---------------------------YFDK-GICKGAKRP---IP--YLSS-R-----------------------P----VNTSVP----
----------------------------------------------------------------------------------------------------
------DGGACVSRSLVS-------KRKVYTRKRCN----N--------GWCAY-M----------------------D---K---PH------------
------LQE-G-----------------------------------------------------------------------------------------
------------------------------HPLMLNYGP-VSH--RS-AV----F--RFANKGH----------V--EKIRK-D------VGEW---VVA
-NLVNWDGSPT---P-----ALNKKLS-----------------------T----HDAR-RK---------------------KF-H--LA-D--E--HF
TEALYEAAGEC-VP-----------------------GFD-------CESGETK----D------MHKE-------------------------R----Q
KKKVKTKDKDKIEEEEKDSDKKFDIKETVKGKDKHEA-------EEKDQTIERG---------KGEVELKKFDIDEDKEDKNDKEDNK----------NN
KENKNDKEDNKN-DKEDNKN-DKEDDKKEEEN---------------
>PC_025DRM
----------------------------------------------------------------------------------------------------
-------------------MYIPS--LLLSI--------------------------LGVVSIA---------------WAFPSQISNP-----------
-----------------------------------------------EQLRGSSFASQK------LD--AN------ADEDSLRYQP-------------
------AF---------------------------YFDK-GICKGAKRP---IP--YLSS-R-----------------------P----VNTSVP----
----------------------------------------------------------------------------------------------------
------DGGACVSRSLVS-------KRKVYTRKRCN----N--------GWCAY-M----------------------Y---E---YE------------
------LAS-GF-------------------------------LCYRKPRWENIVVFVKN---------------NTVQ-HVAASEN--GVYIRRDKP--
---------------------HL-QEG---HPLMLNYGP-VSH--RS-AV----F--RFANKGH----------V--EKIRK-D------VGEW---VVA
-NLVNWDGSPT---P-----ALNKKLS-----------------------T----HDAR-RK---------------------KF-H--LA-D--E--HF
TEALYEAAGEC-VP-----------------------GFD-------CESGETK----D------MHKE-------------------------R----Q
KKKVKTKDKDKIEEEEKDSDKKFDIKETVKGKDKHEA-------EEKDQTIERG---------KGEVELKKFDIDEDKEDKNDKEDNK----------NN
KENKNDKEDNKN-DKEDNKN-DKEDDKKEEEN---------------
>PC_017DXK
----------------------------------------------------------------------------------------------------
-------------------MHIPS--LLLSI--------------------------LGVASIA---------------SAFPSRISKP-----------
-----------------------------------------------ERL-FPRPASQK------LD--AN------ADEDSLRYQP-------------
------AF---------------------------YFDK-SICNHAAAI---DT--NGTA-------------------------------NTGVP----
----------------------------------------------------------------------------------------------------
------NGTACRSRSRLA-------SAKVYTRKRCN----N--------GWCAY-M----------------------Y---D---YH------------
------VRPNDF-------------------------------FCGSRPNWENIVVFVKN---------------NTIQ-HVAASAN--GEYIRRNKP--
---------------------YL-HKS---HPLMVNQGP-LSL--PG-CM----F--RFANKKH----------V--EEVKD-D------LAEW---IIA
-DLVGWDGSPT---P-----ELRKKLS-----------------------S----EQPG-MG---------------------HF-H--LT-D--E--HF
EETLVEAAGEC-VP-----------------------GFD-------CESGETK----D------MHKE-------------------------K----Q
KEKVKAKDKL-------------------------EV-------EEKDQQIESG---------KEKEEDKKFNIKEDKKDKEEDKEDN----------EE
EE-EEEKEKKLN-IKE-NVK-DKG----IE-----------------
>PC_06KM2Y
----------------------------------------------------------------------------------------------------
----------------------------MH----IPSVL----------------FSTLILSTA---------------SAFPTK---------------
--------------------------------------------TSNPERLFPRLLLRK------LD--TN------ADEHSLRFQPA------------
-------L---------------------------DLDR-DSCYHTAAI---DR--DGTV-D-----------------------K----GLSELDG---
----------------------------------------------------------------------------------------------------
-----LLAKDCRDKSRLD-------NANVYTRKRC---------------------------------------------------NN------------
------------------------------------------------GWWAYMYDY------------------YFEA-HRTGSVH--GKYHHRDNPL-
------------------------LQD---GHPLIVYYK-RPM--TT-DG----L--RFAKYKD----------V--KNVKN-R------YWKW---VIV
-DLVGWDRFPT---P-----KFRHKLL-----------------------K----YNYG-KA---------------------RF-H--LADK-----HF
SKGLHKAAGKH-VP-----------------------EFN-------PKKDGRE----EYDH------N-------------------------------
-----REKIN-I-KKGKKDEDKLKDNEVKS--------------------------------------VQGEQKEEEKGEENE-----------------
-----------------------------------------------
>PC_04ZB16
----------------------------------------------------------------------------------------------------
----------------------------MH----IPSVL----------------FSTLILSTA---------------SAFPTK---------------
--------------------------------------------TSNPERLFPRLLLRK------LD--TN------ADEHSLRFQPA------------
-------L---------------------------DLDR-DSCYHTAAI---DR--DGTV-D-----------------------K----GLSELDG---
----------------------------------------------------------------------------------------------------
-----LLAKDCRDKSRLD-------NANVYTRKRC---------------------------------------------------NN------------
------------------------------------------------GWWAYMYDY------------------YFEA-HRTGSVH--GKYHHRDNPL-
------------------------LQD---GHPLIVYYK-RPM--TT-DG----L--RFAKYKD----------V--KNVKN-R------YWKW---VIV
-DLVGWDRFPT---P-----KFRHKLL-----------------------K----YNYG-KA---------------------RF-H--LADK-----HF
SKGLHKAAGKH-VP-----------------------EFN-------PKKDGRE----EYDH------N-------------------------------
-----REKTN-I-KKGKKDEDKLKDNEVKS--------------------------------------VQGEQKEEEKGEENE-----------------
-----------------------------------------------
>PC_0613OY
----------------------------------------------------------------------------------------------------
----------------------------MH----IPSVL----------------FSTLILSTA---------------SAFPTK---------------
--------------------------------------------TSNPERLFPRLLLRK------LD--TN------ADEHSLRFQPA------------
-------L---------------------------DLDR-DSCYHTAAI---DR--DGTV-D-----------------------K----GLSELDG---
----------------------------------------------------------------------------------------------------
-----LLAKDCRDKSRLD-------NANVYTRKRC---------------------------------------------------NN------------
------------------------------------------------GWWAYINDT------------------LRRV---VGSVH--GKYHHRDNPL-
------------------------LQD---GHPLIVYYK-RPM--TT-DG----L--RFAKYKD----------V--KNVKN-R------YWKW---VIV
-DLVGWDRFPT---P-----KFRHKLL-----------------------K----YNYG-KA---------------------RF-H--LADK-----HF
SKGLHKAAGKH-VP-----------------------EFN-------PKKDGRE----EYDH------N-------------------------------
-----REKIN-I-KKGKKDEDKLKDNEVKS--------------------------------------VQGEQKEEEKGEENE-----------------
-----------------------------------------------
>PC_05RNKQ
----------------------------------------------------------------------------------------------------
----------------------------MH----VPSVV----------------FSTLIVSIA---------------SAFPTK---------------
--------------------------------------------ISNRERLFPRLLLRK------LD--TN------ADEDSLRFQPA------------
-------L---------------------------DFDR-DSCYHTAAF---DR--DGTV-N-----------------------K----GFSEWGG---
----------------------------------------------------------------------------------------------------
-----LLAKDCGEKSRLD-------NANVYTRKYD---------------------------------------------------YY------------
------FEADRKG------------------D----------STSGHRHDWENVVVFIRN---------------DTIR-RVVGSVH--GKYHHRDNPP-
------------------------LQD---GHPLIVYYK-RPM--TT-HG----L--QFAKDKN----------L--KKVEN-Y------YGEG---VIA
-DLIGWDRFPT---E-----KFRNKLS-----------------------K----YDYR-RA---------------------RF-H--LAYK-----KF
LKSLHKTAGKY-VP-----------------------GFN-------PNKDGGE----EYNL------N-------------------------------
-----PEKIN-I-RKGKKNKDKVEDKKVKS--------------------------------------IKGDNKEEDKGEEKKADDDSK----KRIN-IK
KEKENDKEKVEGEEKEEEKEKDKDK----------------------
>PC_04LRW6
----------------------------------------------------------------------------------------------------
----------------------------------------------------------------------------------------------------
-------------------------------------------------------------------------------MDIATIAP-------------
------VF---------------------------DFDK-DGCLPSAAI---SR--AGAQ-N-----------------------G----GLKTTG----
----------------------------------------------------------------------------------------------------
-----SLGGGCRKSDFMA-------YSNTYHRATCADSEGK--------KYCAH-F----------------------Y---S---LY------------
------FQKDQV-------------------I--AGLD-----SFGHRHDIESVSIWTTN---------------GAIT-HVGASAH--GDMNTRAFSD-
---------------------ID-KQD---GHAKIVYHK-DGI--QT-HA----F--RFSKSGE--------------KAEN-S------YDTF---VTP
-PIVDWDRMVG---DGLDNAAMRDKLN-----------------------G----FNFG-SA---------------------HF-P--IL-D--G--DF
LRNVNDAKPEG-YP-----------------------TFT-------SLTA-------------------------------------------------
----------------------------------------------------------------------------------------------------
-----------------------------------------------
>PC_034PEY
----------------------------------------------------------------------------------------------------
---------MPSLT--------------------------------------------------------------------------------------
-----------------YMLTLAALASAAL---------------------ASDFPSLD------QA--LP------QAINILSTAA-------------
------VF---------------------------DFDT-DGCLPSAAV---SR--SGAQ-N-----------------------G----GLKPTG----
----------------------------------------------------------------------------------------------------
-----SITGGCRRADFMS-------YSNTYHRYACIADGGS--------TYCAH-Y----------------------Y---A---LY------------
------FLKDQA-------------------T--V--L-----GGGHRHDIEHAVVWTKD---------------GVVT-HGGYSAH--GDLHNAEAST-
---------------------LD-QQN---GHLKFVYHK-DGV--TT-HA----M--RFAKSDE--------------VAEN-S------YGTF---VTP
-PVVSWFTMKG---DGIDNARMRQLVN-----------------------G----FDFG-SA---------------------HF-P--IL-D--G--DI
LNQINKFKPDG-YP-----------------------TFT-------QASVDNS----L-----------------------------------------
----------------------------------------------------------------------------------------------------
-----------------------------------------------
>PC_00ZNZD
----------------------------------------------------------------------------------------------------
----------------------------------------------------------------------------------------------------
------------------MKFLTALTILAAA---------------ASTARAANFASLD------EA--LN------PVHDIASIAP-------------
------VF---------------------------DFDG-DGCFPGAAI---SR--EGAQ-N-----------------------P----GLDSAS----
----------------------------------------------------------------------------------------------------
-----WSVEECRRPDFLK-------YSNTYHRGVCTDANGK--------MYCAH-F----------------------Y---C---LY------------
------FQKDQA-------------------L-----I-----AGGHRHDVEHVAVWTTD---------------GTVT-HVGASAH--GKTKNSPIAD-
---------------------LD-KQD---GHVKIVYHQ-DDG--LT-NA----L--RFSKKGE--------------KAEN-P------YDTF---VTP
-PIVDWYYMVG---DGLSNEDLKAKLN-----------------------G----FDFG-SA---------------------HF-P--IL-D--G--DF
YRNVNEARPEG-YP-----------------------AVG-------VSQ--------------------------------------------------
----------------------------------------------------------------------------------------------------
-----------------------------------------------
>PC_03I51E
----------------------------------------------------------------------------------------------------
-----------MLS--------------------------------------------------------------------------------------
-----------------GKKTIMAISILCV----------------AFSAHADNFSKLD------QA--LP------SGINALAIAP-------------
------VF---------------------------DFDS-DGCLPSAGF---SR--GGVQ-N-----------------------G----GLKPTG----
----------------------------------------------------------------------------------------------------
-----SLTGGCRWGNFLE-------SSNTLHRYACVDSGGS--------RYCGS-F----------------------Y---A---LY------------
------FLKDQV-------------------L--GG-L-----NTGHRHDWEHVAIWTKN---------------GAVT-HGSFSAH--GKLTTEAAAN-
---------------------ID-KQG---GRLKFVYHK-DGA--LT-HA----F--RFAKTNE--------------QAEN-P------YGNF---VTP
-DIVSWYAMSG---DGISNEELRNRLN-----------------------A----FDYG-SA---------------------SI-P--LK-D--S--NF
LTNLNNGRPAG-YP-----------------------EFT-------AASLTAS----K-----------------------------------------
----------------------------------------------------------------------------------------------------
-----------------------------------------------
>PC_04P6CZ
----------------------------------------------------------------------------------------------------
------------------MRRV--SLPLVAF-----------------G-ALG------GAQSI---------------QEFPRNGSGLTSTQ-------
-----------------AIYQDGTVYIL---TEP-----VSANGLCDD-KDFDAEPPLP------LP--AR------FTALDKMWQP-------------
------AV---------------------------DFDT-DSCYNVPAI---GM--DGHI-D-----------------------R----GRSRHE----
----------------------------------------------------------------------------------------------------
-----SNTEGCRDEFDLD-------HSNVYSRQRCN----N--------GWCAY-V----------------------Y---D---YF------------
------FEKDIG-------------------D---------RICIGHQYDWEHIIVWTKD---------------GKPV-FGAASAH--GGYDARLWDD-
--------------------IPK-QG----THVKVVYNK-DGL-IGT-HY----F--RWSKGKT----------D--EPPEN-H------KGVW---WLS
-DLLSWNGFPN---V-----GLRNSLS-----------------------A----WDFG-AA---------------------TM-A--IRDD-----TL
AGNLKKSVDAI-RRKLP------------------SFKFD-------FNLDD-G--------SPGYP---------------------------------
----------------------------------------------------------------------------------------------------
-----------------------------------------------
>PC_02VTT7
----------------------------------------------------------------------------------------------------
-----------MKTG---SLFV--KAAVMAI-----------------LSLGH------CQSYA---------------PVYPRDTAATAVRPV------
----LD------AATYNYTVFEGGVFRV---LSE-----QAAQGLCDD-HDTDANPPDP------LP--PR------STELDKMWQP-------------
------SM---------------------------DFDT-DSCYNVPAI---GP--NGHI-D-----------------------R----GRSRHE----
----------------------------------------------------------------------------------------------------
-----SNTEGCRDEYDLD-------HSNVYSRQRCN----N--------GWCAY-L----------------------Y---D---YF------------
------FEKDIG-------------------D---------RICIGHQYDWEHVVVWTKD---------------GKPR-FGAVSQH--GGWDARLWQD-
--------------------IPL-DGE---THVKAVYNK-DGL-IGT-HY----M--RWSKGAT----------D--EPPEN-H------KGVW---WRS
-DLISWNGFPD---Q-----ELRDNLT-----------------------A----YDFG-DA---------------------TM-A--IRDD-----QF
AWQLERSVSGI-KSKLG------------------DFVFD-------FNKDD-G--------SPGVPAT-------------------------SS----
----------------------------------------------------------------------------------------------------
-----------------------------------------------
>PC_024DEK
----------------------------------------------------------------------------------------------------
-----------MKTG---SLFV--KAAVMAT-----------------LSLGH------CQSYA---------------PVYPRDTAATAVRPV------
----LD------AATYNYTVFEGGVFRV---LSE-----QAAQGLCDD-HDTDANPPDP------LP--PR------STELDKMWQP-------------
------SM---------------------------DFDT-DSCYNVPAI---GP--NGHI-D-----------------------R----GRSRHE----
----------------------------------------------------------------------------------------------------
-----SNTEGCRDEYDLD-------HSNVYSRQRCN----N--------GWCAY-L----------------------Y---D---YF------------
------FEKDIG-------------------D---------RICIGHQYDWEHVVVWTKD---------------GKPR-FGAVSQH--GGWDARLWQD-
--------------------IPL-DGE---THVKAVYNK-DGL-IGT-HY----M--RWSKGAT----------D--EPPEN-H------KGVW---WRS
-DLISWNGFPD---Q-----ELRDNLT-----------------------A----YDFG-DA---------------------TM-A--IRDD-----QF
AWQLERSVSGI-KSKLG------------------DFVFD-------FNKDD-G--------SPGVPAT-------------------------SS----
----------------------------------------------------------------------------------------------------
-----------------------------------------------
>PC_03JTTZ
----------------------------------------------------------------------------------------------------
-------------------MRN--LLHLVV------------------I-PGA------LALSA---------------TRPPPTTQPPTGNASMNT---
----AF------NAT-FTIEGHPDLVVPP-ESID-----AVVQGLCDD-NGFDENPPPP------LP--QR------ATAADLKWQP-------------
------AL---------------------------DFDT-DSCYNVPAI---GP--DGHI-D-----------------------K----GRSRHE----
----------------------------------------------------------------------------------------------------
-----TNTEGCRDEYDLD-------HSNVYSRQRCN----N--------GWCAY-L----------------------Y---D---YF------------
------FEKDIG-------------------D---------RICIGHQYDWEHLQVWTKD---------------GEPQ-FGCASAH--GKYDARLWKD-
--------------------IPK-EG----THMKAVYNK-DGA-IGT-HY----F--RFSKGAG----------D--EPPEN-H------KGIW---WKS
-ALISYNGFPN---V-----GLRDKLV-----------------------A----YDFG-AA---------------------NI-A--FSDA-----AL
PGNLEGCASRI-KDKFK------------------DFKFD-------YRLDV-G--------SPGNP---------------------------------
----------------------------------------------------------------------------------------------------
-----------------------------------------------
>PC_022DS4
----------------------------------------------------------------------------------------------------
-------------------MRN--LLHLVV------------------I-PGA------LALSA---------------TRPPPTTQPPTRNASMNT---
----AF------NAT-FTIEGHPDLVVPP-ESID-----AVAQGLCDD-NGFDENPPPP------LP--QR------ATAADLKWQP-------------
------AL---------------------------DFDT-DSCYNVPAI---GP--DGHI-D-----------------------K----GRSRHE----
----------------------------------------------------------------------------------------------------
-----TNTEGCRDEYDLD-------HSNVYSRQRCN----N--------GWCAY-L----------------------Y---D---YF------------
------FEKDIG-------------------D---------RICIGHQYDWEHLQVWTKD---------------GEPQ-FGCASAH--GKYDARLWKD-
--------------------IPK-EG----THMKAVYNK-DGA-IGT-HY----F--RFSKGAG----------D--EPPEN-H------KGIW---WKS
-ALISYNGFPN---V-----GLRDKLV-----------------------A----YDFG-AA---------------------NI-A--FSDA-----AL
PGNLEGCASRI-KDKFK------------------DFKFD-------YGLDV-G--------SPGNP---------------------------------
----------------------------------------------------------------------------------------------------
-----------------------------------------------
>PC_03KIKX
----------------------------------------------------------------------------------------------------
-------------------MHT--MRSLFV------------------I-PGA------LALAT---------------RQFPTR----------NL---
----AL------NDS-LTVQGHPDLVVPP-GSRQ-----AVIQGLCDD-KGFDENPPPP------LP--QR------ATAEDLKFQP-------------
------AL---------------------------DFDT-DSCYNVPAI---GP--DGHI-D-----------------------Q----GRSRHE----
----------------------------------------------------------------------------------------------------
-----TNTEGCRDEYDLD-------HSNVYSRQRCN----N--------GWCAY-L----------------------Y---D---YF------------
------FEKDIG-------------------D---------RICIGHQYDWEHLQVWTRN---------------GVPQ-FGCVSAH--GKYDARLWKD-
--------------------IPK-EG----NHMKAVYNK-DGA-IGT-HY----F--RFSMGAG----------D--EPPEN-H------KHVW---WKS
-ALISYNGFPR---V-----ELRDKLV-----------------------A----YDFG-AA---------------------DI-A--ISDA-----AF
AWNLESCAGKM-KSQFG------------------DFAFD-------YNLDD-G--------SPGTPV--------------------------------
----------------------------------------------------------------------------------------------------
-----------------------------------------------
>PC_05P4ZK
----------------------------------------------------------------------------------------------------
-------------------MHT--IRSLFV------------------I-PGA------LALAT---------------RQFPTR----------NL---
----AL------NDT-FTVQGHPDLVVPP-GSRQ-----AVIQGLCDD-KGFDENPPPP------LP--QR------ATAEDLKFQP-------------
------AL---------------------------DFDT-DSCYNVPAI---GP--DGHI-D-----------------------Q----GRSRHE----
----------------------------------------------------------------------------------------------------
-----TNTEGCRDEYDLD-------HSNVYSRQRCN----N--------GWCAY-L----------------------Y---D---YF------------
------FEKDIG-------------------D---------RICIGHQYDWEHLQVWTRN---------------GVPQ-FGCVSAH--GKYDARLWKD-
--------------------IPK-EG----NHMKAVYNK-DGA-IGT-HY----F--RFSMGAG----------D--EPPEN-H------KHVW---WKS
-ALISYNGFPR---V-----ELRDKLV-----------------------A----YDFG-AA---------------------DI-A--ISDA-----AF
AWNLESCAGKM-KAQFG------------------DFAFD-------YNLDD-G--------SPGTPV--------------------------------
----------------------------------------------------------------------------------------------------
-----------------------------------------------
>PC_06ZREB
----------------------------------------------------------------------------------------------------
-------------------MHT--IRSLFV------------------I-PGA------VALAT---------------RQFPTR----------NL---
----AL------NDT-FTVQGHPDLVVPP-GSRQ-----AVIQGLCDD-KGFDENPPPP------LP--QR------ATAEDLKFQP-------------
------AL---------------------------DFDT-DSCYNVPAI---GP--DGHI-D-----------------------Q----GRSRHE----
----------------------------------------------------------------------------------------------------
-----TNTEGCRDEYDLD-------HSNVYSRQRCN----N--------GWCAY-L----------------------Y---D---YF------------
------FEKDIG-------------------D---------RICIGHQYDWEHLQVWTRN---------------GVPQ-FGCVSAH--GKYDARLWKD-
--------------------IPK-EG----NHMKAVYNK-DGA-IGT-HY----F--RFSMGAG----------D--EPPEN-H------KHVW---WRS
-ALISYNGFPR---V-----ELRDKLV-----------------------A----YDFG-AA---------------------DI-A--ISDA-----AF
AWNLESCAGKM-KAQFG------------------DFAFD-------YNLDD-G--------SPGTPV--------------------------------
----------------------------------------------------------------------------------------------------
-----------------------------------------------
>PC_00FN2C
----------------------------------------------------------------------------------------------------
-------------------MHT--TRSLFV------------------I-PGA------LALAT---------------RQFPTR----------NL---
----AL------NDT-FTIQGHPDLVVPP-GSRQ-----AVIQGLCDD-RGFDENPPPP------LP--QR------ATAEDLKFQP-------------
------AL---------------------------DFDT-DSCYNVPAI---GP--DGHI-D-----------------------Q----GRSRHE----
----------------------------------------------------------------------------------------------------
-----TNTEGCRDEYDLD-------HSNVYSRQRCN----N--------GWCAY-L----------------------Y---D---YF------------
------FEKDIG-------------------D---------RICIGHQYDWEHLQVWTRN---------------GVPQ-FGCVSAH--GKYDARLWKD-
--------------------IPK-EG----NHMKAVYNK-DGA-IGT-HY----F--RFSMGAG----------D--EPPEN-H------KHVW---WKS
-ALISYNGFPR---V-----ELRDKLV-----------------------A----YDFG-AA---------------------DI-A--ISDA-----AF
AWNLESCAGKM-KGQFG------------------DFAFD-------YNLDD-G--------SPGTPV--------------------------------
----------------------------------------------------------------------------------------------------
-----------------------------------------------
>PC_05VR51
----------------------------------------------------------------------------------------------------
-------------------MHS--LRSLFV------------------I-PGA------LALAT---------------RQFPTK----------SL---
----AL------NDT-LTVQGHPDLVVPP-ESRE-----AVIQGLCDD-GGFDENPPPP------LP--QR------ATAEDLKFQP-------------
------AL---------------------------DFDT-DSCYNVPAI---GP--DGHI-D-----------------------Q----GRSRHE----
----------------------------------------------------------------------------------------------------
-----TNTEGCRDEYDLD-------HSNVYSRQRCN----N--------GWCAY-L----------------------Y---D---YF------------
------FEKDVG-------------------D---------RICIGHQYDWEHLQVWTRD---------------GVPQ-FGCASAH--GKYDARLWKD-
--------------------IPK-EG----NHMKAVYNK-DGA-IGT-HY----F--RFSMGAG----------D--EPPEN-H------KHVW---WRS
-ALISYNGFPR---V-----ELRDKLV-----------------------A----YDFG-AA---------------------DI-A--ISDA-----AF
AWNLESCAGRM-KDQFG------------------DFAFD-------YNLDD-G--------SPGTPI--------------------------------
----------------------------------------------------------------------------------------------------
-----------------------------------------------
>PC_03DAV5
----------------------------------------------------------------------------------------------------
------------MHR---ALLI--AIAGIN------------------A-LST------KSQG-----------------------------ASLET---
----LD------NVT-FTIKGHPDLIVPP-ESLD-----AVSQGLCDD-KGFDANPPPP------LP--QR------ATANDLKWQP-------------
------AL---------------------------DFDT-DSCYNVPAI---GP--DGHI-D-----------------------Q----GRSRHE----
----------------------------------------------------------------------------------------------------
-----TNTEGCRDEYDLD-------HGNVYSRQRCN----N--------GWCAY-L----------------------Y---D---YF------------
------FEKDIG-------------------D---------RICIGHQYDWEHLQVWTRN---------------GEPQ-FGCASAH--GKYKARLWKD-
--------------------LPK-EG----THMKAVYNK-DGL-IGT-HY----F--RFSKGAG----------D--EPPEN-H------KHVW---WRS
-SLVSWNGFPT---L-----HLRSKLM-----------------------A----YDFG-AA---------------------DI-A--LSDA-----AF
PKNLEQCAGQI-KHKFA------------------DFKFD-------YTRDE-G--------SPGSP---------------------------------
----------------------------------------------------------------------------------------------------
-----------------------------------------------
>PC_010J8C
----------------------------------------------------------------------------------------------------
------------------------MRSLFV------------------I-PGA------LALAT---------------RQFPTR----------NL---
----AL------NDS-LTVQGHPDLVVPP-GSRQ-----AVIQGLCDD-KGFDENPPPP------LP--QR------ATAEDLKFQP-------------
------AL---------------------------DFDT-DSCYNVPAI---GP--DGHI-D-----------------------Q----GRSRHE----
----------------------------------------------------------------------------------------------------
-----TNTEGCRDEYDLD-------HSNVYSRQRCN----N--------GWCAY-L----------------------Y---D---YF------------
------FEKDIG-------------------D---------RICIGHQYDWEHLQVWTRN---------------GVPQ-FGCVSAH--GKYDARLWKD-
--------------------IPK-EG----NHMKAVYNK-DGA-IGT-HY----F--RFSMGAG----------D--EPPEN-H------KHVW---WKS
-ALISYNGFPR---V-----ELRDKLV-----------------------A----YDFG-AA---------------------DI-A--ISDA-----AF
AWNLESCAGKM-KSQFG------------------DFAFD-------YNLDD-G--------SPGTPV--------------------------------
----------------------------------------------------------------------------------------------------
-----------------------------------------------
>PC_03QGUE
----------------------------------------------------------------------------------------------------
------------------------MRSLFV------------------I-PGA------LALAT---------------RQFPTK----------IL---
----AL------NDT-FTVQGHPDLVVPP-GSRQ-----AVIQGLCDD-KGFDENPPPP------LP--QR------ATAEDLKFQP-------------
------AL---------------------------DFDT-DSCYNVPAI---GP--DGHI-D-----------------------Q----GRSRHE----
----------------------------------------------------------------------------------------------------
-----TNTEGCRDEYDLD-------HSNVYSRQRCN----N--------GWCAY-L----------------------Y---D---YF------------
------FEKDIG-------------------D---------RICIGHQYDWEHLQVWTRN---------------GVPQ-FGCVSAH--GKYDARLWKD-
--------------------IPK-EG----NHMKAVYNK-DGA-IGT-HY----F--RFSMGAG----------D--EPPEN-H------KHVW---WRS
-ALISYNGFPR---V-----ELRDKLV-----------------------A----YDFG-AA---------------------DI-A--ISDA-----AF
AWNLESCAGKM-KAQFG------------------DFAFD-------YNLDD-G--------SPGTPV--------------------------------
----------------------------------------------------------------------------------------------------
-----------------------------------------------
>PC_0242OB
----------------------------------------------------------------------------------------------------
-------------------------MARRLV-----------------LCAAL------IAAAV-----------------LAAD---------------
-------------------------GPPR-LSVE-----PSAQGLCDDGKDSDENPPSP------LP--QR------ATAADLKWQP-------------
------AL---------------------------DFDT-DSCYNVPAI---GP--DGHV-D-----------------------R----GRSRRE----
----------------------------------------------------------------------------------------------------
-----TNTEGCRDERDLD-------RGNVYARQRCN---AN--------GWCAH-T----------------------Y---D---YF------------
------FEKDVG-------------------D---------RICIGHRYDWEHLVVWTRH---------------GVPR-MAAASAH--GRYNARLWDE-
--------------------IPK-HEG---THVKAVYNK-DGA-IGT-HY----F--RWSNGDR----------D--EPPEN-H------KRQW---WRS
-ALVSWNGFPS---V-----ALRDKLA-----------------------A----HDFG-AA---------------------HM-A--ITDA-----SL
AGNLRASVKDV-RGRVP------------------DFAFD-------FDRDEAG--------SPGNP---------------------------------
----------------------------------------------------------------------------------------------------
-----------------------------------------------
>PC_05K5B4
----------------------------------------------------------------------------------------------------
------------------------MPAISKMTGAVSCLAL---------ILLS-----------------------------------------------
-----------------SPSLAAVLP--PKGPN-----------LTVRDDSSPLRPIE--------G--DR------AQALEFKFQP-------------
------LL---------------------------DFDT-DSCYNVPAI---DP--DGNI-S-----------------------E----GLEPTG----
----------------------------------------------------------------------------------------------------
------DIAKCRQSSVLD-------NSNVYVRGRCN----R--------GWCAF-V----------------------Y---S---YF------------
------FQMDWA-------------------A--GWPFG----KWNHRYDWENVIVWAKQ---------------GEPQ-TIAVSCH--GDYTSREVMN-
---VLMAQSPAEFPLPNWDWLPT-DTP---THPKVVFHK-DGL--RT-HC----F--RFASGSD----------E---PVEN-D------KGVW---IRG
-GLLGWGDYNP---E------LRDKLT-----------------------A----FDFG-GA---------------------HL-A--WHTE--D--DF
TKQLVKSMPQA-AR-DD--------------------EFD-------CAYDDYA-------GFPGIPKQ---------------------------D---
----------------------------------------------------------------------------------------------------
-----------------------------------------------
>PC_03PUSD
----------------------------------------------------------------------------------------------------
------------------------MPATSKVAETVLCLGL---------ALLS-----------------------------------------------
-----------------SPSLTAALP--HNNPS-----------LAVRDDSSPLRPIQ--------G--DR------AQAFEFKFQP-------------
------LL---------------------------DFDT-DSCYNVPAI---DP--DGNI-S-----------------------E----GLEPTS----
----------------------------------------------------------------------------------------------------
------DVSECRQASTLD-------NSNVYVRGRCN----R--------GWCAF-V----------------------Y---S---YF------------
------FQMDWA-------------------A--GWPFG----KWNHRYDWENVIVWAKQ---------------GEPQ-TVAVSCH--GDYDSREVMN-
---VLMAESPAEYPLPDWSWLPA-DKP---THPKVVFHK-DNV--RT-HC----F--RFAKGSD----------E---PVEN-D------KGVW---IRG
-GLLGWSDYDP---K------LRDKLT-----------------------G----FDFG-GA---------------------HL-A--WHTE--E--DF
TKQLIKSMPQA-AR-DD--------------------EFD-------CAYDDYD-------LFPGIPKQ---------------------------D---
----------------------------------------------------------------------------------------------------
-----------------------------------------------
>PC_024Z7L
----------------------------------------------------------------------------------------------------
------------------------MPAISKMTGAVSCLAL---------ILLS-----------------------------------------------
-----------------SPSLAAVLP--PKGPN-----------LTIRDDASPLRPIE--------G--DR------AQALEFKFQP-------------
------LL---------------------------DFDT-DSCYNVPAI---DP--DGNI-S-----------------------E----GLEPTG----
----------------------------------------------------------------------------------------------------
------DVSKCRQSSVLD-------NSNVYVRGRCN----R--------GWCAF-V----------------------Y---S---YF------------
------FQMDWA-------------------A--GWPFG----KWNHRYDWENVIVWAKQ---------------GEPQ-TIAVSCH--GDYTSREVMN-
---VLMAESPAEFPLPNWDWLPA-DTP---THPKVVFHK-DGL--RT-HC----F--RFASGSD----------E---PVEN-D------KGVW---IRG
-GLLGWGDYNP---E------LRDKLT-----------------------A----FDFG-GA---------------------HL-A--WHTK--D--DF
TKQLVRTMPQA-AR-DD--------------------EFD-------CAYDDYA-------GFPGIPKQ---------------------------D---
----------------------------------------------------------------------------------------------------
-----------------------------------------------
>PC_06T1NM
----------------------------------------------------------------------------------------------------
------------------------MPAISKMTGAVSCLAL---------ILLS-----------------------------------------------
-----------------SPSLAAVLP--PKGPN-----------LTVRDDASPLRPIE--------G--DR------AQALEFKFQP-------------
------LL---------------------------DFDT-DSCYNVPAI---DP--DGNI-S-----------------------E----GLEPTG----
----------------------------------------------------------------------------------------------------
------DVSKCRQSSVLD-------NSNVYVRGRCN----R--------SWCAF-V----------------------Y---S---YF------------
------FQMDWA-------------------A--GWPFG----KWNHRYDWENVIVWAKQ---------------GEPQ-TIAVSCH--GDYTSREVMN-
---VLMAESPAEFPLPNWDWLPA-DTP---THPKVVFHK-DGL--RT-HC----F--RFASGSD----------E---PVEN-D------KGVW---IRG
-GLLGWGDYNP---E------LRDKLT-----------------------A----FDFG-GA---------------------HL-A--WHTE--D--DF
TKQLVKSMPQA-AR-DD--------------------EFD-------CAYDDYA-------GFPGIPKQ---------------------------D---
----------------------------------------------------------------------------------------------------
-----------------------------------------------
>PC_04DR0G
----------------------------------------------------------------------------------------------------
------------------------------MTGAVSCLAL---------ILLS-----------------------------------------------
-----------------SPSLAAVLP--PKGPN-----------LSVREDASPLRPIE--------G--DR------AQALEFKFQP-------------
------LL---------------------------DFDT-DSCYNVPAI---DP--DGNI-S-----------------------E----GLEPTG----
----------------------------------------------------------------------------------------------------
------DVSKCRQSSVLD-------NSNVYVRGRCN----R--------GWCAF-V----------------------Y---S---YF------------
------FQMDWA-------------------A--GWPFG----KWNHRYDWENVIVWAKQ---------------GEPQ-TIAVSCH--GDYTSREVMN-
---VLMAESPAESPLPNWDWLPA-DTP---THPKVVFHK-DGL--RT-HC----F--RFASGSD----------E---PVEN-V------KGVW---IRG
-GLLGWGDYNP---E------LRDKLT-----------------------A----FDFG-GA---------------------HL-A--WHTE--D--DF
TKQLVKSMPQA-AR-DD--------------------EFD-------CAYDDYA-------GFPGIPKQ---------------------------D---
----------------------------------------------------------------------------------------------------
-----------------------------------------------
>PC_00LP33
----------------------------------------------------------------------------------------------------
------------------------------MTGAVSCLAL---------ILLS-----------------------------------------------
-----------------SPSLAAVLP--PKGPN-----------LTVRDDASPLRPIE--------G--DR------AQALEFKFQP-------------
------LL---------------------------DFDT-DSCYNVPAI---DP--DGNI-S-----------------------E----GLEPTG----
----------------------------------------------------------------------------------------------------
------DVSKCRQSSVLD-------NSNVYVRGRCN----R--------SWCAF-V----------------------Y---S---YF------------
------FQMDWA-------------------A--GWPFG----KWNHRYDWENVIVWAKQ---------------GEPQ-TIAVSCH--GDYTSREVMN-
---VLMAESPAEFPLPNWDWLPA-DTP---THPKVVFHK-DGL--RT-HC----F--RFASGSD----------E---PVEN-D------KGVW---IRG
-GLLGWGDYNP---E------LRDKLT-----------------------A----FDFG-GA---------------------HL-A--WHTE--D--DF
TKQLVKSMPQA-AR-DD--------------------EFD-------CAYDDYA-------GFPGIPKQ---------------------------D---
----------------------------------------------------------------------------------------------------
-----------------------------------------------
>PC_03U2OH
----------------------------------------------------------------------------------------------------
-------------------MLYSKMLTLRNI-AVVTAMVL---------SVPS-----------------------------------------------
-----------------TASAMRRQN--NSSRI-----------LS---ESQALEPIVD------GH--DF------AYYFQVKFQP-------------
------LV---------------------------DFDT-DSCYSVPAM---TI--DGTP-S-----------------------E----GLSPSD----
----------------------------------------------------------------------------------------------------
------DVGPCRPRSALD-------RTNVYVRGRCN----R--------GWCAF-V----------------------Y---A---YY------------
------FQMDWA-------------------W--SWPVS----GYNHRHDWEHVVVWAKE---------------GKVR-GVSVSQH--GGYENRVAED-
-QRLRFDYTPKEFPYPAWDPMPT-SVA---MHPKVVFHK-DGA--RT-HC----F--RFAKDSD----------DY-EGQEN-E------RGVW---IRG
-GLISMLLMPS---D------WQEKFR-----------------------S----QDWG-SA---------------------HM-A--WANE--D--DF
TGHLVKSMPQE-AR-DE--------------------GFD-------CAYDENP-------ALKGFPMD---------------------------W--K
KWD-------------------------------------------------------------------------------------------------
-----------------------------------------------
>PC_06IW3Y
----------------------------------------------------------------------------------------------------
------------------------MLFLQNI-AVVTAMVL---------SVPS-----------------------------------------------
-----------------TASVMRRQN--NSSR--------------ILSESPALEPIVN------GH--DF------AYYFEVKFQP-------------
------LV---------------------------DFDT-DSCYSVPAM---TM--DGTA-S-----------------------E----GLSPSD----
----------------------------------------------------------------------------------------------------
------DVGPCRPRSALD-------RTNVYVRGRCN----R--------GWCAF-V----------------------Y---A---YY------------
------FQMDWA-------------------W--SWPVS----GYNHRHDWEHVVVWAKE---------------GKVR-GVSVSQH--GGYESRVAED-
-QRLRFDYTPKEFPYPAWDPMPT-SVA---MHPKVVFHK-DGA--RT-HC----F--RFAKDSD----------DY-EGQEN-E------RGIW---IRG
-GLVSMLLMPS---D------WQDKFR-----------------------S----HGWG-SA---------------------HM-A--WANE--D--DF
TGHLVKSMPQE-AR-DD--------------------GFD-------CAYDENP-------ALKGFPMD---------------------------W--K
KWD-------------------------------------------------------------------------------------------------
-----------------------------------------------
>PC_05W2M9
----------------------------------------------------------------------------------------------------
------------------------MLFLRNI-AVVTAMVL---------SVPS-----------------------------------------------
-----------------TASVMRRQN--NSSR--------------ILSESPALEPIVN------GH--DF------AYYFEVKFQP-------------
------LV---------------------------DFDT-DSCYSVPAM---TM--DGTA-S-----------------------E----GLSPSD----
----------------------------------------------------------------------------------------------------
------DVGPCRPRSALD-------RTNVYVRGRCN----R--------GWCAF-V----------------------Y---A---YY------------
------FQMDWA-------------------W--SWPVS----GYNHRHDWEHVVVWAKE---------------GKVR-GVSVSQH--GGYESRVAED-
-QRLRFDYTPKEFPYPAWDPMPT-SVA---MHPKVVFHK-DGA--RT-HC----F--RFAKDSD----------DY-EGQEN-E------RGIW---IRG
-GTVSMLLMPS---D------WQDKFR-----------------------S----HGWG-SA---------------------HM-A--WANE--D--DF
TGHLVKSMPQE-AR-DD--------------------GFD-------CAYDENP-------ALKGFPMD---------------------------W--K
KWD-------------------------------------------------------------------------------------------------
-----------------------------------------------
>PC_01FBQF
----------------------------------------------------------------------------------------------------
------------------------MLFLRNI-AVVTAMVL---------SVPS-----------------------------------------------
-----------------TASVMRRQN--NSSR--------------ILSESPALEPIVN------GH--DF------AYYFEVKFQP-------------
------LV---------------------------DFDT-DSCYSVPAM---TM--DGTA-S-----------------------E----GLSPSD----
----------------------------------------------------------------------------------------------------
------DVGPCRPRSALD-------RTNVYVRGRCN----R--------GWCAF-V----------------------Y---A---YY------------
------FQMDWA-------------------W--SWPVS----GYNHRHDWEHVVVWAKE---------------GKVR-GVSVSHH--GGYKSRVAED-
-QRLRFDYTPKEFPYPAWDPMPT-SVA---MHPKVVFHK-DGA--RT-HC----F--RFAKDSD----------DY-EGQEN-E------RGIW---IRG
-GLVSMLLMPS---D------WQDKFR-----------------------S----HDWE-SA---------------------HM-A--WANE--D--DF
TGHLVKSMPQE-AR-DD--------------------GFD-------CAYDENP-------ALKGFPMD---------------------------W--K
KWD-------------------------------------------------------------------------------------------------
-----------------------------------------------
>PC_02JDY5
----------------------------------------------------------------------------------------------------
------------------------MLSLRNI-AVVTAMVL---------SVPS-----------------------------------------------
-----------------TASVMRRQS--NSSR--------------ILSDSQALEPIVG------GH--DF------AYYFEVKFQP-------------
------LV---------------------------DIDT-DSCYSVPAM---TM--DGTA-S-----------------------E----GLSPSD----
----------------------------------------------------------------------------------------------------
------DVGPCRPRSALD-------RSNVYVRGRCN----R--------GWCAF-V----------------------Y---A---YY------------
------FQMDWA-------------------W--SWPVS----SYNHRHDWEHVVVWAKE---------------GKVR-GVSVSQH--GGYENRVAED-
-QRLRFDYTPKEFPYPAWDPMPT-SVA---MHPKVVFHK-DGA--RT-HC----F--RFAKDSD----------DY-EGQEN-E------RGVW---IRG
-GLISMLLMPS---D------WQEKFR-----------------------S----QNWG-SA---------------------HM-A--WANE--E--DF
TGHLVKSMPQE-AR-DD--------------------GFD-------CAYDENP-------ALKGFPMD---------------------------W--K
KWD-------------------------------------------------------------------------------------------------
-----------------------------------------------
>PC_06JDZ9
----------------------------------------------------------------------------------------------------
------------------------MLFLRNI-AVVTAMVL---------SVPS-----------------------------------------------
-----------------TASVMRRQN--NSSR--------------ILSESPALEPIVN------GH--DF------AYYFEVKFQP-------------
------LV---------------------------DFDT-DSCYSVPAM---TM--DGTA-S-----------------------E----GLSPSD----
----------------------------------------------------------------------------------------------------
------DVGPCRPRSALD-------RTNVYVRGRCN----R--------GWCAF-V----------------------Y---A---YY------------
------FQMDWA-------------------W--SWPVS----SYNHRHDWEHVVVWAKE---------------GKVR-GVSVSQH--GGYESRVAED-
-QRLRFDYTPKEFPYPAWDPMPT-SVA---MHPKVVFHK-DGA--RT-HC----F--RFAKDSD----------DY-EGQEN-E------RGVW---IRG
-GLVSMLLMPS---D------WQDKFR-----------------------S----HGWG-SA---------------------HM-A--WANE--D--DF
TGHLVKSMPQE-AR-DD--------------------GFD-------CAYDENP-------SLKGFPMD---------------------------W--K
KWD-------------------------------------------------------------------------------------------------
-----------------------------------------------
>PC_02N6ZI
----------------------------------------------------------------------------------------------------
-------------------------------------MVL---------SVPS-----------------------------------------------
-----------------TASVMRRQN--NSSR--------------ILSESPALEPIVN------GH--DF------AYYFEVKFQP-------------
------LV---------------------------DFDT-DSCYSVPAM---TM--DGTA-S-----------------------E----GLSPSD----
----------------------------------------------------------------------------------------------------
------DVGPCRPRSALD-------RTNVYVRGRCN----R--------GWCAF-V----------------------Y---A---YY------------
------FQMDWA-------------------W--SWPVS----SYNHRHDWEHVVVWAKE---------------GKVR-GVSVSQH--GGYESRVAED-
-QRLRFDYTPKEFPYPAWDPMPT-SVA---MHPKVVFHK-DGA--RT-HC----F--RFAKDSD----------DY-EGQEN-E------RGVW---IRG
-GLVSMLLMPS---D------WQDKFR-----------------------S----HGWG-SA---------------------HM-A--WANE--D--DF
TGHLVKSMPQE-AR-DD--------------------GFD-------CAYDENP-------SLKGFPMD---------------------------W--K
KWD-------------------------------------------------------------------------------------------------
-----------------------------------------------
>PC_01SBTJ
----------------------------------------------------------------------------------------------------
-------------------------------------------------MVLS-----------------------------------------------
-----------------APSTASAMR--RQSNS-----------SRILSESQALEPIVD------GH--DF------AYYFQVKFQP-------------
------LV---------------------------DFDT-DSCYSVPAM---TI--DGTP-S-----------------------E----GLSPSD----
----------------------------------------------------------------------------------------------------
------DVGPCRPRSALD-------RTNVYVRGRCN----R--------GWCAF-V----------------------Y---A---YY------------
------FQMDWA-------------------W--SWPVS----GYNHRHDWEHVVVWAKE---------------GKVR-GVSVSQH--GGYENRVAED-
-QRLRFDYTPKEFPYPAWDPMPT-SVA---MHPKVVFHK-DGA--RT-HC----F--RFAKDSD----------DY-EGQEN-E------RGVW---IRG
-GLISMLLMPS---D------WQEKFR-----------------------S----QDWG-SA---------------------HM-A--WANE--D--DF
TGHLVKSMPQE-AR-DE--------------------GFD-------CAYDENP-------ALKGFPMD---------------------------W--K
KWD-------------------------------------------------------------------------------------------------
-----------------------------------------------
>PC_055CEA
----------------------------------------------------------------------------------------------------
-----------MV---------------SKI----FSTLA---------SIAL-----------------------------------------------
----------------------------------------VAAGPVSLRAVVPHDSLNP------VT--QR-VQTGAIGDAIAKFNP-------------
------LL---------------------------HIA--NGCQPYTAV---ND--AGD-TS--------------------G-------GLQ----D--
---SGNISAGCRDQSKGQTYARAKVVNGQLAIMYSFYMPKDQPIAGNVAGGHRHDWENIVVFVDDPAANPAPGILGGAASGHGEYKKTATPDXPPPTQPR
ANDSGNISAGCRDQS-KG---------QTYARAKV-----------V-NGQLAI-MY-------------------------S---FY------------
------MPKDQP-------------------I--AGN-----VAGGHRHDWETVVVFVDDPAAN-A---------APGLLGGAASGH--GEYKKTAT--P
D-R-----------------------EG--DSVKVEYFT-TFPT--N-HE----L--QFT-AT----------TG--K--------------------TY
-PISDWDAMPQ---A------ARDALETTDFGSANAEAIPXPQAARDALET----TDFG-SA---------------------NV-P--FKDA-----NF
DSNLAKAAL-------------------------------------------------------------------------------------------
----------------------------------------------------------------------------------------------------
-----------------------------------------------
>PC_05J1H3
----------------------------------------------------------------------------------------------------
----------------------------------------------------------------------------------------------------
-----------------------------------------------------------------MG--TN------ADQRAIDFQP-------------
------VL---------------------------DFDK-DGCYQTAAI---DG--SGRV-N-----------------------E----GL-GL-----
----------------------------------------------------------------------------------------------------
------TRGDCRQ-SRLQ-------NSQTYVRQRCN----N--------GWCAY-L----------------------Y---G---YY------------
------FERDWP-------------------A--L--------VGGHTHDWEHIIVWTLH---------------HEIF-FVSWSAH--GEYTTAYRSA-
--------------------LRW--DG---NHPKIVYHL-GAS--GT-HS----F--RRATASD----------D---NVEN-E------TGKW---HQA
-PLLSLERLPC---E------LNRKLL-----------------------N----HNWG-SA---------------------HP-D--LTRD-----RF
GRALDMAMPPD-ARYNE--------------------HFD-------PWH--------------------------------------------------
----------------------------------------------------------------------------------------------------
-----------------------------------------------
>PC_04CRRE
----------------------------------------------------------------------------------------------------
---------ML---S--FT---------------------------------------------------------------------------------
----------------------FSKR----ALL-----------AFFFASC-SANLLTP------MG--TN------ADQRAIDFQP-------------
------VL---------------------------DFDK-DGCYQTAAI---DG--SGRV-N-----------------------E----GL-GL-----
----------------------------------------------------------------------------------------------------
------TRGDCRQ-SRLQ-------NSQTYVRQRCN----N--------GWCAY-L----------------------Y---G---YY------------
------FERDWP-------------------A--L--------VGGHTHDWEHIIVWTLH---------------HEIF-FVSWSAH--GEYTTAYRSA-
--------------------LRW--DG---NHPKIVYHL-GAS--GT-HS----F--RRATASD----------D---NVEN-E------TGKW---HQA
-PLLSLERLPC---E------LNRKLL-----------------------N----HNWG-SA---------------------HP-D--LTRD-----RF
GRALDMAMPPD-ARYNE--------------------HFD-------PWH--------------------------------------------------
----------------------------------------------------------------------------------------------------
-----------------------------------------------
>PC_014BUO
----------------------------------------------------------------------------------------------------
--------MRPTILS--FT---------------------------------------------------------------------------------
----------------------LPKL----GLL-----------ATFHGRC-TANLVWP------FT--TS------ASDGALKFQP-------------
------GL---------------------------DFDT-DSCYQTAAI---GV--DGSL-N-----------------------E----GLEPG-----
----------------------------------------------------------------------------------------------------
-------TGECRDVGRLS-------MSQTYVRERCN----H--------GWCAY-L----------------------Y---G---YY------------
------FEKDDS-------------------I--W--------AGAHKHDWEHIIVWALN---------------NEVA-YVSWSAH--GDYTTEHHTS-
--------------------VRF--ED---NHPKIVYHQ-GGG--LT-HS----F--RKAEPDD----------D---AIEN-I------LGMW---YRA
-LLVSLEWMAG---D------VKDKLL-----------------------N----NDWG-HA---------------------HP-D--LSDD-----AF
ARALDKAMPWD-ARNNE--------------------HFD-------PWN--------------------------------------------------
----------------------------------------------------------------------------------------------------
-----------------------------------------------
>PC_070VJP
----------------------------------------------------------------------------------------------------
----------------------------------------------------------------------------------------------------
-------------------MHFKTLILSFL-----------------PYLAGAS-LLTP------LP--AD------ASEGALKFQP-------------
------LL---------------------------DIDD-KQCVITAAI---DI--NGTV-N-----------------------D----GQVPNAL---
----------------------------------------------------------------------------------------------------
-------DNPCTDLNRLS-------HLNVYARERCN----H--------YWCAY-M----------------------Y---A---YY------------
------TEADDK-------------------N--GW-------ITKHRHDWEHVIVWTLN---------------DEVT-YVSWSAN--GDYTTAYHTE-
---------------------VL-FDG---THPKFVLHQ-GWL--TY-SS----L--RRATGDD-------------TSVEN-K------TWKW---IAG
-ALLSWEKMDP---Q------ISNNLN-----------------------V----HDFE-YT---------------------HL-D--LT-E--E--RF
GHTLFKNLPAD-AKNNE--------------------GFS-------PWEF-------------------------------------------------
----------------------------------------------------------------------------------------------------
-----------------------------------------------
>PC_06RZPZ
----------------------------------------------------------------------------------------------------
------------MLL--FT---------------------------------------------------------------------------------
----------------------PSNL----GLL-----------ATFLESC-TANLLMP------LP--EL------ATEGALKFQP-------------
------AL---------------------------DFDN-DACYHTAAI---GQ--DGSV-N-----------------------E----GLAPR-----
----------------------------------------------------------------------------------------------------
--------DECREKPQLD-------HSQTYVRQRCN----N--------GWCAY-L----------------------Y---G---YY------------
------FEKDDA-------------------G--FWA-G----LRGHRHDWEHIIVWTLN---------------DEVF-FVSWSAH--GEYTTEYQSE-
--------------------IRF-FED---THPKIVSHR-GGE--SN-LS----F--RKAKPGD----------D---DIEN-A------FGVW---FRA
-PLVSLEMMAC---D------VKKKLL-----------------------Y----NDWG-SA---------------------HP-D--QRAD-----RF
GKALDDAMPDD-ARYNE--------------------HFD-------PWH--------------------------------------------------
----------------------------------------------------------------------------------------------------
-----------------------------------------------
>PC_02AU7E
----------------------------------------------------------------------------------------------------
------------MLF--FK---------------------------------------------------------------------------------
----------------------FQKI----GLL-----------AILLSSS-TASLLWP------FP--TS------ATENAKKFQP-------------
------VL---------------------------DFDK-DGCYHTAAI---DQ--AGSV-N-----------------------A----GLHPL-----
----------------------------------------------------------------------------------------------------
------EEGECRAQSQLW-------FSQTYVRQHCN----H--------GWCAY-L----------------------Y---G---YY------------
------FEKDKR-------------------G--TF-------ADGHRHDWEHVIVWTLN---------------DEVF-YVSWSGH--GGYTTEHQSV-
--------------------VRF-HER---THPKIVYHR-GGL--KN-NS----F--RKAKPEY----------D---DIEN-I------SGEW---FKA
-PFLSSEWMAC---D------IKKKLL-----------------------Y----NNWG-SA---------------------HP-D--LRAD-----RF
AQALDDAMPPD-ARNNE--------------------HFY-------PWN--------------------------------------------------
----------------------------------------------------------------------------------------------------
-----------------------------------------------
>PC_02ODP1
----------------------------------------------------------------------------------------------------
------------MLF--FT---------------------------------------------------------------------------------
----------------------LSNL----GLL-----------ATFLESC-TADLLTP------WP--DI------ATEGALKFQP-------------
------VL---------------------------DFDN-DACYHTAAL---GL--DGSV-N-----------------------Q----GLGVR-----
----------------------------------------------------------------------------------------------------
--------DECRDKPRLL-------HSQTYVRQRCN----H--------GWCAY-L----------------------Y---G---YY------------
------FEKDDA-------------------G--FFA-G----VRGHRHDWEHVIVWTLH---------------DEVF-FVSWSAH--GEYTTEHQSQ-
--------------------IRF-FEG---THPKIVSHR-GGE--SN-LS----F--RKAKPED----------D---DIEN-V------FGVW---FKA
-PLLSVEMMAC---D------VKKLLL-----------------------Y----NDWG-SA---------------------HP-D--LRAD-----RF
GDNLNKAMPED-ARNNE--------------------HFD-------PWH--------------------------------------------------
----------------------------------------------------------------------------------------------------
-----------------------------------------------
>PC_0640A6
----------------------------------------------------------------------------------------------------
--------MKP---S--II---------------------------------------------------------------------------------
----------------------G--L----LFG-----------AF--ALA-GADLLNP------LP--PN------ADQRAIDFQP-------------
------YV---------------------------DSDT-DACDPTAAI---DR--DGYTLN-----------------------E----GLVPF-----
----------------------------------------------------------------------------------------------------
------KNGNCRQ-GRLA-------RSQTYVRTRCN----H--------YWCAY-L----------------------Y---G---YY------------
------FEKDEG-------------------F--L--------GGSHTHDWEHIIVWALH---------------NEIF-FVSWSAH--GNYTTAHRSG-
--------------------VLF--DG---THPKFVSHR-AWT---T-HS----W--RRAEKKD----------D---PPEN-E------TKKW---SQA
-PLIALEKMPC---E------FNRRLL-----------------------N----HNWG-SA---------------------HM-D--LKRD-----RF
GDALNKAIPAD-AKNNE--------------------KFD-------PYSDS------------------------------------------------
----------------------------------------------------------------------------------------------------
-----------------------------------------------
>PC_04VSTI
----------------------------------------------------------------------------------------------------
--------MKP---S--II---------------------------------------------------------------------------------
----------------------G--L----LFG-----------AF--ALA-GADLLNP------LP--PN------ADQRAIDFQP-------------
------YV---------------------------DADT-DACDPTAAI---DR--DGYTLN-----------------------E----GLVPF-----
----------------------------------------------------------------------------------------------------
------KNGNCRK-GRLA-------RSQTYVRTRCN----H--------YWCAY-L----------------------Y---G---YY------------
------FEKDEG-------------------F--L--------GGSHTHDWEHIIVWALH---------------NEIF-FVSWSAH--GNYTTAHRSG-
--------------------VLF--DG---THPKFVSHR-GWT---T-HS----W--RRAEKKD----------D---PPEN-E------TKKW---SQA
-PLIALEKMPC---E------FNRRLL-----------------------N----HNWG-RA---------------------HM-D--LKRD-----RF
GDALNKAIPAD-AKNNE--------------------KFD-------PYSDS------------------------------------------------
----------------------------------------------------------------------------------------------------
-----------------------------------------------
>PC_07XZ19
----------------------------------------------------------------------------------------------------
-----------MKS--------------------------------------------------------------------------------------
----------------SMLYAIMALASTLS-----------------TSVANILDPLNP------EE--GA------ATELSKKFQP-------------
------AM---------------------------DFDM-DSCYHVVAL---DL--KGHF-N-----------------------E----GLIPYNP---
----------------------------------------------------------------------------------------------------
-----KGNIFCRTADRLM-------HSNAYVRRRCN----H--------YWCAY-M----------------------Y---G---YY------------
------FEKDE-----------------------GG-------VEAHVHDWEHVIVWTLH---------------NQIF-FVSWSAH--GKYTTKHISD-
------------------PDLRF-HEG---THIKIVYHL-GGK--GT-HS----M--RLAKDSD-------------EPPEN-H------WGQW---FVA
-WLVELTWMEP---W-------SKMLV-----------------------E----HNWG-SA---------------------HP-D--FN-G--D--DF
GRKLEKFAPWD-ATHNE--------------------GFD-------PWSDADT----WADRSLLLGMR-------------------------LRD---
--NVISAEDL-V-------------KQEL-----------------------------------------------------------------------
-----------------------------------------------
>PC_077HFI
----------------------------------------------------------------------------------------------------
----------------------------------------------------------------------------------------------------
-----------------MMHALV-------L-------------LAAMLLPNSSSIPRP------LP--QS------ADQRAIDFQP-------------
------VM---------------------------DYDK-DVCYFTAAI---DK--DNFT-A-----------------------F----GLESSN----
----------------------------------------------------------------------------------------------------
------DFKQCRQTDRLD-------SSNAYVRSLCN----H--------GWCAY-M----------------------Y---A---YY------------
------AERQG--------------------------------EHGHPHDWQHAIAWTTQNQTIDQDQGQNGTQQEELH-SISWSND--GGYSTKPISD-
------------------KDVHL-YNE---THVKLDYHQ-RNK--GSRIE----L--RLAKRED----------D---MIEN-S------KGMW---HQA
-PLVNITSDA-------------PKLF-----------------------E----VEFG-YA---------------------KM-D--FK-D--P--LF
ARALKKSMPKE-AK-SD--------------------KFN-------PGRV-------------------------------------------------
----------------------------------------------------------------------------------------------------
-----------------------------------------------
>PC_07UBS1
----------------------------------------------------------------------------------------------------
----------------------------------------------------------------------------------------------------
-----------------MMHALV-------L-------------LAAMLLPNSSSIPRP------LP--QS------ADQRAIDFQP-------------
------VM---------------------------DYDK-DVCYFTAAI---DK--DNFT-A-----------------------F----GLESSN----
----------------------------------------------------------------------------------------------------
------DFKQCRQTDRLD-------SSNAYVRSLCN----H--------GWCAY-M----------------------Y---A---YY------------
------AEKQG--------------------------------ENGHPHDWQHAIAWTTQD------QDQNRTQQEELH-SISWSND--GGYSTKPISD-
------------------KDVHL-YNE---THVKLDYHQ-RNK--GSRIE----L--RLAKRED----------D---MIEN-S------KGMW---HQA
-PLVNITSDA-------------PKLF-----------------------E----VEFG-YA---------------------KM-D--FK-D--P--LF
ARALKKSMPKE-AK-SD--------------------KFN-------PGRV-------------------------------------------------
----------------------------------------------------------------------------------------------------
-----------------------------------------------
>PC_07VXTV
----------------------------------------------------------------------------------------------------
----------------------------------------------------------------------------------------------------
-----------------MMHALV-------L-------------LAAMLLPNSSSIPRP------LP--QS------ADQRAIDFQP-------------
------VM---------------------------DYDK-DVCYFTAAI---DK--DNFT-A-----------------------F----GLESSN----
----------------------------------------------------------------------------------------------------
------DFKQCRQTDRLD-------SSNAYVRSLCN----H--------GWCAY-M----------------------Y---A---YY------------
------AERQG--------------------------------EHGHPHDWQHAIAWTTQD------QDQNRTKQEELH-SISWSND--GGYSTKPISD-
------------------KDVHL-YNE---THVKLDYHQ-RNK--GSRIE----L--RLAKRED----------D---MIEN-S------KGMW---HQA
-PLVNITSDA-------------PKLF-----------------------E----VEFG-YA---------------------KM-D--FK-D--P--LF
ARALKKSMPKE-AK-SD--------------------KFN-------PGRV-------------------------------------------------
----------------------------------------------------------------------------------------------------
-----------------------------------------------
>PC_02G21T
----------------------------------------------------------------------------------------------------
----------------------------------------------------------------------------------------------------
-----------------MMHALV-------L-------------LAAMLLPNSSSIPRP------LP--QS------ADQRAIDFQP-------------
------VM---------------------------DYDK-DVCYFTAAI---DK--DNFT-A-----------------------F----GLESSN----
----------------------------------------------------------------------------------------------------
------DFKQCRQTDRLD-------SSNAYVRSLCN----H--------GWCAY-M----------------------Y---A---YY------------
------AEKQG--------------------------------ENGHPHDWQHAIAWTTQD------QGQNRTQQEELH-SISWSND--GGYSTKPISD-
------------------KDVHL-YNE---THVKLDYHQ-RNK--GSRIE----L--RLAKRED----------D---MIEN-S------KGMW---HQA
-PLVNITSDA-------------PKLF-----------------------E----VEFG-YA---------------------KM-D--FK-D--P--LF
ARALKKSMPKE-AK-SD--------------------KFN-------PGRV-------------------------------------------------
----------------------------------------------------------------------------------------------------
-----------------------------------------------
>PC_08C49T
----------------------------------------------------------------------------------------------------
----------------------------------------------------------------------------------------------------
------------------MHALV-------L-------------LAAMLLPNSSSIPRP------LP--QS------ADQRAIDFQP-------------
------VM---------------------------DYDK-DVCYFTAAI---DK--DNFT-A-----------------------F----GLESSN----
----------------------------------------------------------------------------------------------------
------DFKQCRQTDRLD-------SSNAYVRSLCN----H--------GWCAY-M----------------------Y---A---YY------------
------AEKQG--------------------------------ENGHPHDWQHAIAWTTQD------QGQNRTQQEELH-SISWSND--GGYSTKPISD-
------------------KDVHL-YNE---THVKLDYHQ-RNK--GSRIE----L--RLAKRED----------D---MIEN-S------KGMW---HQA
-PLVNITSDA-------------PKLF-----------------------E----VEFG-YA---------------------KM-D--FK-D--P--LF
ARALKKSMPKE-AK-SD--------------------KFN-------PGRV-------------------------------------------------
----------------------------------------------------------------------------------------------------
-----------------------------------------------
>PC_07UBS2
----------------------------------------------------------------------------------------------------
----------------------------------------------------------------------------------------------------
------------------MHALV-------L-------------LAAMLLPNSSSIPRP------LP--QS------ADQRAIDFQP-------------
------VM---------------------------DYDK-DVCYFTAAI---DK--DNFT-A-----------------------F----GLESSN----
----------------------------------------------------------------------------------------------------
------DFKQCRQTDRLD-------SSNAYVRSLCN----H--------GWCAY-M----------------------Y---A---YY------------
------AEKQG--------------------------------ENGHPHDWQHAIAWTTQD------QDQNRTQQEELH-SISWSND--GGYSTKPISD-
------------------KDVHL-YNE---THVKLDYHQ-RNK--GSRIE----L--RLAKRED----------D---MIEN-S------KGMW---HQA
-PLVNITSDA-------------PKLF-----------------------E----VEFG-YA---------------------KM-D--FK-D--P--LF
ARALKKSMPKE-AK-SD--------------------KFN-------PGRV-------------------------------------------------
----------------------------------------------------------------------------------------------------
-----------------------------------------------
>PC_07VXTW
----------------------------------------------------------------------------------------------------
----------------------------------------------------------------------------------------------------
------------------MHALV-------L-------------LAAMLLPNSSSIPRP------LP--QS------ADQRAIDFQP-------------
------VM---------------------------DYDK-DVCYFTAAI---DK--DNFT-A-----------------------F----GLESSN----
----------------------------------------------------------------------------------------------------
------DFKQCRQTDRLD-------SSNAYVRSLCN----H--------GWCAY-M----------------------Y---A---YY------------
------AERQG--------------------------------EHGHPHDWQHAIAWTTQD------QDQNRTKQEELH-SISWSND--GGYSTKPISD-
------------------KDVHL-YNE---THVKLDYHQ-RNK--GSRIE----L--RLAKRED----------D---MIEN-S------KGMW---HQA
-PLVNITSDA-------------PKLF-----------------------E----VEFG-YA---------------------KM-D--FK-D--P--LF
ARALKKSMPKE-AK-SD--------------------KFN-------PGRV-------------------------------------------------
----------------------------------------------------------------------------------------------------
-----------------------------------------------
>PC_05GZA1
----------------------------------------------------------------------------------------------------
----------------------------------------------------------------------------------------------------
----------------------------------------------------------------------------------------------------
-------M---------------------------DFDT-DSCYNTPAI---DR--HGNL-N-----------------------L----GKSVCES---
----------------------------------------------------------------------------------------------------
----PSTIGGCRDRSDLE-------NNNVYSRARCN----N--------GWCAY-M----------------------Y---G---YY------------
------FEKDQI--------------------------A---GCRGHMHDWEHIVVFVHD---------------SVPK-YVSASAH--GRYEMRAWKD-
--------------------LF--VDG---THVKIVYHK-DGR--GT-HA----F--RFAKADD----------D--AVQEN-H------LGKW---FYG
-DLVGWNGFPS---I-----AVRNKMT-----------------------A----KSWG-SA---------------------KI-D--FK-D--E--RF
KDSLENAIV---AQGN----------------TPYVIDMR-------TDIDF-G--------SPGMPAH-------------------------CSD--H
FWPLED----------------------------------------------------------------------------------------------
-----------------------------------------------
>PC_00ZHI1
----------------------------------------------------------------------------------------------------
----------------------------------------------------------------------------------------------------
----------------------------LVSFLI-------------K----HQYMMHN------PN--WM------SSPADSPLSL-------------
------AM---------------------------DFDT-DSCYNAPAI---DS--YGNL-N-----------------------F----EKSICE----
----------------------------------------------------------------------------------------------------
---SPSIIGDCRDRSDLE-------NNNVYSRARCN----D--------GWCAY-M----------------------Y---G---YY------------
------FEKDQI-------------------A------G----CLGHMHDWEHVVVFVYE---------------NVPK-YVSASAH--GRYEMRAWKD-
--------------------LL--VDG---THAKIVYHK-DGS--ST-HA----F--RFAKAED----------D--LVQEN-H------FGRW---FYG
-DLVGWNGFPS---I-----AVRNKMT-----------------------A----KSWG-ST---------------------KI-D--FK-D--E--RF
RDSLENAIVA---Q-GN-----------------TPYVID-------MRTDVDN-------ESPGMPDH-------------------------CPN--H
FWPLEV----------------------------------------------------------------------------------------------
-----------------------------------------------
>PC_0193B0
----------------------------------------------------------------------------------------------------
----------------------------------------------------------------------------------------------------
----------------------------------------------------MASLLEP------LG--ID------ATEGALKWQP-------------
------VL---------------------------DFDR-DTCYHTAAI---SP--DGST-N-----------------------K----GLEPSA----
----------------------------------------------------------------------------------------------------
------DVSECRSENRLW-------HSNTYARERCN----H--------SWCAY-M----------------------Y---G---YY------------
------SEMDHL-------------------D--FW--G----TGMHRHDWEHAIVWTLH---------------DKVT-YVSWSAH--GDYTTAHHTE-
--------------------VRF--EG---THPKLVAHH-GSS--NT-AS----L--RLAKEDD----------D---DIEN-A------LGHW---FTG
-HLVSRETMDD---G------LGHKLM-----------------------I----TDWG-DA---------------------HI-D--LNDQ-----RF
GKALDSAMPWD-ARNNE--------------------GFD-------PWH--------------------------------------------------
----------------------------------------------------------------------------------------------------
-----------------------------------------------
>PC_05PELH
----------------------------------------------------------------------------------------------------
-----MH--QNAASI--LAAGAALLLGVLA----PTAN------------------------------------------ASPLTGEPLK----------
---------------------------------------------LYRDL-LKRDPPAA------LP--QS------ATDDELTFQP-------------
------SL---------------------------DFDT-DGCYNTPAI---DA--DGNV-A-----------------------E----GLDHNYT---
----------------------------------------------------------------------------------------------------
-----GGADECRDESDLD-------NNNVYVRTRCN----N--------GWCAY-L----------------------Y---D---YY------------
------FEKD-------------------VAV--QHV-I---DAGGHRHDWEHIAVFVRDG---------------AVQ-VVAASAH--GDYDTKSAGD-
--------------------VRMD-GD---THPKIVYHK-DGG--ST-HA----F--RFANEAD----------D---GIEN-A------KGVW---FRG
-ALVDWDGFPG---T------TRDTLV-----------------------G----HDFG-SA---------------------SF-A--LK-D--D--SY
QGQLDKARDDL------------------------VEGFD-------SGVDE------------------------------------------------
----------------------------------------------------------------------------------------------------
-----------------------------------------------
>PC_02KB9O
----------------------------------------------------------------------------------------------------
-----MR--LLSLAT--IVMGIALSLGVLV----PLVG------------------------------------------AIPLKGAPLQ----------
---------------------------------------------LLRAL-ERREPPSA------LP--EK------ATDDQKKFQP-------------
------IM---------------------------DFDQ-DGCYNTPAI---DS--NNKT-A-----------------------G----GLRHDFT---
----------------------------------------------------------------------------------------------------
-----GGEAACRDASDLL-------NNNVYVRTRCN----G--------GWCGH-V----------------------Y---D---YY------------
------FEKD-------------------VAV--QHF-F---DVGGHRHEWEHIVVFVKND---------------VAE-VVAVSQH--GDYDTWLASD-
--------------------ATFQ-DG---THPMVVYHK-EGG--ST-HA----F--RMADRDD----------W---WAEN-H------SSAW---YLG
-PLIDYDTGFP---D-----GVRDVLV-----------------------N----HDFG-RA---------------------TM-A--IK-D--G--EF
KKNLDYARNNL------------------------VEGFD-------SG---------------------------------------------------
----------------------------------------------------------------------------------------------------
-----------------------------------------------
>PC_08JZFD
----------------------------------------------------------------------------------------------------
-----------MKGF--FV-----LVAMLTMFRLGLGLL---------IPPWVTI--------P---------------NKVYAAATTTVSTFSSGTT-S
PVSFSD-----VNGT-ASVSSSSPAS--PTS-------------TTKSQSKARPTPPVA------LP--EN------ASARAIQFQP-------------
------FL---------------------------DYDT-DSCYNVPAI---DA--EGNV-V-----------------------K----ELTNHY----
----------------------------------------------------------------------------------------------------
---TSNT-DQCRDPSDLD-------NQNVYVRERCN----N--------GWCAY-M----------------------Y---E---HY------------
------FEKDVA-------------------I--EHVAG---VGSGHRHEWENAVIFVRH-------------NETLPR-LVAASQH--DGYEVREP---
-------------------LRVR-FQD---DNAKLVYHK-DGR--ST-HN----F--RFATEQE--------------EDLE-N------DKIW---IRG
-ALVDWNGFPS---R-----QLRDRMV-----------------------D----AFAA-LG---------------------IK-P--KTDD--E--HF
ATYLVKAMKGH--T-VP--------------------DFD-------PYLED------------------------------------------------
----------------------------------------------------------------------------------------------------
-----------------------------------------------
>PC_059XNO
----------------------------------------------------------------------------------------------------
-----------MARL--NTSALLLLTAAVA----TAAP------------------------------------------RAPSFRNSTAPSFRNSTAPS
FR----------NST-GPSSGG--------NLTG-----PPA-GAPTFSAAAAPSPPKA------LP--QR------ATANDLRWQP-------------
------SL---------------------------DFDT-DGCYNVPAI---DA--EGNV-A-----------------------E----GLPYEWV---
----------------------------------------------------------------------------------------------------
-----GLSSDCRDESDLD-------NNNVYARQRCN----S--------GWCVY-L----------------------Y---G---YY------------
------FEKD-------------------VPV--AYF-F----GGGHRHDWEHIAVWVSDAT-------------GRAE-YVAASQH--GNYEVRPAAD-
--------------------VR--WDG---DHPKMVYHK-DGA--ST-HC----F--RFANEAD----------D---NIEN-H------KGIW---FRG
-DLVSYNGFPS---T-----EIRDKLF-----------------------A----YDFG-KA---------------------TI-D--FK-D--S--TF
PGAIGRAKP---A----------------------GITFD-------VNLDE-G--------SPGTP---------------------------------
----------------------------------------------------------------------------------------------------
-----------------------------------------------
>PC_0804VZ
----------------------------------------------------------------------------------------------------
-----------MNGL---------------QALLAMGALL--------GSAWAFAIPPSLTSVG---------------SALPSVNVTASRLLPTNTT-T
S-----------------------LL--PSA-------------KSTSLPVLRPMPPLA------LP--QN------ASSRALRFQP-------------
------LL---------------------------DYDT-DSCYNVPAV---DA--KGIV-A-----------------------E----GLTHAY----
----------------------------------------------------------------------------------------------------
---SSNI-KDCRDAGNLK-------NQNVYVRERCN----H--------GWCAY-M----------------------Y---E---HY------------
------FEKDIG-------------------L--QFVSG---LATGHRHEWENVVVFARH-------------NEDLPR-LVSTSQH--DGYNVRES---
-------------------LRVI-FQD---GHPKIVYHK-GGA--GT-HA----F--RFATKGD----------D--EFLEN-E------DKVW---IQG
-ALVDWNGFPS---K-----EVRDSMI-----------------------N----GFAE-LG---------------------IK-P--KIDD--E--HF
THYLKKAMKHH--K-IP--------------------GFD-------PSIDG------------------------------------------------
----------------------------------------------------------------------------------------------------
-----------------------------------------------
>PC_088DW6
----------------------------------------------------------------------------------------------------
-----------MNGV--Q-----AFLAMMALIGSACASAIP---------PLVTSIA------------------------SPLPSATASRLLPTNTT--
------------------------ASLLP------------S-ANPTSLPSAKPMPPLA------LP--QN------ASPRALRFQP-------------
------LL---------------------------DYDT-DSCYNVPAV---DA--AGKV-A-----------------------Q----GLTHLYT---
----------------------------------------------------------------------------------------------------
-----SNIEDCRDPSDLK-------NQNVYVRERCN----N--------GWCAY-M----------------------Y---E---HY------------
------FEKDIG-------------------A--QFVPS---VVTGHRHEWENVVVFARHDE-------------DLPR-LVSASQH--DGYDVREPLR-
--------------------VIF--QD---GHPKIVYHK-GGA--GT-HA----F--RFATEGD----------N--EFLEN-D------DHVW---IQG
-ALVAWDGFPS---T-----KVRDSMI-----------------------K----GFAAVGS---------------------KP-K--ID-D--E--HF
AHYLKKAMKHH-K----------------------IRDFD-------PSIDD------------------------------------------------
----------------------------------------------------------------------------------------------------
-----------------------------------------------
>PC_07N3NB
----------------------------------------------------------------------------------------------------
-----------MNEL--Q-----ALLAMAAMIG-------S---------SWAFAIPPSVTSVN---------------SALPSINATGSRLLPTNTT--
------------------------TSLLP------------S-ASS--TSSPVPKPPLA------LP--QN------ASPNALRFQP-------------
------LL---------------------------DYDT-DSCYNVPAV---DA--EGKV-A-----------------------E----GLTHIYS---
----------------------------------------------------------------------------------------------------
-----SNVENCRDASDLM-------NQNVYVRERCN----H--------GWCAY-M----------------------Y---E---HY------------
------FEKDIA-------------------I--QSVTG---VGTGHRHEWENVVVFARQNE-------------DLPR-LVAASRH--DGYEVREPLR-
--------------------VIF--QD---GHPKIVYHK-GGS--GT-HA----F--RFASKGD----------D--EFIEN-D------AKVW---IQG
-ALVDWKGFPS---T-----KVRDSMI-----------------------N----GFAALGV---------------------KP-K--ID-D--E--HF
AHYLTKAMKHH-K----------------------IPGFD-------PSMDD------------------------------------------------
----------------------------------------------------------------------------------------------------
-----------------------------------------------
>PC_01GOY4
----------------------------------------------------------------------------------------------------
-----------MLGF--K----SLSIKAL-----ICAISL---------SSVH-----------------------------------------------
-----------------SASAAVIEP--RNMTSS-----VS--SAPATITQGDLARIPM------IK--AN------ATARYLRFQP-------------
------SM---------------------------DFDT-DSCYNWPAI---TF--DGDT-C-----------------------G----GLPTAP----
----------------------------------------------------------------------------------------------------
---KRFPARYCRDESDLD-------NNNGYARRRCN----R--------GWCAY-I----------------------Y---A---YY------------
------FPKDVG-------------------------------EGGHRHDWEHVAVWTKAGKIN----GDGSYGDESVV-YVGTSAH--GDFEMRHVGR-
--------------------VEM-DMF---THPKVVYHL-GGV--GS-HS----I--RFAKKQD----------D---KIEN-H------KGVW---FRG
-PLVSWEGFPS---W--KKVNIRQKLL-----------------------D----ADFG-SA---------------------HL-A--LK-D--G--DF
TRALIATLQSA-PQ-A------------------KSGEFD-------CAFD--E-------EPATSQG--------------------------------
----------------------------------------------------------------------------------------------------
-----------------------------------------------
>PC_08L1CF
----------------------------------------------------------------------------------------------------
-----------MLGF--K----SSSIKAL-----ICAISL---------SSVH-----------------------------------------------
-----------------SASAAVIEP--RNVTSN-----VA--SAPATITQGDLARIPM------IK--AN------ATARYLRFQP-------------
------SM---------------------------DFDT-DSCYNWPAI---TF--DGDT-C-----------------------G----GLPTAP----
----------------------------------------------------------------------------------------------------
---KRFPARYCRDESDLD-------NNNVYARRRCN----R--------GWCAY-I----------------------Y---A---YY------------
------FPKDVG-------------------------------EGGHRHDWEHVAVWTKAGKIN----GDGSYGDESVV-YVGTSAH--GDFEMRHVGR-
--------------------VEM-DMF---THPKVVYHL-GGV--GS-HS----I--RFAKKQD----------D---KIEN-H------KGVW---FRG
-PLVSWEGFPS---W--KKVNIRQKLL-----------------------D----ADFG-SA---------------------HL-A--LK-D--G--DF
TRALIATLQSA-PQ-A------------------KSGEFD-------CAFD--E-------EPATSQG--------------------------------
----------------------------------------------------------------------------------------------------
-----------------------------------------------
>PC_00L2J8
----------------------------------------------------------------------------------------------------
-----------MLGF--K----SSSIKAL-----LCAISL---------SSVH-----------------------------------------------
-----------------SASAAVIEP--RNMTSN-----VS--SAPATITQGDLARIPM------IK--AN------ATARYLRFQP-------------
------SM---------------------------DFDT-DSCYNWPAI---TF--DGDT-C-----------------------G----GLPTAP----
----------------------------------------------------------------------------------------------------
---KRFPARYCRDESDLD-------NNNVYARRRCN----R--------GWCAY-I----------------------Y---A---YY------------
------FPKDVG-------------------------------EGGHRHDWEHVAVWTKAGKIN----GDGSYGDESVV-YVGTSAH--GDFEMRHVGR-
--------------------VEM-DMF---THPKVVYHL-GGV--GS-HS----I--RFAKKQD----------D---KIEN-H------KGVW---FRG
-PLVSWEGFPS---W--KKVNIRQKLL-----------------------D----ADFG-SA---------------------HL-A--LK-D--G--DF
TRALIATLQSA-PQ-A------------------KSGEFD-------CAFD--E-------EPATSQG--------------------------------
----------------------------------------------------------------------------------------------------
-----------------------------------------------
>PC_08JN0V
----------------------------------------------------------------------------------------------------
-----------MLGF--K----SLSIKAL-----ICAISL---------SSVH-----------------------------------------------
-----------------SASAAVIEP--RNMTSS-----VS--SAPATITQGDLARIPM------IK--AN------ATARYLRFQP-------------
------SM---------------------------DFDT-DSCYNWPAI---TF--DGDT-C-----------------------G----GLPTAP----
----------------------------------------------------------------------------------------------------
---KRFPARYCRNESDLD-------NNNVYARRRCN----R--------GWCAY-I----------------------Y---A---YY------------
------FPKDVG-------------------------------EGGHRHDWEHVAVWTKAGKIN----GDGSYGDESVV-YVGTSAH--GDFEMRHVGR-
--------------------VEM-DMF---THPKVVYHL-GGV--GS-HS----I--RFAKKQD----------D---KIEN-H------KGVW---FRG
-PLVSWEGFPS---W--KKVNIRQKLL-----------------------D----ADFG-SA---------------------HL-A--LK-D--G--DF
TRALIATLQSA-PQ-A------------------KSGEFD-------CAFD--E-------EPATSQG--------------------------------
----------------------------------------------------------------------------------------------------
-----------------------------------------------
>PC_064SYL
----------------------------------------------------------------------------------------------------
----------------------------------------------------------------------------------------------------
------------------------------MTSS-----VS--SAPATITQGDLARIPM------IK--AN------ATARYLRFQP-------------
------SM---------------------------DFDT-DSCYNWPAI---TF--DGDT-C-----------------------G----GLPTAP----
----------------------------------------------------------------------------------------------------
---KRFPARYCRDESDLD-------NNNGYARRRCN----R--------GWCAY-I----------------------Y---A---YY------------
------FPKDVG-------------------------------EGGHRHDWEHVAVWTKAGKIN----GDGSYGDESVV-YVGTSAH--GDFEMRHVGR-
--------------------VEM-DMF---THPKVVYHL-GGV--GS-HS----I--RFAKKQD----------D---KIEN-H------KGVW---FRG
-PLVSWEGFPS---W--KKVNIRQKLL-----------------------D----ADFG-SA---------------------HL-A--LK-D--G--DF
TRALIATLQSA-PQ-A------------------KSGEFD-------CAFD--E-------EPATSQG--------------------------------
----------------------------------------------------------------------------------------------------
-----------------------------------------------
>PC_080TGM
----------------------------------------------------------------------------------------------------
-----------MKGP--P-----TIIAMLSAAGSAIALPFT-----TTISDTITTAYNGSGAHV---------------PVKSY----------SVDV--
------------------------VSIAT------------A-AASASAANPRPSPPRA------LP--QN------TSERALQFQP-------------
------LL---------------------------DYDS-DSCYNVPAI---DA--QGNL-A-----------------------Q----GLKSAYQ---
----------------------------------------------------------------------------------------------------
-----SNTRHCRDEEDLY-------NQNVYVRERCN----N--------GWCAY-M----------------------Y---E---HY------------
------FEKDVG-------------------I--EHVAG---IASGHRHEWENVVVVVRQDE-------------DLPR-LVSASAH--DGYHTREPLR-
--------------------VRF--QD---GHAKIVYHK-HGR--GT-HA----L--RFANVR-----------D--ENLEN-H------RGVW---VQG
-ALVDWNGFPS---V-----KLRDRMV-----------------------R----AFDGTGT---------------------QP-K--IS-D--A--HF
GAYLAKAIRH--R----------------------IPEFD-------PFLEG------------------------------------------------
----------------------------------------------------------------------------------------------------
-----------------------------------------------
>PC_0842E5
----------------------------------------------------------------------------------------------------
-----------MKGP--P-----TIIAMLSAAGSAIALPFT-----TTTSDTITTAYNGSGAHA---------------PVKSY----------SVDV--
------------------------VSIAT------------A-AASPANPRP--SPPRA------LP--QN------ASERALQFQP-------------
------LL---------------------------DYDS-DSCYNVPAI---DA--QGNL-A-----------------------Q----GLKSAYQ---
----------------------------------------------------------------------------------------------------
-----SNTRHCRDEEDLD-------NQNVYVRERCN----N--------GWCAY-M----------------------Y---E---HY------------
------FEKDVG-------------------I--EHVAG---IASGHRHEWENVVVVVRQDE-------------DLPR-LVSASAH--DGYHTREPLR-
--------------------VRF--RD---GHAKIVYHK-HGR--GT-HA----L--RFANVR-----------D--ENLEN-H------RGVW---VQG
-ALVDWNGFPS---V-----KLRDRMV-----------------------R----AFDGTGT---------------------QP-K--IA-D--A--HF
GAYLAKAIRH--R----------------------IPEFD-------PFLEG------------------------------------------------
----------------------------------------------------------------------------------------------------
-----------------------------------------------
>PC_07SIFK
----------------------------------------------------------------------------------------------------
-----------MKGP--P-----TIIAMLSLAGSAIALPFT-----TTGVDVVSTA--------------------------------------------
----------------------------I------------A-A-AAGPANSRPSPPRA------LP--QN------ASERALQFQP-------------
------LL---------------------------DYDS-DSCYNVPAI---DA--QGNL-A-----------------------Q----GLKSTYQ---
----------------------------------------------------------------------------------------------------
-----SNTKYCRDEEDLD-------NQNVYVRERCN----N--------GWSSP-------ILRETKNGKLTVELPHRY---E---HY------------
------FEKDVG-------------------I--EHVAG---IASGHRHEWENAVVVVRQDE-------------DLPR-LVSASAH--DGYDTREPLR-
--------------------VRF--QD---GHAKIVYHK-HGR--GT-HA----L--RFANAR-----------D--ENIEN-D------RGVW---VQG
-ALVDWNGFPS---I-----KLRDRMV-----------------------R----AFNGTGT---------------------QP-K--IA-D--A--HF
GAYLAKAIRH--R----------------------IPEFD-------PFLEG------------------------------------------------
----------------------------------------------------------------------------------------------------
-----------------------------------------------
>PC_08BRVT
----------------------------------------------------------------------------------------------------
-----------MKGT--P-----AIIAMLSFAGSAIALPFT-----TTGVDVVS----------------------------------------------
---------------------------IA------------I-AGAASPANSRPSPPRA------LP--QN------ASEKALQFQP-------------
------LL---------------------------DYDS-DSCYNVPAI---DA--QGNL-A-----------------------Q----GLESTYQ---
----------------------------------------------------------------------------------------------------
-----SNTRYCRDEEDLD-------NQNVYVRERCN----N--------GWCAY-IK-------------LTVELPHRY---E---HY------------
------FEKDVG-------------------I--EHVAG---IASGHRHEWENAVVVVRQDE-------------DLPR-LVSASAH--DGYDTREPLR-
--------------------VRF--QD---GHAKIVYHK-HGR--GT-HA----L--RFANAR-----------D--ENIEN-D------RGVW---VQG
-ALVDWNGFPS---I-----KLRDRMV-----------------------R----AFNGTGT---------------------QP-K--IA-D--A--HF
GAYLAKAIRH--R----------------------IPEFD-------PFLEG------------------------------------------------
----------------------------------------------------------------------------------------------------
-----------------------------------------------
>PC_07S975
----------------------------------------------------------------------------------------------------
-----------MKGT--P-----TIIAMLSVAGSAIALPFT-----STGVDVVSTA--------------------------------------------
-------------------------I-----------------AAAAGPANSRPSPPRA------LP--QN------ASERALQFQP-------------
------LL---------------------------DYDL-DSCYNVPAI---DA--QGNL-A-----------------------Q----GLKSTYQ---
----------------------------------------------------------------------------------------------------
-----SNTKYCRDEEDLD-------NQNVYVRERCN----N--------GWCAY-I-------------KLTVELPHRY---E---HY------------
------FEKDVG-------------------L--EYVAG---IASGHRHEWENAVVVVRQNE-------------DLPR-LVSASAH--GGYDTREPLR-
--------------------VRF--QD---GHAKIIYHK-NGG--GT-HA----L--RFANAR-----------D--EDIEN-D------RGVW---IQG
-ALVDWNGFPS---V-----KLRDRMV-----------------------R----AFNGTGT---------------------QP-K--IA-D--A--YF
GAYLAKAIRH--R----------------------IPEFD-------PFLEG------------------------------------------------
----------------------------------------------------------------------------------------------------
-----------------------------------------------
>PC_0859SG
----------------------------------------------------------------------------------------------------
-----------MKGT--P-----TIIAMLSVAGSAIALPFT-----TTGVDVVST---------------------------------------------
---------------------------AI------------A-GAAG-PANSRPSPPRA------LP--QN------ASERALQFQP-------------
------LL---------------------------DYDS-DSCYNVPAI---DA--QGNL-A-----------------------Q----GLKSTYQ---
----------------------------------------------------------------------------------------------------
-----SNTRYCRDEEDLD-------NQNVYVRERCN----N--------GWCAY-IK-------------LTVELPHRY---E---HY------------
------FEKDVG-------------------I--EHVAG---IASGHRHEWENAVVVVRQDE-------------DLPR-LVSASAH--DGYDTREPLR-
--------------------VRF--QD---GHAKIVYHK-HGR--GT-HA----L--RFANAR-----------D--ENIEN-D------RGVW---VQG
-ALVDWNGFPS---I-----KLRDRMV-----------------------R----AFNGTGT---------------------QP-K--IA-D--A--HF
GAYLAKAIRH--R----------------------IPEFD-------PFLEG------------------------------------------------
----------------------------------------------------------------------------------------------------
-----------------------------------------------
>PC_07XBR5
----------------------------------------------------------------------------------------------------
-----------MKAT--P-----TIIAMLSVAGSAIALPFT-----TTGVDVVDVV--------------------------------------------
-------------------------STAI------------A-G-AAGPANSIPSPPRA------LP--QN------ASERALQFQP-------------
------LL---------------------------DYDS-DSCYNVPAI---DA--QGNL-A-----------------------Q----GLKSTYQ---
----------------------------------------------------------------------------------------------------
-----SNTRYCRDEEDLD-------NQNVYVRERCN----N--------GWCAY-M----------------------Y---E---HY------------
------FEKDVG-------------------I--EHVAG---IASGHRHEWENAVVVVRQDE-------------DLPR-LVSASAH--DGYDTREPLR-
--------------------VRF--QD---GHAKIVYHK-HGR--GT-HA----L--RFANAR-----------D--ENIEN-D------KGVW---VQG
-ALVDWNGFPS---I-----KLRDRMV-----------------------R----AFNGTGT---------------------QP-K--IA-D--A--HF
GAYLAKAIRY--R----------------------IPEFD-------PFLEG------------------------------------------------
----------------------------------------------------------------------------------------------------
-----------------------------------------------
>PC_07STYD
----------------------------------------------------------------------------------------------------
-----------MKAT--P-----TIIAMLSVAGSAIALPFT-----TTGVDVVDVV--------------------------------------------
-------------------------STAI------------A-G-AAGPANSIPSPPRA------LP--QN------ASERALQFQP-------------
------LL---------------------------DYDS-DSCYNVPAI---DA--QGNL-A-----------------------Q----GLKSTYQ---
----------------------------------------------------------------------------------------------------
-----SNTEYCRDEEDLD-------NQNVYVRERCN----N--------GWCAY-M----------------------Y---E---HY------------
------FEKDVG-------------------I--EHVAG---IASGHRHEWENAVVVVRQDE-------------DLPR-LVSASAH--DGYDTREPLR-
--------------------VRF--QD---GHAKIVYHK-HGR--GT-HA----L--RFANAR-----------D--ENIEN-D------KGVW---VQG
-ALVDWNGFPS---I-----KLRDRMV-----------------------R----AFNGTGT---------------------QP-K--IA-D--A--HF
GAYLAKAIRY--R----------------------IPEFD-------PFLEG------------------------------------------------
----------------------------------------------------------------------------------------------------
-----------------------------------------------
>PC_08G1Y3
----------------------------------------------------------------------------------------------------
-----------MKGP--P-----TIIAMLSVAGSAIALSFT-----TTGVDVVSTA--------------------------------------------
----------------------------I------------A-A-AVGPANSRPSPPRA------LP--QN------ASERALQFQP-------------
------IL---------------------------DYDS-DSCYNVPAI---DA--QGNL-A-----------------------Q----GLKSTYQ---
----------------------------------------------------------------------------------------------------
-----SNTRYCRDEEDLD-------NQNVYVRERCN----N--------GWLE---------------------LPHRY---E---HY------------
------FEKDVG-------------------I--EHVAG---IASGHRHEWENAVVVVRQDE-------------DLPR-LVSASAH--DGYDTREPLR-
--------------------VRF--QD---GHAKIVYHK-HGR--GT-HA----L--RFANAR-----------D--ENIEN-D------RGVW---VQG
-ALVDWNGFPS---I-----KLRDRMV-----------------------R----AFNGTDT---------------------QP-K--IA-D--A--HF
GAYLAKAIRH--R----------------------IPEFD-------PFLEG------------------------------------------------
----------------------------------------------------------------------------------------------------
-----------------------------------------------
>PC_0837S4
----------------------------------------------------------------------------------------------------
-----------MKRP--P-----AIIAMLSVAGSAIALPFT-----TSGVDVVSTA--------------------------------------------
-------------------------I-----------------AAAAGPANSRPSPPRA------LP--QN------ASERALQFQP-------------
------LL---------------------------DYDS-DSCYNVPAI---DA--QGNL-A-----------------------Q----GLKSTYQ---
----------------------------------------------------------------------------------------------------
-----SNTKYCRDEEDLD-------NQNVYVRERCN----N--------GWCAY-M----------------------Y---E---HY------------
------FEKDVG-------------------I--EHVAG---IASGHRHEWENAVVVVRQDE-------------DLPR-LVSASAH--DGYNTREPLR-
--------------------VRF--QD---GHAKIVYHK-HGS--GT-HA----L--RFANAW-----------D--ENIEN-D------RGIW---VRG
-ALVDWNGFPS---I-----KLRDRMV-----------------------Q----AFNGTGT---------------------QP-K--IA-D--A--RF
GAYLAKAIRH--R----------------------IPEFD-------PFLEG------------------------------------------------
----------------------------------------------------------------------------------------------------
-----------------------------------------------
>PC_08H33E
----------------------------------------------------------------------------------------------------
-----------MKGP--S-----TIIAMLSVAGSAIALPFT-----TTGVDVVS----------------------------------------------
---------------------------IA------------I-AAAAGPASSRPSPPRA------LP--QN------ASERALQFQP-------------
------LL---------------------------DYDS-DSCYNVPAI---DA--EGNL-A-----------------------Q----GLKSTYQ---
----------------------------------------------------------------------------------------------------
-----SNTRYCRDEEDLD-------NQNVYVRERCN----N--------GWCAY-M----------------------Y---E---HY------------
------FEKDVG-------------------I--EHVAG---IASGHRHEWENAVVVVRQDE-------------NLPR-LVSASAH--DGYDTREPLR-
--------------------VRF--QD---GHAKIVYHK-HGR--GT-HA----L--RFANAR-----------D--ENIEN-D------RGVW---VQG
-ALVDWNGFPS---I-----KLRDRMV-----------------------R----AFNGTGT---------------------QP-K--IA-D--A--HF
GAYLAKAIRH--R----------------------IPEFD-------PFLEG------------------------------------------------
----------------------------------------------------------------------------------------------------
-----------------------------------------------
>PC_07OJZG
----------------------------------------------------------------------------------------------------
-----------MKGP--P-----AIIAMLSVAGSAIALPFT-----TTGVDVVSTA--------------------------------------------
-------------------------I-----------------AAAAGPANSRPSPPRA------LP--QN------ASERALQFQP-------------
------LL---------------------------DYDL-DSCYNVPAI---DA--QGNL-A-----------------------Q----GLKSTYQ---
----------------------------------------------------------------------------------------------------
-----SNTRYCRDKEDLD-------NQNVYVRERCN----N--------GWCAY-M----------------------Y---E---HY------------
------FEKDVG-------------------I--EYVAG---IASGHRHEWENAVVVVRQNE-------------DLPR-LVSASAH--DGYDTREPLR-
--------------------VRF--QD---GHAKIVYHK-NGA--GT-HA----L--RFANAR-----------D--EDIEN-D------RGVW---IQG
-ALVDWNGFPS---V-----KLRNRMV-----------------------R----AFNGTGT---------------------QP-K--IA-D--A--HF
GAYLAKAIRH--R----------------------IPEFD-------PFLEG------------------------------------------------
----------------------------------------------------------------------------------------------------
-----------------------------------------------
>PC_08EXL5
----------------------------------------------------------------------------------------------------
-----------MKGT--P-----TIIAMLSFAGSAIALPFT-----TTGVDVVST---------------------------------------------
---------------------------AI------------A-GAAG-PANSRPSPPRA------LP--QN------ASERALQFQP-------------
------LL---------------------------DYDS-DSCYNVPAI---DA--QGNL-A-----------------------Q----GLKSTYQ---
----------------------------------------------------------------------------------------------------
-----SNTRYCRDEEDLD-------NQNVYVRERCN----N--------GWCAY-M----------------------Y---E---HY------------
------FEKDVG-------------------I--EHVAG---IASGHRHEWENAVVVVRQDE-------------DLPR-LVSASAH--DGYDTREPLR-
--------------------VRF--QD---GHAKIVYHK-HGR--GT-HA----L--RFANAQ-----------D--ENIEN-D------RGVW---VQG
-ALVDWNGFPS---I-----KLRDRMV-----------------------R----AFNGTGT---------------------QP-K--IA-D--A--HF
GAYLAKAIRH--R----------------------IPEFD-------PFLEG------------------------------------------------
----------------------------------------------------------------------------------------------------
-----------------------------------------------
>PC_07QQ87
----------------------------------------------------------------------------------------------------
-----------MKGP--P-----TIIAMLSVAGSAIALPFT-----TTGVDVVSTA--------------------------------------------
-------------------------I-----------------AAAAGPANSRPSPPRA------LP--QN------ASERALQFQP-------------
------LL---------------------------DYDL-DSCYNVPAI---DA--QGNL-A-----------------------Q----GLKSTYQ---
----------------------------------------------------------------------------------------------------
-----SNTKYCRDEEDLD-------NQNVYVRERCN----N--------GWCAY-M----------------------Y---E---HY------------
------FEKDVG-------------------L--EHVAG---IASGHRHEWENAVVVVRQNE-------------DLPR-LVSASAH--GGYDTREPLR-
--------------------VRF--QD---GHAKIIYHK-NGG--GT-HA----L--RFANAR-----------D--EDIEN-D------RGVW---IQG
-ALVDWNGFPS---V-----KLRDRMV-----------------------R----AFNGTGT---------------------QP-K--IA-D--A--YF
GAYLAKAIRH--R----------------------IPEFD-------PFLEG------------------------------------------------
----------------------------------------------------------------------------------------------------
-----------------------------------------------
>PC_08KTOP
----------------------------------------------------------------------------------------------------
-----------MKGT--P-----TIIAMLSVAGSAIALPFT-----TTGVDVVST---------------------------------------------
---------------------------AI------------A-GAAG-PANSRPSPPRA------LP--QN------ASERALQFQP-------------
------LL---------------------------DYDL-DSCYNVPAI---DA--QGNL-A-----------------------Q----GLKSTYQ---
----------------------------------------------------------------------------------------------------
-----SNTRDCRDEEDLD-------NQNVYVRERCN----N--------GWCAY-IRTASPVLREMKNRKLTVELPHRY---E---HY------------
------FEKDVG-------------------I--EHVAG---IASGHRHEWENAVVVVRQDE-------------DLPR-LVSASAH--DGYDTREPLR-
--------------------VRF--QD---GHAKIVYHK-HGS--GT-HA----L--RFANAR-----------D--ENIEN-D------RGVW---VQG
-ALVEWNGFPS---I-----KLRDRMV-----------------------Q----AFNGTGT---------------------QP-K--IA-D--A--HF
GAYLAKAIRH--R----------------------IPEFD-------PFLEG------------------------------------------------
----------------------------------------------------------------------------------------------------
-----------------------------------------------
>PC_08F1I4
----------------------------------------------------------------------------------------------------
-----------MKGT--P-----TIIAMLSVAGSAIALPFT-----TTGVDVVST---------------------------------------------
---------------------------AI------------T-GAAG-PANSRPSPPRA------LP--QN------ASERALQFQP-------------
------LL---------------------------DYDL-DSCYNVPAI---DA--QGNL-A-----------------------Q----GLKSTYQ---
----------------------------------------------------------------------------------------------------
-----SNTRDCRDEEDLD-------NQNVYVRERCN----N--------GWCAY-M----------------------Y---E---HY------------
------FEKDVG-------------------I--EHVAG---IASGHRHEWENAVVVVRQDE-------------DLPR-LVSASAH--DGYDTREPLR-
--------------------VRF--QD---GHAKIVYHK-HGS--GT-HA----L--RFANAR-----------D--ENIEN-D------RGVW---VQG
-ALVDWNGFPS---I-----KLRDRMV-----------------------Q----AFNGTGT---------------------QP-K--IA-D--A--HF
GAYLAKAIRH--R----------------------IPEFD-------PFLEG------------------------------------------------
----------------------------------------------------------------------------------------------------
-----------------------------------------------
>PC_08GBHX
----------------------------------------------------------------------------------------------------
-----------MKGT--P-----TIIAMLSVAGSAIALPFT-----TTGVDVVST---------------------------------------------
---------------------------AI------------A-GAAG-PANSRPSPPRA------LP--QN------ASERALQFQP-------------
------LL---------------------------DYDL-DSCYNVPAI---DA--QGNL-A-----------------------Q----GLKSTYQ---
----------------------------------------------------------------------------------------------------
-----SNTRDCRDEEDLD-------NQNVYVRERCN----N--------GWCAY-M----------------------Y---E---HY------------
------FEKDVG-------------------I--EHVAG---IASGHRHEWENAVVVVRQDE-------------DLPR-LVSASAH--DGYDTREPLR-
--------------------VRF--QD---GHAKIVYHK-HGS--GT-HA----L--RFANAR-----------D--ENIEN-D------RGVW---VQG
-ALVDWNGFPS---I-----KLRDRMV-----------------------Q----AFNGTGT---------------------QP-K--IA-D--A--HF
GAYLAKAIRH--R----------------------IPEFD-------PFLEG------------------------------------------------
----------------------------------------------------------------------------------------------------
-----------------------------------------------
>PC_08CPZT
----------------------------------------------------------------------------------------------------
-----------MKTP--P-----AIIAMLFVAGSAIGLPFT-----TSSVDVVLTA--------------------------------------------
-------------------------I-----------------AAATGLANSRPSPPRA------LP--QN------ASERALQFQP-------------
------VL---------------------------DYDT-DSCYNVPAI---DA--QGNL-A-----------------------Q----GLKSTYQ---
----------------------------------------------------------------------------------------------------
-----SNTRYCRDEEDLD-------NQNVYVRERCN----N--------GWCAY-M----------------------Y---E---HY------------
------FEKDVG-------------------I--EHVAG---VASGHRHEWENAVVVVRQDE-------------DLPR-LVSASAH--DGYKTREPLR-
--------------------VRF--QD---GHAKIVYHK-HGS--GT-HA----L--RFANAR-----------D--ENIEN-D------RGIW---VQG
-ALVDWNGFPS---I-----KLRDRMI-----------------------Q----AFNGTGT---------------------QP-K--IA-D--A--HF
GTYLAKAIRH--R----------------------IPEFD-------PFLEG------------------------------------------------
----------------------------------------------------------------------------------------------------
-----------------------------------------------
>PC_07QQE8
----------------------------------------------------------------------------------------------------
-----------MKTP--P-----AIIAMLFVAGSAIGLPFT-----TSSVDVVSTA--------------------------------------------
-------------------------I-----------------AAATGLANSRPSPPRA------LP--QN------ASERALQFQP-------------
------VL---------------------------DYDT-DSCYNVPAI---DA--QGNL-A-----------------------Q----GLKSTYQ---
----------------------------------------------------------------------------------------------------
-----SNTRYCRDEEDLV-------NQNVYVRERCN----N--------GWCAY-M----------------------Y---E---HY------------
------FEKDVG-------------------I--EHVAG---VASGHRHEWENAVVVVRQDE-------------DLPR-LVSASAH--DGYKTREPLR-
--------------------VRF--QD---GHAKIVYHK-HGS--GT-HA----L--RFANAR-----------D--ENIEN-D------RGIW---VQG
-ALVDWNGFPS---I-----KLRDRMI-----------------------Q----AFNGTGT---------------------QP-K--IA-D--A--HF
GTYLAKAIRH--R----------------------IPEFD-------PFLEG------------------------------------------------
----------------------------------------------------------------------------------------------------
-----------------------------------------------
>PC_07Q3V2
----------------------------------------------------------------------------------------------------
-----------MKTP--P-----AIIAMLSVAGSAIGLPFT-----TSSVDVVSTA--------------------------------------------
-------------------------S-----------------AAATGLANSRPSPPRA------LP--QN------ASERALQFQP-------------
------VL---------------------------DYDT-DSCYNVPAI---DA--QGNL-A-----------------------Q----GLKSTYQ---
----------------------------------------------------------------------------------------------------
-----SNTKYCRDEADLD-------NQNVYVRERCN----N--------GWCAY-M----------------------Y---E---HY------------
------FEKDVG-------------------I--EHVAG---VASGHRHEWENAVVVVRQDE-------------DLPR-LVSASAH--DGYNTREPLR-
--------------------VRF--QD---GHVKIVYHK-HGS--GT-HA----L--RFANAR-----------D--ENIEN-D------RGIW---VQG
-ALVDWNGFPS---I-----KLRDRMI-----------------------Q----AFNGTGT---------------------QP-K--IA-D--A--HF
GAYLAKAIRH--R----------------------IPEFD-------PFLEG------------------------------------------------
----------------------------------------------------------------------------------------------------
-----------------------------------------------
>PC_07UXXK
----------------------------------------------------------------------------------------------------
-----------MKTP--P-----ATIATLFVAGSAIGLPFT-----TSSVDVDSTA--------------------------------------------
-------------------------I-----------------AAATGLANSRPSPPRA------LP--QN------ASERALQFQP-------------
------VL---------------------------DYDT-DSCYNVPAI---DA--QGNL-A-----------------------Q----GLKSTYQ---
----------------------------------------------------------------------------------------------------
-----SNTKYCRDEADLD-------NQNVYVRERCN----N--------GWCAY-M----------------------Y---E---HY------------
------FEKDVG-------------------I--EHVAG---IASGHRHEWENAVVVVRQDE-------------DLPR-LVSASAH--DGYNTREPLR-
--------------------VRF--QD---GHAKIVYHK-HGS--GT-HA----L--RFANAR-----------D--ENIEN-H------RGIW---VQG
-ALVDWNGFPS---I-----KLRDRMV-----------------------Q----AFNGTGI---------------------QP-K--IA-D--A--YF
GAYLAKAIRH--R----------------------IPEFD-------PFLEG------------------------------------------------
----------------------------------------------------------------------------------------------------
-----------------------------------------------
>PC_07HFIT
----------------------------------------------------------------------------------------------------
-----------MFHI--QSSSLSSVLCAML----VISH------------------------------------------HAG-----------------
---------------------F--------TSAS-----PVP-ETS-LSTRASKGAPKA------LP--QK------ADARYLRFQP-------------
------SM---------------------------DFDT-DGCYNWPAI---DK--TGGL-S-----------------------T----GLPSGTT---
----------------------------------------------------------------------------------------------------
---VPSRSSGCRDPSDLD-------NNNVYARRRCN----R--------GWCAY-M----------------------Y---A---YY------------
------FPKDVG-----------------------AF-L---GAGGHRHDWEHVIVWTKSDVG-----AGDVYGNERVR-YVAASAH--GGYDVKSVGD-
--------------------VR--MDG---THAKIVYHL-DGI--RT-HA----F--RFASKDD----------D---KIEN-A------KGVW---FRG
-DLVSWDGFPS---------GVRLKLL-----------------------A----ADFG-GA---------------------HL-A--LK-D--G--DF
TQDLIETMNVK-AMKG----------------GPKKDGFD-------CAYDEQP--------ATGSK---------------------------------
----------------------------------------------------------------------------------------------------
-----------------------------------------------
>PC_057N58
----------------------------------------------------------------------------------------------------
-----------MFYT--QSSSLSSVLCAML----VISK------------------------------------------QAG-----------------
---------------------F--------TTAS-----PVP-ETP-LWARASKGAPQA------LP--LK------ADARYLKFQP-------------
------SM---------------------------DFDT-DGCYNWPAI---DK--KGTV-S-----------------------A----GLPSGTT---
----------------------------------------------------------------------------------------------------
---VPARSSGCRDPSDLD-------NNNVYARRRCN----R--------GWCAY-M----------------------Y---A---YY------------
------FPKDVG-----------------------AF-L---GAGGHRHDWEHVIVWTKSDVG-----TGGAYNNEGVM-YVGASEH--GGYDVKPVAK-
--------------------VR--MDG---THPKIVYHL-DGI--RT-HA----F--RFADEDD----------D---EIEN-A------KGVW---FRG
-DLVSWDGFPS---------GVRQKLL-----------------------S----ADFG-SA---------------------HL-A--LK-D--G--DF
TQDLIETMNMS-AMKY----------------GPKKDEFD-------CAYDEQP--------ATGSK---------------------------------
----------------------------------------------------------------------------------------------------
-----------------------------------------------
>PC_06U7LL
----------------------------------------------------------------------------------------------------
----------------------------M-----IPGTVM---------SFWA-----------------------------------------------
-----------------ALLAVSTAS--PIDKDA-------------RNTLQRRKSPVK------MN--VC------APEADKKWQP-------------
------AM---------------------------DFDM-DSCYNTPAV---GR--DGDL-N-----------------------P----GLSVCG----
----------------------------------------------------------------------------------------------------
---TFATAGGCRDGPDLG-------NSNVYSRARCN----G--------GWCAY-M----------------------Y---G---YY------------
------FEKDQM-------------------S------L----CLGHTHDWEHVVVFVEGE-------GGGEGGGGVPR-YVAVSAH--GRYAVRPWRD-
--------------------VLV-EDG---THAKVVYHK-DGP--GT-HA----F--RFAKAED----------D--ERQEN-H------LAKW---FYG
-DLIGWNGFPS---A-----AVRDKMT-----------------------G----KYWG-KA---------------------KM-D--FT-D--E--RF
GDSLKSAIQAA-QG-SS-----------------TPHVID-------MDADVDD-------GSPGVPAN-------------------------CPN---
----------------------------------------------------------------------------------------------------
-----------------------------------------------
>PC_071W98
----------------------------------------------------------------------------------------------------
-------KKRPVCTF--TCRDYWKPLSHH-----DQNTFL---------TVCN-----------------------------------------------
-----------------ALFATVTAS--PFSYYI-------------FRALPKREPPVK------IN--GC------ATATDRMWQP-------------
------AM---------------------------DFDT-DSCYNAPAI---DS--YGNL-N-----------------------F----EKSVCE----
----------------------------------------------------------------------------------------------------
---SPSIIGDCRDRSDLE-------NNNVYSRARCN----D--------GWCAY-M----------------------Y---G---YY------------
------FEKDQI-------------------A------G----CLGHMHDWEHVVVFVYE---------------NVPK-YVSASAH--GRYEMRAWKD-
--------------------LL--VDG---THAKIVYHK-DGS--ST-HA----F--RFAKAED----------D--LVQEN-H------FGRW---FYG
-DLVGWNGFPS---I-----AVRNKMT-----------------------A----KSWG-ST---------------------KI-D--FK-D--E--RF
RDSLENAIVA---Q-GN-----------------TPYVID-------MRTDVDN-------ESPGMPDH-------------------------CPN--H
FWPLEV----------------------------------------------------------------------------------------------
-----------------------------------------------
>PC_05JU9V
----------------------------------------------------------------------------------------------------
-------------MI--PSTVLSV-WAALL----AVTT------------------------------------------ASPIDKN-------------
----------------------------------------------ARNTLLRRKAPAK------MN--VC------APERDLKWQP-------------
------AM---------------------------DFDM-DSCYNTPAV---DR--DGNL-N-----------------------P----GLSVCGT---
----------------------------------------------------------------------------------------------------
----AXTAGGCRDGPDLG-------NSNVYSRARCN----N--------GWCAY-L----------------------Y---G---YY------------
------FEKDQV--------------------------T---VCLGHTHDWEHVVVFVEG---------------GAPR-YVSVSAH--GRYTTRPWGD-
--------------------VL--VEG---THVKVVYHK-DGP--GT-HA----F--RFAKAED----------D--ARQEN-H------LGKW---FYG
-DLVGWNGFPS---T-----AVRDKMT-----------------------G----KSWG-KA---------------------KI-D--FT-D--E--RF
GDNLKSAIQ---AQGS----------------TPYIIDMD-------ADVDD-A--------SPGMPAH-------------------------CPN--H
FRRVE-----------------------------------------------------------------------------------------------
-----------------------------------------------
>PC_05FVS9
----------------------------------------------------------------------------------------------------
-------------MI--PSTVLSV-WAALL----AVTT------------------------------------------ASPIDKN-------------
----------------------------------------------ARNTLLRRKAPAK------MN--VC------APERDLKWQP-------------
------AM---------------------------DFDM-DSCYNTPAV---DR--DGNL-N-----------------------P----GLSVCGT---
----------------------------------------------------------------------------------------------------
----ASTAGGCRDGPDLG-------NSNVYSRARCN----N--------GWCAY-L----------------------Y---G---YY------------
------FEKDQV--------------------------T---VCLGHTHDWEHVVVFVEG---------------GAPR-YVSVSAH--GRYTTRPWGD-
--------------------VL--VEG---THVKVVYHK-DGP--GT-HA----F--RFAKAED----------D--ARQEN-H------LGKW---FYG
-DLVGWNGFPS---T-----AVRDKMT-----------------------G----KSWG-KA---------------------KI-D--FT-D--E--RF
GDNLKSAIQ---AQGS----------------TPYIIDMD-------ADVDD-A--------SPGMPAH-------------------------CPN--H
FRRVE-----------------------------------------------------------------------------------------------
-----------------------------------------------
>PC_01NDZE
----------------------------------------------------------------------------------------------------
-------------MF--TGTLLVA-WGLLW----TATA------------------------------------------ASPIGHG-------------
----------------------------------------------ISKTAMKHAFPLK------IN--EC------APEADKKWQP-------------
------AL---------------------------DFDT-DSCYNTPAV---DR--DGTL-N-----------------------A----GMGVCET---
----------------------------------------------------------------------------------------------------
----WSTAGRCRDRSDLE-------NSNVYSRARCN----N--------GWCAY-M----------------------Y---G---YY------------
------FEKDQI--------------------------S---PCLGHINDWEHVVVFVRD---------------GVPE-YVSASAH--GRYERRAWRD-
--------------------LF--ADG---THAKIVYHK-DGP--GT-HA----F--RFAKAAD----------D--MRQEN-H------HESW---FYG
-DLIGWNGFPS---T-----AVRDKMT-----------------------S----KSWG-KA---------------------KI-D--FT-D--E--RF
KDSLELAIV---GRGR----------------EPRDIDMR-------TDVDD-G--------SPGMSVY-------------------------CPK--Y
V---------------------------------------------------------------------------------------------------
-----------------------------------------------
>PC_07FL7Y
----------------------------------------------------------------------------------------------------
-------------MI--PSTVLSV-WAALL----AVIT------------------------------------------ASPIDKN-------------
----------------------------------------------ARNTLLRRKAPAK------MN--VC------APEGDKKWQP-------------
------AM---------------------------DFDT-DSCYNTPAV---DR--DGNL-N-----------------------P----GLPVCGT---
----------------------------------------------------------------------------------------------------
----VSTAGGCRDGPDLG-------NSNVYSRARCN----N--------GWCAY-M----------------------Y---G---YY------------
------FEKDQM--------------------------F---VCLGHMHDWEHVVVFVED---------------GAPT-YVSVSAH--GRYTMRPWGD-
--------------------VL--VEG---THVKVVYHK-DGP--GT-HA----F--RLAKAED----------D--ARQEN-H------LGKW---FYG
-DLIGWNGFPS---A-----AVRDKMT-----------------------G----KSWG-KA---------------------KI-D--FT-D--E--RF
DDTLKSAMQ---APGS----------------TPYIIDMD-------ADVDD-G--------SP------------------------------------
----------------------------------------------------------------------------------------------------
-----------------------------------------------
>PC_05FF3Q
----------------------------------------------------------------------------------------------------
-----------MANI--SKIIVAIFLTLLC----AHAV------------------------------------------ASPIGG--------------
-----------------------------------------------ARKILRRDIVKP------LP--AR------ATADDKLWQP-------------
------AV---------------------------DFTR-HSCYNTAAI---SP--EGEV-N-----------------------P----GLEHNFS---
----------------------------------------------------------------------------------------------------
----NGPAEDCRDTEQLD-------NNNVYSRKRCN----H--------GWCAY-V----------------------Y---D---YY------------
------FEKD-------------------VGI--SWA-S---DVGGHRHDWEHIVVFVKE---------------DRAQ-FVAISRH--GHYDMRRAED-
--------------------VEF-LDG---THPKVVYHK-DGG--LT-HC----W--RWTKDGD----------T---GHEN-E------RREW---LTS
-SLVSYNGFPS---R-----QLRDKLF-----------------------G----SDFG-KA---------------------RM-A--IS-D--R--YF
QENLDSAKNIA------------------------IKEFD-------SRYDDES--------SPGNPLC-------------------------DEL--G
CY--------------------------------------------------------------------------------------------------
-----------------------------------------------
>PC_005SJT
----------------------------------------------------------------------------------------------------
---------MPS------RQSIVAAGLALL----A--T------------------------------------------VLPN--V-------------
---------------------------------T-----AMP-AL-PFKIEARE-PPRA------LP--ER------ATAADKKWQP-------------
------AM---------------------------DFDT-DGCYNTPAI---DA--NGNI-A-----------------------E----GLDPGKD---
----------------------------------------------------------------------------------------------------
-----GNSGGCRDESDLD-------NNNVYSRQRCN----N--------GWCAY-I----------------------Y---D---YY------------
------FEKDTAV-------------------------G---AIGGHRHDWEHIAVWVQN---------------GEAK-FVSASQH--GDYEIKDAQD-
--------------------VR--WEG---THPKMVYHK-DGI--ST-HC----F--RFANEGD----------D---AIEN-H------KGVW---FYG
-ALISWNGFPS---T-----QLRDQLM-----------------------S----ADFG-SA---------------------SI-G--IK-D--S--SF
QSQLDESRG-N-R----------------------APEFD-------SALDD-G--------SPGTPDY-------------------------APG--N
RLR-------------------------------------------------------------------------------------------------
-----------------------------------------------
>PC_06JL6Z
----------------------------------------------------------------------------------------------------
---------MPP------RQSVAAAGLALL----A--T------------------------------------------VLPS--V-------------
---------------------------------T-----AMP-TL-PFKIEARE-PPRA------LP--EK------ATADDKKWQP-------------
------AM---------------------------DFDT-DGCYNTPAI---DA--NGKI-A-----------------------E----GLDPWKD---
----------------------------------------------------------------------------------------------------
-----GNSGGCRDESDLD-------NNNVYSRQRCN----N--------GWCAY-I----------------------Y---D---YY------------
------FEKDTAV-------------------------G---GLGGHRHDWEHIAIWVQN---------------GEAK-FVSASQH--GNYEIKAAQD-
--------------------VR--WEG---THPKMVYHK-DGV--ST-HC----F--RFANQGD----------D---AIEN-H------KGVW---FYG
-ALISWNGFPS---T-----QLRDKLM-----------------------S----ADFG-SA---------------------SI-G--IK-D--S--SF
QSQLDRSRG-N-R----------------------APEFN-------SALDV-G--------SPGNP---------------------------------
----------------------------------------------------------------------------------------------------
-----------------------------------------------
>PC_058FQ3
----------------------------------------------------------------------------------------------------
---------MPS------RRSVAAAGLALL----A--T------------------------------------------LLPS--V-------------
---------------------------------T-----AMP-TL-PFKIEARE-PPRA------LP--ER------ATADDKKWQP-------------
------AM---------------------------DFDT-DGCYNTPAI---DA--DGKI-T-----------------------E----GLDPWKD---
----------------------------------------------------------------------------------------------------
-----GNSGGCRDESDLD-------NNNVYSRQRCN----N--------GWCAY-I----------------------Y---D---YY------------
------FEKDTAV-------------------------G---GLGGHRHDWEHIAVWVQN---------------GEAK-FVSASQH--GNYEIKAAQD-
--------------------VR--WEG---THPKMVYHK-DGV--ST-HC----F--RFANQGD----------D---AIEN-H------KGVW---FYG
-ALISWNGFPS---T-----QLRDKLM-----------------------S----ADFG-SA---------------------SI-G--IK-D--S--SF
QSQLDRSRG-S-R----------------------APEFN-------SSLDV-G--------SPGNP---------------------------------
----------------------------------------------------------------------------------------------------
-----------------------------------------------
>PC_06VOZX
----------------------------------------------------------------------------------------------------
---------MPS------RQSIAAAGLALL----A--T------------------------------------------VLPS--V-------------
---------------------------------T-----AMP-AL-PFKIEARE-PPRA------LP--ER------ATVDDKKWQP-------------
------AM---------------------------DFDT-DGCYNTPAI---DA--NGNI-A-----------------------E----GLDPSRD---
----------------------------------------------------------------------------------------------------
-----GNSGGCRDESDLD-------NNNVYSRQRCN----N--------GWCAY-I----------------------Y---D---YY------------
------FEKDTAL-------------------------G---GLGGHRHDWEHIAVWVQN---------------GEAK-FVSASQH--GDYEIKAAQD-
--------------------VR--WEG---THPKMVYNK-DGI--ST-HC----F--RFASQGD----------D---AIEN-H------KGVW---FYG
-ALVSWNGFPN---T-----QLRDKLM-----------------------S----ADFG-SA---------------------SI-G--IK-D--S--SF
QSQLDRSRG-N-R----------------------APEFN-------SALDV-G--------SPGNP---------------------------------
----------------------------------------------------------------------------------------------------
-----------------------------------------------
>PC_06QSDO
----------------------------------------------------------------------------------------------------
---------MPS------RQSVAAAGLALL----A--T------------------------------------------VLPS--V-------------
---------------------------------T-----AMP-AL-PFKIEARE-PPRA------LP--ER------ATANDKKWQP-------------
------AM---------------------------DFDT-DGCYNTPAI---DA--NGKI-A-----------------------E----GLDPGKD---
----------------------------------------------------------------------------------------------------
-----GNSGGCRDESDLD-------NNNVYSRQRCN----N--------GWCAY-I----------------------Y---D---YY------------
------FEKDTAV-------------------------G---AIGGHRHDWEHIAVWVQN---------------GEAK-FVSASQH--GDYEIKDAQD-
--------------------VR--WEG---THPKMVYHK-DGI--ST-HC----F--RFANEGD----------D---AIEN-H------KGVW---FYG
-ALISWNGFPS---T-----QLRDELM-----------------------S----ADFG-SA---------------------SI-G--IK-D--S--SF
QSQLDRSRG-N-R----------------------APEFD-------SALDV-G--------SPGNP---------------------------------
----------------------------------------------------------------------------------------------------
-----------------------------------------------
>PC_02EXLR
----------------------------------------------------------------------------------------------------
---------MPS------RQSVAAAGLALL----A--T------------------------------------------ALPS--V-------------
---------------------------------T-----AMP-GL-PFKIEARE-PPRA------LP--ER------ATADDKKWQP-------------
------AM---------------------------DFDT-DGCYNTPAI---DA--NGNI-A-----------------------E----GLDPWQD---
----------------------------------------------------------------------------------------------------
-----GNSGGCRDESDLD-------NNNVYSRQRCN----N--------GWCAY-I----------------------Y---D---YY------------
------FEKDTAL-------------------------G---GLGGHRHDWEHIAVWVQN---------------GEAK-FVSASQH--GDYETKAAQD-
--------------------VR--WEG---THPKMVYHK-DGI--ST-HC----F--RFANQGD----------D---AIEN-H------KGVW---FYG
-ALISWNGFPS---T-----QLRDKLM-----------------------S----ADFG-SA---------------------SI-G--IK-D--S--SF
QSQLNTSRG-N-R----------------------APEFD-------SALDV-G--------SPGNP---------------------------------
----------------------------------------------------------------------------------------------------
-----------------------------------------------
>PC_06S5DG
----------------------------------------------------------------------------------------------------
---------MPS------RQSVTATGLALL----A--T------------------------------------------VLPS--V-------------
---------------------------------T-----AMP-AL-PFKIEARE-PPRA------LP--ER------ATADDKKWQP-------------
------AM---------------------------DFDT-DGCYNTPAI---DA--NGNI-A-----------------------E----GLDPWQD---
----------------------------------------------------------------------------------------------------
-----GNSGGCRDESDLD-------NNNVYSRQRCN----N--------GWCAY-I----------------------Y---D---YY------------
------FEKDTAV-------------------------G---GLGGHRHDWEHIAVWVQN---------------GEAK-FVSASQH--GDYEIKAAQD-
--------------------VR--WEG---THPKMVYHK-DGA--ST-HC----F--RFADQGD----------D---AIEN-H------KGVW---FYG
-ALISWNGFPS---T-----QLRDKLM-----------------------S----ADFG-SA---------------------SI-G--IK-D--S--SF
QSQLDRSRG-N-R----------------------APEFN-------SGLDV-G--------SPGNP---------------------------------
----------------------------------------------------------------------------------------------------
-----------------------------------------------
>PC_00L4HU
----------------------------------------------------------------------------------------------------
---------MPS------RQSVAAAGLALL----A--T------------------------------------------LLPS--V-------------
---------------------------------T-----AMP-AL-PFKIEARE-PPRA------LP--ER------ATADDKKWQP-------------
------AM---------------------------DFDT-DGCYNTPAI---DA--NGNI-A-----------------------E----GLDPGKD---
----------------------------------------------------------------------------------------------------
-----GNSGGCRDESDLN-------NNNVYSRQRCN----N--------GWCAY-I----------------------Y---D---YY------------
------FEKDTAV-------------------------G---ALGGHRHDWEHIAVWVQN---------------GEAK-FVSASQH--GDYEIKDAQN-
--------------------VR--WEG---THPKMVYHK-DGI--ST-HC----F--RFADQGD----------D---AIEN-H------KGVW---FYG
-ALISWNGFPS---T-----QLRDKLM-----------------------S----ADFG-SA---------------------SI-G--IK-D--S--SF
QSQLDRSRG-N-R----------------------APEFN-------SALDV-G--------SPGNP---------------------------------
----------------------------------------------------------------------------------------------------
-----------------------------------------------
>PC_0473MV
----------------------------------------------------------------------------------------------------
---------MPS------KQSLAAAGLALM----A--T------------------------------------------VLPS--V-------------
---------------------------------A-----AMP-SL-PFKIEPRADPPTA------LP--ES------ATADDKTFQP-------------
------AM---------------------------DFDT-DGCYNVPAI---DA--EGNT-S-----------------------E----GLDPGS----
----------------------------------------------------------------------------------------------------
-----GDSDGCRDPSDLA-------NNNVYSRQRCN----N--------GWCAY-I----------------------Y---D---YY------------
------FEKDTAF-------------------------F---GLGGHRHDWEHIAVWVRD---------------GAAQ-FVSASQH--GDYEIKQAAD-
--------------------VR--WDGAGTTHPKMVYHK-DGI--NT-HN----F--RFANADD----------D---NIEN-A------TGAW---FYG
-ALVSWNGFPS---A-----ELRDKLM-----------------------A----TDFG-SA---------------------SI-A--IK-D--A--SY
QSHLDESRG-D-N----------------------APEFD-------SSLDD-G--------SPGTP---------------------------------
----------------------------------------------------------------------------------------------------
-----------------------------------------------
>PC_018BGP
----------------------------------------------------------------------------------------------------
--------MIPTLTS--PALFLTAALAPWA----ALAA------------------------------------------P-PAI------IS-------
--------------------------------------------------YRAAAPPTA------LP--QR------ATANDLKWQP-------------
------SL---------------------------DFDT-DGCYNVPAI---DA--QGNI-V-----------------------E----GLPHNWT---
----------------------------------------------------------------------------------------------------
-----GYSSNCRDLSDLD-------NNNVYSRQRCN----N--------GWCIY-L----------------------Y---G---YY------------
------FEKD-------------------VAI--ANF-I----DPGHTHDWEHIAVWVRQST-------------NQAE-YVGVSQH--GEYEIKAASQ-
--------------------VR--WDG---DHPKIVYHK-DGV--ST-HC----F--RFADASD----------D---NIEN-H------KGVW---FRG
-ALVSYNGFPS---L-----AIRDKLF-----------------------A----HDFG-KA---------------------TI-G--FK-D--A--TF
AGNIGRAKH---S----------------------SITFD-------ANLDV-G--------SPGNP---------------------------------
----------------------------------------------------------------------------------------------------
-----------------------------------------------
>PC_05XLD2
----------------------------------------------------------------------------------------------------
-----MRAVSPSSTL--FVAALTTLLSPVH----SSP---------------------------------------------------------------
----------------------------------------------LKLLPRAPSPPTA------LP--QN------ATLADLQWQP-------------
------SL---------------------------DFDT-DGCYNVPAI---GP--DGTI-A-----------------------Q----GLPHHFT---
----------------------------------------------------------------------------------------------------
-----GYATDCRDASDLD-------NNNVYVRNRCN----S--------GWCIH-L----------------------Y---G---YY------------
------FEKD-------------------VAI--KNF-L----DTGHTHDWEHIAVWVRQET-------------GQAE-YVGASQH--GNYEIRHASS-
--------------------VR--WDG---THPKMVYHK-DGA--GT-HC----F--RFANAAD----------D---NIEN-H------KGVW---FRG
-ALVSYNGFPS---E-----TLREKLF-----------------------A----HDFG-AA---------------------TI-S--IK-N--S--TF
PNAITKAKP---T----------------------AIAFD-------VNLDV-G--------SPGWPGQ-------------------------------
----------------------------------------------------------------------------------------------------
-----------------------------------------------
>PC_00UM9O
----------------------------------------------------------------------------------------------------
--------------------MTRVDAALLL----LAVA------------------------------------------A-APAVLAA-PPL-------
------------------------------------------------LVGRAPNPPTA------LP--QR------ATANDLRWQP-------------
------SL---------------------------DFDT-DGCYNVPAI---DA--QGNI-V-----------------------Q----GLPHDFT---
----------------------------------------------------------------------------------------------------
-----GLSSDCHDLSDLD-------NNNVYSRQRCN----N--------GWCIY-L----------------------Y---G---YY------------
------FEKD-------------------VAI--PDF-I----DPGHTHDWEHIAVWVSDAT-------------GKAE-YVAASQH--GNYEVRAAAD-
--------------------VR--WDG---EHPKMVYHK-DGL--ST-HC----F--RFANADD----------D---KIEN-A------KGVW---FRG
-ALVSYNGFPS---T-----ALRDELF-----------------------A----HDFG-EA---------------------TI-D--FK-D--A--TF
PGAIGRAKP---S----------------------QITVF-------DPNLD-V--------GSPGTP--------------------------------
----------------------------------------------------------------------------------------------------
-----------------------------------------------
>PC_03MXO4
----------------------------------------------------------------------------------------------------
----------------------MTRLSPAL----MLLA------------------------------------------AAAPSTLAAPSFP-------
------------------------------------------------ILARAPSPPTA------LP--QR------ATANDLRWQP-------------
------SL---------------------------DFDT-DGCYNVPAI---DA--QGTI-A-----------------------Q----GLPYQFT---
----------------------------------------------------------------------------------------------------
-----GLSSDCRDASDLD-------NNNVYARQRCN----N--------GWCVY-L----------------------Y---G---YY------------
------FEKD-------------------VAV--PNF-I----STGHTHDWEHIAVWVSDAT-------------GRAE-YVGASQH--GGFEIKAAAD-
--------------------VR--WDG---EHPKMVYHK-DGG--ST-HA----F--RFGNTDD----------D---RIEN-H------KGVW---FRG
-ALVSYNGFPS---V-----EVRDKLF-----------------------A----HDFG-AA---------------------TI-G--FK-D--S--TF
AGHIEKAKP---G----------------------AVTFD-------VNQDV-G--------SPGNP---------------------------------
----------------------------------------------------------------------------------------------------
-----------------------------------------------
>PC_00TSP1
----------------------------------------------------------------------------------------------------
-----------------------MRLAPTL----LVLV------------------------------------------A-PTALGAP-PLT-------
------------------------------------------------ILRRAATPPTA------LP--QR------ATANDLRWQP-------------
------AL---------------------------DFDR-DGCYNVPAI---DA--QGNI-V-----------------------E----GLPHHFT---
----------------------------------------------------------------------------------------------------
-----GLSSNCRDASDLD-------NNNVYSRQRCN----S--------GWCVY-L----------------------Y---G---YY------------
------FEKD-------------------VSI--PNF-I----DTGHTHDWEHIAVWVNDAT-------------GRAE-YVGASQH--GNYEIRAAGD-
--------------------VR--WDG---DHPKMVYHK-DGA--ST-HC----F--RFASEAD----------E---AIEN-H------KGVW---FRG
-PLVSYNGFPS---T-----ALRDQLF-----------------------A----HDFG-KA---------------------TI-G--FK-D--S--TF
AGSIGRSKH---S----------------------SITFD-------VNSDV-G--------SPGTP---------------------------------
----------------------------------------------------------------------------------------------------
-----------------------------------------------
>PC_025ASI
----------------------------------------------------------------------------------------------------
-------------MV--SNIVLLTGLLASL----TSAA------------------------------------------P-------------------
-----------------------------------------S-TLPL--SLLPRAPPPA------LP--QR------ATSNDLRWQP-------------
------SM---------------------------DFDT-DGCYNVAAV---SA--SGAI-V-----------------------P----GLSHSWV---
----------------------------------------------------------------------------------------------------
-----GLSSDCRDASDLSS-----AYNNVYSRQRCN----G--------EWCVY-L----------------------Y---D---YY------------
------FEKD-------------------VAI--AYF-A----DPGHTHDWEHIAVWVRN---------------GAAE-YVAVSQH--GDYEIRRASE-
--------------------IR--WDG---QHPKVVYHK-DGV--ST-HC----F--RFANADD----------D---NIEN-H------TGQW---FRG
-PLVSYNGFPG---------NVRDTLF-----------------------A----YDFG-AA---------------------TI-A--IK-D--S--TF
ADNVGRARP---S----------------------GITFD-------NNLDV-N--------SPGNP---------------------------------
----------------------------------------------------------------------------------------------------
-----------------------------------------------
>PC_00FJ5S
----------------------------------------------------------------------------------------------------
-------------MV--SKIVLLTGLLAGL----TSAA------------------------------------------P-------------------
-----------------------------------------S-TLPL--SLLPRAPPPA------LP--QR------ATSNDLRWQP-------------
------SM---------------------------DFDT-DGCYNVAAV---SA--SGAI-V-----------------------P----GLPHSWV---
----------------------------------------------------------------------------------------------------
-----GLSSDCRDASDLSS-----AYNNVYSRQRCN----G--------EWCVY-L----------------------Y---G---YY------------
------FEKD-------------------VAI--AYF-A----DPGHTHDWEHIAVWVRN---------------GAAE-YVAVSQH--GDYEIRRASE-
--------------------IR--WDG---QHPKVVYHK-DGV--ST-HC----F--RFANADD----------D---NIEN-H------TGQW---FRG
-PLVSYNGFPG---------NVRDTLF-----------------------A----YDFG-AA---------------------TI-A--IK-D--S--TF
ADNVGRARP---S----------------------GITFD-------NNLDV-N--------SPGNP---------------------------------
----------------------------------------------------------------------------------------------------
-----------------------------------------------
>PC_05OUVR
----------------------------------------------------------------------------------------------------
-------------MV--SKIVLFTGLLAGL----TSAA------------------------------------------P-------------------
-----------------------------------------S-TLPL--SLLPRAPPPA------LP--QR------ATSNDLRWQP-------------
------SM---------------------------DFDT-DGCYNVAAV---SA--SGAI-V-----------------------P----GLPHSWV---
----------------------------------------------------------------------------------------------------
-----GLSSDCRDASDLSA-----AYNNVYSRQRCN----G--------EWCVY-L----------------------Y---D---YY------------
------FEKD-------------------VAI--AYF-A----DPGHTHDWEHIAVWVRN---------------GAAE-YVAVSQH--GDYEIRRASE-
--------------------IR--WDG---QHPKVVYHK-DGV--ST-HC----F--RFANADD----------D---NIEN-H------TGQW---FRG
-PLVSYNGFPG---------NVRNTLF-----------------------A----FDFG-AA---------------------TI-A--IK-D--S--TF
ADNVGGARP---S----------------------GITFD-------NNLDV-N--------SPGNP---------------------------------
----------------------------------------------------------------------------------------------------
-----------------------------------------------
>PC_073O3O
----------------------------------------------------------------------------------------------------
-----------------MSPRFNAKSVAAL----AAAA------------------------------------------ALPLSL-AGPVS--------
---------------------------------------------VRPADLFKRDPPPA------LP--SC------ATEGDLKWQP-------------
------VL---------------------------DFDT-DGCYNTPAI---GP--DGTL-A-----------------------E----GLDNCYT---
----------------------------------------------------------------------------------------------------
-----GAESGCRDQSDLD-------GNNVYARSRCN----N--------GWCAH-M----------------------Y---G---YY------------
------FEKDVA-------------------L--EHVCG---VGAGHRHDWEHVVVWVQD---------------DQIR-YIAASAH--GDYDCRPVED-
--------------------VR--MEG---DHPKIVYHK-GGA--GT-HS----L--RFANEDD----------D---GIEN-H------LGVW---FQG
-ALVSYNGFPE---------GLRDKMI-----------------------G----NDWG-SA---------------------AI-D--FS-D--D--RF
ADALESAKGGR-E----------------------DIGLD-------TGSDDDS--------SPGQPEC-------------------------------
----------------------------------------------------------------------------------------------------
-----------------------------------------------
>PC_053MIM
----------------------------------------------------------------------------------------------------
-------------------MLFSVG---------LLALAALP------SSFGA-----------------------------------------------
----------------V---------IQA--RQD-----D----PENPPRDPQPPPPGP------IF--GR------APDLDKRFQP-------------
------AL---------------------------DFDT-DSCYNVPAI---GP--NGDL-A-----------------------I----GMYPFEW---
----------------------------------------------------------------------------------------------------
-----PPQAGCRNEEMLD-------RGNVYSRQRCN----N--------GYCVI-F----------------------Y---A---YY------------
------FQKDTA-------------------T----------PIDGHRHDWEHIAVWVRQSDS------------F-VT-HVAVSQH--KGYDIRENSQ-
------------------ITWTA-AEN---GKPAIVYHK-DSI--LT-HC----F--RFGSGAD----------AGGPGPEN-H------KNQW---ITG
-PLLGYFGWDT---V-----EQRDRML-----------------------T----HNWE-AG---------------------SI-A--IK-N--E--NF
AENIRKARPAG-LV-FDENFDDEGTNNI------------------------------------------------------------------------
----------------------------------------------------------------------------------------------------
-----------------------------------------------
>PC_059AGY
----------------------------------------------------------------------------------------------------
-------------------MLFSVG---------LLALAALP------SSFGA-----------------------------------------------
----------------V---------IQA--RQD-----D----PENPPRDPQPPPPGP------IF--GR------APDLDKRFQP-------------
------AL---------------------------DFDT-DSCYNVQAI---GP--QRRP-R-----------------------H----WHVSLRV---
----------------------------------------------------------------------------------------------------
-----AASAGCRNEEMLD-------RGNVYSRQRCN----N--------GYCVI-F----------------------Y---A---YY------------
------FQKDTA-------------------T----------PIDGHRHDWEHIAVWVRQSDS------------F-VT-HVAVSQH--KGYDIRENSQ-
------------------ITWTA-AEN---GKPAIVYHK-DSI--LT-HC----F--RFGSGAD----------AGGPGPEN-H------KNQW---ITG
-PLLGYFGWDT---V-----EQRDRML-----------------------T----HNWE-AG---------------------SI-A--IK-N--E--NF
AENIRKARPAG-LV-FDENFDDEGTNNI------------------------------------------------------------------------
----------------------------------------------------------------------------------------------------
-----------------------------------------------
>PC_01K3K7
----------------------------------------------------------------------------------------------------
-------------------MLFSVG---------LLALAALP------SSFGA-----------------------------------------------
----------------V---------IQA--RQD-----D----PENPPRDPQPPPPGP------IF--GR------APELDKRFQP-------------
------AL---------------------------DFDT-DSCYNVPAI---GP--NGDL-A-----------------------I----GMFPFEW---
----------------------------------------------------------------------------------------------------
-----PPQAGCRNEEMLD-------RGNVYSRQRCN----N--------GYCVI-F----------------------Y---A---YY------------
------FQKDTA-------------------T----------PIDGHRHDWEHIAVWVRQSDS------------F-VT-HVAVSQH--KGYEIRENSQ-
------------------VTWTA-AEN---GKPAIVYHK-DSI--LT-HC----F--RFGNGAD----------AGGPGPEN-H------RNQW---ITG
-PLLGYFGWDT---V-----EQRDRML-----------------------T----HNWE-AG---------------------AI-A--IK-N--E--NF
AENIRKARPAG-LV-FDENIDDEGTNNI------------------------------------------------------------------------
----------------------------------------------------------------------------------------------------
-----------------------------------------------
>PC_002DAS
----------------------------------------------------------------------------------------------------
-------------------MLFSVG---------LLALAAFP------SSFGA-----------------------------------------------
----------------V---------IQA--RQD-----D----PENPPRDPQPPPPGP------IF--GR------APELDKRFQP-------------
------AL---------------------------DFDT-DSCYNVPAI---GP--NGDL-A-----------------------I----GMFPFEW---
----------------------------------------------------------------------------------------------------
-----PPQAGCRNEEMLD-------RGNVYSRQRCN----N--------GYCVI-F----------------------Y---A---YY------------
------FQKDTA-------------------T----------PIDGHRHDWEHIAVWVRQSDS------------F-VT-HVAVSQH--KGYDIRENSQ-
------------------ITWTA-AEN---GKPAIVYHK-DSI--LT-HC----F--RFGNGAD----------AGGPGPEN-H------RNQW---ITG
-PLLGYFGWDT---V-----EQRDRML-----------------------T----HNWE-AG---------------------SI-A--IK-N--E--NF
AENIRKARPAG-LV-FDENIDDEGTNNI------------------------------------------------------------------------
----------------------------------------------------------------------------------------------------
-----------------------------------------------
>PC_014T3C
----------------------------------------------------------------------------------------------------
-------------------MLFSVG---------LLALAALP------SSFGA-----------------------------------------------
----------------V---------IQA--RQD-----D----PENPPRDPQPPPPGP------IF--GR------APELDKRFQP-------------
------AL---------------------------DFDT-DSCYNVPAI---GP--NGDL-A-----------------------I----GMFPFEW---
----------------------------------------------------------------------------------------------------
-----PPQAGCRNEEMLD-------RGNVYSRQRCN----N--------GYCVI-F----------------------Y---A---YY------------
------FQKDTA-------------------T----------PIDGHRHDWEHIAVWVRQSDS------------F-VT-HVAVSQH--KGYDIRENSQ-
------------------VTWTA-AEN---GKPAIVYHK-DSI--LT-HC----F--RFGNAAD----------AGGPGPEN-H------RNQW---ITG
-PLLGYFGWET---V-----EQRDRML-----------------------T----HNWE-AG---------------------SI-A--IR-N--E--NF
AENIRKARPAG-LV-FDENIDDEGTNNI------------------------------------------------------------------------
----------------------------------------------------------------------------------------------------
-----------------------------------------------
>PC_05TQOZ
----------------------------------------------------------------------------------------------------
-------------------MLFSVG---------LLALAALP------SSFGA-----------------------------------------------
----------------V---------IQA--RQD-----D----PENPPRDPQPPPPGP------IF--GR------APDLDKRFQP-------------
------AL---------------------------DFDT-DSCYNVPAI---GP--NGDL-A-----------------------I----GMYPFEW---
----------------------------------------------------------------------------------------------------
-----PPQAGCRNEEMLD-------RGNVYSRQRCN----N--------GYCVI-F----------------------Y---A---YY------------
------FQKDTA-------------------T----------PIDGHRHDWEHIAVWVRQSDS------------F-VT-HVAVSQH--KGYDIRENSQ-
------------------ITWTA-AEN---GKPSIVYHK-DSI--LT-HC----F--RFGSGAD----------AGGPGPEN-H------KNQW---ITG
-PLLGYFGWDT---V-----EQRDRML-----------------------T----HNWE-AG---------------------SI-A--IK-N--E--NF
AENIRKARPAG-LV-FDENFDDEGTNNI------------------------------------------------------------------------
----------------------------------------------------------------------------------------------------
-----------------------------------------------
>PC_0129RE
----------------------------------------------------------------------------------------------------
-------------------------MAPWI----IILM-----------AL----------------------------WPLTLIGLAPK----------
------------------------------AY-------ALP-LGLYHDLLKREEPPKA------LG--SH------SEADYLRWQP-------------
------SL---------------------------DFDT-DSCYNVPAI---DT--NGNL-A-----------------------Q----GLPVRNT---
----------------------------------------------------------------------------------------------------
-----CNECDCREMSDLD-------NNNVYVRKRCN----H--------GWCVY-L----------------------Y---D---YY------------
------FEKD-------------------VAG--GGK-G---D-GGHRHEWEHIAVFVDVGS---------QGDTPRLD-MVAASRH--GGYETRVAGD-
--------------------VRMD--R---THPKIVYHK-ERE--GT-HC----F--RFATEED----------E---RIEN-H------ARRW---FRG
-DVVAYDMWPS---R-----QLRDKLM-----------------------T----YEWEGPA---------------------TM-A--IN-D--V--NF
KKDIEVARNGG------------------------APGFD-------SNVDQ------------------------------------------------
----------------------------------------------------------------------------------------------------
-----------------------------------------------
>PC_07O9OR
--------------------------------------------------------------------------MPRL----------------------
-PR------TGATML---SAVVFAGLAP-I----LRAS------------------------------------------PVPDD---------------
--------------------------------------------VLNMHKLLRRDPPKA------LP--QN------ASAPEVRWQP-------------
------TM---------------------------DFDK-DGCYNTPAI---DA--EGKI-N-----------------------P----GLNNMFT---
----------------------------------------------------------------------------------------------------
-----GTDTGCRDASDLD-------NNNVYVRSRCN----N--------NWCVF-L----------------------Y---D---YY------------
------FEKD-------------------VAL--PYL-P----DVGHRHDWEHVAVFVEGG--------------DKAR-LVAASAH--GGYATRKAEE-
--------------------VR--WDG---DHPKVVYHK-DGI--GT-HC----F--RFGNEDD----------E--KNIEN-H------KGKW---FLG
-PLVSFNGFPS---T-----ELREKLF-----------------------S----HDFG-AA---------------------TI-G--IK-D--S--QF
QGNIDKARGKD-G----------------------APGFD-------SSKDD-G--------SGGKL---------------------------------
----------------------------------------------------------------------------------------------------
-----------------------------------------------
>PC_07HB9Z
--------------------------------------------------------------------------MSRR----------------------
-PR------TGA-ML---SAAIFASLAP-I----LRAS------------------------------------------PVPDD---------------
--------------------------------------------VLNMHKLLRRDPPKA------LP--QN------ASAPELRWQP-------------
------TM---------------------------DFDK-DGCYNTPAI---DA--EGKI-T-----------------------P----GLNNMFT---
----------------------------------------------------------------------------------------------------
-----GTDTGCRDASDLD-------NNNVYVRSRCN----N--------DWCVF-L----------------------Y---D---YY------------
------FEKD-------------------VAL--PYL-P----DVGHRHDWEHVAVFVEGG--------------DKAR-LVAASAH--GGYATRKAEE-
--------------------VR--WDG---DHPKVVYHK-DGI--GT-HC----F--RFGNQDD----------E--KKIEN-H------KGKW---FLG
-PLVSFNGFPS---T-----QLRDKLF-----------------------S----HDFG-AA---------------------TI-G--IK-D--S--QF
QGNIDKARGKD-G----------------------APGFD-------SSKDD-G--------SGGKP---------------------------------
----------------------------------------------------------------------------------------------------
-----------------------------------------------
>PC_08KYQR
--------------------------------------------------------------------------MSRR----------------------
-RR------TG-AML---SAVVLATMAP-I----LGAS------------------------------------------PVPDD---------------
--------------------------------------------VLNMHKLLRRDPPKA------LP--QN------ASAPELRWQP-------------
------TM---------------------------DFDK-DGCYNTPAM---DG--TGKI-T-----------------------P----GLNNMFT---
----------------------------------------------------------------------------------------------------
-----GTDTGCRDASDLD-------NNNVYVRSRCN----N--------GWCVF-L----------------------Y---D---YY------------
------FEKD-------------------VAL--PYL-P----DVGHRHDWEHVAVFVEGG--------------DRAR-LVAASAH--GGYATRQADE-
--------------------VR--WDG---DHPKMVYHK-DGI--GT-HC----F--RFGSEAD----------D--GKIEN-H------RGKW---FLG
-SLVSFDGFPS---T-----QLRDKLF-----------------------S----HDFG-AA---------------------TI-G--IK-D--S--QF
QSNIDKARGKD-G----------------------APGFD-------SSKDD-G--------SGGKL---------------------------------
----------------------------------------------------------------------------------------------------
-----------------------------------------------
>PC_08JJQF
--------------------------------------------------------------------------MSRR----------------------
-PR------TG-AML---SAVVLATMAP-I----LGAS------------------------------------------PVPDD---------------
--------------------------------------------MLNMHKLLRREPPKA------LP--QN------ASAPELRWQP-------------
------TM---------------------------DFDK-DGCYNTPAM---DG--TGKI-T-----------------------P----GLNNMFT---
----------------------------------------------------------------------------------------------------
-----GTDTGCRDASDLD-------NNNVYVRSRCN----N--------GWCVF-L----------------------Y---D---YY------------
------FEKD-------------------VAL--PYL-P----DVGHRHDWEHIAVFVEGG--------------DRAR-LVAASAH--GGYATRQADE-
--------------------VR--WDG---DHPKMVYHK-DGI--GT-HC----F--RFGSEAD----------D--GKIEN-H------RGKW---FLG
-SLVSFDGFPS---T-----QLRDRLF-----------------------S----HDFG-AA---------------------TI-G--IK-D--S--QF
QSNIDKARGKD-G----------------------APGFD-------SSKDD-G--------SGGRL---------------------------------
----------------------------------------------------------------------------------------------------
-----------------------------------------------
>PC_05AWHX
--------------------------------------------------------------------------MSRR----------------------
-RR------TG-AML---SAVVLATMAP-I----LGAS------------------------------------------PVPDD---------------
--------------------------------------------VLNMHKLLRRDPPKA------LP--QN------ASAPELRWQP-------------
------TM---------------------------DFDK-DGCYNTPAM---DG--TGKI-T-----------------------P----GLNNMFT---
----------------------------------------------------------------------------------------------------
-----GTDTGCRDASDLD-------NNNVYVRSRCN----N--------GWCVF-L----------------------Y---D---YY------------
------FEKD-------------------VAL--PYL-P----DVGHRHDWEHVAVFVEGG--------------DRAR-LVAASAH--GGYATRQADE-
--------------------VR--WDG---DHPKMVYHK-DGI--GT-HC----F--RFGSEAD----------D--GKIEN-H------RGKW---FLG
-SLVSFDGFPS---T-----QLRDKLF-----------------------S----HDFG-AA---------------------TI-G--IK-D--S--QF
QSNIDKARGKD-G----------------------APGFD-------SSKDD-G--------SGGRL---------------------------------
----------------------------------------------------------------------------------------------------
-----------------------------------------------
>PC_01DQEY
--------------------------------------------------------------------------MSRR----------------------
-PR------TG-AML---SAVVLATMAP-I----LGAS------------------------------------------PVPDD---------------
--------------------------------------------MLNMHKLLRREPPKA------LP--QN------ASAPELRWQP-------------
------TM---------------------------DFDK-DGCYNTPAM---DG--TGKI-T-----------------------P----GLNNMFT---
----------------------------------------------------------------------------------------------------
-----GTDTGCRDASDLD-------NNNVYVRSRCN----N--------GWCVF-L----------------------Y---D---YY------------
------FEKD-------------------VAL--PYL-P----DVGHRHDWEHVAVFVEGG--------------DRAR-LVAASAH--GGYATRQADE-
--------------------VR--WDG---DHPKMVYHK-DGI--GT-HC----F--RFGSEAD----------D--GKIEN-H------RGKW---FLG
-SLVSFDGFPS---T-----QLRDKLF-----------------------S----HDFG-AA---------------------TI-G--IK-D--S--QF
QSNIDKARGKD-G----------------------APGFD-------SSKDD-G--------SGGRL---------------------------------
----------------------------------------------------------------------------------------------------
-----------------------------------------------
>PC_04A7JJ
----------------------------------------------------------------------------------------------------
-------------ML---SAVVFAGLAP-I----LGAS------------------------------------------PVPDD---------------
--------------------------------------------VLNMHKLLRRDPPQA------LP--QN------ASAPELRWQP-------------
------TM---------------------------DFDK-DGCYNTPAI---DV--RGNI-T-----------------------P----GLNNMFT---
----------------------------------------------------------------------------------------------------
-----GTDTGCRDASDLD-------NNNVYVRSRCN----N--------DWCVF-L----------------------Y---D---YY------------
------FEKD-------------------VAL--PYL-P----DVGHRHDWEHVAVFVEGR--------------DKAR-LVAASAH--GGYATRKAED-
--------------------VR--WDG---DHPKLVYHK-DGI--GT-HC----F--RFGNEDD----------D--EKIEN-H------KGRW---FLG
-PLVSFNGFPS---T-----QLRDKLF-----------------------S----HDFG-AA---------------------TI-G--IK-D--S--QF
QSNIDKARGKD-G----------------------APGFD-------SSKDD-V--------SGGRL---------------------------------
----------------------------------------------------------------------------------------------------
-----------------------------------------------
>PC_05E77G
----------------------------------------------------------------------------------------------------
-------------ML---SAVVFAGLAP-I----LRAS------------------------------------------PVPDD---------------
--------------------------------------------VLNMHKLLRRDPPKA------LP--QN------ASAPEVRWQP-------------
------TM---------------------------DFDK-DGCYNTPAI---DA--EGKI-N-----------------------P----GLNNMFT---
----------------------------------------------------------------------------------------------------
-----GTDTGCRDASDLD-------NNNVYVRSRCN----N--------NWCVF-L----------------------Y---D---YY------------
------FEKD-------------------VAL--PYL-P----DVGHRHDWEHVAVFVEGG--------------DKAR-LVAASAH--GGYATRKAEE-
--------------------VR--WDG---DHPKVVYHK-DGI--GT-HC----F--RFGNEND----------E--KNIEN-H------KGKW---FLG
-PLVSFNGFPS---T-----ELREKLF-----------------------S----HDFG-AA---------------------TI-G--IK-D--S--QF
QGNIDKARGKD-G----------------------APGFD-------SSKDD-G--------SGGKL---------------------------------
----------------------------------------------------------------------------------------------------
-----------------------------------------------
>PC_031E7N
----------------------------------------------------------------------------------------------------
------------------------MPKPAS----CGAS------------------------------------------PVPDD---------------
--------------------------------------------MLNMHKLLRREPPKA------LP--QN------ASAPELRWQP-------------
------TM---------------------------DFDK-DGCYNTPAM---DG--TGKI-T-----------------------P----GLNNMFT---
----------------------------------------------------------------------------------------------------
-----GTDTGCRDASDLD-------NNNVYVRSRCN----N--------GWCVF-L----------------------Y---D---YY------------
------FEKD-------------------VAL--PYL-P----DVGHRHDWEHVAVFVEGG--------------DRAR-LVAASAH--GGYATRQADE-
--------------------VR--WDG---DHPKMVYHK-DGI--GT-HC----F--RFGSEAD----------D--GKIEN-H------RGKW---FLG
-SLVSFDGFPS---T-----QLRDKLF-----------------------S----HDFG-AA---------------------TI-G--IK-D--S--QF
QSNIDKARGKD-G----------------------APGFD-------SSKDD-G--------SGGRL---------------------------------
----------------------------------------------------------------------------------------------------
-----------------------------------------------
>PC_0139BE
--------------------------------------------------------------------------MSRR----------------------
-PR------TG-AML---SAVVLATMAP-I----LGAS------------------------------------------PVPDD---------------
--------------------------------------------MLNMHKLLRREPPKA------LP--QN------ASAPELRWQP-------------
------TM---------------------------DFDK-DGCYNTPAM---DG--TGKI-T-----------------------P----GLNNMFT---
----------------------------------------------------------------------------------------------------
-----GTDTGCRDASDLD-------NNNVYVRSRCN----N--------GWCVF-L----------------------Y---D---YY------------
------FEKD-------------------VAL--PYL-P----DVGHRHDWEHVAVFVEGG--------------DRAR-LVAASAH--GGYATRQADE-
--------------------VR--WDG---DHPKMVYHK-DGI--GT-HC----F--RFGSEAD----------D--GKIEN-H------RGKW---FLG
-SLVSFDGFPS---T-----QLRDKLF-----------------------S----HDFG-AA---------------------TI-G--IK-D--S----
----------------------------------------------------------------------------------------------------
----------------------------------------------------------------------------------------------------
-----------------------------------------------
>PC_060CAK
----------------------------------------------------------------------------------------------------
------------MSL--AAAGLAILLGSAT----TFAS------------------------------------------PVAIPETPMN----------
------------------------------LY-----------RSIM--M-DKRDPPRA------LG--AS------ATDDELKFQP-------------
------SL---------------------------DFDT-DGCYNTPAI---DS--AGNV-A-----------------------E----GLDHNYT---
----------------------------------------------------------------------------------------------------
-----GGSSGCRDESDLD-------NNQVYVRTRCN----N--------GWCAH-V----------------------Y---D---YY------------
------FEKD-------------------VAV--QHV-I---DAGGHRHDWEHIIVFTQGG---------------SAR-IVAASKH--GDYDTKNADD-
--------------------SKVRWDG---THPKIVYHK-DGG--TT-HC----F--RFAGSGD----------D---RIEN-H------KGVW---FRG
-ALINWDGLER---A-----GVRQKLV-----------------------D----HDFG-SA---------------------SL-A--IK-D--A--SI
KKQIDYARNGG------------------------APGFD-------SGVDA------------------------------------------------
----------------------------------------------------------------------------------------------------
-----------------------------------------------
>PC_068Y7H
----------------------------------------------------------------------------------------------------
---------MPS------QWSFVAIGLGLL----M---------------------------------------------------A-------------
---------------------------------T-----TVD-AL-PFRLVTR-DPPKA------LP--EK------ATANDAKFQP-------------
------AM---------------------------DFDT-DGCYNTPAI---GP--DGTI-N-----------------------P----GLDNKNT---
----------------------------------------------------------------------------------------------------
-----GLSSSCHDLSDLQ-------NNNVYSRARCN----N--------NWCAY-I----------------------Y---G---YY------------
------FEKEYALNPLLSLMPITDSKHDSVVL--PYL-P---FDLGHRNDWEHIVVWAQG---------------GVAK-YVAASQH--GGYEIKAASD-
--------------------VR--WDG---THPKMVYHK-DGV--SS-HA----F--RFANQDD----------D---SIEN-A------TGGW---FYG
-DLVSWNGFPS---T-----ALRDKLS-----------------------A----YDFG-SA---------------------NL-A--LK-D--G--SF
AGNLDKARG-T-L----------------------IPVI-------------------------------------------------------------
----------------------------------------------------------------------------------------------------
-----------------------------------------------
>PC_041277
----------------------------------------------------------------------------------------------------
---------MSL------RKSFAATGL-AL----LMAT------------------------------------------TTPVVNG-------------
---------------------------------S-----PIE-R--LLHLLAR-DPPQA------LP--EK------ATANDKKWQP-------------
------AM---------------------------DFDT-DGCYNTPAI---DA--NGNI-N-----------------------P----GLDHENT---
----------------------------------------------------------------------------------------------------
-----GLSSDCHDPSDLT-------NNNVYSRARCN----N--------GWCAY-L----------------------Y---D---YY------------
------FEKD-------------------VAI--PNV-P---LDPGHRNDWEHVVVFVQN---------------DEAK-VVAVSQH--GGYQVKSASD-
--------------------VR--FEG---THPKVVYNK-DGL--GT-HD----F--RFANEND----------D---NIEN-D------TGKW---FYG
-ALISYNGFPS---T-----ELRGKLV-----------------------A----HDFG-SA---------------------NI-A--FK-D--S--SF
PGQLEKARG-D-L----------------------VPGFD-------SNVDD-G--------SPGDP---------------------------------
----------------------------------------------------------------------------------------------------
-----------------------------------------------
>PC_04TJXS
----------------------------------------------------------------------------------------------------
---------MAI------RKSLAASGL-AL----LMAT------------------------------------------AVPVANG-------------
---------------------------------N-----PIT-HL--LRLFAR-DPPQA------LP--EN------ATANDKKFQP-------------
------AM---------------------------DFDT-DGCYNTPAI---GP--DGTI-N-----------------------P----GLDHENT---
----------------------------------------------------------------------------------------------------
-----GLSEDCHDLSDLQ-------NNNVYSRARCN----N--------GWCAY-L----------------------Y---D---YY------------
------FEKD-------------------VAL--ANI-P---LDPGHRNDWEHIVVWVQD---------------DEVK-VVAVSQH--GDYQIKSAAD-
--------------------VR--FDG---THPKTIYNK-DGI--ST-HN----F--RFANEDD----------E---NIEN-D------TGAW---FYG
-PLISYNGFPS---T-----DLRDKLV-----------------------A----YDFG-SA---------------------SI-A--FK-D--G--SF
EGQLEKARG-D-L----------------------ITGFD-------STVDD-G--------SPGDP---------------------------------
----------------------------------------------------------------------------------------------------
-----------------------------------------------
>PC_01RXPK
----------------------------------------------------------------------------------------------------
---------MPS------QRSFVATGLAIL----M---------------------------------------------------A-------------
---------------------------------T-----GAN-AL-PFRIVAR-DPPQA------LP--QK------ATANDLKFQP-------------
------AM---------------------------DFDT-DGCYNTPAI---GP--DGTI-N-----------------------P----GLEYKNT---
----------------------------------------------------------------------------------------------------
-----GVSSDCHDLSDLQ-------NNNVYSRARCN----N--------GWCAY-V----------------------Y---D---YY------------
------FEKD-------------------VVL--PYL-P---IEAGHRNDWEHIVVWAQN---------------GVAK-YVAASAH--GDYEVKAAGD-
--------------------VR--WDG---THPKMVYHK-DGV--GS-HA----F--RFGNTDD----------D---NIEN-A------TGKW---FYG
-ALVSWNGFPS---T-----ALRDKLV-----------------------A----YDFG-SA---------------------TL-A--LR-D--A--SF
AGNLDKARG-S-F----------------------IPEFD-------INLDD-G--------SPGNP---------------------------------
----------------------------------------------------------------------------------------------------
-----------------------------------------------
>PC_03JVYC
----------------------------------------------------------------------------------------------------
---------MPS------QRSFTATGLALL----M---------------------------------------------------A-------------
---------------------------------T-----AVD-AL-PFKLETR-DPPQA------LP--KK------ATTNDLKFQP-------------
------AM---------------------------DFDT-DGCYNTPAI---GP--DGTI-N-----------------------P----GLDNKNT---
----------------------------------------------------------------------------------------------------
-----GLSSSCRDLSDLQ-------NNNVYSRARCN----N--------GWCAY-V----------------------Y---D---YY------------
------FEKD-------------------VVL--PYL-P---FDVGHRNDWEHIVVWAQD---------------GEAK-YVAASQH--GDYEIKAASD-
--------------------VR--WDG---THPKMVYHK-DGV--GS-HD----F--RFANQDD----------D---NIEN-A------TGEW---FYG
-DLVSWNGFPS---T-----GLRDTLS-----------------------A----YDFG-SA---------------------NF-A--LK-D--A--SF
AGNLDRARG-D-L----------------------IPDFD-------INKDE-G--------SPGDP---------------------------------
----------------------------------------------------------------------------------------------------
-----------------------------------------------
>PC_07HT13
----------------------------------------------------------------------------------------------------
---------MPS------QWSFAATGLALL----M---------------------------------------------------A-------------
---------------------------------T-----GVS-AL-PIRLVAR-DPPQA------LP--QK------ATADDLKFQP-------------
------AM---------------------------DFDT-DGCYNTPAI---GP--DGTI-N-----------------------P----GLDYKNT---
----------------------------------------------------------------------------------------------------
-----GLSSDCHDLSDLQ-------NNNVYSRARCN----N--------GWCAY-V----------------------Y---D---YY------------
------FEKD-------------------VVL--PYL-P---IDVGHRNDWEHIVVWAQG---------------GEAK-YVAASAH--GDYEIKAAAD-
--------------------VR--WEG---THPKMVYHK-DGV--GS-HA----F--RFGNEDD----------D---NIEN-D------TGAW---FYG
-ALVSWNGFPS---T-----ALRDKLV-----------------------A----YDFG-SA---------------------NF-A--LK-D--A--SF
AGNLDTARD-N-F----------------------IPEFD-------INLDD-G--------SPGNP---------------------------------
----------------------------------------------------------------------------------------------------
-----------------------------------------------
>PC_037VCI
----------------------------------------------------------------------------------------------------
---------MPS------QRSFTATGLALL----M---------------------------------------------------A-------------
---------------------------------T-----AVD-AL-PFKLETR-DPPQA------LP--KK------ATTNDLKFQP-------------
------AM---------------------------DFDT-DGCYNTPAI---GP--DGTI-N-----------------------P----GLDNKNT---
----------------------------------------------------------------------------------------------------
-----GLSSSCRDLSDLQ-------NNNVYSRARCN----N--------GWCAY-V----------------------Y---D---YY------------
------FEKD-------------------VVL--PYL-P---FDVGHRNDWEHIVVWAQD---------------GEAK-YVAASQH--GDYEIKAASD-
--------------------VR--WDG---THPKMVYHK-DGV--GS-HD----F--RFANQDD----------D---NIEN-A------TGEW---FYG
-DLVSWNGFPS---T-----GLRDTLS-----------------------A----YDFG-SA---------------------NF-A--LK-D--A--SF
AGNLDRARG-D-F----------------------IPDFD-------INKDD-G--------SPGDP---------------------------------
----------------------------------------------------------------------------------------------------
-----------------------------------------------
>PC_00KQ8A
----------------------------------------------------------------------------------------------------
---------MPS------QRSFVAAGLALL----M---------------------------------------------------A-------------
---------------------------------S-----TAN-AL-PFSLVAR-DPPQA------LP--QK------ATANDLKFQP-------------
------AM---------------------------DFDT-DGCYNTPAI---GP--DGTI-N-----------------------P----GLDNKNT---
----------------------------------------------------------------------------------------------------
-----GLSSGCRDLSDLQ-------NNNVYARARCN----N--------GWCAY-V----------------------Y---D---YY------------
------FEKD-------------------VVL--ANV-P---FDFGHRNDWEHIVVWAQN---------------GEAK-FVAASAH--GEYEIKAASD-
--------------------VR--WEG---THPKMVYHK-DGL--GS-HA----F--RFGNADD----------D---SIEN-H------TGKW---FYG
-ALVSWNGFPT---T-----ALRDKLS-----------------------A----YDFG-SA---------------------NF-A--LK-D--G--SF
PGNLEGSRS-A-S----------------------ITGFD-------INKDD-G--------SPGNP---------------------------------
----------------------------------------------------------------------------------------------------
-----------------------------------------------
>PC_00022V
----------------------------------------------------------------------------------------------------
---------------------MGVSTKTVL----VGAA------------------------------------------ALALSASASTIS--------
---------------------------------------------TDFRSIFKRDPPKA------LP--GC------ATDAERRWQP-------------
------AM---------------------------DFDT-DGCYNSPAI---DA--AGNL-A-----------------------T----GLN-CGG---
----------------------------------------------------------------------------------------------------
-----AKNGNCRDLSDLQ-------NNNAYSRARCN----N--------GWCGY-I----------------------Y---G---YY------------
------FEKDQS-------------------V--DGSCG---V--GHKNDWEHIAVWVRDGD-------------AMPS-YVGVSQH--GKYQVKPASE-
--------------------VR--FQG---THPKVVYNQ-DGI--LT-HD----F--RFANADD----------D---NIEN-H------TGQW---FFG
-DLVGYLGFPS---T-----DLRDKML-----------------------N----NDWG-SA---------------------LP-D--IR-E--G--VY
AGKLEASKGGN-S----------------------IPTDT-------N-VDGEG--------SPGQPSC-------------------------------
----------------------------------------------------------------------------------------------------
-----------------------------------------------
>PC_02AJXG
----------------------------------------------------------------------------------------------------
---------------------MGISTKTLF----LGTA------------------------------------------TLALSANATAMS--------
---------------------------------------------PSARSIFKRDPPTA------LP--GC------ATDADKKWQPDASAYAYQQAVKS
HTIARIAM---------------------------DFDT-DGCYNTPAI---DA--DGNL-A-----------------------T----GLN-CGG---
----------------------------------------------------------------------------------------------------
-----AKNGNCRDLSDLQ-------NNNVYSRARCN----N--------GWCGF-I----------------------Y---G---YY------------
------FEKDQT-------------------V--DGSCG---V--GHKNDWEHIAIWVKDGD-------------DMPS-YVGASQH--GNYEVKPASE-
--------------------VR--FQD---THAKVVYHQ-EGG--LT-HD----F--RFANEDD----------D---NIEN-H------TGEW---FFG
-DLISFLGFPS---T-----ELRDSML-----------------------E----ADWG-SA---------------------LP-D--LR-E--D--VF
PDKLESSKGDN-D----------------------IPTDT-------S-VDGDN--------SPGEPSC-------------------------------
----------------------------------------------------------------------------------------------------
-----------------------------------------------
>PC_04X3NK
----------------------------------------------------------------------------------------------------
---------------------MGISAKTLV----LGTA------------------------------------------TLALSVNATAIS--------
---------------------------------------------LDPRAIFKRDPPTA------LP--GC------ATDADKKWQPGNYAL------HS
KPATHTSM---------------------------DFDT-DGCYNSPAI---DA--DGNL-A-----------------------T----GLN-CGG---
----------------------------------------------------------------------------------------------------
-----AKNGHCRDLSDLQ-------NNNVYSRARCN----N--------GWCGF-I----------------------Y---G---YY------------
------FEKDQT-------------------V--DGSCG---V--GHKNDWEHIAIWVKDGD-------------EMPS-YVGVSQH--GKYEVKAASD-
--------------------VR--FQD---THAKVVYHQ-EGG--LT-HD----F--RFANEDD----------D---NIEN-H------TGEW---FFG
-DLVGFLGFPS---T-----ELRDNML-----------------------G----ADWG-SA---------------------LP-D--IR-E--D--VF
PGKLESSKGDN-D----------------------IPTDT-------S-VDGDN--------SPGEPSC-------------------------------
----------------------------------------------------------------------------------------------------
-----------------------------------------------
>PC_05ITHJ
----------------------------------------------------------------------------------------------------
---------------------MGISAKTLF----LGTA------------------------------------------TLALSANATAMS--------
---------------------------------------------PSARSIFKRDPPTA------LP--GC------ATDADKKWQPA------------
-------M---------------------------DFDT-DGCYNTPAI---DG--DGNL-A-----------------------T----GLN-CGG---
----------------------------------------------------------------------------------------------------
-----AKNGNCRDLSDLQ-------NNNVYSRARCN----N--------GWCGF-I----------------------Y---G---YY------------
------FEKDQT-------------------V--DGSCG---V--GHKNDWEHIAIWVKDGD-------------DMPS-YVGVSQH--GNYEVKPASE-
--------------------VR--FQD---THAKVVYHQ-EGG--LT-HD----F--RFANEDD----------D---NIEN-H------TGEW---FFG
-DLISFLGFPS---T-----ELRDSML-----------------------E----ADWG-SA---------------------LP-D--LR-E--D--VF
PDKLESSKGDN-D----------------------IPTDT-------S-VDGDN--------SPGEPSC-------------------------------
----------------------------------------------------------------------------------------------------
-----------------------------------------------
>PC_073HNP
----------------------------------------------------------------------------------------------------
-------------MT--KNSGLAAKGLVLL----FATT------------------------------------------AF---GNPIE----------
--------------------------------------------NLYRELLKRDDPPRA------LD--EH------CSEEEKKWQP-------------
------AL---------------------------DFDK-DSCYNVPAI---DE--HGNI-A-----------------------V----GDTVNYQ---
----------------------------------------------------------------------------------------------------
----YSWSDRCRDVEDLD-------NNNVYVRTRCN----N--------NWCGY-L----------------------Y---D---YY------------
------FERD-------------------QSV--QGV-I---N-GGHRHDWEHIAVFTKDNE--------------GAQ-VVAASAH--GDYDTKKAGD-
--------------------VRFH-EG---THAKIVYHK-DGG--ST-HA----F--RFAKEKD----------D---EIEN-H------KGYW---FVG
-PLVNWEGFPS---G-----EIRDKLM-----------------------N----HDFG-SA---------------------NV-G--IK-D--G--SF
KANLDRARNDL------------------------VDGFN-------SG---------------------------------------------------
----------------------------------------------------------------------------------------------------
-----------------------------------------------
>PC_064P7E
----------------------------------------------------------------------------------------------------
-------------MT--KNSGLAAKGLVLL----FATT------------------------------------------AF---ANPIE----------
--------------------------------------------NLYRELLKRTDPPRA------LD--EH------CSEEEKKWQP-------------
------TL---------------------------DFDK-DSCYNVPAI---DK--DGNI-A-----------------------T----GDTVDYQ---
----------------------------------------------------------------------------------------------------
----YSWSDKCRDIEDLD-------NNNVYVRTRCN----N--------HWCGY-L----------------------Y---D---YY------------
------FERD-------------------QSV--QGV-V---S-GGHRHDWEHIAVFTKDNE--------------GVQ-VVAASAH--GDYDTKKAGD-
--------------------VRFH-EG---THAKIVYHK-DGG--ST-HA----F--RFANEKD----------D---DIEN-H------KGYW---FVG
-PLVNWEGFPS---G-----EIRDKLM-----------------------N----HDFG-QA---------------------NI-G--IK-D--G--SF
KGNLDRARNDL------------------------VDGFN-------SG---------------------------------------------------
----------------------------------------------------------------------------------------------------
-----------------------------------------------
>PC_07XZOO
----------------------------------------------------------------------------------------------------
-------------MT--KSSGLAAKGVTLL----FATT------------------------------------------AL---ANPID----------
--------------------------------------------TLYRELLRRDEPPRA------LD--EH------CSEEEKKWQP-------------
------AL---------------------------DFDK-DSCYNVPAI---DK--DGNI-A-----------------------T----GDTVDHQ---
----------------------------------------------------------------------------------------------------
----YSFSDKCRDIEDLD-------NNNVYVRTRCN----N--------HWCGY-L----------------------Y---D---YY------------
------FERD-------------------QSV--LGV-V---D-GGHRHDWEHIVVFTKDNE--------------GAQ-VVAASAH--GDYDTKKASD-
--------------------VRFH-EG---THAKIVYHK-DGG--LT-HA----F--RFAHEKD----------D---EIEN-H------KGYW---FVG
-PLVNWEGFPS---G-----EFRDKLM-----------------------S----HDFG-DA---------------------NI-G--IR-D--G--KF
KSNLDHARNDL------------------------VDGFD-------SG---------------------------------------------------
----------------------------------------------------------------------------------------------------
-----------------------------------------------
>PC_03UA3W
----------------------------------------------------------------------------------------------------
-------------MT--KNSDLVAKGLVLL----FATT------------------------------------------AF---ANPVE----------
--------------------------------------------NLYRELLKRTDPPRA------LD--EH------CSEEEKKWQP-------------
------AL---------------------------DFDT-DSCYNVPAI---DK--DGNI-A-----------------------E----GDTVNYQ---
----------------------------------------------------------------------------------------------------
----YSWSDRCRDVEDLD-------NNNVYVRTRCN----N--------NWCGY-L----------------------Y---D---YY------------
------FERD-------------------QSV--QGV-I---N-GGHRHDWEHIAVFTKDNE--------------GVQ-VVAASAH--GDYDTKKAKD-
--------------------VRFH-EG---THAKIVYHK-DGG--LT-HA----F--RFATEKD----------D---EIEN-H------KGYW---FVG
-PLVNWEGFPS---G-----EIRDKLM-----------------------N----HDFG-KA---------------------SI-G--IK-D--G--SF
KVNLDHARNDL------------------------VDGFN-------SG---------------------------------------------------
----------------------------------------------------------------------------------------------------
-----------------------------------------------
>PC_06NADA
----------------------------------------------------------------------------------------------------
-------------MT--KNSGLAAKSLVLL----FATT------------------------------------------AF---ANPIE----------
--------------------------------------------NLYRELLKRDDPPRA------LD--EH------CSEEEKKWQP-------------
------AL---------------------------DFDK-DSCYNVPAI---DR--DGNI-A-----------------------V----GDTVNYQ---
----------------------------------------------------------------------------------------------------
----YSWSDGCRDVEDLD-------NNNVYVRTRCN----N--------NWCGY-L----------------------Y---D---YY------------
------FERD-------------------QSV--QGV-I---N-GGHRHDWEHIAVFTKDNE--------------GAQ-VVAASAH--GDYDTKKASD-
--------------------VRFH-EG---THAKIVYHK-DGG--ST-HA----F--RFAKEKD----------D---EIEN-H------KGYW---FVG
-PLVNWEGFPS---G-----EIRDKLM-----------------------N----HDFG-SA---------------------NV-G--IK-D--G--SF
KVNLDHARNDL------------------------VDGFN-------SG---------------------------------------------------
----------------------------------------------------------------------------------------------------
-----------------------------------------------
>PC_003BNS
----------------------------------------------------------------------------------------------------
-------------MT--KNSGLAAKGLVLL----FATT------------------------------------------AF---ANPIE----------
--------------------------------------------NLYRELLKRDDPPRA------LD--EH------CSEEEKKWQP-------------
------AL---------------------------DFDK-DSCYNVPAI---DK--DGNI-A-----------------------V----GDTVNYQ---
----------------------------------------------------------------------------------------------------
----YSWSDRCRDVEDLD-------NNNVYVRTRCN----N--------NWCGY-L----------------------Y---D---YY------------
------FERD-------------------QSV--QGV-I---N-GGHRHDWEHIAVFTKDNE--------------GAQ-VVAASAH--GDYDTKKASD-
--------------------VRFH-EG---THAKIVYHK-DGG--ST-HA----F--RFAKEKD----------D---EIEN-H------KGYW---FVG
-PLVNWEGFPS---G-----EIRDKLM-----------------------N----HDFG-SA---------------------NV-G--IK-D--G--SF
KVNLDHARNDL------------------------VDGFN-------SG---------------------------------------------------
----------------------------------------------------------------------------------------------------
-----------------------------------------------
>PC_073447
----------------------------------------------------------------------------------------------------
-----MH--QNAASL--IAVGASLMLGTLL----PSVN------------------------------------------ASPLAGEPLK----------
------------------------------LY-------REP-LKLYREL-LKRDPPSA------LP--QS------ATEDELRWQP-------------
------SL---------------------------DFDK-DGCYNTPAI---DA--NGNV-A-----------------------E----GLDHHYT---
----------------------------------------------------------------------------------------------------
-----GGAEHCRDESDLD-------NNNVYVRTRCN----N--------GWCAH-L----------------------Y---D---YY------------
------FEKD-------------------VAV--QHV-I---DAGGHRHDWEHIAVFVQDG---------------ALK-VVAASAH--GDYDTKSVED-
--------------------VRMD-G----DHPKIVYHK-DGG--TT-HA----F--RFANEAD----------D---GIEN-H------KGVW---FRG
-ALVNWDGFPG---N------TRDILV-----------------------N----HDFG-SA---------------------SF-A--LK-D--D--NF
KTQLDYARNDL------------------------VPGFD-------SGVDA------------------------------------------------
----------------------------------------------------------------------------------------------------
-----------------------------------------------
>PC_02U62N
----------------------------------------------------------------------------------------------------
-----MH--QNAASL--IALGTSLMLGTLL----ASVN------------------------------------------ASPLAGEPLK----------
---------------------------------------------LYRDL-LKRDPPSA------LP--QS------ATEDELRWQP-------------
------SL---------------------------DFDT-DGCYNTPAI---DA--NGNV-A-----------------------E----GLDHHYT---
----------------------------------------------------------------------------------------------------
-----GGADYCRDESDLD-------NNNVYVRRRCN----N--------GWCAY-L----------------------Y---D---YY------------
------FEKD-------------------VAV--QHV-I---DAGGHRHDWEHIAVFVQDG---------------ALR-VVAASAH--GDYDTKSVED-
--------------------VRMD-G----AHPKIVYHK-DGG--ST-HA----F--RFANEAD----------D---DIEN-H------KGVW---FRG
-ALVNWDGFPG---S------TRDILV-----------------------N----HDFG-SA---------------------SF-A--LK-D--D--NF
KAQLDYARNDL------------------------VPGFD-------SGLDA------------------------------------------------
----------------------------------------------------------------------------------------------------
-----------------------------------------------
>PC_00VLNQ
----------------------------------------------------------------------------------------------------
-----MH--QNAASF--IAVGASLMLGTLL----PSVN------------------------------------------ASPLAGEPL-----------
--------------------------------------------KLYREL-LKRDPPSA------LP--QS------ATEEELRWQP-------------
------SL---------------------------DFDT-DGCYNTPAI---DA--NGNV-A-----------------------E----GLDHNYT---
----------------------------------------------------------------------------------------------------
-----GGADECRDESDLD-------NNNVYVRTRCN----N--------GWCAH-L----------------------Y---D---YY------------
------FEKD-------------------VAV--QHV-I---DAGGHRHDWEHIAVFVQDG---------------ALR-VVAASAH--GDYDTKSVEE-
--------------------VRMD-G----DHPKIVYHK-DGG--ST-HA----F--RFANEAD----------D---GIEN-H------KGVW---FRG
-ALVNWDGFPG---N------TRDILV-----------------------N----HDFG-SA---------------------SF-A--LK-D--D--NF
KAQLDYARNDL------------------------VPGFD-------SGVDA------------------------------------------------
----------------------------------------------------------------------------------------------------
-----------------------------------------------
>PC_05SDNC
----------------------------------------------------------------------------------------------------
-----MH--QNAASI--IAVGASLMLGTLL----PTVN------------------------------------------ASPLSGEPL-----------
--------------------------------------------KLYRDL-LKRDPPAA------LP--QS------ASEDELRWQP-------------
------SL---------------------------DFDT-DGCYNTPAI---DS--NGNV-A-----------------------E----GLDHNYT---
----------------------------------------------------------------------------------------------------
-----GGSEDCRDESDLD-------NNNVYVRTRCN----N--------GWCAH-L----------------------Y---D---YY------------
------FEKD-------------------VAV--QHV-I---DAGGHRHDWEHIAVFVQDG---------------ALK-VVAASAH--GDYDTKSVED-
--------------------VRMD-G----DHPKIVYHK-DGG--TT-HA----F--RFANEAD----------D---GIEN-H------KGVW---FRG
-ALVNWDGFPG---N------TRDILV-----------------------N----HDFG-SA---------------------SF-A--LK-D--E--NF
KAQLDYARNDL------------------------VPGFD-------SGVDA------------------------------------------------
----------------------------------------------------------------------------------------------------
-----------------------------------------------
>PC_02MH0S
----------------------------------------------------------------------------------------------------
-----MH--QNAASI--IAVGASLMLGTLL----PSVN------------------------------------------ASPLAGEPL-----------
--------------------------------------------KLYRDL-LKRDPPAA------LP--QS------ATEEELRWQP-------------
------SL---------------------------DFDT-DGCYNTPAI---DA--NGNV-A-----------------------E----GLDHNYT---
----------------------------------------------------------------------------------------------------
-----GGADECRDESDLD-------NNNVYVRTRCN----N--------GWCAH-L----------------------Y---D---YY------------
------FEKD-------------------VAV--QHV-I---DAGGHRHDWEHIAVFVQDG---------------ALR-VVAASAH--GDYDTKSVEE-
--------------------VRMD-G----DHPKIVYHK-DGG--ST-HA----F--RFASEAD----------D---GIEN-H------KGVW---FRG
-ALVNWDGFPG---S------TRDILV-----------------------N----HDFG-SA---------------------SF-A--LK-D--D--NF
KAQLDYARNDL------------------------VPGFD-------SGVDA------------------------------------------------
----------------------------------------------------------------------------------------------------
-----------------------------------------------
>PC_00SJQK
----------------------------------------------------------------------------------------------------
-----MH--QNAASL--IAVGASLMLGTLL----PSVN------------------------------------------ASPLAGEPL-----------
--------------------------------------------KLYREL-LKRDPPSA------LP--QS------ATEDELRWQP-------------
------SL---------------------------DFDT-DGCYNTPAI---DA--DGNV-A-----------------------E----GLDHNYT---
----------------------------------------------------------------------------------------------------
-----GGADDCRDESDLD-------NNNVYVRTRCN----N--------GWCAH-L----------------------Y---D---YY------------
------FEKD-------------------VAV--QHV-I---DAGGHRHDWEHIAVFVQDG---------------ALK-VVAASAH--GDYDTKSVND-
--------------------VRMD-G----DHPKIVYHK-DGG--ST-HA----F--RFANEAD----------D---GIEN-H------KGVW---FRG
-ALVNWDGFPG---N------TRDILV-----------------------N----HDFG-SA---------------------SF-A--LK-D--D--NF
KAQLDYARNDL------------------------VPGFD-------SGVDA------------------------------------------------
----------------------------------------------------------------------------------------------------
-----------------------------------------------
>PC_01TPOJ
----------------------------------------------------------------------------------------------------
-----MH--QNAASF--IAVGASLMLGTLL----PSVN------------------------------------------ASPLAGEPL-----------
--------------------------------------------KLYRDL-LKRDPPSA------LP--QS------ATEEELRWQP-------------
------SL---------------------------DFDT-DGCYNTPAI---DA--NGNV-A-----------------------E----GLDHNYT---
----------------------------------------------------------------------------------------------------
-----GGADDCRDESDLD-------NNNVYVRTRCN----N--------GWCAH-L----------------------Y---D---YY------------
------FEKD-------------------VAV--QHV-I---DVGGHRHDWEHIAVFVQDG---------------ALR-VVAASAH--GDYDTKSVEE-
--------------------VRMD-G----DHPKIVYHK-DGG--ST-HA----F--RFANEAD----------D---GIEN-H------KGVW---FRG
-ALVNWDGFPG---S------TRDILV-----------------------N----HDFG-SA---------------------SF-A--LK-D--D--NF
KAQLDYARNDL------------------------VPGFD-------SGVDA------------------------------------------------
----------------------------------------------------------------------------------------------------
-----------------------------------------------
>PC_04ATA9
----------------------------------------------------------------------------------------------------
-----MH--QNAASL--IAVGASLMLGTLL----PSVH------------------------------------------ASPLSGEPL-----------
--------------------------------------------KLYRDL-LKRDPPAA------LP--QS------ATEEELRWQP-------------
------SL---------------------------DFDT-DGCYNTPAI---DA--NGNV-A-----------------------E----GLDHNYT---
----------------------------------------------------------------------------------------------------
-----GGADECRDESDLD-------NNNVYVRTRCN----N--------GWCAH-L----------------------Y---D---YY------------
------FEKD-------------------VAV--QHV-I---DAGGHTHDWEHIAVFVQDG---------------AIK-VVAASAH--GDYDTKSVED-
--------------------VRMD-G----DHPKIVYHK-DGG--ST-HA----F--RFASEAD----------D---GIEN-H------KGVW---FRG
-ALVNWDGFPG---N------TRDILV-----------------------N----HDFG-SA---------------------SF-A--LK-D--D--NF
KAQLDFAKNDL------------------------VPGFD-------SSLDG------------------------------------------------
----------------------------------------------------------------------------------------------------
-----------------------------------------------
>PC_01UOU3
----------------------------------------------------------------------------------------------------
----------------------------AL----LVAT------------------------------------------ATPVVNG-------------
---------------------------------S-----PIE-QL-LKEIVAR-DPPQA------LP--ER------ATANDKKWQP-------------
------AM---------------------------DFDT-DGCYNTPAI---DA--NGNI-N-----------------------P----GLDHQNT---
----------------------------------------------------------------------------------------------------
-----GLSSDCHDPSDLA-------NNNVYSRARCN----N--------GWCAY-L----------------------Y---D---YY------------
------FEKD-------------------VAI--PNV-P---FDPGHRNDWEHIVVFVQN---------------DEAK-AVAVSQH--GDYQTKAASD-
--------------------VR--WDG---THPKTVYNK-DGL--GT-HD----F--RFANEDD----------E---NIEN-D------TGKW---FYG
-ALVSYNGFPS---T-----EIRDKLV-----------------------N----YDFG-SA---------------------SI-A--FK-D--S--SF
QGQLEKARK-D-F----------------------APGFD-------SSVDD-G--------SPG-----------------------------------
----------------------------------------------------------------------------------------------------
-----------------------------------------------
>PC_0475PG
----------------------------------------------------------------------------------------------------
---------MAI------RKSLAATGLALL----VATA------------------------------------------A-PVVNG-------------
---------------------------------S-----PIE-QL-LKEIVAR-DPPQA------LP--ER------ATANDKKWQP-------------
------AM---------------------------DFDT-DGCYNTPAI---DA--NGNI-N-----------------------P----GLDHQNT---
----------------------------------------------------------------------------------------------------
-----GLSSDCHDPSDLA-------NNNVYSRARCN----N--------GWCAY-L----------------------Y---D---YY------------
------FEKD-------------------VAI--PNV-P---FDPGHRNDWEHIVVFVQN---------------DEAK-AVAVSQH--GDYQTKAASD-
--------------------VR--WDG---THPKTVYNK-DGL--GT-HD----F--RFANEDD----------E---NIEN-D------TGKW---FYG
-ALVSYNGFPS---T-----EIRDKLV-----------------------N----YDFG-SA---------------------SI-A--FK-D--S--SF
QGQLEKARK-D-F----------------------VPGFD-------SSVDD-G--------SPGNP---------------------------------
----------------------------------------------------------------------------------------------------
-----------------------------------------------
>PC_03PUQZ
----------------------------------------------------------------------------------------------------
-------------------MHFSCLISSLL----AVAG-------------------------------------------IVSAHPS------------
-------------------------------------------PIIGENEVFKRNLLTK------LP--KN------ADENSLRFQP-------------
------AL---------------------------DFDK-DSCYNTAAV---DP--SGNL-N-----------------------P----GLPNKGS---
----------------------------------------------------------------------------------------------------
------PANGCRDLPRLD-------NANVYSRSRCN----N--------GWCAY-M----------------------Y---E---YY------------
------FEVDRTG-------------------------R---GSGGHVHDWENVVVFVENG--------------NRIA-RVAPSAH--GGYKGATNNP-
--------------------VL---DG---DHPLIVYHK-NGL--ST-HA----F--RIAREDE----------R--HDVEN-G------YGSW---QIA
-DLVAWNGYPS---S-----FVQDQLT-----------------------H----HDFG-KA---------------------TI-K--LV-D--S--RF
GDNLKKAAGDS-V-----------------------PGFD-------PYQG-------------------------------------------------
----------------------------------------------------------------------------------------------------
-----------------------------------------------
>PC_06O007
----------------------------------------------------------------------------------------------------
----------------------------------------------------------------------------------------------------
------------------MHLFSIAA--LASTLV-----L----L--KPCLVDADTVVE------LP--TR------AVPIDLKYQP-------------
------VM---------------------------DFDK-DSCYNTAAV---DP--YGNV-N-----------------------N----GLNPST----
----------------------------------------------------------------------------------------------------
-----SNTRDCRNIYRLA-------HNNVYSRHMCN----R--------GWCAI-I----------------------Y---A---YY------------
------FEMDSV-------------------D---LVVG----NSGHRHDWEHVVVWVKN---------------NVVR-SVATSAH--GNFDIDPGNK-
--------------------V-R-FQD---THPKIVYHR-DWK--RT-RR----M--RLAEAKD----------D---NIEN-E------LGIW---FLG
-GLVDWSGFPS---Y-----YVRDQLL-----------------------N----YNFG-SA---------------------HM-Q--FS-D--A--EI
GGKLAKSMPQD-AR-NE--------------------GFD-------CA--YND-------GSHW-----------------------------------
----------------------------------------------------------------------------------------------------
-----------------------------------------------
>PC_022JB4
----------------------------------------------------------------------------------------------------
---------------------------------------------------MQ-----------------------------------------------
-----------------LFPFSALAS--FLILQI-----P----Y--LAS---AILLDP------LP--IH------ADPIDIKFQP-------------
------VM---------------------------DFDK-DSCYNIAAV---DA--SGTI-D-----------------------V----GLDPSV----
----------------------------------------------------------------------------------------------------
-----ATIKGCRDLKRLA-------HSNAYSRHKCN----R--------GWCAI-I----------------------Y---A---YY------------
------FEMDSV-------------------D---LVFT----NAGHRYDWEHVVVWVKD---------------NTAK-YVATSAH--GDFPTYTTDQ-
--------------------VRF-FQD---THAKIVYHK-DGV--QT-RS----M--RLAKQKD----------E---KIEN-H------LGTW---FLS
-PLVGWNGFPS---D-----SVRNALV-----------------------S----HDFG-HA---------------------HM-Q--FE-D--S--SI
GGMLAKSMPKE-AA-ND--------------------EFD-------CA--YDD-------GSQTFGS---------------------------RR--G
EVFVG-----------------------------------------------------------------------------------------------
-----------------------------------------------
>PC_04FM7W
----------------------------------------------------------------------------------------------------
----------------------------------------------------------------------------------------------------
-----------------MLPFTV-------L-------------AAILVSNTSTPIVPP------LL--PS------ADQRAISFQP-------------
------VL---------------------------DYDN-DNCFFTAAI---DK--DNQT-N-----------------------F----GLENPK----
----------------------------------------------------------------------------------------------------
------DFKMCRQMDRID-------FSNAYVRSLCN----N--------RWCAY-M----------------------Y---A---YY------------
------AEKSG--------------------------------KRGHQHDWQHAIAWTRNHTYLY---DQALPPQEELH-SISWSNH--GKYTTKPISD-
------------------DQVRL-YNK---THVKLVYHK-VNR--GDRIE----L--RLAKKKD----------D---KIEN-P------KGMW---LSA
-PLVNITSDA-------------PKLF-----------------------E----TNFG-YV---------------------AM-D--FK-D--P--FF
ARVLNKAMPDE-AK-GE---------------------FD-------PGNK-------------------------------------------------
----------------------------------------------------------------------------------------------------
-----------------------------------------------
>PC_07HH4F
----------------------------------------------------------------------------------------------------
----------------------------------------------------------------------------------------------------
-----------------MLPFTV-------L-------------AAILVSNTSTPIVPP------LL--PS------ADQRAISFQP-------------
------VL---------------------------DYDN-DNCFFTAAI---DK--DNQT-N-----------------------F----GLENPK----
----------------------------------------------------------------------------------------------------
------DFKMCRQMDRID-------FSNAYVRSLCN----N--------RWCAY-M----------------------Y---A---YY------------
------AEKSG--------------------------------KRGHQHDWQHAIAWTRNHTYLY---DQALPPQEELH-SISWSNH--GKYTTKPISD-
------------------DHVRL-YNK---THVKLVYHK-VNR--GNRIE----L--RLAKRKD----------D---KIEN-P------KGMW---LSA
-PLVNITSDA-------------PKLF-----------------------E----TNFG-YV---------------------AM-D--FK-D--P--FF
ARVLNKAMPDE-AK-GE---------------------FD-------PGNK-------------------------------------------------
----------------------------------------------------------------------------------------------------
-----------------------------------------------
>PC_08BIR0
----------------------------------------------------------------------------------------------------
----------------------------------------------------------------------------------------------------
-----------------MLSSVI-------L-------------AAILVSNTSTPIAPP------LL--PS------ADQRAISFQP-------------
------VL---------------------------DYDN-DNCFFTAAI---DK--DNYT-S-----------------------Y----GFRDSK----
----------------------------------------------------------------------------------------------------
------DFKICRQMDRID-------SSNAYVRSLCN----H--------RWCAY-M----------------------Y---A---YY------------
------AEKSG--------------------------------KHGHQHDWQHAIAWTRNHTYLY---DQAPPPQEELH-SISWSNH--GKYTTKPVSD-
------------------DHVRL-YNN---THVKLVYHK-RNS--GNRIE----L--RLAKRKD----------D---KIEN-P------KGVW---LSA
-PLVNITSDA-------------PKLL-----------------------E----INFG-YA---------------------AM-D--FK-D--P--FF
AQALEKAMPDE-AK-GE---------------------FD-------PGSK-------------------------------------------------
----------------------------------------------------------------------------------------------------
-----------------------------------------------
>PC_07WGFX
----------------------------------------------------------------------------------------------------
----------------------------------------------------------------------------------------------------
--------------------------------------------------IVERDPPPK------LP--GC------STPGDRKWQP-------------
------AM---------------------------DFDT-DGCYNTPAI---GI--DGVL-N-----------------------P----GMNNCYT---
----------------------------------------------------------------------------------------------------
-----TGPSGCRDESDLD-------NNNVYVRARCN----N--------GWCAH-I----------------------Y---G---YY------------
------FEKDVN-------------------L--EHVCG---VGAGHRNDWEHVVVWVQN---------------DVAK-YVAVSAH--GDYEVRPIED-
--------------------VLL-DAD---THPKVVYHR-AGA--QT-HS----F--RFGDTPD----------D---GIEN-H------KGVW---FYG
-DLVSYLGFPS---N-----ELRDTML-----------------------N----NDWG-SA---------------------AI-D--FK-D--S--RI
ADALNKAKGDK-D----------------------IPLDT-------SFDD-------------------------------------------------
----------------------------------------------------------------------------------------------------
-----------------------------------------------
>PC_04PMXL
----------------------------------------------------------------------------------------------------
----------------------------M-----IMSRSL---------NPKS-----------------------------------------------
-----------------LAALAALVL--PVVHAN-----PV---S--PVVKRQNPLIGA------LP--TC------SRELESRFQPGKFSIDP------
---RPCAF---------------------------DFDM-DSCYNAPAV---DG--NGNV-N-----------------------P----GRDPCEIG--
----------------------------------------------------------------------------------------------------
---IPNDAAVCRQPSYLD-------NNNVYVRSRSN----N--------GWTAQ-L----------------------W---G---YY------------
------FETDVR-------------------D------V----CAGHRHDWEHVVVWIEG---------------ETVR-YVAASAH--GDYDVRPIDE-
--------------------VL--QVD---GHPKIVYHK-DGR--ST-HC----M--RFAKEDD----------D--NPVEN-H------TGNW---YFG
-GIVDYYGFPS---T-----EIRDAML-----------------------N----NDWG-SG---------------------TI-D--FT-D--E--NF
AEALRKAKGGH-D-----------------------IPFD-------TGVD--D-------EG-TTSRP-------------------------C-----
----------------------------------------------------------------------------------------------------
-----------------------------------------------
>PC_02ZJXK
----------------------------------------------------------------------------------------------------
-------------------------MKTQTC---LSGLLA---------SL-------------------------------------------------
--------------------------------------------LPS---LVKADVLSR------LP--EK------ASPGALKFQP-------------
------AL---------------------------DFDD-DVCYYTAAV---DI--VGDI-N-----------------------P----GLPNKD----
----------------------------------------------------------------------------------------------------
-----QKHSHCRHPDRLE-------NLNVYVRQRCN----G--------GWCAY-L----------------------Y---D---YY------------
------AEMDNP-------------------P--TLS-T----VGGHRNEWEHVVVWTQYSQTD----QLGWPVDETIS-HVSTSAH--GEFYTHPVQT-
---YNFADF-----------TDG-TGP---THPLIIVHH-KAG--LN-AS----L--RPAEPRD----------IA-KDPEN-C------TREW---VRG
-ALLSMETLDK---G------LKQALE-----------------------A----ADWG-GP---------------------NP-A--VI----H--GL
EEYLIDAMPDE-AR--F--------------------SFN-------PLRENRP----LLFEVMGGEAQ-------------------------VSN--Y
GWWRDPSEIR-AR-------GWVA----------------------------------------------------------------------------
-----------------------------------------------
>PC_033GZZ
----------------------------------------------------------------------------------------------------
---------------------------MKTQPGAILCLFG---------SL-------------------------------------------------
--------------------------------------------ASLLPSLVRADVLSH------LP--EK------ASPGAIKFQP-------------
------AL---------------------------DFDE-DVCYYTAAI---DN--VGAI-N-----------------------P----GLPNKD----
----------------------------------------------------------------------------------------------------
-----QKHSQCRHPDRLE-------NLNVYVRQRCN----G--------GWCAY-L----------------------Y---D---YY------------
------AEMDNP-------------------P--SLS-T----VGGHRNEWEHVVVWTKYSQTN----ELGWPADETIS-HVSTSAH--GEFYTHKAKD-
---YSFADF-----------GDG-DGP---NHPLVVVHH-KGA--LN-AS----L--RPAEYHD----------VE-KGPEN-Y------TKKW---VRG
-ALVQMETIDK---G------LKKALE-----------------------D----ADWG-GP---------------------NA-A--VL----H--GI
EDYLSDAMPDE-AK--Y--------------------AFN-------PKLENKP----LMFELKGHVPQ-------------------------VSN--Y
GWFRVPSKIQ-GNVPRESNYGWFRVPSEI---------------------VPSG---------IH---TRKWVG--------------------------
-----------------------------------------------
>PC_0552KO
----------------------------------------------------------------------------------------------------
------------MLS--LK---------------------------------------------------------------------------------
----------------------LPKL----ALF-----------IPLLGTC-LAELLTP------FP--DT------ASDLAIKFQP-------------
------VL---------------------------DFDT-DSCYQTAAI---GK--DYKV-N-----------------------S----GIDPPLAPPR
PPGPGPII-------------------------------------R--AAT----DDEQVVFAANAS-------------------D-----SDSEIGIR
S-GGPYAPFGCRDKARLD-------HSQTYVRERCN----H--------GWCAY-L----------------------Y---G---YY------------
------FEVDTG-------------------F-----------SNAHKHDWEHVIVWTLN---------------DQVF-FVSWSAH--GDYTTHYSST-
--------------------IRF--EG---SHPKIVYHL-GSS--GT-HS----L--RKAEAKD----------D---KIEN-D------TGRW---FRA
-PLVSLEKMPC---E------FNRKLL-----------------------N----NNWG-SA---------------------HS-D--L--N-----RL
GEKLDKWMPWD-ARNNE--------------------HFN-------PWEPKVP----------SW----------------------------------
--AVRGSDVIRTGAENDSQGKLFATA--------------------------------------------------------------------------
-----------------------------------------------
>PC_00DG1Y
----------------------------------------------------------------------------------------------------
------------MVS--LN---------------------------------------------------------------------------------
----------------------LPKL----ALF-----------ISLLGTC-LAELLTP------FP--DT------ASELAIKFQP-------------
------VL---------------------------DFDT-DSCYQTAAI---GK--DYKL-N-----------------------S----GIDPTLAPPR
PPGPGPIV-------------------------------------R--AAT----DDEQVVFAANAS-------------------DSDSD-SDSEIGIR
S-GGPFAPSGCRDKARLD-------HSQTYVRERCN----R--------GWCAY-L----------------------Y---G---YY------------
------FEVDSG-------------------F-----------SNAHKHDWEHVIVWTLH---------------DQVF-FVSWSAH--GDYTTHYYST-
--------------------VRF--EG---SHPKIVYHL-GSS--GT-HS----L--RKAEAKD----------D---KIEN-D------TGRW---FRA
-PLVSLEKMPC---K------FNRLLL-----------------------N----HNWG-SA---------------------HS-D--L--S-----RL
GEKLDKWMPWD-ARNNE--------------------KFN-------PWEPKVP----------LW----------------------------------
--AVRE----------------------------------------------------------------------------------------------
-----------------------------------------------
>PC_03GWNI
----------------------------------------------------------------------------------------------------
-----------MLAF--KL---------------------------------------------------------------------------------
----------------------SNLH----LLL-----------PLLLGTS-LAEILTP------FG--DT------ASDGAIKFQP-------------
------VL---------------------------DFDK-DSCYQTAAI---GT--DYRV-N-----------------------A----GIGPNLAPPR
PPGTGPGI-------------------------------------PRAAGA----ADEQVVFAANVT-------------------D-----ADSEFEVR
STHGPYIPFGCRDKDRLE-------HSQTYVRERCN----H--------GWCAY-L----------------------Y---G---YY------------
------FEVDQG-------------------P-----------GNAHRHDWEHVIVWTLN---------------DQVF-FVSWSAH--GDYTTHHSST-
--------------------VRF--EG---TRAKIVYHL-GSG--GT-HS----L--RKAEAKD----------D---EIEN-D------MGRW---WRA
-PLVSLEKMPC---D------FNRKLL-----------------------N----NEWG-SA---------------------HS-D--L--K-----KL
GEKLDKWMPWD-ARNNE--------------------KFN-------PWEPKVP----------SW----------------------------------
--ANRG----------------------------------------------------------------------------------------------
-----------------------------------------------
>PC_013SAX
----------------------------------------------------------------------------------------------------
-----------MLAF--KL---------------------------------------------------------------------------------
----------------------ANLH----LLL-----------PLLLGTS-LAEILTP------FG--DT------ASDGAIKFQP-------------
------VL---------------------------DFDK-DSCYQTAAI---GT--DYRV-N-----------------------A----GIGPNLAPPR
PPGTGPGI-------------------------------------PRAAGA----ADEQVVFAANVT-------------------D-----ADREFEVR
STHGPYIPFGCRDKDRLE-------HSQTYVRERCN----H--------GWCAY-L----------------------Y---G---YY------------
------FEVDQG-------------------P-----------GNAHRHDWEHVIVWTLN---------------DQVF-FVSWSAH--GDYTTHHSST-
--------------------VRF--EG---TRAKIVYHL-GSG--GT-HS----L--RKAEAKD----------D---EIEN-D------MGRW---WRA
-PLVSLEKMPC---D------FNRKLL-----------------------N----NEWG-SA---------------------HS-D--L--K-----KL
GEKLDKWMPWD-ARNNE--------------------KFN-------PWEPKVP----------SW----------------------------------
--ANRG----------------------------------------------------------------------------------------------
-----------------------------------------------
>PC_01DVN9
----------------------------------------------------------------------------------------------------
-----------MLSS--KI---------------------------------------------------------------------------------
----------------------SNLH----LLL-----------PLLLGTS-LAEILTP------FG--DT------ASNGAIKFQP-------------
------VL---------------------------DFDK-DSCYQTAAI---GT--DYRV-N-----------------------A----GIGPNLAPPR
PPGTGPGI-------------------------------------PRAAGA----NDEQVVFAANAT-------------------G-----ADSESGVR
STHGPYIPFGCRDKDRLE-------HSQTYVRERCN----H--------GWCAY-L----------------------Y---G---YY------------
------FEVDQG-------------------P-----------GNAHRHDWEHVIVWTLN---------------DQVF-FVSWSAH--GDYTTHHSST-
--------------------VRF--EG---THAKIVYHL-GSG--GT-HS----L--RKAEAKD----------D---EIEN-D------MGRW---WRA
-PLVSLEKMPC---D------FNRKLL-----------------------N----NEWG-SA---------------------HS-D--L--N-----KL
GEKLDKWMPWD-ARNNE--------------------KFD-------PWEPKVP----------SW----------------------------------
--ANRG----------------------------------------------------------------------------------------------
-----------------------------------------------
>PC_055TEV
----------------------------------------------------------------------------------------------------
-----------MLAF--RL---------------------------------------------------------------------------------
----------------------PNLH----LLL-----------PLLLGTS-LAEILTP------FG--DT------ASDGAIKFQP-------------
------VL---------------------------DFDK-DSCYQTAAI---GQ--DYKV-N-----------------------A----GIGPNLAPPR
PPGTGPGI-------------------------------------PRAAGA----EDEQFVFAANTT-------------------D-----ASSEFGVR
STHGPYIPFGCRDKDRLE-------HSQTYVRERCN----H--------GWCAY-L----------------------Y---G---YY------------
------FEVDQG-------------------P-----------GNAHRHDWEHVIVWTLN---------------DQVF-FVSWSAH--GDYTTHHSST-
--------------------IRF--EG---THAKIVYHL-GSG--GT-HS----L--RKAEAKD----------D---EIEN-D------MGKW---WRA
-PLVSLEKMRC---V------FNQKLL-----------------------N----NEWG-SA---------------------HS-D--L--N-----KL
GEKLDKWMPWD-ARNNE--------------------KFD-------PWEPKVP----------SW----------------------------------
--ANRG----------------------------------------------------------------------------------------------
-----------------------------------------------
>PC_007J9C
----------------------------------------------------------------------------------------------------
------------MVS--LN---------------------------------------------------------------------------------
----------------------LPKL----ALF-----------ISLLGTC-LAELLTP------FP--DT------ASELAIKFQP-------------
------VL---------------------------DFDT-DSCYQTAAI---GK--DYKL-N-----------------------S----GIDPTLAPPH
PPGPGPIV-------------------------------------R--AAT----DDEQVVFAANAS-------------------DS--D-SDSQIGIR
S-GGPFAPSGCRDKARLD-------HSQTYVRERCN----R--------GWCAY-L----------------------Y---G---YY------------
------FEVDSG-------------------F-----------SNAHKHDWEHVIVWTLH---------------DQVF-FVSWSAH--GDYTTHYYST-
--------------------VRF--EG---SHPKIVYHL-GSS--GT-HS----L--RKAEAKD----------D---KIEN-D------TGRW---FRA
-PLVSLEKMPC---K------FNRLLL-----------------------N----HIWG-SA---------------------HS-D--L--S-----RL
GEKLDKWMPWD-ARNNE--------------------KFN-------PWEPKVP----------SW----------------------------------
[truncated: 1,097,610 more chars]
