# Supplementary material for: Remote homology clustering identifies lowly conserved families of effector proteins in plant-pathogenic fungi
Source: Microb Genom. 2021 Sep 1;7(9):000637. doi: 10.1099/mgen.0.000637 (PMC8715435; doi:10.1099/mgen.0.000637)
Supplement: Supplementary material 15 [file mgen-7-0637-s0015.zip › fastas/markov-PC_07R7MF.fasta]

>PC_00QOVQ
-----------------------------------MHFTKFLLVVQAAATAIALALEPRG--------PGDIQLTREEHEAIFNGSPSDWTEDPNFKPDV
PEQQRPA--TANDLSKRYIKANNINFGTRSVHDCRERTGIQRDVKVLAEIPFETDDGPNQVLRVTWSNALNVDRFDPLPIVTVPGNAASTTITAIHDFCL
MNPTTSPPTRCLYQLRQPFTLGFDRTRMHNNIYLTPPNPQRPTMHEVCIRADE---CPAGRV-FLECSTRTYGAIPRGE---------------------
--------------------------------------------------------
>PC_03U0OQ
-----------------------------------MHFTKFLLVVQAAATAIALALEPRG--------PGDIQLTREEHEAIFNGSPSDWTEDPNFKPDV
PEQQRPA--TANDLSKRYIKANNINFGTRSVHDCRERTGIQRDVKVLAEIPFETDDGPNQVLRVTWSNALNVDRFDPLPIVTVPGNAASTTITAIHDFCL
MNPTTSPPTRCLYQLRQPFTLGFDRIRMHNNIYLTPPNPQRPTMHEVCIRADE---CPAGRV-FLECSTRTYGAIPRGE---------------------
--------------------------------------------------------
>PC_00Z9GD
-----------------------------------MHFTKFLLVVQAAATAIALALEPRG--------PGDIQLTREEHEAIFNGSPSDWTEDPNFKPDV
PEQQRPA--TANDLSKRYIKANDINFGTRSVHDCRERTGIQRDVKVRADIPFETDDGPNQVLRVTWSNALNVDRFDPLPIVTVPGNAASTTITAIHDFCL
MNPTTSPPTRCLYQLRQPFTLGFDRTRMHNNIYLTPPNPQRPTMHEVCIRADE---CPAGRV-FLECSTRTYGAIPRGE---------------------
--------------------------------------------------------
>PC_04115H
-----------------------------------MHFTKFLLVVQAAATAIALALEPRG--------PGDIQLTREEHEAIFNGSPSDWTEDPNFKPDV
PEQQRPA--TANDLSKRYIKANDINFGTRSVHDCRERTGIQRDVKVLADIPFETDDGPNQVLRVTWSNALNVDRFDPLPIVTVPGNAASTTITAIHDFCL
MNPTTSPPTRCLYQLRQPFTLGFDRTRMHNNIYLTPPNPQRPTMHEVCIRADE---CPAGRV-FLECSTRTYGAIPRGE---------------------
--------------------------------------------------------
>PC_04L9P1
-----------------------------------MHFTKFLLVVQAAATAIALALEPRG--------PGDIQLTREEHEAIFNGSPSDWTEDPNFKPDV
PEQQRPA--TANDLSKRYIKANDINFGTRSVHDCRERTGIQRDVKVRADIPFETDDGPNQVLRVTWSNALNVDRFDPLPIVTVPGNAASTTITAIHDFCL
MNPTTSPPTRCLYQLRQPFTLGFDRTRMHNNIYLTPPNPQRPTMHEVCIRADE---CPAGRV-FLECSTRT-----------------------------
--------------------------------------------------------
>PC_034U9N
-----------------------------------MHFTKFLLVVQAAATAIALALEPRG--------PGDIQLTREEHEAIFNGSPSDWTEDPNFKPDV
PEQQRPA--TANDLSKRYIIANDINFGTRSVHDCRERTGIQRDVKVRADIPFENDDGPNQDLRVTWSNALNVDRFDPLPIVTVPGNAASTTITAIHDFCL
MNPTTSPPTRCLYQLRQPFTLGFDRTRMHNNIYLTPPNPQRPTMHEVCIRADE---CPAGRV-FLECTTRT-----------------------------
--------------------------------------------------------
>PC_06LFPH
-----------------------------------MHFTKFLLVVQAAATAIALALEPRG--------PGDIQLTREQHEAIFNGSPSDWTEDPNFKPDV
PEQQRPA--TANDLSKRYIKANDINFGTRSVHDCRERTGIQRDVKVRADIPFETDDGPNQVLRVTWSNALNVDRFDPLPIVTVPGNAASTTITAIHDFCL
MNPTTSPPTRCLYQLRQPFTLGFDRTRMHNNIYLTPPNPQRPTMHEVCIRADE---CPAGRV-FLECSTRT-----------------------------
--------------------------------------------------------
>PC_01JOOO
-----------------------------------MHFTKFLLVVQAAATAIALALEPRG--------PGDIQLTREEHEAIFNGSPSDWTEDPNFKPDV
PEQQRPA--TANDLSKRYIKANDINFGTRSVHDCRERTGIQRDVKVRADIPFETDDGPNQVLRVTWSNALNVDRFDPLPIVTVPGNAASTTITAIHDFCL
MNPTTSPPTRCLYQLRQPFTLGFDRTRMHNNIYLTPPNPQRPTMHEVCIRADE---CPAGRI-FLECSTRT-----------------------------
--------------------------------------------------------
>PC_00ENVV
-----------------------------------MHFTKFLLVVQAAATAIALALEPRG--------PGDIQLTREEHEAIFNGSPSDWTEDPNFKPDV
PEQQRPA--TANDLSKRYIKANNINFGTRSVHDCRERTGIQRDVKVLAEIPFETDDGPNQVLRVTWSNALNVDRFDPLPIVTVPGNAASTTITAIHDFCL
MNPTTSPPTRCLYQLRQPFTLGFDRTRMHNNIYLTPPNPQRPTMHEVCIRADE---CPAGRV-FLECSTRT-----------------------------
--------------------------------------------------------
>PC_00UHIP
-----------------------------------MHFTKFLLVVQAAATAIALALEPRG--------PGDIQLTREEHEAIFNGSPSDWTEDPNFKPDV
PEQQRPA--TANDLSKRYIKANNINFGTRSVHDCRERTGIQRDVKVRADIPFETDDGPNQVLRVTWSNALNVDRFDPLPIVTVPGNAASTTITAIHDFCL
MNPTTSPPTRCLYQLRQPFTLGFDRTRMHNNIYLTPPNPQRPTMHEVCIRADE---CPAGRV-FLECSTRT-----------------------------
--------------------------------------------------------
>PC_055K4H
-----------------------------------MHFTKFLLVVQAAATAIALALEPRG--------PGDIQLTREEHEAIFNGSPSDWTEDPNFKPDV
PEQQRPA--TA----------NDLSQALQSVHDCRERTGIQRDVKVRADIPFETDDGPNQVLRVTWSNALNVDRFDPLPIVTVPGNAASTTITAIHDFCL
MNPTTSPPTRCLYQLRQPFTLGFDRTRMHNNIYLTPPNPQRPTMHEVCIRADE---CPAGRV-FLECSTRTYGAIPRGE---------------------
--------------------------------------------------------
>PC_04W3VT
MYQTSDTDQQVNSSSIISQILSTPTTLSQFLTIQAMHFSALLPLLAAIANASPLASSDVLVTDEQRQAMKDGSLG--YTEVSFEKNFSEGERVVAFNKDG
AAADGLSARQNDNPSNEPVKHTAASGGIYGVWDCPNVINIQRSVVVRVGT--RENDQGNGATEAEWTSIKNADSFRPSANINVNNNSGGVSNIAVHQFCL
QVDSPEIAIKCSYHMEVPFAATFHRGTTN----LLTFEGNAPTLREICAPFNT---CPYWAS-LANLPAEKLGTCQHRLGRGWGGARTPGAVFPYFLSLR
IIYLSLPSIASDKEVFFSSKQSPKKLRFAVNVHNSMFITSKLCLRTIVYVLFLTVE
>PC_07R7MF
MYQTSDTDQQVNSSSIISQILSTPTTLSQF----AMHFSALLPLLAAIANASPLASSDVLVTDEQRQAMKDGSLG--YTEVSFEKNFSEGERVVAFNKDG
AAADGLSARQNDNPSNEPVKHTAASGGIYGVWDCPNVINIQRSVVVRVGT--RENDQGNGATEAEWTSIKNADSFRPSANINVNNNSGGVSNIAVHQFCL
QVDSPEIAIKCSYHMEVPFAATFHRGTTN----LLTFEGNAPTLREICAPFNT---CPTGRV-LQ--------ICQL---RSWGRVSTG-----------
--------------------------------------------------------
>PC_08DC0U
MYQTSDTDQQVNSSSIISQILSTPTTLSQF----AMHFSALLPLLAAIANASPLASSDVLVTDEQRQAMKDGSLG--YTEVSFEKNFSEGERAVAFNKDG
AAADGLSARQNDNPSNEPVKHTAASGGIYGVWDCPNVINIQRSVVVRVGT--RENDQGNGATEAEWTSIKNADFFRPSANINVNNNSGGVSNIAVHQFCL
QVDSPEIAIKCSYHMEVPFAATFHRGTTN----LLTFEGNAPTLREICAPFNT---CPTGRV-LQ--------ICQL---RSWGRVSTG-----------
--------------------------------------------------------
>PC_08HJWK
-----------------------------------MHFSALLPLLAAIANASPLASSDVLVTDEQRQAMKDGSLG--YTEVSFEKNFSEGERVVAFNKDG
AAADGLSARQNDNPSNEPVKHTAASGGIYGVWDCPNVINIQRSVVVRVGT--RENDQGNGATEAEWTSIKNADSFRPSANINVNNNSGGVSNIAVHQFCL
QVDSPEIAIKCSYHMEVPFAATFHRGTTN----LLTFEGNAPTLREICAPFNT---CPTGRV-LQ--------ICQL---RSWGRVSTG-----------
--------------------------------------------------------
>PC_08HHD5
-----------------------------------MLFTKLLLLVAAVATATPVATPAED-------DPHGLNLT--PAEKELMKDPSAWQLTENSIADR
VQ--ELSPRQ--TPEPFPIPTNRFEVGSGGVFDCSVLKGLRRQMISLLSIR-SSDGTRNGATFANWTSHENVDEFRPQSIYPIDWTTTAIDTTGVHNFCG
TLLGSDPPIYCEVEMMVPLHARWNVGNNV----PRDVASLRPTMKEACVRLQGRGICPPGGFIQRDCTTR-----------SWYQTRF------------
--------------------------------------------------------
>PC_08D790
-------------MALTSKTSATPN-----TSFLTMLFTKLILLVAAVATASPLADP-QN-------DPNGLNLT--PAEQALVKDIPNWKFDDTVIANQ
VR--ELSPRQ--TPNPGPLPTNRFEIGSSGLFDCPVIFGLRRQMVALLSIR-SSDGTRNGATFANWTSHELVDRFEPRAINPIDWTTTSLDSTGIHGFCG
TVQGTSPPLHCSYEMHLPLTAQWNVGNNV----PRDVRSGEPTMTETCVRLEGNGVCPPNGFVKRACTTR-----------SWFRVTM------------
--------------------------------------------------------
