# Supplementary material for: Remote homology clustering identifies lowly conserved families of effector proteins in plant-pathogenic fungi
Source: Microb Genom. 2021 Sep 1;7(9):000637. doi: 10.1099/mgen.0.000637 (PMC8715435; doi:10.1099/mgen.0.000637)
Supplement: Supplementary material 15 [file mgen-7-0637-s0015.zip › fastas/markov-PC_00PY60.fasta]

>PC_00PY60
MLFKKCSAFIFLIFISGLSITAAQS--EGTLGYIQCHSCGTMNIFTHRLRVSCQTTPQCRCDHIAKCPGPTTRYHYQC-DCGALFHDVCMGTHRGTCNEV
HPGIDPVLYEQ------
>PC_03ZQQ1
MLFKQCTALKFLIFILGFSIIAAQYVVDPGFGEIECMCGQIARLTQRPFDVECEATPSCSCDYRGDCPGPAAEYVYRCPTCGPRSHVGCFGVHQGTCEEV
HPGIARVQYQNSDSESE
>PC_02KJT3
MLFKQCTALKFLIFILGFSIIAAQYVVDPGLGEVKCMCGQIAPLTQRPLHVECEATPKCSCDYTGDCPGPAAEYVYRCPTCGPRSHVGCIGVHQGTCEEV
HPGIARVEYPNSDSESE
>PC_00O5TB
MLFKQCTALKFLIFILGFSIIAAQYVVDPGLGEVKCMCGQIAPLTQRPLDVECEATPKCSCDYTGDCPGPAAEYVYRCPTCGPRSHVGCIGVHQGTCEEV
HPGIARVEYPNSDSESE
>PC_06R33U
MLFKQCTALKFLIFILGFSIIAAQYVVDPGLGEVKCMCGQIAPLTQRLLDVECEATPKCSCDYTGDCPGPAAEYVYRCPTCGPRSHVGCIGVHQGTCEEV
HPGIARVEYPNSDSESE
>PC_05PXGM
MLFKQCTALKFLIFILGFSIIAAQYTRNQEFGAVQCLCGRTAPLTQRPFGVECETTLRCSCDYTGSCSGPTVKYVYRCTTCGPRSHVACSGVHRGTCQEV
HPGIPSVHYQD------
>PC_01NAUW
MLFKQCTALKFLIFILGFSIIAAQSNPNQELGVVECLCRRIAPLTQPPFGVRCRATLNCPCDYIGDCPGPAEQYMYRCPNCGPRSHVACSGVHRGTCQQV
HPGIASVQYQD------
>PC_011F7H
--------------------SNAQSNPNQELGVVQCLCRRIAPLTQPPFGVRCRATLNCPCDYIGDCPGPAEQYMYRCPNCGPRSHVACSGVHQGTCQQV
HPGKDSVEYGG------
>PC_05RB50
MLFKQCTALKFLIFILGFSIIAAQSNPNQQLGVVQCLCRRIAPLTQPPFGVRCRATVNCPCDYIGACSGRAEQYMYRCPNCGPRSHVACTGVHEGTCQQV
HPGKDSVQYGG------
>PC_00Z94I
MLFKQCTALKFLIFILGFSIIAAQSNPNQELGVVQCLCRRIAPLTQPPFGVRCRATLNCPCDYIGDCPGPAEQYMYRCPNCGPRSHVACSGVHQGTCQQV
HPGKDSVEYGG------
