# Supplementary material for: Remote homology clustering identifies lowly conserved families of effector proteins in plant-pathogenic fungi
Source: Microb Genom. 2021 Sep 1;7(9):000637. doi: 10.1099/mgen.0.000637 (PMC8715435; doi:10.1099/mgen.0.000637)
Supplement: Supplementary material 15 [file mgen-7-0637-s0015.zip › fastas/markov-PC_03ZG0S.fasta]

>PC_02HHNF
------------------------------------------MKINTSILALTLALLPGMAT----AGRKWLNKKLWDANGQSAGSVSIVKGGQGSINTD
-TGPITAEGSYDIYERNGKIEGGPPGYKYTEDRYEDRKDDRYYNTHGITSAMDQPNMEIMEVGIGAMDTMVLQGSLYRPANTNSE---------------
----
>PC_02RA4F
MLFTALVNLPAPRVVRRIDSGAPMISNFIALLLILLHYCRFNMKFNKTIPLYILAFFSTAVI---AGGRKWTNKVIYNDKGPREGSISIRKGAEGDFNCG
PGYPGGPDRMVRVHEDNGNIRGMPPGYRLGPDDKEDKGDNQYYSRNGYHVGDGPAEYQNHGGGQWGDGYYGPPGQITNQHGKRQ------GDQGCHIM--
----
>PC_03ZG0S
------------------------------------------MKINTSILALTLALLPGMAT----AGRKWLNKKLWDANGQSAGSVSIVKGGQGSINTD
-TGPITAEGSYDIYERNGKIEGGPPGYKYTEDRYEDRKDDRYYNTHGYHVGDGPAEYGNYGGGHWGDGYYGPPGEFVKTSE--------YDD--------
----
>PC_01DVYD
------------------------------------------MKINTSILALTLALLPGMAT----AGRKWLNKKLWDANGQSAGSVSIVKGGQGSINTD
-TGPITAEGSYDIYERNGKIEGGPPGYKYTEDRYEDRKDDRYYNTHGITSAMDQPNMEIMEHRNLLLPRA----SRRLPLEPQSSPS-TVNHNACRFLAE
LVIF
>PC_07XJVE
------------------------------------------MKINTSILALTLALLPGMAT----AGRKWLNKKLWDANG--------------SINTD
-TGPITAEGSYDIYERNGKIEGGPPGYKYTEDRYEDRKDDRYYNTHGYHVGDGPAEYGNYGGGHWGDGYYGPPGEFVQTSE--------YE---------
----
>PC_0524QG
---------------------------------------TFKTKCNNIILPFALVFFSTTVT----AGGGWTNKQFYNDKGEREGSISIRKGSEGDFNYG
PSYPGGPDRMVRVHENNGNVRGMPPGYSLGPDHQEDKSDRQYYNRHGYHVGDGPAEYGNHGGGQWGDGYYGPPGEFTHEHR-EQ------REEGCNIM--
----
>PC_03N8HI
------------------------------------------MKFNKTIPLYILAFFSTAVI---AGGRKWTNKVIYNDKGEREGSISIRKGAEGDFNCG
PGYPGGPDRMVRVHEDNGNIRGMPPGYRLGPDDKEDKRDNQYYSRNGYHVGDGPAEYQNHGGGQWGDGYYGPPGEITNQHGKRQ------GDQGCHIM--
----
>PC_06YXXI
------------------------------------------MKCNNIILPFALVFFSTTVT----AGGGWTNKQFYNDKGEREGSISIRKGSEGDFNYG
PSYPGGPDRMVRVHENNGNIRRMPPGYSLGPDHQENKSDRQYYNRHGYHVGDGPAEYGNHGGGQWGDGYYGPPGEFTHEHR-EQ------REEGCNIM--
----
>PC_03RGGV
------------------------------------------MKCNNIILPFALVFFSTTVT----AGGGWTNKQFYNDKGEREGSISIRKGSEGDFNYG
PSYPGGPDRMVRVHENNSNIRGMPPGYSLGPDHQENKSDRQYYNRHGYHVGDGPAEYGNHGGGQWGDGYYGPPGEFTHEHR-EQ------REEGCNIM--
----
>PC_016YDA
------------------------------------------MKCNNIILPFALVFFSTTVT----AGGGWTNKQFYNDKGEREGSISIRKGSEGDFNYG
PSYPGGPDRMVRVHENNGNIRGMPPGYSLGPDHQENKSDRQYYNRHGYHVGDGPAEYGNHGGGQWGDGYYGPPGEFTHGHR-EQ------REEGCNIM--
----
>PC_063XKC
------------------------------------------MKCNNIILPFALVFFSTTVT----AGGGWTNKQFYNDKGEREGSISIRKGSEGDFNYG
PSYPGGPDRMVRVHENNGNIRGMPPGYSLGPDHQENKSDRQYYNRHGYHVGDGPAEYGNHGGGQWGDGYYGPPGEFTHEHR-EQ------REESCNIM--
----
>PC_04YA54
------------------------------------------MKCNNIILPFALFFFSTTVT----AGGGWTNKQFYNDKGEREGSISIKKGSEGDFNYG
PSYPGGPNRMVRVHENNGNIRGMPTGYSLGPDHQQDQTDRQYYNRHGYHVGDGPAEYGNHGGGQWGDGYYGPPGEFTHEHR-EQ------REEGCNIM--
----
>PC_01V3QR
------------------------------------------MKCNNIILPFALVFFSTTVT----AGGGWTNKQFYNDKGEREGSISIRKGSEGDFNYG
PSYPGGPDRMVRVHENNGNIRGMPPGYSLGPDHQEDKSDRQYYNRHGYHVGDGPAEYGNHGGGRWGDGYYGPPGEFTHEHR-EQ------REEGCNIM--
----
>PC_00C3FR
------------------------------------------MKCNNIILPFALVFFSTTVT----AGGGWTNKQFYNDKGEREGSISIRKGSEGDFNYG
PSYPGGPDRMVRVHENNGNIRGMPPGYSLGPDHQEDKSDRQYYNRHGYHVGDGPAEHGNHGGGQWGDGYYGPPGEFTHEHR-EQ------REEGCNIM--
----
>PC_05XKXE
------------------------------------------MKCNNIILPFALVFFSTTVT----AGGGWTNKQFYNDKGEREGSISIRKGSEGDFNYG
PSYPGGPDRMVRVHENNGNIRGMPPGYSLGPDHQENKSDRQYYNRHGYHVGDGPAEYGNRGGGQWGDGYYGPPGEFTHEHR-EQ------REEGCNIM--
----
>PC_06DRQ1
------------------------------------------MKCNNIILPFALVFFSTTVT----AGGGWTNKQFYNDKGEREGSISIRKGSEGDFNYG
PSYPGGPDRMVRVHENNGNIRGMPPGYSLGPDHQENKSDRQYYNRHGYHVGDGPAEYGNHGGGQWGDGYYGPPGEFTHEHR-EQ------REEGCNIM--
----
>PC_057OQV
------------------------------------------MKCNNIILPFALVFFSTTVT----AGGGWTNKQFYNDKGEREGSISIRKGSEGDFNYG
PSYPGGPDRMVRVHENNGNIRGMPPGYSLGPDHQEDKSDRQYYNRHGYHVGDGPAEYGNHGGGQWGDGYYGPPGEFTHEHR-EQ------REEGCNIM--
----
>PC_07ODSI
------------------------------------------MKCNNIILPFALFFFSTTVT----AGGGWTNKQFYNDKGEREGSISIRKGSEGDFNYG
PSYPGGPDRMVRVHENNGNIRGMPPGYSLGPDHQQDKSDRQYYNRHGYHVGDGPAEYGNHGGGQWGDGYYGPPGEFTHEHR-EQ------REEGCNIM--
----
>PC_01DOW0
------------------------------------------MKINTSILALALALLPGMAT----AGRKWFNKKIYDENGESAGSLSVVKGGSGYINIG
PSAPGQRDRLVEFRESGGKIQGGPPGYRYTSDHEEDQRDNRYYNTHGYHVGDGPAEYGDHGGGHWGDGYYGPPGEFVKTSEYED----------------
----
>PC_06A6X7
------------------------------------------MKFNKTIPLYILAFFSTAVI---AGGRKWTNKVIYNDKGPREGSISIRKGAEGDFNCG
PGYPGGPDRMVRVHEDNGNIRGMPPGYRLGPDDKEDKGDNQYYSRNGYHVGDGPAEYQNHGGGQWGDGYYGPPGQITNQHGKRQ------GDQGCHIM--
----
>PC_017I67
------------------------------------------MRFN-IIFAGALALFSTTESAGILSLPKWINKQIFIGE-DRQGSLSVARGYEDHCDEY
-------------------INAADYGYDLRDDPVEDAIDARYYNKHGYHIGDGPAEYSTWGGGKWGDGYTGPDDLFNDQAYYGPPGDIVEYHEDC-----
----
>PC_07OCT5
-----------------------------------------------------------------------------MLSGNEAGSIIIRKASEGDFNYG
PGHPGGRDGMVRVYANNGDIRGMPPRYPLHRDPVEDQNDQPYYNMNGYHVGDGPAEYGTHGAGHWGEGYYGPPGEFTHEHGEQR------GEDSCNIM--
----
