# Supplementary material for: Remote homology clustering identifies lowly conserved families of effector proteins in plant-pathogenic fungi
Source: Microb Genom. 2021 Sep 1;7(9):000637. doi: 10.1099/mgen.0.000637 (PMC8715435; doi:10.1099/mgen.0.000637)
Supplement: Supplementary material 15 [file mgen-7-0637-s0015.zip › fastas/cluster-PC_03TV1W.fasta]

>PC_03TV1W
MYFTNIFVLLLALPFSTKPGCYALPANKHIGNPIHIKKP-------GYKPIAWYPKEHDHTNNVWAWNIAHCGKFKC-------
>PC_00R576
MYFTNIFVLLLALPFTTKPGCYALPANKHIGNPIHIKKP-------GYKPIAWYPKEHDHTNNVWAWNIAHCGKFKC-------
>PC_0764EQ
MYSQNLLFFLLAVPFTA---AVPVAEQKHNGKPIHVKVP-------GMGTGTYYPGDHGHDGNVAVYNLAHYGNVNGPKKGGKP
>PC_076R84
MYSRNLLFFLLAVPFTA---AVPVAEQKHNGKPIHVKAP-------GMGTGTYYPGDHGHSGNVAVYNLAHYGNVNGPKKGGKP
>PC_04H8ST
MYSRSLLFFLLVVPFTA---AVPVAEQKHNGKPIHVKVP-------GMGTGTYYPGDHGHDGNVAVYNLAHYGNVNGPKKGGKP
>PC_042PLA
MYASSFVVMLLAIPFAA---AVPVAQQKHNGKPIHVKVP-------GVGTGEYWPGDHGHDGNVAVWNLAHYGKVTAPGKKGP-
>PC_059YLM
MYATKIIFLLLTVPFASQPGSHALPAEVHKGKPIHVKPPPALAKIFGPKPATYYPGDHTHAGNVAVWNLAHCGKVKC-------
