# Supplementary material for: Remote homology clustering identifies lowly conserved families of effector proteins in plant-pathogenic fungi
Source: Microb Genom. 2021 Sep 1;7(9):000637. doi: 10.1099/mgen.0.000637 (PMC8715435; doi:10.1099/mgen.0.000637)
Supplement: Supplementary material 15 [file mgen-7-0637-s0015.zip › fastas/markov-PC_0334QE.fasta]

>PC_00E1KE
----------------------------------------------------------------------------------------------------
----------------------------------------------------------------------------------------------------
----------------------------------------------------------------------------------------------------
----------------------------------------------------------------------------------------------------
----------------------------------------------------------------------------------------------------
----------------------------------------------------------------------------------------------------
----------------------------------------------------------------------------------------------------
----------------------------------------------------------------MAAK----TL----------------------IA--
---------AL-A-C-----A-----------------------AS--V--------------------------S------------------------
----------AH--G----------Y--IE--------------------------KIVA-D-G--------------------Q-SH------------
---------------VGY-----------------N-------------------------------PSNA-PW----QED-------------------
----Q----GSVAWTY---------------W--------------------------------------------------------------------
----------------------------------------------------ATDLGFL-----------------------F-------------E-NN
-L--------ST-SVKI--------PS-----DIKP------------------------------------------G-----------NYV---L---
--RHE--II----------------------------AL----HE----GLEQ-----------------------------------------------
---------------------------------------------------------------G--------------------------------G---
-------------------------------------------------------AQFY---P--------------------QC---------------
-------------INL-KI-SGG--------------------------------------GS-----KS--PE-G------------------------
----------TV----------ATE----LYQS-----------------------N---------D--P--G--------------------V--LYN-
-IYNDEK------------------------------------------------------H---P-TY--------TI--PG-----------------
--P-K---------------------------------------L---YN--A-----------------------------------------------
----------------------------------------------------------------------------------------------------
----------------------------------------------------------------------------------------------------
----------------------------------------------------------------------------------------------------
----------------------------------------------------------------------------------------------------
----------------------------------------------------------------------------------------------------
----------------------------------------------------------------------------------------------------
----------------------------------------------------------------------------------------------------
----------------------------------------------------------------------------------------------------
------------------------------------------------
>PC_01B0H8
----------------------------------------------------------------------------------------------------
----------------------------------------------------------------------------------------------------
------------------------------------------------------MISSV--------A------FA-LLASAALVAGHG------R----
-----------------VT----------D---VKI---N----------------------G-V---LYP----G------------------------
---------------------------SQNY-NTP--------------EN--DKS----------------------------------------P---
---V--RGLP-----------------NDL-------------------G------------F-------------------------------------
---------VNYN--N-VNTPD-------------IAC-------------SSG-----------------------------------------GY---
------------------------------TPRKL-----TPEV--------------------PAGG----QY----------------------PVCI
QIKVTG------------------------GGNAAPATTPATQLYT------------------------------------------------------
---------TEN--G----------I-V-DI--------------------------YTP-ADRH-G--------------------IS-----------
----------------PK-------------------------------------------------------D----YKI--PGP--------------
-----------AL----------------HVAGSA---SVS-----------------------------------------------------------
-----------------------------------GRT-------RRGHG--QSK-KRISH---------------------------------------
----------------------------------------------------------------------------------------------------
----------------------------------------------------------------------------------------------------
----------------------------------------------------------------------------------------------------
----------------------------------------------------------------------------------------------------
----------------------------------------------------------------------------------------------------
----------------------------------------------------------------------------------------------------
----------------------------------------------------------------------------------------------------
----------------------------------------------------------------------------------------------------
----------------------------------------------------------------------------------------------------
----------------------------------------------------------------------------------------------------
----------------------------------------------------------------------------------------------------
----------------------------------------------------------------------------------------------------
----------------------------------------------------------------------------------------------------
----------------------------------------------------------------------------------------------------
----------------------------------------------------------------------------------------------------
----------------------------------------------------------------------------------------------------
------------------------------------------------
>PC_020MEJ
----------------------------------------------------------------------------------------------------
----------------------------------------------------------------------------------------------------
--------------------------------------------------ML-------------------AKVAFALLSVASSVLAHG------N----
-----------------LQ----------E---IVV---E----------------------N-P-PATYI----P------------------------
---------------------------WLPF-QDPY-----------K-TP-SPDR--------------------------------------------
--VG--RKIP-----------------DNG--------------------------------PV------------------------------------
---------ED------VTSID-------------IQC-------------NKGAV--------------------------------------------
------------------------------P-AAL-----IATA--------------------AAGS----NV----------------------AL--
----------------------------------------------------------------------------------------------------
----------------------------------------------------------------------------------------------------
----------------------------------------------------------------------------------------------------
----------------------------------------------------------------------------------------------------
----------------------------------------------------------------------------------------------------
----------------------------------------------------------------------------------------------------
----------------------------------------------------------------------------------------------------
----------------------------------------------------------------------------------------------------
----------------------------------------------------------------------------------------------------
----------------------------------------------------------------------------------------------------
----------------------------------------------------------------------------------------------------
----------------------------------------------------------------------------------------------------
----------------------------------------------------------------------------------------------------
----------------------------------------------------------------------------------------------------
----------------------------------------------------------------------------------------------------
----------------------------------------------------------------------------------------------------
----------------------------------------------------------------------------------------------------
----------------------------------------------------------------------------------------------------
----------------------------------------------------------------------------------------------------
----------------------------------------------------------------------------------------------------
----------------------------------------------------------------------------------------------------
------------------------------------------------
>PC_00ZBON
----------------------------------------------------------------------------------------------------
----------------------------------------------------------------------------------------------------
----------------------------------------------------------------------------------------------------
----------------------------------------------------------------------------------------------------
----------------------------------------------------------------------------------------------------
----------------------------------------------------------------------------------------------------
----------------------------------------------------------------------------------------------------
----------------------------------------MLYL--------------------VAVL----------------------------AL--
---------TVT-HI--------------------------TAHG-------------------------------------------------------
--Y------VPQ--S----------E--MM--------------------------IQLQ-PCL--P-------------------VTV-----------
----------------FK----------------LV-VTG------TRDGMPARPV-------RR-TPKDS-GF----ISN--P------SSS-------
-------QITCSFIG----------------T--------------------------------------------------------------------
--------------------------------------------L-G--L--INTIGY-----------------------LVA--------N-------
NF--------TA-SVTI--------PR-----KLAA------------------------------------------G-----------EYL---L---
--RHE--LL----------------------------AL----HG----AT-------------------------------------------------
---------------------------------------------------------------------------------------------SVGG---
-------------------------------------------------------AQFY---P--------------------VY---------------
-------------IQL-IV-TGG----------------------G-S-------------A-------S--------------P--SDLAF--------
-P--GA-YSATD-P----------------------------------------------------------G--------------------I--YF--
----------------------------------N--PFQGD---------------------AANQKYV----G------PG-----------------
--G-P---------------------------------------V---HQ--F-----------------------------------------------
----------------------------------------------------------------------------------------------------
----------------------------------------------------------------------------------------------------
----------------------------------------------------------------------------------------------------
----------------------------------------------------------------------------------------------------
----------------------------------------------------------------------------------------------------
----------------------------------------------------------------------------------------------------
----------------------------------------------------------------------------------------------------
----------------------------------------------------------------------------------------------------
------------------------------------------------
>PC_02DP39
----------------------------------------------------------------------------------------------------
----------------------------------------------------------------------------------------------------
-------------------------------------------------------MV-----------S-F---ILSLGLLAPIVAAHGT----------
-----------------VS----------G---II-A--D-G---------------------V---Y-YV----G------------------------
---------------------------YNP----A------------FQ------------------WAN------------P-----I--------PS-
---V--VGWS-----------------IPTD-------------LDN-GF-----------I--AP--------------S--AF-ST-------TDV--
------------------------------------IC-------------HKVAS--------------------------------------------
------------PG-----QDT-------------------API--------------------TAGS----DL----------------------TL--
---------EW-T-------P-----------------------WP--V--------------------------S------------------------
----------HH--G----------P--VI--------------------------DYLA-PCN-------------------G--PC------------
---------------ASV-----------------D-------------------------------KTAL-RW----FKI-------------------
----D----GVGLLSG-------------------------------------S----------------------------------------------
-----------------------------------------------NPG--NWASDTL-----------------------I-------------A-NN
-N--------TW-TVKI--------PA-----DIAP------------------------------------------G-----------EYV---L---
--RHE--II----------------------------AL----HA----AGQA-----------------------------------------------
---------------------------------------------------------------N--------------------------------G---
-------------------------------------------------------AQDY---P--------------------QC---------------
-------------VNL-VV-KGS--------------------------------------GT-----KT--PA--------------------------
-----G-V---A----------MVG----LYTP-----------------------T---------D--P--G--------------------I--LFN-
-LYS---S--------------------------------------------------------FS-SY--------PI--PG-----------------
--P-A---------------------------------------M---NL--QCII-VVSLTP-AAL--NP---------S-------------------
--------------TPPPPAHSL--QVESCLPYVKT---FHG-W--HLPYLPCISRA--FRQVWT---------MS--------LPL-------------
-------F-TNGQT-LECRWELKI-----------------------TVT---------------------------------------------I----
----------------------ITA--------------------------------CTIHT----IG--------------------------TQ----
-----------------------------------QHLVQ------------------------------------------------------------
----------------------------------------------------------------------------------------------------
----------------------------------------------------------------------------------------------------
----------------------------------------------------------------------------------------------------
----------------------------------------------------------------------------------------------------
------------------------------------------------
>PC_008DFN
----------------------------------------------------------------------------------------------------
----------------------------------------------------------------------------------------------------
----------------------------------------------------------------------------------------------------
----------------------------------------------------------------------------------------------------
-------------------------------------------------------------------------------------------------MLT
PEFM--AS--------------------------------------------------------------------------------------------
---------TLMM--S-SRVIQ-------------FIL-------------HPF-----------------------------------------PP---
------SN--------------------S--CKRM-----FLPL--------------------TSSA----TL----------------------PKMW
PLQAL---------LL-PMMIRLP----LSGIMII----VGMILIS------------------------------------------------------
---------LTK--G----------P-I-TV--------------------------YFA-PAASQ----------------------------------
-----------------------------------GAG--------------------------------N-VW----TKI--AES--------------
-----------GL----------------SGG--------------------------------------------------------------------
----------------------------------------------------KWAP-----R------------------------------------S-
---SLFMRRTLI-TPSI--------PL-----VELN------------------------------------------S-----------TH---LA---
--RSS-----------------------------------------------------------------------------------------------
---------------------------------------------------------------RS----------------------------PAPE---
-------------------------------------------------------PSLL----------------------------------A------
--------------LF-GF-VG---------------------G--------------------------------------------------------
-------YS--HAE-------------------------------------------------------P--GI-LFS----------------------
-LYG--GA----------------------------------------------------------T------SYS--I--PG-----------------
--P-A---------------------------------------V---WD--GKTG-SSVPVPSTVA--SSTVPTATST---------------------
-------PAVPAATS-VS----------------------------------------------------------------------------------
------------------------------------------------------------------------------------------T---------
----------------PA-RTSSTVVPTAISS-----------------------------------------V--------------------------
--------------------------------------------A------K-PA------------SGTVPKY----------Y----QC---------
------------------------G--------------GKLYT-------------GGTN--CI--AGT--------------------KCT-------
-F-Q-NEY--------YS-------L-----C--------------------------------------L-----------------------------
----------------------------------------------------------------------------------------------------
----------------------------------------------------------------------------------------------------
------------------------------------------------
>PC_02SD3R
----------------------------------------------------------------------------------------------------
----------------------------------------------------------------------------------------------------
-----------------------------------------------------------------------------------------M----------
-----------------MV----------S---VD-T--T-A---------------------T---A-VV----L------------------------
---------------------------SDV----GL--V-------A------------------------A----------G-----Q-------VLD-
---S--T-----------------------N------------SMKL-QR-----------T--SR----------------------------------
----------------------------------------------------------------------------------------------------
---------------------------------GS-----EVVV--------------------FAPQ----GV----------------------KK--
---------KDYK----------------------------SSRYA--L--------------------------S------------------------
----------HH--G----------P--VI--------------------------DYLA-RCSGN---------------------C------------
---------------ETV-----------------D-------------------------------KTSL-RF----FKI-------------------
----G----AGTYISG---------------S---------------------P-P--------------------------------------------
-------------------------------------------------G--YWASDEL-----------------------I--------------KN-
GF--------SW-VVQI--------PA-----SIAP------------------------------------------G-----------NYV---L---
--RHE--II----------------------------AL----HG----APNA-----------------------------------------------
---------------------------------------------------------------N--------------------------------G---
-------------------------------------------------------AQAY---P--------------------QC---------------
-------------FNL-EI-TGS--------------------------------------GS-----TQ--PA-G------------------------
----------VA----------GTS----LYTA-----------------------N---------D--P--G--------------------I--LFQ-
-LYQ----------------------------------------------------------A-PI-SY--------RV--PG-----------------
--P-P---------------------------------------M---MA--GVPT-TVSQFKMV----A------------------------------
--------------------TATS----------------A-------PF----------------T---------------------------------
----------P--------------------------------GGGNQP-------------NP-------------------------------P----
----------S------------P-PPS--------------------------QP--P-PP--------------TNPQPT-T-----P--------P-
----------------------------------------------------------------------------------------------------
------------------------------------------------------------------GN--------------------------------
-G-G---G----------------------------------------------------------NCASLYGQ------------CG---GNGW-----
---A------GA--------TCCT-S--------GSC------RATNEWYSQ----CLP-----------------------------------------
----------------------------------------------------------------------------------------------------
------------------------------------------------
>PC_02SJLN
----------------------------------------------------------------------------------------------------
----------------------------------------------------------------------------------------------------
----------------------------------------------------------------------------------------------------
----------------------------------------------------------------------------------------------------
----------------------------------------------------------------------------------------------------
----------------------------------------------------------------------------------------------------
----------------------------------------------------------------------------------------------------
---------------------------------------------------------------------------------------------------M
HQ-------------Q-----------------------PGDRS---------------------------------------CA---------------
NEAIG---GDHF--G----------P--V------------------M--------GYLS-KVEN----AAT----------------------------
----------------------------------------------------------------A-D-GSA-GW----FKI--YE------D--------
-----------SW-------ARVCFSLANCQLLP-----------SGHSITDG-----------------------------------------------
------------------------------------------TGSNGAAD--YWGTKDM---------------------------------------NL
C-------CGRV-NMKI--------PA-----DIHA------------------------------------------G--D---------SL--L----
--RAE--VV-A-------------------------------LHV----AGS------------------------------------------------
----------------------------------------------------------------------------------------------LGGAQ-
---------------------------------------------------------LYM-----------------------SC--------YQL----
------------------------------------TISGG-GS-A-S--------------------------------------PSLIQL--------
-P--GA-YA---------------------------------------------------------ATDP--GI-----------K-V----D-------
-IYQS-----------------------------------------------------L--AT-----Y------IA----PG-----------------
--P-T-V-----------------------------------------Y--------------------GGFTKSA-A---PPRS---------------
-----RRPAR----------------------------------------------------P-------------------------------------
---------------------------------------------PSPRTKV--------------------------------VVGRR-----------
-RLR----------------M--------------------------------LVL------------------DL-----------------L------
-------------------------------------L----LFLRP--RRDD-DGD----------ECCSYDW----------GCVIDEY---G-----
------------------------G-------------AR--W-------------VQEPE---------------------------------------
----------------------------------------------------------------------------------------------------
----------------------------------------------------------------------------------------------------
----------------------------------------------------------------------------------------------------
------------------------------------------------
>PC_02X7XG
----------------------------------------------------------------------------------------------------
----------------------------------------------------------------------------------------------------
-----------------------------------------------------MKTA-A-------------V----LSAITAVASAH-ATWQ-------
-----------------------------Q---LWK---N-G----------------------------------------------------------
----------------------------------------------------------------------------------------K---DL-----E
STCA--RLPPS-----------------------------------------NS--------PVE-------------------------------SY--
------T------------GTA-------------LQC-------------NV-NPA-------------------------------------------
----------------------------A--AQ-G-----KCDF--------------------EAGD----TV----------------------TIEM
HQ-------------H------------------------NSRD---------------------------------------CT---------------
EQAIG---GAHW--G----------P--V------------------L--------AYMS-KVED----AST----------------------------
----------------------------------------------------------------A-D-GSS-EF----FKV--YQ------N--------
-----------TW-------AKN-----------------------------P-----------------------------------------------
------------------------------------------AATQGDND--FWGTKDL---------------------------------------NY
N-------CGKL-DFTI--------PK-----DIAP------------------------------------------G--D---------YL--L----
--RAE--AI-A-------------------------------LHA----AGP------------------------------------------------
----------------------------------------------------------------------------------------------SGGAQ-
---------------------------------------------------------HYM-----------------------TC--------YQL----
------------------------------------TVTGS-GT-L---------------------------------------EPKGVKF--------
-P--EA-YI---------------------------------------------------------ASGP--GL-----------G-F----S-------
-IHAD-----------------------------------------------------L--DS-----Y------PA----PG-----------------
--P-A-L-----------------------------------------IA--SGTE-AKPQLLDFGKISGAPAAPAPG---SASK---------------
---------------------------TS-------------------AA----------STVAPSS-TS-AAVEAAPS--------------------S
AT--------PA------------------------------EASSSPAATSA-----------------------------------------------
------MSTSEPAPISSE--VAPTQTPQLS---------------------S-VAPYPVANS----TST-MLPGTA-----------------T------
---------L--------------------ST----MI----TAVRPSATSEP--------------SGPIKEY----------Y----QC---G-----
------------------------G-------------IN--Y-------------KGAGQ--CA-----S----------GL-------EC--------
K-QWN-P--------YYF-------Q-----CVKPEANQPGPSK-GPM-----PSPS--P---VAPKP-----------------------TPSPEAP--
---A-----STSTA--PVAAEPVS----------ATP------VAIQPSYPA----A---------SPAPIAGVPASGKPSSGKPSSGKPSSSAP-----
------------AS---------GAPSSGSP----------------------------------------------------GAGAGEKKYTLETF---
----IAM---LEKE-------AGSETAAKMRRMIDALL----------
>PC_02IFEJ
----------------------------------------------------------------------------------------------------
----------------------------------------------------------------------------------------------------
-----------------------------------------------------MKTA-A-------------V----LSAITAVASAH-ATWQ-------
-----------------------------Q---LWK---N-G----------------------------------------------------------
----------------------------------------------------------------------------------------K---DL-----E
STCA--RLPPS-----------------------------------------NS--------PVE-------------------------------SY--
------T------------GTA-------------LQC-------------NV-NPA-------------------------------------------
----------------------------A--AQ-G-----KCDF--------------------EAGD----TV----------------------TIEM
HQ-------------H------------------------NSRD---------------------------------------CT---------------
EQAIG---GAHW--G----------P--V------------------L--------AYMS-KVED----AST----------------------------
----------------------------------------------------------------A-D-GSS-EF----FKV--YQ------N--------
-----------TW-------AKN-----------------------------P-----------------------------------------------
------------------------------------------AATQGDND--FWGTKDL---------------------------------------NY
N-------CGKL-DFTI--------PK-----DIAP------------------------------------------G--D---------YL--L----
--RAE--AI-A-------------------------------LHA----AGP------------------------------------------------
----------------------------------------------------------------------------------------------SGGAQ-
---------------------------------------------------------HYM-----------------------TC--------YQL----
------------------------------------TVTGS-GT-L---------------------------------------EPKGVKF--------
-P--EA-YI---------------------------------------------------------ASGP--GL-----------G-F----S-------
-IHAD-----------------------------------------------------L--DS-----Y------PA----PG-----------------
--P-A-L-----------------------------------------IA--SGTE-AKPQLLDFGKISGAPAAPAPG---SASK---------------
---------------------------TS-------------------AA----------STVAPSS-TS-AAVEAAPS--------------------S
AT--------PA------------------------------EASSSPAATSA-----------------------------------------------
------MSTSEPAPISSE--VAPTQTPQLS---------------------S-VAPYPVANS----TST-MLPGTA-----------------T------
---------L--------------------ST----MI----TAVRPSATSEP--------------SGPIKEY----------Y----QC---G-----
------------------------G-------------IN--Y-------------KGAGQ--CA-----S----------GL-------EC--------
K-QWN-P--------YYF-------Q-----CVKPEANQPGPSK-GPM-----PSPS--P---VAPKP-----------------------TPSPEAP--
---A-----STSTA--PVAAEPVS----------ATP------VAIQPSYPA----A---------SPAPIAGVPASGKPSSGKPSSGKPSSSAP-----
------------AS---------GAPSSGSP----------------------------------------------------GAGAGEKKYTLETF---
----ITM---LEKE-------AGSETAAKMRRMIDALL----------
>PC_078PVG
----------------------------------------------------------------------------------------------------
----------------------------------------------------------------------------------------------------
-----------------------------------------------------MKTA-A-------------I----LSAITAVASAH-ATWQ-------
-----------------------------Q---LWK---N-G----------------------------------------------------------
----------------------------------------------------------------------------------------K---DL-----E
STCA--RLPPS-----------------------------------------NS--------PVE-------------------------------SY--
------T------------GTA-------------LQC-------------NA-NPA-------------------------------------------
----------------------------P--AQ-G-----KCDF--------------------EAGD----TV----------------------TIEM
HQ-------------H------------------------NSRD---------------------------------------CT---------------
EQALG---GAHW--G----------P--V------------------L--------AYMS-KVED----AST----------------------------
----------------------------------------------------------------A-D-GSS-EF----FKV--YQ------N--------
-----------TW-------AKN-----------------------------P-----------------------------------------------
------------------------------------------AATQGDND--FWGTKDL---------------------------------------NY
N-------CGKL-DFTI--------PK-----DIAP------------------------------------------G--D---------YL--L----
--RAE--AI-A-------------------------------LHA----AGP------------------------------------------------
----------------------------------------------------------------------------------------------SGGAQ-
---------------------------------------------------------HYM-----------------------TC--------YQL----
------------------------------------TVTGS-GT-L---------------------------------------EPKGVKF--------
-P--EA-YT---------------------------------------------------------KSGP--GL-----------G-F----S-------
-IHAD-----------------------------------------------------L--DS-----Y------PA----PG-----------------
--P-A-L-----------------------------------------IS--GGTE-AKPQLLDFGKISGAPAAPAPG---GASK---------------
---------------------------AP-------------------AA----------STAAPSS---------------------------------
AT--------PA-------------------------------KASSPAATSA-----------------------------------------------
------MSTPEPAPVSSE--IAPTQTPQLS---------------------S-AAPYPVANS----TST-MLPGTA-----------------T------
---------L--------------------ST----MI----TAVRPSATSEP--------------SGPIKEY----------Y----QC---G-----
------------------------G-------------IN--Y-------------KGTGQ--CD-----S----------GL-------EC--------
K-QWN-P--------YYF-------Q-----CVKPGANQPGPSK-GPM-----PSPS--P---VAPKP-----------------------TPSPEAP--
---A-----STSTA--PVAAEPVS----------ATP------AAIQPSYPA----A---------SPAP--A------PAAGAPASGSPSSGAP-----
------------SS---------GSPATGSP----------------------------------------------------AAGPGEKKYTLETF---
----IAM---LEKE-------AGNETAAKMRRMIDALL----------
>PC_0846Y6
----------------------------------------------------------------------------------------------------
----------------------------------------------------------------------------------------------------
-----------------------------------------------------MKTA-A-------------V----LSAIMAVASAH-ATWQ-------
-----------------------------Q---LWK---N-G----------------------------------------------------------
----------------------------------------------------------------------------------------K---DL-----E
STCA--RLPPS-----------------------------------------NS--------PVE-------------------------------SY--
------T------------GTA-------------LQC-------------NA-NPA-------------------------------------------
----------------------------P--AQ-G-----KCDF--------------------EAGD----TV----------------------TIEM
HQ-------------H------------------------NSRD---------------------------------------CT---------------
EQALG---GAHW--G----------P--V------------------L--------AYMS-KVED----AST----------------------------
----------------------------------------------------------------A-D-GSS-EF----FKV--YQ------N--------
-----------TW-------AKN-----------------------------P-----------------------------------------------
------------------------------------------AATQGDND--FWGTKDL---------------------------------------NY
N-------CGKL-DFTI--------PK-----DIAP------------------------------------------G--D---------YL--L----
--RAE--AI-A-------------------------------LHA----AGP------------------------------------------------
----------------------------------------------------------------------------------------------SGGAQ-
---------------------------------------------------------HYM-----------------------TC--------YQL----
------------------------------------TVTGS-GT-L---------------------------------------EPKGVKF--------
-P--EA-YT---------------------------------------------------------KSGP--GL-----------G-F----S-------
-IHAD-----------------------------------------------------L--DS-----Y------PA----PG-----------------
--P-A-L-----------------------------------------IS--GGTE-AKPQLLDFGKISGAPAAPAPG---GASK---------------
---------------------------AP-------------------AA----------STAAPSS---------------------------------
AT--------PA-------------------------------KASSPAATSA-----------------------------------------------
------MSTPEPAPVSSE--IAPTQTPQLS---------------------S-AAPYPVANS----TST-MLPGTA-----------------T------
---------L--------------------ST----MI----TAVRPSATSEP--------------SGPIKEY----------Y----QC---G-----
------------------------G-------------IN--Y-------------KGTGQ--CD-----S----------GL-------EC--------
K-QWN-P--------YYF-------Q-----CVKPGANQPGPSK-GPM-----PSPS--P---VAPKP-----------------------TPSPEAP--
---A-----STSTA--PVAAEPVS----------ATP------AAIQPSYPA----A---------SPAPAPA------PAAGAPASGSPSSGAP-----
------------SS---------GSPATGSP----------------------------------------------------AAGPGEKKYTLETF---
----IAM---LEKE-------AGNETAAKMRRMIDA------------
>PC_07YTJW
----------------------------------------------------------------------------------------------------
----------------------------------------------------------------------------------------------------
-----------------------------------------------------MKTA-A-------------I----LSAITAVASAH-ATWQ-------
-----------------------------Q---LWK---N-G----------------------------------------------------------
----------------------------------------------------------------------------------------K---DL-----E
STCA--RLPPS-----------------------------------------NS--------PVE-------------------------------SY--
------T------------GTA-------------LQC-------------NA-NPA-------------------------------------------
----------------------------P--AQ-G-----KCDF--------------------EAGD----TV----------------------TIEM
HQ-------------H------------------------NSRD---------------------------------------CT---------------
EQALG---GAHW--G----------P--V------------------L--------AYMS-KVED----AST----------------------------
----------------------------------------------------------------A-D-GSS-EF----FKV--YQ------N--------
-----------TW-------AKN-----------------------------P-----------------------------------------------
------------------------------------------AATQGDND--FWGTKDL---------------------------------------NY
N-------CGKL-DFTI--------PK-----DIAP------------------------------------------G--D---------YL--L----
--RAE--AI-A-------------------------------LHA----AGP------------------------------------------------
----------------------------------------------------------------------------------------------SGGAQ-
---------------------------------------------------------HYM-----------------------TC--------YQL----
------------------------------------TVTGS-GT-L---------------------------------------EPKGVKF--------
-P--EA-YT---------------------------------------------------------KSGP--GL-----------G-F----S-------
-IHAD-----------------------------------------------------L--DS-----Y------PA----PG-----------------
--P-A-L-----------------------------------------IS--GGTE-AKPQLLDFGKISGAPAAPAPG---GASK---------------
---------------------------AP-------------------AA----------STAAPSS---------------------------------
AT--------PA-------------------------------KASSPAATSA-----------------------------------------------
------MSTPEPAPVSSE--IAPTQTPQLS---------------------S-AAPYPVANS----TST-MLPGTA-----------------T------
---------L--------------------ST----MI----TAVRPSATSEP--------------SGPIKEY----------Y----QC---G-----
------------------------G-------------IN--Y-------------KGTGQ--CD-----S----------GL-------EC--------
K-QWN-P--------YYF-------Q-----CVKPGANQPGPSK-GPM-----PSPS--P---VAPKP-----------------------TPSPEAP--
---A-----STSTA--PVAAEPVS----------ATP------AAIQPSYPA----A---------SPAP--A------PAAGAPASGSPSSGAP-----
------------SS---------GSPATGSP----------------------------------------------------AAGPGEKKYTLETF---
----IAM---LEKE-------AGNETAAKMRRMIDA------------
>PC_0172SO
----------------------------------------------------------------------------------------------------
----------------------------------------------------------------------------------------------------
------------------------------------------------------------------------------------MNAH-ATFQ-------
-----------------------------Q---LWK---N-G----------------------------------------------------------
----------------------------------------------------------------------------------------K---DL-----E
STCA--RLPPS-----------------------------------------NS--------PVE-------------------------------SY--
------T------------GTA-------------LQC-------------NV-NPA-------------------------------------------
----------------------------A--AQ-G-----KCDF--------------------EAGD----TV----------------------TIEM
HQ-------------H------------------------NTRD---------------------------------------CT---------------
EQGIG---GAHW--G----------P--V------------------L--------AYMS-KVED----AST----------------------------
----------------------------------------------------------------A-D-GSS-EF----FKV--YQ------N--------
-----------TW-------AKN-----------------------------P-----------------------------------------------
------------------------------------------AASQGDND--FWGTKDL---------------------------------------NY
N-------CGKL-DFTI--------PK-----DIAP------------------------------------------G--D---------YL--L----
--RAE--AI-A-------------------------------LHA----ASS------------------------------------------------
----------------------------------------------------------------------------------------------SGGAQ-
---------------------------------------------------------HYM-----------------------TC--------YQL----
------------------------------------TVTGS-GT-L---------------------------------------EPKGVKF--------
-P--EA-YT---------------------------------------------------------ATGP--GL-----------G-F----S-------
-IHAD-----------------------------------------------------L--DS-----Y------PA----PG-----------------
--P-A-L-----------------------------------------IA--GGTE-AKPQLLDFGKISGAPAAPVQG---SASK---------------
---------------------------VP-------------------AA----------STAAPSS-SS-AVVEAAST--------------------S
AA--------L-------------------------------TKASSPAATSA-----------------------------------------------
------IPTSKPASTSSS--AAATPTPDLS---------------------S-LVPFPVANS----TST-ILPGTA-----------------T------
---------P--------------------ST----ML----TAVRPSPTSEP--------------SGPIKEY----------Y----QC---G-----
------------------------G-------------TN--F-------------KGTGQ--CA-----T----------GL-------EC--------
K-QWN-P--------YYF-------Q-----CVKPEANQPGPSK-GPM-----PSSS--P---VAPQP-----------------------TPSPEAP--
---T-----STSAA--PVATKPVS----------ASA------VSIQSSYPA----V---------SPAPAAGAPASSAPSSGAP---------------
------------SS---------GAPASGSP----------------------------------------------------AAGVGEKKYTLETF---
----IAM---LEKE-------AGSETAAKMRRMIDALL----------
>PC_05PWOQ
----------------------------------------------------------------------------------------------------
----------------------------------------------------------------------------------------------------
-----------------------------------------------------MKTA-A-------------I----LSAITAVASAH-ATWQ-------
-----------------------------Q---LWK---N-G----------------------------------------------------------
----------------------------------------------------------------------------------------K---DL-----E
STCA--RLPPS-----------------------------------------NS--------PVE-------------------------------SY--
------T------------GTA-------------LQC-------------NA-NPA-------------------------------------------
----------------------------P--AQ-G-----KCDF--------------------EAGD----TV----------------------TIEM
HQ-------------H------------------------NSRD---------------------------------------CT---------------
EQALG---GAHW--G----------P--V------------------L--------AYMS-KVED----AST----------------------------
----------------------------------------------------------------A-D-GSS-EF----FKV--YQ------N--------
-----------TW-------AKN-----------------------------P-----------------------------------------------
------------------------------------------AATQGDND--FWGTKDL---------------------------------------NY
N-------CGKL-DFTI--------PK-----DIAP------------------------------------------G--D---------YL--L----
--RAE--AI-A-------------------------------LHA----AGP------------------------------------------------
----------------------------------------------------------------------------------------------SGGAQ-
---------------------------------------------------------HYM-----------------------TC--------YQL----
------------------------------------TVTGS-GT-L---------------------------------------EPKGVKF--------
-P--EA-YT---------------------------------------------------------KSGP--GL-----------G-F----S-------
-IHAD-----------------------------------------------------L--DS-----Y------PA----PG-----------------
--P-A-L-----------------------------------------IS--GAS---------------------------------------------
-------------------------------------------------------------TAAPSS---------------------------------
AT--------PA-------------------------------KASSPAATSA-----------------------------------------------
------MSTPEPAPVSSE--IAPTQTPQLS---------------------S-AAPYPVANS----TST-MLPGTA-----------------T------
---------L--------------------ST----MI----TAVRPSATSEP--------------SGPIKEY----------Y----QC---G-----
------------------------G-------------IN--Y-------------KGTGQ--CD-----S----------GL-------EC--------
K-QWN-P--------YYF-------Q-----CVKPGANQPGPSK-GPM-----PSPS--P---VAPKP-----------------------TPSPEAP--
---A-----STSTA--PVAAEPVS----------ATP------AAIQPSYPA----A---------SPAP--A------PAAGAPASGSPSSGAP-----
------------SS---------GSPATGSP----------------------------------------------------AAGPGEKKYTLETF---
----IAM---LEKE-------AGNETAAKMRRMIDALL----------
>PC_00NW3K
----------------------------------------------------------------------------------------------------
----------------------------------------------------------------------------------------------------
-----------------------------------------------------MKTV-A-------------T----IAALAAMANAH-ATFQ-------
-----------------------------Q---LWK---N-G----------------------------------------------------------
----------------------------------------------------------------------------------------K---DL-----E
STCA--RLPST-----------------------------------------NS--------PIE-------------------------------DY--
------T------------SKA-------------LQC-------------NV-NPA-------------------------------------------
----------------------------A--AK-G-----KCAF--------------------AAGD----TV----------------------TIEM
HQ-------------Q-----------------------FSSRD---------------------------------------CK---------------
TEAIG---GAHW--G----------P--V------------------L--------AYLS-KVED----AAT----------------------------
----------------------------------------------------------------A-D-GSS-EF----FKI--YE------N--------
-----------TW-------AKN-----------------------------P-----------------------------------------------
------------------------------------------AASQGDND--FWGTKDL---------------------------------------NY
N-------CGKL-DFTI--------PK-----DLAA------------------------------------------G--D---------YL--L----
--RAE--AI-A-------------------------------LHA----AGP------------------------------------------------
----------------------------------------------------------------------------------------------AGGAQ-
---------------------------------------------------------HYV-----------------------TC--------YQL----
------------------------------------TVTGS-GT-L---------------------------------------APKGVTF--------
-P--EA-YS---------------------------------------------------------KTGP--GL-----------G-F----S-------
-IHAN-----------------------------------------------------L--DS-----Y------PA----PG-----------------
--P-K-L-----------------------------------------IA--GGTK-ATPSLLTFGTLSGAPAPEADS---PAD----------------
-----ETPVASASSA---------------------------------AA----------STPAASS-AP-AA---TPS--------------------S
-----------------------------------------------PTEDAE-----------------------------------------------
----------------------------------------------------------------------------------------------------
----------------------------------------------------------------------PSEY----------Y----QC---G-----
------------------------G-------------MN--Y-------------RGATQ--CA-----E----------GL-------EC--------
K-QWN-P--------YYF-------Q-----CIKSSSSN------GSQ-----PPPY--N---NAPST-----------------------GA-PSNN--
---A-----PSTGA--PSTGAPTE----------GSP------ESGAPDYDA----PS--DNTP-SDNTPSTGAPSDNAPSTGAPSNGAPSNNGPSNNTP
APKPEPTNVNPEAA---------PSAA---P----------------------------------------------------AAGAGEKKYTLETF---
----IAF---LEEE-------AGAEKAAKIRRMIEALL----------
>PC_083GU2
----------------------------------------------------------------------------------------------------
----------------------------------------------------------------------------------------------------
-----------------------------------------------------MKT------------------VATFAALAAIANAH-ATFQ-------
-----------------------------Q---LWK---N-GEDL-------------------------------------------------------
---------------------------------------------------------------------------------------------------E
STCA--RLPST-----------------------------------------NS--------PVE-------------------------------DY--
------T------------SKA-------------LQC-------------NV-SP--------------------------------------------
----------------------------S--PAKG-----KCAF--------------------AAGD----EV----------------------TIEM
HQ-------------Q-----------------------FNSRD---------------------------------------CK---------------
TEAIG---GAHW--G----------P--V------------------L--------AYMS-KVED----AAT----------------------------
---------------------------------------------------------------AD-G-S-S-EF----FKI--YE------N--------
-----------TW-------AKN-----------------------------P-----------------------------------------------
------------------------------------------AASQGDND--FWGTKDL---------------------------------------NY
N-------CGKL-SFTI--------PK-----DLAA------------------------------------------G--D---------YL--L----
--RAE--AI-A-------------------------------LHA----AGP------------------------------------------------
----------------------------------------------------------------------------------------------AGGAQ-
---------------------------------------------------------HYM-----------------------TC--------YQL----
------------------------------------TVTGS-GT---------LE-------------------------------PKGVTF--------
-P--EA-YS---------------------------------------------------------KTGP--GL-----------G-F----S-------
-IHAN-----------------------------------------------------L--DS-----Y------PA----PG-----------------
--P-K-L-----------------------------------------IA-------------------GGSTGTPEL----LTF---------------
-----GKVSGSPSAA-P------ATGGDKAP---AS-----SAAASSVAA----------SSAAASSAAA----S-------------------------
--S---AAAAPTSAAEEA----------------------------KPSSAA------------------------------------------------
--------------P-----AE------------------A---------------------------------TS-----------------TPA--KS
EA-APATSAA--------------------ATTAVAAP----STLMTSVRPTTTASP----------SGSAKEY----------E----QC---G-----
------------------------G-------------AN--F-------------KGATQ--CA-----A----------G-------LEC--------
KQWN--P--------YYS-------Q-----CVKSEGGNQA-APPADS-----KPSA-------------------------------------------
----------------------------------------------------------------------------------AEPTSVTPQATKP-----
------------AT---------PAP---A------------------------------------------------------TGAGEKKYTLESF---
----IAF---LEEE-------AGSASAAKIRRMIEALM----------
>PC_08DW9Y
----------------------------------------------------------------------------------------------------
----------------------------------------------------------------------------------------------------
-----------------------------------------------------MKTV-A-------------I----LAGITALANAH-ATWQ-------
-----------------------------Q---LWK---N-G----------------------------------------------------------
----------------------------------------------------------------------------------------E---DL-----E
STCA--RLPPS-----------------------------------------NS--------PIE-------------------------------DY--
------T------------STA-------------LQC-------------NV-SPA-------------------------------------------
----------------------------A--AS-G-----KCGF--------------------EAGD----TV----------------------TIEM
HQ-------------H------------------------NTRL---------------------------------------CT---------------
EEGLG---GAHW--G----------P--V------------------L--------AYMS-KVED----AAT----------------------------
----------------------------------------------------------------A-D-GSS-EF----FKV--YE------N--------
-----------TW-------KKA-----------------------------P-----------------------------------------------
------------------------------------------GSTQGDND--YWGTKDL---------------------------------------NY
N-------CGKL-DFTI--------PE-----DIAP------------------------------------------G--D---------YL--L----
--RAE--AI-A-------------------------------LHA----ASA------------------------------------------------
----------------------------------------------------------------------------------------------SGGAQ-
---------------------------------------------------------HYV-----------------------TC--------YQL----
------------------------------------TVTGD-GT-A---------------------------------------TPTGVKF--------
-P--EA-YS---------------------------------------------------------KTGP--GL-----------G-F----S-------
-IYAP-----------------------------------------------------L--SE-----Y------PA----PG-----------------
--P-A-L-----------------------------------------YA--RGTK-VDPQLLTFGEISGVPKATGG-----ASA---------------
-----P--ASSAAPV-S------SKAAVASSAAATS-----------AAA----------TSAAPAS-SA-AAETPAASSAAASKPAATSAAAS-----S
AAP---SSAAEAEPTDAATSA-----------------AASSVVASAPAASST--AAPETGDKKY----------NVDTFATYLETQPGSDAEFDIQEFI
AWLEKIESGSNTAEPTASASAVAAETPAASSAAVK-----P-----TA---SAIASQTPAQS-----------SAA-----------------APSSEKP
TA------GP--------------------ST----LA----TSARPTPTSGS---E----------SGEVKAY----------G----RC---G-----
------------------------G-------------KD--Y-------------TGSTT--CA-----S----------GL-------TC--------
K-VQN-P--------YYS-------Q-----CVQ-SDGGDDAKP------------S--A---SKPSA------------------------ASTTKA--
------------AT-----------------------------VPSKTAA-------------------------A--------SSAAEN----------
-------AISKEGV---------STAAPSAS----------------------------------------------------ATPAADKLWTIEEL---
----ISF---LEEA-------AE-------------------------
>PC_07M0G0
----------------------------------------------------------------------------------------------------
----------------------------------------------------------------------------------------------------
-----------------------------------------------------MKTV-A-------------I----LAGITALANAH-ATWQ-------
-----------------------------Q---LWK---N-G----------------------------------------------------------
----------------------------------------------------------------------------------------E---DL-----E
STCA--RLPPS-----------------------------------------NS--------PIE-------------------------------DY--
------A------------STA-------------LQC-------------NV-SPA-------------------------------------------
----------------------------A--AS-G-----KCGF--------------------VAGD----TV----------------------TIEM
HQ-------------H------------------------NTRL---------------------------------------CT---------------
EEGLG---GAHW--G----------P--V------------------L--------AYMS-KVED----AAT----------------------------
----------------------------------------------------------------A-D-GSS-EF----FKV--YE------N--------
-----------TW-------KKA-----------------------------P-----------------------------------------------
------------------------------------------GSTQGDND--YWGTKDL---------------------------------------NY
N-------CGKL-DFTI--------PE-----DIAP------------------------------------------G--D---------YL--L----
--RAE--AI-A-------------------------------LHA----ASA------------------------------------------------
----------------------------------------------------------------------------------------------SGGAQ-
---------------------------------------------------------HYV-----------------------TC--------YQL----
------------------------------------TVTGD-GT-A---------------------------------------TPTGVKF--------
-P--EA-YS---------------------------------------------------------KTGP--GL-----------G-F----S-------
-IYAP-----------------------------------------------------L--SE-----Y------PA----PG-----------------
--P-A-L-----------------------------------------YA--RGTK-VDPQLLTFGEISGVPKATGG-----ASA---------------
-----P--ASSAAPV-S------SKAAVASSAAATS-----------AAA----------TSAASAS-SA-AAETPAASSAAASKPAATSAAAS-----S
AAP---SSAAEAEPTDAATSA-----------------AASSVVASAPAASST--AAPETGDKKY----------NVDTFATYLETQPGSDAEFDIQEFI
AWLEKIESGSNTAEPTASASAVAAETPAASSAAVK-----P-----TA---SAIASQTPAQS-----------SAA-----------------APSSKKP
TA------GP--------------------ST----LE----TSARPTPTSGS---E----------SGEVKAY----------G----RC---G-----
------------------------G-------------KD--Y-------------TGSTT--CA-----S----------GL-------TC--------
K-VQN-P--------YYS-------Q-----CVQ-SDGGDDAKP------------S--A---SKPSA------------------------ASTTKA--
------------AT-----------------------------VPSKTAV-------------------------A--------SSAAEN----------
-------VISKEAA---------STAAPSAS----------------------------------------------------ATPAADKLWTIEEL---
----ISF---LEEA-------AE-------------------------
>PC_07ZY49
----------------------------------------------------------------------------------------------------
----------------------------------------------------------------------------------------------------
-----------------------------------------------------MKTV-A-------------I----LAGITALANAH-ATWQ-------
-----------------------------Q---LWK---N-G----------------------------------------------------------
----------------------------------------------------------------------------------------E---DL-----E
STCA--RLPPS-----------------------------------------NS--------PIE-------------------------------DY--
------T------------STA-------------LQC-------------NV-SPA-------------------------------------------
----------------------------A--AS-G-----KCGF--------------------EAGD----TV----------------------TIEM
HQ-------------H------------------------NTRL---------------------------------------CT---------------
EEGLG---GAHW--G----------P--V------------------L--------AYMS-KVED----AAT----------------------------
----------------------------------------------------------------A-D-GSS-EF----FKV--YE------N--------
-----------TW-------KKA-----------------------------E-----------------------------------------------
------------------------------------------GSTQGDND--YWGTKDL---------------------------------------NY
N-------CGKL-DFTI--------PE-----DIAP------------------------------------------G--D---------YL--L----
--RAE--AI-A-------------------------------LHA----ASA------------------------------------------------
----------------------------------------------------------------------------------------------SGGAQ-
---------------------------------------------------------HYV-----------------------TC--------YQL----
------------------------------------TVKGD-GT-A---------------------------------------TPTGVKF--------
-P--EA-YS---------------------------------------------------------KTGP--GL-----------G-F----S-------
-IHAP-----------------------------------------------------L--TE-----Y------PA----PG-----------------
--P-A-L-----------------------------------------YA--RGTK-VDPQLLTFGEISGVPKATGG-----ASA---------------
-----P--AASAAPA-S------SKAAVASSAAATS-----------AAV----------TSAAPAS-SA-AAETSAASSAAASKPAATSAAVS-----S
AAP---SSAAEAEPTEAATSA-----------------AASSVVASAPAASST--ATPETGDKKY----------NVDSFSTYLESQPGSDAEFNIEEFI
AWLEKVESGSNTAEPTAAASASA----SASAVAVE-----P-----TA---TAIASQAPAQS-----------SAA-----------------APSSKKP
AA------AP--------------------ST----LA----TSVRPAPTSDS---E----------TGDVKAY----------G----RC---G-----
------------------------G-------------QG--Y-------------TGSTT--CA-----S----------GL-------TC--------
K-VQN-A--------YYS-------Q-----CIQ-SEGGNDAQP------------S--A---AKPSA------------------------AKSTAA--
---I-----PSKTA-----------------------------APSKTAA-------------------------A--------SSAAEA----------
-------AVTKEAV---------STSAPSAS----------------------------------------------------ATPAADKLWTIEEL---
----ISF---LEEA-------AE-------------------------
>PC_080HXQ
----------------------------------------------------------------------------------------------------
----------------------------------------------------------------------------------------------------
-----------------------------------------------------MKTV-A-------------I----LAGITALANAH-ATWQ-------
-----------------------------Q---LWK---N-G----------------------------------------------------------
----------------------------------------------------------------------------------------E---DL-----E
STCA--RLPPS-----------------------------------------NS--------PIE-------------------------------DY--
------T------------STA-------------LQC-------------NV-SPA-------------------------------------------
----------------------------A--AS-G-----KCGF--------------------EAGD----TV----------------------TIEM
HQ-------------H------------------------NTRL---------------------------------------CT---------------
EEGLG---GAHW--G----------P--V------------------L--------AYMS-KVED----AAT----------------------------
----------------------------------------------------------------A-D-GSS-EF----FKV--YE------N--------
-----------TW-------KKA-----------------------------P-----------------------------------------------
------------------------------------------GSTQGDND--YWGTKDL---------------------------------------NY
N-------CGKL-DFTI--------PE-----DIAP------------------------------------------G--D---------YL--L----
--RAE--AI-A-------------------------------LHA----ASA------------------------------------------------
----------------------------------------------------------------------------------------------SGGAQ-
---------------------------------------------------------HYV-----------------------TC--------YQL----
------------------------------------TVTGD-GT-A---------------------------------------TPTGVKF--------
-P--EA-YS---------------------------------------------------------KTGP--GL-----------G-F----S-------
-IHAP-----------------------------------------------------L--SE-----Y------PA----PG-----------------
--P-A-L-----------------------------------------YA--RGTK-VDPQLLTFGEISGVPKATGG-----ASA---------------
-----P--ASSAAPV-S------SKAAVASSAAATS-----------AAA----------TSAAPAS-SA-AAETPAASSAAASKPAATSAAAS-----S
AAP---SSAAEAEPTDAATSA-----------------AASSVVASAPAASST--AAPETGDKKY----------NVDTFATYLETQPGSDAEFDIQEFI
AWLEKIESGSNTAEPTASASAVAAETPAASSAAVK-----P-----TA---SAIASQTPAQS-----------SAA-----------------APSSEKP
TA------GP--------------------ST----LA----TSARPTPTSGS---E----------SGEVKAY----------G----RC---G-----
------------------------G-------------KD--Y-------------TGSTT--CA-----S----------GL-------TC--------
K-VQN-P--------YYS-------Q-----CVQ-SDGGDDAKP------------S--A---SKPSA------------------------ASTTKA--
------------AT-----------------------------VPSKTAA-------------------------A--------SSAAEN----------
-------AISKEGV---------STAAPSAS----------------------------------------------------ATPAADKLWTIEEL---
----ISF---LEEA-------AE-------------------------
>PC_07MRJQ
----------------------------------------------------------------------------------------------------
----------------------------------------------------------------------------------------------------
-----------------------------------------------------MKTV-A-------------I----LAGITALANAH-ATWQ-------
-----------------------------Q---LWK---N-G----------------------------------------------------------
----------------------------------------------------------------------------------------E---DL-----E
STCA--RLPPS-----------------------------------------NS--------PIE-------------------------------DY--
------T------------STA-------------LQC-------------NV-SPA-------------------------------------------
----------------------------A--AS-G-----KCGF--------------------VAGD----TV----------------------TIEM
HQ-------------H------------------------NTRL---------------------------------------CT---------------
EEGLG---GAHW--G----------P--V------------------L--------AYMS-KVED----AAT----------------------------
----------------------------------------------------------------A-D-GSS-EF----FKV--YE------N--------
-----------TW-------KKA-----------------------------P-----------------------------------------------
------------------------------------------GSTQGDND--YWGTKDL---------------------------------------NY
N-------CGKL-DFTI--------PE-----DIAP------------------------------------------G--D---------YL--L----
--RAE--AI-A-------------------------------LHA----ASA------------------------------------------------
----------------------------------------------------------------------------------------------SGGAQ-
---------------------------------------------------------HYV-----------------------TC--------YQL----
------------------------------------TVTGD-GT-A---------------------------------------TPTGVKF--------
-P--EA-YS---------------------------------------------------------KTGP--GL-----------G-F----S-------
-IHAP-----------------------------------------------------L--SE-----Y------PA----PG-----------------
--P-A-L-----------------------------------------YA--RGTK-VDPQLLTFGEISGVPKATGG-----ASA---------------
-----P--ASSAVPV-S------SKAAVASSAAATS-----------AAA----------TSAAPAS-SA-AAETPAASSAAASKPAATSAAAS-----S
AAP---SSAAEAEPTDAATSA-----------------AASSVVASAPAASST--AAPETGDKKY----------NVDTFATYLETQPGSDAEFDIQEFI
AWLEKIESGSNTAVPTASASAVAAETPAASSSAVK-----P-----TA---SAIASQTPAQS-----------SAA-----------------APSSKKP
TA------GP--------------------ST----LE----TSARPAPTSGS---E----------SGEVKAY----------G----RC---G-----
------------------------G-------------KD--Y-------------TGSTT--CA-----S----------GL-------TC--------
K-VQN-P--------YYS-------Q-----CVQ-SDVGDDAKP------------S--A---SKPSA------------------------ASTTKA--
------------AT-----------------------------VPSKTAV-------------------------A--------SSAAEN----------
-------VISKEAA---------STAAPSAS----------------------------------------------------ATPAADKLWTIEEL---
----ISF---LEEA-------AE-------------------------
>PC_07Z1QX
----------------------------------------------------------------------------------------------------
----------------------------------------------------------------------------------------------------
-----------------------------------------------------MKTV-A-------------V----IAGFAALANAH-ATWQ-------
-----------------------------Q---LWK---N-G----------------------------------------------------------
----------------------------------------------------------------------------------------E---DL-----E
STCA--RLPPS-----------------------------------------NS--------PIE-------------------------------DY--
------T------------STA-------------LQC-------------NV-NPA-------------------------------------------
----------------------------A--AS-S-----KCGF--------------------AAGD----TV----------------------TIEM
HQ-------------H------------------------NTRL---------------------------------------CT---------------
EEGIG---GAHW--G----------P--V------------------L--------AYMS-KVED----AAT----------------------------
----------------------------------------------------------------A-D-GSS-EF----FKI--YE------N--------
-----------TW-------KKA-----------------------------P-----------------------------------------------
------------------------------------------GSTQGDND--YWGTKDM---------------------------------------NY
N-------CGKL-DFTI--------PD-----DIAP------------------------------------------G--D---------YL--L----
--RAE--AI-A-------------------------------LHA----ASS------------------------------------------------
----------------------------------------------------------------------------------------------SGGAQ-
---------------------------------------------------------HYV-----------------------TC--------YQL----
------------------------------------TVTGD-GT-A---------------------------------------TPTGVKF--------
-P--EA-YS---------------------------------------------------------KTGP--GL-----------G-F----S-------
-IHAP-----------------------------------------------------L--SE-----Y------PA----PG-----------------
--P-A-L-----------------------------------------YA--RGTA-ATPQLLTFGEISGAPKPTGG-----ASA---------------
-----P--ASSAVVA-P------SSKAAS-SAAATSA-AATSAAATSAAA----------TSAAPAS-SA-AAEET----------------------SA
AAS---SAAAPTSDAEAATSV-----------------AASSVVASAPAASST--AAPETGDKKY----------NVNTIAAYLEAQPGSDAEFDIAEFI
AWLEKIESGSNTAEPTGAQSSAAAAKPTAT----------------------AAASPAPAKS----SAA-AVSSAA-----------------APSGAAP
SA-APSAPAK--------------------TT----LA----TATKPQPTAGS-DSG----------SATVQAY----------G----RC---G-----
------------------------G-------------QG--Y-------------TGSTT--CA-----S----------GY-------TC--------
K-AQN-S--------YYS-------Q-----CVAGSEGGNAAQP------------S--A---AKPSA------------------------AKPSAT--
---K-----PSASA-----------------------------AASAA------------------------------------ASSAAP----------
-------IVSKEAA-----------PSASAS----------------------------------------------------AAPAADKLWTIDEL---
----IAF---LEQA-------E--------------------------
>PC_07Z8DG
----------------------------------------------------------------------------------------------------
----------------------------------------------------------------------------------------------------
-----------------------------------------------------MKTV-A-------------V----IAGFAALANAH-ATWQ-------
-----------------------------Q---LWK---N-G----------------------------------------------------------
----------------------------------------------------------------------------------------E---DL-----E
STCA--RLPPS-----------------------------------------NS--------PIE-------------------------------DY--
------T------------STA-------------LQC-------------NV-NPA-------------------------------------------
----------------------------A--AS-G-----KCGF--------------------AAGD----TV----------------------TIEM
HQ-------------H------------------------NTRL---------------------------------------CT---------------
EEGIG---GAHW--G----------P--V------------------L--------AYMS-KVED----AAT----------------------------
----------------------------------------------------------------A-D-GSS-EF----FKI--YE------N--------
-----------TW-------KKA-----------------------------P-----------------------------------------------
------------------------------------------GSTQGDND--YWGTKDM---------------------------------------NY
N-------CGKL-DFTI--------PD-----DIAP------------------------------------------G--D---------YL--L----
--RAE--AI-A-------------------------------LHA----ASS------------------------------------------------
----------------------------------------------------------------------------------------------SGGAQ-
---------------------------------------------------------HYV-----------------------TC--------YQL----
------------------------------------TVTGD-GT-A---------------------------------------TPTGVKF--------
-P--EA-YS---------------------------------------------------------KTGP--GL-----------G-F----S-------
-IHAP-----------------------------------------------------L--SE-----Y------PA----PG-----------------
--P-A-L-----------------------------------------YA--RGTA-ATPQLLTFGEISGAPKPTGG-----ASA---------------
-----P--ASSAVVA-P------SSKAAS-SAAATSA-A-----ATSAAA----------TSAAPAS-SA-AAEET----------------------SA
AAS---SAAAPTSDAEAATSV-----------------AASSVVASAPAASST--AAPETGDKKY----------NVNTIAAYLEAQPGSDAEFDIAEFI
AWLEKIESGSNTAEPTDAQSSAAAAKPTAT----------------------AAASPAPAKS----SAA-AVSSAA-----------------APSGAAP
SA-APSAPAK--------------------TT----LA----TATKPQPTAGS-DSG----------SATVQAY----------G----RC---G-----
------------------------G-------------QG--Y-------------TGSTT--CA-----S----------GY-------TC--------
K-AQN-S--------YYS-------Q-----CVAGSEGGNAAQP------------S--A---AKPSA------------------------AKPSAT--
---K-----PSASA-----------------------------AASAA------------------------------------ASSAAP----------
-------IVSKEAA-----------PSASAS----------------------------------------------------AAPAADKLWTIDEL---
----IAF---LEQA-------E--------------------------
>PC_00X1WV
----------------------------------------------------------------------------------------------------
----------------------------------------------------------------------------------------------------
-----------------------------------------------------MKTV-A-------------I----LAGITALANAH-ATWQ-------
-----------------------------Q---LWK---N-G----------------------------------------------------------
----------------------------------------------------------------------------------------E---DL-----E
STCA--RLPPS-----------------------------------------NS--------PIE-------------------------------DY--
------T------------STA-------------LQC-------------NV-NPA-------------------------------------------
----------------------------A--AS-G-----KCGF--------------------EAGD----TV----------------------TIEM
HQ-------------H------------------------NTRL---------------------------------------CT---------------
EEGIG---GAHW--G----------P--V------------------L--------AYMS-KVED----AAT----------------------------
----------------------------------------------------------------A-D-GSS-EF----FKV--YE------N--------
-----------TW-------KKA-----------------------------E-----------------------------------------------
------------------------------------------GSTQGDKD--YWGTKDL---------------------------------------NY
N-------CGKL-DFTI--------PE-----DIAP------------------------------------------G--D---------YL--L----
--RAE--AI-A-------------------------------LHA----ASA------------------------------------------------
----------------------------------------------------------------------------------------------SGGAQ-
---------------------------------------------------------HYV-----------------------TC--------YQI----
------------------------------------TVKGD-GT-A---------------------------------------TPTGVKF--------
-P--EA-YS---------------------------------------------------------KTGP--GL-----------G-F----S-------
-IYAP-----------------------------------------------------L--SE-----Y------PA----PG-----------------
--P-A-L-----------------------------------------YA--RGTK-VDPQLLTFGEISGVPKATGG-----ASA---------------
-----P--AATS-----------------------------------AAA----------TSTAPAS-SA-AAETPAVSSAAASKPAATSAAASSAAPSS
AAP---SSAAEAEPSEAATSA-----------------AASSVVASAPATSST--AAPETGDKKY----------DVGSFSTYLEAQPGSDAEFTIEEFI
AWLEKVESGSNTAEPTAAASPSA---------VAE-----P-----TT---TAIVSQAPVQS-----------SAA-----------------APSSKKP
AA------SP--------------------ST----LA----TSVRPAPTSDS---E----------SGEVKAY----------G----RC---G-----
------------------------G-------------QG--Y-------------TGSTT--CA-----S----------GL-------TC--------
K-VQN-T--------FYS-------Q-----CVQ-SEGGNDAQP------------S--A---AKPTA-----------------------------A--
---V-----PSKTA-----------------------------AASSTAA-------------------------A--------SSAAAA----------
-------AVSKAAV---------PTAAPSAS----------------------------------------------------ATPAAHKLWTIEEL---
----ISF---LEEA-------AE-------------------------
>PC_03YJZT
----------------------------------------------------------------------------------------------------
----------------------------------------------------------------------------------------------------
-----------------------------------------------------MKTV-A-------------V----LAAITALANAH-ATWQ-------
-----------------------------Q---LWK---N-G----------------------------------------------------------
----------------------------------------------------------------------------------------E---DL-----Q
STCA--RLPPS-----------------------------------------NS--------PIE-------------------------------DY--
------T------------STA-------------LQC-------------NV-NPA-------------------------------------------
----------------------------A--AS-G-----KCSF--------------------AAGD----TV----------------------TIEM
HQ-------------H------------------------NDRE---------------------------------------CT---------------
KEGIG---GAHW--G----------P--V------------------L--------AYLG-KVED----AAS----------------------------
----------------------------------------------------------------A-D-GSG-EF----FKI--YQ------N--------
-----------GW-------KKN-----------------------------P-----------------------------------------------
------------------------------------------AASQGDND--FWGTKDL---------------------------------------NY
N-------CGKL-DFEI--------PS-----NIAP------------------------------------------G--D---------YL--L----
--RAE--AI-A-------------------------------LHA----ASS------------------------------------------------
----------------------------------------------------------------------------------------------GGGAQ-
---------------------------------------------------------HYV-----------------------TC--------YQL----
------------------------------------TVTGS-GT-L---------------------------------------VPKGVTF--------
-P--EA-YS---------------------------------------------------------KTGP--GL-----------G-F----S-------
-IHTN-----------------------------------------------------M--DS-----Y------PM----PG-----------------
--P-A-L-----------------------------------------IA--GGSE-ATPQLLTFGSISGGAPPAATG---GAAT---------------
-----P--ASSTKA-----------AVIASSAAPVV----------------------------VSS-SA-VAVA--EPT--------------------
--------------------V-----------------VSS----AAPVATSA--------------------------------AAPTSA---------
---APTVPK-----P--A----------------------S-----SA---APVAPVSSKPA----AP----AAP-----------------------AS
SK-PAAPAVP--------------------TT----FA----TAVRPTPTN-A---A----------SGSIKEF----------Q----QC---G-----
------------------------G-------------QG--F-------------SGSGA--CA-----S----------GL-------VC--------
K-EWN-P--------WYF-------Q-----CIKGEGAPAPAPA------------P--V---ETAEP--------------------------------
-------------------------------------------------------------------------------------TQTAP----------
-------AEA--EP---------TVVDP--V----------------------------------------------------ANEPTEKTYTLETF---
----IAF---LEQE-------AGSASAAKIRRMIEALQ----------
>PC_07VMMA
----------------------------------------------------------------------------------------------------
----------------------------------------------------------------------------------------------------
-----------------------------------------------------MKTV-A-------------V----LAGIAALANAH-ATWQ-------
-----------------------------Q---LWK---N-G----------------------------------------------------------
----------------------------------------------------------------------------------------E---DL-----E
STCA--RLPPS-----------------------------------------NS--------PIE-------------------------------DY--
------T------------STA-------------LQC-------------NV-SPA-------------------------------------------
----------------------------A--AS-G-----KCGF--------------------AAGD----TV----------------------TIEM
HQ-------------H------------------------NTRL---------------------------------------CT---------------
EEGLG---GAHW--G----------P--V------------------L--------AYMS-KVED----AAT----------------------------
----------------------------------------------------------------A-D-GSS-EF----FKV--YE------N--------
-----------TW-------KKA-----------------------------E-----------------------------------------------
------------------------------------------GSTQGDND--YWGTKDL---------------------------------------NY
N-------CGKL-DFTI--------PD-----DIAP------------------------------------------G--D---------YL--L----
--RAE--AI-A-------------------------------LHA----ASS------------------------------------------------
----------------------------------------------------------------------------------------------SGGAQ-
---------------------------------------------------------HYV-----------------------TC--------YQL----
------------------------------------TVTGD-GT-A---------------------------------------TPTGVKF--------
-P--EA-YS---------------------------------------------------------KTGP--GL-----------G-F----S-------
-IHAP-----------------------------------------------------L--SE-----Y------PA----PG-----------------
--P-A-L-----------------------------------------YA--RGIK-VEPQLLTFGEISGVPKPTGG-----VSA---------------
-----P--TASAAPV-S------SKAVVASSAAATS-----------AAA----------SSAAPAS-SA-AAETPAASE-----PAATSAAAS-----S
AAP---------------SSA-----------------AASSVVASAPAASST--AAPETGDKKY----------NVDSFAKFLETQPGHDAEFTVDEFI
AWLEKIESGSNTAEPTAAAEPT-----AKSSAAAK-----P-----TA---APVASQAPAQS-----------SAA-----------------APSSKKP
TP-------A--------------------ST----LA----TSARPAPSSSS---E----------SGEVKAY----------G----RC---G-----
------------------------G-------------KD--Y-------------TGSTT--CA-----Q----------NW-------QQ--------
T-N-------------------------------------------------------------------------------------------------
----------------------------------------------------------------------------------------------------
----------------------------------------------------------------------------------------------------
------------------------------------------------
>PC_07UME3
----------------------------------------------------------------------------------------------------
----------------------------------------------------------------------------------------------------
-----------------------------------------------------MKTV-A-------------V----LAGIAALANAH-ATWQ-------
-----------------------------Q---LWK---N-G----------------------------------------------------------
----------------------------------------------------------------------------------------E---DL-----E
STCA--RLPPS-----------------------------------------NS--------PIE-------------------------------DY--
------T------------STA-------------LQC-------------NV-SPA-------------------------------------------
----------------------------A--AS-G-----KCGF--------------------AAGD----TV----------------------TIEM
HQ-------------H------------------------NTRL---------------------------------------CT---------------
EEGLG---GAHW--G----------P--V------------------L--------AYMS-KVED----AAT----------------------------
----------------------------------------------------------------A-D-GSS-EF----FKV--YE------N--------
-----------TW-------KKA-----------------------------E-----------------------------------------------
------------------------------------------GSTQGDND--YWGTKDL---------------------------------------NY
N-------CGKL-DFTI--------PD-----DIAP------------------------------------------G--D---------YL--L----
--RAE--AI-A-------------------------------LHA----ASS------------------------------------------------
----------------------------------------------------------------------------------------------SGGAQ-
---------------------------------------------------------HYV-----------------------TC--------YQL----
------------------------------------TVTGD-GT-A---------------------------------------TPTGVKF--------
-P--EA-YS---------------------------------------------------------KTGP--GL-----------G-F----S-------
-IHAP-----------------------------------------------------L--SE-----Y------PA----PG-----------------
--P-A-L-----------------------------------------YA--RGIK-VEPQLLTFGEISGVPKPTGG-----VSA---------------
-----P--TASAAPV-S------SKAVVASSAAATS-----------AAA----------SSAAPAS-SA-AAETPAASE-----PAATSAAAS-----S
AAP---------------SSA-----------------AASSVVASAPAASST--AAPETGDKKY----------NVDSFAKFLETQPGHDAEFTVDEFI
AWLEKIESGSNTAEPTAAAEPT-----AKSSAAAK-----P-----TA---APVASQAPAQS-----------SAA-----------------APSSKKP
TP-------A--------------------ST----LA----TSARPAPSSSS---E----------SGEVKAY----------G----RC---G-----
------------------------G-------------KD--Y-------------TGSTT---------------------------------------
----------------------------------------------------------------------------------------------------
----------------------------------------------------------------------------------------------------
----------------------------------------------------------------------------------------------------
------------------------------------------------
>PC_01S187
----------------------------------------------------------------------------------------------------
----------------------------------------------------------------------------------------------------
-----------------------------------------------------MKSV-A-------------V----LPAILALANAH-ATFQ-------
-----------------------------Q---LWK---N-G----------------------------------------------------------
----------------------------------------------------------------------------------------K---DL-----E
STCA--RLPPS-----------------------------------------NS--------PVE-------------------------------DY--
------T------------SNA-------------LQC-------------NV-SPA-------------------------------------------
----------------------------P--AE-G-----KCDF--------------------EAGD----TV----------------------TIEM
HQ-------------H------------------------NTRD---------------------------------------CK---------------
EEGLG---GAHW--G----------P--V------------------L--------AYMS-KVED----AAT----------------------------
----------------------------------------------------------------A-D-GSS-EF----FKV--YQ------N--------
-----------TW-------AKN-----------------------------P-----------------------------------------------
------------------------------------------DATQGDND--FWGTKDL---------------------------------------NY
N-------CGKL-DFTI--------PK-----NIAP------------------------------------------G--D---------YL--L----
--RAE--AI-A-------------------------------LHA----AGP------------------------------------------------
----------------------------------------------------------------------------------------------AGGAQ-
---------------------------------------------------------HYM-----------------------TC--------YQL----
------------------------------------TVTGS-GT-L---------------------------------------EPKGVTF--------
-P--EA-YS---------------------------------------------------------KTGP--GL-----------G-F----S-------
-IHAD-----------------------------------------------------L--DS-----Y------PA----PG-----------------
--P-E-L-----------------------------------------IA--GGTE-ATPQLLTFGELAGAPAATATG---GA-A---------------
-----ETPAASTP------------VSVA-------------------AS----------STAAPAT-SS-AAVEAEPS--------------------S
AA--------PV------------------------------EVSSAVESSAA--VTSV-----------------------------------------
------AVSSAAAPVESE--VVSTPTPEVS---------------------SVVAPFPVANS----TSS-MLPGTA-----------------SP----V
VT-SSVVVAP--------------------TT----ML----TAVRPTQTAEA--------------SGPIKEY----------Y----QC---G-----
------------------------G-------------QG--F-------------KGTGE--CA-----E----------GL-------EC--------
K-DWN-P--------WYS-------Q-----CVKPEATKPGPSK-GPM-----PSSA------AASKP-----------------------TATAVSP--
---K-----PTAEA--PKPSAEAP----------KP--------------SA----A---------KPTSAA--AAE-----AKPTSVAPVATEP-----
------------SK---------PAA-SSAP----------------------------------------------------AAGAGEKTYTLETF---
----IAF---LEQE-------AGSESAAKIRRMIEALQ----------
>PC_05BG0R
----------------------------------------------------------------------------------------------------
----------------------------------------------------------------------------------------------------
-----------------------------------------------------MKTV-A-------------A----LSALVALAQAH-ATWQ-------
-----------------------------Q---LWK---N-G----------------------------------------------------------
----------------------------------------------------------------------------------------E---DL-----E
STCA--RLPPS-----------------------------------------NS--------PIE-------------------------------DY--
------T------------SNA-------------LQC-------------NV-NPA-------------------------------------------
----------------------------A--AS-G-----KCAF--------------------EAGD----TV----------------------TIEM
HQ-------------H------------------------NTRD---------------------------------------CS---------------
QEGIG---GAHW--G----------P--V------------------L--------AYMS-KVED----AAA----------------------------
----------------------------------------------------------------A-D-GSS-EF----FKV--YQ------N--------
-----------AW-------KKN-----------------------------P-----------------------------------------------
------------------------------------------EASQGDND--FWGTKDM---------------------------------------NY
N-------CGKL-DFKI--------PT-----DIAP------------------------------------------G--D---------YL--L----
--RAE--AI-A-------------------------------LHA----AGP------------------------------------------------
----------------------------------------------------------------------------------------------AGGAQ-
---------------------------------------------------------HYV-----------------------TC--------YQL----
------------------------------------TVTGS-GT-L---------------------------------------VPKGVTF--------
-P--EA-YS---------------------------------------------------------KTGP--GL-----------G-F----S-------
-IHAD-----------------------------------------------------L--SD-----Y------PV----PG-----------------
--P-E-L-----------------------------------------IA--SGTE-VTPQLLTFGKITGAPAAP---------K---------------
-----P--VASTSK-----------AVVASSAQAP------------------------------AS-SP-VAVEAA-----------------------
----------------------------------------SSV--AAPVSSAA--PSPSP-----------------------VEADPTEV---------
---TPTEPASTTAEPELTS----------TAIPEE-----T-----VV---APIPTPEVPAP----YP--IVNATS-----------------SALIGTG
SP-SPVPVVP--------------------ST----FA----TIVRPQPTGDA---S----------SGELSEY----------S----RC---G-----
------------------------G-------------QG--F-------------TGTGS--CA-----A----------GL-------IC--------
K-EWN-P--------YYS-------Q-----CVKADGSSPVVPA------------P--A---PSAPA-----------------------SGPSVPS--
---K-----PSKAP-----------------------------DAAPSEYPA----ASPSKKPE-AVPAPAPAASA--------TISATP----------
-------EAA--QP---------SIVTPVTV----------------------------------------------------DNEPKEKTYTLETF---
----IAF---LEKE-------AGSASAAKMRRMIEALQN---------
>PC_02NQ79
----------------------------------------------------------------------------------------------------
----------------------------------------------------------------------------------------------------
-----------------------------------------------------MKSV-A-------------V----LPAILALANAH-ATFQ-------
-----------------------------Q---LWK---N-G----------------------------------------------------------
----------------------------------------------------------------------------------------K---DL-----E
STCA--RLPPS-----------------------------------------NS--------PVE-------------------------------DY--
------T------------SNA-------------LQC-------------NV-SPA-------------------------------------------
----------------------------P--AE-G-----KCDF--------------------EAGD----TV----------------------TIEM
HQ-------------H------------------------NTRD---------------------------------------CK---------------
EEGLG---GAHW--G----------P--V------------------L--------AYMS-KVED----AAT----------------------------
----------------------------------------------------------------A-D-GSS-EF----FKV--YQ------N--------
-----------TW-------AKN-----------------------------P-----------------------------------------------
------------------------------------------DATQGDND--FWGTKDL---------------------------------------NY
N-------CGKL-DFTI--------PK-----NIAP------------------------------------------G--D---------YL--L----
--RAE--AI-A-------------------------------LHA----AGP------------------------------------------------
----------------------------------------------------------------------------------------------AGGAQ-
---------------------------------------------------------HYM-----------------------TC--------YQL----
------------------------------------TVTGS-GT-L---------------------------------------EPKGVTF--------
-P--EA-YS---------------------------------------------------------KTGP--GL-----------G-F----S-------
-IHAD-----------------------------------------------------L--DS-----Y------PA----PG-----------------
--P-E-L-----------------------------------------IA--GGTE-ATPQLLTFGELAGAPAATATG---GA-A---------------
-----ETPAASTP------------VSVA-------------------AS----------STAAPAT-SS-AAVEAEPS--------------------S
AA--------PV------------------------------EVSSAVESSAA--VTSV-----------------------------------------
------AVSSAAAPVESE--VVSTPTPEVS---------------------SVVAPFPVANS----TSS-MLPGTA-----------------SP----V
VT-SSVVVAP--------------------TT----ML----TAVRPTQTAEA--------------SGPIKEY----------Y----QC---G-----
------------------------G-------------QG--F-------------KGTGE--CA-----E----------GL-------EC--------
K-DWN-P--------WYS-------Q-----CVKPEATKPGPSK-GPM-----PSSA------AASKP-----------------------TATAVSP--
---K-----PTAEA--PKPSAEAP----------KP--------------SA----A---------KPTSAA--AVE-----AKPTSVAPVATEP-----
------------SK---------PAA-SSAP----------------------------------------------------AAGAGEKTYTLETF---
----IAF---LEQE-------AGSESAAKIRRMIEALQ----------
>PC_00AXRL
----------------------------------------------------------------------------------------------------
----------------------------------------------------------------------------------------------------
-----------------------------------------------------MKSV-A-------------V----LPAILALANAH-ATFQ-------
-----------------------------Q---LWK---N-G----------------------------------------------------------
----------------------------------------------------------------------------------------K---DL-----E
STCA--RLPPS-----------------------------------------NS--------PVE-------------------------------DY--
------T------------SNA-------------LQC-------------NV-SPA-------------------------------------------
----------------------------P--AE-G-----KCDF--------------------EAGD----TV----------------------TIEM
HQ-------------H------------------------NTRD---------------------------------------CK---------------
EEGLG---GAHW--G----------P--V------------------L--------AYMS-KVED----AAT----------------------------
----------------------------------------------------------------A-D-GSS-EF----FKV--YQ------N--------
-----------TW-------AKN-----------------------------P-----------------------------------------------
------------------------------------------DATQGDND--FWGTKDL---------------------------------------NY
N-------CGKL-DFTI--------PK-----NIAP------------------------------------------G--D---------YL--L----
--RAE--AI-A-------------------------------LHA----AGP------------------------------------------------
----------------------------------------------------------------------------------------------AGGAQ-
---------------------------------------------------------HYM-----------------------TC--------YQL----
------------------------------------TVTGS-GT-L---------------------------------------EPKGVTF--------
-P--EA-YS---------------------------------------------------------KTGP--GL-----------G-F----S-------
-IHAD-----------------------------------------------------L--DS-----Y------PA----PG-----------------
--P-E-L-----------------------------------------IA--GGTE-ATPQLLTFGELAGAPAATATG---GA-A---------------
-----ETPAASTP------------VSVA-------------------AS----------STAAPAT-SS-AAVEAEPS--------------------S
AA--------PV------------------------------EVSSAVESSAA--VTSV-----------------------------------------
------AVSSAAAPVESE--VVSTPTPEVS---------------------SVVAPFPVANS----TSS-MLPGTA-----------------SP----V
VT-SSVVIAP--------------------TT----ML----TAVRPTQTAEA--------------SGPIKEY----------Y----QC---G-----
------------------------G-------------QG--F-------------KGTGE--CA-----E----------GL-------EC--------
K-DWN-P--------WYS-------Q-----CVKPEATKPGPSK-GPM-----PSSA------AASKP-----------------------TATAVSP--
---K-----PTAEA--PKPSAEAP----------KP--------------SA----A---------KPTSAA--AAE-----AKPTSVAPVATEP-----
------------SK---------PAA-SSAP----------------------------------------------------AAGAGEKTYTLETF---
----IAF---LEQE-------AGSESAAKIRRMIEALQ----------
>PC_06BYBT
----------------------------------------------------------------------------------------------------
----------------------------------------------------------------------------------------------------
-----------------------------------------------------MKSV-A-------------V----LPAILALANAH-ATFQ-------
-----------------------------Q---LWK---N-G----------------------------------------------------------
----------------------------------------------------------------------------------------K---DL-----E
STCA--RLPPS-----------------------------------------NS--------PVE-------------------------------DY--
------T------------SNA-------------LQC-------------NV-SPA-------------------------------------------
----------------------------P--AE-G-----KCDF--------------------EAGD----TV----------------------TIEM
HQ-------------H------------------------NTRD---------------------------------------CK---------------
EEGLG---GAHW--G----------P--V------------------L--------AYMS-KVED----AAT----------------------------
----------------------------------------------------------------A-D-GSS-EF----FKV--YQ------N--------
-----------TW-------AKN-----------------------------P-----------------------------------------------
------------------------------------------DATQGDND--FWGTKDL---------------------------------------NY
N-------CGKL-DFTI--------PK-----NIAP------------------------------------------G--D---------YL--L----
--RAE--AI-A-------------------------------LHA----AGP------------------------------------------------
----------------------------------------------------------------------------------------------AGGAQ-
---------------------------------------------------------HYM-----------------------TC--------YQL----
------------------------------------TVTGS-GT-L---------------------------------------EPKGVTF--------
-P--EA-YS---------------------------------------------------------KTGP--GL-----------G-F----S-------
-IHAD-----------------------------------------------------L--DS-----Y------PA----PG-----------------
--P-E-L-----------------------------------------IA--GGTE-ATPQLLTFGELAGAPAATATG---GA-A---------------
-----ETPAASTP------------VSVA-------------------AS----------STAAPAT-SS-AAVEAEPS--------------------S
AA--------PV------------------------------EVSSAVESSAA--VTSV-----------------------------------------
------AVSSAAAPVESE--VVSTPTPEVS---------------------SVVAPFPVANS----TSS-MLPGTA-----------------SP----V
VT-SSVVVAP--------------------TT----ML----TAVRPTQTAEA--------------SGPIKEY----------Y----QC---G-----
------------------------G-------------RG--F-------------KGTGE--CA-----E----------GL-------EC--------
K-DWN-P--------WYS-------Q-----CVKPEATKPGPSK-GPM-----PSSA------AASKP-----------------------TATAVSP--
---K-----PTAEA--PKPSAEAP----------KP--------------SA----A---------KPTSAA--AAE-----AKPTSVAPVATEP-----
------------SK---------PAA-SSAP----------------------------------------------------AAGAGEKTYTLETF---
----IAF---LEQE-------AGSESAAKIRRMIEALQ----------
>PC_07QDBM
----------------------------------------------------------------------------------------------------
----------------------------------------------------------------------------------------------------
-----------------------------------------------------MKSV-A-------------I----FPAILALANAH-ATFQ-------
-----------------------------Q---LWK---N-G----------------------------------------------------------
----------------------------------------------------------------------------------------K---DL-----E
STCA--RLPSS-----------------------------------------NS--------PVE-------------------------------DY--
------T------------STA-------------LQC-------------NV-SPA-------------------------------------------
----------------------------P--AD-G-----KCDF--------------------EAGD----TV----------------------TIEM
HQ-------------H------------------------NTRD---------------------------------------CT---------------
EEGLG---GAHW--G----------P--V------------------L--------AYMS-KVED----AAT----------------------------
----------------------------------------------------------------A-D-GSS-EF----FKV--YQ------N--------
-----------TW-------AKN-----------------------------P-----------------------------------------------
------------------------------------------DAAQGDND--FWGTKDL---------------------------------------NY
N-------CGKL-DFTI--------PK-----NIAP------------------------------------------G--D---------YL--L----
--RAE--AI-A-------------------------------LHA----AGP------------------------------------------------
----------------------------------------------------------------------------------------------AGGAQ-
---------------------------------------------------------HYM-----------------------TC--------YQL----
------------------------------------TVTGS-GT-L---------------------------------------VPKGVTF--------
-P--EA-YS---------------------------------------------------------KTGP--GL-----------G-F----S-------
-IHAD-----------------------------------------------------L--DS-----Y------PA----PG-----------------
--P-E-L-----------------------------------------IA--GGTE-ATPQLLTFGEIAGAPAATATG---NAPA---------------
-----ETPAASTP------------ASVA-------------------AS----------STAAPAT-SS-AAVEAVSS--------------------S
AA--------PV------------------------------EVSSAVESSAA--ATSV-----------------------------------------
------AVTSVAAPVSSE--VASTPIPVVS---------------------SVVAPYPVANS----TSS-ILPGTA-----------------SP----I
VT-SSIVAAP--------------------ST----ML----TAVRPTQTAEA--------------SGPIKEY----------Y----QC---G-----
------------------------G-------------QG--F-------------KGTAV--CA-----E----------GL-------EC--------
K-DWN-P--------WYS-------Q-----CVKPEATQPGPSK-GPM-----PSSV------AASKP-----------------------TSTAVAP--
---K-----PTA---------EAP----------KP--------------SA----A---------KPTSVA--AAE-----AEPTSAAPVATEP-----
------------SK---------PAA-SSAP----------------------------------------------------AAGAGEKTYTLETF---
----IAF---LEEE-------AGSESAAKIRRMIEALQ----------
>PC_07YPI4
----------------------------------------------------------------------------------------------------
----------------------------------------------------------------------------------------------------
-----------------------------------------------------MKSV-V-------------V----FPAILALANAH-ATFQ-------
-----------------------------Q---LWK---N-G----------------------------------------------------------
----------------------------------------------------------------------------------------K---DL-----E
STCA--RLPSS-----------------------------------------NS--------PVE-------------------------------DY--
------T------------STA-------------LQC-------------NV-SPA-------------------------------------------
----------------------------P--AD-G-----KCDF--------------------EAGD----TV----------------------TIEM
HQ-------------H------------------------NTRD---------------------------------------CT---------------
EEGLG---GAHW--G----------P--V------------------L--------AYMS-KVED----AAT----------------------------
----------------------------------------------------------------A-D-GSS-EF----FKV--YQ------N--------
-----------TW-------AKN-----------------------------P-----------------------------------------------
------------------------------------------DAAQGDND--FWGTKDL---------------------------------------NY
N-------CGKL-DFTI--------PK-----NIAP------------------------------------------G--D---------YL--L----
--RAE--AI-A-------------------------------LHA----AGP------------------------------------------------
----------------------------------------------------------------------------------------------AGGAQ-
---------------------------------------------------------HYM-----------------------TC--------YQL----
------------------------------------TVTGS-GT-L---------------------------------------VPKGVTF--------
-P--EA-YS---------------------------------------------------------KTGP--GL-----------G-F----S-------
-IHAD-----------------------------------------------------L--DS-----Y------PA----PG-----------------
--P-E-L-----------------------------------------IA--GGTE-ATPQLLTFGEIAGAPAATATG---GAPA---------------
-----ETPAASTP------------ASVA-------------------AS----------STAAPAT-SS-AAVEAVSS--------------------S
AA--------PV------------------------------EVSSAVESSAA--ATSV-----------------------------------------
------AVTSVAAPVSSE--VASTPIPVVS---------------------SVVAPYPVANS----TSS-ILPGTA-----------------SP----I
VT-SSIVAAP--------------------ST----ML----TAVRPTQTAEA--------------SGPIKEY----------Y----QC---G-----
------------------------G-------------QG--F-------------KGTAV--CA-----E----------GL-------EC--------
K-DWN-P--------WYS-------Q-----CVKPEATQPGPSK-GPM-----PSSV------AASKP-----------------------TATAVAP--
---K-----PTA---------EAP----------KP--------------SA----A---------KPTSVA--AAE-----AEPTSAAPVATEP-----
------------SK---------PAA-SSAP----------------------------------------------------AAGAGEKTYTLESF---
----IAF---LEKE-------AGSESAAKIRRMIEALQ----------
>PC_07NP00
----------------------------------------------------------------------------------------------------
----------------------------------------------------------------------------------------------------
-----------------------------------------------------MKSV-A-------------V----FPAILALANAH-ATFQ-------
-----------------------------Q---LWK---N-G----------------------------------------------------------
----------------------------------------------------------------------------------------K---DL-----E
STCA--RLPSS-----------------------------------------NS--------PVE-------------------------------DY--
------T------------STA-------------LQC-------------NV-SPA-------------------------------------------
----------------------------P--AE-G-----KCEF--------------------EAGD----TV----------------------TIEM
HQ-------------H------------------------NTRD---------------------------------------CK---------------
EEGIG---GAHW--G----------P--V------------------L--------AYMS-KVED----AAT----------------------------
----------------------------------------------------------------A-D-GSS-EF----FKV--YQ------N--------
-----------TW-------AKN-----------------------------P-----------------------------------------------
------------------------------------------DAAQGDND--FWGTKDL---------------------------------------NY
N-------CGKL-DFTI--------PK-----NIAP------------------------------------------G--D---------YL--L----
--RAE--AI-A-------------------------------LHA----AGP------------------------------------------------
----------------------------------------------------------------------------------------------AGGAQ-
---------------------------------------------------------HYM-----------------------TC--------YQL----
------------------------------------TVTGS-GT-L---------------------------------------VPKGVTF--------
-P--EA-YS---------------------------------------------------------KTGP--GL-----------G-F----S-------
-IHAD-----------------------------------------------------L--DS-----Y------PA----PG-----------------
--P-E-L-----------------------------------------IA--GGTE-ATPQLLTFGEIAGAPAATATG---GA-A---------------
-----ETPAASTP------------ASVA-------------------AS----------STAAPAT-SS-AAVEAVSS--------------------S
AA--------PV------------------------------EISSAVESSAA--ATSV-----------------------------------------
------AVTSVAAPVSSE--VASTPIPVVS---------------------SVVAPFPVVNS----TSS-MLPGTA-----------------SP----I
VT-SSIVAAP--------------------TT----ML----TAVRPTQTVEA--------------SGPIKEY----------Y----QC---G-----
------------------------G-------------QG--F-------------KGTTV--CA-----E----------GL-------EC--------
K-DWN-P--------WYS-------Q-----CVKPEATQPGPSK-GPM-----PSSV------AASKP-----------------------TATAVAP--
---K-----PTA---------EAP----------KP--------------SA----A---------KPTSVA--AAE-----AEPTSAAPVATEP-----
------------SK---------PAA-SSAP----------------------------------------------------AAGAGEKTYTLETF---
----IAF---LEKE-------AGSESAAKIRRMIEALQ----------
>PC_0868F8
----------------------------------------------------------------------------------------------------
----------------------------------------------------------------------------------------------------
-----------------------------------------------------MKSV-A-------------V----LPAILALANAH-ATFQ-------
-----------------------------Q---LWK---N-G----------------------------------------------------------
----------------------------------------------------------------------------------------K---DL-----E
STCA--RLPPS-----------------------------------------NS--------PVE-------------------------------DY--
------T------------SNA-------------LQC-------------NV-SPA-------------------------------------------
----------------------------P--AE-G-----KCDF--------------------EAGD----TV----------------------TIEM
HQ-------------H------------------------NTRD---------------------------------------CK---------------
EEGLG---GAHW--G----------P--V------------------L--------AYMS-KVED----AAT----------------------------
----------------------------------------------------------------A-D-GSS-EF----FKV--YQ------N--------
-----------TW-------AKN-----------------------------P-----------------------------------------------
------------------------------------------DATQGDND--FWGTKDL---------------------------------------NY
N-------CGKL-DFTI--------PK-----NIAP------------------------------------------G--D---------YL--L----
--RAE--AI-A-------------------------------LHA----AGP------------------------------------------------
----------------------------------------------------------------------------------------------AGGAQ-
---------------------------------------------------------HYM-----------------------TC--------YQL----
------------------------------------TVTGS-GT-L---------------------------------------EPKGVTF--------
-P--EA-YS---------------------------------------------------------KTGP--GL-----------G-F----S-------
-IHAD-----------------------------------------------------L--DS-----Y------PA----PG-----------------
--P-E-L-----------------------------------------IA--GGTE-ATPQLLTFGELAGAPAATATG---GA-A---------------
-----ETPAASTP------------VSVA-------------------AS----------STAAPAT-SS-AAVEAEPS--------------------S
AA--------PV------------------------------EVSSAIESSAA--VTSV-----------------------------------------
------AVSSAAAPVESE--VVSTPTPEVS---------------------SVVAPFPVANS----TSS-MLPGTA-----------------SP----I
VT-SSVVVAP--------------------TT----ML----TAVRPTQTAEV--------------SGPIKEY----------Y----QC---G-----
------------------------G-------------QG--F-------------KGTGE--CA-----E----------GL-------EC--------
K-DWN-P--------WYS-------Q-----CVKPEATKPGPSK-GPM-----PSSA------AASKP-----------------------TATAEAP--
---K-----PSA---------EAP----------KP--------------SA----A---------KPTSAA--AAE-----AKPTSVAPVATEP-----
------------SK---------PAA-SSAP----------------------------------------------------AAGAGEKAYTLETF---
----IAF---LEQE-------AGSESAAKIRRMIEALQ----------
>PC_00U6Q6
----------------------------------------------------------------------------------------------------
----------------------------------------------------------------------------------------------------
-----------------------------------------------------MKSV-A-------------V----LPAILALANAH-ATFQ-------
-----------------------------Q---LWK---N-G----------------------------------------------------------
----------------------------------------------------------------------------------------K---DL-----E
STCA--RLPPS-----------------------------------------NS--------PVE-------------------------------DY--
------T------------SNA-------------LQC-------------NV-SPA-------------------------------------------
----------------------------P--AE-G-----KCDF--------------------EAGD----TV----------------------TIEM
HQ-------------H------------------------NTRD---------------------------------------CK---------------
EEGLG---GAHW--G----------P--V------------------L--------AYMS-KVED----AAT----------------------------
----------------------------------------------------------------A-D-GSS-EF----FKV--YQ------N--------
-----------TW-------AKN-----------------------------P-----------------------------------------------
------------------------------------------DATQGDND--FWGTKDL---------------------------------------NY
N-------CGKL-DFTI--------PK-----NIAP------------------------------------------G--D---------YL--L----
--RAE--AI-A-------------------------------LHA----AGP------------------------------------------------
----------------------------------------------------------------------------------------------AGGAQ-
---------------------------------------------------------HYM-----------------------TC--------YQL----
------------------------------------TVTGS-GT-L---------------------------------------EPKGVTF--------
-P--EA-YS---------------------------------------------------------KTGP--GL-----------G-F----S-------
-IHAD-----------------------------------------------------L--DS-----Y------PA----PG-----------------
--P-E-L-----------------------------------------IA--GGTE-ATPQLLTFGELAGAPAATATG---GA-A---------------
-----ETPAASTP------------VSVA-------------------AS----------STAAPAT-SS-AAVEAEPS--------------------S
AA--------PV------------------------------EVSSAVESSAA--VTSV-----------------------------------------
------AISSAAAPVESE--VVSTPTPEVS---------------------SVVAPFPVANS----TSS-MLPGTA-----------------SP----V
VT-SSVVVAP--------------------TT----ML----TAVRPTQTAEA--------------SGPIKEY----------Y----QC---G-----
------------------------G-------------QG--F-------------KGTGE--CA-----E----------GL-------EC--------
K-EWN-P--------WYS-------Q-----CVKPEATKPGPSK-GPM-----PSSA------AASKP-----------------------TATAVSP--
---K-----PSA---------EAP----------KP--------------SA----A---------KPTSAA--AAE-----AKPTSVAPVATEP-----
------------SK---------PAA-SSAP----------------------------------------------------AAGAGEKTYTLETF---
----IAF---LEQE-------AGSESAAKIRRMIEALQ----------
>PC_003ZW8
----------------------------------------------------------------------------------------------------
----------------------------------------------------------------------------------------------------
-----------------------------------------------------MKSV-A-------------V----LPAILALANAH-ATFQ-------
-----------------------------Q---LWK---N-G----------------------------------------------------------
----------------------------------------------------------------------------------------K---DL-----E
STCA--RLPPS-----------------------------------------NS--------PVE-------------------------------DY--
------T------------SNA-------------LQC-------------NV-SPA-------------------------------------------
----------------------------P--AE-G-----KCDF--------------------EAGD----TV----------------------TIEM
HQ-------------H------------------------NTRD---------------------------------------CK---------------
EEGLG---GAHW--G----------P--V------------------L--------AYMS-KVED----AAT----------------------------
----------------------------------------------------------------A-D-GSS-EF----FKV--YQ------N--------
-----------TW-------AKN-----------------------------P-----------------------------------------------
------------------------------------------DATQGDND--FWGTKDL---------------------------------------NY
N-------CGKL-DFTI--------PK-----NIAP------------------------------------------G--D---------YL--L----
--RAE--AI-A-------------------------------LHA----AGP------------------------------------------------
----------------------------------------------------------------------------------------------AGGAQ-
---------------------------------------------------------HYM-----------------------TC--------YQL----
------------------------------------TVTGS-GT-L---------------------------------------EPKGVTF--------
-P--EA-YS---------------------------------------------------------KTGP--GL-----------G-F----S-------
-IHAD-----------------------------------------------------L--DS-----Y------PA----PG-----------------
--P-E-L-----------------------------------------IA--GGTE-ATPQLLTFGELAGAPAATATG---GA-A---------------
-----ETPAASTP------------VSVA-------------------AS----------STAAPAT-SS-AAVEAEPS--------------------S
AA--------PV------------------------------EVSSAIESSAA--VTSV-----------------------------------------
------AVSSAAAPVESE--VVSTPTPEVS---------------------SVVAPFPVANS----TSS-MLPGTA-----------------SP----I
VT-SSVVVAP--------------------TT----ML----TAVRPTQTAEV--------------SGPIKEY----------Y----QC---G-----
------------------------G-------------QG--F-------------KGTGE--CA-----E----------GL-------EC--------
K-DWN-P--------WYS-------Q-----CVKPEATKPGPSK-GPM-----PSSA------AASKP-----------------------TATAEAP--
---K-----PSA---------EAP----------KP--------------SA----A---------KPTSAA--AAE-----AKPTSVAPVATEP-----
------------SK---------PAA-SSAP----------------------------------------------------AAGAGEKTYTLETF---
----IAF---LEQE-------AGSESAAKIRRMIEALQ----------
>PC_07TY8H
----------------------------------------------------------------------------------------------------
----------------------------------------------------------------------------------------------------
-----------------------------------------------------MKSV-A-------------V----FPAILALANAH-ATFQ-------
-----------------------------Q---LWK---N-G----------------------------------------------------------
----------------------------------------------------------------------------------------K---DL-----E
STCA--RLPSS-----------------------------------------NS--------PVE-------------------------------DY--
------T------------STA-------------LQC-------------NV-SPA-------------------------------------------
----------------------------P--AE-G-----KCDF--------------------EAGD----TV----------------------TIEM
HQ-------------H------------------------NTRD---------------------------------------CT---------------
EEGLG---GAHW--G----------P--V------------------L--------AYMS-KVED----AAT----------------------------
----------------------------------------------------------------A-D-GSS-EF----FKV--YQ------N--------
-----------TW-------AKN-----------------------------P-----------------------------------------------
------------------------------------------DAAQGDND--FWGTKDL---------------------------------------NY
N-------CGKL-DFTI--------PK-----NIAP------------------------------------------G--D---------YL--L----
--RAE--AI-A-------------------------------LHA----AGP------------------------------------------------
----------------------------------------------------------------------------------------------AGGAQ-
---------------------------------------------------------HYM-----------------------TC--------YQL----
------------------------------------TVTGS-GT-L---------------------------------------VPKGVTF--------
-P--EA-YS---------------------------------------------------------KTGP--GL-----------G-F----S-------
-IHAD-----------------------------------------------------L--DS-----Y------PA----PG-----------------
--P-E-L-----------------------------------------IA--GGTE-ATPQLLTFGEIAGAPAATATG---GA-A---------------
-----ETPAASTP------------ASVA-------------------AS----------STAAPAT-SS-AAVEAVSS--------------------S
AA--------PV------------------------------EVSSAVESSAA--ATSV-----------------------------------------
------AVTSVAAPVSSE--VASTPIAVVS---------------------SAAAPFPVVNS----TSS-MLPGTA-----------------SP----I
VT-SSIVAAP--------------------TT----ML----TAVRPTQTVEA--------------SGPIKEY----------Y----QC---G-----
------------------------G-------------QG--F-------------KGTAV--CA-----E----------GL-------EC--------
R-DWN-P--------WYS-------Q-----CVKPEATQPGPSK-GPM-----PSSV------AASKP-----------------------TATAVVP--
---K-----PTA---------EAP----------KP--------------SA----A---------KPTSVA--AAE-----AEPTSAAPVATEP-----
------------SK---------PAA-SSAP----------------------------------------------------AAGVGEKTYTLETF---
----IAF---LEEE-------AGSESAAKIRRMIEALQ----------
>PC_08IAAE
----------------------------------------------------------------------------------------------------
----------------------------------------------------------------------------------------------------
-----------------------------------------------------MKSV-A-------------V----LPAILALANAH-ATFQ-------
-----------------------------Q---LWK---N-G----------------------------------------------------------
----------------------------------------------------------------------------------------K---DL-----E
STCA--RLPPS-----------------------------------------NS--------PVE-------------------------------DY--
------T------------SNA-------------LQC-------------NV-SPA-------------------------------------------
----------------------------P--AE-G-----KCDF--------------------EAGD----TV----------------------TIEM
HQ-------------H------------------------NTRD---------------------------------------CK---------------
EEGLG---GAHW--G----------P--V------------------L--------AYMS-KVED----AAT----------------------------
----------------------------------------------------------------A-D-GSS-EF----FKV--YQ------N--------
-----------TW-------AKN-----------------------------P-----------------------------------------------
------------------------------------------DATQGDND--FWGTKDL---------------------------------------NY
N-------CGKL-DFTI--------PK-----NIAP------------------------------------------G--D---------YL--L----
--RAE--AI-A-------------------------------LHA----AGP------------------------------------------------
----------------------------------------------------------------------------------------------AGGAQ-
---------------------------------------------------------HYM-----------------------TC--------YQL----
------------------------------------TVTGS-GT-L---------------------------------------EPKGVTF--------
-P--EA-YS---------------------------------------------------------KTGP--GL-----------G-F----S-------
-IHAD-----------------------------------------------------L--DS-----Y------PA----PG-----------------
--P-E-L-----------------------------------------IA--GGTE-ATPQLLTFGELAGAPAATATG---GA-A---------------
-----ETPAASTP------------VSVA-------------------AS----------STAAPAT-SS-AAVEAEPS--------------------S
AA--------PV------------------------------EVSSAVESSAA--VTSV-----------------------------------------
------PVS-------SA--AVSTPTPEVS---------------------SVVAPFPVANS----TSS-MLPGTA-----------------SP----V
VT-SSVVVAP--------------------TT----ML----TAVRPTQTAEA--------------SGPIKEY----------Y----QC---G-----
------------------------G-------------QG--F-------------KGTGE--CA-----E----------GL-------EC--------
K-DWN-P--------WYS-------Q-----CVKPEATKPGPSK-GPM-----PSSA------AASKP-----------------------TATA-----
------------EA--PKPSAEAP----------KP--------------SA----A---------KPTSAA--AAE-----AKPTSVAPVAAEP-----
------------SK---------PAA-SSAP----------------------------------------------------AAGAGEKTYTLETF---
----IAF---LEQE-------AGSESAAKIRRMIEALQ----------
>PC_087I62
----------------------------------------------------------------------------------------------------
----------------------------------------------------------------------------------------------------
----------------------------------------------------------------------------------------------------
----------------------------------------------------------------------------------------------------
----------------------------------------------------------------------------------------------------
----------------------------------------------------------------------------------------------------
----------------------------------------------------------------------------------------------------
---------------------------------------------------------------------------------------------------M
HQ-------------H------------------------NTRD---------------------------------------CK---------------
EEGIG---GAHW--G----------P--V------------------L--------AYMS-KVED----AAT----------------------------
----------------------------------------------------------------A-D-GSS-EF----FKV--YQ------N--------
-----------TW-------AKN-----------------------------P-----------------------------------------------
------------------------------------------DATQGDND--FWGTKDL---------------------------------------NY
N-------CGKL-DFAI--------PK-----NIAP------------------------------------------G--D---------YL--L----
--RAE--AI-A-------------------------------LHA----ASA------------------------------------------------
----------------------------------------------------------------------------------------------GGGAQ-
---------------------------------------------------------HYM-----------------------TC--------FQL----
------------------------------------TVTGS-GT-L---------------------------------------EPKGVTF--------
-P--EA-YS---------------------------------------------------------KTGL--GL-----------G-F----S-------
-IHAD-----------------------------------------------------L--DS-----Y------PA----PG-----------------
--P-E-L-----------------------------------------IQ--GGTE-VTPQLLTFGELAGAPAATATG---GA-A---------------
-----ETPAASTP------------ASVA-------------------VS----------STVAPAT-SS-AAAEAEPS--------------------S
VA--------PV------------------------------EVSTAVESSVA--ASSVAASSVV----------ASSVAA-------------SSVAAS
SAASSAAASSAAAPAESE--VAPTPTPEVS---------------------SVVAPYPVANS----TSS-MLPGTA-----------------SP----I
VT-SSIVAAP--------------------TT----ML----TAVRPTQTAEA--------------SGPIKEY----------Y----QC---S-----
------------------------G-------------QG--F-------------KGTGE--CA-----E----------GL-------EC--------
R-EWN-S--------WYS-------Q-----CVKPEATKLGPSK-GPM-----PSSA------TASKP-----------------------TATAVAP--
---K-----PTVEA--PKPTAETP----------KP--------------SP----A---------EPTSAAAAAAE-----AEPTSVEPVAVEP-----
------------SK---------PAT-SSAP----------------------------------------------------AAGAGEKTYTLETF---
----IAF---LEQE-------AGSESAAKIRRMIEALQ----------
>PC_08K855
----------------------------------------------------------------------------------------------------
----------------------------------------------------------------------------------------------------
-----------------------------------------------------MKSV-A-------------V----FPAILALANAH-ATFQ-------
-----------------------------Q---LWK---N-G----------------------------------------------------------
----------------------------------------------------------------------------------------K---DL-----E
STCA--RLPSS-----------------------------------------NS--------PVE-------------------------------DY--
------T------------STA-------------LQC-------------NV-SPA-------------------------------------------
----------------------------P--AE-G-----KCDF--------------------EAGD----TV----------------------TIEM
HQ-------------H------------------------NTRD---------------------------------------CT---------------
EEGLG---GAHW--G----------P--V------------------L--------AYMS-KVED----AAT----------------------------
----------------------------------------------------------------A-D-GSS-EF----FKV--YQ------N--------
-----------TW-------AKN-----------------------------P-----------------------------------------------
------------------------------------------DAAQGDND--FWGTKDL---------------------------------------NY
N-------CGKL-DFTI--------PK-----NIAP------------------------------------------G--D---------YL--L----
--RAE--AI-A-------------------------------LHA----AGP------------------------------------------------
----------------------------------------------------------------------------------------------AGGAQ-
---------------------------------------------------------HYM-----------------------TC--------YQL----
------------------------------------TVTGS-GT-L---------------------------------------VPKGVTF--------
-P--EA-YS---------------------------------------------------------KTGP--GL-----------G-F----S-------
-IHAD-----------------------------------------------------L--DS-----Y------PA----PG-----------------
--P-E-L-----------------------------------------IA--GGTE-ATPQLLTFGEIAGAPAATATG---GA-A---------------
-----ETPAASTP------------ASVA-------------------AS----------STAAPAT-SS-AAVEAISS--------------------S
VA--------PV------------------------------EVSSTVESSAA--ATSV-----------------------------------------
------AVTSVAAPVSSE--VASTPIPVVS---------------------SVVAPFPVANS----TSS-MLPGTA-----------------SP----I
VT-SSIVAAP--------------------TT----ML----TAVRPTQTVEA--------------SGPIKEY----------Y----QC---G-----
------------------------G-------------QG--F-------------KGTAV--CA-----E----------GL-------EC--------
K-DWN-P--------WYS-------Q-----CVKPEATQPGPSK-GPM-----PSSV------AASKP-----------------------TATAVAP--
---K-----PTA---------EAP----------KP--------------SA----A---------KPTS------------------------------
----------------------------------------------------------------------------------------------------
------------------------------------------------
>PC_00IJ2U
----------------------------------------------------------------------------------------------------
----------------------------------------------------------------------------------------------------
-----------------------------------------------------MKTV-A-------------A----LAAMTALANAH-ATFQ-------
-----------------------------Q---LWK---N-G----------------------------------------------------------
----------------------------------------------------------------------------------------K---DL-----E
STCA--RLPPS-----------------------------------------NS--------PVE-------------------------------DY--
------T------------SNA-------------LQC-------------NV-SPA-------------------------------------------
----------------------------P--AD-G-----KCDF--------------------EAGD----TV----------------------TIEM
HQ-------------H------------------------NSRD---------------------------------------CT---------------
EEGIG---GAHW--G----------P--V------------------L--------AYMS-KVED----AAT----------------------------
----------------------------------------------------------------A-D-GSS-EF----FKV--YQ------N--------
-----------TW-------AKN-----------------------------P-----------------------------------------------
------------------------------------------DAAQGDGD--FWGTKDL---------------------------------------NY
N-------CGKL-DFTI--------PK-----NIAP------------------------------------------G--D---------YL--L----
--RAE--AI-A-------------------------------LHA----AGP------------------------------------------------
----------------------------------------------------------------------------------------------AGGAQ-
---------------------------------------------------------HYM-----------------------TC--------YQL----
------------------------------------TVTGS-GT-L---------------------------------------EPKGVTF--------
-P--EA-YS---------------------------------------------------------KDGP--GL-----------G-F----S-------
-IHAD-----------------------------------------------------L--ES-----Y------PA----PG-----------------
--P-E-L-----------------------------------------IA--GGTE-ATPQLLTFGKISGAPAATATG---V--A---------------
-----ETPVASTA------------ASVA-------------------AS----------STPAPAS-SS-AVAEAESS--------------------S
AA--------PV------------------------------EVSSTVESSAV--ETPS-----------------------------------------
------PIATSAAPVESE--AAPTSAPVLS---------------------SVVAPYPVANS----TSS-VLPGTA-----------------SP----I
VS-SSVVVAP--------------------TT----MM----TAVRPSTTPEA--------------TGPIKEY----------Y----QC---G-----
------------------------G-------------QN--Y-------------KGTSE--CA-----E----------GL-------VC--------
K-HWN-P--------WYF-------Q-----CVKPEATKPGPSK-GPM-----PTSS--A---VASKP-----------------------TATAEAP--
---K-----PTAEA--PKPTYEAS----------KP--------------SA----S---------AQ----EVKPT-----AEPTSVAPVAVEP-----
------------SQ---------PAATSAAP----------------------------------------------------SAGAGEKTYTLETF---
----IAF---LEQE-------AGTASAAKMRRMIEALQ----------
>PC_00HH4Y
----------------------------------------------------------------------------------------------------
----------------------------------------------------------------------------------------------------
-----------------------------------------------------MKTV-A-------------A----LAAMTALANAH-ATFQ-------
-----------------------------Q---LWK---N-G----------------------------------------------------------
----------------------------------------------------------------------------------------K---DL-----E
STCA--RLPPS-----------------------------------------NS--------PVE-------------------------------DY--
------T------------SNA-------------LQC-------------NV-SPA-------------------------------------------
----------------------------P--AD-G-----KCDF--------------------EAGD----TV----------------------TIEM
HQ-------------H------------------------NSRD---------------------------------------CT---------------
EEGIG---GAHW--G----------P--V------------------L--------AYMS-KVED----AAT----------------------------
----------------------------------------------------------------A-D-GSS-EF----FKV--YQ------N--------
-----------TW-------AKN-----------------------------P-----------------------------------------------
------------------------------------------DAAQGDGD--FWGTKDL---------------------------------------NY
N-------CGKL-DFTI--------PK-----NIAP------------------------------------------G--D---------YL--L----
--RAE--AI-A-------------------------------LHA----AGP------------------------------------------------
----------------------------------------------------------------------------------------------AGGAQ-
---------------------------------------------------------HYM-----------------------TC--------YQL----
------------------------------------TVTGS-GT-L---------------------------------------EPKGVTF--------
-P--EA-YS---------------------------------------------------------KDGP--GL-----------G-F----S-------
-IHAD-----------------------------------------------------L--ES-----Y------PA----PG-----------------
--P-E-L-----------------------------------------IA--GGTE-ATPQLLTFGKISGAPAATATG---G--A---------------
-----ETPVASTA------------ASVA-------------------AS----------STPAPAS-SS-AVAEAESS--------------------S
AA--------PV------------------------------EVSSTVESSAV--ETPS-----------------------------------------
------PIATSAAPVESE--AAPTSAPVLS---------------------SVVAPYPVANS----TSF-VLPGTA-----------------SP----I
VS-SSVVVAP--------------------TT----MM----TAVRPSTTPEA--------------TGPIKEY----------Y----QC---G-----
------------------------G-------------QN--Y-------------KGTSE--CA-----E----------GL-------VC--------
K-HWN-P--------WYF-------Q-----CVKPEATKPGPSK-GPM-----PTSS--A---VASKP-----------------------TATAEAP--
---K-----PTAEA--PKPTYEAS----------KP--------------SA----S---------AQ----EVKPT-----AEPTSVAPVAVEP-----
------------SQ---------PAATSAAP----------------------------------------------------SAGAGEKTYTLETF---
----IAF---LEQE-------AGTASAAKMRRMIEALQ----------
>PC_0321ZF
----------------------------------------------------------------------------------------------------
----------------------------------------------------------------------------------------------------
-----------------------------------------------------MKTV-A-------------T----IAALAAMANAH-ATFQ-------
-----------------------------Q---LWK---N-G----------------------------------------------------------
----------------------------------------------------------------------------------------K---DL-----E
STCA--RLPST-----------------------------------------NS--------PIE-------------------------------DY--
------T------------SKA-------------LQC-------------NV-SPA-------------------------------------------
----------------------------A--AK-G-----KCAF--------------------AAGD----TV----------------------TIEM
HQ-------------Q-----------------------FTSRD---------------------------------------CK---------------
TEAIG---GAHW--G----------P--V------------------L--------AYLS-KVED----AAT----------------------------
----------------------------------------------------------------A-D-GSS-EF----FKI--YE------N--------
-----------TW-------AKN-----------------------------P-----------------------------------------------
------------------------------------------AASQGDND--FWGTKDL---------------------------------------NY
N-------CGKL-DFTI--------PK-----DLAA------------------------------------------G--D---------YL--L----
--RAE--AI-A-------------------------------LHA----AGP------------------------------------------------
----------------------------------------------------------------------------------------------AGGAQ-
---------------------------------------------------------HYV-----------------------TC--------YQL----
------------------------------------TVTGS-GT-L---------------------------------------APKGVTF--------
-P--EA-YS---------------------------------------------------------KTGP--GL-----------G-F----S-------
-IHAN-----------------------------------------------------L--DS-----Y------PA----PG-----------------
--P-K-L-----------------------------------------IA--GGTT-ATPSLLTFGTLSGAPAPVAGA---PADE---------------
------APVASASSA---------------------------------AA----------STPAASS-TP-AA---TPS--------------------S
-----------------------------------------------SVEDAK-----------------------------------------------
-------PSAAPTEPSAT--PAETPAPVVS---------------------SPAAPFPVSNS----TSS-A----A-----------------LP----I
AT-SSSAIAS--------------------TT----LA----TAVRPSPTGDASGDA----------SGSVKEF----------Y----QC---G-----
------------------------G-------------MN--Y-------------KGATG--CA-----E----------GL-------EC--------
K-QWN-P--------YYF-------Q-----CVKSGSSN------GSQ-----PPPS--N---NAPST-----------------------GA-PSN---
----------------------------------------------------------------------------------NAPSTGAPSNNGPSNNTP
APKPEPTNVTPEAA---------PSAAPSAP----------------------------------------------------AAGAGEKKYTLETF---
----IAF---LEEE-------AGAEKAAKIRRMIEALF----------
>PC_03XYTP
----------------------------------------------------------------------------------------------------
----------------------------------------------------------------------------------------------------
-----------------------------------------------------MKTV-A-------------T----IAALAAMANAH-ATFQ-------
-----------------------------Q---LWK---N-G----------------------------------------------------------
----------------------------------------------------------------------------------------K---DL-----E
STCA--RLPST-----------------------------------------NS--------PIE-------------------------------DY--
------T------------SKA-------------LQC-------------NV-SPA-------------------------------------------
----------------------------A--AK-G-----KCAF--------------------AAGD----TV----------------------TIEM
HQ-------------Q-----------------------FNSRD---------------------------------------CK---------------
TEAIG---GAHW--G----------P--V------------------L--------AYLS-KVED----AAT----------------------------
----------------------------------------------------------------A-D-GSS-EF----FKI--YE------N--------
-----------TW-------AKN-----------------------------P-----------------------------------------------
------------------------------------------AASQGDND--FWGTKDL---------------------------------------NY
N-------CGKL-DFTI--------PK-----DLAA------------------------------------------G--D---------YL--L----
--RAE--AI-A-------------------------------LHA----AGP------------------------------------------------
----------------------------------------------------------------------------------------------AGGAQ-
---------------------------------------------------------HYV-----------------------TC--------YQL----
------------------------------------TVTGS-GT-L---------------------------------------APKGVTF--------
-P--EA-YS---------------------------------------------------------KTGP--GL-----------G-F----S-------
-IHAN-----------------------------------------------------L--DS-----Y------PA----PG-----------------
--P-K-L-----------------------------------------IA--GGTK-ATPSLLTFGTLSGAPAPEAGA---PADD---------------
-----ETPVASASSA---------------------------------AA----------S-------TP-AA---TPS--------------------S
-----------------------------------------------PAED-------------------------------------------------
------------AEPSAT--PAETPAPVVP---------------------SPAAPFPISNG----TSS------A-----------------LP----V
VT-SSSAVAS--------------------TT----LA----TAVRPTPTGDASGDA----------SGSVKEY----------Y----QC---G-----
------------------------G-------------MN--Y-------------KGATE--CA-----E----------GL-------EC--------
K-QWN-P--------YYF-------Q-----CVKSGSSN------GSQ-----PPPS--N---NAPST-----------------------GA-PSTG--
---A---------------------------------------------------------------------------PSTGAPSTGAPSDNGPSDNTP
APKPEPTNVTPEAA---------PSAAPSAP----------------------------------------------------AAGAGEKKYTLETF---
----IAF---LEEE-------AGAEKAAKIRRMIEALL----------
>PC_07MZCX
----------------------------------------------------------------------------------------------------
----------------------------------------------------------------------------------------------------
-----------------------------------------------------MKSV-A-------------V----FPAILALANAH-ATFQ-------
-----------------------------Q---LWK---N-G----------------------------------------------------------
----------------------------------------------------------------------------------------K---DL-----E
STCA--RLPSS-----------------------------------------NS--------PVE-------------------------------DY--
------T------------STA-------------LQC-------------NV-SPA-------------------------------------------
----------------------------P--AD-G-----KCDF--------------------EAGD----TV----------------------TIEM
HQ-------------H------------------------NTRD---------------------------------------CT---------------
EEGLG---GAHW--G----------P--V------------------L--------AYMS-KVED----AAT----------------------------
----------------------------------------------------------------A-D-GSS-EF----FKV--YQ------N--------
-----------TW-------AKN-----------------------------P-----------------------------------------------
------------------------------------------DAAQGDND--FWGTKDL---------------------------------------NY
N-------CGKL-DFTI--------PK-----NIAP------------------------------------------G--D---------YL--L----
--RAE--AI-A-------------------------------LHA----AGP------------------------------------------------
----------------------------------------------------------------------------------------------AGGAQ-
---------------------------------------------------------HYM-----------------------TC--------YQL----
------------------------------------TVTGS-GT-L---------------------------------------VPKGVTF--------
-P--EA-YS---------------------------------------------------------KTGS--GL-----------G-F----S-------
-IHAD-----------------------------------------------------L--DS-----Y------PA----PG-----------------
--P-E-L-----------------------------------------IA--GGTE-ATPQLLTFGEIAGAPAATATG---GAPA---------------
-----ETPAASTP------------ASVA-------------------AS----------STAAPAT-SS-AAVEAVSS--------------------S
AA--------PV------------------------------EVSSAVESSAA--ATSV-----------------------------------------
------AV--------------------------------------------------------------------------------------------
-----------------------------------------------TSTAEA--------------SGPIKEY----------Y----QC---G-----
------------------------G-------------QG--F-------------KGTAV--CA-----E----------GL-------EC--------
K-DWN-P--------WYS-------Q-----CVKPEATQPGPSK-GPM-----PSSV------AASKP-----------------------TATAVAP--
---K-----PTA---------EAP----------KP--------------SA----A---------KPTSVA--AAE-----AEPTSAAPVATEP-----
------------SK---------PAA-SSAP----------------------------------------------------AAGAGEKTYTLETF---
----IAF---LEEE-------AGSESAAKIRRMIEALQ----------
>PC_02KFGD
----------------------------------------------------------------------------------------------------
----------------------------------------------------------------------------------------------------
-----------------------------------------------------MKTV-A-------------T----IAALAAMANAH-ATFQ-------
-----------------------------Q---LWK---N-G----------------------------------------------------------
----------------------------------------------------------------------------------------K---DL-----E
STCA--RLPST-----------------------------------------NS--------PIE-------------------------------DY--
------T------------SKA-------------LQC-------------NV-SPA-------------------------------------------
----------------------------A--AK-G-----KCAF--------------------AAGD----TV----------------------TIEM
HQ-------------Q-----------------------FNSRD---------------------------------------CK---------------
TEAIG---GAHW--G----------P--V------------------L--------AYLS-KVED----AAT----------------------------
----------------------------------------------------------------A-D-GSS-EF----FKI--YE------N--------
-----------TW-------AKN-----------------------------P-----------------------------------------------
------------------------------------------AASQGDND--FWGTKDL---------------------------------------NY
N-------CGKL-DFTI--------PK-----DLAA------------------------------------------G--D---------YL--L----
--RAE--AI-A-------------------------------LHA----AGP------------------------------------------------
----------------------------------------------------------------------------------------------AGGAQ-
---------------------------------------------------------HYV-----------------------TC--------YQL----
------------------------------------TVTGS-GT-L---------------------------------------APKGVTF--------
-P--EA-YS---------------------------------------------------------KTGP--GL-----------G-F----S-------
-IHAN-----------------------------------------------------L--DS-----Y------PA----PG-----------------
--P-K-L-----------------------------------------IA--GGTK-ATPSLLTFGTLSGAPAPEAGA---PADD---------------
-----ETPVASASSA---------------------------------AA----------S-------TP-AA---TPS--------------------S
-----------------------------------------------PAED-------------------------------------------------
------------AEPSAT--PAETPAPV------------------------------------------------------------------------
------------------------------------------------------------------------EY----------Y----QC---G-----
------------------------G-------------MN--Y-------------KGATE--CA-----E----------GL-------EC--------
K-QWN-P--------YYF-------Q-----CVKSGSSN------GSQ-----SPPS--N---NAPST-----------------------GA-PSTG--
---A-----PSTG------------------------------------------------------------APSTGAPSTGAPSTGAPSDNGPSDNTP
APKPEPTNVTPEAA---------PSATPSAP----------------------------------------------------AAGAGEKKYTLETF---
----IAF---LEEE-------AGAEKAAKIRRMIEALL----------
>PC_036DUB
----------------------------------------------------------------------------------------------------
----------------------------------------------------------------------------------------------------
-----------------------------------------------------MKTV-A-------------T----IAALAAMANAH-ATFQ-------
-----------------------------Q---IWN---N-G----------------------------------------------------------
----------------------------------------------------------------------------------------K---DL-----E
STCA--RLPST-----------------------------------------NS--------PIE-------------------------------DY--
------T------------SNA-------------LQC-------------NV-SPA-------------------------------------------
----------------------------A--AK-G-----KCAF--------------------AAGD----TV----------------------TIEM
HQ-------------Q-----------------------FNSRD---------------------------------------CK---------------
TEGIG---GAHW--G----------P--V------------------L--------AYLS-KVDD----AAT----------------------------
----------------------------------------------------------------A-D-GSS-EF----FKI--YE------N--------
-----------TW-------AKN-----------------------------P-----------------------------------------------
------------------------------------------AASQGDND--FWGTKDL---------------------------------------NY
N-------CGKL-SFTI--------PK-----ELAA------------------------------------------G--D---------YL--L----
--RAE--AI-A-------------------------------LHA----ASP------------------------------------------------
----------------------------------------------------------------------------------------------AGGAQ-
---------------------------------------------------------HYV-----------------------TC--------YQL----
------------------------------------TVTGS-GT-L---------------------------------------VPKGVTF--------
-P--EA-YS---------------------------------------------------------KTGP--GL-----------G-F----S-------
-IHAD-----------------------------------------------------L--DS-----Y------PA----PG-----------------
--P-K-L-----------------------------------------IA--GGTK-ATPSLLTFGTLSGAP--AAGA---PADD---------------
-----EAPVASASSA---------------------------------AV----------STPAAAS-TP-AA---TPS--------------------S
-----------------------------------------------P----------------------------------------------------
----------------------------------------------------------------------------------------------------
------------------------------------------------------------------------EY----------Y----QC---G-----
------------------------G-------------MN--Y-------------KGATG--CA-----E----------GL-------EC--------
K-QWN-P--------YYF-------Q-----CVKSGSNN------GSQ-----PPPS--N---NAPST-----------------------GA-PSNN--
---A-----PS----------------------------------------------------------------------TGAPSNNAPSTGAPSDNAP
APKPEPTNVTPEAT---------PSAAPSAP----------------------------------------------------AAGAGEKKYTLETF---
----IAF---LQEE-------AGAEKAAKIRRMIEALL----------
>PC_00F5KI
----------------------------------------------------------------------------------------------------
----------------------------------------------------------------------------------------------------
-----------------------------------------------------MKTV-A-------------T----IAALAAMANAH-ATFQ-------
-----------------------------Q---IWN---N-G----------------------------------------------------------
----------------------------------------------------------------------------------------K---DL-----E
STCA--RLPST-----------------------------------------NS--------PIE-------------------------------DY--
------T------------SNA-------------LQC-------------NV-SPA-------------------------------------------
----------------------------A--AK-G-----KCAF--------------------AAGD----TV----------------------TIEM
HQ-------------Q-----------------------FNSRD---------------------------------------CK---------------
TEGIG---GAHW--G----------P--V------------------L--------AYLS-KVDD----AAT----------------------------
----------------------------------------------------------------A-D-GSS-EF----FKI--YE------N--------
-----------TW-------AKN-----------------------------P-----------------------------------------------
------------------------------------------AASQGDND--FWGTKDL---------------------------------------NY
N-------CGKL-SFTI--------PK-----ELAA------------------------------------------G--D---------YL--L----
--RAE--AI-A-------------------------------LHA----ASP------------------------------------------------
----------------------------------------------------------------------------------------------AGGAQ-
---------------------------------------------------------HYV-----------------------TC--------YQL----
------------------------------------TVTGS-GT-L---------------------------------------VPKGVTF--------
-P--EA-YS---------------------------------------------------------KTGP--GL-----------G-F----S-------
-IHAD-----------------------------------------------------L--DS-----Y------PA----PG-----------------
--P-K-L-----------------------------------------IA--GGTK-ATPSLLTFGTLSGAP--AAGA---PADD---------------
-----EAPVASASSA---------------------------------AV----------STPAAAS-TP-AA---TPS--------------------S
-----------------------------------------------P----------------------------------------------------
----------------------------------------------------------------------------------------------------
------------------------------------------------------------------------EY----------Y----QC---G-----
------------------------G-------------MN--Y-------------KGATG--CA-----E----------GL-------EC--------
K-QWN-P--------YYF-------Q-----CVKSGSNN------GSQ-----PPPS--N---NAPST-----------------------GA-PSNN--
---A-----PSTG------------------------------------------------------------APSNNAPSTGAPSNNAPSTGAPSDNAP
APKPEPTNVTPEAT---------PSAAPSAP----------------------------------------------------AAGAGEKKYTLETF---
----IAF---LQEE-------AGAEKAAKIRRMIEALL----------
>PC_02OINU
----------------------------------------------------------------------------------------------------
----------------------------------------------------------------------------------------------------
-----------------------------------------------------MKTA-A-------------A----LSAIIALANAH-ATWQ-------
-----------------------------Q---LWK---N-G----------------------------------------------------------
----------------------------------------------------------------------------------------E---DL-----E
STCA--RLPPS-----------------------------------------NS--------PIE-------------------------------DY--
------T------------STA-------------LQC-------------NV-NPA-------------------------------------------
----------------------------K--AS-G-----KCAF--------------------EAGD----TV----------------------TIEM
HQ-------------H------------------------NTRD---------------------------------------CK---------------
TEGIG---GAHW--G----------P--V------------------L--------AYMG-KVED----AAS----------------------------
----------------------------------------------------------------A-D-GSG-EF----FKV--YQ------N--------
-----------GW-------AKA-----------------------------P-----------------------------------------------
------------------------------------------GSSQGDAD--FWGTKDL---------------------------------------NY
N-------CGKL-DFKI--------PS-----DIAP------------------------------------------G--D---------YL--L----
--RAE--AI-A-------------------------------LHA----AGP------------------------------------------------
----------------------------------------------------------------------------------------------AGGAQ-
---------------------------------------------------------HYV-----------------------TC--------YQL----
------------------------------------TVTGS-GT-A---------------------------------------TPKGVKF--------
-P--EA-YS---------------------------------------------------------KTGP--GL-----------G-F----S-------
-IHAP-----------------------------------------------------L--DS-----Y------PM----PG-----------------
--P-E-L-----------------------------------------IS--SGTE-ATPQLLTFGTITGSP--STGG---GASK---------------
-----P--SSTK-A-----------AAPASSTAAAA----------------------------SAT-S-------------------------------
---------------------------------------AAAV--TTPAGNAT--------------------------------AVPT-----------
----------------------------------------T-----TA------AAPAQPTL----TPP-VVSDS-----------------------FS
TT-LIS--IP--------------------ST----LV----TSARPKPTEGA---S----------AGSIKEW----------A----QC---G-----
------------------------G-------------NG--F-------------QGAGS--CA-----S----------GL-------TC--------
K-EWN-P--------YYS-------Q-----CIKGEGGSDAPST------------T--D---AAPAP-----------------------SATT-----
-------------------------------------------------------------------------------------P--------------
-------AAS--QP---------TTVEP--------------------------------------------------------TDDSEKTFTLNTF---
----IAW---LEEN-------ADSASAKMIRRMIEALQ----------
>PC_07R6Z5
----------------------------------------------------------------------------------------------------
----------------------------------------------------------------------------------------------------
-----------------------------------------------------MKTA-A-------------A----LSAIIALANAH-ATWQ-------
-----------------------------Q---LWK---N-G----------------------------------------------------------
----------------------------------------------------------------------------------------E---DL-----E
STCA--RLPST-----------------------------------------NS--------PIE-------------------------------DY--
------T------------STA-------------LQC-------------NV-KPA-------------------------------------------
----------------------------A--AA-G-----KCSF--------------------EAGD----TV----------------------TIEM
HQ-------------Q-----------------------TNSRD---------------------------------------CK---------------
TEGIG---GAHW--G----------P--V------------------M--------AYMG-KVED----AAS----------------------------
----------------------------------------------------------------A-D-GSG-EF----FKV--YE------N--------
-----------GW-------AKA-----------------------------P-----------------------------------------------
------------------------------------------GSSQGDAD--FWGTKDL---------------------------------------NY
N-------CGKL-DFKI--------PS-----DIAP------------------------------------------G--D---------YL--L----
--RAE--AV-A-------------------------------LHA----ASS------------------------------------------------
----------------------------------------------------------------------------------------------AGGAQ-
---------------------------------------------------------HYV-----------------------TC--------YQL----
------------------------------------TVTGS-GT-L---------------------------------------TPKGVKF--------
-P--EA-YS---------------------------------------------------------KTGP--GL-----------G-F----S-------
-IHAP-----------------------------------------------------L--DA-----Y------PM----PG-----------------
--P-E-L-----------------------------------------IA--SGTK-STPQLLTFGTITGAP--AAGN---GSPK---------------
-----P--ASSSKV-----------AAPASSTAAIA----------------------------PAT-SS-AAIAPASSS--------------------
--------------------V-----------------IAGAV--TTPVANST--------------------------------VAPT-----------
----------------------------------------P-----SA---APVVPSSVPAL----TPP-VMSSN-----------------------FS
MT-LAPAPAP--------------------ST----LA----TSTRPRPTQGG---N----------NGAIKEW----------A----QC---G-----
------------------------G-------------QG--F-------------QGASA--CA-----S----------GL-------VC--------
K-DWN-P--------YYS-------Q-----CIKSEGGANAPSA------------P--Q---VPSSP-----------------------QAPSSPQ--
---V-----PSSPQ-----------------------------APSTPQAPS----TPQAPSTP-QVPS-SPQAPS--------APAASA----------
-------PAA--EP---------VVVAP--S----------------------------------------------------ENEPAEKTYTLETF---
----IAF---LEKN-------AGSESAAKIRRMIEALQ----------
>PC_08DAPE
----------------------------------------------------------------------------------------------------
----------------------------------------------------------------------------------------------------
-----------------------------------------------------MKTA-A-------------A----LSAIIALANAH-ATWQ-------
-----------------------------Q---LWK---N-G----------------------------------------------------------
----------------------------------------------------------------------------------------E---DL-----E
STCA--RLPST-----------------------------------------NS--------PIE-------------------------------DY--
------T------------STA-------------LQC-------------NV-KPA-------------------------------------------
----------------------------A--AA-G-----KCSF--------------------EAGD----TV----------------------TIEM
HQ-------------Q-----------------------TNSRD---------------------------------------CK---------------
TEGIG---GAHW--G----------P--V------------------M--------AYMG-KVED----AAS----------------------------
----------------------------------------------------------------A-D-GSG-EF----FKV--YE------N--------
-----------GW-------AKA-----------------------------P-----------------------------------------------
------------------------------------------GSSQGDAD--FWGTKDL---------------------------------------NY
N-------CGKL-DFKI--------PS-----DIAP------------------------------------------G--D---------YL--L----
--RAE--AV-A-------------------------------LHA----ASS------------------------------------------------
----------------------------------------------------------------------------------------------AGGAQ-
---------------------------------------------------------HYV-----------------------TC--------YQL----
------------------------------------TVTGS-GT-L---------------------------------------TPKGVKF--------
-P--EA-YS---------------------------------------------------------KTGP--GL-----------G-F----S-------
-IHAP-----------------------------------------------------L--DA-----Y------PM----PG-----------------
--P-E-L-----------------------------------------IA--SGTK-STPQLLTFGTITGAP--AAGN---GSPK---------------
-----P--ASSSKV-----------AAPASSTAAIA----------------------------PAT-SS-AAIAPASSS--------------------
--------------------V-----------------IAGAV--TTPVANST--------------------------------VAPT-----------
----------------------------------------P-----SA---APVVPSSVPAL----TPP-VMSSN-----------------------FS
MT-LAPA--P--------------------ST----LA----TSTRPQPTQGG---N----------NGAIKEW----------A----QC---G-----
------------------------G-------------QG--F-------------QGASA--CA-----S----------GL-------VC--------
K-DWN-P--------YYS-------Q-----CIKSEGGANAPSA------------P--Q---APSSP-----------------------Q--------
---V-----PSSPQ-----------------------------APSTPQAPS----TPQAPSTP-QAPS-SPQAPS--------APAASA----------
-------PAA--EP---------VVVAP--S----------------------------------------------------ENEPAEKTYTLETF---
----IAF---LEKN-------AGSESAAKIRRMIEALQ----------
>PC_03ZSUV
----------------------------------------------------------------------------------------------------
----------------------------------------------------------------------------------------------------
-----------------------------------------------------MKTA-A-------------A----LSAIIALANAH-ATWQ-------
-----------------------------Q---LWK---N-G----------------------------------------------------------
----------------------------------------------------------------------------------------E---DL-----E
STCA--RLPST-----------------------------------------NS--------PIE-------------------------------DY--
------T------------STA-------------LQC-------------NV-KPA-------------------------------------------
----------------------------A--AA-G-----KCSF--------------------EAGD----TV----------------------TIEM
HQ-------------Q-----------------------TNSRD---------------------------------------CK---------------
TEGIG---GAHW--G----------P--V------------------M--------AYMG-KVED----AAS----------------------------
----------------------------------------------------------------A-D-GSG-EF----FKV--YE------N--------
-----------GW-------AKA-----------------------------P-----------------------------------------------
------------------------------------------GSSQGDAD--FWGTKDL---------------------------------------NY
N-------CGKL-DFKI--------PS-----DIAP------------------------------------------G--D---------YL--L----
--RAE--AV-A-------------------------------LHA----ASS------------------------------------------------
----------------------------------------------------------------------------------------------AGGAQ-
---------------------------------------------------------HYV-----------------------TC--------YQL----
------------------------------------TVTGS-GT-L---------------------------------------TPKGVKF--------
-P--EA-YS---------------------------------------------------------KTGP--GL-----------G-F----S-------
-IHAP-----------------------------------------------------L--DA-----Y------PM----PG-----------------
--P-E-L-----------------------------------------IA--SGTK-STPQLLTFGTITGAP--AAGN---GSPK---------------
-----P--ASSSKV-----------AAPASSTAAIA----------------------------PAT-SS-AAIAPASSS--------------------
--------------------V-----------------IAGAV--TTPVANST--------------------------------VAPT-----------
----------------------------------------P-----SA---APVVPSSVPAL----TPP-VMSSN-----------------------FS
MT-LAPA--P--------------------ST----LA----TSTRPQPTQGG---N----------NGAIKEW----------A----QC---G-----
------------------------G-------------QG--F-------------QGASA--CA-----S----------GL-------VC--------
K-DWN-P--------YYS-------Q-----CIKSEGGANAPSA------------P--Q---APSSP-----------------------Q--------
---V-----PSSPQ-----------------------------APSTPQAPS----TPQAPSTP-QVPS-SPQAPS--------APAASA----------
-------PAA--EP---------VVVAP--S----------------------------------------------------ENEPAEKTYTLETF---
----IAF---LEKN-------AGSESAAKIRRMIEALQ----------
>PC_03KZP9
----------------------------------------------------------------------------------------------------
----------------------------------------------------------------------------------------------------
-----------------------------------------------------MKTV-A-------------T----LAALAALANAH-ATWQ-------
-----------------------------Q---LWQ---N-G----------------------------------------------------------
----------------------------------------------------------------------------------------K---DL-----E
STCA--RLPTT-----------------------------------------NS--------PVE-------------------------------DY--
------T------------SNA-------------LQC-------------NV-SPS-------------------------------------------
----------------------------P--AK-G-----KCAF--------------------AAGD----EV----------------------TIEM
HQ-------------Q-----------------------QNDRN---------------------------------------CE---------------
NQAIG---GAHW--G----------P--V------------------L--------AYMS-KVED----SAS----------------------------
----------------------------------------------------------------A-D-GSS-EF----FKV--YE------N--------
-----------TW-------AKN-----------------------------P-----------------------------------------------
------------------------------------------KASQGDED--FWGTKDL---------------------------------------NY
N-------CGKL-SFKI--------PE-----GLAA------------------------------------------G--D---------YL--L----
--RAE--AI-A-------------------------------LHA----ASS------------------------------------------------
----------------------------------------------------------------------------------------------AGGAQ-
---------------------------------------------------------HYM-----------------------TC--------YQL----
------------------------------------TVTGS-GT-L---------------------------------------VPKGVKF--------
-P--EA-YT---------------------------------------------------------KTGP--GL-----------G-F----S-------
-IHAN-----------------------------------------------------L--DS-----Y------PA----PG-----------------
--P-K-L-----------------------------------------IA--GGTE-AKPQLLTFGKIAGVPDATAPA---GDE----------------
------TPAGDETPA-S------SVASVI-------------------AS------------STPVA-SS-AVVEAKPS--------------------S
AA--------H-----------------------------------------------------------------------------------------
-----------------S--AAPAEATPTP---------------------VVVPPYSVGNS----TSS-IIPGTV-----------------S------
---SSPVAAP--------------------TT----MM----TTVRPSPTASP--------------SCPVKEY----------Y----QC---G-----
------------------------G-------------IN--Y-------------RGSTQ--CA-----E----------GL-------EC--------
K-QWN-P--------YYF-------Q-----CLKPDANQPGPSK-GPQ-----PTQP--S------QP-----------------------AASYEAD--
------------------------------------------------------------------LPSPA------APKPSAEPSSVTPEAAKP-----
------------SQ---------PATNSSTP----------------------------------------------------AEGAGEKKYTLETF---
----ITF---LEKE-------AGSASAAKIRRMIEALM----------
>PC_046PLM
----------------------------------------------------------------------------------------------------
----------------------------------------------------------------------------------------------------
-----------------------------------------------------MKSSTF-----G--------M-LALAAAAKMVDAH-ATVF-------
-----------------------------A---VWI---N-GEDQG---------------LGN------------------------------------
----------------------------S----------------------------------------------------------------------A
SGYI--RSPPS-----------------------------------------NS--------PVK-------------------------------DV--
------T------------STD-------------ITC-------------NVNG-D-------------------------------------------
----------------------------Q--AAAK-----TLSV--------------------KGGD----VV----------------------TFEW
HH--------------------------------------DSRD---------------------------------------AS---------------
DDIIA---SSHK--G----------P--V------------------M--------VYMA-PTTA-----------------------------------
----------------------------------------------------------------G-S-SGK-NW----VKI--AE------D--------
-----------GY-------SD------------------------------------------------------------------------------
-------------------------------------------------G--TWAVDTLIA---------------------------------------
N-------RGKH-NITV--------PD------VPA------------------------------------------G--D---------YL--F----
--RPE--II-A-------------------------------LHE----AN-------------------------------------------------
---------------------------------------------------------------------------------------------TEGGAQ-
---------------------------------------------------------FYM-----------------------EC--------VQF----
------------------------------------KVTSDG-----AN----------------------------------TLPD-GVSL--------
-P--GA-YS---------------------------------------------------------ATDP--GI-----------L-F----N-------
-MYG-------------------------------------------------S----F--DS-----Y------PI----PG-----------------
--P-S-V-----------------------------------------WD--GTSS-GSASSSSSSS--------SS-----------------------
------SSSAAAAVV-A--TSSSSSSA-------------------SIEA----------VTTKGAVAAV------------------------------
------------S---------------------------------------------T----------------------------AAAV---------
-------A-------PTT----TTAAPTTFATAVA----------S----TKKAT--ACRNK----TKS-SSASA------AA------S---AVAETTS
STAAAVAVET---------------------TAAA-----------AASSSSSASSA----------SGTAGKY----------E----RC---G-----
------------------------G-------------QG--W-------------TGATT--CV---D------------G-------WTC--------
K-QWN-P--------YYS-------Q-----CVESA----------------------------------------------------------------
----------------------------------------------------------------------------------------------------
----------------------------------------------------------------------------------------------------
------------------------------------------------
>PC_01U4E6
----------------------------------------------------------------------------------------------------
----------------------------------------------------------------------------------------------------
-----------------------------------------------------MKSSTF-----G--------M-LALAAAAKMVDAH-ATVF-------
-----------------------------A---VWI---N-GEDQG---------------LGN------------------------------------
----------------------------S----------------------------------------------------------------------A
SGYI--RSPPS-----------------------------------------NS--------PVK-------------------------------DV--
------T------------STD-------------ITC-------------NVNG-D-------------------------------------------
----------------------------Q--AAAK-----TLSV--------------------KGGD----VV----------------------TFEW
HH--------------------------------------DSRD---------------------------------------AS---------------
DDIIA---SSHK--G----------P--V------------------M--------VYMA-PTTA-----------------------------------
----------------------------------------------------------------G-S-SGK-NW----VKI--AE------D--------
-----------GY-------SD------------------------------------------------------------------------------
-------------------------------------------------G--TWAVDTLIA---------------------------------------
N-------RGKH-NITV--------PD------VPA------------------------------------------G--D---------YL--F----
--RPE--II-A-------------------------------LHE----AN-------------------------------------------------
---------------------------------------------------------------------------------------------TEGGAQ-
---------------------------------------------------------FYM-----------------------EC--------VQF----
------------------------------------KVTSDG-----AN----------------------------------TLPD-GVSL--------
-P--GA-YS---------------------------------------------------------ATDP--GI-----------L-F----N-------
-MYG-------------------------------------------------S----F--DS-----Y------PI----PG-----------------
--P-S-V-----------------------------------------WD--GTSS-GSASSSSSSS--------SS-----------------------
------SSSAAAAVV-A--TSSSSSSA-------------------SIEA----------VTTKGAVAAV------------------------------
------------S---------------------------------------------T---------------------------TAAAV---------
-------A-------PTT----TTAAPTTFATAVA----------S----TKKAT--ACRNK----TKS-SSASA------AA------S---AVAETTS
STAAAVETTA---------------------AA--------------AAAASSASSA----------SGTAGKY----------E----RC---G-----
------------------------G-------------QG--W-------------TGATT--CV---D------------G-------WTC--------
K-QWN-P--------YYS-------Q-----CVESA----------------------------------------------------------------
----------------------------------------------------------------------------------------------------
----------------------------------------------------------------------------------------------------
------------------------------------------------
>PC_061L7E
----------------------------------------------------------------------------------------------------
----------------------------------------------------------------------------------------------------
-----------------------------------------------------MKSSTF-----G--------M-LALAAAAKMVDAH-TTVF-------
-----------------------------A---VWI---N-GEDQG---------------LGN------------------------------------
----------------------------S----------------------------------------------------------------------A
SGYI--RSPPS-----------------------------------------NS--------PVK-------------------------------DV--
------T------------STD-------------ITC-------------NVNG-D-------------------------------------------
----------------------------Q--AAAK-----TLSV--------------------KGGD----VV----------------------TFEW
HH--------------------------------------DSRD---------------------------------------AS---------------
DDIIA---SSHK--G----------P--V------------------M--------VYMA-PTTA-----------------------------------
----------------------------------------------------------------G-S-SGK-NW----VKI--AE------D--------
-----------GY-------SD------------------------------------------------------------------------------
-------------------------------------------------G--TWAVDTLIA---------------------------------------
N-------SGKH-NITV--------PD------VPA------------------------------------------G--D---------YL--F----
--RPE--II-A-------------------------------LHE----AN-------------------------------------------------
---------------------------------------------------------------------------------------------NEGGAQ-
---------------------------------------------------------FYM-----------------------EC--------VQF----
------------------------------------KVTSDG-----AN----------------------------------TLPE-GVSL--------
-P--GA-YS---------------------------------------------------------ATDA--GI-----------L-F----N-------
-MYG-------------------------------------------------S----F--DS-----Y------PI----PG-----------------
--P-S-V-----------------------------------------WD--GTSS-GSSSSASSSS---------S-----------------------
--------SAAAAVV-A----TSSSSS-------------------SIEA----------VTTKGAVAAV------------------------------
------------S---------------------------------------------T---------------------------AAA-V---------
-------A--------PT----TTAAPTTFATAVA----------S----TKKAT--ACRNK----TKS-SAQASAA--ATTA------A---AVAETTS
STAAAVAVET---------------------TAAA-----------AAASSSSSSAS----------SGTAGKY----------E----RC---G-----
------------------------G-------------QG--W-------------TGATT--CV---D------------G-------WTC--------
K-QWN-P--------YYY-------Q-----CVESA----------------------------------------------------------------
----------------------------------------------------------------------------------------------------
----------------------------------------------------------------------------------------------------
------------------------------------------------
>PC_05W2J0
----------------------------------------------------------------------------------------------------
----------------------------------------------------------------------------------------------------
-----------------------------------------------------MKSSTF-----G--------M-LALAAAAKMVDAH-ATVF-------
-----------------------------A---VWI---N-GEDQG---------------LGN------------------------------------
----------------------------S----------------------------------------------------------------------A
SGYI--RSPPS-----------------------------------------NS--------PVK-------------------------------DV--
------T------------STD-------------ITC-------------NVNG-D-------------------------------------------
----------------------------Q--AAAK-----TLSV--------------------KGGD----VV----------------------TFEW
HH--------------------------------------DSRD---------------------------------------AS---------------
DDIIA---SSHK--G----------P--V------------------M--------VYMA-PTTA-----------------------------------
----------------------------------------------------------------G-S-SGK-NW----VKI--AE------D--------
-----------GY-------SD------------------------------------------------------------------------------
-------------------------------------------------G--TWAVDTLIA---------------------------------------
N-------RGKH-NITV--------PD------VPA------------------------------------------G--D---------YL--F----
--RPE--II-A-------------------------------LHE----AN-------------------------------------------------
---------------------------------------------------------------------------------------------TEGGAQ-
---------------------------------------------------------FYM-----------------------EC--------VQF----
------------------------------------KVTSDG-----AN----------------------------------TLPD-GVSL--------
-P--GA-YS---------------------------------------------------------ATDP--GI-----------L-F----N-------
-MYG-------------------------------------------------S----F--DS-----Y------PI----PG-----------------
--P-S-V-----------------------------------------WD--GTSS-GSASSSSSSS--------SS-----------------------
------SSSAAAAVV-A--TSSSSSSA-------------------SIEA----------VTTKGAVAAV------------------------------
------------S---------------------------------------------T----------------------------AAAV---------
-------A-------PTT----TAAAPTTFATAVA----------S----TKKAT--ACRNK----TKS-SSASA------AA------S---AVAETTS
STAAAVAVET---------------------TAAA-----------AAS---SASSA----------SGTAGKY----------E----RC---G-----
------------------------G-------------QG--W-------------TGATT--CV---D------------G-------WTC--------
K-QWN-P--------YYS-------Q-----CVESA----------------------------------------------------------------
----------------------------------------------------------------------------------------------------
----------------------------------------------------------------------------------------------------
------------------------------------------------
>PC_020X4Q
----------------------------------------------------------------------------------------------------
----------------------------------------------------------------------------------------------------
-----------------------------------------------------MKSSTF-----G--------M-LALAAAAKMVDAH-ATVF-------
-----------------------------A---VWI---N-GEDQG---------------LGN------------------------------------
----------------------------S----------------------------------------------------------------------A
SGYI--RSPPS-----------------------------------------NS--------PVK-------------------------------DV--
------T------------STD-------------ITC-------------NVNG-D-------------------------------------------
----------------------------Q--AAAK-----TLSV--------------------KGGD----VV----------------------TFEW
HH--------------------------------------DSRD---------------------------------------AS---------------
DDIIA---SSHK--G----------P--V------------------M--------VYMA-PTTA-----------------------------------
----------------------------------------------------------------G-S-SGK-NW----VKI--AE------D--------
-----------GY-------SD------------------------------------------------------------------------------
-------------------------------------------------G--TWAVDTLIA---------------------------------------
N-------SGKH-NITV--------PD------VPA------------------------------------------G--D---------YL--F----
--RPE--II-A-------------------------------LHE----AN-------------------------------------------------
---------------------------------------------------------------------------------------------NEGGAQ-
---------------------------------------------------------FYM-----------------------EC--------VQF----
------------------------------------KVTSDG-----AN----------------------------------TLPE-GVSL--------
-P--GA-YS---------------------------------------------------------ATDA--GI-----------L-F----N-------
-MYG-------------------------------------------------S----F--DS-----Y------PI----PG-----------------
--P-S-V-----------------------------------------WD--GTSS-GSSASSSSSA---------S-----------------------
------SSSAAAAVV-A--TSSSSSSS-------------------SIEA----------VTTKGAVAAV------------------------------
------------S---------------------------------------------T---------------------------AAA-V---------
-------A--------PT----TTAAPTTFATAVA----------S----TKKAT--ACRNK----TKS-SAQASAA--ATTA------A---A------
-----VAVET---------------------TAAA-----------AASSSSSSSAS----------SGTAGKY----------E----RC---G-----
------------------------G-------------QG--W-------------TGATT--CV---D------------G-------WTC--------
K-QWN-P--------YYY-------Q-----CVESA----------------------------------------------------------------
----------------------------------------------------------------------------------------------------
----------------------------------------------------------------------------------------------------
------------------------------------------------
>PC_00RERM
----------------------------------------------------------------------------------------------------
----------------------------------------------------------------------------------------------------
-----------------------------------------------------MKSSTF-----G--------M-LALAAAAKMVDAH-TTVF-------
-----------------------------A---VWI---N-GEDQG---------------LGN------------------------------------
----------------------------S----------------------------------------------------------------------A
SGYI--RSPPS-----------------------------------------NS--------PVK-------------------------------DV--
------T------------STD-------------ITC-------------NVNG-D-------------------------------------------
----------------------------Q--AAAK-----TLSV--------------------KGGD----VV----------------------TFEW
HH--------------------------------------DSRD---------------------------------------AS---------------
DDIIA---SSHK--G----------P--V------------------M--------VYMA-PTTA-----------------------------------
----------------------------------------------------------------G-S-SGK-NW----VKI--AE------D--------
-----------GY-------SD------------------------------------------------------------------------------
-------------------------------------------------G--TWAVDTLIA---------------------------------------
N-------SGKH-NITV--------PD------VPA------------------------------------------G--D---------YL--F----
--RPE--II-A-------------------------------LHE----AE-------------------------------------------------
---------------------------------------------------------------------------------------------NEGGAQ-
---------------------------------------------------------FYM-----------------------EC--------VQF----
------------------------------------KVTSDG-----AN----------------------------------TLPD-GVSL--------
-P--GA-YS---------------------------------------------------------ATDP--GI-----------L-F----N-------
-MYG-------------------------------------------------S----F--DS-----Y------PI----PG-----------------
--P-S-V-----------------------------------------WD--GTSS-GSSSSSSSSS---------S-----------------------
------SSSAAAAVV-A--TSSSSSSA-------------------SIEA----------VTTKGAVAAV------------------------------
------------S---------------------------------------------T----------------------------AAAV---------
-------A-------PTT----TTAAPTTFATAVA----------S----TKKAT--ACRNK----TKS-SSAAT------TA------A---AVAETTS
STAAA------------------------------------------TAAASSASSA----------SGTAGKY----------E----RC---G-----
------------------------G-------------QG--W-------------TGATT--CV---D------------G-------WTC--------
K-QWN-P--------YYY-------Q-----CVESA----------------------------------------------------------------
----------------------------------------------------------------------------------------------------
----------------------------------------------------------------------------------------------------
------------------------------------------------
>PC_04COEJ
----------------------------------------------------------------------------------------------------
----------------------------------------------------------------------------------------------------
-----------------------------------------------------MKPSTF-----G--------L-LALAAAAKMVDAH-TTVF-------
-----------------------------A---VWI---N-GEDQG---------------QGN------------------------------------
----------------------------S----------------------------------------------------------------------A
SGYI--RSPPN-----------------------------------------NS--------PVK-------------------------------DV--
------T------------STD-------------MTC-------------NVNG-D-------------------------------------------
----------------------------Q--ATAK-----TLSV--------------------KGGD----VI----------------------TFEW
HH--------------------------------------DSRD---------------------------------------AS---------------
DDIIA---SSHK--G----------P--V------------------M--------VYMA-PTAA-----------------------------------
----------------------------------------------------------------G-S-SGK-NW----VKL--AE------E--------
-----------GY-------SD------------------------------------------------------------------------------
-------------------------------------------------G--TWAVDTLIA---------------------------------------
N-------RGKH-NVTV--------PD------VPA------------------------------------------G--D---------YL--F----
--RPE--II-G-------------------------------LHE----AN-------------------------------------------------
---------------------------------------------------------------------------------------------TKGGAQ-
---------------------------------------------------------FYM-----------------------EC--------VQV----
------------------------------------KVTSDG-----AN----------------------------------TLPE-GVSL--------
-P--GA-YS---------------------------------------------------------ATDP--GI-----------L-F----N-------
-MYG-------------------------------------------------S----F--DS-----Y------PI----PG-----------------
--P-A-V-----------------------------------------WD--GTSS-GSSSSSSSSE--------AV-----------------------
------T---------------------------------------------------------------------------------------------
----------------------------------------------------------T---------------------------KAAVA---------
-------V-------EPT----TTAAPTTFATAVA----------S----TKKSKATACKSK----TSS-ISAAAET--EPTT------A----AAEIEP
T-TAAAETEP---------------------T-TAP---------APAPAPASSSST----------SGSAGKY----------E----QC---G-----
------------------------G-------------MT--W-------------TGATT--CV---D------------G-------WTC--------
K-QWN-P--------YYS-------Q-----CVASA----------------------------------------------------------------
----------------------------------------------------------------------------------------------------
----------------------------------------------------------------------------------------------------
------------------------------------------------
>PC_052AL2
----------------------------------------------------------------------------------------------------
----------------------------------------------------------------------------------------------------
-----------------------------------------------------MKSSTF-----G--------M-LALAAAAKMVDAH-ATVF-------
-----------------------------A---VWI---N-GEDQG---------------LGN------------------------------------
----------------------------S----------------------------------------------------------------------A
SGYI--RSPPS-----------------------------------------NS--------PVK-------------------------------DV--
------T------------STD-------------ITC-------------NVNG-D-------------------------------------------
----------------------------Q--AAAK-----TLSV--------------------KGGD----VV----------------------TFEW
HH--------------------------------------DSRD---------------------------------------AS---------------
DDIIA---SSHK--G----------P--V------------------M--------VYMA-PTTA-----------------------------------
----------------------------------------------------------------G-S-SGK-NW----VKI--AE------D--------
-----------GY-------SD------------------------------------------------------------------------------
-------------------------------------------------G--TWAVDTLIA---------------------------------------
N-------SGKH-NITV--------PD------VPA------------------------------------------G--D---------YL--F----
--RPE--II-A-------------------------------LHE----AN-------------------------------------------------
---------------------------------------------------------------------------------------------NEGGAQ-
---------------------------------------------------------FYM-----------------------EC--------VQF----
------------------------------------KVTSDG-----AN----------------------------------TLPE-GVSL--------
-P--GA-YS---------------------------------------------------------ATDA--GI-----------L-F----N-------
-MYG-------------------------------------------------S----F--DS-----Y------PI----PG-----------------
--P-S-V-----------------------------------------WD--GTSS-GSSASSSSSA---------S-----------------------
------SSSAAAAVV-A--TSSSSSSS-------------------SIEA----------TKSSAQASAA------------------------------
------------A---------------------------------------------T---------------------------TAA-----------
-----------------------------------------------------------------------AVAETT--SSTA------A---A------
-----VAVET---------------------TAAAA---------ASSSSSSSSSAS----------SGTAGKY----------E----RC---G-----
------------------------G-------------QG--W-------------TGATT--CV---D------------G-------WTC--------
K-QWN-P--------YYY-------Q-----CVESA----------------------------------------------------------------
----------------------------------------------------------------------------------------------------
----------------------------------------------------------------------------------------------------
------------------------------------------------
>PC_02CEKL
----------------------------------------------------------------------------------------------------
----------------------------------------------------------------------------------------------------
------------------------------------------------------MKTSF-----G--------L-LALAAAAKLVNAH-ATVF-------
-----------------------------A---VWI---N-DEDQG---------------LGN------------------------------------
----------------------------T----------------------------------------------------------------------A
DGYI--RSPPN-----------------------------------------NS--------PVT-------------------------------DV--
------T------------SKD-------------MTC-------------NVNG-A-------------------------------------------
----------------------------T--AAAK-----TLDV--------------------KAGD----KI----------------------TFEW
HH--------------------------------------NSRD---------------------------------------AS---------------
DDIIA---SSHL--G----------P--V------------------M--------VYMA-PTEK-----------------------------------
----------------------------------------------------------------G-S-AGS-GW----VKI--AE------D--------
-----------GY---------S-----------------------------------------------------------------------------
------------------------------------------------NG--KWAVDTLIA---------------------------------------
N-------RGKH-SITV--------PD------VPA------------------------------------------G--E---------YL--F----
--RPE--II-A-------------------------------LHE----GN-------------------------------------------------
---------------------------------------------------------------------------------------------REGGAQ-
---------------------------------------------------------LYM-----------------------EC--------VQV----
------------------------------------KVTSDG-----SK----------------------------------TLPE-GVSI--------
-P--GT-YT---------------------------------------------------------ATDP--GI-----------L-F----D-------
-IYN-------------------------------------------------S----F--DS-----Y------PI----PG-----------------
--P-A-V-----------------------------------------WD--GSSS-GSSSGSSKTT--------AA-----------------------
------AP------------------AAT--SAT-SA-SST--K-----------------------APA------------------------------
------------TTA-APVQ------------------TES-AKP----------APST-----------------------------------------
-----------------T----QAAAPTTLVTS-----------------------------------------------------------------AK
PTA----TA---------------------TAGAGD---------SGSGSCSATAPA----------TGVVKMY----------A----QC---G-----
------------------------G-------------MN--Y-------------SGSTT--CE---S------------G-------LTC--------
K-QWN-P--------YYH-------Q-----CVKA-----------------------------------------------------------------
----------------------------------------------------------------------------------------------------
----------------------------------------------------------------------------------------------------
------------------------------------------------
>PC_01K3Z8
----------------------------------------------------------------------------------------------------
----------------------------------------------------------------------------------------------------
------------------------------------------------------MKTSF-----G--------L-LALAAAAKLVNAH-ATVF-------
-----------------------------A---VWI---N-DEDQG---------------LGN------------------------------------
----------------------------T----------------------------------------------------------------------A
DGYI--RSPPN-----------------------------------------NS--------PVT-------------------------------DV--
------T------------SKD-------------MTC-------------NVNG-A-------------------------------------------
----------------------------T--AAAK-----TLDV--------------------KAGD----KI----------------------TFEW
HH--------------------------------------NSRD---------------------------------------AS---------------
DDIIA---SSHL--G----------P--V------------------M--------VYMA-PTEK-----------------------------------
----------------------------------------------------------------G-S-AGS-GW----VKI--AE------D--------
-----------GY---------S-----------------------------------------------------------------------------
------------------------------------------------NG--KWAVDTLIA---------------------------------------
N-------RGKH-SITV--------PD------VPA------------------------------------------G--E---------YL--F----
--RPE--II-A-------------------------------LHE----GN-------------------------------------------------
---------------------------------------------------------------------------------------------REGGAQ-
---------------------------------------------------------LYM-----------------------EC--------VQV----
------------------------------------KVTSDG-----SK----------------------------------TLPE-GVSI--------
-P--GT-YT---------------------------------------------------------ATDP--GI-----------L-F----D-------
-IYN-------------------------------------------------S----F--DS-----Y------PI----PG-----------------
--P-A-V-----------------------------------------WD--GSSS-GSSSGSSKTT--------AA-----------------------
------AP------------------AAT--SAA-SA-SST--K-----------------------APA------------------------------
------------TTA-APVQ------------------TES-AKP----------ATST-----------------------------------------
-----------------T----QAAAPTTLVTS-----------------------------------------------------------------AK
PTA----TA---------------------TAGAGD---------SGSGSCSATAPA----------TGVVKMY----------A----QC---G-----
------------------------G-------------MN--Y-------------SGSTT--CE---S------------G-------LTC--------
K-QWN-P--------YYH-------Q-----CVKA-----------------------------------------------------------------
----------------------------------------------------------------------------------------------------
----------------------------------------------------------------------------------------------------
------------------------------------------------
>PC_04I3Z7
----------------------------------------------------------------------------------------------------
----------------------------------------------------------------------------------------------------
-------------------------------------------------------MKFS-----S--------V-LALAASAKLVASH-ATVF-------
-----------------------------A---VWI---N-DEDQG---------------LGN------------------------------------
----------------------------T----------------------------------------------------------------------A
DGYI--RTPPN-----------------------------------------NS--------PVT-------------------------------DV--
------T------------STD-------------LTC-------------NVNG-D-------------------------------------------
----------------------------Q--AAAK-----TLEV--------------------AAGD----KI----------------------TFEW
HH--------------------------------------NSRD---------------------------------------SS---------------
DDIIA---DSHK--G----------P--V------------------L--------VYMA-PTEA-----------------------------------
----------------------------------------------------------------G-S-AGK-NW----VKI--YE------D--------
-----------GY---------N-----------------------------------------------------------------------------
------------------------------------------------DG--TWAVDTLIA---------------------------------------
N-------KGKH-SVTV--------PD------VPA------------------------------------------G--N---------YL--F----
--RPE--II-A-------------------------------LHE----GN-------------------------------------------------
---------------------------------------------------------------------------------------------REGGAQ-
---------------------------------------------------------LYM-----------------------EC--------VQF----
------------------------------------KVTSDG-----TT----------------------------------QLPE-GVSL--------
-P--GA-YT---------------------------------------------------------ATDE--GI-----------L-F----D-------
-IYS-------------------------------------------------S----F--DS-----Y------PI----PG-----------------
--P-A-V-----------------------------------------WD--GASS-GSGSSGSGSS--------SS-----------------------
------AAATSS-------------AEKT--ATS------------------------------------------------------------------
--------------------------------------------------TTA--AATT-TAVAT-----------------------------------
-----------------------STSSATQ----V-----Q----P----TSVATFTTS---------------------------------------VR
PTT----SAA-P-----------T------TS---A---------PTSSAAPTGGTG----------TGSIQIY----------Q----QC---G-----
------------------------G-------------MN--Y-------------KGATG--CA---S------------G-------LTC--------
K-QWN-P--------YYH-------Q-----CVQA-----------------------------------------------------------------
----------------------------------------------------------------------------------------------------
----------------------------------------------------------------------------------------------------
------------------------------------------------
>PC_06GDCD
----------------------------------------------------------------------------------------------------
----------------------------------------------------------------------------------------------------
-------------------------------------------------------MKTF-----G--------L-LALAASAKLVSAH-TTVM-------
-----------------------------A---AWV---N-DEDQG---------------LGN------------------------------------
----------------------------G----------------------------------------------------------------------E
DGYI--RTPPS-----------------------------------------NS--------PVT-------------------------------DV--
------T------------STD-------------MTC-------------NVNG-D-------------------------------------------
----------------------------Q--AASK-----YIKA--------------------AGGD----KL----------------------TFEW
HH--------------------------------------NSRD---------------------------------------AS---------------
DDIID---LSHK--G----------P--V------------------M--------VYMA-PTEK-----------------------------------
----------------------------------------------------------------G-S-AGN-GW----VKI--AE------D--------
-----------GY---------A-----------------------------------------------------------------------------
------------------------------------------------DG--TWAVETLVA---------------------------------------
N-------DGKH-SVTV--------PD------VPA------------------------------------------G--K---------YL--F----
--RPE--LI-G-------------------------------LHE----GT-------------------------------------------------
---------------------------------------------------------------------------------------------REGGAQ-
---------------------------------------------------------FYM-----------------------EC--------VQV----
------------------------------------EITSSG-----SK----------------------------------TLPE-GVSI--------
-P--GA-YK---------------------------------------------------------ADDE--GV-----------L-F----D-------
-IYN-------------------------------------------------D----F--DS-----Y------PI----PG-----------------
--P-A-V-----------------------------------------WD--GASS-GSSSGSGSSA--------KE-----------------------
------ASATSS-AA-P--TS---SVAP----------TSS-------AT----------A-P----AGT------------------------------
------------TTV-PTIPT-------------------------------------------------------------------------------
---------------------------------------------------AAPTFTTS---------------------------------------VR
PTS----TVV-P-----------S------SSTTAP---------AQP---SSSSGT----------GGPGQLW----------G----QC---G-----
------------------------G-------------LN--F-------------KKATG--CA---P------------G-------LTC--------
K-QFN-P--------YYH-------Q-----CIKE-----------------------------------------------------------------
----------------------------------------------------------------------------------------------------
----------------------------------------------------------------------------------------------------
------------------------------------------------
>PC_044SW1
----------------------------------------------------------------------------------------------------
----------------------------------------------------------------------------------------------------
-----------------------------------------------------MKSSTF-----G--------M-LALAAAAKMVDAH-ATVF-------
-----------------------------A---VWI---N-GEDQG---------------LGN------------------------------------
----------------------------S----------------------------------------------------------------------A
SGYI--RSPPS-----------------------------------------NS--------PVK-------------------------------DV--
------T------------STD-------------ITC-------------NVNG-D-------------------------------------------
----------------------------Q--AAAK-----TLSV--------------------KGGD----VV----------------------TFEW
HH--------------------------------------DSRD---------------------------------------AS---------------
DDIIA---SSHK--G----------P--V------------------M--------VYMA-PTTA-----------------------------------
----------------------------------------------------------------G-S-SGK-NW----VKI--AE------D--------
-----------GY-------SD------------------------------------------------------------------------------
-------------------------------------------------G--TWAVDTLIA---------------------------------------
N-------SGKH-NITV--------PD------VPA------------------------------------------G--D---------YL--F----
--RPE--II-A-------------------------------LHE----AN-------------------------------------------------
---------------------------------------------------------------------------------------------NEGGAQ-
---------------------------------------------------------FYM-----------------------EC--------VQF----
------------------------------------KVTSDG-----AN----------------------------------TLPE-GVSL--------
-P--GA-YS---------------------------------------------------------ATDA--GI-----------L-F----N-------
-MYG-------------------------------------------------S----F--DS-----Y------PI----PG-----------------
--P-S-V-----------------------------------------WD--GTSS-GSSSASSSSA---------S-----------------------
------SSSAAAAVV-A--TSSSSSSS-------------------SIEA----------TKSSAQASAA------------------------------
------------A---------------------------------------------T---------------------------TAA-----------
---------------------------------------------------------------------------------------------A------
-----VAVET---------------------TAAAA---------TASSSSSSSSAS----------SGTAGKY----------E----RC---G-----
------------------------G-------------QG--W-------------TGATT--CV---D------------G-------WTC--------
K-QWN-P--------YYY-------Q-----CVESA----------------------------------------------------------------
----------------------------------------------------------------------------------------------------
----------------------------------------------------------------------------------------------------
------------------------------------------------
>PC_052NGL
----------------------------------------------------------------------------------------------------
----------------------------------------------------------------------------------------------------
-----------------------------------------------------MKSSTF-----G--------M-LALAAAAKMV---------------
---------------------------------------------------------------D------------------------------------
----------------------------A----------------------------------------------------------------------H
ATLF--ASPPS-----------------------------------------NS--------PVK-------------------------------DV--
------T------------STD-------------ITC-------------NV-NGD-------------------------------------------
----------------------------Q--ATAK-----TLSV--------------------KGGD----KV----------------------TFEW
HH--------------------------------------SSRD---------------------------------------SS---------------
DDIID---STHK--G----------P--V------------------M--------VYMA-PTDA-----------------------------------
----------------------------------------------------------------G-S-SGK-NW----VKI--AE------Y--------
-----------GY-------PD------------------------------------------------------------------------------
-------------------------------------------------G--TWAVDTLIA---------------------------------------
N-------RGKH-SITV--------PD-----VP-A------------------------------------------G--D---------YL--F----
--RPA--II-A-------------------------------LHE----GENQ-----------------------------------------------
-----------------------------------------------------------------------------------------------GGAQ-
---------------------------------------------------------FYM-----------------------EC--------VQF----
------------------------------------KVTSDG-----AN----------------------------------TLPE-GVSL--------
-P--GA-YS---------------------------------------------------------ATDP--GI-----------L-F----N-------
-LYT-----------------------------------------------------SF--DS-----Y------PI----PG-----------------
--P-S-V-----------------------------------------WD--GSGS-GSSSSGSSST--------AA-----------------------
------AVASTSSSV-------------------SL-------E----AV----------TTKAAVAAPA------------------------------
------------STT-T-----------------------T--------AVAS--T--------------------------------------------
-----------KKSKATT----C---RSKSSAKSS------------A------A-------------------------STA------A---AVETT--
-AAVA------------------P------AASSS-------------------SSS----------SGIAGKY----------Q----RC---G-----
------------------------G-------------LN--W-------------TGATT--CV---E------------G-------WTC--------
K-QWN-P--------YYY-------Q-----CVESA----------------------------------------------------------------
----------------------------------------------------------------------------------------------------
----------------------------------------------------------------------------------------------------
------------------------------------------------
>PC_013NIU
----------------------------------------------------------------------------------------------------
----------------------------------------------------------------------------------------------------
------------------------------------------------------MKSTF-----G--------I-LALAATAKLVSAH-ATVF-------
-----------------------------A---VWI---N-DVDQG---------------LGN------------------------------------
----------------------------S----------------------------------------------------------------------A
SGYI--RSPPN-----------------------------------------NS--------PIT-------------------------------DV--
------T------------STD-------------MTC-------------NVNG-N-------------------------------------------
----------------------------V--ATAK-----TLSV--------------------AAGD----KF----------------------TFEW
HH--------------------------------------NSRD---------------------------------------SS---------------
DDIIA---SSHL--G----------P--V------------------M--------VYMA-PTEK-----------------------------------
----------------------------------------------------------------G-S-AGS-GW----VKI--AE------D--------
-----------GY---------S-----------------------------------------------------------------------------
------------------------------------------------SG--TWAVDTLIK---------------------------------------
N-------RGKH-SITV--------PD------VPA------------------------------------------G--D---------YL--F----
--RPE--II-A-------------------------------LHE----GN-------------------------------------------------
---------------------------------------------------------------------------------------------RQGGAQ-
---------------------------------------------------------FYM-----------------------EC--------VQV----
------------------------------------KVTSDG-----SK----------------------------------TLPA-GVSL--------
-P--GA-YS---------------------------------------------------------ATDP--GI-----------L-F----D-------
-LYN-------------------------------------------------S----F--SS-----Y------TI----PG-----------------
--P-A-V-----------------------------------------WD--GTSS-GSSSSSSSSS--------TT-----------------------
------SKAA----T---------ATATT--SAA-TA-PAT--A--------------------------------------------------------
--------------T-AT------------------------AI--------------------------------------------------------
------------------------TSSTTAATVAP-----T-------------GFTTS-----------------------------------------
-------------------------------VRPPT---------TSTTTTAVSGSS----------TGAVKIY----------Q----QC---G-----
------------------------G-------------IN--H-------------TGSTS--CE---S------------G-------LVC--------
K-QWN-P--------YYY-------Q-----CIAA-----------------------------------------------------------------
----------------------------------------------------------------------------------------------------
----------------------------------------------------------------------------------------------------
------------------------------------------------
>PC_05SRPI
----------------------------------------------------------------------------------------------------
----------------------------------------------------------------------------------------------------
------------------------------------------------------MKSTF-----G--------L-LALAAAAKLVNAH-ATVY-------
-----------------------------A---VWI---N-DVDQG---------------LGN------------------------------------
----------------------------S----------------------------------------------------------------------A
DGYI--RSPPN-----------------------------------------NS--------PIT-------------------------------DV--
------T------------STD-------------MTC-------------NVNG-K-------------------------------------------
----------------------------N--AVAK-----TLSV--------------------KAGD----KV----------------------TFEW
HH--------------------------------------NSRD---------------------------------------AS---------------
DDIIA---SSHL--G----------P--V------------------M--------VYMA-PTEK-----------------------------------
----------------------------------------------------------------G-T-AGN-GW----VKI--AE------D--------
-----------GY---------S-----------------------------------------------------------------------------
------------------------------------------------NG--KWAVDTLIA---------------------------------------
N-------KGKH-SITV--------PD------VPA------------------------------------------G--N---------YL--F----
--RPE--II-A-------------------------------LHE----GN-------------------------------------------------
---------------------------------------------------------------------------------------------REGGAQ-
---------------------------------------------------------LYM-----------------------EC--------VQV----
------------------------------------KVTSDG-----TK----------------------------------TLPE-GVSI--------
-P--GV-YT---------------------------------------------------------ATDP--GI-----------L-F----N-------
-IYT-------------------------------------------------S----F--TS-----Y------PI----PG-----------------
--P-A-V-----------------------------------------WD--GSSS-GSSSGSSTA----------------------------------
-------------------------PATT---AA-PA-TSV--S---T----------------------------------------------------
-----------------QQ---------------------A-AVE----------TSS------------------------------------------
----------------TS----TYVAPTTFAT------------------------------------------------------------------AT
KPT----TT--------------A------AAPAAS---------ASNSSSSGSGST----------SGSIKIW----------Q----QC---G-----
------------------------G-------------LN--Y-------------SGATA--CE---S------------G-------LVC--------
K-QWN-P--------YYH-------Q-----CIKA-----------------------------------------------------------------
----------------------------------------------------------------------------------------------------
----------------------------------------------------------------------------------------------------
------------------------------------------------
>PC_03LZ5A
----------------------------------------------------------------------------------------------------
----------------------------------------------------------------------------------------------------
------------------------------------------------------MKSTF-----G--------I-LALAATAKLVSAH-ATVF-------
-----------------------------A---VWI---N-DVDQG---------------LGN------------------------------------
----------------------------S----------------------------------------------------------------------A
SGYI--RSPPN-----------------------------------------NS--------PIT-------------------------------DV--
------T------------STD-------------MTC-------------NVNG-N-------------------------------------------
----------------------------V--ATAK-----TLSV--------------------AAGD----KI----------------------TFEW
HH--------------------------------------NSRD---------------------------------------SS---------------
DDIIA---SSHL--G----------P--V------------------M--------VYMA-PTEK-----------------------------------
----------------------------------------------------------------G-S-AGS-GW----VKI--AE------D--------
-----------GY---------S-----------------------------------------------------------------------------
------------------------------------------------SG--TWAVDTLIK---------------------------------------
N-------RGKH-SITV--------PD------VPA------------------------------------------G--D---------YL--F----
--RPE--II-A-------------------------------LHE----GN-------------------------------------------------
---------------------------------------------------------------------------------------------RQGGAQ-
---------------------------------------------------------FYM-----------------------EC--------VQV----
------------------------------------KVTSDG-----SK----------------------------------TLPA-GVSL--------
-P--GA-YS---------------------------------------------------------ATDP--GI-----------L-F----D-------
-LYN-------------------------------------------------S----F--SS-----Y------TI----PG-----------------
--P-A-V-----------------------------------------WD--GTSS-GSSSS----S--------TT-----------------------
------SKAA----T---------ATATT--SAA-TA-PAT--A--------------------------------------------------------
--------------T-AT------------------------AI--------------------------------------------------------
------------------------TSSTTAATVAP-----T-------------GFTTS-----------------------------------------
-------------------------------VRPPT---------TSTTTTAVSGSS----------TGAVKIY----------Q----QC---G-----
------------------------G-------------IN--H-------------TGSTS--CE---S------------G-------LVC--------
K-QWN-P--------YYY-------Q-----CIAA-----------------------------------------------------------------
----------------------------------------------------------------------------------------------------
----------------------------------------------------------------------------------------------------
------------------------------------------------
>PC_02YWXN
----------------------------------------------------------------------------------------------------
----------------------------------------------------------------------------------------------------
----------------------------------------------------M-----------------LAQVAIGLLSVASSVLAHGF----------
-----------------AV----------E---LT-V--S-N----------------------------------------------------------
-------------------PPA-TYTAFDPY-QD--------------------------------VYKN--------------------------PV-P
DRIT--RKIP------------------G-----------------N-G-------------PVE-D---I---------------TS-------MDI--
------------------------------------QC-------------NG-----------------------------------------------
-------------------------GG-T-APAAL----I-GTA--------------------AAGS----NI----------------------GF--
---------NWTAQW------------------------------P----------------------------SS-------------------H----
-----------M--G----------P--VI--------------------------TYMA-KAPS---------------------DIT-----------
----------------KW----------------TP-GT------------------------------DK-VW----FKI--D----------------
---------EAGL------------------V---------------------N----------------------------------------------
------------------------------------------------G---KWAGTD----------------------I-LL-----------E--Q-
NG--------LW-TVKV--------PE-----NLQP------------------------------------------G-----------QYL---I---
--RHE--II----------------------------AL----HA-------------------------------------------------------
-----------------------------------------------------------------------------------------AG--SYPG---
-------------------------------------------------------AQFY---P--------------------AC---------------
-------------HQF-EI-TGS----------------------G-T-------------A-------L--P-----------DDADLVAF--------
-P--GA-YTPET-P----------------------------------------------------------G--------------------V--VYN-
-PYNGQ------------------------------------------------------------TTYP--------I--PG-----------------
--P-K---------------------------------------V---WN--GSGS-GSGNGGSGAS--SAV---AAPS-STV--AA-------------
-----------SST------AAAP-S-SAAEATS-------------------------------------------------------------VATEA
PS----------SQ--VPEAP-SSSA-----------EVPVSS---T--EV-----------PAS------------------------------S----
------------T-A-A--------PVSS------------------------SAAPVSTT---------------V-A----------------VP-VS
STLAPSTP--------------------------------------------------------------------------------------------
----------------------------------------------------------------------------------------------------
-------------------------------------------------------------TPGAGGAAQLYAQ------------CG---GAN------
---------------FNGPKACAA-P--------YTC------KEWNPYYSQ----CIQA----------------------------------------
----------------------------------------------------------------------------------------------------
------------------------------------------------
>PC_00EO10
----------------------------------------------------------------------------------------------------
--------------------------------------------------------------------------MPNLWVYKADHSR---W---------
RRLKAL----------SLLCFGSH-S-LTH-SFFYTL--SFVLFAH---THST-----------------CSPLKLHLVSFPSHPRCWHT----------
-----------------VS----------R---WS-L--P-S----------------------------------------------------------
-------------------PT------LPPP-TD--------------------------------PYMN--------------------------PA-P
ERIS--RKIP------------------G-----------------N-G-------------PVE-D---I---------------TS-------TDI--
------------------------------------QC-------------NG-----------------------------------------------
-------------------------GG-T-VPAGL----I-ATA--------------------AAGA----NI----------------------GF--
---------NWTNQW------------------------------P----------------------------TS-------------------H----
-----------M--G----------P--VI--------------------------TYMA-KAPS---------------------DIT-----------
----------------KW----------------TP-GT------------------------------DK-VW----FKI--D----------------
---------EAGL------------------E---------------------N----------------------------------------------
------------------------------------------------G---KWAGTD----------------------I-LL-----------E--Q-
NG--------LW-TVKI--------PE-----NLKP------------------------------------------G-----------QYL---I---
--RHE--II----------------------------AL----HA-------------------------------------------------------
-----------------------------------------------------------------------------------------AG--SYPG---
-------------------------------------------------------AQFY---P--------------------AC---------------
-------------HQF-EI-TGS----------------------G-S-------------A-------L--P-----------DDADLVAF--------
-P--GA-YTPET-P----------------------------------------------------------G--------------------V--VYN-
-PYSGQ------------------------------------------------------------TTYP--------I--PG-----------------
--P-K---------------------------------------V---WN--GAGS-GSGNGGSGAV--SST--AAAPS-STA--VA-------------
-----------SST------AAAP-S-STAAASS-------------------------------------------------------------VESEA
PS----------SA--PATVP-ASS----------------EV---P--EV-----------PAS------------------------------S----
------------T-V-A--------PVSS------------------------TAAPVSST---------------AAP----------------AP-VS
SSAAPSTP--------------------------------------------------------------------------------------------
----------------------------------------------------------------------------------------------------
-------------------------------------------------------------TG-GAGAAQLYAQ------------CG---GSN------
---------------FNGPKGCAA-P--------YIC------KEWNPYYSQ----CIQA----------------------------------------
----------------------------------------------------------------------------------------------------
------------------------------------------------
>PC_01UCQR
----------------------------------------------------------------------------------------------------
----------------------------------------------------------------------------------------------------
----------------------------------------------------M-----------------LAQTAFALLSVASSVLAHGN----------
-----------------VR----------E---LI-V--S-N----------------------------------------------------------
-------------------PQG-TFIPWLPY-ED--------------------------------PYKN--------------------------PA-P
ERVS--RKIP------------------G-----------------N-G-------------PIE-D---V---------------TS-------VDI--
------------------------------------QC-------------NT-----------------------------------------------
-------------------------GG-T-VPAPL----L-ATA--------------------AAGS----NV----------------------AF--
---------NWTTEW------------------------------P----------------------------TS-------------------H----
-----------I--G----------P--VL--------------------------TYMA-KAPS---------------------DIT-----------
----------------KW----------------SP-GT------------------------------DK-VW----FKI--D----------------
---------EAGL------------------E---------------------N----------------------------------------------
------------------------------------------------G---KWAATD----------------------V-LI-----------A--Q-
KG--------LW-TVKI--------PE-----NLQP------------------------------------------G-----------EYL---I---
--RHE--II----------------------------AL----HG-------------------------------------------------------
-----------------------------------------------------------------------------------------AG--TYPG---
-------------------------------------------------------AQFY---P--------------------AC---------------
-------------HQF-KI-TGS----------------------G-T-------------A-------L--P-----------ADADLVAF--------
-P--GA-YTPQS-P----------------------------------------------------------G--------------------I--VYN-
-PYAGL------------------------------------------------------------TTYP--------L--PG-----------------
--P-A---------------------------------------V---WN--GSGS-GTGSGGSGAA--SSA--AAAAP-SSA--AS-------------
-----------SAD------AAPS-S-TAAAYTSAAAA-AST--------------------SGAAS---------------------ASGAASSSAAAA
PT----------ST--AAGAS-SVET-----------EAPVAT---S--TQ-----------VAT------------------------------T----
------------A-P-A--------ATSA------------------------ATDPASST---------------AAAE--------PKPSCVH---ES
SPAAPSAP--------------------------------------------------------------------------------------------
----------------------------------------------------------------------------------------------------
-------------------------------------------------------------SGASTGTAALYAQ------------CG---GIG------
---------------FTGATGCAS-P--------YTC------KAWNPYYSH----SGAQNAAHVYSP--------------------------------
----------------------------------------------------------------------------------------------------
------------------------------------------------
>PC_03XUB1
----------------------------------------------------------------------------------------------------
----------------------------------------------------------------------------------------------------
----------------------------------------------------M-----------------LAQTAFALLSVASSVLAHGN----------
-----------------VR----------E---LI-V--S-E----------------------------------------------------------
-------------------PQG-TFIPWLPY-ED--------------------------------QYKN--------------------------PT-P
ERVS--RKIP------------------G-----------------N-G-------------PIE-D---V---------------TS-------MDI--
------------------------------------QC-------------NT-----------------------------------------------
-------------------------GG-T-EPAPL----L-ATA--------------------AAGA----NV----------------------AF--
---------NWTTEW------------------------------P----------------------------AS-------------------H----
-----------V--G----------P--VL--------------------------TYMA-KAPS---------------------DIT-----------
----------------KW----------------SP-GT------------------------------DK-VW----FKI--D----------------
---------EAGL------------------E---------------------D----------------------------------------------
------------------------------------------------G---KWAGTD----------------------V-LA-----------A--Q-
NG--------LW-TVKI--------PQ-----NLQA------------------------------------------G-----------QYI---I---
--RHE--II----------------------------AL----HA-------------------------------------------------------
-----------------------------------------------------------------------------------------AG--SYPG---
-------------------------------------------------------AQFY---P--------------------AC---------------
-------------HQF-EI-TGS----------------------G-T-------------A-------L--P-----------DDADLVAF--------
-P--GA-YTPSS-P----------------------------------------------------------G--------------------I--VYS-
-PYAGL------------------------------------------------------------TTYP--------L--PG-----------------
--P-A---------------------------------------V---WS--GSGS-GTGNGGSGAA--SST--AAAAT-STA--AA-------------
-----------AST------A----------------------------------------------------------------------AAASSTAAA
PT----------ST--AAAAS-SVET-----------EAATST---A--AA--------------------------------------------T----
------------P-T-A--------AVSS------------------------VALPASST---------------AAAE--------PES-CDPEL-SS
TAAAPSAT--------------------------------------------------------------------------------------------
----------------------------------------------------------------------------------------------------
-------------------------------------------------------------GAASSGAAALYAQ------------CG---GTG------
---------------FTGSTACAS-P--------YTC------KAWNPYYSQ----CVQA----------------------------------------
----------------------------------------------------------------------------------------------------
------------------------------------------------
>PC_02A9FA
----------------------------------------------------------------------------------------------------
----------------------------------------------------------------------------------------------------
----------------------------------------------------M-----------------LAQTAFALLSVASSVLAHGN----------
-----------------VR----------E---LI-V--S-E----------------------------------------------------------
-------------------PQG-TFIPWLPY-ED--------------------------------QYKN--------------------------PT-P
ERVS--RKIP------------------G-----------------N-G-------------PIE-D---V---------------TS-------MDI--
------------------------------------QC-------------NT-----------------------------------------------
-------------------------GG-T-EPAPL----L-ATA--------------------AAGA----NV----------------------AF--
---------NWTTEW------------------------------P----------------------------AS-------------------H----
-----------V--G----------P--VL--------------------------TYMA-KAPS---------------------DIT-----------
----------------KW----------------SP-GT------------------------------DK-VW----FKI--D----------------
---------EAGL------------------E---------------------D----------------------------------------------
------------------------------------------------G---KWAGTD----------------------V-LA-----------A--Q-
NG--------LW-TVKI--------PQ-----NLQA------------------------------------------G-----------QYI---I---
--RHE--II----------------------------AL----HA-------------------------------------------------------
-----------------------------------------------------------------------------------------AG--SYPG---
-------------------------------------------------------AQFY---P--------------------AC---------------
-------------HQF-EI-TGS----------------------G-T-------------A-------L--P-----------DDADLVAF--------
-P--GA-YTPSS-P----------------------------------------------------------G--------------------I--VYS-
-PYAGL------------------------------------------------------------TTYP--------L--PG-----------------
--P-A---------------------------------------V---WS--GSGS-GTGNGGSGAA--SST--AAAAT-STA--AA-------------
-----------TST------A----------------------------------------------------------------------AAASSTAAA
PT----------ST--AAAAS-SVET-----------EAATST---A--AA--------------------------------------------T----
------------P-T-A--------AVSS------------------------VALPASST---------------AAAE--------PES-CDPEL-SS
TAAAPSAT--------------------------------------------------------------------------------------------
----------------------------------------------------------------------------------------------------
-------------------------------------------------------------GAASSGAAALYAQ------------CG---GTG------
---------------FTGSTACAS-P--------YTC------KAWNPYYSQ----CVQA----------------------------------------
----------------------------------------------------------------------------------------------------
------------------------------------------------
>PC_000L8O
----------------------------------------------------------------------------------------------------
----------------------------------------------------------------------------------------------------
---------------------------------------------M---P-S----------------A-GITSLVGALGLASTVAAHGY----------
-----------------VS----------T---II-I--G-D---------------------D---T-YT----G------------------------
---------------------------WLE----DK-----------YP------------------Y---ES---------------D-------PPA-
---T--IGWA-----------------NS-V-------------TDL-GF-----------V--SP--------------D--AY-GS-------PDI--
------------------------------------IC-------------HKNAT--------------------------------------------
------------PG----AI-S-------------------APV--------------------AAGG----TV----------------------KL--
---------EW-T-------P-----------------------WP--D--------------------------S------------------------
----------HH--G----------P--VI--------------------------DYLA-NCN-------------------G--DC------------
---------------SSV-----------------D-------------------------------KTQL-KF----FKI-------------------
----D----EAGLIDD---------------S---------------------S----------------------------------------------
-----------------------------------------------VPG--TWASDQL-----------------------I-------------A-AN
-N--------SW-TVTI--------PE-----DIAP------------------------------------------G-----------NYV---L---
--RHE--II----------------------------AL----HS----AGNA-----------------------------------------------
---------------------------------------------------------------D--------------------------------G---
-------------------------------------------------------AQNY---P--------------------QC---------------
-------------INL-EI-TGS--------------------------------------GS-----AS--PS-G------------------------
----------TP----------GES----LYKE-----------------------D---------D--P--G--------------------I--LVN-
-IYQTLS------------------------------------------------------------EY--------DI--PG-----------------
--P-A---------------------------------------L---YE--------------------------------------------------
----------------------------------------------------------------------------------------------------
----------------------------------------------------------------------------------------------------
----------------------------------------------------------------------------------------------------
----------------------------------------------------------------------------------------------------
----------------------------------------------------------------------------------------------------
----------------------------------------------------------------------------------------------------
----------------------------------------------------------------------------------------------------
----------------------------------------------------------------------------------------------------
------------------------------------------------
>PC_008K2Z
----------------------------------------------------------------------------------------------------
----------------------------------------------------------------------------------------------------
------------------------------------------------------MKS-----------T-SATKF-SVLAAATFAAAHGI----------
-----------------VS----------D---IK-F--D-N---------------------D---W-YT----S------------------------
---------------------------SLV----Y------------QD------------------PY--AN---------P-----V--------PE-
---R--ITWS-----------------FF-G-------------SGN-GP-----------V--AD------------------F-TT-------KDI--
------------------------------------VC-------------NGN-A--------------------------------------------
------------KA----AALV-------------------ADV--------------------KAGA----TA----------------------TF--
---------YW-T-------V-----------------------WP--E--------------------------S------------------------
----------HR--G----------P--VM--------------------------TYLA-NCG--------------------G-DC------------
---------------RTV-----------------D-------------------------------PSSL-SY----FKI-------------------
----D----HAGYENG------------------------------------------------------------------------------------
----------------------------------------------------EWISDKI-----------------------I-------------A-NN
-N--------SY-SLTI--------PE-----DIAP------------------------------------------G-----------NYL---I---
--RHE--LL----------------------------AL----HS----AYDE-----------------------------------------------
---------------------------------------------------------------L--------------------------------G---
-------------------------------------------------------AQFY---P--------------------MC---------------
-------------ANL-KI-SGS--------------------------------------GT-----A-N-PP-G------------------------
----------VK----------FPG----AYKK-----------------------D---------D--A--G--------------------I--LVN-
-IYNG-----------------------------------------------------------LT-SY--------QI--PG-----------------
--P-E---------------------------------------P---YK--SGSG-SSDNAAEAVS--SAAAEEPAAA-A---TSA-------------
------AA--EEP-------AA------------------------------------------------------------------------------
-----------AAT-SAAA-----A--------------TSAA--------------------------------------X------------------
----------------------------------------------------------------------------------------------------
----------------------------------------------------------------------------------------------------
----------------------------------------------------------------------------------------------------
----------------------------------------------------------------------------------------------------
----------------------------------------------------------------------------------------------------
----------------------------------------------------------------------------------------------------
------------------------------------------------
>PC_00UC7W
----------------------------------------------------------------------------------------------------
----------------------------------------------------------------------------------------------------
------------------------------------------------------MRS-----------T-IVATFAAGLVVASLVAAHGI----------
-----------------VT----------D---IE-I--D-G---------------------E---W-YT----S------------------------
---------------------------SLV----F------------ED------------------PY--KI---------P-----I--------PE-
---R--ISWS-----------------FF-G-------------SGN-SP-----------V--AD------------------F-TT-------RDI--
------------------------------------VC-------------NGN-A--------------------------------------------
------------SA----AALV-------------------AEV--------------------DAGA----EI----------------------TF--
---------YW-D-------T-----------------------WP--E--------------------------S------------------------
----------HK--G----------P--VM--------------------------TYLA-NCG--------------------S-DC------------
---------------RTV-----------------D-------------------------------PGAL-FY----FKI-------------------
----D----HAGLEDG------------------------------------------------------------------------------------
----------------------------------------------------EWISDQI-----------------------I-------------A-NN
-L--------SY-TITI--------PE-----DIAP------------------------------------------G-----------NYL---I---
--RHE--LL----------------------------AL----HL----ASDE-----------------------------------------------
---------------------------------------------------------------L--------------------------------G---
-------------------------------------------------------AQFY---P--------------------MC---------------
-------------ANL-RI-SGS--------------------------------------GI-----I-N-PT-G------------------------
----------VQ----------FPG----AYKM-----------------------D---------D--P--G--------------------I--LVN-
-IYND-----------------------------------------------------------ID-TY--------TI--PG-----------------
--P-P---------------------------------------P---YN--SDSE-FSDDDFESVA--EISAASVSVF-N---SSD-------------
------FI--AST-------LT------------------------------------------------------------------------------
-----------KSY-SALA-----SV----------YTKPSTS--------------------------------------DF-----------------
----------------------------------------------------------------------------------------------------
--KLK-KS-F------SL-----------------SSVS---------------------------------------------------V---------
---------------------------------------PDGSS-------------DNFD--CNVNG--------------------------------
----------------------------------------------------------------------------------------------------
----------------------------------------------------------------------------------------------------
----------------------------------------------------------------------------------------------------
------------------------------------------------
>PC_04XEJL
----------------------------------------------------------------------------------------------------
----------------------------------------------------------------------------------------------------
---------------------------------------------M---S-F----------------S-SVAFAASAFALLSSVSAHGT----------
-----------------VS----------G---IV-V--D-G---------------------T---Y-NT----G------------------------
---------------------------YSP----S------------FQ------------------Y---SN---------------P-------PPV-
---V--AGWS-----------------IPED-------------LDN-GF-----------I--AP--------------E--KF-QD-------SDI--
------------------------------------IC-------------HVGAT--------------------------------------------
------------NA----GT-S-------------------ITV--------------------AAGS----TV----------------------EL--
---------QW-T-------P-----------------------WP--E--------------------------S------------------------
----------HK--G----------P--VI--------------------------DYLA-SCN-------------------G--EC------------
---------------ETV-----------------D-------------------------------KTAL-KF----FKI-------------------
----D----EEGLIDG-------------------------------------S-S--------------------------------------------
-----------------------------------------------SPG--NWASDKL-----------------------I-------------A-NN
-N--------TW-VSTI--------PS-----DIAP------------------------------------------G-----------NYV---L---
--RHE--II----------------------------AL----HS----AYDA-----------------------------------------------
---------------------------------------------------------------N--------------------------------G---
-------------------------------------------------------AQNY---P--------------------QC---------------
-------------INL-IV-TGS--------------------------------------GT-----AS--PA-G------------------------
----------VA----------GTE----LYTS-----------------------T---------D--A--G--------------------I--LID-
-IYKTLD------------------------------------------------------------SY--------VI--PG-----------------
--P-A---------------------------------------L---YS--SGAT-PSSVQSSAAT--AA---PSSTA-AQSSAA--------------
-------QS----------TAAPS----T-----------------------------------------------------------------------
----------------------------------------------------------------------------------------------------
----------------------------------------------------------------------------------------------------
----------------------------------------------------------------------------------------------------
----------------------------------------------------------------------------------------------------
----------------------------------------------------------------------------------------------------
----------------------------------------------------------------------------------------------------
----------------------------------------------------------------------------------------------------
------------------------------------------------
>PC_01JH9H
----------------------------------------------------------------------------------------------------
----------------------------------------------------------------------------------------------------
------------------------------------------------------MSF-----------S-SVAFAASAFALLSSVSAHGT----------
-----------------VS----------G---IV-V--D-G---------------------K---L-NT----G------------------------
---------------------------YSP-----S-----------FQ------------------F---SN---------------P-------PPV-
---V--AGWS-----------------IPED-------------LDN-GF-----------V--AP--------------E--KF-QD-------ADI--
------------------------------------IC-------------HVGAT--------------------------------------------
------------NA----GT-S-------------------ITV--------------------AAGS----TV----------------------EL--
---------QW-T-------P-----------------------WP--E--------------------------S------------------------
----------HK--G----------P--VI--------------------------DYLA-SCN-------------------G--DC------------
---------------ETV-----------------D-------------------------------KTAL-KF----FKI-------------------
----D----EAGLIDG---------------S---------------------N----------------------------------------------
-----------------------------------------------APG--NWASDKL-----------------------I-------------A-DG
-N--------IW-TATI--------PA-----DIAP------------------------------------------G-----------NYV---L---
--RHE--II----------------------------AL----HS----AYDA-----------------------------------------------
---------------------------------------------------------------N--------------------------------G---
-------------------------------------------------------AQNY---P--------------------QC---------------
-------------INL-IV-TGS--------------------------------------GT-----AQP-AG--------------------------
----------VA----------GTE----LYKS-----------------------T---------D--A--G--------------------I--LID-
-IYKT-----------------------------------------------------------LA-SY--------DI--PG-----------------
--P-A---------------------------------------L---YS--GGAA-PAPVEGSTS----V---AA--S-TTA--A--------------
-------PST------------------------------------------------------------------------------------------
---------------------------------------------AAPTT--------------------------------------------------
-----------------------------IAP-------------------T-TSTGAPF----------------------------------------
----------------------------------------------------------------------------------------------------
----------------------------------------------------------------------------------------------------
----------------------------------------------------------------------------------------------------
------------------------------------P---------------------------------------------------------------
----------------------------------------------------------------------------------------------------
------------------------------------------------
>PC_05AEFJ
----------------------------------------------------------------------------------------------------
----------------------------------------------------------------------------------------------------
---------------------------------------------M---A-FSK-----------------IA---CILASASMVAGHGY----------
-----------------VS----------G---IV-A--N-G---------------------Q---Y-YG----G------------------------
---------------------------YIV----DT-----------YA------------------Y---SD---------------S-------TPD-
---T--IGWS-----------------T-QA-------------TDL-GF-----------V--SP--------------D--SY-SS-------PDI--
------------------------------------IC-------------HEDAK--------------------------------------------
------------PG----AL-T-------------------ANV--------------------KAGS----KV----------------------EM--
---------QW-T-------E-----------------------WP--E--------------------------S------------------------
----------HH--G----------P--IL--------------------------NYLA-PCN--------------------G-DC------------
---------------SKV-----------------D-------------------------------KTSL-KF----FKI-------------------
----D----QQGLIDG-------------------------------------S-S--------------------------------------------
-----------------------------------------------APG--TWASDNM-----------------------I-------------E-NN
-N--------TY-TFSM--------PE-----AVPD------------------------------------------G-----------NYV---L---
--RHE--LI----------------------------AL----HS----AGQE-----------------------------------------------
---------------------------------------------------------------N--------------------------------G---
-------------------------------------------------------AQNY---V--------------------QC---------------
-------------VNV-KV-TGG--------------------------------------GN-----AS--PT-G------------------------
----------TA----------GEQ----LYKA-----------------------S---------D--K--G--------------------I--KFD-
-IYSDL-----------------------------------------------------------S-SY--------PM--PG-----------------
--P-A---------------------------------------L---FN--AN----------------------------------------------
----------------------------------------------------------------------------------------------------
----------------------------------------------------------------------------------------------------
----------------------------------------------------------------------------------------------------
----------------------------------------------------------------------------------------------------
----------------------------------------------------------------------------------------------------
----------------------------------------------------------------------------------------------------
----------------------------------------------------------------------------------------------------
----------------------------------------------------------------------------------------------------
------------------------------------------------
>PC_030GDX
----------------------------------------------------------------------------------------------------
----------------------------------------------------------------------------------------------------
-------------------------------------------------M-S----------------F-KIHVAALVGALVSATSAHGH----------
-----------------VS----------G---IV-A--D-G---------------------T---F-YP----G------------------------
---------------------------YDP----S------------FQ------------------Y---QA---------------T-------PPK-
---V--VGWS-----------------CPGC-------------LDN-GF-----------V--SP--------------D--MY-TT-------SNI--
------------------------------------AC-------------HKNAT--------------------------------------------
------------AG----QA-S-------------------AKV--------------------AAGG----TV----------------------EL--
---------QW-T-------P-----------------------WP--T--------------------------S------------------------
----------HH--G----------P--VL--------------------------DYLA-KCD-------------------G--DC------------
---------------TTT-----------------T-------------------------------AEGL-SF----FKI-------------------
----D----HSGLLDD---------------T---------------------T----------------------------------------------
-----------------------------------------------SPG--NWASDKL-----------------------I-------------S-NN
-N--------SW-TVTI--------PS-----DITP------------------------------------------G-----------NYV---L---
--RHE--II----------------------------AL----HS----AGQV-----------------------------------------------
---------------------------------------------------------------N--------------------------------G---
-------------------------------------------------------AQNY---P--------------------QC---------------
-------------INI-QV-TGG--------------------------------------GS-----ASP-AG--------------------------
----------VA----------ATK----FYTS-----------------------Q---------D--P--G--------------------I--LVN-
-IYQ-TL------------------------------------------------------------TY--------DI--PG-----------------
--P-V---------------------------------------L---SS--GAGS-SPKSSA--VA--SE---APASG----TAAA-------------
------SSS-------------------------------------------S---IS--IVSSP-----------------------------------
----------------------------------------------------------------------------------------------------
----------------------------------------------------------------------------------------------------
----------------------------------------------------------------------------------------------------
----------------------------------------------------------------------------------------------------
----------------------------------------------------------------------------------------------------
----------------------------------------------------------------------------------------------------
----------------------------------------------------------------------------------------------------
------------------------------------------------
>PC_017YB9
----------------------------------------------------------------------------------------------------
----------------------------------------------------------------------------------------------------
---------------------------------------------M---S-LSK-----------------I--ATGILASATLVAGHGY----------
-----------------VS----------G---IV-A--D-G---------------------K---Y-YS----G------------------------
---------------------------YLV----DK-----------YS------------------Y---MN---------------D-------PPE-
---T--IGWS-----------------T-TA-------------TDL-GF-----------V--DG--------------T--GY-DT-------VDI--
------------------------------------AC-------------HKGSA--------------------------------------------
------------PG----AL-T-------------------ATV--------------------PAGS----KI----------------------EM--
---------QW-N-------T-----------------------WP--E--------------------------S------------------------
----------HH--G----------P--VL--------------------------NYLA-PCN--------------------G-DC------------
---------------AQA-----------------D-------------------------------KSSL-EF----FKI-------------------
----E----AEGLIDG-------------------------------------S-S--------------------------------------------
-----------------------------------------------PPG--QWATDEL-----------------------I-------------S-NN
-N--------TA-VVTI--------PA-----SIAS------------------------------------------G-----------NYV---L---
--RHE--II----------------------------GL----HS----AGNL-----------------------------------------------
---------------------------------------------------------------N--------------------------------G---
-------------------------------------------------------AQNY---P--------------------QC---------------
-------------INI-EI-TGG--------------------------------------GS-----TK--PS-G------------------------
----------VS----------ATI----FYKN-----------------------T---------D--P--G--------------------I--KFR-
-HLL------------------------------------------------------------------------------------------------
----------------------------------------------------------------------------------------------------
----------------------------------------------------------------------------------------------------
----------------------------------------------------------------------------------------------------
----------------------------------------------------------------------------------------------------
----------------------------------------------------------------------------------------------------
----------------------------------------------------------------------------------------------------
----------------------------------------------------------------------------------------------------
----------------------------------------------------------------------------------------------------
----------------------------------------------------------------------------------------------------
------------------------------------------------
>PC_03H42B
----------------------------------------------------------------------------------------------------
----------------------------------------------------------------------------------------------------
-----------------------------------------------------MSSS-----------K--IQVAALVGALASSVSAHGH----------
-----------------LN----------A---IT-V--D-G---------------------T---P-YT----A------------------------
---------------------------YDP----S------------FQ------------------YQ---S---------P-----A--------PE-
---V--IEWS-----------------CPEC-------------LDN-GF-----------V--EP--------------S--MY-GD-A-----TKI--
------------------------------------AC-------------HKDAT--------------------------------------------
------------AG----G-KV-------------------ASV--------------------KAGS----KI----------------------DI--
---------QW-T-------T-----------------------WP--E--------------------------S------------------------
----------HK--G----------P--VL--------------------------DYLA-KVD----------------------DA------------
---------------TSA-----------------K-------------------------------STDL-QF----FKI-------------------
----D----EAGYE--------------------------------------------------------------------------------------
------------------------------------------------SD--QWATDKL-----------------------I-------------A-NN
-Q--------TW-TVTI--------PS-----DIAD------------------------------------------G-----------QYV---L---
--RHE--II----------------------------AL----HS----AGQE-----------------------------------------------
---------------------------------------------------------------N--------------------------------G---
-------------------------------------------------------AQNY---P--------------------KC---------------
-------------INI-EV-TGG--------------------------------------GS-----T-S-PT-A------------------------
----------TA----------ANK----LYTE-----------------------D---------D--A--G--------------------I--KVN-
-IY-S--D--------------------------------------------------------AS-SY--------KI--PG-----------------
--P-A---------------------------------------V---YS--ASAK-RFVSFVRKSI--FGLGREHPR------EF--------------
----------------------------------------------------------------------------------------------------
----------------------------------------------------------------------------------------------------
----------------------------------------------------------------------------------------------------
----------------------------------------------------------------------------------------------------
----------------------------------------------------------------------------------------------------
----------------------------------------------------------------------------------------------------
----------------------------------------------------------------------------------------------------
----------------------------------------------------------------------------------------------------
------------------------------------------------
>PC_083HFC
----------------------------------------------------------------------------------------------------
----------------------------------------------------------------------------------------------------
------------------------------------------------------MPS-----------T--MQAAALLGALAATVSAHGH----------
-----------------LA----------A---IN-V--D-G---------------------K---D-YK----A------------------------
---------------------------YDP----S------------FQ------------------YQ---N---------P-----A--------PK-
---V--IEWS-----------------CPEC-------------LDN-GF-----------V--EP--------------S--MY-ND-A-----TKI--
------------------------------------AC-------------HKDAT--------------------------------------------
------------AG----A-EV-------------------AKV--------------------AAGG----KI----------------------EV--
---------QW-T-------T-----------------------WP--E--------------------------S------------------------
----------HV--G----------P--VL--------------------------DYMA-KVD----------------------DA------------
---------------TSA-----------------K-------------------------------ASDL-EF----FKI-------------------
----A----ASGYE--------------------------------------------------------------------------------------
------------------------------------------------NG--EWAASKL-----------------------I-------------K-NN
-N--------SW-AITI--------PE-----SIAP------------------------------------------G-----------QYV---L---
--RHE--II----------------------------AL----HS----ANQE-----------------------------------------------
---------------------------------------------------------------N--------------------------------G---
-------------------------------------------------------AQNY---P--------------------KC---------------
-------------INL-EV-TGS--------------------------------------GT-----A-T-PK-G------------------------
----------TP----------ADK----LYTP-----------------------T---------D--P--G--------------------I--KAD-
-VYSN-----------------------------------------------------------PS-GY--------KI--PG-----------------
--P-A---------------------------------------L---FD--GAAS-GNVTRRHPRA--FRV----------------------------
----------------------------------------------------------------------------------------------------
----------------------------------------------------------------------------------------------------
----------------------------------------------------------------------------------------------------
----------------------------------------------------------------------------------------------------
----------------------------------------------------------------------------------------------------
----------------------------------------------------------------------------------------------------
----------------------------------------------------------------------------------------------------
----------------------------------------------------------------------------------------------------
------------------------------------------------
>PC_00C8NM
----------------------------------------------------------------------------------------------------
----------------------------------------------------------------------------------------------------
------------------------------------------------------MPS-----------T--MQAAALLGALIASVSAHGH----------
-----------------LA----------A---IN-V--D-G---------------------K---D-YK----A------------------------
---------------------------YDP----A------------FQ------------------YQ---D---------P-----A--------PE-
---V--IQWS-----------------CPEC-------------LDN-GF-----------V--EP--------------S--MY-DD-A-----TKI--
------------------------------------AC-------------HKDAT--------------------------------------------
------------PG----A-KV-------------------AKV--------------------AAGG----KI----------------------EI--
---------EW-T-------T-----------------------WP--E--------------------------S------------------------
----------HV--G----------P--VL--------------------------DYLA-KVD----------------------DA------------
---------------TTA-----------------K-------------------------------ASDL-EF----FKI-------------------
----A----ASGYE--------------------------------------------------------------------------------------
------------------------------------------------NG--EWAATKL-----------------------V-------------K-NN
-N--------SW-SVTV--------PD-----SIAP------------------------------------------G-----------QYV---L---
--RHE--II----------------------------AL----HS----AAQE-----------------------------------------------
---------------------------------------------------------------N--------------------------------G---
-------------------------------------------------------AQNY---P--------------------KC---------------
-------------INL-EV-TGS--------------------------------------GT-----A-T-PK-G------------------------
----------TP----------AGK----LYTA-----------------------T---------D--P--G--------------------I--MTD-
-L-SS-----------------------------------------------------------PE-SY--------KI--PG-----------------
--P-P---------------------------------------L---FN--GASS-NQTTRRHARA--FRL----------------------------
----------------------------------------------------------------------------------------------------
----------------------------------------------------------------------------------------------------
----------------------------------------------------------------------------------------------------
----------------------------------------------------------------------------------------------------
----------------------------------------------------------------------------------------------------
----------------------------------------------------------------------------------------------------
----------------------------------------------------------------------------------------------------
----------------------------------------------------------------------------------------------------
------------------------------------------------
>PC_08D0LV
----------------------------------------------------------------------------------------------------
----------------------------------------------------------------------------------------------------
---------------------------------------------M---I-S-KI---------------QAAAILGS--LAASVSAHGH----------
-----------------LS----------A---IK-V--D-G---------------------K---D-FT----A------------------------
---------------------------YDP-----S-----------FQ------------------Y---QS---------------P-------PPE-
---V--IEWS-----------------CPEC-------------QDN-GF-----------V--DP--------------S--MYDDA-------TKI--
------------------------------------AC-------------HKDAT--------------------------------------------
------------AG----AK-V-------------------AEV--------------------AAGG----KL----------------------DI--
---------SW-T-------T-----------------------WP--E--------------------------S------------------------
----------HV--G----------P--VI--------------------------DYLA-KVD----------------------DA------------
---------------TAA-----------------K-------------------------------STDL-EF----FKI-------------------
----D----AAGFSD-------------------------------------------------------------------------------------
-------------------------------------------------G--KWASDKL-----------------------I-------------A-NN
-N--------TW-SVTI--------PD-----SIAP------------------------------------------G-----------DYV---L---
--RHE--II----------------------------AL----HS----AGQE-----------------------------------------------
---------------------------------------------------------------N--------------------------------G---
-------------------------------------------------------AQNY---P--------------------KC---------------
-------------INL-KV-TGS--------------------------------------GT-----AT--PA-G------------------------
----------TP----------ANK----LYTA-----------------------T---------D--P--G--------------------I--KVN-
-VYGGDM------------------------------------------------------S-----SY--------EM--PG-----------------
--P-A---------------------------------------L---FD--------------------------------------------------
----------------------------------------------------------------------------------------------------
----------------------------------------------------------------------------------------------------
----------------------------------------------------------------------------------------------------
----------------------------------------------------------------------------------------------------
----------------------------------------------------------------------------------------------------
----------------------------------------------------------------------------------------------------
----------------------------------------------------------------------------------------------------
----------------------------------------------------------------------------------------------------
------------------------------------------------
>PC_08K7XC
----------------------------------------------------------------------------------------------------
----------------------------------------------------------------------------------------------------
---------------------------------------------M---I-S-KI---------------QAAAILGS--LAASVSAHGH----------
-----------------LS----------A---IK-V--D-G---------------------Q---D-FT----A------------------------
---------------------------YDP-----S-----------FQ------------------Y---QS---------------P-------PPE-
---V--IEWS-----------------CPEC-------------QDN-GF-----------V--DP--------------S--MYDDA-------TKI--
------------------------------------AC-------------HKDAT--------------------------------------------
------------AG----AK-V-------------------AEV--------------------AAGG----KL----------------------DI--
---------SW-T-------T-----------------------WP--E--------------------------S------------------------
----------HV--G----------P--VI--------------------------DYLA-KVD----------------------DA------------
---------------TAA-----------------K-------------------------------STDL-QF----FKI-------------------
----D----AAGYED-------------------------------------------------------------------------------------
-------------------------------------------------G--QWASDKL-----------------------I-------------A-NN
-N--------TW-SVTI--------PE-----SIAP------------------------------------------G-----------EYV---L---
--RHE--II----------------------------AL----HS----AGQE-----------------------------------------------
---------------------------------------------------------------N--------------------------------G---
-------------------------------------------------------AQNY---P--------------------KC---------------
-------------INV-KV-TGS--------------------------------------GT-----AT--PA-G------------------------
----------TP----------ANK----LYTA-----------------------T---------D--A--G--------------------I--KVN-
-IYGGDM------------------------------------------------------S-----SY--------EI--PG-----------------
--P-A---------------------------------------L---FD--------------------------------------------------
----------------------------------------------------------------------------------------------------
----------------------------------------------------------------------------------------------------
----------------------------------------------------------------------------------------------------
----------------------------------------------------------------------------------------------------
----------------------------------------------------------------------------------------------------
----------------------------------------------------------------------------------------------------
----------------------------------------------------------------------------------------------------
----------------------------------------------------------------------------------------------------
------------------------------------------------
>PC_024MDV
----------------------------------------------------------------------------------------------------
----------------------------------------------------------------------------------------------------
----------------------------------------------------MGLSK-----------I-GA--LVAALAAASQVAAHGF----------
-----------------VS----------D---VI-I--N-G---------------------V---K-YK----N------------------------
---------------------------YDP----TS-----------DW------------------YQA------------P-----A--------NRP
IR----AGWT-----------------A-EQ-------------EDL-GF-----------V--AP--------------N--AY-GT-------PDI--
------------------------------------IC-------------HRQAT--------------------------------------------
------------PG-----KGH-------------------IRV--------------------AAGD----VV----------------------TL--
---------QW-N-------T-----------------------WP--E--------------------------S------------------------
----------HK--G----------P--VF--------------------------DHLA-NCN-------------------G--PC------------
---------------ESV-----------------N-------------------------------KNDL-RF----FKI-------------------
----D----GAGLT---------------------------------------T----------------------------------------------
-----------------------------------------------APS--TYAGDVL-----------------------I-------------Q-NK
-N--------QW-SVRI--------PA-----NIAA------------------------------------------G-----------NYV---L---
--RHE--IL----------------------------AL----HS----AAQA-----------------------------------------------
---------------------------------------------------------------N--------------------------------G---
-------------------------------------------------------AQSY---P--------------------QC---------------
-------------ITL-EI-TGS--------------------------------------GT-----SK--PA--------------------------
---------GTA----------GTS----LLSS-----------------------T---------E--A--G--------------------V--NWN-
-VWV---P--------------------------------------------------------AT-SH--------PV--PG-----------------
--G-P---------------------------------------I---VE--GGVS-QIPQSAV-----TATATGTVTP-AGQ-----------------
--------------TGPAPTV-------------------------------------------------------------------------------
----------------------------------------------------------------------------------------------------
----------------------------------------------------------------------------------------------------
----------------------------------------------------------------------------------------------------
----------------------------------------------------------------------------------------------------
----------------------------------------------------------------------------------------------------
----------------------------------------------------------------------------------------------------
----------------------------------------------------------------------------------------------------
------------------------------------------------
>PC_00VRQM
----------------------------------------------------------------------------------------------------
----------------------------------------------------------------------------------------------------
----------------------------------------------------MGLSK-----------I-GA--LVAALAAASQVAAHGF----------
-----------------VS----------D---VI-I--N-G---------------------V---K-YK----N------------------------
---------------------------YDP----TS-----------DW------------------YQA------------P-----A--------NRP
IR----AGWT-----------------A-EQ-------------EDL-GF-----------V--AP--------------N--AY-GT-------PDI--
------------------------------------IC-------------HRQAT--------------------------------------------
------------PG-----KGH-------------------IRV--------------------AAGD----VV----------------------TL--
---------QW-N-------T-----------------------WP--E--------------------------S------------------------
----------HK--G----------P--VF--------------------------DHLA-NCN-------------------G--PC------------
---------------ESV-----------------N-------------------------------KNDL-RF----FKI-------------------
----D----GAGLT---------------------------------------T----------------------------------------------
-----------------------------------------------APL--TYAGDVL-----------------------I-------------Q-NK
-N--------QW-SVRI--------PA-----NIAA------------------------------------------G-----------NYV---L---
--RHE--IL----------------------------AL----HS----AAQA-----------------------------------------------
---------------------------------------------------------------N--------------------------------G---
-------------------------------------------------------AQSY---P--------------------QC---------------
-------------INL-EI-TGS--------------------------------------GT-----SK--PA--------------------------
---------GTA----------GTS----LLSS-----------------------T---------E--A--G--------------------V--NWN-
-VWT------------------------------------------------------------------------------------------------
----------------------------------------------------------------------------------------------------
-----------------------------------------------------------------------------------TQPSNGA------T--A
PVWGQCGGQGWTGP-TACAAGNRCNVQ-------------------------------------------------------------------------
----------------------------------------------------------------------------------------------------
----------------------------------------------------------------------------------------------------
----------------------------------------------------------------------------------------------------
-----NAY--------YS-------Q-----CVP------------------------N-----------------------------------------
----------------------------------------------------------------------------------------------------
----------------------------------------------------------------------------------------------------
------------------------------------------------
>PC_01J393
----------------------------------------------------------------------------------------------------
----------------------------------------------------------------------------------------------------
----------------------------------------------------MGLSK-----------I-GA--LVAALAAASQVAAHGF----------
-----------------VS----------D---VI-I--N-G---------------------V---K-YK----N------------------------
---------------------------YDP----TS-----------DW------------------YQA------------P-----A--------NRP
IR----AGWT-----------------A-EQ-------------EDL-GF-----------V--AP--------------N--AY-GT-------PDI--
------------------------------------IC-------------HRQAT--------------------------------------------
------------PG-----KGH-------------------IRV--------------------AAGD----VV----------------------TL--
---------QW-N-------T-----------------------WP--E--------------------------S------------------------
----------HK--G----------P--VF--------------------------DHLA-NCN-------------------G--PC------------
---------------ESV-----------------N-------------------------------KNDL-RF----FKI-------------------
----D----GAGLT---------------------------------------T----------------------------------------------
-----------------------------------------------APS--TYAGDVL-----------------------I-------------Q-NK
-N--------QW-SVRI--------PA-----NIAA------------------------------------------G-----------NYV---L---
--RHE--IL----------------------------AL----HS----AAQA-----------------------------------------------
---------------------------------------------------------------N--------------------------------G---
-------------------------------------------------------AQSY---P--------------------QC---------------
-------------INL-EI-TGS--------------------------------------GT-----SK--PA--------------------------
---------GTA----------GTS----LLSS-----------------------T---------E--A--G--------------------V--NWN-
-VWV---P--------------------------------------------------------AT-SY--------PV--PG-----------------
--G-P---------------------------------------I---VE--GGVS-QIPQSAV-----TATATGTVTP-AGQ-----------------
--------------TGPAPP--------------------------------------------------------------------------------
----------------------------------------------------------------------------------------------------
----------------------------------------------------------------------------------------------------
----------------------------------------------------------------------------------------------------
----------------------------------------------------------------------------------------------------
----------------------------------------------------------------------------------------------------
----------------------------------------------------------------------------------------------------
----------------------------------------------------------------------------------------------------
------------------------------------------------
>PC_02KDHY
----------------------------------------------------------------------------------------------------
----------------------------------------------------------------------------------------------------
--------------------------------------------MK---G-S----------------S-AASVLLTFLAGISRTSAHGY----------
-----------------VS----------N---LV-I--N-G---------------------V---Y-YR----G------------------------
---------------------------WLP----GE-----------DP------------------Y---NP---------------D-------PPI-
---G--VGWE-----------------TP-N-------------LGN-GF-----------V--TP--------------S--EA-ST-------DAV--
------------------------------------IC-------------HKEAT--------------------------------------------
------------PA----RG-H-------------------VSV--------------------KAGD----KI----------------------YI--
---------QW-QPN-----P-----------------------WP--D--------------------------S------------------------
----------HH--G----------P--VL--------------------------DYLA-PCN-------------------G--PC------------
---------------ESV-----------------D-------------------------------KTSL-RF----FKI-------------------
----D----GVGLIDG---------------S---------------------S----------------------------------------------
-----------------------------------------------PPG--YWADDEL-----------------------I-------------A-NG
-N--------GW-LVQI--------PE-----DIKP------------------------------------------G-----------NYV---L---
--RHE--II----------------------------AL----HS----AGNP-----------------------------------------------
---------------------------------------------------------------D--------------------------------G---
-------------------------------------------------------AQLY---P--------------------QC---------------
-------------FNL-EI-TGS--------------------------------------GT-----VE--PE-G------------------------
----------VP----------ATE----FYSP-----------------------D---------D--P--G--------------------I--LVN-
-IYEPLS------------------------------------------------------------TY--------EV--PG-----------------
--P-S---------------------------------------L---IP--Q-AV-QIEQSSSAIT--AT---GTPTP-A-------------------
----------------------------------------------------------------------------------------------------
----------------------------------------------------------------------------------------------------
----------------------------------------------------------------------------------------------------
----------------------------------------------------------------------------------------------------
----------------------------------------------------------------------------------------------------
----------------------------------------------------------------------------------------------------
----------------------------------------------------------------------------------------------------
----------------------------------------------------------------------------------------------------
------------------------------------------------
>PC_03BOI1
----------------------------------------------------------------------------------------------------
----------------------------------------------------------------------------------------------------
-----------------------------------------------------MKAP-----------S-AASILLPFLASITRTSAHGF----------
-----------------VS----------N---IV-I--N-G---------------------V---S-YR----G------------------------
---------------------------WLP----NE-----------DP------------------YKP------------E-----P--------PI-
---G--VGWE-----------------T-PN-------------LSN-GF-----------V--TP--------------E--EA-LT-------DAI--
------------------------------------VC-------------HKEAK--------------------------------------------
------------PA----R-GY-------------------ASV--------------------AAGD----KI----------------------YI--
---------QW-QPI-----P-----------------------WP--E--------------------------S------------------------
----------HH--G----------P--VL--------------------------DYLA-PCN-------------------G--DC------------
---------------QNV-----------------N-------------------------------KSSL-EF----FKI-------------------
----D----GKGLIDG------------------------------------------------------------------------------------
---------------------------------------------SSPPG--FWADDEL-----------------------I-------------A-NG
-N--------GW-LVQI--------PE-----DIKP------------------------------------------G-----------NYV---L---
--RHE--II----------------------------AL----HE----GFNQ-----------------------------------------------
---------------------------------------------------------------N--------------------------------G---
-------------------------------------------------------AQLY---P--------------------QC---------------
-------------FNL-QI-TGS--------------------------------------GT-----VE--PE-G------------------------
----------TP----------ATE----LYSP-----------------------T---------D--P--G--------------------I--LVD-
-IY-N--P--------------------------------------------------------LS-TY--------VV--PG-----------------
--P-T---------------------------------------L---IP--QAVE-IEQSSS-AVT--AT---GTPTP-A-------------------
----------------------------------------------------------------------------------------------------
----------------------------------------------------------------------------------------------------
----------------------------------------------------------------------------------------------------
----------------------------------------------------------------------------------------------------
----------------------------------------------------------------------------------------------------
----------------------------------------------------------------------------------------------------
----------------------------------------------------------------------------------------------------
----------------------------------------------------------------------------------------------------
------------------------------------------------
>PC_036FVT
----------------------------------------------------------------------------------------------------
----------------------------------------------------------------------------------------------------
--------------------------------------------MK---G-A----------------G-SASFLLTLLSTITRTSAHGY----------
-----------------VS----------N---IV-I--N-G---------------------V---S-YR----G------------------------
---------------------------WLP----SQ-----------DP------------------Y---SP---------------S-------PPI-
---G--VGWE-----------------TP-N-------------LSN-GF-----------V--TP--------------E--EA-ST-------DAI--
------------------------------------IC-------------HKEAT--------------------------------------------
------------PA----RG-H-------------------ATV--------------------AAGD----KI----------------------YI--
---------QW-QPI-----P-----------------------WP--D--------------------------S------------------------
----------HH--G----------P--VL--------------------------DYLA-PCN-------------------G--DC------------
---------------QTV-----------------D-------------------------------KNSL-EF----FKI-------------------
----S----GVGLIDG---------------S---------------------S----------------------------------------------
-----------------------------------------------PPG--YWADDEL-----------------------I-------------E-NG
-N--------GW-LVQI--------PA-----DIKP------------------------------------------G-----------NYV---L---
--RHE--II----------------------------AL----HG----AGSQ-----------------------------------------------
---------------------------------------------------------------N--------------------------------G---
-------------------------------------------------------AQLY---P--------------------QC---------------
-------------FNL-KI-TGS--------------------------------------GT-----AE--PA-G------------------------
----------VP----------GPE----LYSP-----------------------T---------D--P--G--------------------I--LIN-
-IYQVLT------------------------------------------------------------DY--------VV--PG-----------------
--P-T---------------------------------------P---IP--Q-AV-EVAQSSSVIT--AT---GTPTP-V-------------------
----------------------------------------------------------------------------------------------------
----------------------------------------------------------------------------------------------------
----------------------------------------------------------------------------------------------------
----------------------------------------------------------------------------------------------------
----------------------------------------------------------------------------------------------------
----------------------------------------------------------------------------------------------------
----------------------------------------------------------------------------------------------------
----------------------------------------------------------------------------------------------------
------------------------------------------------
>PC_05KYAB
----------------------------------------------------------------------------------------------------
----------------------------------------------------------------------------------------------------
--------------------------------------------MK---G-S----------------S-AASVLLALLAGITRTSAHGY----------
-----------------VS----------N---IV-V--N-G---------------------V---Y-YR----G------------------------
---------------------------WLP----GE-----------DP------------------Y---NP---------------D-------PPI-
---G--VGWE-----------------TP-N-------------LGN-GF-----------V--TP--------------E--EA-ST-------DAI--
------------------------------------IC-------------HKEAK--------------------------------------------
------------PA----RG-H-------------------ATV--------------------KAGD----KI----------------------YI--
---------QW-QPI-----P-----------------------WP--E--------------------------S------------------------
----------HH--G----------P--VL--------------------------DYLA-ACN-------------------G--DC------------
---------------ETV-----------------D-------------------------------KTSL-RF----FKI-------------------
----S----NKGLIDG---------------S---------------------S----------------------------------------------
-----------------------------------------------PPG--YWADDQL-----------------------I-------------E-NG
-N--------GW-LVQI--------PE-----DIKP------------------------------------------G-----------NYV---L---
--RHE--II----------------------------AL----HA----AGNP-----------------------------------------------
---------------------------------------------------------------N--------------------------------G---
-------------------------------------------------------AQLY---P--------------------QC---------------
-------------FNL-HI-TGS--------------------------------------GT-----VE--PQ-G------------------------
----------IP----------ATE----LYSP-----------------------D---------D--P--G--------------------I--LIN-
-IYQPLT------------------------------------------------------------TY--------EV--PG-----------------
--P-T---------------------------------------P---IP--Q-AV-EIEQSSSAIT--AT---GTPTP-A-------------------
----------------------------------------------------------------------------------------------------
----------------------------------------------------------------------------------------------------
----------------------------------------------------------------------------------------------------
----------------------------------------------------------------------------------------------------
----------------------------------------------------------------------------------------------------
----------------------------------------------------------------------------------------------------
----------------------------------------------------------------------------------------------------
----------------------------------------------------------------------------------------------------
------------------------------------------------
>PC_02DVEK
----------------------------------------------------------------------------------------------------
----------------------------------------------------------------------------------------------------
-------------------------------------------------M-K----------------S-TTSLLVTLLSAATQTAAHGY----------
-----------------VS----------N---IV-I--N-G---------------------V---S-YR----G------------------------
---------------------------WLP----GQ-----------DP------------------Y---NP---------------N-------PPI-
---G--VGWE-----------------TP-N-------------LSN-GF-----------V--TP--------------E--EA-ST-------DKI--
------------------------------------IC-------------HINAT--------------------------------------------
------------NA----RG-S-------------------ATV--------------------AAGD----KI----------------------YI--
---------QW-EPR-----P-----------------------WP--E--------------------------S------------------------
----------HH--G----------P--VI--------------------------DYLA-NCG-------------------A--SC------------
---------------GTV-----------------D-------------------------------KNDL-EF----FKI-------------------
----S----GPGLIDG---------------S---------------------S----------------------------------------------
-----------------------------------------------PPG--YWADDQL-----------------------I-------------A-NG
-N--------GW-LVQI--------PA-----SIAP------------------------------------------G-----------NYV---L---
--RHE--II----------------------------AL----HG----AGSR-----------------------------------------------
---------------------------------------------------------------N--------------------------------G---
-------------------------------------------------------AQLY---P--------------------QC---------------
-------------FNL-KI-TGS--------------------------------------GN-----VQ--PS-G------------------------
----------TL----------GPD----LYTP-----------------------T---------D--P--G--------------------I--LIN-
-IYQVLT------------------------------------------------------------SY--------IV--PG-----------------
--P-A---------------------------------------L---IP--Q-AV-AIQQSSSAIT--AS---GTPTP-V-------------------
----------------------------------------------------------------------------------------------------
----------------------------------------------------------------------------------------------------
----------------------------------------------------------------------------------------------------
----------------------------------------------------------------------------------------------------
----------------------------------------------------------------------------------------------------
----------------------------------------------------------------------------------------------------
----------------------------------------------------------------------------------------------------
----------------------------------------------------------------------------------------------------
------------------------------------------------
>PC_05215E
----------------------------------------------------------------------------------------------------
----------------------------------------------------------------------------------------------------
--------------------------------------------------------M-----------R-LSTVLIPFLSATTQVSAHGY----------
-----------------VS----------N---IV-I--N-G---------------------L---S-YR----G------------------------
---------------------------WWP----GQ-----------DP------------------Y---TS---------------T-------PPI-
---G--VGWK-----------------T-PN-------------LSN-GF-----------V--TP--------------E--EA-ST-------DAI--
------------------------------------IC-------------HKEAT--------------------------------------------
------------PA----DG-H-------------------ATV--------------------AAGD----KI----------------------YI--
---------QW-QPV-----P-----------------------WP--E--------------------------S------------------------
----------HH--G----------P--VL--------------------------DYLA-PCN-------------------G--PC------------
---------------QDV-----------------D-------------------------------KTSL-EF----FKI-------------------
----S----GPGLIDG---------------S---------------------S----------------------------------------------
-----------------------------------------------PPG--YWADDEL-----------------------I-------------A-NG
-N--------GW-LVQI--------PS-----SIKP------------------------------------------G-----------HYV---L---
--RHE--II----------------------------AL----HG----AGGV-----------------------------------------------
---------------------------------------------------------------N--------------------------------G---
-------------------------------------------------------AQLY---P--------------------QC---------------
-------------FNI-LV-TGS--------------------------------------GS-----AEP-AG--------------------------
----------TP----------ATE----FYTP-----------------------T---------D--P--G--------------------I--LIN-
-IYQ-V----------------------------------------------------------LS-SY--------VV--PG-----------------
--P-A---------------------------------------L---IP--QA-T-EIVQASSAIT--AS---GTPTP-A-------------------
----------------------------------------------------------------------------------------------------
----------------------------------------------------------------------------------------------------
----------------------------------------------------------------------------------------------------
----------------------------------------------------------------------------------------------------
----------------------------------------------------------------------------------------------------
----------------------------------------------------------------------------------------------------
----------------------------------------------------------------------------------------------------
----------------------------------------------------------------------------------------------------
------------------------------------------------
>PC_05J80C
----------------------------------------------------------------------------------------------------
----------------------------------------------------------------------------------------------------
---------------------------------------------------------------------------------------HGY----------
-----------------VS----------N---LV-I--N-G---------------------V---Y-YR----G------------------------
---------------------------WLP----GE-----------DP------------------Y---NP---------------D-------PPI-
---G--VGWE-----------------TP-N-------------LGN-GF-----------V--TP--------------S--EA-ST-------DAV--
------------------------------------IC-------------HKEAT--------------------------------------------
------------PA----RG-H-------------------VSV--------------------KAGD----KI----------------------YI--
---------QW-QPN-----P-----------------------WP--D--------------------------S------------------------
----------HH--G----------P--VL--------------------------DYLA-PCN-------------------G--PC------------
---------------ESV-----------------D-------------------------------KTSL-RF----FKI-------------------
----D----GVGLIDG---------------S---------------------S----------------------------------------------
-----------------------------------------------PPG--YWADDEL-----------------------I-------------A-NG
-N--------GW-LVQI--------PE-----DIKP------------------------------------------G-----------NYV---L---
--RHE--II----------------------------AL----HS----AGNP-----------------------------------------------
---------------------------------------------------------------D--------------------------------G---
-------------------------------------------------------AQLY---P--------------------QC---------------
-------------FNL-EI-TGS--------------------------------------GT-----VE--PE-G------------------------
----------VP----------ATE----FYSP-----------------------D---------D--P--G--------------------I--LVN-
-IYEPLS------------------------------------------------------------TY--------EV--PG-----------------
--P-S---------------------------------------L---IP--QAVQ-IEQ-SSSAIT--AT---GTPTP-A-------------------
----------------------------------------------------------------------------------------------------
----------------------------------------------------------------------------------------------------
----------------------------------------------------------------------------------------------------
----------------------------------------------------------------------------------------------------
----------------------------------------------------------------------------------------------------
----------------------------------------------------------------------------------------------------
----------------------------------------------------------------------------------------------------
----------------------------------------------------------------------------------------------------
------------------------------------------------
>PC_02SQCC
----------------------------------------------------------------------------------------------------
----------------------------------------------------------------------------------------------------
--------------------------------------------MK----------------------A-CISVALTLLSAARQAAAHGY----------
-----------------VS----------G---IV-V--N-G---------------------V---Y-YR----G------------------------
---------------------------WLP----SE-----------DP------------------Y---NS---------------D-------PPI-
---N--IGWQ-----------------TP-N-------------LSN-GF-----------V--TP--------------D--ET-DT-------DAI--
------------------------------------IC-------------HTNAT--------------------------------------------
------------NA----AG-H-------------------ATV--------------------AAGD----RI----------------------YI--
---------QW-EPT-----P-----------------------WP--E--------------------------S------------------------
----------HH--G----------P--VL--------------------------DYLA-NCG-------------------E--SC------------
---------------ETV-----------------D-------------------------------KTTL-EF----FKI-------------------
----D----GPGLIDG---------------S---------------------S----------------------------------------------
-----------------------------------------------VPG--VWADDQL-----------------------I-------------A-NG
-N--------GW-LVEI--------PE-----SIAP------------------------------------------G-----------NYV---L---
--RHE--II----------------------------AL----HG----AGSE-----------------------------------------------
---------------------------------------------------------------N--------------------------------G---
-------------------------------------------------------AQLY---P--------------------QC---------------
-------------INL-QI-TGS--------------------------------------GT-----VS--PS-G------------------------
----------TL----------ATN----FYTP-----------------------T---------D--P--G--------------------I--LIN-
-IYQVLT------------------------------------------------------------EY--------IV--PG-----------------
--P-D---------------------------------------I---IP--QGVS-IEQ-ASSAIT--AT---GTPTP-A-------------------
----------------------------------------------------------------------------------------------------
----------------------------------------------------------------------------------------------------
----------------------------------------------------------------------------------------------------
----------------------------------------------------------------------------------------------------
----------------------------------------------------------------------------------------------------
----------------------------------------------------------------------------------------------------
----------------------------------------------------------------------------------------------------
----------------------------------------------------------------------------------------------------
------------------------------------------------
>PC_01Y0EO
----------------------------------------------------------------------------------------------------
----------------------------------------------------------------------------------------------------
--------------------------------------------MK---G-S----------------T-TASLLLPLLASVTRTSAHGF----------
-----------------VS----------N---LV-I--N-G---------------------V---F-YR----G------------------------
---------------------------WLP----TE-----------DP------------------Y---KA---------------D-------PPI-
---G--VGWE-----------------TP-N-------------LGN-GF-----------V--LP--------------E--EA-ST-------DAI--
------------------------------------VC-------------HKEAE--------------------------------------------
------------PA----RG-Y-------------------ASV--------------------AAGD----KI----------------------YI--
---------QW-QPN-----P-----------------------WP--E--------------------------S------------------------
----------HH--G----------P--VI--------------------------DYLA-PCN-------------------G--DC------------
---------------STV-----------------N-------------------------------KTSL-EF----FKI-------------------
----D----GVGLIDG---------------S---------------------S----------------------------------------------
-----------------------------------------------PPG--KWADDEL-----------------------I-------------A-NG
-N--------GW-LVQI--------PE-----DIKP------------------------------------------G-----------NYV---L---
--RHE--II----------------------------AL----HE----AFNQ-----------------------------------------------
---------------------------------------------------------------N--------------------------------G---
-------------------------------------------------------AQIY---P--------------------QC---------------
-------------FNL-QI-TGS--------------------------------------GT-----VE--PE-G------------------------
----------TP----------ATE----LYSP-----------------------T---------D--P--G--------------------I--LVD-
-IYNPLS------------------------------------------------------------TY--------VV--PG-----------------
--P-T---------------------------------------L---IP--Q-AV-EIEQSSSAVT--AT---GTPTP-AAA-----------------
----------------------------------------------------------------------------------------------------
----------------------------------------------------------------------------------------------------
----------------------------------------------------------------------------------------------------
----------------------------------------------------------------------------------------------------
----------------------------------------------------------------------------------------------------
----------------------------------------------------------------------------------------------------
----------------------------------------------------------------------------------------------------
----------------------------------------------------------------------------------------------------
------------------------------------------------
>PC_00AUBU
----------------------------------------------------------------------------------------------------
----------------------------------------------------------------------------------------------------
---------------------------------------------M----------------------K-AYTVALALLSAARQAAAHGY----------
-----------------VS----------G---IV-V--N-G---------------------V---W-YR----G------------------------
---------------------------WLP----SE-----------DP------------------Y---NS---------------D-------PPV-
---N--IGWQ-----------------TP-N-------------LSN-GF-----------V--TP--------------D--ET-ST-------DAI--
------------------------------------IC-------------HTNAT--------------------------------------------
------------NA----AG-H-------------------ATV--------------------AAGD----RI----------------------YI--
---------QW-EPN-----P-----------------------WP--E--------------------------S------------------------
----------HH--G----------P--VL--------------------------DYLA-NCG-------------------E--SC------------
---------------ETV-----------------D-------------------------------KTTL-EF----FKI-------------------
----D----GPGLIDG---------------S---------------------T----------------------------------------------
-----------------------------------------------VPG--VWADDQL-----------------------I-------------A-NG
-N--------GW-LVEI--------PE-----SIAP------------------------------------------G-----------NYV---L---
--RHE--II----------------------------AL----HG----AGSE-----------------------------------------------
---------------------------------------------------------------N--------------------------------G---
-------------------------------------------------------AQLY---P--------------------QC---------------
-------------LNL-AI-TGS--------------------------------------GT-----VA--PS-G------------------------
----------TL----------ATD----FYTP-----------------------T---------D--P--G--------------------I--LIS-
-IYETLT------------------------------------------------------------EY--------IV--PG-----------------
--P-E---------------------------------------I---IP--QGVV-IEQ-ASSAIT--AT---GTPTP-A-------------------
----------------------------------------------------------------------------------------------------
----------------------------------------------------------------------------------------------------
----------------------------------------------------------------------------------------------------
----------------------------------------------------------------------------------------------------
----------------------------------------------------------------------------------------------------
----------------------------------------------------------------------------------------------------
----------------------------------------------------------------------------------------------------
----------------------------------------------------------------------------------------------------
------------------------------------------------
>PC_06ALPR
----------------------------------------------------------------------------------------------------
----------------------------------------------------------------------------------------------------
---------------------------------------------M---L-FTSSSA-----------Q-DAVLAAAVIALVPQVAAHGY----------
-----------------VA----------A---IT-A--G-G---------------------K---T-YQ----G------------------------
---------------------------SNP----N------------WY------------------YQP--S---------G-----Q-------VVP-
---T--AGWF-----------------A-LN-------------QDN-GF-----------V--SP--------------S--AY-GT-------SDI--
------------------------------------GC-------------HKSGK--------------------------------------------
------------AG----N-QQ-------------------IPV--------------------AAGS----SV----------------------VL--
---------NW-N-------T-----------------------WP--I--------------------------S------------------------
----------HH--G----------P--VI--------------------------DYLA-KCS-------------------GN-CT------------
---------------ALT-----------------D-------------------------------ASSL-SF----FKI-------------------
----A----QSGLLND---------------N---------------------S----------------------------------------------
-----------------------------------------------PPG--TWATDAI-----------------------T-------------T-AP
-Y--------AW-TIKI--------PS-----TVAP------------------------------------------G-----------NYV---L---
--RHE--LI----------------------------GL----HA----AGSS-----------------------------------------------
---------------------------------------------------------------N--------------------------------G---
-------------------------------------------------------AQNY---P--------------------QC---------------
-------------INL-QI-TGS--------------------------------------GT-----AT--PS-G------------------------
----T------K----------ATA----LYKA-----------------------T---------D--P--G--------------------I--LID-
-IYS-K----------------------------------------------------------IS-SY--------TI--PG-----------------
--P-T---------------------------------------F---TS--IKKM-ARHA----------------------RDFV-------------
------LDA-------------------------------------------------------------------------------------------
----------------------------------------------------------------------------------------------------
----------------------------------------------------------------------------------------------------
----------------------------------------------------------------------------------------------------
----------------------------------------------------------------------------------------------------
----------------------------------------------------------------------------------------------------
----------------------------------------------------------------------------------------------------
----------------------------------------------------------------------------------------------------
------------------------------------------------
>PC_05L8ZA
----------------------------------------------------------------------------------------------------
----------------------------------------------------------------------------------------------------
---------------------------------------------M---L-FTSSSA-----------Q-DAVLAAAVIALVPQVAAHGY----------
-----------------VA----------A---IT-A--G-G---------------------K---T-YQ----G------------------------
---------------------------SNP----N------------WY------------------YQP--S---------G-----Q-------VVP-
---T--AGWF-----------------A-LN-------------QDN-GF-----------V--SP--------------S--AY-GT-------ADI--
------------------------------------GC-------------HKSGK--------------------------------------------
------------AG----N-QQ-------------------IPV--------------------AAGS----SV----------------------VL--
---------NW-N-------T-----------------------WP--I--------------------------S------------------------
----------HH--G----------P--VI--------------------------DYLA-KCS-------------------GN-CT------------
---------------ALT-----------------D-------------------------------ASSL-SF----FKI-------------------
----A----QSGLLND---------------N---------------------S----------------------------------------------
-----------------------------------------------PPG--TWATDAI-----------------------T-------------V-AP
-Y--------AW-TIKI--------PS-----SVAP------------------------------------------G-----------NYV---L---
--RHE--LI----------------------------GL----HA----AGSS-----------------------------------------------
---------------------------------------------------------------N--------------------------------G---
-------------------------------------------------------AQNY---P--------------------QC---------------
-------------INL-QI-TGS--------------------------------------GT-----AT--PS-G------------------------
----T------K----------ASA----LYKA-----------------------T---------D--P--G--------------------I--LID-
-IYS-K----------------------------------------------------------IS-SY--------TI--PG-----------------
--P-T---------------------------------------F---TS--IKKM-ARHA----------------------RDFV-------------
------LDA-------------------------------------------------------------------------------------------
----------------------------------------------------------------------------------------------------
----------------------------------------------------------------------------------------------------
----------------------------------------------------------------------------------------------------
----------------------------------------------------------------------------------------------------
----------------------------------------------------------------------------------------------------
----------------------------------------------------------------------------------------------------
----------------------------------------------------------------------------------------------------
------------------------------------------------
>PC_040JXV
----------------------------------------------------------------------------------------------------
----------------------------------------------------------------------------------------------------
---------------------------------------------M---L-FTSSSA-----------Q-DAVLAAAVIALVPQVAAHGY----------
-----------------VA----------A---IT-A--G-G---------------------K---T-YQ----G------------------------
---------------------------SNP----N------------WY------------------YQP--S---------G-----Q-------VVP-
---T--AGWF-----------------A-LN-------------QDN-GF-----------V--SP--------------S--AY-GT-------SDI--
------------------------------------GC-------------HKSGK--------------------------------------------
------------AG----N-QQ-------------------IPV--------------------AAGS----SV----------------------VL--
---------NW-N-------T-----------------------WP--I--------------------------S------------------------
----------HH--G----------P--VI--------------------------DYLA-KCS-------------------GN-CT------------
---------------ALT-----------------D-------------------------------ASSL-SF----FKI-------------------
----A----QSGLLND---------------D---------------------S----------------------------------------------
-----------------------------------------------PPG--TWATDAI-----------------------T-------------V-AP
-Y--------AW-TIKI--------PS-----SVAP------------------------------------------G-----------NYV---L---
--RHE--LI----------------------------GL----HA----AGSS-----------------------------------------------
---------------------------------------------------------------N--------------------------------G---
-------------------------------------------------------AQNY---P--------------------QC---------------
-------------INL-QI-TGS--------------------------------------GT-----AT--PS-G------------------------
----T------K----------ATA----LYKS-----------------------T---------D--P--G--------------------I--LID-
-IYS-K----------------------------------------------------------IS-SY--------TI--PG-----------------
--P-T---------------------------------------F---TS--IKKM-ARHA----------------------RDFV-------------
------LDA-------------------------------------------------------------------------------------------
----------------------------------------------------------------------------------------------------
----------------------------------------------------------------------------------------------------
----------------------------------------------------------------------------------------------------
----------------------------------------------------------------------------------------------------
----------------------------------------------------------------------------------------------------
----------------------------------------------------------------------------------------------------
----------------------------------------------------------------------------------------------------
------------------------------------------------
>PC_01M9VU
----------------------------------------------------------------------------------------------------
----------------------------------------------------------------------------------------------------
---------------------------------------------M---L-FTSSSA-----------Q-DAVLAAAVIALVPQVAAHGY----------
-----------------VA----------A---IT-A--G-G---------------------K---T-YQ----G------------------------
---------------------------SNP----N------------WY------------------YQP--S---------G-----Q-------VVP-
---T--AGWF-----------------A-LN-------------QDN-GF-----------V--SP--------------S--AY-GT-------SDI--
------------------------------------GC-------------HKSGK--------------------------------------------
------------AG----N-QQ-------------------IPV--------------------AAGS----SV----------------------VL--
---------NW-N-------T-----------------------WP--I--------------------------S------------------------
----------HH--G----------P--VI--------------------------DYLA-KCS-------------------GN-CT------------
---------------ALT-----------------D-------------------------------ASSL-SF----FKI-------------------
----A----QSGLLND---------------N---------------------S----------------------------------------------
-----------------------------------------------PPG--TWATDAI-----------------------T-------------T-AP
-Y--------AW-TIKI--------PS-----SVAP------------------------------------------G-----------NYV---L---
--RHE--LI----------------------------GL----HA----AGSS-----------------------------------------------
---------------------------------------------------------------N--------------------------------G---
-------------------------------------------------------AQNY---P--------------------QC---------------
-------------INL-QI-TGS--------------------------------------GT-----AT--PS-G------------------------
----T------K----------ATA----LYKA-----------------------T---------D--P--G--------------------I--LID-
-IYS-K----------------------------------------------------------IS-SY--------TI--PG-----------------
--P-T---------------------------------------F---TS--IKKM-ARHA----------------------RDFV-------------
------LDA-------------------------------------------------------------------------------------------
----------------------------------------------------------------------------------------------------
----------------------------------------------------------------------------------------------------
----------------------------------------------------------------------------------------------------
----------------------------------------------------------------------------------------------------
----------------------------------------------------------------------------------------------------
----------------------------------------------------------------------------------------------------
----------------------------------------------------------------------------------------------------
------------------------------------------------
>PC_02DO70
----------------------------------------------------------------------------------------------------
----------------------------------------------------------------------------------------------------
-------------------------------------------------M-PSF-----------------STLAAVSLPLVRLVSAHGY----------
-----------------VA----------G---IT-V--N-G---------------------G---S-WV----E------------------------
---------------------------GSN----P------------NW------------------FYQPEG---------D-----V--------PE-
---T--PGWQ-----------------AE-N-------------QDN-GF-----------V--AP--------------D--SF-AT-------ADI--
------------------------------------AC-------------HKSAT--------------------------------------------
------------PG----Q-TY-------------------VEA--------------------ASGD----TL----------------------TL--
---------YW-N-------T-----------------------WP--D--------------------------S------------------------
----------HK--G----------P--II--------------------------NYLA-KCS--------------------G-EC------------
---------------TSA-----------------S-------------------------------AGDL-SF----TKV-------------------
----S----EGAWLSG------------------------------------------------------------------------------------
----------------------------------------------SDPG--DWVTDTL-----------------------I-------------A-QN
-F--------TS-DFEV--------PS-----GLAP------------------------------------------G-----------NYV---L---
--RHE--II----------------------------AL----HS----AGSE-----------------------------------------------
---------------------------------------------------------------N--------------------------------G---
-------------------------------------------------------AQAY---P--------------------QC---------------
-------------INL-KV-GGS--------------------------------------GS-----TSL-PA-G------------------------
----------VP----------ATE----FYTP-----------------------T---------D--P--G--------------------I--LFS-
-LYSA-----------------------------------------------------------FD-SY--------EI--PG-----------------
--P-E---------------------------------------V---WS--G-----------------------------------------------
----------------------------------------------------------------------------------------------------
----------------------------------------------------------------------------------------------------
----------------------------------------------------------------------------------------------------
----------------------------------------------------------------------------------------------------
----------------------------------------------------------------------------------------------------
----------------------------------------------------------------------------------------------------
----------------------------------------------------------------------------------------------------
----------------------------------------------------------------------------------------------------
------------------------------------------------
>PC_006ROL
----------------------------------------------------------------------------------------------------
----------------------------------------------------------------------------------------------------
-------------------------------------------------M-PSFS-----------------TLAAVSLPLIRLVSAHGY----------
-----------------VA----------G---IT-V--N-G---------------------GS--W-VE----G------------------------
---------------------------SNP----NW----------F--------------------YQ--PE---------G-----D-------VPE-
---T--PGWQ------------------AEN-------------QDN-GF-----------V--APD--SF---------------AT-------ADI--
------------------------------------AC-------------HKSAT--------------------------------------------
------------PG----Q-TY-------------------VEA--------------------ASGD----TL----------------------TL--
---------YWN-------------------------------TWP--D--------------------------S------------------------
----------HK--G----------P--II--------------------------NYLA-KCSGE---------------------C------------
---------------TSA-----------------S-------------------------------AGDL-SF----TKV-------------------
----S----EGAWLSG---------------S---------------------D-P--------------------------------------------
-------------------------------------------------G--DWVTDTL-----------------------I--------------AQ-
NF--------TS-DFEV--------PS-----GLAP------------------------------------------G-----------NYV---L---
--RHE--II----------------------------AL----HS----AGSE-----------------------------------------------
---------------------------------------------------------------N--------------------------------G---
-------------------------------------------------------AQAY---P--------------------QC---------------
-------------INI-KV-GGS--------------------------------------GS-----TS--LP-R------------------------
---------VSP----------PPS----STRR-----------------------P---------I--P--V--------------------S--SSA-
-STV----------------------------------------------------------R-LT-AT--------RS--PA-----------------
--Q-R---------------------------------------S---GA--AKPM-CP-----------A---T-------------------------
--------LFLDP-------LVDG----------------L-------DM--------------------------------------------------
--------------------------------------------V-------------------------------------------------------
----------------------------------------------------------------------------------------------------
----------------------------------------------------------------------------------------------------
----------------------------------------------------------------------------------------------------
----------------------------------------------------------------------------------------------------
----------------------------------------------------------------------------------------------------
----------------------------------------------------------------------------------------------------
------------------------------------------------
>PC_054XCU
----------------------------------------------------------------------------------------------------
----------------------------------------------------------------------------------------------------
----------------------------------------------------MHCLA-----------I-PCLALAAALAALPSVSAHGY----------
-----------------VS----------G---VV-S--G-G---------------------K---W-YP----G------------------------
---------------------------ASP----N------------WF------------------YES------------T-----K--------PQ-
---Q--AGWF-----------------AL-N-------------QDL-GF-----------V--AP--------------D--EY-SD-------PNI--
------------------------------------TC-------------HKGAT--------------------------------------------
------------PG-----TTY-------------------IPV--------------------TAGD----KI----------------------DL--
---------QW-S-------P-----------------------WP--E--------------------------S------------------------
----------HK--G----------P--VL--------------------------DYLA-RCN-------------------G--DC------------
---------------TKV-----------------N-------------------------------KNDL-SF----FKI-------------------
----D----AVGLISD---------------S---------------------T----------------------------------------------
-----------------------------------------------PPG--TWASDKL-----------------------I-------------A-NN
-N--------TW-TVKI--------PA-----DIKP------------------------------------------G-----------NFV---L---
--RHE--II----------------------------AL----HS----AETA-----------------------------------------------
---------------------------------------------------------------D--------------------------------G---
-------------------------------------------------------AQNY---P--------------------QC---------------
-------------INL-KI-TGS--------------------------------------GT-----KY--PC-L------------------------
----SG-ASCPK----------GTA----LYKE-----------------------K---------D--P--G--------------------I--LIN-
-IYT---A--------------------------------------------------------LS-SY--------TI--PG-----------------
--P-K---------------------------------------I---WS--GLSS-KVKRVAQ-------------AF-TA------------------
----------------------------------------------------------------------------------------------------
----------------------------------------------------------------------------------------------------
----------------------------------------------------------------------------------------------------
----------------------------------------------------------------------------------------------------
----------------------------------------------------------------------------------------------------
----------------------------------------------------------------------------------------------------
----------------------------------------------------------------------------------------------------
----------------------------------------------------------------------------------------------------
------------------------------------------------
>PC_03QUEK
----------------------------------------------------------------------------------------------------
----------------------------------------------------------------------------------------------------
---------------------------------------------M---H-S-FT---------------TAGAIAAAVAILPSVSAHGH----------
-----------------VQ----------G---IM-A--N-G---------------------K---Y-TP----N------------------------
---------------------------TTP-----N-----------WI------------------Y---G----------------T-------KPV-
---S--PGWY-----------------AK-D-------------QDN-GF-----------V--AP--------------V--SY-GS-------PDI--
------------------------------------IC-------------HKSAT--------------------------------------------
------------PG----AN-S-------------------VEV--------------------AAGS----KM----------------------TL--
---------FW-D-------T-----------------------WP--E--------------------------S------------------------
----------HH--G----------P--VT--------------------------DYLA-RCP--------------------G-DC------------
---------------TAV-----------------D-------------------------------KTSL-NF----FPI-------------------
----D----KVGLLD----------------G---------------------S-V--------------------------------------------
-----------------------------------------------NPG--KWASDTL-----------------------I-------------A-NN
-N--------SW-TVTI--------PA-----DLAP------------------------------------------G-----------YFV---L---
--RHE--II----------------------------GL----HS----AGNA-----------------------------------------------
---------------------------------------------------------------N--------------------------------G---
-------------------------------------------------------AQSY---P--------------------QC---------------
-------------INV-HI-TGS--------------------------------------GT-----KR--PC-D------------------------
----SG-AACAK----------GTA----LYKA-----------------------T---------D--A--G--------------------I--LIN-
-IYQ-SL------------------------------------------------------L-----SY--------TI--PG-----------------
--P-A---------------------------------------V---WS--GWTK-SKRFSQIWKA---------------------------------
----------------------------------------------------------------------------------------------------
----------------------------------------------------------------------------------------------------
----------------------------------------------------------------------------------------------------
----------------------------------------------------------------------------------------------------
----------------------------------------------------------------------------------------------------
----------------------------------------------------------------------------------------------------
----------------------------------------------------------------------------------------------------
----------------------------------------------------------------------------------------------------
------------------------------------------------
>PC_06OPWM
----------------------------------------------------------------------------------------------------
----------------------------------------------------------------------------------------------------
---------------------------------------------M---H-S-FT---------------TASAIAAAVAILPSVSAHGH----------
-----------------VQ----------G---IM-A--N-G---------------------K---Y-TP----N------------------------
---------------------------TTP-----N-----------WI------------------Y---G----------------T-------KPV-
---S--PGWY-----------------AK-D-------------QDN-GF-----------V--AP--------------D--SY-GS-------PDI--
------------------------------------IC-------------HKSAT--------------------------------------------
------------PG----AN-S-------------------VEV--------------------AAGS----KM----------------------TL--
---------FW-D-------T-----------------------WP--E--------------------------S------------------------
----------HH--G----------P--VT--------------------------DYLA-RCP--------------------G-DC------------
---------------TAV-----------------D-------------------------------KTSL-NF----FPI-------------------
----D----KVGLLD----------------G---------------------S-V--------------------------------------------
-----------------------------------------------NPG--KWASDTL-----------------------I-------------A-NN
-N--------SW-TVTI--------PA-----DLAP------------------------------------------G-----------YFV---L---
--RHE--II----------------------------GL----HS----AGNA-----------------------------------------------
---------------------------------------------------------------N--------------------------------G---
-------------------------------------------------------AQSY---P--------------------QC---------------
-------------INV-HI-TGS--------------------------------------GT-----KR--PC-D------------------------
----SG-AACAK----------GTA----LYKA-----------------------T---------D--A--G--------------------I--LIN-
-IYQ-SL------------------------------------------------------S-----SY--------TI--PG-----------------
--P-A---------------------------------------V---WS--GWTK-SKRFSQIWKA---------------------------------
----------------------------------------------------------------------------------------------------
----------------------------------------------------------------------------------------------------
----------------------------------------------------------------------------------------------------
----------------------------------------------------------------------------------------------------
----------------------------------------------------------------------------------------------------
----------------------------------------------------------------------------------------------------
----------------------------------------------------------------------------------------------------
----------------------------------------------------------------------------------------------------
------------------------------------------------
>PC_06F4R0
----------------------------------------------------------------------------------------------------
----------------------------------------------------------------------------------------------------
---------------------------------------------M---H-S-FT---------------TAGAIAAAVAILPSVSAHGH----------
-----------------VQ----------G---IM-A--N-G---------------------K---Y-TP----N------------------------
---------------------------TTP-----N-----------WI------------------Y---G----------------T-------KPV-
---S--PGWY-----------------AK-D-------------QDN-GF-----------V--AP--------------D--AY-GS-------PDI--
------------------------------------IC-------------HKSAT--------------------------------------------
------------PG----AN-S-------------------VEV--------------------AAGS----KM----------------------TL--
---------FW-D-------T-----------------------WP--E--------------------------S------------------------
----------HH--G----------P--VT--------------------------DYLA-RCP--------------------G-DC------------
---------------TAV-----------------D-------------------------------KTSL-NF----FPI-------------------
----D----KVGLLD----------------G---------------------S-V--------------------------------------------
-----------------------------------------------NPG--KWASDTL-----------------------I-------------A-NN
-N--------SW-TVTI--------PA-----DLAP------------------------------------------G-----------YFV---L---
--RHE--II----------------------------GL----HS----AGNA-----------------------------------------------
---------------------------------------------------------------D--------------------------------G---
-------------------------------------------------------AQSY---P--------------------QC---------------
-------------INV-HI-TGS--------------------------------------GT-----KR--PC-D------------------------
----SG-APCSK----------GTA----LYKA-----------------------T---------D--A--G--------------------I--LIN-
-IYQ-SL------------------------------------------------------S-----SY--------TI--PG-----------------
--P-A---------------------------------------V---WS--GWTK-SKRFSQIWKA---------------------------------
----------------------------------------------------------------------------------------------------
----------------------------------------------------------------------------------------------------
----------------------------------------------------------------------------------------------------
----------------------------------------------------------------------------------------------------
----------------------------------------------------------------------------------------------------
----------------------------------------------------------------------------------------------------
----------------------------------------------------------------------------------------------------
----------------------------------------------------------------------------------------------------
------------------------------------------------
>PC_01WDP3
----------------------------------------------------------------------------------------------------
----------------------------------------------------------------------------------------------------
-------------------------------------------------M-SLA--------------M-CAS--LLILLLTTSVLAHSH----------
-----------------VD----------E---IW-A--P-N-------------------PST---H-YP----G------------------------
---------------------------YNP----NY--Y-------D----------------------T--V---------P-----Y-------PNN-
---T--PGWY------------------TTG-------------QGG-RP-----------L--YPI--DL---------------NT-------YSI--
------------------------------------IC-------------NNNSS--------------------------------------------
------------PA----N-IS-------------------ASI--------------------PAGE----TV----------------------RV--
---------KWWGPG------P----------------------WP--N--------------------------N------------------------
----------HK--G----------P--VL--------------------------DYIA-PCNGS---------------------C------------
---------------RDA-----------------D-------------------------------AREL-KF----VKI-------------------
----A----EMGWIDD---------------S--------------------------------------------------------------------
----------------------------------------------IPEG--LWAADKL-----------------------R--------------MD-
NS--------SW-NIKI--------PN-----GLMA------------------------------------------S-----------EYV---L---
--RTE--IV----------------------------AL----HQ----A-HL-----------------------------------------------
--------------------------------------------------------------AK----------------------GNGT--YSPVG---
-------------------------------------------------------AEFY---P--------------------QC---------------
-------------LSL-KV-TGN---------------------------------------G-----TR--AV-T------------------------
--------GGVD----------ARA----LYTG-----------------------A---------E--L--G--------------------I--AYK-
-TLHESN--------------------------------------------------------EHP-DY--------II--PG-----------------
--P-R---------------------------------------P---W---------------------------------------------------
----------------------------------------------------------------------------------------------------
----------------------------------------------------------------------------------------------------
----------------------------------------------------------------------------------------------------
----------------------------------------------------------------------------------------------------
----------------------------------------------------------------------------------------------------
----------------------------------------------------------------------------------------------------
----------------------------------------------------------------------------------------------------
----------------------------------------------------------------------------------------------------
------------------------------------------------
>PC_043Y82
----------------------------------------------------------------------------------------------------
----------------------------------------------------------------------------------------------------
--------------------------------------------------------------------M-RNS--ALILSLAASVLAHSH----------
-----------------VD----------E---IW-A--P-N-------------------PSV---H-YQ----G------------------------
---------------------------WNP----ND--Y-------D----------------------T--V---------P-----Y-------PND-
---T--PGWY------------------TEN-------------QGG-NP-----------L--YPV--AA---------------NQ-------YNI--
------------------------------------IC-------------AKNSS--------------------------------------------
------------PA----N-IS-------------------API--------------------APGE----TV----------------------RV--
---------RWWNPG------Q----------------------WP--P--------------------------S------------------------
----------HK--G----------P--VI--------------------------DYIA-PCNGP---------------------C------------
---------------SSV-----------------D-------------------------------PTTL-RF----VKI-------------------
----A----ELGWIDN---------------S--------------------------------------------------------------------
----------------------------------------------RTEG--YWAADAL-----------------------I--------------DD-
NS--------SW-NIKV--------PD-----GLKA------------------------------------------G-----------EYV---L---
--RTE--II----------------------------AL----HV----A-HL-----------------------------------------------
--------------------------------------------------------------AN-----------------------PGP--YSTYG---
-------------------------------------------------------AEFY---P--------------------NC---------------
-------------INL-QV-TGD---------------------------------------G-----TK--EI-T------------------------
--------GGVD----------ART----LYDG-----------------------T---------E--P--G--------------------I--DYK-
-TLHETN--------------------------------------------------------EHG-GY--------VI--PG-----------------
--P-A---------------------------------------I---WS--GAAK-RATFRA-------------------------------------
----------------------------------------------------------------------------------------------------
----------------------------------------------------------------------------------------------------
----------------------------------------------------------------------------------------------------
----------------------------------------------------------------------------------------------------
----------------------------------------------------------------------------------------------------
----------------------------------------------------------------------------------------------------
----------------------------------------------------------------------------------------------------
----------------------------------------------------------------------------------------------------
------------------------------------------------
>PC_04HI1K
----------------------------------------------------------------------------------------------------
----------------------------------------------------------------------------------------------------
----------------------------------------------------MH--------------T-SLF--LVFSLATALASAHSH----------
-----------------VD----------D---IW-A--P-S-------------------PSV---H-YF----G------------------------
---------------------------WNP----ND--Y-------D----------------------T--E---------P-----Y-------RND-
---T--PGWY------------------TTG-------------QGG-RP-----------L--YPI--ST---------------NT-------YDI--
------------------------------------IC-------------NNNSS--------------------------------------------
------------PA----N-IS-------------------API--------------------AAGD----VV----------------------RV--
---------RWWEPG------P----------------------WP--S--------------------------N------------------------
----------HK--G----------P--VI--------------------------DYIA-PCNGS---------------------C------------
---------------TDV-----------------D-------------------------------ATKL-KF----VKI-------------------
----A----ELGWIDN---------------S--------------------------------------------------------------------
----------------------------------------------WEEG--YWASDKL-----------------------L--------------ND-
DN--------RW-NITV--------PK-----GLEA------------------------------------------G-----------EYV---L---
--RTE--II----------------------------AL----HQ----A-HL-----------------------------------------------
--------------------------------------------------------------AE----------------------GDGA--YSPIG---
-------------------------------------------------------AELY---P--------------------QC---------------
-------------INL-RV-TGN---------------------------------------G-----TK--AI-S------------------------
--------GGVD----------ART----FYTG-----------------------A---------E--P--G--------------------L--AYK-
-TLHESR--------------------------------------------------------EHA-DY--------VI--PG-----------------
--P-S---------------------------------------R---WS--GA----------------------------------------------
----------------------------------------------------------------------------------------------------
----------------------------------------------------------------------------------------------------
----------------------------------------------------------------------------------------------------
----------------------------------------------------------------------------------------------------
----------------------------------------------------------------------------------------------------
----------------------------------------------------------------------------------------------------
----------------------------------------------------------------------------------------------------
----------------------------------------------------------------------------------------------------
------------------------------------------------
>PC_03FEB8
----------------------------------------------------------------------------------------------------
----------------------------------------------------------------------------------------------------
---------------------------------------------M---S-F----------------S-TITALTGAIALVSQVAAHGT----------
-----------------VT----------G---IV-A--D-G---------------------A---N-RS----R------------------------
---------------------------SYEG-YHAS-----------FQ------------------Y---LQ---------------T-------QPV-
---V--VGWS-----------------IPKD-------------LNN-GF-----------I--AP--------------D--AY-TT-------SDI--
------------------------------------IC-------------HLGAT--------------------------------------------
------------NA----QT-S-------------------ATV--------------------AAGG----QV----------------------EL--
---------QW-T-------A-----------------------WP--S--------------------------S------------------------
----------HH--G----------P--VI--------------------------DYLA-NCN-------------------G--DC------------
---------------KTV-----------------D-------------------------------KSTL-EF----FKI-------------------
----D----GVGLIDD---------------T---------------------T----------------------------------------------
-----------------------------------------------IPG--TWASDTL-----------------------I-------------A-NN
-N--------SW-TVTI--------PS-----DIAP------------------------------------------G-----------NYV---L---
--RHE--II----------------------------AL----HS----AGTV-----------------------------------------------
---------------------------------------------------------------D--------------------------------G---
-------------------------------------------------------AQNY---P--------------------QC---------------
-------------VNL-EV-TGS--------------------------------------GT-----AT--PS-G------------------------
----------VL----------GTA----LYVE-----------------------T---------D--P--G--------------------I--EIN-
-IYTSLS------------------------------------------------------------TY--------VV--PG-----------------
--P-T---------------------------------------L---YS--GAIS-ASQ-T--------------------------------------
----------------------------------------------------------------------------------------------------
----------------------------------------------------------------------------------------------------
----------------------------------------------------------------------------------------------------
----------------------------------------------------------------------------------------------------
----------------------------------------------------------------------------------------------------
----------------------------------------------------------------------------------------------------
----------------------------------------------------------------------------------------------------
----------------------------------------------------------------------------------------------------
------------------------------------------------
>PC_05MZ6E
----------------------------------------------------------------------------------------------------
----------------------------------------------------------------------------------------------------
---------------------------------------------M---N-Y----Q-----------I-ATLRLAVALGSISLAAGHGV----------
-----------------VT----------G---IV-A--G-G---------------------T---Y-YT----G------------------------
-------------------------------------------------------------------YEP--L---------S-----P-------VPN-
---I--ASWS-----------------TPLN-------------LEH-GF-----------V--PS--------------S--NF-TT-------PDI--
------------------------------------IC-------------HAGAT--------------------------------------------
------------PG----Q-NS-------------------ISV--------------------KSGE----SL----------------------TL--
---------QW-S-------A----------------------PWV--G--------------------------G------------------------
----------HH--G----------P--VM--------------------------SYLA-NCN-------------------GS-CS------------
---------------SLP-----------------D-------------------------------KTAL-KF----FKI-------------------
----E----DAGIIER---------------T---------------------P----------------------------------------------
-----------------------------------------------FPA--YYAADEL-----------------------R-------------D-HN
-S--------SW-TVWI--------PP-----TLKS------------------------------------------G-----------NYV---L---
--RHE--II----------------------------AL----HV----AEDL-----------------------------------------------
---------------------------------------------------------------G--------------------------------G---
-------------------------------------------------------AQAY---P--------------------QC---------------
-------------INL-NV-AGT--------------------------------------GS-----DN--PV-G------------------------
----Q------S----------AET----LYKE-----------------------T---------D--P--G--------------------I--LID-
-IWQFG----------------------------------------------------------NA-TY--------II--PG-----------------
--P-A---------------------------------------V---WS--GAVQ-HAQPAVNR-----------------------------------
----------------------------------------------------------------------------------------------------
----------------------------------------------------------------------------------------------------
----------------------------------------------------------------------------------------------------
----------------------------------------------------------------------------------------------------
----------------------------------------------------------------------------------------------------
----------------------------------------------------------------------------------------------------
----------------------------------------------------------------------------------------------------
----------------------------------------------------------------------------------------------------
------------------------------------------------
>PC_061C0K
----------------------------------------------------------------------------------------------------
----------------------------------------------------------------------------------------------------
-----------------------------------------------------MA-------------Q-KTLLA--TILGAASVAAHGF----------
-----------------VE----------T---IT-V--N-G---------------------Q---T-YE----S------------------------
---------------------------YNP----AT-----------FP------------------Y---MP---------------N-------PPP-
---V--PGWT-----------------A-DF-------------PDL-GF-----------V--EP--------------A--AA-GN-------PDI--
------------------------------------IC-------------HRSAT--------------------------------------------
------------PG----QS-H-------------------ISV--------------------SAGD----TL----------------------TL--
---------QW-T-------P-----------------------WP--E--------------------------S------------------------
----------HK--G----------P--VI--------------------------DYLA-NCN-------------------G--DC------------
---------------SNV-----------------D-------------------------------KTSL-QF----FKI-------------------
----A----EQGLITP---------------------------------------G--------------------------------------------
---------------------------------------------DPATA--FWAADKL-----------------------I-------------A-DG
-E--------VW-EVTI--------PE-----DIAP------------------------------------------G-----------SYV---L---
--RHE--IL----------------------------AL----HS----GSQP-----------------------------------------------
---------------------------------------------------------------N--------------------------------G---
-------------------------------------------------------AQFY---P--------------------QC---------------
-------------INL-QI-SGS--------------------------------------GS-----ANP-SG--------------------------
----------VP----------GTS----LYTA-----------------------Q---------D--P--G--------------------V--LFN-
-IWT-AV------------------------------------------------------D-----SY--------PI--PG-----------------
--P-P---------------------------------------L---YN--AR-K-TRRHAKDIKA---------------------------------
----------------------------------------------------------------------------------------------------
----------------------------------------------------------------------------------------------------
----------------------------------------------------------------------------------------------------
----------------------------------------------------------------------------------------------------
----------------------------------------------------------------------------------------------------
----------------------------------------------------------------------------------------------------
----------------------------------------------------------------------------------------------------
----------------------------------------------------------------------------------------------------
------------------------------------------------
>PC_02FW8K
----------------------------------------------------------------------------------------------------
----------------------------------------------------------------------------------------------------
---------------------------------------------M---A-Q-KA-------------Q-KALFA--VVLGAVSAAAHGF----------
-----------------VE----------T---IT-V--N-G---------------------K---T-YD----N------------------------
---------------------------YNP----ST-----------FP------------------Y---NP---------------S-------PPV-
---V--PGWT-----------------A-DF-------------PDL-GF-----------V--EP--------------A--AT-GD-------PDI--
------------------------------------IC-------------HRSAT--------------------------------------------
------------NG----GS-H-------------------IPV--------------------AAGD----TL----------------------TL--
---------KW-S-------P-----------------------WP--E--------------------------S------------------------
----------HK--G----------P--II--------------------------DYLA-NCN-------------------G--DC------------
---------------TTV-----------------D-------------------------------KTAL-RF----FKI-------------------
----A----EQGLLDA------------------------------------------------------------------------------------
-----------------------------------------------ASS--NWAADEL-----------------------I-------------A-AG
-E--------VW-EVTI--------PT-----DIAA------------------------------------------G-----------SYV---L---
--RHE--II----------------------------AL----HS----GGQP-----------------------------------------------
---------------------------------------------------------------N--------------------------------G---
-------------------------------------------------------AQFY---P--------------------QC---------------
-------------INL-EI-SGG--------------------------------------GS-----ASP-SG--------------------------
----------VA----------GTS----LYTE-----------------------T---------D--P--G--------------------V--LFN-
-IYT-AT------------------------------------------------------------EY--------PI--PG-----------------
--P-P---------------------------------------L---YN--AAKK-TRRHAKDVRA--C------------------------------
----------------------------------------------------------------------------------------------------
----------------------------------------------------------------------------------------------------
----------------------------------------------------------------------------------------------------
----------------------------------------------------------------------------------------------------
----------------------------------------------------------------------------------------------------
----------------------------------------------------------------------------------------------------
----------------------------------------------------------------------------------------------------
----------------------------------------------------------------------------------------------------
------------------------------------------------
>PC_066SPT
----------------------------------------------------------------------------------------------------
----------------------------------------------------------------------------------------------------
-----------------------------------------------------MA-------------Q-KALFA--VVLGAVSAAAHGF----------
-----------------VE----------T---IT-V--N-G---------------------K---T-YD----N------------------------
---------------------------YNP----ST-----------FP------------------Y---NP---------------S-------PPI-
---V--PGWT-----------------A-DF-------------PDL-GF-----------V--EP--------------A--AT-GD-------PDI--
------------------------------------IC-------------HRSAT--------------------------------------------
------------NG----GS-H-------------------IPV--------------------AAGD----TL----------------------TL--
---------KW-S-------P-----------------------WP--E--------------------------S------------------------
----------HK--G----------P--II--------------------------DYLA-NCN-------------------G--DC------------
---------------TTV-----------------D-------------------------------KTAL-RF----FKI-------------------
----A----EQGLLDA------------------------------------------------------------------------------------
-----------------------------------------------ANS--NWAADEL-----------------------I-------------A-AG
-E--------IW-EVTI--------PT-----DIAA------------------------------------------G-----------SYV---L---
--RHE--II----------------------------AL----HS----GGQP-----------------------------------------------
---------------------------------------------------------------N--------------------------------G---
-------------------------------------------------------AQFY---P--------------------QC---------------
-------------INL-EI-SGG--------------------------------------GS-----ASP-SG--------------------------
----------VA----------GTS----LYTE-----------------------T---------D--P--G--------------------V--LFN-
-IYT-AT------------------------------------------------------------EY--------PI--PG-----------------
--P-P---------------------------------------L---YN--AAKK-ARRHAKDVRA--C------------------------------
----------------------------------------------------------------------------------------------------
----------------------------------------------------------------------------------------------------
----------------------------------------------------------------------------------------------------
----------------------------------------------------------------------------------------------------
----------------------------------------------------------------------------------------------------
----------------------------------------------------------------------------------------------------
----------------------------------------------------------------------------------------------------
----------------------------------------------------------------------------------------------------
------------------------------------------------
>PC_02GRBO
----------------------------------------------------------------------------------------------------
----------------------------------------------------------------------------------------------------
-----------------------------------------------------MA-------------Q-KALFA--VVLGAVFAAAHGF----------
-----------------VE----------T---IT-V--N-G---------------------K---T-YD----N------------------------
---------------------------YNP----ST-----------FP------------------Y---NP---------------S-------PPV-
---V--PGWT-----------------A-DF-------------PDL-GF-----------V--EP--------------A--AT-GD-------PDI--
------------------------------------IC-------------HRSAT--------------------------------------------
------------NG----GS-H-------------------IPV--------------------AAGD----TL----------------------TL--
---------KW-S-------P-----------------------WP--E--------------------------S------------------------
----------HK--G----------P--II--------------------------DYLA-NCN-------------------G--DC------------
---------------TTV-----------------D-------------------------------KTAL-RF----FKI-------------------
----A----EQGLLDA------------------------------------------------------------------------------------
-----------------------------------------------ASS--NWAADEL-----------------------I-------------A-AG
-E--------VW-EVTI--------PT-----DIAA------------------------------------------G-----------SYV---L---
--RHE--II----------------------------AL----HS----GGQP-----------------------------------------------
---------------------------------------------------------------N--------------------------------G---
-------------------------------------------------------AQFY---P--------------------QC---------------
-------------INL-EI-SGG--------------------------------------GS-----ASP-SG--------------------------
----------VA----------GTS----LYTE-----------------------T---------D--P--G--------------------V--LFN-
-IYT-AT------------------------------------------------------------EY--------PI--PG-----------------
--P-P---------------------------------------L---YN--AAKK-TRRHAKDVRA--C------------------------------
----------------------------------------------------------------------------------------------------
----------------------------------------------------------------------------------------------------
----------------------------------------------------------------------------------------------------
----------------------------------------------------------------------------------------------------
----------------------------------------------------------------------------------------------------
----------------------------------------------------------------------------------------------------
----------------------------------------------------------------------------------------------------
----------------------------------------------------------------------------------------------------
------------------------------------------------
>PC_045ZUY
----------------------------------------------------------------------------------------------------
----------------------------------------------------------------------------------------------------
-----------------------------------------------------MA-------------Q-KALFA--VVLGAVSAAAHGF----------
-----------------VE----------T---IT-V--N-G---------------------K---T-YD----N------------------------
---------------------------YNP----ST-----------FP------------------Y---NP---------------S-------PPV-
---V--PGWT-----------------A-DF-------------PDL-GF-----------V--EP--------------A--AT-GD-------PDI--
------------------------------------IC-------------HRSAT--------------------------------------------
------------NG----GS-H-------------------IPV--------------------AAGD----TL----------------------TL--
---------KW-S-------P-----------------------WP--E--------------------------S------------------------
----------HK--G----------P--II--------------------------DYLA-NCN-------------------G--DC------------
---------------TTV-----------------D-------------------------------KTAL-RF----FKI-------------------
----A----EQGLLDA------------------------------------------------------------------------------------
-----------------------------------------------ASS--NWAADEL-----------------------I-------------A-AG
-E--------VW-EVTI--------PT-----DIAA------------------------------------------G-----------SYV---L---
--RHE--II----------------------------AL----HS----GGQP-----------------------------------------------
---------------------------------------------------------------N--------------------------------G---
-------------------------------------------------------AQFY---P--------------------QC---------------
-------------INL-EI-SGG--------------------------------------GS-----ASP-SG--------------------------
----------VA----------GTS----LYTE-----------------------T---------D--P--G--------------------V--LFN-
-IYT-AT------------------------------------------------------------EY--------PI--PG-----------------
--P-P---------------------------------------L---YN--AAKK-TRRHAKDVRT--C------------------------------
----------------------------------------------------------------------------------------------------
----------------------------------------------------------------------------------------------------
----------------------------------------------------------------------------------------------------
----------------------------------------------------------------------------------------------------
----------------------------------------------------------------------------------------------------
----------------------------------------------------------------------------------------------------
----------------------------------------------------------------------------------------------------
----------------------------------------------------------------------------------------------------
------------------------------------------------
>PC_06BLU0
----------------------------------------------------------------------------------------------------
----------------------------------------------------------------------------------------------------
-----------------------------------------------------MA-------------Q-KALFA--VVLGAVSAAAHGF----------
-----------------VE----------T---IT-V--N-G---------------------K---T-YD----N------------------------
---------------------------YNP----ST-----------FP------------------Y---NP---------------S-------PPI-
---V--PGWT-----------------A-DF-------------PDL-GF-----------V--EP--------------A--AT-GD-------PDI--
------------------------------------IC-------------HRSAT--------------------------------------------
------------NG----GS-H-------------------IPV--------------------AAGD----TL----------------------TL--
---------KW-S-------P-----------------------WP--E--------------------------S------------------------
----------HK--G----------P--II--------------------------DYLA-NCN-------------------G--DC------------
---------------TTV-----------------D-------------------------------KTAL-RF----FKI-------------------
----A----EQGLLDA------------------------------------------------------------------------------------
-----------------------------------------------ANS--NWAADEL-----------------------I-------------A-AG
-E--------VW-EVTI--------PT-----DIAA------------------------------------------G-----------SYV---L---
--RHE--II----------------------------AL----HS----GGQP-----------------------------------------------
---------------------------------------------------------------N--------------------------------G---
-------------------------------------------------------AQFY---P--------------------QC---------------
-------------INL-EI-SGG--------------------------------------GS-----ASP-SG--------------------------
----------VA----------GTS----LYTE-----------------------T---------D--P--G--------------------V--LFN-
-IYT-AT------------------------------------------------------------EY--------PI--PG-----------------
--P-P---------------------------------------L---YN--AAKK-ARRHAKDVRA--C------------------------------
----------------------------------------------------------------------------------------------------
----------------------------------------------------------------------------------------------------
----------------------------------------------------------------------------------------------------
----------------------------------------------------------------------------------------------------
----------------------------------------------------------------------------------------------------
----------------------------------------------------------------------------------------------------
----------------------------------------------------------------------------------------------------
----------------------------------------------------------------------------------------------------
------------------------------------------------
>PC_02IMD6
----------------------------------------------------------------------------------------------------
----------------------------------------------------------------------------------------------------
-----------------------------------------------------MA-------------Q-KALFA--VVLGAVSAAAHGF----------
-----------------VE----------T---IT-V--N-G---------------------K---T-YD----N------------------------
---------------------------YNP----ST-----------FP------------------Y---NP---------------S-------PPV-
---V--PGWT-----------------A-DF-------------PDL-GF-----------V--EP--------------A--AT-GD-------PDI--
------------------------------------IC-------------HRSAT--------------------------------------------
------------NG----GS-H-------------------IPV--------------------AAGD----TL----------------------TL--
---------KW-S-------P-----------------------WP--E--------------------------S------------------------
----------HK--G----------P--II--------------------------DYLA-NCN-------------------G--DC------------
---------------TTV-----------------D-------------------------------KTAL-RF----FKI-------------------
----A----EQGLLDA------------------------------------------------------------------------------------
-----------------------------------------------ASS--NWAADEL-----------------------I-------------A-AG
-E--------VW-EVTI--------PT-----DIAA------------------------------------------G-----------SYV---L---
--RHE--II----------------------------AL----HS----GGQP-----------------------------------------------
---------------------------------------------------------------N--------------------------------G---
-------------------------------------------------------AQFY---P--------------------QC---------------
-------------INL-EI-SGG--------------------------------------GS-----ASP-SG--------------------------
----------VA----------GTS----LYTE-----------------------T---------D--P--G--------------------V--LFN-
-IYT-AT------------------------------------------------------------EY--------PI--PG-----------------
--P-P---------------------------------------L---YN--AAKK-TRRHAKDVRA--C------------------------------
----------------------------------------------------------------------------------------------------
----------------------------------------------------------------------------------------------------
----------------------------------------------------------------------------------------------------
----------------------------------------------------------------------------------------------------
----------------------------------------------------------------------------------------------------
----------------------------------------------------------------------------------------------------
----------------------------------------------------------------------------------------------------
----------------------------------------------------------------------------------------------------
------------------------------------------------
>PC_002V8H
----------------------------------------------------------------------------------------------------
----------------------------------------------------------------------------------------------------
--------------------------------------------------------------------M-AQKALFAVVFGAVSAAAHGF----------
-----------------VE----------T---IT-V--N-G---------------------K---T-YD----N------------------------
---------------------------YNP----ST-----------FP------------------YNP------------S-----P--------PI-
---V--PGWT-----------------A-DF-------------PDL-GF-----------V--EP--------------A--AT-GD-------PDI--
------------------------------------IC-------------HRSAT--------------------------------------------
------------NG----G-SH-------------------IPL--------------------AAGD----TL----------------------TL--
---------KW-S-------P-----------------------WP--E--------------------------S------------------------
----------HK--G----------P--II--------------------------DYLA-NCN-------------------G--DC------------
---------------TTV-----------------D-------------------------------KTAL-RF----FKI-------------------
----A----EQGLLDA------------------------------------------------------------------------------------
-----------------------------------------------ANS--NWAADEL-----------------------I-------------A-AG
-E--------VW-EVTI--------PT-----DIAA------------------------------------------G-----------SYV---L---
--RHE--II----------------------------AL----HS----GGQP-----------------------------------------------
---------------------------------------------------------------N--------------------------------G---
-------------------------------------------------------AQFY---P--------------------QC---------------
-------------INL-EI-SGG--------------------------------------GS-----AS--PS-G------------------------
----------VA----------GTS----LYTE-----------------------T---------D--P--G--------------------V--LFN-
-IY----T--------------------------------------------------------AT-EY--------PI--PG-----------------
--P-P---------------------------------------L---YN--TAKK-ARRHAKDVRA--C------------------------------
----------------------------------------------------------------------------------------------------
----------------------------------------------------------------------------------------------------
----------------------------------------------------------------------------------------------------
----------------------------------------------------------------------------------------------------
----------------------------------------------------------------------------------------------------
----------------------------------------------------------------------------------------------------
----------------------------------------------------------------------------------------------------
----------------------------------------------------------------------------------------------------
------------------------------------------------
>PC_03UARL
----------------------------------------------------------------------------------------------------
----------------------------------------------------------------------------------------------------
--------------------------------------------------------M-----------H-VFVDRIILLASASVVAGHGY----------
-----------------VS----------S---IE-V--D-G---------------------T---T-YS----G------------------------
---------------------------YLV----DT-----------YY------------------Y---ES---------------D-------PPE-
---L--IAWS-----------------T-NA-------------TDD-GY-----------V--SP--------------T--NY-DS-------ANI--
------------------------------------IC-------------HRGSA--------------------------------------------
------------PG----AL-A-------------------APV--------------------APGG----TV----------------------KL--
---------TW-N-------T-----------------------WP--D--------------------------D------------------------
----------HH--G----------P--VI--------------------------TYLA-NCN--------------------G-SC------------
---------------SDV-----------------D-------------------------------KTAL-QF----FKI-------------------
----D----AGGLIDD-------------------------------------T-D--------------------------------------------
-----------------------------------------------IPG--TWATDEL-----------------------I-------------D-NS
-Y--------SR-NITI--------PT-----DIAA------------------------------------------G-----------NYV---L---
--RHE--II----------------------------AL----HG----AEDL-----------------------------------------------
---------------------------------------------------------------D--------------------------------G---
-------------------------------------------------------AQNY---P--------------------QC---------------
-------------INL-NV-TGS--------------------------------------GT-----AT--PS-G------------------------
----------TL----------GTA----LYQD-----------------------T---------D--P--G--------------------I--YID-
-IWQTIS------------------------------------------------------------SY--------TI--PG-----------------
--P-T---------------------------------------L---YT--AGMP-QPPRLPS------------------------------------
----------------------------------------------------------------------------------------------------
----------------------------------------------------------------------------------------------------
----------------------------------------------------------------------------------------------------
----------------------------------------------------------------------------------------------------
----------------------------------------------------------------------------------------------------
----------------------------------------------------------------------------------------------------
----------------------------------------------------------------------------------------------------
----------------------------------------------------------------------------------------------------
------------------------------------------------
>PC_03P04P
----------------------------------------------------------------------------------------------------
----------------------------------------------------------------------------------------------------
--------------------------------------------------------M-----------S-LSKIAGVLLASASLVAGHGY----------
-----------------VS----------S---IE-V--D-G---------------------T---T-YG----G------------------------
---------------------------YLV----DT-----------YY------------------Y---ES---------------D-------PPE-
---L--IAWS-----------------T-NA-------------TDD-GY-----------V--SP--------------T--QY-ES-------SNI--
------------------------------------VC-------------HRGSA--------------------------------------------
------------PG----AL-E-------------------APV--------------------APGG----TV----------------------KM--
---------TW-N-------T-----------------------WP--D--------------------------D------------------------
----------HH--G----------P--VI--------------------------TYLA-NCN--------------------G-SC------------
---------------ADV-----------------D-------------------------------KTAL-QF----FKI-------------------
----D----AGGLIDD-------------------------------------S-E--------------------------------------------
-----------------------------------------------IPG--TWATDKL-----------------------I-------------D-NN
-Y--------TR-SITI--------PS-----DIEA------------------------------------------G-----------SYV---L---
--RHE--II----------------------------AL----HG----AEDL-----------------------------------------------
---------------------------------------------------------------D--------------------------------G---
-------------------------------------------------------AQNY---P--------------------QC---------------
-------------INL-NV-TGS--------------------------------------GT-----AT--PS-G------------------------
----------TL----------GTA----LYKD-----------------------T---------D--P--G--------------------I--YVD-
-IWQSIS------------------------------------------------------------SY--------TI--PG-----------------
--P-T---------------------------------------L---YT--------------------------------------------------
----------------------------------------------------------------------------------------------------
----------------------------------------------------------------------------------------------------
----------------------------------------------------------------------------------------------------
----------------------------------------------------------------------------------------------------
----------------------------------------------------------------------------------------------------
----------------------------------------------------------------------------------------------------
----------------------------------------------------------------------------------------------------
----------------------------------------------------------------------------------------------------
------------------------------------------------
>PC_04VICD
----------------------------------------------------------------------------------------------------
----------------------------------------------------------------------------------------------------
--------------------------------------------------------M-----------P-LSKIAGVLLASASLVAGHGY----------
-----------------VS----------S---IE-V--D-G---------------------T---T-YG----G------------------------
---------------------------YLV----DT-----------YY------------------Y---ES---------------D-------PPE-
---L--IAWS-----------------T-NA-------------TDD-GY-----------V--SP--------------T--QY-DS-------SNI--
------------------------------------VC-------------HRGSA--------------------------------------------
------------PG----AL-A-------------------APV--------------------TPGG----TV----------------------KM--
---------TW-N-------T-----------------------WP--D--------------------------D------------------------
----------HH--G----------P--VI--------------------------TYLA-NCN--------------------G-SC------------
---------------SDV-----------------D-------------------------------KTAL-QF----FKI-------------------
----D----AGGLIDD-------------------------------------S-E--------------------------------------------
-----------------------------------------------IPG--TWATDKL-----------------------I-------------D-NN
-Y--------TR-SITI--------PS-----DIEA------------------------------------------G-----------NYV---L---
--RHE--II----------------------------AL----HG----AEDL-----------------------------------------------
---------------------------------------------------------------D--------------------------------G---
-------------------------------------------------------AQNY---P--------------------QC---------------
-------------INL-NV-TGS--------------------------------------GT-----AT--PS-G------------------------
----------TL----------GTA----LYMD-----------------------T---------D--P--G--------------------I--YID-
-IWQSIS------------------------------------------------------------SY--------TI--PG-----------------
--P-T---------------------------------------L---YT--------------------------------------------------
----------------------------------------------------------------------------------------------------
----------------------------------------------------------------------------------------------------
----------------------------------------------------------------------------------------------------
----------------------------------------------------------------------------------------------------
----------------------------------------------------------------------------------------------------
----------------------------------------------------------------------------------------------------
----------------------------------------------------------------------------------------------------
----------------------------------------------------------------------------------------------------
------------------------------------------------
>PC_0458R4
----------------------------------------------------------------------------------------------------
----------------------------------------------------------------------------------------------------
---------------------------------------------M---S-F--------------------TKIAAFAGCVASVAAHGY----------
-----------------VS----------G---IV-I--D-G---------------------T---Y--T----Q------------------------
---------------------------NWS----PS-----------DS------------------Y---AS---------------T-------APK-
---R--IGWA-----------------D-QN-------------LDL-GF-----------E--SP--------------S--QY-AS-------PDI--
------------------------------------IC-------------AKSAT--------------------------------------------
------------NA----AL-S-------------------ATV--------------------AAGG----TI----------------------DL--
---------QW-N-------T-----------------------WP--E--------------------------S------------------------
----------HH--G----------P--VI--------------------------SYLA-NCG--------------------G-DC------------
---------------TTV-----------------D-------------------------------KTTL-KF----FKI-------------------
----D----EGGLIDD-------------------------------------T-T--------------------------------------------
-----------------------------------------------VPG--TWASDKM-----------------------I-------------A-NN
-N--------TW-TITI--------PS-----DIAA------------------------------------------G-----------GYV---L---
--RHE--II----------------------------AL----HG----AESS-----------------------------------------------
---------------------------------------------------------------D--------------------------------G---
-------------------------------------------------------AQNY---P--------------------QC---------------
-------------INL-DV-TGS--------------------------------------GT-----AA--PA-G------------------------
----------TL----------GEA----LYTP-----------------------T---------D--P--G--------------------S--ANH-
-KFFD-----------------------------------------------------------------------------------------------
----------------------------------------------------------------------------------------------------
----------------------------------------------------------------------------------------------------
----------------------------------------------------------------------------------------------------
----------------------------------------------------------------------------------------------------
----------------------------------------------------------------------------------------------------
----------------------------------------------------------------------------------------------------
----------------------------------------------------------------------------------------------------
----------------------------------------------------------------------------------------------------
----------------------------------------------------------------------------------------------------
------------------------------------------------
>PC_003OAL
----------------------------------------------------------------------------------------------------
----------------------------------------------------------------------------------------------------
---------------------------------------------M---S-F--------------------TKIAAFAGCVASVAAHGY----------
-----------------VS----------G---IV-I--D-G---------------------T---Y--T----P------------------------
---------------------------NWT----PT-----------DS------------------Y---AS---------------T-------APK-
---R--IGWA-----------------D-QN-------------LDL-GF-----------E--TP--------------S--QY-AG-------PDI--
------------------------------------IC-------------AKSAT--------------------------------------------
------------NA----AL-S-------------------ATV--------------------AAGG----TI----------------------DL--
---------QW-T-------T-----------------------WP--E--------------------------S------------------------
----------HH--G----------P--VI--------------------------SYLA-NCG--------------------G-DC------------
---------------TTV-----------------D-------------------------------KTTL-KF----FKI-------------------
----D----EGGLIDD-------------------------------------T-T--------------------------------------------
-----------------------------------------------VPG--TWASDKM-----------------------I-------------A-NN
-N--------TW-TITI--------PS-----DIAA------------------------------------------G-----------GYV---L---
--RHE--II----------------------------AL----HG----AESS-----------------------------------------------
---------------------------------------------------------------D--------------------------------G---
-------------------------------------------------------AQNY---P--------------------QC---------------
-------------INL-DV-TGS--------------------------------------GT-----AA--PA-G------------------------
----------TL----------GS------------------------------------------------------------------------ANH-
-KFFD-----------------------------------------------------------------------------------------------
----------------------------------------------------------------------------------------------------
----------------------------------------------------------------------------------------------------
----------------------------------------------------------------------------------------------------
----------------------------------------------------------------------------------------------------
----------------------------------------------------------------------------------------------------
----------------------------------------------------------------------------------------------------
----------------------------------------------------------------------------------------------------
----------------------------------------------------------------------------------------------------
----------------------------------------------------------------------------------------------------
------------------------------------------------
>PC_043BHN
----------------------------------------------------------------------------------------------------
----------------------------------------------------------------------------------------------------
---------------------------------------------------M-Y--------------A-KALVT--ALVGATAVSAHGF----------
-----------------VE----------K---IT-A--G-G---------------------Q---T-IN----N------------------------
---------------------------YNP----TT-----------AP------------------Y---SN---------------P-------APD-
---A--PGWS-----------------A-EQ-------------QDL-GF-----------V--AP--------------S--AA-GN-------PDI--
------------------------------------IC-------------HKSAT--------------------------------------------
------------PG----KT-S-------------------VKV--------------------AAGE----KV----------------------TL--
---------TW-N-------T-----------------------WP--D--------------------------S------------------------
----------HK--G----------P--VI--------------------------EYLA-KCS-------------------G--DC------------
---------------SSA-----------------T-------------------------------KTDL-KF----FKI-------------------
----S----EKGL---------------------------------------------------------------------------------------
-----------------------------------------------TGS--SWAADEL-----------------------I-------------S-NG
-N--------KW-EVTI--------PS-----DIAA------------------------------------------G-----------NYV---L---
--RHE--II----------------------------AL----HS----AGQE-----------------------------------------------
---------------------------------------------------------------N--------------------------------G---
-------------------------------------------------------AQFY---P--------------------QC---------------
-------------INL-EV-TGG--------------------------------------GS-----ANP-EG--------------------------
----------VV----------GTS----LYTA-----------------------K---------D--K--G--------------------V--LFD-
-IYS-GA------------------------------------------------------T-----SY--------PI--PG-----------------
--P-A---------------------------------------L---YS--SK-K-RRNHARDLFI--VD-----------------------------
----------------------------------------------------------------------------------------------------
----------------------------------------------------------------------------------------------------
----------------------------------------------------------------------------------------------------
----------------------------------------------------------------------------------------------------
----------------------------------------------------------------------------------------------------
----------------------------------------------------------------------------------------------------
----------------------------------------------------------------------------------------------------
----------------------------------------------------------------------------------------------------
------------------------------------------------
>PC_026LCV
----------------------------------------------------------------------------------------------------
----------------------------------------------------------------------------------------------------
---------------------------------------------------M-Y--------------A-KALVT--ALVGATAVSAHGF----------
-----------------VE----------K---IT-A--G-G---------------------Q---A-IN----N------------------------
---------------------------YNP----TT-----------AP------------------Y---SN---------------P-------APD-
---A--PGWS-----------------A-EQ-------------QDL-GF-----------V--AP--------------S--AA-GN-------PDI--
------------------------------------IC-------------HKSAT--------------------------------------------
------------PG----KT-S-------------------VKV--------------------AAGD----KI----------------------TL--
---------TW-N-------T-----------------------WP--D--------------------------S------------------------
----------HK--G----------P--VI--------------------------EYLA-KCS-------------------G--DC------------
---------------SSA-----------------T-------------------------------KTDL-KF----FKI-------------------
----S----EKGL---------------------------------------------------------------------------------------
-----------------------------------------------TGS--SWAADEL-----------------------I-------------S-NG
-N--------KW-EVTI--------PS-----DIAA------------------------------------------G-----------NYV---L---
--RHE--II----------------------------AL----HS----AGQE-----------------------------------------------
---------------------------------------------------------------N--------------------------------G---
-------------------------------------------------------AQFY---P--------------------QC---------------
-------------INL-EV-TGG--------------------------------------GS-----ANP-AG--------------------------
----------VA----------GTS----LYTA-----------------------K---------D--K--G--------------------V--LFD-
-IYS-GA------------------------------------------------------T-----SY--------PI--PG-----------------
--P-A---------------------------------------L---YS--SK-K-RRNHARDLFI--VD-----------------------------
----------------------------------------------------------------------------------------------------
----------------------------------------------------------------------------------------------------
----------------------------------------------------------------------------------------------------
[truncated: 23,404,425 more chars]
