# Supplementary material for: Remote homology clustering identifies lowly conserved families of effector proteins in plant-pathogenic fungi
Source: Microb Genom. 2021 Sep 1;7(9):000637. doi: 10.1099/mgen.0.000637 (PMC8715435; doi:10.1099/mgen.0.000637)
Supplement: Supplementary material 15 [file mgen-7-0637-s0015.zip › fastas/markov-PC_044YDJ.fasta]

>PC_022VO3
------------------------------------------------MKFTTLVCLTALGVSALN-VNAA--PISEVELNNKRDA-PSTYYYDDDKKDK
-----------------------YDD----------------EYGYDDKKKDHKDDKKDKYYRRSAVAEEKDYKDEKDS------YD-YYPDSYDGK--D
KYDDEYGYDDKKKD-----HKDDKKEKYYRRSAVAEEKDYKDEKDS------YDYYPDSYDGKGK---YDDEYGY-----DDKKKDHKDDKKEKYYRRSA
VAEEKDYKDEKD-----SYDYYP---D-----SYDGKDKYDDEYGYDDKKKDHKDDKKEKYYRRSAVAEEKDYKDEKDSYDYYPDSYDGKDKYDDEYGY-
-DDKKN------H---KDDKKEKYYRRSAVAEEKDYKDEKD------SYDYY---PDSYDGKDKYDDEYGYDDKKK-DH----KDDKKEKYYRRSAVAEE
KDYKDEKDS-YDYYPDSYDGKDKYDDEYGYDDKKK-DH-KDDKKEKYYRRSAVAEEKDYKDEKDSYDYY----PDSYDGKDKYDDEYGYDDKKNDHKDDK
KEKYY-----------------------------------------------------------------------------------------
>PC_049ZXO
------------------------------------------------MKFTTLVCLTALGVSALN-VNAAPTPISDVELNNKRDA-PSTYYYDDDKKDK
-----------------------YDD----------------EYGYDDKKKD---DKKEKYYRRSAVANEKDYKDEKDS------YD-SYPDSYDGK--D
KYDDEYGYDDKKDD----KKKDDKKEKYYRRSAVANEKDYKDEKDS------YDSYPDSYDGKDK---YDDEYGY-----DDKKD-DKKDKKEKYYRRSA
VADEKDYKDEKD-----SYDSYP---D-----SYDGKDKYDDEYGYDDKKDD-KKDKKEKYYRRSAVADEKDYKDEKDSYDSYPDSYDGKDKYDDEYGY-
-DDKKD------D-KKKDDKKEKYYRRSAVANEKDYKDEKD------SYDSY---PDSYDGKDKYDDEYGYDDKKD-DKK---KDDKKEKYYRRSAVANE
KDYKDEKDS-YDSYPDSYDGKDKYDDEYGYDDKKD-DKKKDDKKEKYYRRSAVANEKDYKDEKDSYDSY----PDSYDGKDKYDDEYGYDDKKDDKKDK-
KEKYYRRSAVADEKDYKDEKDSYDSYPDSYDGKDKYDDEYGYDDK---KDDKKDKY--------------------------------------
>PC_06T5T0
------------------------------------------------MKFTTLACLAILGISTLNEVNAAPI--AEIGINNKRDTTPSYDYKDKKDKKD
---DYYGGKDDEYYGG------------------------KDDDYYGGKDDKYDDDKKKSYYRRSALASRGNKDDDYYGGKDDD---Y-YGG--------
KDDDYYGGKD-------DKYDDDKKKSYYRRSALASPGDKDDDYYGGKDD---DYYGGK---------DDDYYGGK-------DDKYDDDKKKSYYRRSA
LASPGDKDDD-YYGGK--DDDYYGSKD---DDYYGGKDDKYDDD------K------KKSYYKRSALASPGDKDDD---------YYGGKDD---DYYGG
---KDDDYYGGKDDKYDDDKKKSSYKRSA--SPGDKDDDYYGGKD---DDYYGS---------KDDDYYGGKDD-------KYDDDKKKSSYRRSALASP
GDKDDDY---YGGKDDDYYGGKDDDYYGGKDDKYDDDKK-----KSSYKRSASPGDKDDDYYGGKDDDYYGSKDDDYYG--------GKDDKY---DDDK
KKSSYKRSALASPGDKDD--DYYGGKDDDYYGGK-DDDYYGGKDDKYDDDKKKSSYKRSASPGDKDDDYYGGKDDDYYGGKDDKYDDDKKKSYY
>PC_032S9X
------------------------------------------------MKFTTLACLAILGISTLNEVNAAPI--AEIGLNNKRDSTPSYDYKDKKDKKD
---DYYGGKDDEYYGS------------------------KDDDYYGGKDDKYDDDKKKSSYRRSALASPGDKDDDYYGGKDDD---Y-YGG--------
KDDDYYGGKD-------DKYDDDKKKSSYRRSALASPGDKDDDYYGSKDD---DYYGGK---------DDDYYGGK-------DDKYDDDKKKSSYKRS-
-ASPGDKDDD-YYGGK--DDDYYGSKD---DDYYGGKDDKYDDD------K------KKSSYKRSALASPGDKDDD---------YYGGKDD---DYYGS
---KDDDYYGGKDDKYDDDKKKSSYKRSA--SPGDKDDDYYGSKD---DDYYGG---------KDDDYYGGKDD-------KYDDDKKKSSYKRSALASP
GDKDDDY---YGGKDDDYYGSKDDDYYGGKDDKYDD-KK-----KSSYKRSASPGDKDDDYYGSKDDDYYGSKDDDYYG--------GKDDKY---DDDK
KKSSYRRSALASPGDKDD--DYYGSKDDDYYGSK-DDDYYGGKDDKYDDDKKKSSYKRSASPGDKDDDYYGSKDDDYYGGKDDKYDDKKKSSY-
>PC_01XJJG
------------------------------------------------MKFTTLACLAILGISTLNEVNAAPI--AEIGLNNKRDSTPSYDYKDKKDKKD
---DYYGGKDDEYYGS------------------------KDDDYYGGKDDKYDDDKKKSSYRRSALASPGDKDDDYYGGKDDD---Y-YGG--------
KDDDYYGGKD-------DKYDDDKKKSSYRRSALASPGDKDDDYYGSKD--------------------DDYYGGK-------DDKYDDDKKKSSYKRS-
-ASPGDKDDD-YYGGK--DDDYYGSKD---DDYYGGKDDKYDDD------K------KKSSYKRSALASPGDKDDD---------YYGGKDD---DYYGS
---KDDDYYGGKDDKYDDDKKKSSYKRSA--SPGDKDDDYYGSKD---DDYYGS---------KDDDYYGGKDD-------KYDDDKKKSSYKRSALASP
GDKDDDY---YGGKDDDYYGGKDD---------------------------------------------------DYYG--------GKDDKY---DDDK
KKSSYKRSALASPGDKDD--DYYGGKDDDYYGSK-DDDYYGGKDDKYDD-KKKSSYKRSASPGDKDDDYYGGKDDDYYGGKDDKYDDDKKKSYY
>PC_012HSG
------------------------------------------------MKFTTLVCLTILGVSALK-VNAAPTPFAEVELNDKRDSSPSPYYYDDDKKKK
DKYYYYN------YYDHKKGKNEYDY----------------DYEYKKNDEQKDDDHKVKYYRRGADALAYEDKHDNKY------NNYYYYDYDHKK--G
KKEYDYDYEYKKNDE---HKDDDHKVKYYRRGADALAYEDKND-NK------YNYY-------------YYDYDH-----KKENEHKDDDHKVKYYRRGA
DALAYEDKNDNK-----YNYNYYYDYD-----HKKGKKEYDYDYEYKKNDEHKDDDHKVKYYRRGADALAYEDKNDN------------KYNYYY-YDY-
-DHKKE------NEHKDDDHKVKYYRRGADALAYEDKND-N------KYNYY---------------YYDYDHKKENEHK---DDDHKVKYYRRGADALA
Y--EDKNDSKYNYY------------YYDYDHKKENEHKDDDHKVKYYRRGADALAYEDKHDN-KYNNYYYYDYDHKKGKKEYDYDYDYDHKKKG----D
DKKYY-----------------------------------------------------------------------------------------
>PC_04CESY
------------------------------------------------MRFSVLVCLAILGVSTLNEVNGAPI--SEIELNSKRDALASPGDSYKQDDS-
---------------------------------------YKQDDSYEQD---DSYKDSKSSYKRDALASPGEEDDSYEK-GPSYKRDSLASP----GDYY
KQDDYYKQDDSYKQD----------DSY-KQDDSYKQDDS----YKQDDSYKQDDSYK----------QDDSYK----QDNSYEQDDYYKDSKSSYKRDA
LASPGEEGDS-YEKGPSYKRDALASPGEEGDSY-----------------------EKGPSYKRDALASPGDSYKQ---------D--------------
----------------------------------------DYGDSYKQDDYGDSYKQ--DDY---GDSYKQDDSGDSYKQDDSYKED--DSYKE------
DDS--------YK--------------------QDDSYK----QDDYYKQS-------------------------------------------------
----------------------------------------------------------------------------------------------
>PC_06MUK7
------------------------------------------------MKFTTLACLAILGISTLNEVNAAPI--AEIGLNNKRDSTPSYDYKDKKDKKD
---DYYGGKDDEYYGS------------------------KDDDYYGGKDDKYDDDKKKSSYRRSALASPGDKDDDYYGGKDDD---Y-YGG--------
KDDDYYGGKD-------DKYDDDKKKSSYKRSALASPGDKDDDYYGGKDD---DYYGSK---------DDDYYGGK-------DDKYDD-KKKSSYKRS-
-ASPGDKDDD-YYGSK--DDDYYGSKD---DDYYGGKDDKYDDD------K------KKSSYRRSALASPGDKDDD---------YYGSKDD---DYYGS
---KDDDYYGGKDDKYDDDKKKSSYKRSA--SPGDKDDDYYGSKD---DDYYGG---------KDDKYDDKKKS-------SY-----------------
----------------------------------------------------------------------------------------------------
----------------------------------------------------------------------------------------------
>PC_02YS5B
------------------------------------------------MKFTTLACLAILGISTLNEVNAAPI--AEIGLNNKRDSTPSYDYKDEKDKKD
---DYYGGKDDEYYGG------------------------KDDDYYGGKDDKYDDDKKKSYYRRSALASPGDKDDDYYGGKDDD---Y-YGG--------
KDDDYYGGKD-------DKYDDDKKKSYYRRSALASPGDKDDDYYGGK--------------------DDDYYGGK-------DDKYDDDKKKSYYRRSA
LASPGDKDDE-YYGGK--DDD-----------YYGGKDDKYDDD------K------KKSYYRRSALASPGDKDDE---------YYGGKDD---D----
-------YYGGKDDKYDDDKKKSYYRRSALASPGDKDDEYYGG--------------------KDDDYYGGKDD-------KYDDDKKKSYYRRSALASP
GDKDDEY---YGGKDDDYYGGKDDDYYGGKDDKYDDDKK-----KSY-----------------------------------------------------
----------------------------------------------------------------------------------------------
>PC_0679TH
------------------------------------------------MKLSTLICLAILGVSTLNEVTAAPTPIAKVELNDKRGDTYEY-KEDDHKKDD
YYNPYYNPYYNPYYNPYVKGYNPYYNPYVSSDYYDHKDDHKNDDYYQKD---EY--KGEKNYKRDALAGFTTK---DEYKEDDHKDDYYYNPYYNP--YI
KG----------------------YNPYYNPYV-K-GYSPYY-----NPYVSSDYYDQKDDHKN----------------------DDEYKGEKNYKRDA
LAGFTT---KDEYKEDDHKDDYYYNPYYN--PYVKGYNPYYNPY------VKGYSPYYNPYVSSDYYDQKDDHKND---------DYYQKDEYNKSY---
----------------------------------------------------------------------------------------------------
----------------------------------------------------------------------------------------------------
----------------------------------------------------------------------------------------------
>PC_059MDW
MQALIKFVGGLRRSDSHNDNFSKEWIENEKNSRTTASLMITMKISIQGNLLTIAICLAILGVSTLNEVTAAPTPNTGIELNNKRDESPSSYYYDDKKKED
KDDYYY------YYYDHKK------------GKKEHSYKNDKDDYYKKD---DHKDKDKKYYRRDALASPDDSYNDDYYKDDDYKNEYYYEKDDHKYDYH
K----------------KDDHEDKDKKYYRRDALASPDDTYNDDYYKEDDYKNEYYYEKDDHK----------------DDYHKKDDHEDKDKKYYRRDA
LASPDDTYNDDYYKDDDYKNEYYYEKDDHKDDYHK-KDDYYKKN----------K----K----------------------------------------
----------------------------------------------------------------------------------------------------
----------------------------------------------------------------------------------------------------
-------------------------------------------------DDKKSSY--------------------------------------
>PC_044YDJ
------------------------------------------------MKFTTLVCLTILGVSALK-VNAAPTPFAEVELNDKRDSSPSPYYYDNDKKKK
DKYYYYN------YYDHKKGKNEYDY----------------DYDYKKNDEHKDDDHKVKYYRR------------------------------------
-------------------------------GADALAYEDKHD-NK------YNYY-------------YYDYDH-----KKENEHKDDDHKVKYYRRGA
DALAYEDKHDNK-----YNNYYYYDYD-----HKKGKKEYGYDYDYKKNDEHKDDDNKVKYYRRDADALAYEDKHEN------------KYNNYYYYDY-
-DHKKG----------------------------------------------------------------------------------------------
--------KKEYGY------------DYDYDYKKNDEHKDNDHKVKYYRRDADALAYEDKNEN-KYNNYYYYDYDHKKGKKEYDYDYDYDHKKKG----D
DKKYY-----------------------------------------------------------------------------------------
>PC_048PJY
------------------------------------------------MKFTTLVCLTALGVSALN-VNAA--PISEVELNNKRDA-PSTYYYDDDKKDK
-----------------------YDD----------------EYGYDDKKKDHKDDKKEKYYRRSAVAEEKDYKDEKDS------YD-YYPDSYDGK--D
KYDDEYGYDDKK-N-----HKDDKKEKYYRRSAVAEEKDYKDEKDS------YDYYPDSYDGKGK---YDDEYGY-----DDKKKDHKDDKKEKYYRRSA
VAEEKDYKDEKD-----SYDYYP---D-----SYDGKDKYDDEYGYDDKKKDHKDDKKEKYYRRSAVAEEKDYKDEKDSYDYYPDSYDGKDKYDDEYGY-
-DDKKN------H---KDDKKEKYYRRSAVAEEKDYKDEKD------SYDYY---PDSYDGKDKYDDEYGYDDKKN-DH----KDDKKEKYY--------
----------------------------------------------------------------------------------------------------
----------------------------------------------------------------------------------------------
>PC_04HP6M
------------------------------------------------MKLTIAICLAILGVSTLNEVTAAPTPNTGIGLNDKRDESPSSYYYDDKKKED
KDDYYY------YYYDHKK------------GKKEHSYKNDKDDYYKKD---DHEDKDKKYYRRDALASPDDSYNDDYYKDGDYKNEYYYEKDDHKDDYH
K----------------KDD---KDKKYYRRDALASPDDSYNDDYYKDNDYKNEYYYEKDDHK----------------DDYHKKDDHKDKDNKYYRRDA
LASPDDSYNDDYYKDDDYKNEYYYEKDDHKDDYHK-KDDHKDKD----------N----KYYRRDALASPDDTYND---------DYYKDDDYKNEYYYE
KDDHKDDYHK--KDD-HKDKDNKYYRRDALASPDDSYNDDYYKDDDYKNEYY----------------YEKDDHKDDYHKKDDHKDKDNKYYRRDALASP
DDTYNDD---YYKDD-DY----KNEYYYEKDSHKDDYHK----KDDYYKKNK------------------------------------------------
------------------------------------------------KDDKKSYY--------------------------------------
>PC_026K8P
------------------------------------------------MKITIAICLAILGVSTLNDVTAAPTPNGGIELNNKRDESPSSYYYDDKKKED
KDDHYY------YYKYDKD------------D--YYKKDDHKDDYHKKD---DYEDKDKKYYRRNALASPDDSYNDDYYKDDDYKNEYYYEKDDHKDDYH
K----------------KD-----------------------------------DYYKKDDHK----------------DDYHKKDDYEDKNKKYYRRNA
LASPDDSYNDDYYKDDDYKNEYYYEKDDHKDDYHK-KDDYYKKD----------D----HK--------------------------------------D
DYHKKDDYYK--KDD-YEDKNKKYYRRNALASPDDSYNDDYYKDDDYKNEYYYEKDDHKDDYHKKDDYYKKDDHKDDYHKKDDYEDKNKKYYRRNALASP
DDSYNDD---YYKDD-DY----KNEYYYEKDDHKDDYHK----KDDYYKKDD------------------------------------------------
------------------------------------------------YHKKDDYYKKNKKD--------------------------DKKSY-
>PC_01O0S0
------------------------------------------------MKITIAICLAILGVSTLNDVTAAPTPNGGIELNNKRDESPSSYYYDDKKKED
KDDHYY------YYKYDKD------------D--YYKKDDHKDDYHKKD---DYEDKDKKYYRRNALASPDDSYNDDYYKDDDYKNEYYYEKDDHKDDYH
KKDDYYKKDDHKDDYHKKDDYEDKNKKYYRRNALASPDDSYNDDYYKDDDYKNEYYYEKDDHKDDYHKKDDYYKKDDHKDDYHKKDDYEDKNKKYYRRNA
LASPDDSYNDDYYKDDDYKNEYYYEKDDHKDDYHK-KDDYYKKD----------D----HK--------------------------------------D
DYHKKDDYYK--KDD-YEDKNKKYYRRNALASPDDSYNDDYYKDDDYKNEYYYEKDDHKDDYHKKDDYYKKDDHKDDYHKKDDYEDKNKKYYRRNALASP
DDSYNDD---YYKDD-DY----KNEYYYEKDDHKDDYHK----KDDYYKKDD------------------------------------------------
------------------------------------------------YHKKDDYYKKNKKD--------------------------DKKSY-
>PC_01CYH6
------------------------------------------------MKLTIAICLAILGVSTLNEVTAAPTPNTGIELNNKRDESPSSYYYDDKKKED
KDDYYY------YYYDHKK------------GKKEHSYKNDKDDYYKKD---DHKDKDKKYYRRDALASPDDSYNDDYYKGDDYKNEYYYEKDDHKY---
--------------------------------------------------------------------------------DYHKKDDHKDKDKKYYRRNA
LASPDDTYNDDYYKDDDYKNEYYYEKDDHKYDYHK-KYDHEDKD----------K----KYYRRDALASPDDTYND---------DYYKEDDYKNEYYYE
KDDHKDDYHK--KDD-HEDKDKKYYRRDALASPDDTYNDDYYKDDDYKNEYY----------------YEKDDHKDDYHKKDDHEDKDKKYYRRDALASP
DDTYNDD---YYKDD-DY----KNEYYYEKDDHKDDYHK----KDDYYKKNK------------------------------------------------
------------------------------------------------KDDKKSSY--------------------------------------
>PC_02UAEV
------------------------------------------------MKLTIAICLAILGVSTLNEVTAAPTPNTGIELNDKRDESPSSYYYDDKKKED
KDDYYY------YYYDYKK------------GKKEHSYKNDKDDYYKKD---DHKDKDKKYYRRNALASPGDTHNDDYYKEDDYKNEYYYEKDDHKDDYH
K----------------KDDYEDKDKKYYRRDALASPDDTYNDDYYKEDDYKNEYYYEKDDHK----------------DDYHKKDDYEDKDKKYYRRDA
LASLDDTYNDDYYKEDDYKNEYYYEKDDHKDDYHK-KDDYEDKD----------K----KYYRRDALASPDDTYND---------DYYKEDDYKNEYYYE
KDDHKDDYHK--KDD-YEDKDKKYYRRDALASPDDTYNDDYYKEDDHKNEYY----------------YEKDDHKDDYHKKDDYEDKDKKYYRRNALASP
DDTYNDD---YYKDD-DY----KNEYYYEKDDHKDDYHK----KDDYYKKNK------------------------------------------------
------------------------------------------------KDDKKSSY--------------------------------------
>PC_00CFH3
--------------------------------MTIFQKNGLRMRRIAGRQLTIAICLAILGVSTLNE---------------------------------
-------------------------------------------------------------------ASPDDSYNDDYYKGDDYKNEYYYEKDDHKY---
--------------------------------------------------------------------------------DYHKKDDHKDKDKKYYRRNA
LASPDDTYNDDYYKDDDYKNEYYYEKDDHKYDYHK-KYDHEDKD----------K----KYYRRDALASPDDTYND---------DYYKEDDYKKEYYYE
KDDHKDDYHK--KDD-HEDKDKKYYRRDALASPDDTYNDDYYKEDDYKNEYY----------------YEKDDHKDDYHKKDDHEDKDKKYYRRDALASP
DDTYNDD---YYKDD-DY----KNEYYYEKDDHKDDYHK----KDDYYKKNK------------------------------------------------
------------------------------------------------KDDKKSSY--------------------------------------
>PC_04QXYS
----------------------------------------------------------------------------------------------------
----------------------------------------------------------------------------KKEDKDDHYYNYYYEKDDHKDDYH
K----------------KDD-------YYKKDDHK------------DDYHKKDDYYKKDDHK----------------DDYHKKDDYEDKDKKYYRRNA
LASPDDSYNDDYYKDDGYNNEYYYEKDDHKDDYHK-KDDYY----------------------------------------------------------K
KDDHKDDYHK--KDD-YEDKDKKYYRRDALASPDDTYNDDYYKDGYYNNEYYYEKDDHKD------DYYKKDDHKDDYHKKDDYEDKDKKYYRRDALASP
DDTYNDD---YYKDG-YY----NNEYYYKKDDHKDDYHK----KDDYYKKNK------------------------------------------------
------------------------------------------------KDDKKSYY--------------------------------------
>PC_0018PY
----------------------------------------------------------------------------------------------------
----------------------------------------------------------------------------------------------------
-------------------------------------------------------------------------------------------------RDA
LASPDDSYNDDYYKDDDYKNEYYYEKDDHKDDYHK-KDDHKDKD----------N----KYYRRDALASPDDTYND---------DYYKDDDYKNEYYYE
KDDHKDDYHK--KYD-HEDKDKKYYRRDALASPDDTYNDDYYKEDDYKNEYY----------------YEKDDHKDDYHKKDDHEDKDKKYYRRDALASP
DDTYNDD---YYKDD-DY----KNEYYYEKDDHKDDYHK----KDDYYKKNK------------------------------------------------
------------------------------------------------KDDKKSSY--------------------------------------
