# Supplementary material for: Remote homology clustering identifies lowly conserved families of effector proteins in plant-pathogenic fungi
Source: Microb Genom. 2021 Sep 1;7(9):000637. doi: 10.1099/mgen.0.000637 (PMC8715435; doi:10.1099/mgen.0.000637)
Supplement: Supplementary material 15 [file mgen-7-0637-s0015.zip › fastas/markov-PC_081AOA.fasta]

>PC_00K0JU
----------------------------------------------------------------------------------------------------
----------------------------------------------------------------------------------------------------
----------------------------------------------------------------------------------------------------
----------------------------------------------------------------------------------------------------
----------------------------------------------------------------------------------------------------
----------------------------------------------------------------------------------------------------
----------------------------------------------------------------------------------------------------
----------------------------------------------------------------------------------------------------
----------------------------------------------------------------------------------------------------
----------------------------------------------------------------------------------------------------
----------------------------------------------------------------------------------------------------
----------------------------------------------------------------------------------------------------
----------------------------------------------------------------------------------------------------
----------------------------------------------------------------------------------------------------
----------------------------------------------------------------------------------------------------
----------------------------------------------------------MQ-----AHLI-----------VGS--SPG------------
----------------------------------QSALQAAM--AS-YVAAGA--------T-E--V-----------------AYT-ELDIRFSSL---
----------PAT---TAGL--AQQAADYAA----------------VT-------AACVA-TR-----------------AC-----------------
-----------VG--------ITI------------------------------------W-----------DYT--------------------D----
--------K--Y------SWI----P-N--T-F------P--------------------------------GQGDA-L----L--YDAN-------LA-
------------------K---------K--P-----AWTA-VS-SVLAAAAT-----------------------------------------------
G----G-----------------------------------------------GGG------------------G--STT--------------------
--------TT----TL----------------------------------------------------------------------------------IT
-----S----------------------------------------------------------------------------------------------
------------------------------TTTSSGTSPT-------GC--TVAKYGQ---CGGQ------------------GW-T-----G---CT--
----VCA-S--------GSTCT---VGNP------------------------------------------------------YYSQC--L---------
----------------------------------------------------------------------------------------------------
-----------------------------------------------------------------
>PC_01CT5V
----------------------------------------------------------------------------------------------------
----------------------------------------------------------------------------------------------------
----------------------------------------------------------------------------------------------------
----------------------------------------------------------------------------------------------------
----------------------------------------------------------------------------------------------------
----------------------------------------------------------------------------------------------------
----------------------------------------------------------------------------------------------------
----------------------------------------------------------------------------------------------------
----------------------------------------------------------------------------------------------------
----------------------------------------------------------------------------------------------------
----------------------------------------------------------------------------------------------------
----------------------------------------------------------------------------------------------------
----------------------------------------------------------------------------------------------------
----------------------------------------------------------------------------------------------------
---------------------------------------------------------------------------------------MVK-SY-------
-----------G-------A-P-I------------------------------HGFGMQ-----GHLT-----------TGQ--VGA------------
----------------------------------ASGLVSNM--QA-FT-ALG--------V-E--V-----------------AYT-ELDIATPSS---
----------SP------NF--AQQAIDYAT----------------VV-------SACKQ-VA-----------------GC-----------------
-----------VG--------ITI------------------------------------W-----------GFT--------------------D----
--------K--Y------TWI----S-N--S--------------------------------------------AP-L----P--WDKN-------LQ-
------------------K---------K--A-----AYTS-IL-NAWGSSSG-----------------------------------------------
G----G-----------------------------------------------SSV------------------TTAPTT--------------------
--------TT----TL----------------------------------------------------------------------------------IT
TTKPAT----------------------------------------------------------------------------------------------
------------------------------TTTTAAAPPG-------GC--VAAHWGQ---CGGQ------------------GW-T-----G---CA--
----SCE-A--------GTTCQ---KSND------------------------------------------------------YYSQC--L---------
----------------------------------------------------------------------------------------------------
-----------------------------------------------------------------
>PC_02SKNF
----------------------------------------------------------------------------------------------------
----------------------------------------------------------------------------------------------------
----------------------------------------------------------------------------------------------------
------MHFSTATILA--------VLAAT--PA-------------------------------------------------------------------
----------------------------------------------------------------------------------------------------
-------------------------------------V----------FGQLD-AKMK------------------AKGRK-YFGTCSD-TAL-----LS
-------------------NS-RNA----------AVIR-----SDF-G-QL---------TP-----------------E----N------S----A--
---------------------------KWD-----A------------------LE----------------------PS---------RGK--------
---FNF------------GGF-DTLVNF--A--QSN-G------------------------------------KL-V----RG--------HTF-----
------------------VWHS------------------------------------Q------LPSWVNSIGDS------------------------
---HTLTTV----------IQ----------------------NHITT-----IGK------------------RY-KG--K-VY--A------------
-------------------------------------W------------------DV-VNEIF---------------------NE---------DGTL
-----------------------R----------------------S-SVFS---------------RVL--G-ENFVAISFKAARA-------ADP---
-----------------SA-----KLY----------------------------------------------------------I--N--DYN----LD
SV----N--------------------------------R---------KL-N----GL-VN--------L-----------------------------
---VKRQR-AA--------GTP-IDGI----G--------------------------SQ-----THLS------------------AGG------AGGV
Q--------------------------------------------A----ALTALAN--SGVSE--V-----------------AIT-ELD--IAGA---
------------------------SGNDYTT----------------AV-------RACLNV-P-----------------KC-----------------
-----------VG--------I------------------------------------TVW-----------GV----------------------SD--
----------------KDSWR------VL---------------------------------------------GSG-R----PAPSA------------
--------------GTATE---------R--T-----NERL-GM-ELDIFMMCLHVCTPAPY-KAGL---------------------------------
--------------------I--------------------------------VS---------------------------------------------
-------S--S-----------------------------------------------------------------------------------------
----------------------------------------------------------------------------------------------------
-------------------------------------------------PNSSDSW---------------TA-------TRLQL-R-----L---DTSH
---SADVTLFGTSFFALE-EQ------------------------------------------------------------------RIQRSKTLKIVVD
------TAIRTVI--------------------------------DIFSFFFLI----------------------------------------------
-----------------------------------------------------------------
>PC_02URT6
----------------------------------------------------------------------------------------------------
---------------------------------MLNM---KAL-------VAL----AAA-------------------IQPLAMAQSAVWGQ-----C-
------GGTGWT-------------------G---------------------PTTCVSG----------------------------------------
--------SVCTFSNSPP-----A------------SSST---GG-------------------------------------------------------
------------------------------------------------------------------------------------------------S---
-----------------------------TPTTTAS--NPGGTGG-SSSGSID-VRFK----------T--------HGKL-YIGAATD-QGR-----LT
S-------------------GS--A----------PIIQ-----ADF-G-QV---------TP-----------------E----N------S----M--
---------------------------KWD-----A------------------IE----------------------PS---------QGS--------
---FGW------------SGA-DYLVNW--A--QTN-G------------------------------------KL-I----RG--------HTL-----
------------------VWHS------------------------------------Q------LPSWVSAITDK------------------------
---ATLTNV----------IQ----------------------NHVST-----VVT------------------RY-KG--K-IL--Q------------
-------W------------------------------------------------DVV-NEIF---------------------NED-G--------SM
-----------------------R-----------------------DSVFS---------------RVL--G-EDFVSIAFKAARA-------ADP---
-----------------NA-----KLY----------------------------------------------------------I--N--DYN----LD
SA---TY--------------------------------A---------KVTT----GM-VA--------H-----------------------------
---VKKWI-AAG--------VP-IDGI----G--------------------------TQ-----GHLQ------------------AGGG------AGL
A--------------------------------------------G----AIKVLAA--SGVSE--V-----------------AVT-ELD--IVGA---
------------------------AATDYVN----------------VI-------NGCLNE-V-----------------KC-----------------
-----------VG--------V------------------------------------TVW-----------GV----------------------RD--
----------------PDSWR------AS---------------------------------------------STP-L------LFD------------
--------------ANFQP---------K--A-----AYTA-IL-NALLYSSLLSWHQIY-C-ESDL---------------------------------
--------------------P--------------------------------V----------------------------------------------
-------K--------------------------------PK--------DINSHI------------------------------------------DS
--------------------------------------------------------------------------------------------NC---ET-
------------------------------------HIDSTPPSTQQAGNSLS-NFFQ---TPAPKRSLPIST-------PKPGV-N-----G---DSKP
PIRNTQSTPS---------SS---------------------------------------------------------QRKRSFEEEAPIV--------P
ADPVENGQPPTTK--------------------------------KPKVNAFHKAAPL---AERMRPRTLDE----------------------------
-----------------------------------------------------------------
>PC_089FEF
----------------------------------------------------------------------------------------------------
--------------------------------MHFTS--------S---PLYFAVV-GLS-------------------SSSAVLAGVLPYAQ-----C-
------GGKTFK-------------------GDS---------------------TCAEGWSCVK-----------------------------------
--IN-DWYSQCVPVPACT-----A----------------------------------------------------------------------------
-----------------------------------------------GPTAPTFNATL--------------------PVA-------TPAAVVSPTPA-
-------------------------A--SPANNSAPAPNVAGNGANGAKCNLD-AVMK----------A--------KGKK-YLGVATD-QGL-----LT
-------------------RD-KNA----------DIVK-----ANF-G-CV---------TP-----------------E----N------S----M--
---------------------------KWD-----A------------------TEG----------------------T---------QGQ--------
---FTL------------SGA-NYLVDF--A--TKN-D------------------------------------KL-V----RG--------HTT-----
------------------VWHS------------------------------------Q------LPTWVSSITDK------------------------
---TKLTEV----------MV----------------------AHIKK-L----MT------------------TY-AG--K-VY--A------------
-------WD------------------------------------------------V-VNEIF---------------------AE---------EGGF
-----------------------R----------------------SS-VFY---------------NVL--G-EDFVATAFAAAKA-------ADP---
-----------------EA-----KLY----------------------------------------------------------I--N--DYN----LD
SP---SY--------------------------------A---------KT-K----AM-AS--------H-----------------------------
---VKKWI-AAG--------VP-IDGI----G--------------------------SQ-----SHLSG-------------------VW----PMSDV
P--------------------------------------------A----AMELLC---GSAPN------------------------------------
----------------------------------------------------------------------------------------------------
----------------------------------------------------------------------------------------------------
----------------------------------------------------------------------------------------------------
----------------------------------------------------------------------------------------------------
----------------------------------------------------------------------------------------------------
----------------------------------------------------------------------------------------------------
----------------------------------------------------------------------------------------------------
----------------------------------------------------------------------------------------------------
----------------------------------------------------------------------------------------------------
----------------------------------------------------------------------------------------------------
-----------------------------------------------------------------
>PC_03DNMQ
----------------------------------------------------------------------------------------------------
--------------------------------MHFTSSPLYF-------AVVG-----LS-------------------SSSAVLAGVLPYAQ-----C-
------GGKTFK-------------------GDST---------------------CAEGWSCVK-I---------------------------------
---N-DWYSQCVPVPAC-------------------------TAGPTA--------PT------------------------------------------
-----------------------------------------------------FNATLPVAT-PAA-------------VV-------SPTP-----AA-
--------SP------A-----------NNSA--P-APNVAGNGANGAKCNLD-AVMK----------A--------KGKK-YLGVATD-QGL-----LT
R-------------------D-KNA----------DIVK-----ANF-G-CV---------TP-----------------E----N------S----M--
---------------------------KWD-----A------------------TE----------------------GT---------QGQ--------
---FTL------------SGA-NYLVDF--A--TKN-D------------------------------------KL-V----RG--------HTT-----
------------------VWHS------------------------------------Q------LPTWVSSITDK------------------------
---TKLTEV----------MV----------------------AHIKK-----LMT------------------TY-AG--K-VY--A------------
-------WD------------------------------------------------V-VNEIF---------------------AEE---------GGF
-----------------------R----------------------S-SVFY---------------NVL--GE-DFVATAFAAAKA-------ADP---
-----------------EA-----KLY----------------------------------------------------------I--N--DYN----LD
SP---SY--------------------------------A---------KT-K----AM-AS--------H-----------------------------
---VKKWI-AAG-------VP--IDGI----G--------------------------SQ-----SHLS------------------G---VW--PMSDV
P--------------------------------------------A----AMELLCG--SA-PE--C-----------------AMT-ELD--IKGG---
------------------------AAKDYKT----------------AF-------DACLNQ-K-----------------NC-----------------
-----------VG--------V------------------------------------TIW-----------GV----------------------SD--
----------------KTSWI----G-AA---------------------------------------------ATP-L------LFD------------
--------------NSFQA---------K--P-----AYNE-LC-SALA---------------------------------------------------
----------------------------------------------------------------------------------------------------
----------------------------------------------------------------------------------------------------
----------------------------------------------------------------------------------------------------
----------------------------------------------------------------------------------------------------
----------------------------------------------------------------------------------------------------
----------------------------------------------------------------------------------------------------
-----------------------------------------------------------------
>PC_078S21
----------------------------------------------------------------------------------------------------
--------------------------------MHFTS--------S---PLYFAVV-GLS-------------------SSSAVLAGVLPYAQ-----C-
------GGKTFK-------------------GDS---------------------TCAEGWSCVK-----------------------------------
--IN-DWYSQCVPVPACT-----A----------------------------------------------------------------------------
-----------------------------------------------GPTAPTFNATL--------------------PVA-------TPAAVVSPTPA-
-------------------------A--SPANNSAPAPNVAGNGANGAKCNLD-AVMK----------A--------KGKK-YLGVATD-QGL-----LT
-------------------RD-KNA----------DIVK-----ANF-G-CV---------TP-----------------E----N------S----M--
---------------------------KWD-----A------------------TEG----------------------T---------QGQ--------
---FTL------------SGA-NYLVDF--A--TKN-D------------------------------------KL-V----RG--------HTT-----
------------------VWHS------------------------------------Q------LPTWVSSITDK------------------------
---TKLTEV----------MV----------------------AHIKK-L----MT------------------TY-AG--K-VY--A------------
-------WD------------------------------------------------V-VNEIF---------------------AE---------EGGF
-----------------------R----------------------SS-VFY---------------NVL--G-EDFVATAFAAAKA-------ADP---
-----------------EA-----KLY----------------------------------------------------------I--N--DYN----LD
SP---SY--------------------------------A---------KT-K----AM-AS--------H-----------------------------
---VKKWI-AAG--------VP-IDGI----G--------------------------SQ-----SHLSG-------------------VW----PMSDV
P--------------------------------------------A----AMELLC---GSAPN--A-----------------Q---------------
----------------------------------------------------------------------------------------------------
----------------------------------------------------------------------------------------------------
----------------------------------------------------------------------------------------------------
----------------------------------------------------------------------------------------------------
----------------------------------------------------------------------------------------------------
----------------------------------------------------------------------------------------------------
----------------------------------------------------------------------------------------------------
----------------------------------------------------------------------------------------------------
----------------------------------------------------------------------------------------------------
----------------------------------------------------------------------------------------------------
-----------------------------------------------------------------
>PC_05QKFV
----------------------------------------------------------------------------------------------------
--------------------------------MHFRDASIYM-------AVVG-----LT-------------------STTA-LAALPPYAQ-----C-
------GGVTYK-------------------GDSA---------------------CASGWHCVK-Y---------------------------------
---N-DWYSQCVPGGEAS-----PPPANT--A--------------------------------------------------------------------
------------------------------------------------------------------------------------------------SPSS
TATSASLSSV------EPTTSPSPSP-AAGSGGNSPAPNVAGSGRNGAKCDLD-AAFK----------A--------KGKK-YVGVATD-QYR-----LS
T-------------------G-KNK----------EIIV-----DNF-G-CV---------TP-----------------E----N------S----M--
---------------------------KWD-----A------------------TE----------------------PS---------EGQ--------
---FTL------------DGA-NALVSF--A--TSN-G------------------------------------KL-I----RG--------HTT-----
------------------VWHS------------------------------------Q------LAAWVSQIRDK------------------------
---AKLEEV----------MV----------------------NHIKK-----LVG------------------TY-AG--K-IY--A------------
-------WD------------------------------------------------V-VNEIL---------------------DEQ---------GGF
-----------------------R----------------------S-SVFY---------------NVL--GE-GFVSTAFHAARQ-------ADP---
-----------------LA-----KLY----------------------------------------------------------I--N--DYN----LD
GA---NY--------------------------------A---------KT-K----GM-IS--------H-----------------------------
---VEKWI-ADG-------VP--IDGI----G--------------------------SQ-----SHIS------------------SPGTLF--PISGV
P--------------------------------------------A----ALKALCG--AA-PE--C-----------------AIT-ELD--INYG---
------------------------KPADWVT----------------VF-------DGCLDI-K-----------------NC-----------------
-----------VG--------I------------------------------------TVW-----------GV----------------------SD--
----------------KDSWI----G-AA---------------------------------------------GGP-L------LFD------------
--------------SSFQA---------K--P-----SYNE-LC-SALA---------------------------------------------------
----------------------------------------------------------------------------------------------------
----------------------------------------------------------------------------------------------------
----------------------------------------------------------------------------------------------------
----------------------------------------------------------------------------------------------------
----------------------------------------------------------------------------------------------------
----------------------------------------------------------------------------------------------------
-----------------------------------------------------------------
>PC_05CLMH
----------------------------------------------------------------------------------------------------
-----------------------------------------MFNIK---NIAALAA-VIA-------------------QIGVAIAQGGAWAQ-----C-
------GGKGWA-------------------GAT---------------------TCVSGYTCTY-----------------------------------
--SN-DSLPAS---T--------KTTA-V--AI-----PTT-----LS-----------TS-----------KVPAA-----------------------
--------------------------------------------ST----------------------------------------------------T-
-------------------------PPATS----PTGGPLSVGSSTGGTGSID-AKFR----------A--------KGKK-YFGIATD-QGL-----LT
-------------------TG-SNA----------ALIQ-----ANF-G-AV---------SP-----------------E----N------S----M--
---------------------------KWD-----A------------------TES----------------------T---------QNK--------
---FTF------------SQA-DYLVDF--A--TKN-A------------------------------------VL-------E--------NHIA----
-------------NVM------------------------------------------------------------------------------------
-------------------------------------------------------G------------------RY-KG--K-IY--A------------
-------WD------------------------------------------------V-INEMF---------------------EE---------NGSL
-----------------------R----------------------VD-VWS---------------KVL--G-ESFVSIAFNAAKK-------ADP---
-----------------QA-----KLY----------------------------------------------------------I--N--DYN----LD
SA---TY--------------------------------A---------KVTT----GM-VA--------H-----------------------------
---VKKWL-AAG--------IP-IDGI----G--------------------------SQ-----AHLQ------------------AGQG----A--AA
Q--------------------------------------------G----ALQALA--ASGVSE--V-----------------AVT-ERK--LYFA---
----------------------------------------------------------------------------------------------------
----------------------------------------------------------------------------------------------------
----------------------------------------------------------------------------------------------------
----------------------------------------------------------------------------------------------------
----------------------------------------------------------------------------------------------------
----------------------------------------------------------------------------------------------------
----------------------------------------------------------------------------------------------------
----------------------------------------------------------------------------------------------------
----------------------------------------------------------------------------------------------------
----------------------------------------------------------------------------------------------------
-----------------------------------------------------------------
>PC_03LZTT
----------------------------------------------------------------------------------------------------
--------------------------------MHFRGSSVYL-------GVVA-----LS-------------------QTSAVLAAVPAYGQ-----C-
------GGLTYK-------------------GDTT---------------------CVDGWTCVK-S---------------------------------
---N-DWYSQCVSGGANN-----GGSAPP--AD---TG----KAPAPA--------PAP-----------------------------------------
------------------------------------------------TSFVIVPSAKPVAT-PSKLSTPI---SSPTAVA-------EPVDDGAAD-E-
--------DD------D-----------EAET--A-APDVAGSGANGASCSLD-AAFK----------A--------AGKK-YVGVATD-RGL-----LG
K-------------------G-QNK----------QIII-----DNF-G-QV---------TP-----------------E----N------S----M--
---------------------------KWD-----A------------------TE----------------------GT---------QGQ--------
---FTL------------DGA-NALVDF--A--TEN-K------------------------------------KL-I----RG--------HTT-----
------------------VWHS------------------------------------Q------LPTWVSSITDK------------------------
---TKLEEV----------MV----------------------AHIKK-----LIG------------------TY-AG--K-VY--A------------
-------WD------------------------------------------------V-VNEIF---------------------AED---------GNF
-----------------------R----------------------S-SVFY---------------NVL--GE-DFVATAFQTARA-------ADP---
-----------------DA-----KLY----------------------------------------------------------I--N--DYN----LD
SA---SY--------------------------------A---------KT-K----AM-AT--------N-----------------------------
---VAKWV-AAG-------VP--IDGI----G--------------------------SQ-----SHLS------------------G---SW--PISDY
P--------------------------------------------A----ALKSVCD--VV-SE--C-----------------AIT-ELD--IKGG---
------------------------AAADYKT----------------AV-------NACLDV-D-----------------NC-----------------
-----------VG--------V------------------------------------TVW-----------GV----------------------SD--
----------------NDSWI----G-AA---------------------------------------------AKP-L------LFD------------
--------------GSFKA---------K--D-----AYNG-LC-SALGA--------------------------------------------------
----------------------------------------------------------------------------------------------------
----------------------------------------------------------------------------------------------------
----------------------------------------------------------------------------------------------------
----------------------------------------------------------------------------------------------------
----------------------------------------------------------------------------------------------------
----------------------------------------------------------------------------------------------------
-----------------------------------------------------------------
>PC_087HFP
----------------------------------------------------------------------------------------------------
--------------------------------MHFRGSSIYF-------GIVA-----LS-------------------STSAVLGAVAPYGQ-----C-
------GGQDFQ-------------------GDST---------------------CAEGWSCVK-S---------------------------------
---N-DWYSQCVNGGGN-------APAPP--AG---TG----IAPAPV--------VPSA----------------------------------------
------------------------------------------------RPVPSMNATKPIAA-P-------------VAVA-------QPAATSAAAAP-
--------AA------G-----------GANG--S-TPDVAGSGANGAKCSLD-AAFK----------S--------HGKK-YLGVATD-RGA-----LG
K-------------------G-KNK----------EIIV-----ANF-G-QV---------TP-----------------E----N------S----M--
---------------------------KWD-----A------------------TE----------------------AT---------QGK--------
---FTL------------DGA-NALVSF--A--TEN-N------------------------------------KL-V----RG--------HTT-----
------------------VWHS------------------------------------Q------LPTWVSSITDK------------------------
---TKLEEV----------MV----------------------AHIKK-----LMS------------------TY-AG--K-VY--A------------
-------WD------------------------------------------------V-VNEIF---------------------SED---------GSF
-----------------------R----------------------S-SVFY---------------NVL--GE-DFVATAFATAKA-------ADP---
-----------------EA-----KLY----------------------------------------------------------I--N--DYN----LD
SP---SY--------------------------------A---------KT-K----AM-AS--------N-----------------------------
---VKKWV-AAG-------VP--IDGI----G--------------------------SQ-----SHLS------------------G---SW--PISDY
P--------------------------------------------A----ALKLLCE--SA-PE--C-----------------AVT-ELD--IKGG---
------------------------AAADYKT----------------AV-------TACLDV-E-----------------NC-----------------
-----------VG--------A------------------------------------TVW-----------GV----------------------SD--
----------------TDSWI----G-AA---------------------------------------------ATP-L------LFD------------
--------------GSFQA---------K--E-----AYNG-LC-SALA---------------------------------------------------
----------------------------------------------------------------------------------------------------
----------------------------------------------------------------------------------------------------
----------------------------------------------------------------------------------------------------
----------------------------------------------------------------------------------------------------
----------------------------------------------------------------------------------------------------
----------------------------------------------------------------------------------------------------
-----------------------------------------------------------------
>PC_05O0SS
----------------------------------------------------------------------------------------------------
------------------------------------MNPLNL-------ALLT-----LS-------------------SSTAVFAAVQPYGQ-----C-
------GGQTYK-------------------GDTT---------------------CIEGWNCQV-V---------------------------------
---N-PWYHQCLQGGAGS-----NGTAPV--PT---GT--------------------------------------------------------------
---------------------------------------------------------APVGTAPATTLLKV---T-------------------------
----------------------------KATP--ASANNASSKGSAGAACSLA-EKFK----------A--------AGKK-YIGVCAD-PGT-----LS
N-------------------S-ANS----------DIIK-----ADF-N-QV---------TP-----------------G----N------S----M--
---------------------------KWD-----A------------------TE----------------------GT---------QGS--------
---FNF------------GNA-DKLVSF--A--TTN-N------------------------------------QL-V----RG--------HTT-----
------------------VWHS------------------------------------Q------LPTWVSSITDK------------------------
---TKLESV----------MK----------------------NHITK-----VIS------------------QY-KG--K-VY--A------------
-------WD------------------------------------------------V-VNEIL---------------------SES---------GGF
-----------------------R----------------------S-SVFY---------------NVL--GE-GFVKTAFETARA-------ADP---
-----------------NA-----KLY----------------------------------------------------------I--N--DYN----LD
SN---NY--------------------------------A---------KT-K----GM-VT--------K-----------------------------
---VKAWV-AAG-------VP--IDGV----G--------------------------SQ-----SHLG------------------G---TW--PLSEY
A--------------------------------------------P----ALKDLCS--VA-SE--C-----------------AIT-ELD--IKGA---
------------------------SASDYTT----------------VT-------KACMDL-K-----------------NC-----------------
-----------VG--------I------------------------------------TVW-----------GV----------------------SD--
----------------KDSWR----K-N----------------------------------------------ESP-L------LFD------------
--------------SSYKP---------K--A-----AYDA-IC-NSL----------------------------------------------------
----------------------------------------------------------------------------------------------------
----------------------------------------------------------------------------------------------------
----------------------------------------------------------------------------------------------------
----------------------------------------------------------------------------------------------------
----------------------------------------------------------------------------------------------------
----------------------------------------------------------------------------------------------------
-----------------------------------------------------------------
>PC_03W81U
----------------------------------------------------------------------------------------------------
--------------------------------MRFSGETLYL-------AVVG-----LS-------------------STSAVLAAVQPWGQ-----C-
------GGTNYQ-------------------GETI---------------------CAEGLECVE-H---------------------------------
---N-PYYSQCLTKSDG-------APALP--SG---QAS------TPA--------AA------------------------------------------
-----------------------------------------------PTPAPPATNGSAPAV-PTTLVTRI---ATPSVVA-------EVANS-------
---------------------------------TAAGNGTSSAGTHGEDCSID-EKFK----------A--------AGKK-YIGVATD-RGL-----LG
V-------------------A-DNA----------KIIQ-----DNF-G-QV---------TP-----------------E----N------S----M--
---------------------------KWD-----A------------------IE----------------------PT---------EDT--------
---FTF------------SGA-DDLVSW--A--VEN-D------------------------------------KL-V----RG--------HTT-----
------------------VWHS------------------------------------Q------LPSWVSSITDK------------------------
---TKLEEV----------MK----------------------NHITK-----TMT------------------QY-KG--K-VY--A------------
-------WD------------------------------------------------V-VNEIF---------------------AED---------GSF
-----------------------R----------------------S-SVFY---------------NVL--GE-SFVATAFETARA-------ADP---
-----------------DA-----KLY----------------------------------------------------------I--N--DYN----LD
DA---GY--------------------------------T---------KT-K----AM-AS--------K-----------------------------
---VKEWI-AAG-------VP--IDGV----G--------------------------SQ-----SHLN------------------NL-ANW--PASGV
A--------------------------------------------A----AMQSLCD--AA-PE--C-----------------AIT-ELD--VAGA---
------------------------AASDYTQ----------------AV-------QACLDI-T-----------------NC-----------------
-----------VG--------V------------------------------------TVW-----------GV----------------------RD--
----------------PDSWR----A-E----------------------------------------------TTP-L------LFD------------
--------------EQYQA---------K--E-----AYNA-LC-AL-----------------------------------------------------
----------------------------------------------------------------------------------------------------
----------------------------------------------------------------------------------------------------
----------------------------------------------------------------------------------------------------
----------------------------------------------------------------------------------------------------
----------------------------------------------------------------------------------------------------
----------------------------------------------------------------------------------------------------
-----------------------------------------------------------------
>PC_07MVPP
----------------------------------------------------------------------------------------------------
--------------------------------MHFRG--------S---SIYFGIV-ALS-------------------STTAVLGAVAPYGQ-----C-
------GGNGFQ-------------------GET---------------------ECAQGWSCVK-----------------------------------
--SN-DWYSQCISGGGNA-----PAPPAA--AT---SVA----------------------------------PAPV-----------------------
--------------------------------------------VPSAAPVPSMNASA--------------------PVA-------APVAVAQPAAT-
-------------------------SAAAAPAANGSTPDVAGSGANGAKCSLD-AAFK----------S--------HGKK-YLGVATD-QGA-----LS
-------------------KG-KNK----------EIIV-----ANF-G-QV---------TP-----------------E----N------S----M--
---------------------------KWD-----A------------------TEG----------------------T---------EGK--------
---FTL------------DGA-NALVSF--A--TEN-N------------------------------------KL-V----RG--------HTT-----
------------------VWHS------------------------------------Q------LPTWVSSITDK------------------------
---TKLQEV----------MV----------------------AHIKK-L----MS--------------------------------------------
------------------------------------------------------------------------------------------------TGSF
-----------------------R----------------------SS-VFY---------------NVL--G-EDFVATAFATAKA-------ADP---
-----------------EA-----KLY----------------------------------------------------------I--N--DYN----LD
SP---SY--------------------------------A---------KT-K----AM-AS--------N-----------------------------
---VKKWI-AAG--------VP-IDGI----G--------------------------SQ-----SHLSG-------------------SW----PISDY
P--------------------------------------------A----ALKLLC---ESAPE--C-----------------AMT-ELD--IKGG---
------------------------AAADYKT----------------AV-------TACLDV-E-----------------NC-----------------
-----------VG--------V------------------------------------TVW-----------GV----------------------SD--
----------------ADSWI-------GA-------------------------------------------AATP-L------LFD------------
--------------GSFQA---------K--E-----AYNG-LC-SALA---------------------------------------------------
----------------------------------------------------------------------------------------------------
----------------------------------------------------------------------------------------------------
----------------------------------------------------------------------------------------------------
----------------------------------------------------------------------------------------------------
----------------------------------------------------------------------------------------------------
----------------------------------------------------------------------------------------------------
-----------------------------------------------------------------
>PC_06Q6BL
----------------------------------------------------------------------------------------------------
--------------------------------MHFRDASIYM-------AVVG-----LT-------------------STTA-LAALPPYAQ-----C-
------GGVTYK-------------------GDSA---------------------CASGWHCVK-Y---------------------------------
---N-DWYSQCVPGGEAS-----PPPANS--PS---AA-PS----LPS----------KAPAM-----------EPNSTVPVATPASSPVDDESCDADEE
GGDANTDANEGDDESCDADEEGGDAGTQGSEGDDESCEA-DDEPVPSP--SPAASSGGNTGV---------------TPAA-------SPSPSPAASPSS
TATSASLSSV------EPTTSPSPSP-AAGSGGNSPAPNVAGSGRNGAKCDLD-AAFK----------A--------KGKK-YVGVATD-QYR-----LS
T-------------------G-KNK----------EIIV-----DNF-G-CV---------TP-----------------E----N------S----M--
---------------------------KWD-----A------------------TE----------------------PS---------EGQ--------
---FTL------------DGA-NALVSF--A--TSN-G------------------------------------KL-I----RG--------HTT-----
------------------VWHS------------------------------------Q------LAAWVSQIRDK------------------------
---AKLEEV----------MV----------------------NHIKK-----LVG------------------TY-AG--K-IY--A------------
-------WD------------------------------------------------V-VNEIL---------------------DEQ---------GGF
-----------------------R----------------------S-SVFY---------------NVL--GE-GFVSTAFHAARQ-------ADP---
-----------------LA-----KLY----------------------------------------------------------I--N--DYN----LD
GA---NY--------------------------------A---------KT-K----GM-IS--------H-----------------------------
---VEKWI-ADG-------VP--IDGI----G--------------------------SQ-----SHIS------------------SPGTLF--PISGV
P--------------------------------------------A----ALKALCG--AA-PE--C-----------------AIT-ELD--INYG---
------------------------KPADWVT----------------VF-------DGCLDI-K-----------------NC-----------------
-----------VG--------I------------------------------------TVW-----------GV----------------------SD--
----------------KDSWI----G-AA---------------------------------------------GGP-L------LFD------------
--------------SSFQA---------K--P-----SYNE-LC-SALA---------------------------------------------------
----------------------------------------------------------------------------------------------------
----------------------------------------------------------------------------------------------------
----------------------------------------------------------------------------------------------------
----------------------------------------------------------------------------------------------------
----------------------------------------------------------------------------------------------------
----------------------------------------------------------------------------------------------------
-----------------------------------------------------------------
>PC_03ZVTG
----------------------------------------------------------------------------------------------------
--------------------------------MHFRDASIYM-------AVVG-----LT-------------------STTA-LAAVAPFGQ-----C-
------GGVNYK-------------------GDSA---------------------CASGSHCVK-Y---------------------------------
---N-DWYSQCIPGGESA-----APS-------------PS----LPS----------KAPAM-----------EPNGTAPVATPASSPTEDESCDADEE
GGDANTDAKEGDDESCDADEEGGDADTAGNEGDDESCEA-DDEPVPSP--SAAANTGGNTGV---------------KPAV-------SPSPSPSSAAGS
G------GNS------GVKPTPSPSP-ATGSGGNTPAPNVAGSGRNGAKCSLD-AAFK----------A--------KGKK-YVGVATD-QYT-----LS
A-------------------G-KNK----------EIIV-----DNF-G-CV---------TP-----------------E----N------S----M--
---------------------------KWD-----A------------------TE----------------------RS---------EGQ--------
---FTL------------DGA-NALVSF--A--TGN-G------------------------------------KL-I----RG--------HTT-----
------------------VWYS------------------------------------Q------LASWVTQIRDK------------------------
---AKLEEV----------MV----------------------NHIKK-----LVG------------------TY-AG--K-IY--A------------
-------WD------------------------------------------------V-VNEIF---------------------DEQ---------GGF
-----------------------R----------------------S-SVFY---------------NVL--GE-GFVSTAFHAAHQ-------ADP---
-----------------LA-----KRY----------------------------------------------------------I--N--DYN----LD
GA---NY--------------------------------A---------KT-K----GM-IT--------H-----------------------------
---VKKWI-ADG-------VP--IDGI----G--------------------------SQ-----SHLS------------------SPGTLF--PISGV
P--------------------------------------------A----ALQALCE--AA-PE--C-----------------AVT-ELD--INHG---
------------------------KPADWVT----------------VF-------DACADI-K-----------------NC-----------------
-----------VG--------V------------------------------------TVW-----------GV----------------------SD--
----------------TNSWI----G-AA---------------------------------------------GGP-L------LFD------------
--------------GSFTA---------K--P-----SYNE-LC-SALA---------------------------------------------------
----------------------------------------------------------------------------------------------------
----------------------------------------------------------------------------------------------------
----------------------------------------------------------------------------------------------------
----------------------------------------------------------------------------------------------------
----------------------------------------------------------------------------------------------------
----------------------------------------------------------------------------------------------------
-----------------------------------------------------------------
>PC_04WGNY
----------------------------------------------------------------------------------------------------
---------------------------------------------------------------------------------------MPPYAQ-----C-
------GGVTYK-------------------GDSA---------------------CASGWHCVK-Y---------------------------------
---N-DWYSQCVPGGEAS-----PPPANS--PS---AA-PS----LPS----------KAPAM-----------EPNSTVPVATPASSPVDDESCDADEE
GGDANTDANEGDDESCDADEEGGDAGTQGSEGDDESCEA-DDEPVPSP--SPAASSGGNTGV---------------TPAA-------SPSPSPAASPSS
TATSASLSSV------EPTTSPSPSP-AAGSGGNSPAPNVAGSGRNGAKCDLD-AAFK----------A--------KGKK-YVGVATD-QYR-----LS
T-------------------G-KNK----------EIIV-----DNF-G-CV---------TP-----------------E----N------S----M--
---------------------------KWD-----A------------------TE----------------------PS---------EGQ--------
---FTL------------DGA-NALVSF--A--TSN-G------------------------------------KL-I----RG--------HTT-----
------------------VWHS------------------------------------Q------LAAWVSQIRDK------------------------
---AKLEEV----------MV----------------------NHIKK-----LVG------------------TY-AG--K-IY--A------------
-------WD------------------------------------------------V-VNEIL---------------------DEQ---------GGF
-----------------------R----------------------S-SVFY---------------NVL--GE-GFVSTAFHAARQ-------ADP---
-----------------LA-----KLY----------------------------------------------------------I--N--DYN----LD
GA---NY--------------------------------A---------KT-K----GM-IS--------H-----------------------------
---VEKWI-ADG-------VP--IDGI----G--------------------------SQ-----SHIS------------------SPGTLF--PISGV
P--------------------------------------------A----ALKALCG--AA-PE--C-----------------AIT-ELD--INYG---
------------------------KPADWVT----------------VF-------DGCLDI-K-----------------NC-----------------
-----------VG--------I------------------------------------TVW-----------GV----------------------SD--
----------------KDSWI----G-AA---------------------------------------------GGP-L------LFD------------
--------------SSFQA---------K--P-----SYNE-LC-SALA---------------------------------------------------
----------------------------------------------------------------------------------------------------
----------------------------------------------------------------------------------------------------
----------------------------------------------------------------------------------------------------
----------------------------------------------------------------------------------------------------
----------------------------------------------------------------------------------------------------
----------------------------------------------------------------------------------------------------
-----------------------------------------------------------------
>PC_0013QJ
----------------------------------------------------------------------------------------------------
--------------------------------MHFRDASIYM-------AVVG-----LT-------------------STTA-LAAVAPFGQ-----C-
------GGVNYK-------------------GDSA---------------------CASGFHCLK-Y---------------------------------
---N-DWYSQCIPGGEAA-----PPSASS--TS---AV-PS----LPS----------KVPAM-----------EPNGTAPVAAPASSPAEDESCDADEE
G---------------------GDAATEGNEGDDESCEA-DDEPVPSP--SSAAISGGNTGV---------------KPAA-------SPSPTATSASNP
G------A--------KPTPSASPSP-AAGSGGNSSAPNVAGSGRNGAKCNLD-AAFK----------A--------KGKK-YVGVATD-QYT-----LS
A-------------------G-KNK----------EVIV-----DNF-G-CV---------TP-----------------E----N------S----M--
---------------------------KWD-----A------------------TE----------------------RS---------EGQ--------
---FTL------------DGA-NALVSF--A--TGN-D------------------------------------KL-V----RG--------HTT-----
------------------VWHS------------------------------------Q------LAPWVSQIRDK------------------------
---AKLEEV----------MV----------------------NHIKK-----LVG------------------TY-AG--K-IY--A------------
-------WD------------------------------------------------V-VNEIF---------------------DEQ---------GGF
-----------------------R----------------------S-SVFY---------------NVL--GE-GFVSTAFHAARQ-------ADP---
-----------------LA-----KLY----------------------------------------------------------I--N--DYN----LD
GA---NY--------------------------------G---------KT-K----GM-IT--------H-----------------------------
---VKKWI-AEG-------VP--IDGI----G--------------------------SQ-----SHIS------------------SPGTLF--PISGV
P--------------------------------------------A----ALKALCD--AA-PE--C-----------------AVT-ELD--INNG---
------------------------KPADWVT----------------VF-------DACVDI-K-----------------NC-----------------
-----------VG--------I------------------------------------TVW-----------GV----------------------SD--
----------------TNSWI----G-AA---------------------------------------------GGP-L------LFD------------
--------------GSFKA---------K--P-----SYNE-LC-SALA---------------------------------------------------
----------------------------------------------------------------------------------------------------
----------------------------------------------------------------------------------------------------
----------------------------------------------------------------------------------------------------
----------------------------------------------------------------------------------------------------
----------------------------------------------------------------------------------------------------
----------------------------------------------------------------------------------------------------
-----------------------------------------------------------------
>PC_00F2H0
----------------------------------------------------------------------------------------------------
--------------------------------MHFRDASIYM-------AVVG-----LT-------------------STTA-LAAVAPFGQ-----C-
------GGVNYK-------------------GDSA---------------------CASGWTCNK-Y---------------------------------
---N-DWYSQCIPGGGVK-----PAASPS--PS---L---------------------------------------------------------------
----------------------------------------------------------TVSP---------------SPAA-------SPSPTATSASSS
I------V--------KPAPSASPSP-SAGSGGNTPAPNVAGSGRNGAKCNLD-AAFK----------A--------KGKK-YVGVATD-QYT-----LS
A-------------------G-KNK----------EVIV-----DNF-G-CV---------TP-----------------E----N------S----M--
---------------------------KWD-----A------------------TE----------------------RS---------EGQ--------
---FTL------------DGA-NALVSF--A--TGN-G------------------------------------KL-I----RG--------HTT-----
------------------VWHS------------------------------------Q------LAPWVSQIRDK------------------------
---AKLEEV----------MV----------------------NHIKK-----LVG------------------TY-AG--K-IY--A------------
-------WD------------------------------------------------V-VNEIF---------------------DEQ---------GGF
-----------------------R----------------------S-SVFY---------------NVL--GE-GFVSTAFHAARQ-------ADP---
-----------------LA-----KLY----------------------------------------------------------I--N--DYN----LD
GA---NY--------------------------------G---------KT-K----GM-IT--------H-----------------------------
---VKQWI-AAG-------VP--IDGI----G--------------------------SQ-----SHVS------------------SPGTLF--PISGV
P--------------------------------------------A----ALKALCD--AA-PE--C-----------------AVT-ELD--INNG---
------------------------KPADWVT----------------VF-------DACVDI-K-----------------NC-----------------
-----------VG--------I------------------------------------TVW-----------GV----------------------SD--
----------------TNSWI----G-AA---------------------------------------------GGP-L------LFD------------
--------------GSFQA---------K--P-----SYNE-LC-SALA---------------------------------------------------
----------------------------------------------------------------------------------------------------
----------------------------------------------------------------------------------------------------
----------------------------------------------------------------------------------------------------
----------------------------------------------------------------------------------------------------
----------------------------------------------------------------------------------------------------
----------------------------------------------------------------------------------------------------
-----------------------------------------------------------------
>PC_03D9JM
----------------------------------------------------------------------------------------------------
--------------------------------MHFRDASIYM-------AVVG-----LT-------------------STTA-LAAVAPFGQ-----C-
------GGVNYK-------------------GDSA---------------------CASGSHCVK-Y---------------------------------
---N-DWYSQCIPA--------------------------------------------------------------------------------------
-----------------------------------------------------ANTGGNTGV---------------KPAA-------SPSPSPSSAAGS
G------GNS------GVKPTPSPSP-ATGSGGNTPAPNVAGSGRNGAKCSLD-AAFK----------A--------KGKK-YVGVATD-QYT-----LS
A-------------------G-KNK----------EIIV-----DNF-G-CV---------TP-----------------E----N------S----M--
---------------------------KWD-----A------------------TE----------------------RS---------EGQ--------
---FTL------------DGA-NALVSF--A--TGN-G------------------------------------KL-I----RG--------HTT-----
------------------VWHS------------------------------------Q------LASWVTQIRDK------------------------
---AKLEEV----------MV----------------------NHIKK-----LVG------------------TY-AG--K-IY--A------------
-------WD------------------------------------------------V-VNEIF---------------------DEQ---------GGF
-----------------------R----------------------S-SVFY---------------NVL--GE-GFVSTAFHAAHQ-------ADP---
-----------------LA-----KLY----------------------------------------------------------I--N--DYN----LD
GA---NY--------------------------------G---------KT-K----GM-IT--------H-----------------------------
---VKKWI-ADG-------VP--IDGI----G--------------------------SQ-----SHLS------------------SPGTLF--PISGV
P--------------------------------------------A----ALKALCE--AA-PE--C-----------------AVT-ELD--INHG---
------------------------KPADWVT----------------VF-------DACADI-K-----------------NC-----------------
-----------VG--------V------------------------------------TVW-----------GV----------------------SD--
----------------TNSWI----G-AA---------------------------------------------GGP-L------LFD------------
--------------GSFKA---------K--P-----SYNE-LC-SALA---------------------------------------------------
----------------------------------------------------------------------------------------------------
----------------------------------------------------------------------------------------------------
----------------------------------------------------------------------------------------------------
----------------------------------------------------------------------------------------------------
----------------------------------------------------------------------------------------------------
----------------------------------------------------------------------------------------------------
-----------------------------------------------------------------
>PC_023Y03
----------------------------------------------------------------------------------------------------
--------------------------------MHIRGSSIYL-------AVTF-----LT-------------------STTAVLAAVQPYGQ-----C-
------GGNNHQ-------------------GETA---------------------CTDGWTCTK-Y---------------------------------
---N-DWYSQCVGGQNNG-----GGNAPT--ST---TAA------EEE--------PTAAPEP-----------SGNATETIVVSTTL------------
----------------------------------ETLAP---TVVPEPEPEPSNNATTPVSV-PSTLQTIV---ATPTPTV-------EPEPEPETEAT-
--------ST------AVVVA-------SSVVASPSAAPSAGSGANGVACSLD-AAFK----------A--------HGKK-YFGVATD-RGR-----LA
A-------------------G-ENA----------QIIK-----DNF-G-QV---------TP-----------------E----N------S----M--
---------------------------KWD-----A------------------TE----------------------NV---------QGT--------
---FTL------------AGA-DALVAF--A--TEN-E------------------------------------KL-I----RG--------HTT-----
------------------VWHS------------------------------------Q------LPTWVSSITDK------------------------
---ATLEEV----------MV----------------------THIQK-----LMG------------------AY-AG--K-VY--A------------
-------WD------------------------------------------------V-VNEIF---------------------AED---------GSM
-----------------------R----------------------P-SVFY---------------NVL--GE-SFVALAFTTARA-------ADP---
-----------------TA-----KLY----------------------------------------------------------I--N--DYN----LD
SA---SY--------------------------------A---------KT-K----AM-VS--------K-----------------------------
---VSAWV-AAG-------VP--IDGI----G--------------------------SQ-----AHLA------------------N---NW--PIGDF
A--------------------------------------------G----ALSSLCA--VV-DE--C-----------------AVT-ELD--IKGA---
------------------------AAADYEK----------------AV-------GACLDV-G-----------------NC-----------------
-----------VG--------V------------------------------------TVW-----------GV----------------------AD--
----------------PDSWR----A-S----------------------------------------------STP-L------LFD------------
--------------EGFKA---------K--E-----AYNA-VC-GLLSV--------------------------------------------------
----------------------------------------------------------------------------------------------------
----------------------------------------------------------------------------------------------------
----------------------------------------------------------------------------------------------------
----------------------------------------------------------------------------------------------------
----------------------------------------------------------------------------------------------------
----------------------------------------------------------------------------------------------------
-----------------------------------------------------------------
>PC_07M1SV
----------------------------------------------------------------------------------------------------
--------------------------------MHIRGSSLYF-------TVVG-----LT-------------------STTAVLAAVQPYGQ-----C-
------GGQSYT-------------------GETA---------------------CADGWGCKT-W---------------------------------
---N-EYYSQCIEGASDS-----A-PISA--AP---S---------------------AAPIP-----------SGNATAAPIQTSAA------------
----------------------------------PVASS-AAALPTSAAPIASANASTPVAI-PTTLETLI---ASSSLVA-------IPEDVSTSSPV-
--------VV------VSTSVAAPST-TPSAGA----GNSTGTFANGEDCSID-ALFK----------A--------KGKK-YIGVATD-KGR-----LT
T-------------------G-DNE----------AIIK-----ADF-G-QV---------TP-----------------E----N------S----M--
---------------------------KWD-----A------------------TE----------------------NV---------EGT--------
---YTL------------TGA-DYLVDW--A--TTN-D------------------------------------KL-I----RG--------HTT-----
------------------VWHS------------------------------------Q------LPTWVSSITDK------------------------
---TKLEDV----------MK----------------------AHITK-----LIG------------------GY-KG--K-VY--A------------
-------WD------------------------------------------------V-VNEIF---------------------GED---------GTF
-----------------------R----------------------S-SVFY---------------NVL--GE-GFVKTAFETARA-------ADP---
-----------------AA-----KLY----------------------------------------------------------I--N--DYN----LD
SA---SY--------------------------------A---------KT-K----AM-VS--------K-----------------------------
---VTEWV-AAG-------VP--IDGI----G--------------------------SQ-----SHLA------------------N---NW--PIADY
P--------------------------------------------G----ALKALCA--VV-DE--C-----------------AIT-ELD--IKGA---
------------------------AASDYET----------------AV-------GACADI-K-----------------NC-----------------
-----------VG--------V------------------------------------TVW-----------GV----------------------RD--
----------------PDSWR----P-T----------------------------------------------GTP-L------LFD------------
--------------DAYKA---------K--E-----AYNG-LC-KALA---------------------------------------------------
----------------------------------------------------------------------------------------------------
----------------------------------------------------------------------------------------------------
----------------------------------------------------------------------------------------------------
----------------------------------------------------------------------------------------------------
----------------------------------------------------------------------------------------------------
----------------------------------------------------------------------------------------------------
-----------------------------------------------------------------
>PC_08DVTM
----------------------------------------------------------------------------------------------------
--------------------------------MHIRGSSLYF-------TVVG-----LT-------------------STTAVLAAVQPYGQ-----C-
------GGQSYT-------------------GETA---------------------CADGWGCKT-W---------------------------------
---N-EYYSQCIEGAGDS-----A-PISA--AP---S---------------------AAPIP-----------SGNATAAPIQTSAA------------
----------------------------------PLASS-AAALPTSVAPIASANASTPVAI-PTTLETLI---ASSSLVA-------IPEDVSTSSPV-
--------VV------VSTSVAAPSA-TPSAGA----GNSTGTFANGEDCSID-AVFK----------A--------KGKK-YIGVATD-KGR-----LT
T-------------------G-DNE----------AIIK-----ANF-G-QF---------TP-----------------E----N------S----M--
---------------------------KWD-----A------------------TE----------------------NV---------EGT--------
---YTL------------TGA-DYLVDW--A--TTN-D------------------------------------KL-I----RG--------HTT-----
------------------VWHS------------------------------------Q------LPTWVSSITDK------------------------
---TKLEDV----------MK----------------------AHITK-----LIG------------------GY-KG--K-VY--A------------
-------WD------------------------------------------------V-VNEIF---------------------GED---------GTF
-----------------------R----------------------S-SVFY---------------NVL--GE-GFVKTAFETARA-------ADP---
-----------------AA-----KLY----------------------------------------------------------I--N--DYN----LD
SA---SY--------------------------------A---------KT-K----AM-VS--------K-----------------------------
---VTEWV-AAG-------VP--IDGI----G--------------------------SQ-----SHLA------------------N---NW--PIADY
P--------------------------------------------G----ALKALCA--VV-EE--C-----------------AIT-ELD--IKGA---
------------------------AASDYET----------------AI-------GACADI-K-----------------NC-----------------
-----------VG--------V------------------------------------TVW-----------GV----------------------RD--
----------------PDSWR----P-T----------------------------------------------GTP-L------LFD------------
--------------DAYKA---------K--E-----AYNG-LC-KALA---------------------------------------------------
----------------------------------------------------------------------------------------------------
----------------------------------------------------------------------------------------------------
----------------------------------------------------------------------------------------------------
----------------------------------------------------------------------------------------------------
----------------------------------------------------------------------------------------------------
----------------------------------------------------------------------------------------------------
-----------------------------------------------------------------
>PC_087EC5
----------------------------------------------------------------------------------------------------
--------------------------------MHIRGSSLYF-------TVVG-----LT-------------------STTAVLAAVQPYGQ-----C-
------GGQSYT-------------------GETA---------------------CADGWGCKT-W---------------------------------
---N-EYYSQCIEDASDS-----A-PISA--AP---S---------------------AAPIP-----------SGNATAAPIQTSAA------------
----------------------------------PLASS-AAALPTSVAPIASANASTPVAI-PTTLETLI---ASSSLVA-------IPEDVSTSSPV-
--------VV------VSTSVAAPSA-TPSAGA----GNSTGTFANGEDCSID-AVFK----------A--------KGKK-YIGVATD-KGR-----LT
T-------------------G-DNE----------AIIK-----ANF-G-QF---------TP-----------------E----N------S----M--
---------------------------KWD-----A------------------TE----------------------NV---------EGT--------
---YTL------------TGA-DYLVDW--A--TKN-D------------------------------------KL-I----RG--------HTT-----
------------------VWHS------------------------------------Q------LPTWVSSITDK------------------------
---TKLEDV----------MK----------------------AHITK-----LIG------------------GY-KG--K-VY--A------------
-------WD------------------------------------------------V-VNEIF---------------------GED---------GTF
-----------------------R----------------------S-SVFY---------------NVL--GE-GFVKTAFETARA-------ADP---
-----------------AA-----KLY----------------------------------------------------------I--N--DYN----LD
SA---SY--------------------------------A---------KT-K----AM-VS--------K-----------------------------
---VTEWV-AAG-------VP--IDGI----G--------------------------SQ-----SHLA------------------N---NW--PIADY
P--------------------------------------------G----ALKALCA--VV-DE--C-----------------AIT-ELD--IKGA---
------------------------AASDYET----------------AV-------GACADI-K-----------------NC-----------------
-----------VG--------V------------------------------------TVW-----------GV----------------------RD--
----------------PDSWR----P-T----------------------------------------------GTP-L------LFD------------
--------------DAYKA---------K--E-----AYNG-LC-KALA---------------------------------------------------
----------------------------------------------------------------------------------------------------
----------------------------------------------------------------------------------------------------
----------------------------------------------------------------------------------------------------
----------------------------------------------------------------------------------------------------
----------------------------------------------------------------------------------------------------
----------------------------------------------------------------------------------------------------
-----------------------------------------------------------------
>PC_07ZVBN
----------------------------------------------------------------------------------------------------
--------------------------------MHIRGSSLYF-------TVVG-----LT-------------------STTAVLAAVQPYGQ-----C-
------GGQSYT-------------------GETA---------------------CADGWGCKT-W---------------------------------
---N-EYYSQCIEGASDS-----A-PISA--AP---S---------------------AAPIP-----------SGNAT-APIETSAA------------
----------------------------------PIASS-AATIPTSAAPVPSANASTPVAV-PTTLETLI---ASSSLVA-------IPEDVSTQSSV-
--------VV------VSTSVAAPSA-APSAAA----GNSTGTFANGEDCSID-AVFK----------A--------KGKK-YIGVATD-KGR-----LT
T-------------------G-DNE----------AIIK-----ADF-G-QV---------TP-----------------E----N------S----M--
---------------------------KWD-----A------------------TE----------------------NV---------EGT--------
---YTL------------TGA-DYLVDW--A--TTN-D------------------------------------KL-I----RG--------HTT-----
------------------VWHS------------------------------------Q------LPTWVSSITDK------------------------
---TKLEDV----------MK----------------------AHITK-----LIG------------------GY-KG--K-VY--A------------
-------WD------------------------------------------------V-VNEIF---------------------GED---------GTF
-----------------------R----------------------S-SVFY---------------NVL--GE-GFVKTAFETARA-------ADP---
-----------------AA-----KLY----------------------------------------------------------I--N--DYN----LD
SA---SY--------------------------------A---------KT-K----AM-VS--------K-----------------------------
---VTEWV-AAG-------VP--IDGI----G--------------------------SQ-----SHLA------------------N---NW--PIADY
P--------------------------------------------G----ALKALCA--VV-DE--C-----------------AIT-ELD--IKGA---
------------------------TASDYET----------------AV-------GACADI-E-----------------NC-----------------
-----------VG--------V------------------------------------TVW-----------GV----------------------RD--
----------------PDSWR----P-T----------------------------------------------GTP-L------LFD------------
--------------DAYKA---------K--E-----AYNG-LC-KALA---------------------------------------------------
----------------------------------------------------------------------------------------------------
----------------------------------------------------------------------------------------------------
----------------------------------------------------------------------------------------------------
----------------------------------------------------------------------------------------------------
----------------------------------------------------------------------------------------------------
----------------------------------------------------------------------------------------------------
-----------------------------------------------------------------
>PC_07UGEU
----------------------------------------------------------------------------------------------------
--------------------------------MHIRGSSIYF-------TVVG-----LT-------------------STTAVLAAVQPYGQ-----C-
------GGQGYK-------------------GETA---------------------CADGWGCKT-W---------------------------------
---N-EYYSQCIEGASDS-----A-PISA--AP---S---------------------AAPIP-----------SGNAT--------A------------
----------------------------------PVASS-AAVIPTPAAPISSAKASTPAGA-PTTLETLI---ASSSLVA-------LPEDVSSSSAV-
--------VV------VSTSIAAPSA-TSNAAAGGSTGNSTSTFANGEDCSID-AAFK----------A--------KGKK-YIGVATD-KGR-----LT
T-------------------G-DNE----------AIIK-----ADF-G-QV---------TP-----------------E----N------S----M--
---------------------------KWD-----A------------------TE----------------------NV---------EGT--------
---YTL------------TGA-DYLVDW--A--TTN-D------------------------------------KL-I----RG--------HTT-----
------------------VWHS------------------------------------Q------LPTWVSSITDK------------------------
---TKLEDV----------MK----------------------AHITK-----LIG------------------GY-KG--K-VY--A------------
-------WD------------------------------------------------V-VNEIF---------------------GED---------GKF
-----------------------R----------------------S-SVFY---------------NVL--GE-GFVKTAFETARA-------ADP---
-----------------AA-----KLY----------------------------------------------------------I--N--DYN----LD
SA---SY--------------------------------A---------KT-K----AM-VS--------K-----------------------------
---VTEWV-AAG-------VP--IDGI----G--------------------------SQ-----SHLA------------------N---NW--PIADF
P--------------------------------------------G----ALKALCA--VV-EE--C-----------------AIT-ELD--IKGA---
------------------------TVSDYET----------------AV-------GACADI-K-----------------NC-----------------
-----------VG--------V------------------------------------TVW-----------GV----------------------RD--
----------------PDSWR----P-T----------------------------------------------GTP-L------LFD------------
--------------DAYKA---------K--E-----AYNG-LC-KALA---------------------------------------------------
----------------------------------------------------------------------------------------------------
----------------------------------------------------------------------------------------------------
----------------------------------------------------------------------------------------------------
----------------------------------------------------------------------------------------------------
----------------------------------------------------------------------------------------------------
----------------------------------------------------------------------------------------------------
-----------------------------------------------------------------
>PC_00LDWJ
----------------------------------------------------------------------------------------------------
--------------------------------MHIRGSSIYF-------AVVG-----LS-------------------STTAVLAAVQPYGQ-----C-
------GGSTHT-------------------GETT---------------------CANGWTCTK-Y---------------------------------
---N-DYYSQCVAGQEAG-----NPSTST--VG---N-----TTLANE--------PTPVPEP-----------PINGTSV-------------------
-----------------------------------LIEP---SAAPPT----SGNASVPFIN-STTLATAV---ATTSTAV----------------IS-
--------SP------V-----------ASVA--PISSSIPNNGSGGTDCSLD-ALFK----------A--------HGKK-YMGVATD-RGV-----LA
K-------------------G-DTK----------QIVI-----DNF-G-QV---------TP-----------------E----N------S----M--
---------------------------KWD-----A------------------TE----------------------NV---------QNT--------
---FTL------------SGA-DALVSF--A--TTN-S------------------------------------KL-I----RG--------HTT-----
------------------VWHS------------------------------------Q------LPNWVSSISDK------------------------
---TTLQEV----------MV----------------------SHIQK-----LMG------------------QY-KG--K-VY--A------------
-------WD------------------------------------------------V-VNEIF---------------------NED---------GSF
-----------------------R----------------------S-SVFY---------------NVL--GE-DFVALAFNTARA-------ADP---
-----------------NA-----KLY----------------------------------------------------------I--N--DYN----LD
SP---SY--------------------------------A---------KT-K----AM-AR--------K-----------------------------
---VKEWV-AAG-------VP--IDGI----G--------------------------SQ-----AHLA------------------N---SW--PIADF
P--------------------------------------------A----ALQSLCQ--VV-DE--C-----------------AIT-ELD--IKGA---
------------------------AASDYQT----------------AV-------TACLDV-E-----------------NC-----------------
-----------VG--------V------------------------------------TVW-----------GV----------------------AD--
----------------PDSWR----A-K----------------------------------------------DTP-L------LFD------------
--------------GSYKA---------K--A-----AYTG-LC-DALK---------------------------------------------------
----------------------------------------------------------------------------------------------------
----------------------------------------------------------------------------------------------------
----------------------------------------------------------------------------------------------------
----------------------------------------------------------------------------------------------------
----------------------------------------------------------------------------------------------------
----------------------------------------------------------------------------------------------------
-----------------------------------------------------------------
>PC_03VJGZ
----------------------------------------------------------------------------------------------------
--------------------------------MHIRGSSLYF-------TVVG-----LS-------------------QTSAVLAAVQPWGQ-----C-
------GGNGFT-------------------GESV---------------------CADGAGCTK-F---------------------------------
---N-DWYSQCVPGAAGG-----SAPAVP--SA---PAPVE-SSAAPI--------ATGG----------------------------------------
------------------------------------------------APA-PSNATAPVAV-PTTLQTLV---QTPSPVA-------TPADNASSIIV-
--------ST------S-----------VAKP-----TSAPVSFANGEECSLD-AVFK----------A--------KGKK-YLGVTAD-QGT-----LS
K-------------------E-SNA----------AIIK-----ADF-G-QV---------TP-----------------E----N------S----M--
---------------------------KWD-----A------------------TE----------------------GT---------EGK--------
---FTL------------TGA-DFLVDF--A--STN-G------------------------------------KL-V----RG--------HTT-----
------------------VWHS------------------------------------Q------LPTWVSSISDK------------------------
---TKLESV----------MK----------------------AHITK-----MLS------------------TY-AG--K-VY--A------------
-------WD------------------------------------------------V-VNEIF---------------------NED---------GTF
-----------------------R----------------------K-SVFY---------------NVL--GE-GFVKTAFETARA-------ADP---
-----------------KA-----KLY----------------------------------------------------------I--N--DYN----LD
SA---TY--------------------------------S---------KT-K----AM-AA--------K-----------------------------
---VKEWV-AAG-------VP--IDGI----G--------------------------SQ-----SHLS------------------G---NW--PITDY
P--------------------------------------------A----ALKLLCS--AA-SE--C-----------------AVT-ELD--IKGA---
------------------------SASDYQT----------------AV-------GACADI-E-----------------NC-----------------
-----------VG--------V------------------------------------TVW-----------GV----------------------SD--
----------------KDSWI----Q-G----------------------------------------------SSP-L------LFD------------
--------------GSFKA---------K--A-----AYNG-LC-KALA---------------------------------------------------
----------------------------------------------------------------------------------------------------
----------------------------------------------------------------------------------------------------
----------------------------------------------------------------------------------------------------
----------------------------------------------------------------------------------------------------
----------------------------------------------------------------------------------------------------
----------------------------------------------------------------------------------------------------
-----------------------------------------------------------------
>PC_07Z4SO
----------------------------------------------------------------------------------------------------
--------------------------------MHIRGSSIYF-------TVVG-----LT-------------------STTGVLAAVQPWGQ-----C-
------GGVGYT-------------------GETA---------------------CAQGWGCKE-Y---------------------------------
---N-TYYSQCIEGAGNA-----A-PSAP--AQ---TAVPT-S---------------AAPVP-----------SLNATT--------------------
----------------------------------------------PIAVPTTLNASTPVAV-PTTLATKI---VSSAK-------------IADASSV-
--------VV------VSTSKAAPTA-AA-------------NATHGESCSLD-AVLK----------A--------KGKK-YIGVAAD-KGT-----LS
S-------------------A-DTA----------AIVK-----SDF-G-QV---------TP-----------------E----N------S----M--
---------------------------KWD-----S------------------TE----------------------SV---------EGK--------
---FTF------------TGS-DYLVDF--A--STN-N------------------------------------KL-V----RG--------HTT-----
------------------VWHS------------------------------------Q------LPTWVSSITDK------------------------
---TKLTEV----------MK----------------------AHING-----VIG------------------QY-KG--K-IY--A------------
-------WD------------------------------------------------V-VNEIL---------------------GED---------GNF
-----------------------R----------------------S-SVFY---------------NVL--GE-SFVKIAFETARA-------ADP---
-----------------AA-----KLY----------------------------------------------------------I--N--DYN----LD
SA---SY--------------------------------A---------KT-K----GM-VS--------H-----------------------------
---VTKWV-AEG-------IP--IDGI----G--------------------------SQ-----SHLS------------------N---NW--PIADY
P--------------------------------------------G----ALKALCG--VV-SE--C-----------------AIT-ELD--IKGA---
------------------------AVSDYQT----------------AI-------GACADI-K-----------------NC-----------------
-----------VG--------V------------------------------------TVW-----------GV----------------------SD--
----------------KDSWI----K-G----------------------------------------------SNP-L------LFD------------
--------------AEYKA---------K--E-----AYNG-LC-KALA---------------------------------------------------
----------------------------------------------------------------------------------------------------
----------------------------------------------------------------------------------------------------
----------------------------------------------------------------------------------------------------
----------------------------------------------------------------------------------------------------
----------------------------------------------------------------------------------------------------
----------------------------------------------------------------------------------------------------
-----------------------------------------------------------------
>PC_002J4W
----------------------------------------------------------------------------------------------------
-----------------------------------------MFGLL---SIIT----LAC-------------------IL-KRTTAVAVWGQ-----C-
------GGIGWT-------------------GSTVC---------------------DAGTTCTV-L---------------------------------
---N-AYYSQCLPTSNAP-----PPTTSV--PV---ST--------------------------------------------------------------
--------------------------------------------------------------------------------------------------P-
---------S-------------------T----PASPTTSSGPVATGTGGLN-GKFV----------A-------K-GKH-FWGSCAD-QNT-----IN
-------------------IA-ANQ----------ALLI-----SDF-G-QV---------TP-----------------E----N------S----M--
---------------------------KWD-----A------------------TE----------------------NT---------QGV--------
---FTF------------SGS-DFLVNW--A--VSH-G------------------------------------KL-I----RA--------HTL-----
------------------VWHN------------------------------------Q------LPSWVSNINNP------------------------
---ATLTSV----------VQ----------------------KHIST-----VAG------------------RY-AG--K-VY--S------------
-------VRGLHC-----------LAL----QSSLTSH------------------NS-GTEIL---------------------NE---------DGTL
-----------------------Q----------------------S-NVFY---------------NVL--G-ESFVTMAFQAAKA-------ADP---
-----------------TA-----KLY----------------------------------------------------------I--N--DFN----LD
SN----N--------------------------------A---------KV-Q----GM-VA--------L-----------------------------
---VKRIN-AN--------GKL-IDGI----G--------------------------TQ-----MHLN------------------AGG------AGGA
Q--------------------------------------------A----ALNALAG--AG-VE--I-----------------AIT-ELD--IAGA---
------------------------SPTDYTN----------------VV-------NACLAQ-P-----------------AC-----------------
-----------IS--------V------------------------------------TSW-----------GV----------------------SD--
----------------VNSWR------AS---------------------------------------------STP-L------LFD------------
--------------TNYKP---------K--P-----AYNA-VI-SALS---------------------------------------------------
----------------------------------------------------------------------------------------------------
----------------------------------------------------------------------------------------------------
----------------------------------------------------------------------------------------------------
----------------------------------------------------------------------------------------------------
----------------------------------------------------------------------------------------------------
----------------------------------------------------------------------------------------------------
-----------------------------------------------------------------
>PC_0823LN
----------------------------------------------------------------------------------------------------
-----------------------------------------MFGLL---SIIT----LAC-------------------IL-KRTTAVAVWGQ-----C-
------GGIGWT-------------------GSTVCKYLFNTVRLYQRSILTGSCLGDAGNTCTV-L---------------------------------
---N-AYYSQCLPTTNAP-----PPTTSV--PV---ST--------------------------------------------------------------
--------------------------------------------------------------------------------------------------P-
---------S-------------------T----PTSPTTGSGPTATGTGGLN-GKFV----------A-------K-GKH-FWGSAAD-QNT-----IN
-------------------IA-ANQ----------ALLI-----SDF-G-QV---------TP-----------------E----N------S----M--
---------------------------KWD-----A------------------TE----------------------NT---------QGV--------
---FTF------------SGS-DFLVNW--A--VSQ-G------------------------------------KL-I----RA--------HTL-----
------------------VWHN------------------------------------Q------LPSWVSNINNP------------------------
---ATLTSV----------VQ----------------------KHIST-----VAG------------------RY-AG--K-VY--C------------
-------MYPFIP-----------PHV----LRLILFI------------------QL-GTEIL---------------------NE---------DGTL
-----------------------Q----------------------S-NVFF---------------NVL--G-ESFVTMAFQAAKA-------ADP---
-----------------TA-----KLY----------------------------------------------------------I--N--DFN----LD
SN----N--------------------------------A---------KV-Q----GM-VA--------L-----------------------------
---VKRIN-AN--------GKL-IDGI----G--------------------------TQ-----MHLN------------------AGG------AGGA
Q--------------------------------------------A----ALNALAA--AG-VE--I-----------------AIT-ELD--IAGA---
------------------------SPTDYTN----------------VV-------KACLAQ-P-----------------AC-----------------
-----------VS--------I------------------------------------TSW-----------GV----------------------SD--
----------------VNSWR------AS---------------------------------------------STP-L------LFD------------
--------------TNYKP---------K--P-----AYNS-VI-SALA---------------------------------------------------
----------------------------------------------------------------------------------------------------
----------------------------------------------------------------------------------------------------
----------------------------------------------------------------------------------------------------
----------------------------------------------------------------------------------------------------
----------------------------------------------------------------------------------------------------
----------------------------------------------------------------------------------------------------
-----------------------------------------------------------------
>PC_03CJZL
----------------------------------------------------------------------------------------------------
-----------------------------------------MFKVA---ALVS----FAI-------------------LA-QHVSAVAVWGQ-----C-
------GGIGYN-------------------GDTK---------------------CDAGSTCVY-S---------------------------------
---N-DWYSQCLPGAAPT-----TTPQPP--IT---TPTT--------------------P-------------PP------------------------
-----------------------------------------------------------------------------------------------TS-A-
---------P-------------------T----TPPP-------TSTGTGLD-AKMK----------A-------K-GKK-YFGSCAD-SNT-----LN
-------------------IA-ANV----------AVLK-----SDF-G-QV---------TP-----------------E----N------S----M--
---------------------------KWD-----A------------------TE----------------------NS---------RGS--------
---FTF------------SGA-DTLVNW--A--VSN-G------------------------------------KM-I----RG--------HTL-----
------------------VWHS------------------------------------Q------LPGWVSSIGDK------------------------
---ATLTSV----------IQ----------------------NHITN-----VAG------------------RY-KG--K-LY--V------------
-------DGDPGTS---------------------LTH------------------CI-FSEIL---------------------NE---------DGSL
-----------------------R----------------------S-SVFS---------------NVL--G-ESFVTIAFTAARS-------TDP---
-----------------SA-----KLY----------------------------------------------------------I--N--DYN----LD
SN----N--------------------------------A---------KV-Q----GM-VS--------L-----------------------------
---VKRIN-AG--------TKY-IDGI----G--------------------------TQ-----MHLE------------------ANG------AGGA
Q--------------------------------------------A----ALTALAS--SGVSE--V-----------------AIT-ELD--IKSA---
------------------------STNDYTT----------------VV-------KACLAV-S-----------------QC-----------------
-----------VG--------I------------------------------------TTW-----------GV----------------------SD--
----------------VNSWR------SG---------------------------------------------NTP-L------LFD------------
--------------NNYRP---------K--A-----AYNA-VI-TALS---------------------------------------------------
----------------------------------------------------------------------------------------------------
----------------------------------------------------------------------------------------------------
----------------------------------------------------------------------------------------------------
----------------------------------------------------------------------------------------------------
----------------------------------------------------------------------------------------------------
----------------------------------------------------------------------------------------------------
-----------------------------------------------------------------
>PC_080N1J
----------------------------------------------------------------------------------------------------
--------------------------------MHIRGSSLYF-------TVVG-----LT-------------------STTAVLAAVQPYGQ-----C-
------GGQSYT-------------------GETA---------------------CADGWGCKT-W---------------------------------
---N-EYYSQCIEDASDS-----A-PISA--AP---S---------------------AAPIP-----------SGNATAAPIQTSAA------------
----------------------------------PLASS-AAALPTSVAPIASANASTPVAI-PTTLETLI---ASSSLVA-------IPEDVSTSSPV-
--------VV------VSTSVAAPSA-TPSAGA----GNSTGTFANGEDCSID-AVFK----------A--------KGKK-YIGVATD-KGR-----LT
T-------------------G-DNE----------AIIK-----ANF-G-QF---------TP-----------------E----N------S----M--
---------------------------KWD-----A------------------TE----------------------NV---------EGT--------
---YTL------------TGA-DYLVDW--A--TTN-D------------------------------------KL-I----RG--------HTT-----
------------------VWHS------------------------------------Q------LPTWVSSITDK------------------------
---TKLEDV----------MK----------------------AHITK-----LIG------------------GY-KG--K-VY--A------------
-------WD------------------------------------------------V-VNEIF---------------------GED---------GTF
-----------------------R----------------------S-SVFY---------------NVL--GE-GFVKTAFETARA-------ADP---
-----------------AA-----KLY----------------------------------------------------------I--N--DYN----LD
SA---SY--------------------------------A---------KT-K----AM-VS--------K-----------------------------
---VTEWV-AAG-------VP--IDGI----G--------------------------SQ-----SHLA------------------N---NW--PIADY
P--------------------------------------------G----ALKALCA--VV-DE--C-----------------AIT-ELD--IKGA---
------------------------AASDYET----------------AV-------GACADI-K-----------------NC-----------------
-----------VG--------V------------------------------------TVW-----------GV----------------------RD--
----------------PDSWR----P-T----------------------------------------------GTP-L------LFD------------
--------------DAYKA---------K--E-----AYNG-LC-KALA---------------------------------------------------
----------------------------------------------------------------------------------------------------
----------------------------------------------------------------------------------------------------
----------------------------------------------------------------------------------------------------
----------------------------------------------------------------------------------------------------
----------------------------------------------------------------------------------------------------
----------------------------------------------------------------------------------------------------
-----------------------------------------------------------------
>PC_03RANA
----------------------------------------------------------------------------------------------------
--------------------------------MHIRGSSLYF-------TVVG-----LT-------------------STTAVLAAVQPYGQ-----C-
------GGQSYT-------------------GETA---------------------CADGWGCKT-W---------------------------------
---N-EYYSQCIEGASDP-----A-PISA--AP---SAAPS-AAPSAA--------PSAAPIP-----------SGNAT-APIQTSAA------------
----------------------------------PIASS-TAAILTSAAPVPSANVSTPVAV-PTTLETLI---SSSSLVA-------IPEDVSSSSSV-
--------VV------VSTSVAAPSA-TPSAVA----GNSTGTFANGEDCSID-AVFK----------A--------KGKK-YIGVATD-KGR-----LS
T-------------------G-DNE----------AIIK-----ADF-G-QV---------TP-----------------E----N------S----M--
---------------------------KWD-----A------------------TE----------------------NV---------EGT--------
---YTL------------TGA-DYLVDW--A--TTN-D------------------------------------KL-I----RG--------HTT-----
------------------VWHS------------------------------------Q------LPTWVSSITDK------------------------
---TKLEDV----------MK----------------------AHITK-----LIG------------------GY-KG--K-VY--A------------
-------WD------------------------------------------------V-VNEIF---------------------GED---------GAF
-----------------------R----------------------S-SVFY---------------NVL--GE-GFVKTAFETARA-------ADP---
-----------------AA-----KLY----------------------------------------------------------I--N--DYN----LD
SA---SY--------------------------------A---------KT-K----AM-VS--------K-----------------------------
---VTEWV-AAG-------VP--IDGI----G--------------------------SQ-----SHLA------------------N---NW--PIADY
P--------------------------------------------G----ALKALCA--VV-DE--C-----------------AIT-ELD--IKGA---
------------------------AASDYET----------------AV-------SACADI-E-----------------NC-----------------
-----------VG--------V------------------------------------TVW-----------GV----------------------RD--
----------------PDSWR----P-T----------------------------------------------GTP-L------LFD------------
--------------DAYKA---------K--E-----AYNG-LC-KALA---------------------------------------------------
----------------------------------------------------------------------------------------------------
----------------------------------------------------------------------------------------------------
----------------------------------------------------------------------------------------------------
----------------------------------------------------------------------------------------------------
----------------------------------------------------------------------------------------------------
----------------------------------------------------------------------------------------------------
-----------------------------------------------------------------
>PC_03ZOEG
----------------------------------------------------------------------------------------------------
--------------------------------MHFSGQSVYL-------GVTF-----LS-------------------SSTAVLAAVQPWGQ-----C-
------GGMNFK-------------------GDTA---------------------CAPGWTCNK-F---------------------------------
---N-DWYSQCIGGNMNQ-----PGPVAP--PP-----------AVPQ--------PSNDSA-------------PTLSSV-------------------
-----------------------------------IVEP---T----------PNATIPTGR-PSTMMTLI---ATGSPIA-------KPVAVSSSPAA-
--------AP------I-----------KASSSKPAAAKPTSNGANGVKCSLD-AAFK----------A--------HGKK-YLGNIAD-SNL-----LS
N-------------------T-VNA----------QILN-----DNF-G-QL---------TP-----------------E----N------S----M--
---------------------------KWD-----A------------------TE----------------------AT---------QGK--------
---FTL------------DNA-NVLVDW--A--TKN-G------------------------------------KL-I----RG--------HTT-----
------------------VWHS------------------------------------Q------LPTWVSSITDK------------------------
---TKLEEV----------MV----------------------AHIKK-----LIG------------------TY-AG--K-VY--A------------
-------WD------------------------------------------------V-VNEIF---------------------TEE---------GGF
-----------------------R----------------------S-SVFY---------------NVL--GE-NFVKIAFTAARA-------ADP---
-----------------AA-----KLY----------------------------------------------------------I--N--DYN----LD
SP---AY--------------------------------A---------KT-K----GF-AA--------N-----------------------------
---VKKWV-AAG-------VP--IDGT----G--------------------------SQ-----SHLG------------------G---SW--PIQDV
P--------------------------------------------A----ALKMICA--DV-KE--C-----------------AMT-ELD--IKGA---
------------------------SPTDFTT----------------AV-------GACLDE-K-----------------KC-----------------
-----------VG--------V------------------------------------TIW-----------GV----------------------SD--
----------------KDSWR----K-G----------------------------------------------ENP-L------LFD------------
--------------QGYKA---------K--E-----AYNA-LC-TLLA---------------------------------------------------
----------------------------------------------------------------------------------------------------
----------------------------------------------------------------------------------------------------
----------------------------------------------------------------------------------------------------
----------------------------------------------------------------------------------------------------
----------------------------------------------------------------------------------------------------
----------------------------------------------------------------------------------------------------
-----------------------------------------------------------------
>PC_05F62Y
----------------------------------------------------------------------------------------------------
--------------------------------MHVRGGSIYL-------AVTF-----LS-------------------SSTAVLAAVQPYGQ-----C-
------GGMNFQ-------------------GETA---------------------CAEGWTCTK-F---------------------------------
---N-DWYSQCVGGNPNG-----GAPAPQ--PA---PGVPS-APTVPE--------PSGAPAP-----------SDNATSV-------------------
-----------------------------------IVEP---TPAPMPVPGTPDNGTVPVGL-PTTLETLI---ANPTPIV-------EPVAVNSTAAG-
--------IP------S-----------ATAP--STPKPTSGNGANGVQCSLD-AAFK----------A--------HGKK-YFGTTSD-KNL-----LS
T-------------------G-QSA----------AVIK-----ANF-G-QL---------TP-----------------E----N------S----M--
---------------------------KWD-----A------------------TE----------------------GT---------QGQ--------
---FTL------------GGA-DFLVDW--A--VEN-K------------------------------------QL-I----RG--------HTT-----
------------------VWHS------------------------------------Q------LPTWVSSITDK------------------------
---TKLQEV----------MV----------------------NHIQK-----LMG------------------AY-KG--K-VY--A------------
-------WD------------------------------------------------V-INEMF---------------------AED---------GGF
-----------------------R----------------------S-SVFY---------------NVL--GE-SFVELAFTTARA-------ADP---
-----------------DA-----KLY----------------------------------------------------------I--N--DYN----LD
SP---SY--------------------------------A---------KT-K----GF-AA--------A-----------------------------
---VKKWV-AAG-------VP--IDGV----G--------------------------SQ-----SHLG------------------G---TW--PISDV
P--------------------------------------------A----ALKLVCA--DV-KE--C-----------------AMT-ELD--IKGA---
------------------------SASDYKT----------------AV-------TACLDQ-E-----------------NC-----------------
-----------VG--------V------------------------------------TVW-----------GV----------------------SD--
----------------ADSWR----K-G----------------------------------------------ESP-L------LFD------------
--------------GSFKA---------K--E-----AYNA-LC-TALA---------------------------------------------------
----------------------------------------------------------------------------------------------------
----------------------------------------------------------------------------------------------------
----------------------------------------------------------------------------------------------------
----------------------------------------------------------------------------------------------------
----------------------------------------------------------------------------------------------------
----------------------------------------------------------------------------------------------------
-----------------------------------------------------------------
>PC_08D9QR
----------------------------------------------------------------------------------------------------
--------------------------------MHFSGQSVYL-------GVTF-----LS-------------------SSTAVLAAVQPWGQ-----C-
------GGMNFK-------------------GDTA---------------------CAPGWTCNK-F---------------------------------
---N-DWYSQCVGGNMNQ-----PGPVAP--PP-----------AVPQ--------PSNDSA-------------PTLSSV-------------------
-----------------------------------IVEP---T----------PNATIPTGR-PSTMMTLI---ATGSPIA-------KPVAVSSSPAA-
--------AP------I-----------KASSSKPAAAKPTSNGANGVKCSLD-AAFK----------A--------HGKK-YLGNIAD-SNL-----LS
N-------------------T-VNA----------QILN-----DNF-G-QL---------TP-----------------E----N------S----M--
---------------------------KWD-----A------------------TE----------------------AT---------QGK--------
---FTL------------DNA-NVLVDW--A--TKN-G------------------------------------KL-I----RG--------HTT-----
------------------VWHS------------------------------------Q------LPTWVSSITDK------------------------
---TKLEEV----------MV----------------------AHIKK-----LIG------------------TY-AG--K-VY--A------------
-------WD------------------------------------------------V-VNEIF---------------------TEE---------GGF
-----------------------R----------------------S-SVFY---------------NVL--GE-NFVKIAFTAARA-------ADP---
-----------------AA-----KLY----------------------------------------------------------I--N--DYN----LD
SP---AY--------------------------------A---------KT-K----GF-AA--------N-----------------------------
---VKKWV-AAG-------VP--IDGT----G--------------------------SQ-----SHLG------------------G---SW--PIKDV
P--------------------------------------------A----ALKMICA--DV-KE--C-----------------AMT-ELD--IKGA---
------------------------SPTDFTT----------------AV-------GACLDE-K-----------------KC-----------------
-----------VG--------V------------------------------------TIW-----------GV----------------------SD--
----------------KDSWR----K-G----------------------------------------------ENP-L------LFD------------
--------------QAYKA---------K--E-----AYNA-LC-TLLA---------------------------------------------------
----------------------------------------------------------------------------------------------------
----------------------------------------------------------------------------------------------------
----------------------------------------------------------------------------------------------------
----------------------------------------------------------------------------------------------------
----------------------------------------------------------------------------------------------------
----------------------------------------------------------------------------------------------------
-----------------------------------------------------------------
>PC_05BJG9
----------------------------------------------------------------------------------------------------
--------------------------------MHFSGQSVYL-------GVTF-----LS-------------------SSTAVLAAVQPWGQ-----C-
------GGMNFK-------------------GDTA---------------------CAPGWTCNK-F---------------------------------
---N-DWYSQCIGGNMNQ-----PGPVAP--PP-----------AVPQ--------PSNDSA-------------PTLSSV-------------------
-----------------------------------IVEP---T----------PNATIPTGR-PSTMMTLI---ATGSPIA-------KPVAVSSSPAA-
--------AP------I-----------KASSSKPAAAKPTSNGANGVKCSLD-AAFK----------A--------HGKK-YLGNIAD-SNL-----LS
N-------------------T-VNA----------QILN-----DNF-G-QL---------TP-----------------E----N------S----M--
---------------------------KWD-----A------------------TE----------------------AT---------QGK--------
---FTL------------DNA-NVLVDW--A--TKN-G------------------------------------KL-I----RG--------HTT-----
------------------VWYS------------------------------------Q------LPTWVSSITDK------------------------
---TKLEEV----------MV----------------------AHIKK-----LIG------------------TY-AG--K-VY--A------------
-------WD------------------------------------------------V-VNEIF---------------------TEE---------GGF
-----------------------R----------------------S-SVFY---------------NVL--GE-NFVKIAFTAARA-------ADP---
-----------------AA-----KLY----------------------------------------------------------I--N--DYN----LD
SP---TY--------------------------------A---------KT-K----GF-AA--------N-----------------------------
---VKKWV-AAG-------VP--IDGT----G--------------------------SQ-----SHLG------------------G---SW--PIKDV
P--------------------------------------------A----ALKMICA--DV-KE--C-----------------AMT-ELD--IKGA---
------------------------SPTDFTT----------------AV-------GACLDE-K-----------------KC-----------------
-----------VG--------V------------------------------------TIW-----------GV----------------------SD--
----------------KDSWR----K-G----------------------------------------------ENP-L------LFD------------
--------------QGYKA---------K--E-----AYNA-LC-TLLA---------------------------------------------------
----------------------------------------------------------------------------------------------------
----------------------------------------------------------------------------------------------------
----------------------------------------------------------------------------------------------------
----------------------------------------------------------------------------------------------------
----------------------------------------------------------------------------------------------------
----------------------------------------------------------------------------------------------------
-----------------------------------------------------------------
>PC_07YSR4
----------------------------------------------------------------------------------------------------
--------------------------------MHFRGSSIYF-------GIVA-----LS-------------------STTAVLGAVAPYGQ-----C-
------GGNGFQ-------------------GETE---------------------CAQGWSCVK-S---------------------------------
---N-DWYSQCVSSGGN-------APAPP--AA---TS----VAPAPV--------VPSA----------------------------------------
------------------------------------------------APVPSMNASEPVAA-P-------------VAVA-------QPAATSAAAAP-
--------A--------------------ANG--S-TPDVAGSGANGAKCSLD-AAFK----------S--------HGKK-YLGVATD-QGA-----LS
K-------------------G-KNK----------EIIV-----ANF-G-QV---------TP-----------------E----N------S----M--
---------------------------KWD-----A------------------TE----------------------GT---------EGK--------
---FTL------------DGA-NALVSF--A--TEN-N------------------------------------KL-V----RG--------HTT-----
------------------VWHS------------------------------------Q------LPTWVSSITDK------------------------
---TKLQEV----------MV----------------------AHIKK-----LMS------------------TY-AG--K-VY--A------------
-------WD------------------------------------------------V-VNEIF---------------------DES---------GSF
-----------------------R----------------------S-SVFY---------------NVL--GE-DFVATAFATAKA-------ADP---
-----------------EA-----KLY----------------------------------------------------------I--N--DYN----LD
SP---SY--------------------------------A---------KT-K----AM-AS--------N-----------------------------
---VKKWI-AAG-------VP--IDGI----G--------------------------SQ-----SHLS------------------G---SW--PISDY
P--------------------------------------------A----ALKLLCE--SA-PE--C-----------------AMT-ELD--IKGG---
------------------------AAADYKT----------------AV-------TACLDV-E-----------------NC-----------------
-----------VG--------V------------------------------------TVW-----------GV----------------------SD--
----------------ADSWI----G-AA---------------------------------------------ATP-L------LFD------------
--------------GSFQA---------K--E-----AYNG-LC-SALA---------------------------------------------------
----------------------------------------------------------------------------------------------------
----------------------------------------------------------------------------------------------------
----------------------------------------------------------------------------------------------------
----------------------------------------------------------------------------------------------------
----------------------------------------------------------------------------------------------------
----------------------------------------------------------------------------------------------------
-----------------------------------------------------------------
>PC_07QA4Y
----------------------------------------------------------------------------------------------------
--------------------------------MHFRGSSIYF-------GIVA-----LS-------------------STTAVLGAVAPYGQ-----C-
------GGNGFQ-------------------GETE---------------------CAQGWSCVK-S---------------------------------
---N-DWYSQCVSSGGN-------APAPP--AA---TS----VAPAPV--------VPSA----------------------------------------
------------------------------------------------APVPSMNASEPVAA-P-------------VAVA-------QPAATSAAAAP-
--------A--------------------ANG--S-TPDLAGSGANGAKCSLD-AAFK----------S--------HGKK-YLGVATD-QGA-----LS
K-------------------G-KNK----------EIIV-----ANF-G-QV---------TP-----------------E----N------S----M--
---------------------------KWD-----A------------------TE----------------------GT---------EGK--------
---FTL------------DGA-NALVSF--A--TEN-N------------------------------------KL-V----RG--------HTT-----
------------------VWHS------------------------------------Q------LPTWVSSITDK------------------------
---TKLQEV----------MV----------------------AHIKK-----LMS------------------TY-AG--K-VY--A------------
-------WD------------------------------------------------V-VNEIF---------------------DES---------GSF
-----------------------R----------------------S-SVFY---------------NVL--GE-DFVATAFATAKA-------ADP---
-----------------EA-----KLY----------------------------------------------------------I--N--DYN----LD
SP---SY--------------------------------A---------KT-K----AM-AS--------N-----------------------------
---VKKWI-AAG-------VP--IDGI----G--------------------------SQ-----SHLS------------------G---SW--PISDY
P--------------------------------------------A----ALKLLCE--SA-PE--C-----------------AMT-ELD--IKGG---
------------------------AAADYKT----------------AV-------TACLDV-E-----------------NC-----------------
-----------VG--------V------------------------------------TVW-----------GV----------------------SD--
----------------ADSWI----G-AA---------------------------------------------ATP-L------LFD------------
--------------GSFQA---------K--E-----AYNG-LC-SALA---------------------------------------------------
----------------------------------------------------------------------------------------------------
----------------------------------------------------------------------------------------------------
----------------------------------------------------------------------------------------------------
----------------------------------------------------------------------------------------------------
----------------------------------------------------------------------------------------------------
----------------------------------------------------------------------------------------------------
-----------------------------------------------------------------
>PC_07TZ80
----------------------------------------------------------------------------------------------------
--------------------------------MHFRGSSIYF-------GIVA-----LS-------------------STTAVLGAVAPYGQ-----C-
------GGNGFQ-------------------GETE---------------------CAQGWSCVK-S---------------------------------
---N-DWYSQCVSGGGN-------APAPP--AA---TS----VAPAPV--------VPSA----------------------------------------
------------------------------------------------APVPSMNASAPVAA-P-------------VADA-------QPAATSAAAAP-
--------A--------------------ANG--S-TPDVAGSGANGAKCSLD-AAFK----------S--------HGKK-YLGVATD-QGA-----LS
K-------------------G-KNK----------EIIV-----ANF-G-QV---------TP-----------------E----N------S----M--
---------------------------KWD-----A------------------TE----------------------GT---------EGK--------
---FTL------------DGA-NALVSF--A--TEN-N------------------------------------KL-V----RG--------HTT-----
------------------VWHS------------------------------------Q------LPTWVSSITDK------------------------
---TKLEEV----------MV----------------------AHIKK-----LMS------------------TY-AG--K-VY--A------------
-------WD------------------------------------------------V-VNEIF---------------------DES---------GSF
-----------------------R----------------------S-SVFY---------------NVL--GE-DFVATAFATAKA-------ADP---
-----------------EA-----KLY----------------------------------------------------------I--N--DYN----LD
SP---SY--------------------------------A---------KT-K----AM-AS--------N-----------------------------
---VKKWI-AAG-------VP--IDGI----G--------------------------SQ-----SHLS------------------G---SW--PISDY
P--------------------------------------------A----ALKLLCE--SA-PE--C-----------------AMT-ELD--IKGG---
------------------------AAADYKT----------------AV-------TACLDV-E-----------------NC-----------------
-----------VG--------V------------------------------------TVW-----------GV----------------------SD--
----------------TDSWI----G-AA---------------------------------------------ATP-L------LFD------------
--------------GSFQA---------K--E-----AYNG-LC-SALA---------------------------------------------------
----------------------------------------------------------------------------------------------------
----------------------------------------------------------------------------------------------------
----------------------------------------------------------------------------------------------------
----------------------------------------------------------------------------------------------------
----------------------------------------------------------------------------------------------------
----------------------------------------------------------------------------------------------------
-----------------------------------------------------------------
>PC_064GVH
----------------------------------------------------------------------------------------------------
--------------------------------MHFRGSSIYF-------GIVA-----LS-------------------STSAVLGAVAPYGQ-----C-
------GGNGFQ-------------------GETE---------------------CAQGWSCVK-S---------------------------------
---N-DWYSQCINGGGN-------APAPP--AA---TG----VAPAPV--------IPSA----------------------------------------
------------------------------------------------APVPSMNASEPVAA-P-------------VAVA-------QPAA--------
---------T------G-----------GANG--S-APDVAGTGANGAKCSLD-AAFK----------S--------HGKK-YIGVATD-QGA-----LS
K-------------------G-KNK----------EIIV-----ANF-G-QV---------TP-----------------E----N------S----M--
---------------------------KWD-----A------------------TE----------------------GT---------EGK--------
---FTL------------DGA-NALVSF--A--TEN-K------------------------------------KL-V----RG--------HTT-----
------------------VWHS------------------------------------Q------LPTWVSSITDK------------------------
---TKLEEV----------MV----------------------AHIKK-----LMS------------------TY-AG--K-VY--A------------
-------WD------------------------------------------------V-VNEIF---------------------NED---------GSF
-----------------------R----------------------S-SVFY---------------NVL--GE-NFVATAFATAKA-------ADP---
-----------------EA-----KLY----------------------------------------------------------I--N--DYN----LD
SP---SY--------------------------------A---------KT-K----AM-AS--------N-----------------------------
---VKKWV-AAG-------VP--IDGI----G--------------------------SQ-----SHLS------------------G---SW--PISDY
P--------------------------------------------A----ALKLLCE--SA-SE--C-----------------AMT-ELD--IKGG---
------------------------AAADYKT----------------AV-------TACLDV-E-----------------NC-----------------
-----------VG--------V------------------------------------TVW-----------GV----------------------SD--
----------------TDSWI----G-AA---------------------------------------------ATP-L------LFD------------
--------------GSFQA---------K--E-----SYNG-LC-SALA---------------------------------------------------
----------------------------------------------------------------------------------------------------
----------------------------------------------------------------------------------------------------
----------------------------------------------------------------------------------------------------
----------------------------------------------------------------------------------------------------
----------------------------------------------------------------------------------------------------
----------------------------------------------------------------------------------------------------
-----------------------------------------------------------------
>PC_02XOS4
----------------------------------------------------------------------------------------------------
--------------------------------MHFRGSSIYF-------GIVA-----LS-------------------STSAVLGAVAPYGQ-----C-
------GGNGFQ-------------------GETE---------------------CAQGWSCVK-S---------------------------------
---N-DWYSQCINGGGN-------APAPP--AA---TG----VAPAPV--------VPSA----------------------------------------
------------------------------------------------APVPSMNASEPVAA-P-------------VAVA-------QPAA--------
---------T------G-----------GANG--S-TPDVAGTGANGAKCSLD-AAFK----------S--------HGKK-YIGVATD-QGA-----LG
K-------------------G-KNK----------EIIV-----ANF-G-QV---------TP-----------------E----N------S----M--
---------------------------KWD-----A------------------TE----------------------GT---------EGK--------
---FTL------------DGA-NALVSF--A--TEN-K------------------------------------KL-V----RG--------HTT-----
------------------VWHS------------------------------------Q------LPTWVSSITDK------------------------
---TKLEEV----------MV----------------------AHIKK-----LMS------------------TY-AG--K-VY--A------------
-------WD------------------------------------------------V-VNEIF---------------------NED---------GSF
-----------------------R----------------------S-SVFY---------------NVL--GE-NFVATAFATAKA-------ADP---
-----------------EA-----KLY----------------------------------------------------------I--N--DYN----LD
SP---SY--------------------------------A---------KT-K----AM-AS--------N-----------------------------
---VKKWV-AAG-------VP--IDGI----G--------------------------SQ-----SHLS------------------G---SW--PISDY
P--------------------------------------------A----ALKLLCE--SA-SE--C-----------------AMT-ELD--IKGG---
------------------------AAADYKT----------------AV-------TACLDV-E-----------------NC-----------------
-----------VG--------V------------------------------------TVW-----------GV----------------------SD--
----------------TDSWI----G-AA---------------------------------------------ATP-L------LFD------------
--------------GSFQA---------K--E-----SYNG-LC-SALA---------------------------------------------------
----------------------------------------------------------------------------------------------------
----------------------------------------------------------------------------------------------------
----------------------------------------------------------------------------------------------------
----------------------------------------------------------------------------------------------------
----------------------------------------------------------------------------------------------------
----------------------------------------------------------------------------------------------------
-----------------------------------------------------------------
>PC_052W7K
----------------------------------------------------------------------------------------------------
--------------------------------MHFRGSSIYF-------GIVA-----LS-------------------STSAVLGAVAPYGQ-----C-
------GGNGFQ-------------------GETE---------------------CAQGWSCVK-S---------------------------------
---N-DWYSQCINGGGN-------APAPP--AA---TG----VAPAPV--------IPSA----------------------------------------
------------------------------------------------APVPSMNASEPVAA-P-------------VAVA-------QPAA--------
---------T------G-----------GANG--S-APDVAGTGANGAKCSLD-AAFK----------S--------HGKK-YIGVATD-QGA-----LS
K-------------------G-KNK----------EIIV-----ANF-G-QV---------TP-----------------E----N------S----M--
---------------------------KWD-----A------------------TE----------------------GT---------EGK--------
---FTL------------DGA-NALVSF--A--TEN-K------------------------------------KL-V----RG--------HTT-----
------------------VWHS------------------------------------Q------LPTWVSSITDK------------------------
---TKLEEV----------MV----------------------AHIKK-----LMS------------------TY-AG--K-VY--A------------
-------WD------------------------------------------------V-VNEIF---------------------NED---------GSF
-----------------------R----------------------S-SVFY---------------NVL--GE-NFVATAFATAKA-------ADP---
-----------------EA-----KLY----------------------------------------------------------I--N--DYN----LD
SP---SY--------------------------------A---------KT-K----AM-AS--------N-----------------------------
---VKKWV-AAG-------VP--IDGI----G--------------------------SQ-----SHLS------------------G---NW--PISDY
P--------------------------------------------A----ALKLLCE--SA-SE--C-----------------AMT-ELD--IKGG---
------------------------AAADYKT----------------AV-------TACLDV-E-----------------NC-----------------
-----------VG--------V------------------------------------TVW-----------GV----------------------SD--
----------------TDSWI----G-AA---------------------------------------------ATP-L------LFD------------
--------------GSFQA---------K--E-----SYNG-LC-SALA---------------------------------------------------
----------------------------------------------------------------------------------------------------
----------------------------------------------------------------------------------------------------
----------------------------------------------------------------------------------------------------
----------------------------------------------------------------------------------------------------
----------------------------------------------------------------------------------------------------
----------------------------------------------------------------------------------------------------
-----------------------------------------------------------------
>PC_0073S6
----------------------------------------------------------------------------------------------------
--------------------------------MHFRGSSIYF-------GIVA-----LS-------------------STSAVLGAVAPYGQ-----C-
------GGNGFQ-------------------GETE---------------------CAQGWSCVK-S---------------------------------
---N-DWYSQCINGGGN-------APAPP--AA---TG----VAPAPV--------IPSA----------------------------------------
------------------------------------------------APVPSMNASEPVAA-P-------------VAVA-------QPAA--------
---------T------G-----------GAHG--S-APDVAGTGANGAKCSLD-AAFK----------S--------HGKK-YIGVATD-QGA-----LS
K-------------------G-KNK----------EIIV-----ANF-G-QV---------TP-----------------E----N------S----M--
---------------------------KWD-----A------------------TE----------------------GT---------EGK--------
---FTL------------DGA-NALVSF--A--TEN-K------------------------------------KL-V----RG--------HTT-----
------------------VWHS------------------------------------Q------LPTWVSSITDK------------------------
---TKLEEV----------MV----------------------AHIKR-----LMS------------------TY-AG--K-VY--A------------
-------WD------------------------------------------------V-VNEIF---------------------NED---------GSF
-----------------------R----------------------S-SVFY---------------NVL--GE-NFVATAFATAKA-------ADP---
-----------------EA-----KLY----------------------------------------------------------I--N--DYN----LD
SP---SY--------------------------------A---------KT-K----AM-AS--------N-----------------------------
---VKKWV-AAG-------VP--IDGI----G--------------------------SQ-----SHLS------------------G---SW--PISDY
P--------------------------------------------A----ALKLLCE--SA-SE--C-----------------AMT-ELD--IKGG---
------------------------AAADYKT----------------AV-------TACLDV-E-----------------NC-----------------
-----------VG--------V------------------------------------TVW-----------GV----------------------SD--
----------------TDSWI----G-AA---------------------------------------------ATP-L------LFD------------
--------------GSFQA---------K--E-----SYNG-LC-SALA---------------------------------------------------
----------------------------------------------------------------------------------------------------
----------------------------------------------------------------------------------------------------
----------------------------------------------------------------------------------------------------
----------------------------------------------------------------------------------------------------
----------------------------------------------------------------------------------------------------
----------------------------------------------------------------------------------------------------
-----------------------------------------------------------------
>PC_04XW1M
----------------------------------------------------------------------------------------------------
--------------------------------MTLRGKTLQV-------AATL-----LL-------------------SSTAVLGAVGPWGQ-----C-
------GGKEWH-------------------GETT---------------------CVSGWTCKY-S---------------------------------
---N-DYYSQCLEGSPDP-----EPTTAE--PE---PTT-----AEPE----------------------------------------------------
-----------------------------------------------------PTTADPTPTDPTTLSTVI---VTSTAKP-------SPTPS-------
---------------------------------PSSPPNVGGSGKHGAKCNLD-AAFK----------A--------KGKK-YIGVATD-QGL-----LQ
K-------------------G-SNA----------EIIQ-----DNF-G-QV---------TP-----------------E----N------S----M--
---------------------------KWD-----A------------------TE----------------------GS---------QGS--------
---FTL------------GTA-DYLVNW--A--TTN-K------------------------------------KY-I----RG--------HTT-----
------------------VWHS------------------------------------Q------LPNWVSSIRDK------------------------
---TQLQTV----------MV----------------------NHINK-----LIG------------------GY-KG--K-VY--A------------
-------WD------------------------------------------------V-INEMF---------------------SES---------GGF
-----------------------R----------------------S-SVFY---------------NVL--GE-DFVSIAFKAARA-------ADP---
-----------------NA-----KLY----------------------------------------------------------I--N--DYN----LD
SA---TY--------------------------------S---------KT-K----GF-AS--------Y-----------------------------
---VKKWV-AAG-------VP--IDGV----G--------------------------SQ-----SHLS------------------G---NW--PISDI
P--------------------------------------------G----ALKLICA--DV-SE--C-----------------AMT-ELD--IKGA---
------------------------STSDYQS----------------SV-------KACLNE-S-----------------KC-----------------
-----------IG--------V------------------------------------TVW-----------GI----------------------SD--
----------------SDSWL----S-G----------------------------------------------DKP-L------LFD------------
--------------GSFNA---------K--A-----AYNG-LC-SILV---------------------------------------------------
----------------------------------------------------------------------------------------------------
----------------------------------------------------------------------------------------------------
----------------------------------------------------------------------------------------------------
----------------------------------------------------------------------------------------------------
----------------------------------------------------------------------------------------------------
----------------------------------------------------------------------------------------------------
-----------------------------------------------------------------
>PC_05XNNN
----------------------------------------------------------------------------------------------------
--------------------------------MHFTSSPLYF-------AVVG-----LS-------------------SSSAVLAAVLPYGQ-----C-
------GGKTFQ-------------------GESS---------------------CAEGWSCVK-M---------------------------------
---N-DWYSQCVAGGGA-------GPVPP--IG---TG----APAAPT--------PT------------------------------------------
-----------------------------------------------------FNATLPIAE-PAA-------------VV-------SPTP-----AA-
--------SP------A-----------NNSA--P-APNVAGNGANGAKCNLD-AAMK----------A--------KGKK-YLGVATD-QGL-----LG
T-------------------G-KNA----------DIVK-----ANF-G-CV---------TP-----------------E----N------S----M--
---------------------------KWD-----A------------------TE----------------------GT---------QGQ--------
---FTL------------SGA-NFLVDF--A--TKN-D------------------------------------KL-V----RG--------HTT-----
------------------VWHS------------------------------------Q------LPTWVSSITDK------------------------
---TKLTEV----------MV----------------------AHIKK-----MMT------------------TY-AG--K-VY--A------------
-------WD------------------------------------------------V-VNEIF---------------------AED---------GGF
-----------------------R----------------------S-SVFY---------------NVL--GE-DFVATAFAAAKA-------ADP---
-----------------AA-----KLY----------------------------------------------------------I--N--DYN----LD
SP---GY--------------------------------A---------KT-K----AM-AS--------H-----------------------------
---VKKWI-AAG-------VP--IDGI----G--------------------------SQ-----SHLS------------------G---VW--PMSDV
P--------------------------------------------A----AMELLCG--SA-PE--C-----------------AMT-ELD--IKGG---
------------------------ASSDYKT----------------AF-------DACLNQ-K-----------------NC-----------------
-----------VG--------V------------------------------------TVW-----------GV----------------------SD--
----------------KNSWI----G-AA---------------------------------------------ATP-L------LFD------------
--------------GNFSA---------K--P-----AYNE-LC-SALA---------------------------------------------------
----------------------------------------------------------------------------------------------------
----------------------------------------------------------------------------------------------------
----------------------------------------------------------------------------------------------------
----------------------------------------------------------------------------------------------------
----------------------------------------------------------------------------------------------------
----------------------------------------------------------------------------------------------------
-----------------------------------------------------------------
>PC_07Z0FF
----------------------------------------------------------------------------------------------------
--------------------------------MHFTSSPLYF-------AVVG-----LS-------------------SSSAVLAGVLPYAQ-----C-
------GGKTFK-------------------GDST---------------------CAEGWSCVK-I---------------------------------
---N-DWYSQCVPVPAC-------------------------TAGPTA--------PT------------------------------------------
-----------------------------------------------------FNATLPVAT-PAA-------------VV-------SPTP-----AA-
--------SP------A-----------NNSA--P-APNVAGNGANGAKCNLD-AVMK----------A--------KGKK-YLGVATD-QGL-----LT
R-------------------D-KNA----------DIVK-----ANF-G-CV---------TP-----------------E----N------S----M--
---------------------------KWD-----A------------------TE----------------------GT---------QGQ--------
---FTL------------SGA-NYLVDF--A--TKN-D------------------------------------KL-V----RG--------HTT-----
------------------VWHS------------------------------------Q------LPTWVSSITDK------------------------
---TKLTEV----------MV----------------------AHIKK-----LMT------------------TY-AG--K-VY--A------------
-------WD------------------------------------------------V-VNEIF---------------------AEE---------GGF
-----------------------R----------------------S-SVFY---------------NVL--GE-DFVATAFAAAKA-------ADP---
-----------------EA-----KLY----------------------------------------------------------I--N--DYN----LD
SP---SY--------------------------------A---------KT-K----AM-AS--------H-----------------------------
---VKKWI-AAG-------VP--IDGI----G--------------------------SQ-----SHLS------------------G---VW--PMSDV
P--------------------------------------------A----AMELLCG--SA-PE--C-----------------AMT-ELD--IKGG---
------------------------AAKDYKT----------------AF-------DACLNQ-K-----------------NC-----------------
-----------VG--------V------------------------------------TIW-----------GV----------------------SD--
----------------KTSWI----G-AA---------------------------------------------ATP-L------LFD------------
--------------NSFQA---------K--P-----AYNE-LC-SA-----------------------------------------------------
----------------------------------------------------------------------------------------------------
----------------------------------------------------------------------------------------------------
----------------------------------------------------------------------------------------------------
----------------------------------------------------------------------------------------------------
----------------------------------------------------------------------------------------------------
----------------------------------------------------------------------------------------------------
-----------------------------------------------------------------
>PC_084BN8
----------------------------------------------------------------------------------------------------
--------------------------------MHFTSSPLYF-------AVVG-----LS-------------------SSSAVLAGVLPYAQ-----C-
------GGKTFK-------------------GDST---------------------CAEGWSCVK-I---------------------------------
---N-DWYSQCVPVPAC-------------------------TAGPTD--------PT------------------------------------------
-----------------------------------------------------FNATLPVAT-PAA-------------VV-------SPTP-----AA-
--------SP------A-----------NNSA--P-APNVAGNGANGAKCNLD-AVMK----------A--------KGKK-YLGVATD-QGL-----LT
R-------------------D-KNA----------DIVK-----ANF-G-CV---------TP-----------------E----N------S----M--
---------------------------KWD-----A------------------TE----------------------GT---------QGQ--------
---FTL------------SGA-NYLVDF--A--TKN-D------------------------------------KL-V----RG--------HTT-----
------------------VWHS------------------------------------Q------LPTWVSSITDK------------------------
---TKLTEV----------MV----------------------AHIKK-----LMT------------------TY-AG--K-VY--A------------
-------WD------------------------------------------------V-VNEIF---------------------AEE---------GGF
-----------------------R----------------------S-SVFY---------------NVL--GE-DFVATAFAAAKA-------ADP---
-----------------EA-----KLY----------------------------------------------------------I--N--DYN----LD
SP---SY--------------------------------A---------KT-K----AM-AS--------H-----------------------------
---VKKWI-AAG-------VP--IDGI----G--------------------------SQ-----SHLS------------------G---VW--PMSDV
P--------------------------------------------A----AMELLCG--SA-PE--C-----------------AMT-ELD--IKGG---
------------------------AAKDYKT----------------AF-------DACLNQ-K-----------------NC-----------------
-----------VG--------V------------------------------------TIW-----------GV----------------------SD--
----------------KTSWI----G-AA---------------------------------------------ATP-L------LFD------------
--------------NSFQA---------K--P-----AYNE-LC-SA-----------------------------------------------------
----------------------------------------------------------------------------------------------------
----------------------------------------------------------------------------------------------------
----------------------------------------------------------------------------------------------------
----------------------------------------------------------------------------------------------------
----------------------------------------------------------------------------------------------------
----------------------------------------------------------------------------------------------------
-----------------------------------------------------------------
>PC_07R5ZP
----------------------------------------------------------------------------------------------------
--------------------------------MHFSG--------Q---SVYLGVT-FLS-------------------SSTAVLAAVQPWGQ-----C-
------GGMNFK-------------------GDT---------------------ACAPGWTCNK-----------------------------------
--FN-DWYSQCIGGNMNQ-----PGPVAP--PP---AVPQ-------------------PSN----------DSAPT-----------------------
--------------------------------------------LSSVIVEPTPNATIPTGR-PSTMMTLI---ATGSPIA-------KPVAVSSSPAA-
-------------------------APIKASSSKPAAAKPTSNGANGVKCSLD-AAFK----------A--------HGKK-YLGNIAD-SNL-----LS
-------------------NT-VNA----------QILN-----DNF-G-QL---------TP-----------------E----N------S----M--
---------------------------KWD-----A------------------TEA----------------------T---------QGK--------
---FTL------------DNA-NVLVDW--A--TKN-G------------------------------------KL-I----RG--------HTT-----
------------------VWHS------------------------------------Q------LPTWVSSITDK------------------------
---TKLEEV----------MV----------------------AHIKK-L----IG------------------TY-AG--K-VY--A------------
-------WD------------------------------------------------V-VNEIF---------------------TE---------EGGF
-----------------------R----------------------SS-VFY---------------NVL--G-ENFVKIAFTAARA-------ADP---
-----------------AA-----KLY----------------------------------------------------------I--N--DYN----LD
SP---RT--------------------------------P---------KP-R----AL-PL--------T-----------------------------
---SR--------------------SG----S--------------------------PP-----SHLGG-------------------SW----PIKDV
P--------------------------------------------A----ALKMIC---ADVKE--C-----------------AMT-ELD--IKGA---
------------------------SPTDFTT----------------AV-------GACLDE-K-----------------KC-----------------
-----------VG--------V------------------------------------TIW-----------GV----------------------SD--
----------------KDSWR-------K--------------------------------------------GENP-L------LFD------------
--------------QGYKA---------K--E-----AYNA-LC-TLLA---------------------------------------------------
----------------------------------------------------------------------------------------------------
----------------------------------------------------------------------------------------------------
----------------------------------------------------------------------------------------------------
----------------------------------------------------------------------------------------------------
----------------------------------------------------------------------------------------------------
----------------------------------------------------------------------------------------------------
-----------------------------------------------------------------
>PC_070956
----------------------------------------------------------------------------------------------------
------------------------------------MHSLYF-------TVLT-----LS-------------------STSAVLAAVPVYGQ-----C-
------GGNGFT-------------------GDKA---------------------CASGTQCKE-M---------------------------------
---N-PWYSQCLPGAGSA-----A-PAPS--S----------A---------------------------------------------------------
------------------------------------------------APVA---SSAVAAA-PTTL---L---TRSAIVV-------KPSTA-----S-
--------SV------A-----------AATP--T-KGNVAGSGANGAKCSIN-EAFK----------A--------KGKK-YIGVAAD-QGT-----LS
N-------------------A-QNA----------QVIK-----DNF-G-QV---------TP-----------------E----N------S----M--
---------------------------KWD-----A------------------TE----------------------AT---------QGK--------
---FTF------------SGS-DALVKF--A--TDN-A------------------------------------KL-V----RG--------HTT-----
------------------VWHS------------------------------------Q------LPTWVSSITDK------------------------
---ATLEKV----------MI----------------------SHIQG-----VIG------------------KY-KG--K-VY--A------------
-------WD------------------------------------------------V-VNEIF---------------------SED---------GSF
-----------------------R----------------------S-SVFY---------------NVL--GE-GFVATAFKTARA-------ADS---
-----------------AA-----KLY----------------------------------------------------------I--N--DYN----LD
SP---TY--------------------------------A---------KT-K----AM-AA--------N-----------------------------
---VKKWV-AAG-------VP--IDGI----G--------------------------SQ-----SHLS------------------G---VW--PISDY
P--------------------------------------------A----ALKLLCG--SA-SE--C-----------------AMT-ELD--IKGA---
------------------------AVSDYKT----------------AV-------TACLDI-K-----------------NC-----------------
-----------VG--------V------------------------------------TVW-----------GV----------------------SD--
----------------KDSWI----K-G----------------------------------------------SNP-L------LFD------------
--------------ANFQA---------K--D-----AYNG-LC-SILV---------------------------------------------------
----------------------------------------------------------------------------------------------------
----------------------------------------------------------------------------------------------------
----------------------------------------------------------------------------------------------------
----------------------------------------------------------------------------------------------------
----------------------------------------------------------------------------------------------------
----------------------------------------------------------------------------------------------------
-----------------------------------------------------------------
>PC_06BSOQ
----------------------------------------------------------------------------------------------------
--------------------------------MHFRGSSVYL-------GVVA-----LS-------------------QTSAVLAAVPAYGQ-----C-
------GGLTYK-------------------GDTT---------------------CVDGWTCVK-S---------------------------------
---N-DWYSQCVSGGANN-----GGSAPP--AD---TG----KAPA----------PVP-----------------------------------------
------------------------------------------------TSFVVVPSAKPVAT-PSKLSTPI---SSPTAVA-------EPVDDGAAD-E-
--------AD------D-----------EAET--A-APDVAGSGANGASCSLD-AAFK----------A--------AGKK-YVGVATD-RGL-----LG
K-------------------G-QNK----------QIII-----DNF-G-QV---------TP-----------------E----N------S----M--
---------------------------KWD-----A------------------TE----------------------GT---------QGQ--------
---FTL------------EGA-NALVDF--A--TEN-K------------------------------------KL-I----RG--------HTT-----
------------------VWHS------------------------------------Q------LPTWVSSITDK------------------------
---TKLEEV----------MV----------------------AHIKK-----LIG------------------TY-AG--K-VY--A------------
-------WD------------------------------------------------V-VNEIF---------------------AED---------GSF
-----------------------R----------------------S-SVFY---------------NVL--GE-DFVATAFQTARA-------ADP---
-----------------DA-----KLY----------------------------------------------------------I--N--DYN----LD
SA---SY--------------------------------A---------KT-K----AM-AT--------N-----------------------------
---VAKWV-AAG-------VP--IDGI----G--------------------------SQ-----SHLS------------------G---SW--PISDY
P--------------------------------------------A----ALKSVCD--VV-SE--C-----------------AIT-ELD--IKGG---
------------------------AAADYKT----------------AV-------NACLDV-D-----------------NC-----------------
-----------VG--------V------------------------------------TVW-----------GV----------------------SD--
----------------NDSWI----G-AA---------------------------------------------AKP-L------LFD------------
--------------GSFKA---------K--D-----AYNG-LC-SALGA--------------------------------------------------
----------------------------------------------------------------------------------------------------
----------------------------------------------------------------------------------------------------
----------------------------------------------------------------------------------------------------
----------------------------------------------------------------------------------------------------
----------------------------------------------------------------------------------------------------
----------------------------------------------------------------------------------------------------
-----------------------------------------------------------------
>PC_01POW4
----------------------------------------------------------------------------------------------------
--------------------------------MHFTNSPLYF-------AVVG-----LS-------------------STSAVFAAVQPYGQ-----C-
------GGKTFQ-------------------GDST---------------------CTQGWSCVK-M---------------------------------
---N-DWYSQCVSGGGT-------GPAPP--AG---TG----APSLPD--------AP------------------------------------------
--------------------------------------------------VPSINSTELSAL-PTTMATLI---STPSPIV-------APVAVASSTPA-
--------AS------V-----------NTSS--P-VPNIAGNGANGAKCNLD-AAMK----------A--------KGKK-YLGVATD-QGR-----LS
A-------------------G-KNA----------DIIK-----ADF-G-GV---------TP-----------------E----N------S----M--
---------------------------KWD-----A------------------TE----------------------GT---------EGK--------
---FTL------------SGA-DFLVDF--A--TEN-N------------------------------------KL-I----RG--------HTC-----
------------------VWHS------------------------------------Q------LPTWVSSITDK------------------------
---TKLTEV----------MV----------------------AHIKK-----LMG------------------TY-AG--K-VY--A------------
-------WD------------------------------------------------V-VNEIF---------------------AED---------GGF
-----------------------R----------------------S-SVFY---------------NVL--GE-DFVATAFTAARA-------ADP---
-----------------AA-----KLY----------------------------------------------------------I--N--DYN----LD
SP---GY--------------------------------A---------KT-K----AM-AA--------N-----------------------------
---VKKWI-AAG-------VP--IDGI----G--------------------------SQ-----SHLS------------------G---VW--PISDV
P--------------------------------------------A----AMELLCG--SA-SE--C-----------------AMT-ELD--IKGG---
------------------------SGNDYKT----------------AF-------NACLDQ-T-----------------NC-----------------
-----------VG--------V------------------------------------TVW-----------GV----------------------SD--
----------------KDSWI----G-AS---------------------------------------------AVP-L------LFD------------
--------------GSFQA---------K--P-----AYNE-LC-SALA---------------------------------------------------
----------------------------------------------------------------------------------------------------
----------------------------------------------------------------------------------------------------
----------------------------------------------------------------------------------------------------
----------------------------------------------------------------------------------------------------
----------------------------------------------------------------------------------------------------
----------------------------------------------------------------------------------------------------
-----------------------------------------------------------------
>PC_06DBEP
----------------------------------------------------------------------------------------------------
--------------------------------MYFT-KSTLV-------AVIG-----LS-------------------STSAVLASVPPYGQ-----C-
------GGRYYK-------------------GENS---------------------CTEGWTCVK-S---------------------------------
---N-DWYSQCINPTIGT-----ASVLTP-----------------------------------------------------------------------
----------------------------------------------------VYGAATPVAL-PLLLELLS---LRT--AM-------SPGKE-------
---------------------------------GKGASTTLQTRANGAQCDID-ALFK----------K--------KGKK-YVGTITD-PGL-----LN
K-------------------A-ADK----------AAII-----ANF-G-AV---------TP-----------------E----N------S----M--
---------------------------KWD-----A------------------TE----------------------PS---------EGR--------
---FTF------------GGA-DAVVNF--A--SSN-G------------------------------------KL-V----RG--------HTT-----
------------------VWHS------------------------------------Q------LPAWVSQINDK------------------------
---AKLEAV----------MV----------------------NHIKK-----VIG------------------HY-AG--K-VY--A------------
-------WD------------------------------------------------V-VNEIL---------------------NEQ---------GGL
-----------------------R----------------------S-SVFY---------------NVL--GE-GFVATAFKAARE-------ADP---
-----------------KA-----KLY----------------------------------------------------------I--N--DYN----LD
TP---NY--------------------------------P---------KT-K----GM-IS--------N-----------------------------
---VKKWI-AAG-------VP--IDGI----G--------------------------SQ-----THLS------------------G---VW--SVSQV
P--------------------------------------------A----ALEALCG--AA-SE--C-----------------AMT-EVD--VKGG---
------------------------SAADYKT----------------VF-------SACLNA-K-----------------NC-----------------
-----------VG--------I------------------------------------TVW-----------GT----------------------SD--
----------------ADSWL----G-AS---------------------------------------------ASA-L------LFD------------
--------------GSYQP---------K--P-----AYNE-IC-KLLA---------------------------------------------------
----------------------------------------------------------------------------------------------------
----------------------------------------------------------------------------------------------------
----------------------------------------------------------------------------------------------------
----------------------------------------------------------------------------------------------------
----------------------------------------------------------------------------------------------------
----------------------------------------------------------------------------------------------------
-----------------------------------------------------------------
>PC_080G75
----------------------------------------------------------------------------------------------------
---------------------------------------M--RRSE---LLVLLA----S-------------------STPTALAHAAAWSQ-----C-
------GGQDWT-------------------GATS---------------------CSSGYTCVA-S---------------------------------
---N-SYYSQCVPGSDNG-----NAATTL--AT---SAISL-PT-----AS---AGNSGNTGS---------TKST------------------------
----------------------------------------------------------------------------------------------------
--------------------------------------GNTGN-TNAVPCSIDEKWKA----------H--------DGKK-YIGVATD-QNR-----LS
T-------------------G-SNS----------DVIK-----ANF-G-QV---------TP-----------------E----N------S----M--
---------------------------KWD-----T------------------TE----------------------AS---------KGT--------
---FKF------------DTA-DYLVNW--A--TTN-N------------------------------------KL-I----RG--------HTT-----
------------------VWHS------------------------------------Q------LPSWVSSINSK------------------------
---DTLTQV----------MT----------------------NHITT-----EIT------------------HF-KG--K-IY--A------------
-------------------------------------W------------------DV-VNEIL---------------------SES---------GGF
-----------------------R----------------------S-SVFY---------------NVL--GE-SFVDLAFKTAKA-------ADP---
-----------------DA-----KLY----------------------------------------------------------I--N--DYN----LD
T---ATN--------------------------------A---------KT-T----GM-VS--------K-----------------------------
---VTKWV-ANG-------TP--IDGI----G--------------------------SQ-----THLT------------------GGQGSG------V
A--------------------------------------------G----ALAALC---GVVSE--C-----------------AVT-ELD--IANA---
------------------------PAADYGN----------------VA-------KACLGV-K-----------------NC-----------------
-----------VG--------I------------------------------------TVW-----------GV----------------------RD--
----------------QDSWR------SS---------------------------------------------TNP-L------LFD------------
--------------SSFNA---------K--P-----AYTA-IC-NAL----------------------------------------------------
----------------------------------------------------------------------------------------------------
----------------------------------------------------------------------------------------------------
----------------------------------------------------------------------------------------------------
----------------------------------------------------------------------------------------------------
----------------------------------------------------------------------------------------------------
----------------------------------------------------------------------------------------------------
-----------------------------------------------------------------
>PC_02AFB3
----------------------------------------------------------------------------------------------------
--------------------------------------------------MHAALA-LLL-------------------TSGTALAAVQPWGQ-----C-
------GGNGWS-------------------GET---------------------QCVSGWSCKV-----------------------------------
--TN-EWYSQCTEGGGGG-----GGSNPA--PT---TLE-------------------------------------------------------------
--------------------------------------------------------------------------------------------------T-
-------------------------VTATSTASTQPTGGVGGSGKNGAKCSID-AAFK----------A--------KGKK-YIGVATD-QGL-----LT
-------------------RG-SNA----------QLII-----DNF-G-QV---------TP-----------------E----N------S----M--
---------------------------KWD-----A------------------TEG----------------------S---------RGS--------
---FTL------------GTA-DYLVNW--A--STN-N------------------------------------KL-V----RG--------HTT-----
------------------VWHS------------------------------------Q------LPSWVSSIRDK------------------------
---STLQTV----------MV----------------------NHINK-L----IG------------------GY-KG--K-VY--A------------
-------WV-------------------------------------------------------------------------------------------
---------------------------------------------------------------------------NFVGIAFRAARA-------ADP---
-----------------AA-----KLY----------------------------------------------------------I--N--EYN----LD
SA---SY--------------------------------S---------KT-R----GF-AS--------A-----------------------------
---VKRWV-AAG--------IP-IDGV----G--------------------------SQ-----SHLAN-------------------NW----PISDF
G--------------------------------------------G----ALKSVC---ADVSE--C-----------------AIT-ELD--IKGA---
------------------------STSDYQT----------------AV-------KACLDE-A-----------------KC-----------------
-----------VG--------V------------------------------------TVW-----------GI----------------------SD--
----------------TDSWR-------A--------------------------------------------SDKP-L------LFD------------
--------------GSSQA---------K--A-----AYNG-LC-SILV---------------------------------------------------
----------------------------------------------------------------------------------------------------
----------------------------------------------------------------------------------------------------
----------------------------------------------------------------------------------------------------
----------------------------------------------------------------------------------------------------
----------------------------------------------------------------------------------------------------
----------------------------------------------------------------------------------------------------
-----------------------------------------------------------------
>PC_07R38C
----------------------------------------------------------------------------------------------------
---------------------------------------MHA-------ALAL-----LL-------------------TSGTALAAVQPWGQ-----C-
------GGNGWS-------------------GETQ---------------------CVSGWSCKV-T---------------------------------
---N-EWYSQCTEGGGGG-----GGSN----PA-------------------------------------------------------------------
---------------------------------------------------------------PTTLETVT---ATSTA-------------S-------
---------------------------------TQPTGGVGGSGKNGAKCSID-AAFK----------A--------KGKK-YIGVATD-QGL-----LT
R-------------------G-SNA----------QLII-----DNF-G-QV---------TP-----------------E----N------S----M--
---------------------------KWD-----A------------------TE----------------------GS---------RGS--------
---FTL------------GTA-DYLVNW--A--STN-N------------------------------------KL-V----RG--------HTT-----
------------------VWHS------------------------------------Q------LPSWVSSIRDK------------------------
---STLQTV----------MV----------------------NHINK-----LIG------------------GY-KG--K-VY--A------------
-------WRM----------------------------L-------------TSLSDV-INEMF---------------------EEN---------GSF
-----------------------R----------------------S-SVFY---------------NVL--GE-DFVGIAFRAARA-------ADP---
-----------------AA-----KLY----------------------------------------------------------I--N--EYN----LD
SA---SY--------------------------------S---------KT-R----GF-AS--------A-----------------------------
---VKRWV-AAG-------IP--IDGV----G--------------------------SQ-----SHLA------------------N---NW--PISDF
G--------------------------------------------G----ALKSVCA--DV-SE--C-----------------AIT-ELD--IKGA---
------------------------STSDYQT----------------AV-------KACLDE-A-----------------KC-----------------
-----------VG--------V------------------------------------TVW-----------GI----------------------SD--
----------------TDSWR----A-S----------------------------------------------DKP-L------LFD------------
--------------GSSQA---------K--A-----AYNG-LC-SILV---------------------------------------------------
----------------------------------------------------------------------------------------------------
----------------------------------------------------------------------------------------------------
----------------------------------------------------------------------------------------------------
----------------------------------------------------------------------------------------------------
----------------------------------------------------------------------------------------------------
----------------------------------------------------------------------------------------------------
-----------------------------------------------------------------
>PC_01W7Z3
----------------------------------------------------------------------------------------------------
---------------------------------------MHA-------ALAL-----LL-------------------TSGTALAAVQPWGQ-----C-
------GGNGWS-------------------GETQ---------------------CVSGWSCKV-T---------------------------------
---N-EWYSQCTEGGGGG-----GGSN----PA-------------------------------------------------------------------
---------------------------------------------------------------PTTLETVT---ATSTA-------------S-------
---------------------------------TQPTGGVGGSGKNGAKCSID-AAFK----------A--------KGKK-YIGVATD-QGL-----LT
R-------------------G-SNA----------QLII-----DNF-G-QV---------TP-----------------E----N------S----M--
---------------------------KWD-----A------------------TE----------------------GS---------RGS--------
---FTL------------GTA-DYLVNW--A--STN-N------------------------------------KL-V----RG--------HTT-----
------------------VWHS------------------------------------Q------LPSWVSSIRDK------------------------
---STLQTV----------MV----------------------NHINK-----LIG------------------GY-KG--K-VY--A------------
-------WE------------------------------------------------------------------------------N---------GSF
-----------------------R----------------------S-SVFY---------------NVL--GE-DFVGIAFRAARA-------ADP---
-----------------AA-----KLY----------------------------------------------------------I--N--EYN----LD
SA---SY--------------------------------S---------KT-R----GF-AS--------A-----------------------------
---VKRWV-AAG-------IP--IDGV----G--------------------------SQ-----SHLA------------------N---NW--PISDF
G--------------------------------------------G----ALKSVCA--DV-SE--C-----------------AIT-ELD--IKGA---
------------------------STSDYQT----------------AV-------KACLDE-A-----------------KC-----------------
-----------VG--------V------------------------------------TVW-----------GI----------------------SD--
----------------TDSWR----A-S----------------------------------------------DKP-L------LFD------------
--------------GSSQA---------K--A-----AYNG-LC-SILV---------------------------------------------------
----------------------------------------------------------------------------------------------------
----------------------------------------------------------------------------------------------------
----------------------------------------------------------------------------------------------------
----------------------------------------------------------------------------------------------------
----------------------------------------------------------------------------------------------------
----------------------------------------------------------------------------------------------------
-----------------------------------------------------------------
>PC_0503D3
----------------------------------------------------------------------------------------------------
----------------------------------MKLSTS---FSV---LAA---MIP--------------------FAL--A--QSQEW-----GQC-
------GGIGWT-------------------GPT---------------------TCVAGTVCTVLN---------------------------------
-----PYYSQCLPGTATTAPT-------------------------------------------------------------------------------
---------------------------------------------------------GP--S------------STPT-------------TPT------
--------------------------------------STPGSPAPS-GTGLNSLAKAA-------------------GKL-YFGTATDN--NE----LS
-------------------D----APY----TA---ILD---NIKEF-G-QI---------TP-----------------A----N------S----M--
---------------------------KWD-----------------A------TEP-T------------------------------RG---------
--TFTF------------SGG-DQIANL--A--KTNGQ---------------L---------------------------LRG--------HN------
-----------------CVWYN------------------------------------Q------LPSW------------------------VSN--GQ
FTAAD----------LTDVIQ----------------------THCGT-----LVG------------------HYK---GQ-VCTYNSW----------
--------------------------------------D------------------V-VNEP------------------------------FNDDG--
----------------------------------TWR---------S-DVF---------YNT------L--GT-QYVPIALKAAR-A------ADP---
----------------N-A-----K---------------------------------------------------------LY-I--N--DYN----I-
-----------------------------------------EQA-G--KSY-H----SL-PS--------Q--R------------ASPD----------
---------------------R--------------------------------L---------------------------------------------
----------------------------------------------------------------------------------------------------
----------------------------------------------------------------------------------------------------
----------------------------------------------------------------------------------------------------
----------------------------------------------------------------------------------------------------
----------------------------------------------------------------------------------------------------
----------------------------------------------------------------------------------------------------
----------------------------------------------------------------------------------------------------
----------------------------------------------------------------------------------------------------
----------------------------------------------------------------------------------------------------
----------------------------------------------------------------------------------------------------
----------------------------------------------------------------------------------------------------
-----------------------------------------------------------------
>PC_01Z3W0
----------------------------------------------------------------------------------------------------
----------------------------------MKLVIC---LAS---LLA---LVP--------------------LTT--A--QSGAW-----GQC-
------GGIGWT-------------------GPT---------------------TCVAGYTCTVGN---------------------------------
-----PYYSQCLPNGTGTTPT-------------------------------------------------------------------------------
---------------------------------------------------------SP--T------------GT-----------------T------
--------------------------------------TSPASTGTS-NAGLSAVALAA-------------------GKK-YFGSATDN--PE----LT
-------------------D----TAY----VA---GLS---NVKDF-N-QI---------TP-----------------G----N------S----M--
---------------------------KWD-----------------A------TEP-S------------------------------RG---------
--TFTF------------SGG-DAVVAL--A--KKNGQ---------------L---------------------------VRG--------HN------
-----------------CVWYN------------------------------------Q------LPSW------------------------VSS--GG
FNNAT----------LTSILQ----------------------NHCGT-----LVG------------------HYK---GQ-ICIW-------------
--------------------------------------D------------------V-VNEP------------------------------FNDDG--
----------------------------------TWR---------S-MVF---------YNT------M--GT-SYVSVALQAAR-A------ADP---
----------------A-A-----K---------------------------------------------------------LY-I--N--DYN----I-
-----------------------------------------EGT-G--AKS-T----AM-VN--------L--V------------KSLKAA--------
-----------E-------R-L--------------------------------PCIGSL-----TDQT-----------TD-----R------------
--------------------------------T----IVSS------LH-V--V-G-----D-S--V-----------------S---------------
----------------------------------------------------------------------------------------------------
----------------------------------------------------------------------------------------------------
----------------------------------------------------------------------------------------------------
----------------------------------------------------------------------------------------------------
----------------------------------------------------------------------------------------------------
----------------------------------------------------------------------------------------------------
----------------------------------------------------------------------------------------------------
----------------------------------------------------------------------------------------------------
----------------------------------------------------------------------------------------------------
----------------------------------------------------------------------------------------------------
-----------------------------------------------------------------
>PC_0094YE
----------------------------------------------------------------------------------------------------
----------------------------------MKLVICL---AS---LLALVPLTTAQ---------------------------SGAW-----GQC-
------GGIGWT-------------------G-P--------------------TTCVAG-------------------------------------YTC
TVGN-PYYSQCLPNGTGTTPTSPT----------------------------------------------------------------------------
--------------------------------------------------------------------------GTTT----------------------
---------------------------------------SPASTGTS-NAGLS-AVALA----------------A--GKK-YFGSATD-N-----PELT
---------------DT--------A-------YVAGLS---NVKDF-N-QI---------TP-----------------G----N------S----M-K
----------------------------WD-----------------A------TEPS-------------------------------RG---------
--TFTF------------SGG-DAVVAL--A--KKNG-------------------------------------Q-L----VRG--------HN------
-----------------CVWY------------------------------------NQ------LPSWVS------------------------S--GG
FNNAT----------LTSILQ----------------------NHCGT-----LVG------------------HYK-G--Q-IIFLLWQ--VS-D----
-----------------------------LLPSSDS-WD------------------V-VNEPFN------------------------------DD---
--------G-------------------------TWRS----------MVF---------YN------TM--GT-SYVSVALQAA-----RA--ADP-A-
--A---------------------KLY----------------------------------------------------------I--N--DYN----IE
-GTG-A-------------------------------------------KS-T----AM-V--------NL--V------------KSL-KAA-------
-----------E-------RLP-CIGS----LTDQTTD------RTI-----------VS-----SLHV-----------VG------------------
-----------D------------S-V-S-----------------------------------------------------------------------
----------------------------------------------------------------------------------------------------
----------------------------------------------------------------------------------------------------
----------------------------------------------------------------------------------------------------
----------------------------------------------------------------------------------------------------
----------------------------------------------------------------------------------------------------
----------------------------------------------------------------------------------------------------
----------------------------------------------------------------------------------------------------
----------------------------------------------------------------------------------------------------
----------------------------------------------------------------------------------------------------
----------------------------------------------------------------------------------------------------
-----------------------------------------------------------------
>PC_0560KV
--------------------------------------------------------------------------------------------MESIPPR-
-------------------------I----ISMIVTS---ALA------IVVAYL--------------------------ARVNAAVPPFGQ-----C-
------GGIGYT-------------------GET---------------------VCTIGSACVF-----------------------------------
--QN-DWYSQCSATTTTV--------APP-----------------------------------------------------------------------
----------------------------------------------------------------------------------------------------
----------------------------------------------TATGGLH-AHIV----------A--------KGKL-YFGTYIE-NAL-----GN
-------------------SQ--CA----------NVIR-----TDF-G-EL---------TP-----------------R----D------S----M--
---------------------------KWG-----A------------------TEP----------------------S---------RGS--------
---FSF------------TAA-DAF---------------------------------------------------------------------------
-----------------------------------------------------------------LPGWVSSTSDR------------------------
---ATLTTI----------IQ----------------------NHVTT-LVS----------------------RW-RG--R-IY--A------------
-------WD------------------------------------------------V-VNEIF---------------------NE---------DGTL
-----------------------R----------------------S-SVFT---------------NVL--G-EDFVSIAFKAARA-------ADP---
-----------------NA-----KLY----------------------------------------------------------I--S--EFN----ID
TA---SG--------------------------------G---------KT-R----GI-VA--------W-----------------------------
---VKRWK-AAG--------VP-IDGI----G--------------------------AQ-----MQLV------------------AGWC---------
----------------------------------------------------------------------------------------------------
----------------------------------------------------------------------------------------------------
----------------------------------------------------------------------------------------------------
----------------------------------------------------------------------------------------------------
----------------------------------------------------------------------------------------------------
----------------------------------------------------------------------------------------------------
----------------------------------------------------------------------------------------------------
----------------------------------------------------------------------------------------------------
----------------------------------------------------------------------------------------------------
----------------------------------------------------------------------------------------------------
----------------------------------------------------------------------------------------------------
-----------------------------------------------------------------
>PC_056QRS
----------------------------------------------------------------------------------------------------
----------------------------------------------------------------------------------------------------
----------------------------------------------------------------------------------------------------
----------------------------------------------------------------------------------------------------
----------------------------------------------------------------------------------------------------
----------------------------------------------------------------------------------------------------
----------------------------------------------------------------------------------------------------
---------------------------------------------------------------------------------------------------M
DIKRGW------------PGL-SPFQRL--I--FRLY---------------------------------YDSPP-M----VSS--------NP------
-----------------KFVLSVLAAIAAQSVQ-------GVALWGQCGG----------------KGWNG-----------------------ST-ACD
---------------------------------------------------------------------------------A-G----------------
----------------------------------SD-CK------------------V-QSEHYS------------------------------QCFPE
-T--AS--G---NTPKVAARATLRGLHALAKAKGRY--FGTATD----QLWNNKD--AAYLAITGNPNEF--GV-NTPGNVLKWDATE----G-SRG---
-----------------VF-----TYT----------------------------------------------------------N--A--DYQ----VK
-WAK--------------------------------------------DHG-Q----AV-R--------GH--T------------LGQSLX--------
-----------X-------X-X------------------------------------------------------------X-----------------
----------------------------XXXXXXXSSFRANY--KR-FA-DLG--------L-D--I-----------------ALT-ELDIRMTLPA--
--TD----A---------LR--AAQLENYKY----------------VV-------NACLA-IS-----------------RC-----------------
-----------VG--------ITV------------------------------------W-----------DTS--------------------D----
--------D--Y------SWI----P-SV---F------P--------------------------------GQGDA-L----L--FDKN-------KQ-
------------------P---------K--P-----VYFA-VA-DALAAAPVRG-TWA-----------------------------------------
----------------------------------------------------------------------------------------------------
----------------------------------------------------------------------------------------------------
----------------------------------------------------------------------------------------------------
----------------------------------------------------------------------------------------------------
----------------------------------------------------------------------------------------------------
----------------------------------------------------------------------------------------------------
-----------------------------------------------------------------
>PC_070FB9
----------------------------------------------------------------------------------------------------
------------------------------------MLEF--KNLI---AVAAL----LS-------------------NINIAQAAVAQYNQ-----C-
------GGINYS-------------------GATD---------------------CVAGATCKVQN---------------------------------
---Y-HDYSQCVAVTAGG-----SGDSGA--SS---GDSAK-SPAAGSGASS--GDSADSPVAGSGASSGDSAGSPDAGGAVGQPYAGYG------TG--
----------------NKGSQGHGTGKQGSQ--------------------------------GQKSGTNS----SM-PKQ-------YTPPSAAKPAT-
---------Q------AVTSGAASEPTAPSTPSTPSSGGGGTKKQTSAAGSLD-AKFR----------A--------KGKK-YFGVCAD-QNT-----LS
N-------------------P-KVA----------AIIK-----EQF-G-QV---------TP-----------------E----N------S----M--
---------------------------KWD-----A------------------VE----------------------PS---------QGK--------
---FSF------------GGA-DYLSKW--A--EDN-G------------------------------------KY-T----RG--------HAL-----
------------------VWHS------------------------------------Q------LPAWVKAINNK------------------------
---DVLTKV----------IQ----------------------NHITT-----EVT------------------RY-KG--K-IY--A------------
-------------------------------------W------------------DV-VNEVF---------------------EWD---------GSM
-----------------------R-----------------------DSVFS---------------KVL--GE-TFVDIAFKAAKA-------ADP---
-----------------AA-----KLY----------------------------------------------------------I--N--DYN----LD
K---ATD--------------------------------L---------KLTK----GM-VA--------H-----------------------------
---VEKWL-KAG-------TP--ITGI----G--------------------------TQ-----THIS------------------QGQ------GASA
A--------------------------------------------G----ALAALAA--TGVSE--I-----------------AIT-ELD--IASA---
------------------------PSADYVA----------------VV-------KACLDQ-P-----------------KC-----------------
-----------IG--------I------------------------------------TVW-----------GV----------------------LD--
----------------SESWR------KN---------------------------------------------TNP-L------LYD------------
--------------GTGNA---------K--P-----AKSA-IL-AILS---------------------------------------------------
----------------------------------------------------------------------------------------------------
----------------------------------------------------------------------------------------------------
----------------------------------------------------------------------------------------------------
----------------------------------------------------------------------------------------------------
----------------------------------------------------------------------------------------------------
----------------------------------------------------------------------------------------------------
-----------------------------------------------------------------
>PC_045A13
----------------------------------------------------------------------------------------------------
------------------------------------MLEF--KNLI---AVAAL----LS-------------------NISIAQAAVAQYNQ-----C-
------GGINYS-------------------GATD---------------------CVAGATCKILA---------------------------------
---S-AYYSQCVAVTAGG-----SGDSGA--SS---GDSAK-SPAAGSGASS--GDSADSPVAGSGASSGDSAGSPDTGGAVGQPYAGHG----------
------------------------TGKQGSQ--------------------------------GHKSGTNS----SM-PKQ-------YTPPSAAKPAT-
---------Q------AVTSGAASEPTAPSTPSTPSSGGGGTKKQTSAAGSLD-AKFR----------A--------KGKK-YFGVCAD-QNT-----LS
N-------------------P-KVA----------AIIK-----EQF-G-QV---------TP-----------------E----N------S----M--
---------------------------KWD-----A------------------VE----------------------PS---------QGK--------
---FSF------------GGA-DYLSKW--A--EDN-G------------------------------------KY-T----RG--------HAL-----
------------------VWHS------------------------------------Q------LPAWVKAINNK------------------------
---DVLTKV----------IQ----------------------NHVTT-----EVT------------------RY-KG--K-IY--A------------
-------------------------------------W------------------DV-VNEVF---------------------EWD---------GSM
-----------------------R-----------------------DSVFS---------------KVL--GE-TFVDIAFKAAKA-------ADP---
-----------------AA-----KLY----------------------------------------------------------I--N--DYN----LD
K---ATD--------------------------------L---------KLTK----GM-VA--------H-----------------------------
---VEKWL-KAG-------TP--ITGI----G--------------------------TQ-----THIS------------------QGQ------GASA
A--------------------------------------------G----ALAALAA--TGVSE--I-----------------AIT-ELD--IASA---
------------------------PSADYVA----------------VV-------KACLDQ-P-----------------KC-----------------
-----------IG--------I------------------------------------TVW-----------GV----------------------LD--
----------------SESWR------KN---------------------------------------------TNP-L------LYD------------
--------------GTGNA---------K--P-----AKSA-IL-AILS---------------------------------------------------
----------------------------------------------------------------------------------------------------
----------------------------------------------------------------------------------------------------
----------------------------------------------------------------------------------------------------
----------------------------------------------------------------------------------------------------
----------------------------------------------------------------------------------------------------
----------------------------------------------------------------------------------------------------
-----------------------------------------------------------------
>PC_03MHSG
----------------------------------------------------------------------------------------------------
------------------------------------MLEF--KNLI---AVAAL----LS-------------------NISIAQAAVAQYNQ-----C-
------GGINYS-------------------GATD---------------------CVAGATCKILA---------------------------------
---S-AYYSQCVAVTAGG-----SGDSGA--SS---GDSAK-SPAAG-----------------SGASSGDSAGSPDAGGAVGQPYAGYG------TG--
----------------DKGSQGHGTGKQGSQ--------------------------------GHKSGTNS----SM-PKQ-------DTPPSAAKPAT-
---------Q------AVTSGAASEPTAPSTPSTPSSGGGGTKKETSAAGSLD-AKFR----------A--------KGKK-YFGVCAD-QNT-----LS
N-------------------P-KVA----------AIIK-----EQF-G-QV---------TP-----------------E----N------S----M--
---------------------------KWD-----A------------------VE----------------------PS---------QGK--------
---FSF------------GGA-DYLSKW--A--EDN-G------------------------------------KY-T----RG--------HAL-----
------------------VWHS------------------------------------Q------LPAWVKAINNK------------------------
---DVLTKV----------IQ----------------------NHITT-----EVT------------------RY-KG--K-IY--A------------
-------------------------------------W------------------DV-VNEVF---------------------EWD---------GSM
-----------------------R-----------------------DSVFS---------------KVL--GE-TFVDIAFKAAKA-------ADP---
-----------------AA-----KLY----------------------------------------------------------I--N--DYN----LD
K---ATD--------------------------------L---------KLTK----GM-VA--------H-----------------------------
---VEKWL-KAG-------TP--ITGI----G--------------------------TQ-----THIS------------------QGQ------GASA
A--------------------------------------------G----ALAALAA--TGVSE--I-----------------AIT-ELD--IASA---
------------------------PSADYVA----------------VV-------KACLDQ-P-----------------KC-----------------
-----------IG--------I------------------------------------TVW-----------GV----------------------LD--
----------------SESWR------KN---------------------------------------------TNP-L------LYD------------
--------------GTGNA---------K--P-----AKSA-IL-AILS---------------------------------------------------
----------------------------------------------------------------------------------------------------
----------------------------------------------------------------------------------------------------
----------------------------------------------------------------------------------------------------
----------------------------------------------------------------------------------------------------
----------------------------------------------------------------------------------------------------
----------------------------------------------------------------------------------------------------
-----------------------------------------------------------------
>PC_08B9LX
----------------------------------------------------------------------------------------------------
--------------------------MIRGVSLEMLRFAAI---SC---AILVIVGI-S-----------------------------------------
----------------------------------------------------------------------------------------------------
---------IFLIVSENRKF-QVDT-------------KNK-FDGAA---S---------Q-------SDLTN---------------------------
-----------------I----------------N-----------------------------------------------------------------
------------------------------------------N-IANINRTDS-LDEHN----------------Q--TTI-YSGTSIDPKY------F-
------------------SNQA-----------YTK-----VVNTHF-L-VV---------TP-----------------G----N------A----M-K
----------------------------WD-----------------A------TEPK-------------------------------PG---------
--VFTF------------EAA-DSIVKF--A--KEN-------------------------------------RK-Q----IHG--------HT------
-----------------AVY------------------------------------HEQ------IPEWV--------------------------K-T-
LDAKG----------LVNATQ----------------------NHIKT-----LLG------------------RYA-K--D-L----------------
----------------------------------DA-FD------------------V-CNEVLD------------------------------DD---
--------G---KF----------------------------RK----TFW---------F------EKL--GE-SYIEIAFQAAVD-------AET---
-----------------GV-----RLY----------------------------------------------------------I--S--DYN----IE
-GHG--------------------------------------------KKS-N----AL-Y--------EL--S------------KKLV-EK-------
-------------------K-L-L------------------------------HGVGFQ-----GHLN-----------VGK--LPT------------
----------------------------------LPDLKSNL--KR-FV-DLG--------Q-T--E-----------------S---------------
----------------------------------------------------------------------------------------------------
----------------------------------------------------------------------------------------------------
----------------------------------------------------------------------------------------------------
----------------------------------------------------------------------------------------------------
----------------------------------------------------------------------------------------------------
----------------------------------------------------------------------------------------------------
----------------------------------------------------------------------------------------------------
----------------------------------------------------------------------------------------------------
----------------------------------------------------------------------------------------------------
----------------------------------------------------------------------------------------------------
-----------------------------------------------------------------
>PC_05P9XR
----------------------------------------------------------------------------------------------------
----------------------------------------------------------------------------------------------------
----------------------------------------------------------------------------------------------------
----------------------------------------------------------------------------------------------------
----------------------------------------------------------------------------------------------------
----------------------------------------------------------------------------------------------------
----------------------------------------------------------------------------------------------------
----------------------------------------------------------------------------------------------------
----------------------------------------------------------------------------------------------------
----------------------------------------------------------------------------------------------------
----------------------------------------------------------------------------------------------------
----------------------------------------------------------------------------------------------------
-----------------------------------WR------D--S--VF---------YRT------F--GT-DYFAIAFRAAR-A------ADP---
----------------S-A-----K---------------------------------------------------------LY-Y--N--DYN----L-
-----------------------------------------EYN-G--AKT-E----KA-LE--------L--V------------RIIKN---------
----------AG-------A-P-I------------------------------DGVGFQ-----GHLI-----------VGS--TPS------------
--------------------------------R--SSLATVL--RR-FT-A--L-G-----V-E--V-----------------AYT-EIDIRHSSL---
---PAS----------SSAL--VTQGNDYAN----------------VV-------GSCLDV-E-----------------GC-----------------
-----------VG--------ITV------------------------------------W-----------G---------------------------
----------------------------------------------------------------------------------------------------
----------------------------------------------------------------------------------------------------
----------------------------------------------------------------------------------------------------
----------------------------------------------------------------------------------------------------
----------------------------------------------------------------------------------------------------
----------------------------------------------------------------------------------------------------
----------------------------------------------------------------------------------------------------
----------------------------------------------------------------------------------------------------
-----------------------------------------------------------------
>PC_05Y84I
----------------------------------------------------------------------------------------------------
----------------------------------------------------------------------------------------------------
----------------------------------------------------------------------------------------------------
----------------------------------------------------------------------------------------------------
----------------------------------------------------------------------------------------------------
----------------------------------------------------------------------------------------------------
----------------------------------------------------------------------------------------------------
----------------------------------------------------------------------------------------------------
----------------------------------------------------------------------------------------------------
----------------------------------------------------------------------------------------------------
----------------------------------------------------------------------------------------------------
----------------------------------------------------------------P------------------------------ERR--
----------------------------------CYA------P--S--LF---------YQV------L--G-EEYIKLAFRVAA-E------ADP---
----------------A-A-----K---------------------------------------------------------LY-Y--N--DYG----I-
-----------------------------------------R-PDS--PKT-A----GV-RL--------L--V------------RMLKRA--------
-----------G-------V-L-I------------------------------DGVSMQ-----ADLH-----------ADN--HPS------------
--------------------------------A--AELVATM--RG-YA-P--V-------VDE--V-----------------TFS-ELDVRIN-L---
---PVD----------AHNL--ACRRECYKK----------------VV-------TACGAVK------------------KC-----------------
-----------VG--------MTV------------------------------------W-----------GSR--------------------G----
----------------------------------------------------------------------------------------------------
----------------------------------------------------------------------------------------------------
----------------------------------------------------------------------------------------------------
----------------------------------------------------------------------------------------------------
----------------------------------------------------------------------------------------------------
----------------------------------------------------------------------------------------------------
----------------------------------------------------------------------------------------------------
----------------------------------------------------------------------------------------------------
-----------------------------------------------------------------
>PC_08IWZP
----------------------------------------------------------------------------------------------------
----------------------------------------------------------------------------------------------------
----------------------------------------------------------------------------------------------------
----------------------------------------------------------------------------------------------------
----------------------------------------------------------------------------------------------------
----------------------------------------------------------------------------------------------------
----------------------------------------------------------------------------------------------------
----------------------------------------------------------------------------------------------------
----------------------------------------------------------------------------------------------------
----------------------------------------------------------------------------------------------------
----------------------------------------------------------------------------------------------------
----------------------------------------------------------------------------------------------------
------------------------------------------------MIW---------Y------NAL---N-TYIPLALHAAHR-------ADP---
-----------------HA-----KLS----------------------------------------------------------I--N--EYN----TT
-GPGP--------------------------------------------KA-S----AL-K--------AL--V------------RGLK-AA-------
-----------G-------M-P-L------------------------------HGIGVQ-----VHEA-----------VGE--MPP------------
----------------------------------LADVKRNL--VE-FT-ALG--------V-E--V-----------------AIT-ELDVRFSTL---
----------PL---DEAGL--KQQRSNFEM----------------VV-------RACRE-VE-----------------GC-----------------
-----------VG--------CAG------------------------------------R-----------VGS-------------------------
-------------------------------------------------------------------------------------------------LE-
------------------S---------R--S-----RYVK-FV-Q------------------------------------------------------
----------------------------------------------------------------------------------------------------
--------------HD-DTLT------------------------------------------------------------------------LGLQLWC
YT--------------------------------------------------------------------------------------------------
----------------------------------------------------------------------------------------------------
----------------------------------------------------------------------------------------------------
----------------------------------------------------------------------------------------------------
-----------------------------------------------------------------
>PC_05VTCD
----------------------------------------------------------------------------------------------------
--------------------------------MLVLISAIL---LS---ATVAQAQSGAW------------------------------------AQC-
------GGINW--------------------TGA--------------------TTCVSGYTCTF---QND-----------------------------
W------FYQCLPSSTSVSA-SASASASA-----------------------------------------------------------------------
-------------------------------------------------------------------------SVALP----------------------
-------------------------------------------VATATATPLH-TAAKA----------------A--GKL-YFGSATDNGE------L-
------------------SDEP-----------YKAILSN---SSLF-G-QI---------TP-----------------G----N------S----M-K
----------------------------WL-----------------I----------------------------------------------------
-----------------------------------T-------------------------------------QL-R----LYP----------------
----------------------------------------------------------------------------------------------------
----------------------------------------------------------------------------TML--V-K----------------
----------------------------------YA-WD------------------V-VNEPFN------------------------------ED---
--------G---TF----------------------------RE----SVF---------Y------KTI--GE-SYIATALKAARA-------ADP---
-----------------KA-----KLY----------------------------------------------------------V--R--LAP----SI
-RPS---------------------------------------------KR-L----IS-R--------RLTTT------------TSMVPAL-------
-----------N-------P-P------------------------------------------------------------------------------
----------------------------------------------------------------------------------------------------
----------------------P-----------------------------------------------------------------------------
----------------------------------------------------------------------------------------------------
----------------------------------------------------------------------------------------------------
----------------------------------------------------------------------------------------------------
----------------------------------------------------------------------------------------------------
----------------------------------------------------------------------------------------------------
----------------------------------------------------------------------------------------------------
----------------------------------------------------------------------------------------------------
----------------------------------------------------------------------------------------------------
----------------------------------------------------------------------------------------------------
-----------------------------------------------------------------
>PC_06P0PC
----------------------------------------------------------------------------------------------------
---------------------------------MKTIDLLI---IT---SA-------------------------------------------------
---------------------------------------------------------------------------------L-VSVSLAKP----ADNGC
WSEK-FNIPCCQSTS-EVVR-----------KTYDGEWGIE-DGKWCSIGE-----S-TRP---------------------------------------
---------------------------------------------------------------------------------------SDDVPPP------
----------------------PPPPSDLDSLVD-----PAADCDITD-SVTGDSLAKL----------------A---PF-RMGVGLNGGNI---SNY-
-----------------------TP--------SSKKMME-LINYQF-N-SM---------TY-----------------S----N------G----M-K
SLF-----------IM----------DQEK-----------------S------LKN------------------------------LAEGK-------E
EVGINF------------SGV-IDGLEF--S--AKN-------------------------------------NL-N----IRG--------HV------
-----------------LVW------------------------------------HKQ------TPEWFW-----------------------RKDFDE
TK--E--YVD-----RET----------------IFKRLDSFMKNYFD-----FLN------------------FNYPG--V-V----------------
----------------------------------DV-VD------------------V-VNEAVE------------------------------VL-EG
KYDNST--G---WYT-----------------RTES--YE-GDE----NIW---------Y------NLV--GP-DYVKEAFRIARKY------ALP---
-----------------TT-----KLV----------------------------------------------------------Y--N--DYD----TW
-RTTPH------------------------------------------DKT-E----AI-I--------NL--M------------KILKAE--------
-------------------D-L-V------------------------------DVIGME-----SYIT-----------PG------------------
------------------------------E-PTPEEYGKAI--ER-Y-AAEG--------L-E--I-----------------QIT-EFTIYVTDG---
----------------DDWL--EQQTIHYRD----------------MF-------KAIMEAYK-----------------KG-----------------
-------A-NITS--------FTV------------------------------------F-----------GLQ--------------------D----
--------G--Y------RFY----D-S--------------------------------------------DSTRT-R----L--YDHD-------LQ-
------------------K---------K--P-----NFQA-IM-DILKEYNAKL-GKTDDTETTSIEDDDFET-TSVEDD---------N-----NETT
S----IEDD-----------D----IETS-FA--EESETD---GV----E-DI--TS-----------------GLEDTE--------------------
--------NS-----E---DSDDDNKKENES----DKKEDESD--KKENE--------------------------------------------------
-----------------------------GEG---------------------------------DKKEDEGDN---KENEG------------------
---------NKKENEG------------EKSVDD--NKEDLKDGEDSSEN---EDQAL---ATDG------------------NA-PVKA----------
------------------KKCVVRHK--------------------------------------------------------------------------
----------------------------------------------------------------------------------------------------
-----------------------------------------------------------------
>PC_03F5NT
----------------------------------------------------------------------------------------------------
---------------------------------MRITDLLL---LT---SA-------------------------------------------------
---------------------------------------------------------------------------------L-VAASFAKP----TENGC
WSEK-FNIPCCKSTT-KVVR-----------KTYDGEWGLE-DGQWCSIGE-----S-TRP---------------------------------------
---------------------------------------------------------------------------------------SDDVPPL------
----------------------PSAPSDLDSLVD-----PAADCDITD-SITGDSLAKL----------------A---PF-RMGVGLNGGSV---SNY-
-----------------------TP--------SSKKMME-LINYQF-N-SM---------TY-----------------S----N------G----M-K
SLF-----------IM----------DQEE-----------------S------LKN------------------------------LAEGK-------E
EVAVNF------------SGV-IDGLEF--S--AKN-------------------------------------DL-H----IRG--------HV------
-----------------LVW------------------------------------HKQ------TPEWFF-----------------------RKDFDE
TK--E--YVD-----RET----------------IFKRLDSYMKNYFD-----FLN------------------FNYPG--V-V----------------
----------------------------------DA-VD------------------V-VNEAVE------------------------------VL-EG
KYDNST--G---WYT-----------------RTES--YE-GDE----NIW---------Y------NLV--GP-DYVKEAFRIARKY------ALP---
-----------------TT-----KLT----------------------------------------------------------Y--N--DYD----TW
-RTTPH------------------------------------------DKT-G----AI-I--------KL--M------------KMLKEE--------
-------------------D-L-V------------------------------DVIGME-----SYIT-----------PG------------------
------------------------------E-PTPEEYGKAI--ER-Y-ADAG--------L-E--I-----------------QIT-EFTIYVTDG---
----------------DDWL--EKQTVHYRE----------------MF-------QTIIDAYK-----------------KG-----------------
-------A-NISS--------FTV------------------------------------F-----------GLQ--------------------D----
--------G--Y------RFY----E-S--------------------------------------------DSTRT-R----L--YDHD-------LQ-
------------------K---------K--P-----NFQA-IM-DILKEYNAEL-DKEDDVETTGLGDDDGDD-IIE--------------------TP
G----I-GE-----------D----IETL-PA--EDSGTD---DE----DVIS--TS-----------------GLEDDE--------------------
--------DS-----A---DD---DKEEGND----EKKEDEGE--KSANDDNAEVN--DDTEEGNND------EEATITGD-------------------
------------------------LEDNEDSA---------------------------------DENNEEGNDEKAEINDE------------------
---------KKEEDDD------------EKSTND--GKEDLKDDENSADDEIEEAKAP---VSDA------------------NA-PVKAK---------
------------------KKCVVRHK--------------------------------------------------------------------------
----------------------------------------------------------------------------------------------------
-----------------------------------------------------------------
>PC_006V1E
----------------------------------------------------------------------------------------------------
--------------------------------MRQIF-TIL----T---V-ILAA----------------------------ASPVS------------
----------------------------------------------------------------------------------------------------
----------------------------------------------------------------------------------------------------
----------------------------------------------------------------------------------------------------
-------------------------------------------------AQLNELAKAA-------------------GLL-YFGTAVDN--PG-----L
-------------------N---NQRY----MS---IAR---DIKEF-G-QV---------TP-----------------A----N------G----Q--
---------------------------KWD-----------------S------TER-S------------------------------QG---------
--QFSY------------GNG-DAVTSV--A--RQAGQ---------------L---------------------------LRC--------HT------
-----------------LVWHS------------------------------------Q------LPSWGEWILK------NSERPRQSTNTSVVN--NG
FSRSQ----------MESVIR----------------------THIQN-----VAG------------------HYK---GQ-CY---------------
-----------------------------------A-WD------------------V-VNEALE------------------------------ENG--
----------------------------------QYR------Q--S--PM---------YRA------M--GA-DFIPFAFKVAA-E------VDP---
----------------G-A-----K---------------------------------------------------------LY-Y--N--DYN----I-
-----------------------------------------EHP-G--AKA-T----AA-LD--------I--V------------RNIKA---------
----------QG-------A-R-I------------------------------DGVGGQ-----GHWI-----------VGQ--TPS------------
--------------------------------K--QDLMSVL--AS-YA-A--L-V-----D-E--V-----------------AYT-EIDIRHSSV---
---PAS----------QSAR--EQQARDYVT----------------VV-------DACLQTP------------------KC-----------------
-----------IG--------ITI------------------------------------W-----------DFA--------------------DQDSD
EQRADISLQ--Y------SWV----P-ST------------------------------F-----------NGQGEA-C----L--WDN-----------
---------------NLNK---------K--P-----AYTS-LI-NHFQSVASQRGPATTSTSTISS-STSTSTTSVVSPTTVVQ---TST-----V--T
VTQVSTA--------TVTSTATSVPEPETVV---------------------------------------------------------------------
-------TTSV-V-----T-------------LISTVSEC---------DSQ--AATTKPSDS-----PPELTSELSQ----------------------
--------------------------------------------------------------------------EPTTAEAA-QSSAPETIVVTEEITE-
--TVTATSVS----TVRSTI---TSFTSPPAP----------------TAPPVSKYGQ---CGGA------------------SW-T-----G---YT--
----VCE-S--------GATCS---QLN------------------------------------------------------DYYHQCI-----------
----------------------------------------------------------------------------------------------------
-----------------------------------------------------------------
>PC_024BL1
----------------------------------------------------------------------------------------------------
--------------------------------MRF-S-TIT-A------A-GL-------------------------L----ASGVS------------
----------------------------------------------------------------------------------------------------
----------------------------------------------------------------------------------------------------
----------------------------------------------------------------------------------------------------
-------------------------------------------------ANLHELAVAA-------------------GKK-YFGTATDN--SE----L-
-------------------T---DAAY----VE---ILK---DAKMF-G-QI---------TP-----------------G----N------G----Q--
---------------------------KWQ-----------------F------TEK-S------------------------------QG---------
--VFSY------------TSG-DEITDF--A--KTNSK---------------L---------------------------LRC--------HT------
-----------------LVWHS------------------------------------Q------LPTW------------------------VSS--GT
WTKEQ----------LTSIID----------------------THISN-----VAG------------------HYK---GQ-CY---------------
-----------------------------------A-WD------------------V-VNEALN------------------------------EDG--
----------------------------------TYR------D--S--VF---------YKV------L--GT-DFIPIAFKAAA-A------ADA---
----------------D-A-----K---------------------------------------------------------LY-Y--N--DYN----I-
-----------------------------------------ELA-G--NKQ-K----EV-LN--------I--I------------KNIKD---------
----------SG-------A-R-I------------------------------DGLGLQ-----AHLI-----------VGS--AGS------------
--------------------------------R--SALSAVL--QS-YV-D--A-G-----VTE--V-----------------AYT-ELDIRHKAI---
---PAD----------TTAQ--EQQATDYIS----------------VV-------GACLDI-A-----------------EC-----------------
-----------VG--------VTI------------------------------------W-----------DYT--------------------D----
--------K--Y------SWI----P-SV------------------------------F-----------PGTGEA-L----P--WDE-----------
---------------NLKP---------K--P-----AYTS-IS-SLLAAAGKGGAAPATS-ADAV--ATTA--AAA-VTTSAAAAAPT-----------
------------SE--S-------AATEP-------SV---PAAE--PSVPESS-A----P---AVPVTTPKASVPAA-------------------TPA
PATTLSTVVKS-------------------------K-CGG---------GA--TA--------------------------------------------
--------------------------------------------------------------------------------------EAASS---------
-------------A--------------P----------------AAAATGGAGRWAQ---CGGN------------------GF-T-----G---ST--
----TCQ-S--------GLTCQKQN---------------------------------------------------------DYYSQCV-----------
----------------------------------------------------------------------------------------------------
-----------------------------------------------------------------
>PC_00R41H
----------------------------------------------------------------------------------------------------
--------------------------------MRF-S-AFA-A------A-GL-------------------------LA---VPGVS------------
----------------------------------------------------------------------------------------------------
----------------------------------------------------------------------------------------------------
----------------------------------------------------------------------------------------------------
-------------------------------------------------ANLHELAVAA-------------------GKK-YFGVATDN--SE----L-
-------------------K---DAAY----VE---ILK---DPKMF-G-AM---------TP-----------------G----N------G----Q--
---------------------------KWQ-----------------F------TEK-T------------------------------QG---------
--VFSY------------TSG-DEIADF--A--KTNGM---------------L---------------------------LRC--------HT------
-----------------LVWHS------------------------------------Q------LPTW------------------------VSS--GT
WTKEQ----------LTSIIE----------------------THVSN-----VAG------------------HYK---GQ-CY---------------
-----------------------------------S-WD------------------V-VNEALN------------------------------EDG--
----------------------------------TYR------D--S--VF---------HKV------L--GT-DFIPVAFKAAA-A------ADD---
----------------A-A-----K---------------------------------------------------------LY-Y--N--DYN----I-
-----------------------------------------ELA-G--GKQ-K----EV-LN--------I--I------------KSIKA---------
----------AG-------A-R-I------------------------------DGVGLQ-----AHLI-----------VGS--AGS------------
--------------------------------R--AALAGVL--KS-YV-D--T-G-----VAE--V-----------------AYT-ELDIRHKSI---
---PAD----------AAAQ--QQQATDYVS----------------VV-------GACLDT-S-----------------EC-----------------
-----------VG--------VTI------------------------------------W-----------DYT--------------------D----
--------K--Y------SWI----P-SV------------------------------F-----------PGTGEA-L----P--WDK-----------
---------------DLKP---------K--P-----AYTA-IS-SLLAGAGKGGAAAPATSAAAAA-PAPTGAAYP-VPTSEPAVGPAPS-----EPAA
-SEPPAAYPVPTSEPAA-------SEPTA-------SE---PPAA--EPTPEKS-A----P-AADAPAVTPTPSKPAV-------------------YAP
AATTLVTKVKG-------------------------K-CGS---------GG--GGGGGGDDAYDEA---------------------------------
--------------------------------------------------------------------------------------AAATS---------
-------APA--AKPSGSSY---SSGPGS----------------VGAAGAAGGRYAQ---CGGT------------------GF-G-----G---ST--
----ACA-E--------GLTCKKEN---------------------------------------------------------AYYSQCQ-----------
----------------------------------------------------------------------------------------------------
-----------------------------------------------------------------
>PC_06KLFT
----------------------------------------------------------------------------------------------------
--------------------------------MRF-S-TIT-A------A-GL-------------------------L----ASGVS------------
----------------------------------------------------------------------------------------------------
----------------------------------------------------------------------------------------------------
----------------------------------------------------------------------------------------------------
-------------------------------------------------ANLHELAVAA-------------------GKK-YFGTATDN--SE----L-
-------------------T---DTAY----VE---ILK---DAKMF-G-QI---------TP-----------------G----N------G----Q--
---------------------------KWQ-----------------F------TEK-S------------------------------QG---------
--VFSY------------TSG-DEIADF--A--KTNSK---------------L---------------------------LRC--------HT------
-----------------LVWHS------------------------------------Q------LPTW------------------------VSS--GT
WTKEQ----------LTSIID----------------------THISN-----VAG------------------HYK---GQ-CY---------------
-----------------------------------A-WD------------------V-VNEALN------------------------------EDG--
----------------------------------TYR------D--S--VF---------YKV------L--GT-DFIPIAFKAAA-A------ADA---
----------------D-A-----K---------------------------------------------------------LY-Y--N--DYN----I-
-----------------------------------------ELA-G--NKQ-K----EV-LN--------I--I------------KNIKD---------
----------SG-------A-R-I------------------------------DGLGLQ-----AHLI-----------VGS--AGS------------
--------------------------------R--SALSAVL--QS-YV-D--A-G-----VTE--V-----------------AYT-ELDIRHKAI---
---PAD----------TAAQ--EQQATDYVS----------------VV-------GACLDI-A-----------------EC-----------------
-----------VG--------VTI------------------------------------W-----------DYT--------------------D----
--------K--Y------SWI----P-SV------------------------------F-----------PGTGEA-L----P--WDK-----------
---------------DLKP---------K--P-----AYTS-IS-SLLAAAGKGGAAPATS-APAV--ATSA--AAA-ATTSAAAAAPT-----------
------------SE--S-------AAAEP-------SV---PASE--PSVPESS-A----P---AAPVTTPKASAPAA-------------------TPA
PATTLSTVVKS-------------------------K-CGG---------GA--TA--------------------------------------------
--------------------------------------------------------------------------------------EAASS---------
-------------A--------------P----------------AAAATGGAARWAQ---CGGN------------------GF-T-----G---ST--
----TCQ-S--------GLTCQKQN---------------------------------------------------------DYYSQCV-----------
----------------------------------------------------------------------------------------------------
-----------------------------------------------------------------
>PC_01CBMQ
----------------------------------------------------------------------------------------------------
--------------------------------MRF-S-TIT-A------A-GL-------------------------L----ASGVS------------
----------------------------------------------------------------------------------------------------
----------------------------------------------------------------------------------------------------
----------------------------------------------------------------------------------------------------
-------------------------------------------------ANLHELAVAA-------------------GKK-YFGTATDN--SE----L-
-------------------T---DTAY----VE---ILK---DAKMF-G-QI---------TP-----------------G----N------G----Q--
---------------------------KWQ-----------------F------TEK-S------------------------------QG---------
--VFSY------------TSG-DEIADF--A--KTNSK---------------L---------------------------LRC--------HT------
-----------------LVWHS------------------------------------Q------LPTW------------------------VSS--GT
WTKEQ----------LTSIID----------------------THISN-----VAG------------------HYK---GQ-CY---------------
-----------------------------------A-WD------------------V-VNEALN------------------------------EDG--
----------------------------------TYR------D--S--VF---------YKV------L--GT-DFIPIAFKAAA-A------ADA---
----------------D-A-----K---------------------------------------------------------LY-Y--N--DYN----I-
-----------------------------------------ELA-G--NKQ-K----EV-LN--------I--I------------KNIKD---------
----------SG-------A-R-I------------------------------DGLGLQ-----AHLI-----------VGS--AGS------------
--------------------------------R--SALSAVL--QS-YV-D--A-G-----VTE--V-----------------AYT-ELDIRHKAI---
---PAD----------TAAQ--EQQATDYVS----------------VV-------GACLDI-A-----------------EC-----------------
-----------VG--------VTI------------------------------------W-----------DYT--------------------D----
--------K--Y------SWI----P-SV------------------------------F-----------PGTGEA-L----P--WDK-----------
---------------DLKP---------K--P-----AYTS-IS-SLLAAAGKGGAAPATS-ALAV--ATSA--AAA-VTTSAAAAAPT-----------
------------SE--S-------AAAEP-------SV---PAAE--PSTPESS-A----P---AVPVTTPKASVPAA-------------------TPA
PATTLSTVVKS-------------------------K-CGG---------GA--TA--------------------------------------------
--------------------------------------------------------------------------------------EAASS---------
-------------A--------------P----------------AAAATGGAARWAQ---CGGN------------------GF-T-----G---ST--
----TCQ-S--------GLTCQKQN---------------------------------------------------------DYYSQCV-----------
----------------------------------------------------------------------------------------------------
-----------------------------------------------------------------
>PC_06HDSC
----------------------------------------------------------------------------------------------------
--------------------------------MRF-S-TIT-A------A-GL-------------------------L----ASGVS------------
----------------------------------------------------------------------------------------------------
----------------------------------------------------------------------------------------------------
----------------------------------------------------------------------------------------------------
-------------------------------------------------ANLHELAVAA-------------------GKK-YFGTATDN--SE----L-
-------------------T---DTAY----VE---ILK---DAKMF-G-QI---------TP-----------------G----N------G----Q--
---------------------------KWQ-----------------F------TEK-S------------------------------QG---------
--VFSY------------TSG-DEIADF--A--KTNSK---------------L---------------------------LRC--------HT------
-----------------LVWHS------------------------------------Q------LPTW------------------------VSS--GT
WTKEQ----------LTSIID----------------------THISN-----VAG------------------HYK---GQ-CY---------------
-----------------------------------A-WD------------------V-VNEALN------------------------------EDG--
----------------------------------TYR------D--S--VF---------YKV------L--GT-DFIPIAFKAAA-A------ADA---
----------------D-A-----K---------------------------------------------------------LY-Y--N--DYN----I-
-----------------------------------------ELA-G--NKQ-K----EV-LN--------I--I------------KNIKD---------
----------SG-------A-R-I------------------------------DGLGLQ-----AHLI-----------VGS--AGS------------
--------------------------------R--SALSAVL--QS-YV-D--A-G-----VTE--V-----------------AYT-ELDIRHKAI---
---PAD----------TTAQ--EQQATDYVS----------------VV-------GACLDI-A-----------------EC-----------------
-----------VG--------VTI------------------------------------W-----------DYT--------------------D----
--------K--Y------SWI----P-SV------------------------------F-----------PGTGEA-L----P--WDK-----------
---------------DLKP---------K--P-----AYTS-IS-SLLAAAGKGGAAPATS-APAV--VTSA--AAA-VTTSAAAAAPT-----------
------------SE--S-------AAAEP-------SV---PAAE--PSVPESS-A----P---AVPVTTPKASVPAA-------------------TPA
PATTLSTVVKS-------------------------K-CGG---------GA--TA--------------------------------------------
--------------------------------------------------------------------------------------EAASS---------
-------------A--------------P----------------AAAATGGAARWAQ---CGGN------------------GF-T-----G---ST--
----TCQ-S--------GLTCQKQN---------------------------------------------------------DYYSQCV-----------
----------------------------------------------------------------------------------------------------
-----------------------------------------------------------------
>PC_0127SD
----------------------------------------------------------------------------------------------------
--------------------------------MRF-S-ALT-A------A-GL-------------------------LA---LPGVS------------
----------------------------------------------------------------------------------------------------
----------------------------------------------------------------------------------------------------
----------------------------------------------------------------------------------------------------
-------------------------------------------------ANLHELAVAA-------------------GKK-YFGTATDN--SE----L-
-------------------T---DTAY----VE---ILK---DNKMF-G-QI---------TP-----------------G----N------G----Q--
---------------------------KWA-----------------Y------TEK-T------------------------------QG---------
--VFTY------------TSG-DVVPEF--A--KANNQ---------------I---------------------------LRC--------HT------
-----------------LVWHS------------------------------------Q------LATW------------------------VSS--GS
WTKEQ----------LTSIIE----------------------THVSN-----VMG------------------HYK---GQ-CY---------------
-----------------------------------A-WD------------------V-VNEALN------------------------------EDG--
----------------------------------TYR------D--S--VF---------HKV------L--GP-DFIPIAFKAAA-A------ADA---
----------------D-A-----K---------------------------------------------------------LY-Y--N--DYN----I-
-----------------------------------------ELP-G--NKQ-K----SV-LS--------I--I------------KSIKD---------
----------AG-------A-H-I------------------------------DGVGLQ-----AHLI-----------VGS--AGS------------
--------------------------------R--SALSGVL--KS-YV-D--A-G-----VTE--V-----------------AYT-ELDIRHKSI---
---PAD----------AAAQ--QQQATDYVS----------------VV-------GACLDV-A-----------------EC-----------------
-----------VG--------VTI------------------------------------W-----------DYT--------------------D----
--------K--Y------SWI----P-SV------------------------------F-----------PGTGEA-L----P--WDK-----------
---------------DLKP---------K--P-----AYTS-IS-SLLAAAGKGGAAP-ATSA-PV----A-APSS--------------T-----V---
-------PAVPTSEAAA-------PTXXX-------XE---PPAA--EPTPQNS-A----PAAEPLPVTTPKASAPAA-------------------SPA
PATTFTTKVRS-------------------------K-CGS---------GN--HV--------------------------------------------
--------------------------------------------------------------------------------------EAAAS---------
-------APA--AAA----------------------------------TGGAARYAQ---CGGI------------------GF-T-----G---AT--
----TCV-S--------GLTCKKQN---------------------------------------------------------DYYSQCV-----------
----------------------------------------------------------------------------------------------------
-----------------------------------------------------------------
>PC_076UTX
----------------------------------------------------------------------------------------------------
--------------------------------MRF-S-ALT-A------A-GL-------------------------VA----TGVS------------
----------------------------------------------------------------------------------------------------
----------------------------------------------------------------------------------------------------
----------------------------------------------------------------------------------------------------
-------------------------------------------------ANLNELAKAA-------------------GKK-YFGTATDN--SE----L-
-------------------T---NTDY----VA---ILK---DNKMF-G-AI---------TP-----------------G----N------G----Q--
---------------------------KWQ-----------------F------TEK-S------------------------------QG---------
--VFSY------------TSG-DEIATF--A--KDNSM---------------L---------------------------LRC--------HT------
-----------------LVWHS------------------------------------Q------LPTW------------------------VSS--GT
WTKEQ----------LTSIIE----------------------THISN-----VAG------------------HYK---GQ-CY---------------
-----------------------------------S-WD------------------V-VNEALN------------------------------EDG--
----------------------------------TYR------D--S--VF---------YKV------L--GT-DFIPISFKAAA-A------ADA---
----------------D-A-----K---------------------------------------------------------LY-Y--N--DYN----I-
-----------------------------------------ELA-G--NKQ-K----EV-LN--------I--I------------KSIKD---------
----------AG-------A-K-I------------------------------DGVGLQ-----AHLI-----------VGS--AGS------------
--------------------------------R--SALSTVL--KS-YV-D--A-G-----VTE--V-----------------AYT-ELDIRHKSI---
---PAD----------TTAQ--EQQATDYVS----------------VV-------GACLDV-A-----------------EC-----------------
-----------VG--------VSI------------------------------------W-----------DYT--------------------D----
--------K--Y------SWI----P-SV------------------------------F-----------PGTGEA-L----P--WDE-----------
---------------NLKP---------K--P-----AYNS-IS-SLLAAAGGA--AP-ATSAAPV----ATGAAS--------------S-----A---
-------PAATTSEAAA-------AEPSS-------SA---PAAS--EPAA--S-E----P-AASAPAVTPAPSVPAA-------------------TPA
PATTLVTSVRS-------------------------KKCGD-------------TA--------------------------------------------
--------------------------------------------------------------------------------------EAASS---------
-------APA--AAA------------------------------SGTVEAAAARWAQ---CGGN------------------GY-T-----G---PT--
----TCA-T--------GYTCQKQN---------------------------------------------------------DYYSQCQ-----------
----------------------------------------------------------------------------------------------------
-----------------------------------------------------------------
>PC_07638U
----------------------------------------------------------------------------------------------------
--------------------------------MRF-S-ALT-A------A-GL-------------------------LA----TGVS------------
----------------------------------------------------------------------------------------------------
----------------------------------------------------------------------------------------------------
----------------------------------------------------------------------------------------------------
-------------------------------------------------ANLNELAKAA-------------------GKK-YFGTATDN--SE----L-
-------------------T---NTEY----VA---ILK---DNKMF-G-AI---------TP-----------------G----N------G----Q--
---------------------------KWQ-----------------F------TEK-S------------------------------QG---------
--VFSY------------TSG-DEIATF--A--KDNSM---------------L---------------------------LRC--------HT------
-----------------LVWHS------------------------------------Q------LPTW------------------------VSS--GT
WTKEQ----------LTSIIE----------------------THISN-----VAG------------------HYK---GQ-CY---------------
-----------------------------------S-WD------------------V-VNEALN------------------------------EDG--
----------------------------------TYR------D--S--VF---------YKV------L--GT-DFIPISFKAAA-A------ADA---
----------------D-A-----K---------------------------------------------------------LY-Y--N--DYN----I-
-----------------------------------------ELA-G--NKQ-K----EV-LN--------I--I------------KSIKD---------
----------AG-------A-K-I------------------------------DGVGLQ-----AHLI-----------VGS--AGS------------
--------------------------------R--SALSTVL--KS-YV-D--A-G-----VTE--V-----------------AYT-ELDIRHKSI---
---PAD----------TTAQ--EQQATDYVS----------------VV-------GACLDV-A-----------------EC-----------------
-----------VG--------VSI------------------------------------W-----------DYT--------------------D----
--------K--Y------SWI----P-SV------------------------------F-----------PGTGEA-L----P--WDE-----------
---------------NLKP---------K--P-----AYTS-IS-SLLAAAGGA--AP-ATSAAPV----ATGAAS--------------S-----A---
-------PAATTSKAAA-------AEPSS-------SA---PAAS--EPAA--S-E----P-AASVPAVTPAPSVPAA-------------------TPA
PATTLVTSVRS-------------------------KNCGD-------------NA--------------------------------------------
--------------------------------------------------------------------------------------EAASS---------
-------APA--AAA------------------------------SGTVEAAAARWAQ---CGGN------------------GY-T-----G---PT--
----TCA-T--------GYTCQKQN---------------------------------------------------------DYYSQCQ-----------
----------------------------------------------------------------------------------------------------
-----------------------------------------------------------------
>PC_05BUC0
----------------------------------------------------------------------------------------------------
--------------------------------MRF-S-ALT-A------A-GL-------------------------LA---LPGVS------------
----------------------------------------------------------------------------------------------------
----------------------------------------------------------------------------------------------------
----------------------------------------------------------------------------------------------------
-------------------------------------------------ANLNELAVAA-------------------GKK-YFGTATDN--SE----L-
-------------------K---DAAY----VE---ILK---DNKMF-G-QI---------TP-----------------G----N------G----Q--
---------------------------KWQ-----------------F------TEP-S------------------------------QG---------
--TFSY------------TSG-DEITKF--A--KTNGQ---------------L---------------------------VRC--------HT------
-----------------LVWHS------------------------------------Q------LPNW------------------------VSS--GT
WTKEQ----------LTAIIE----------------------THVSN-----VAG------------------HYK---GQ-CY---------------
-----------------------------------A-WD------------------V-VNEALN------------------------------EDG--
----------------------------------TYR------D--S--VF---------YKV------L--GT-DFIPISFKAAA-A------ADA---
----------------D-A-----K---------------------------------------------------------LY-Y--N--DYN----I-
-----------------------------------------ELA-G--GKQ-K----EV-LN--------I--I------------KNIKA---------
----------SG-------A-R-I------------------------------DGLGLQ-----AHLI-----------VGS--AGS------------
--------------------------------R--SALKAVL--QS-YV-D--A-G-----VTE--V-----------------AYT-ELDIRHSSI---
---PAN----------AAAQ--EQQATDYVS----------------VV-------GACLDI-A-----------------EC-----------------
-----------VG--------VTI------------------------------------W-----------DYT--------------------D----
--------K--Y------SWI----P-SV------------------------------F-----------PGTGEA-L----P--WDE-----------
---------------NLKP---------K--P-----AYTS-IS-SLLAAAGTGGVPAATS-APAA--PATS--A--------PAAPAT-----------
------------TS--A-------AAAPV-------SE---PAAA--EPTPESS-A----P---VAPVTTPKATAPAA-------------------TPA
PASTLVTSVKS-------------------------K-CAG---------GD--NA--------------------------------------------
--------------------------------------------------------------------------------------EAASS---------
-------------A--------------P----------------VAAATGGAARWAQ---CGGI------------------GF-T-----G---AT--
----TCQ-A--------GLTCEKQN---------------------------------------------------------DYYSQCV-----------
----------------------------------------------------------------------------------------------------
-----------------------------------------------------------------
>PC_07FM69
----------------------------------------------------------------------------------------------------
--------------------------------MRF-S-ALT-A------A-GL-------------------------LAL--LPGVS------------
----------------------------------------------------------------------------------------------------
----------------------------------------------------------------------------------------------------
----------------------------------------------------------------------------------------------------
-------------------------------------------------ANLNELAVAS-------------------GKK-YFGTATDN--SE----L-
-------------------T---DAAY----VE---MLK---DSKMF-G-QI---------TP-----------------G----N------G----Q--
---------------------------KWQ-----------------F------TEK-S------------------------------QG---------
--VFSY------------TSG-DEIAAL--A--ETNGQ---------------L---------------------------LRC--------HT------
-----------------LVWHS------------------------------------Q------LPGW------------------------VSS--GT
WTKEQ----------LTAMID----------------------THVSN-----VAG------------------HYK---GQ-CY---------------
-----------------------------------A-WD------------------V-VNEALN------------------------------EDG--
----------------------------------TYR------D--S--VF---------YKV------L--GT-DFIPISFKAAA-A------ADP---
----------------D-A-----K---------------------------------------------------------LY-Y--N--DYN----I-
-----------------------------------------ELA-G--GKQ-K----EV-LN--------I--I------------KSVKD---------
----------AG-------A-R-I------------------------------DGLGLQ-----AHLI-----------VGS--AGS------------
--------------------------------R--SALAAVL--GS-YV-D--A-G-----VTE--V-----------------AYT-ELDIRHKAI---
---PAD----------AAAQ--EQQATDYVS----------------VV-------GACLDV-P-----------------EC-----------------
-----------VG--------VTT------------------------------------W-----------DFT--------------------D----
--------K--Y------SWI----P-SV------------------------------F-----------PGTGDA-L----P--WDE-----------
---------------DLKP---------K--P-----AYTS-IS-SLLAAAGPTSAAAAMP--------TSE--P--------AAVEPT-----------
------------PE--S-------SAPPA-------AE---P-----TTVPESS-A----P---AAPVTTPKASVPA--------------------APA
PASTLLTSVKS-------------------------K-CAG---------GG--AA--------------------------------------------
--------------------------------------------------------------------------------------EAAPT---------
-------ATA--TA--------------T----------------AAAAAGGAARWAQ---CGGI------------------GF-T-----G---AT--
----ACQ-T--------GLACEKQN---------------------------------------------------------DYYSQCV-----------
----------------------------------------------------------------------------------------------------
-----------------------------------------------------------------
>PC_003VYI
----------------------------------------------------------------------------------------------------
--------------------------------MRF-S-ALT-A------A-GL-------------------------LA---LPGVS------------
----------------------------------------------------------------------------------------------------
----------------------------------------------------------------------------------------------------
----------------------------------------------------------------------------------------------------
-------------------------------------------------ANLHELAVAA-------------------GKK-YFGTATDN--SE----L-
-------------------T---DTAY----VE---MLK---DSKMF-G-QI---------TP-----------------G----N------G----Q--
---------------------------KWQ-----------------F------TEK-S------------------------------QG---------
--VFSY------------TSG-DEIAAL--A--KTNGQ---------------L---------------------------LRC--------HT------
-----------------LVWHS------------------------------------Q------LPSW------------------------VSS--GT
WTKEQ----------LTAIID----------------------THVSN-----VAG------------------HYK---GQ-CY---------------
-----------------------------------A-WD------------------V-VNEALN------------------------------EDG--
----------------------------------TYR------D--S--VF---------YKV------L--GT-DFIPISFKAAA-A------ADP---
----------------D-A-----K---------------------------------------------------------LY-Y--N--DYN----I-
-----------------------------------------ELA-G--GKQ-K----EV-LN--------I--I------------KSVKD---------
----------AG-------A-R-I------------------------------DGLGLQ-----AHLI-----------VGS--AGS------------
--------------------------------R--SALAAVL--KS-YV-D--A-G-----VTE--V-----------------AYT-ELDIRHKAI---
---PAD----------AAAQ--EQQATDYVS----------------VV-------GACLDV-P-----------------EC-----------------
-----------VG--------VTI------------------------------------W-----------DFT--------------------D----
--------K--Y------SWI----P-SV------------------------------F-----------PGTGEA-L----P--WDE-----------
---------------NLKP---------K--P-----AYTS-IS-SLLAAAGTGGAAAPAT--------SAP--P--------VAAAPT-----------
------------SA--A-------AAAPT-------SE---PPAA--EPTPESS-A----P---AAPVTTPKASVPAA-------------------APA
PASTLVTSVKS-------------------------K-CAG---------GA--AA--------------------------------------------
--------------------------------------------------------------------------------------EAAPT---------
-------AA-------------------------------------AAAAGGAARWAQ---CGGI------------------GF-T-----G---AT--
----ACQ-T--------GLTCEKQN---------------------------------------------------------DYYSQCV-----------
----------------------------------------------------------------------------------------------------
-----------------------------------------------------------------
>PC_04J3HP
----------------------------------------------------------------------------------------------------
--------------------------------MRF-S-ALT-A------A-GL-------------------------LA---LPGVS------------
----------------------------------------------------------------------------------------------------
----------------------------------------------------------------------------------------------------
----------------------------------------------------------------------------------------------------
-------------------------------------------------ANLHELAVAA-------------------GKK-YFGTATDN--SE----L-
-------------------T---DTAY----VE---MLK---DSKMF-G-QI---------TP-----------------G----N------G----Q--
---------------------------KWQ-----------------F------TEK-S------------------------------QG---------
--VFSY------------TSG-DEIAAL--A--KTNGQ---------------L---------------------------LRC--------HT------
-----------------LVWHS------------------------------------Q------LPSW------------------------VSS--GT
WTKEQ----------LTAIID----------------------THVSN-----VAG------------------HYK---GQ-CY---------------
-----------------------------------A-WD------------------V-VNEALN------------------------------EDG--
----------------------------------TYR------D--S--VF---------YKV------L--GT-DFIPISFKAAA-T------ADP---
----------------D-A-----K---------------------------------------------------------LY-Y--N--DYN----I-
-----------------------------------------ELA-G--GKQ-K----EV-LN--------I--I------------KSVKD---------
----------AG-------A-R-I------------------------------DGLGLQ-----AHLI-----------VGS--AGS------------
--------------------------------R--SALAAVL--KS-YV-D--A-G-----VTE--V-----------------AYT-ELDIRHKAI---
---PAD----------AAAQ--EQQATDYVS----------------VV-------GACLDV-P-----------------EC-----------------
-----------VG--------VTI------------------------------------W-----------DFT--------------------D----
--------K--Y------SWI----P-SV------------------------------F-----------PGTGEA-L----P--WDE-----------
---------------NLKP---------K--P-----AYTS-IS-SLLAAAGTGGAAAPAT--------SAP--P--------VAAAPT-----------
------------SA--A-------AAAPT-------SE---PPAA--EPTPESS-A----P---AAPA--------------------------------
----------------------------------------------------------------------------------------------------
----------------------------------------------------------------------------------------APT---------
-------AA-------------------------------------AAAAGGAARWAQ---CGGI------------------GF-T-----G---AT--
----ACQ-T--------GLTCEKQN---------------------------------------------------------DYYSQCV-----------
----------------------------------------------------------------------------------------------------
-----------------------------------------------------------------
>PC_03UXJN
----------------------------------------------------------------------------------------------------
--------------------------------MRF-S-ALT-A------A-GL-------------------------LV---LPGVS------------
----------------------------------------------------------------------------------------------------
----------------------------------------------------------------------------------------------------
----------------------------------------------------------------------------------------------------
-------------------------------------------------ANLHELAVAA-------------------GKK-YFGTATDN--SE----L-
-------------------K---DAAY----VE---ILK---DNKMF-G-QI---------TP-----------------G----N------G----Q--
---------------------------KWQ-----------------F------TEP-S------------------------------QG---------
--TFSY------------TSG-DEITKF--A--KTNSQ---------------L---------------------------VRC--------HT------
-----------------LVWHS------------------------------------Q------LPNW------------------------VSS--GT
WTKEQ----------LTAIIE----------------------THVSN-----VAG------------------HYK---GQ-CY---------------
-----------------------------------A-WD------------------V-VNEALN------------------------------EDG--
----------------------------------TYR------D--S--VF---------HKV------L--GT-DFIPIAFKAAA-A------ADA---
----------------D-A-----K---------------------------------------------------------LY-Y--N--DYN----I-
-----------------------------------------ELA-G--GKQ-K----EV-LN--------I--I------------KNIKD---------
----------SG-------A-R-I------------------------------DGLGLQ-----AHLI-----------VGS--AGS------------
--------------------------------R--SALSAVL--RS-YV-D--A-G-----VSE--V-----------------AYT-ELDIRHSSI---
---PAN----------AAAQ--EQQATDYVS----------------VV-------GACLDI-A-----------------EC-----------------
-----------VG--------VTI------------------------------------W-----------DYT--------------------D----
--------K--Y------SWI----P-SV------------------------------F-----------PGTGEA-L----P--WDE-----------
---------------NLKP---------K--P-----AYTS-IS-SLLAAAGTGGAAPA-----------TS--A--------PAAAVT-----------
------------TS--A-------AAAPV-------SE---PAAA--EPTPESS-A----P---VAPVTTPKATAPAA-------------------TPA
PASTLVTSVKS-------------------------K-CAG---------GA--NA--------------------------------------------
--------------------------------------------------------------------------------------EAASS---------
-------------A--------------P----------------AAAATGGAARWAQ---CGGI------------------GF-T-----G---AT--
----ACQ-T--------GLTCEKQN---------------------------------------------------------DYYSQCV-----------
----------------------------------------------------------------------------------------------------
-----------------------------------------------------------------
>PC_01B3AE
----------------------------------------------------------------------------------------------------
----------------------------------------------------------------------------------------------------
----------------------------------------------------------------------------------------------------
----------------------------------------------------------------------------------------------------
----------------------------------------------------------------------------------------------------
----------------------------------------------------------------------------------------------------
----------------------------------VTPFD---SFSEF-G-MV---------TP-----------------G----N------A----M-K
----------------------------WD-----------------T------IEAT-------------------------------QN---------
--VFNY------------NHG-DYIVDW--A---------------------------------------HTRGQ-T----VRG--------HT------
-----------------FVWH------------------------------------SQ------LPSWLT------------------------S--GT
WDSAT----------LTSILQ----------------------NHIAN-----EGG------------------HYA-G--K-L----------------
----------------------------------YA-WD------------------V-VNEIFN------------------------------ED---
--------G-------------------------TWRS----------TIW---------YN------TL--GS-SFVSIAFNAA-----HA--ADT-G-
--A---------------------KLY----------------------------------------------------------M--N--DYN----VE
-GTG-S-------------------------------------------KS-D----AY-Y--------AL--A------------QTL-LAQ-------
-----------G-------V-P-VHGM------------------------------GAQ-----AHLI-----------VG------------------
-----------S------------L-P-GNLSANIAR----------FV-ALG--------L-E--W-----------------AYT-ELDIRITL----
---PT----------TDALL--ATQASNYAS----------------IT-------TACLS-S----------------S-GC-----------------
-----------VG--------ITV------------------------------------W-----------DTS--------------------D----
--------D--Y------SWV----P-SV---F------SGQ-G-------------------------------AA-L----L--FDA-------NKQ-
------------------P---------K--P-----AYKA-VA-DVLAAATIN-GNFNSWYTPG-----------------------------------
----------------------------------------------------------------------------------------------------
----------------------------------------------------------------------------------------------------
----------------------------------------------------------------------------------------------------
---------------------------------------GSSTTSA------------------------------------------------------
----------------------------------------------------------------------------------------------------
--------------SST-----------------------TTTTVSSTSVSSTVTSTATPIPLRGLNTLA----------KAKGRYFGTALDGLWSNTDT
VYQALSGK---------------------------------------------------------
>PC_04E50B
----------------------------------------------------------------------------------------------------
----------------------------------------------------------------------------------------------------
----------------------------------------------------------------------------------------------------
----------------------------------------------------------------------------------------------------
----------------------------------------------------------------------------------------------------
----------------------------------------------------------------------------------------------------
-------------------------------------LH---SFSEF-G-MV---------TP-----------------G----N------A----M-K
----------------------------WD-----------------T------IEAT-------------------------------QN---------
--VFNY------------VHG-DYIVSF--A---------------------------------------HNHTQ-A----VRG--------HT------
-----------------FAWH------------------------------------SQ------LPSWLT------------------------S--GT
WTNST----------LISILQ----------------------NHIAN-----EAG------------------HYK-G--Q-L----------------
----------------------------------YS-WD------------------V-VNEIMN------------------------------ED---
--------G-------------------------TWRS----------TIW---------YN------TI--GT-AFVPIAFNAA-----HA--ADP-S-
--A---------------------KLY----------------------------------------------------------M--N--DYN----VE
-GTG-T-------------------------------------------KS-D----AY-Y--------AL--A------------QTL-LAQ-------
-----------G-------V-P-VHGM------------------------------GAQ-----AHLI-----------VG------------------
-----------S------------L-P-GNLVSNIAR----------FV-ALG--------L-E--W-----------------AYT-ELDIRMTL----
---PS----------TDALL--ATQATNYAS----------------IA-------TACVS-S----------------T-GC-----------------
-----------VG--------ITT------------------------------------W-----------DTS--------------------D----
--------D--Y------SWV----P-ST---F------SGQ-G-------------------------------AA-L----L--FDA-------NKQ-
------------------P---------K--P-----AYKA-VA-DVLAAATIS-GTFTGCVITK-----------------------------------
----------------------------------------------------------------------------------------------------
----------------------------------------------------------------------------------------------------
----------------------------------------------------------------------------------------------------
---------------------------------------GASRSSWSPQTPSPSFFSH---SLGI------------------GW-T-----G---ET--
----TCV-A--------GATCI---HWND------------------------------------------------------WYYQCMPATSTTSSSKT
SSSSKT-SSTTTKSSSTTTTTTTTTTTSKSSSSSPSSTTTTTTTTTTSSTSSSASASATVIPLRGLNALA----------KAHGRYFGTALDGLWSNTDT
VYQALSGK---------------------------------------------------------
>PC_01ETB3
----------------------------------------------------------------------------------------------------
----------------------------------MVTVRRW---IP---V------VLLT----------------------------------------
----------------------------------------------------------------------------------------------------
------------PILLT-----------------------------------------------------------------------------------
--------------------------------------------------AAHS--------------------AS-SPPV-------ARQATD------
-------D------------------------------AVLPSS-SLPRPGFN-AAARS----------------A--GKL-YFGTATN-N-----YQWN
---------------DT--------A-------YVAILD---DLAMF-G-QL---------TP-----------------A----K------V----M-K
----------------------------WS-----------------Y------TEPE-------------------------------RG---------
--VFTW------------EMG-DQFVAL--A--EQRG-------------------------------------K-L----VRG--------HN------
-----------------CVWY------------------------------------ND------LPAWVT------------------------N--TT
WTAPE----------LAEVVQ----------------------EHCFN-----IVR------------------HWA-G--Q-MTRCAPV--LT------
-----------------------------RICFSDS-WD------------------V-INEPFN------------------------------DD---
--------G-------------------------TWRT----------TLW---------YN------TL--NT-SYIPLALHAA-----HR--ADP-H-
--A---------------------KLY----------------------------------------------------------I--N--EYN----TT
-GPG-P-------------------------------------------KA-S----AL-K--------AL--V------------RAL-KAA-------
-----------G-------V-P-LHGV------------------------------GVQ-----AHEV-----------VG------------------
-----------Q------------V-P-PLAD-----VKRNL--GE-FA-ALG--------V-E--V-----------------AIT-ELDVRFVGL---
---PP----------DEEGL--ERQRRDFET----------------VV-------RACRE-V----------------E-GC-----------------
-----------VG--------VTV------------------------------------W-----------DWT--------------------D----
--------K--Y------SWV----P-AS---F------PGE-G-------------------------------DA-C----P--FDV-------D---
----------------LEP---------K--P-----AYYG-VL-DGLQEETSS-ASRKYGAFQHI------------------------K---------
----------------------------------------------------------------------------------------------------
----------------------------------------------------------------------------------------------------
----------------------------------------------------------------------------------------------------
---------------------------------------LNHE-VVRARYDA------------------------------------------------
-------------------PAA---QWRI------------------------------------------------------RVRVHRPTDTHGNS---
A-SGAL-AEEEIDDVADVLVTV------------------------DGSV--SRCWMPEIVGIGGFEGEL----------HHSAKYVPKGKT--------
-----------------------------------------------------------------
>PC_05RDVC
----------------------------------------------------------------------------------------------------
----------------------------------------------------------------------------------------------------
----------------------------------------------------------------------------------------------------
----------------------------------------------------------------------------------------------------
-----------------------------------------------------------------------------------------------MVQF-
---------S----------------SIVQ-CTLLATAASAYVTSRQAAESLH-DAFT----------A--------AGKK-YFGNIAE-QAL-----LE
N-------------------P-QNE----------PIIA-----ADF-G-AL---------TC-----------------E----N------S----M--
---------------------------KWD-----A------------------TE----------------------PT---------QGG--------
---YNF------------DGA-DYVVNY--A--VEK-G------------------------------------KL-L----RG--------HTL-----
------------------LWHS------------------------------------Q------LPSWVSQISDP------------------------
---ATLTGV----------IQ----------------------DHVTT-----LVS------------------RW-KG--Q-IY--A------------
-------------------------------------W------------------DV-VNEIF---------------------AED---------GSL
-----------------------R----------------------E-SVFS---------------NVL--GE-DFVRIAFEAARA-------ADP---
-----------------DC-----KLY----------------------------------------------------------I--N--DYN----LD
D---ASY--------------------------------S---------KT-Q----GF-VS--------K-----------------------------
---VGEWI-AAG-------VP--IDGI----G--------------------------SQ-----SHFG------------------AGGFP----TSGA
Q--------------------------------------------A----ALEALAS--TGASE--V-----------------AVT-ELD--IGGA---
------------------------TSDDWVN----------------VV-------NACLNV-K-----------------KC-----------------
-----------IG--------I------------------------------------TVW-----------GV----------------------SD--
----------------KDSWR------AD---------------------------------------------ECP-L------LFD------------
--------------VNYQP---------K--D-----AYGA-II-AAFQHLLNLQQMIKLEF-HFPP---------------------------------
--------------------L--------------------------------FF---------------------------------------------
-------Q--L-----------------------------QI----------------------------------------------------------
--------------------------------------------------------------------------------------------P-------
----------------------------------------RHTLLDDPGPHVPVTAGT---VGGMEKPIALSS-------GLQEV-E-------------
------DRKV---------HI---------------------------------------------------------QATVRYWTTIVTPHR-------
--------PRTLW--------------------------------GKQTVHYTMAVSR------------------------------------------
-----------------------------------------------------------------
>PC_06HIKB
----------------------------------------------------------------------------------------------------
-----------------------------------------MKSVA---INALLGL-L-A-------------------TS-GAVDARHRHHR-----R-
------S---CKA-SSVLSSAVA---------TP---------------------TADASSVSRT-L---------------------------------
---------TVTPLLSTLSLVPTPSSSAS----------SA-----AA-----------TTL--------LSSVVPS-----------------------
--------------------------------------------V-----TSAAESAAP-----------------------------TAAD-S----S-
-------------------------SVAAP-SSTAS-ATKSASTPLSTNMSLN-DLWK----------A--------HGHL-YVGAATD-ENL-----LI
-------------------QY-GEK--------EKSVLQ-----SEY-G-QI---------TP-----------------E----N------S----M--
---------------------------KWD-----A------------------IEP----------------------T---------LNN--------
---FDF------------SAA-DYTVAY--A--ESN-N------------------------------------MI-V----RG--------HTL-----
------------------VWHE------------------------------------Q------LPDYVSNITDK------------------------
---DTLKEV----------MV----------------------NHITT-V----MK------------------HY-KG--K-VY--S------------
-------WD------------------------------------------------V-LNEIF---------------------NY---------DGTM
-----------------------R----------------------QT-VFY---------------NVI--G-EEYVSIAFNAARA-------ADP---
-----------------NA-----KLY----------------------------------------------------------I--N--EYG----LD
SP---DA--------------------------------A---------KLVN----GM-VP--------K-----------------------------
---MKQWL-AEG--------IP-IDGI----G--------------------------SQ-----SHLI------------------GGEV----S--TV
P--------------------------------------------A----AIQALA--DTGVEE--I-----------------GLT-EMD--ISGA---
------------------------ASADYVT----------------VF-------NGCLAV-P-----------------KC-----------------
-----------VG--------I------------------------------------TIW-----------GV----------------------SD--
----------------ADAWR-------S--------------------------------------------G--A-V------LFN------------
--------------DDFQP---------K--P-----AVAA-LK-EDMAS--------------------------------------------------
----------------------------------------------------------------------------------------------------
----------------------------------------------------------------------------------------------------
----------------------------------------------------------------------------------------------------
----------------------------------------------------------------------------------------------------
----------------------------------------------------------------------------------------------------
----------------------------------------------------------------------------------------------------
-----------------------------------------------------------------
>PC_06QT7M
----------------------------------------------------------------------------------------------------
--------------------------MALGEELQSSNQLLY---SA---NLLGVWANYSP----------------------------------------
----------R--------------------LTS--------------------DHLDPRSHQ---ILQSS-----------------------------
W-----LFSQCMLKQHLA------------------P-DPG-VLGWQVHLKR---T-SSR----------------------------------------
-----------------------------SRPFRLYIMLFRQWLNIVRPSSEAM---SS--L---RSFVLAAVVAA-P-AL--------AVNTV------
-----DLLID-HGYASS------------------------GDINLR-S-VLASVATRK----------------G--QTF-HFGSTYDT----------
------------------YNP--NAA-------WTAD----VFSAFF-N-HI---------VA-----------------E----N------G----C-K
----------------------------WD-----------------A------TEP-S------------------------------NG---------
--VSDL------------TEC-LAVQSY--A--TQN-------------------------------------GD-S----FRG--------HN------
-----------------TFWHS------------------------------------Q------TPSWLP-----------------------GSFS--
--ASD---------VVNTIIP----------------------THVQQ-----EVQ------------------GMG-S--A-V----------------
----------------------------------TS-WD------------------V-VNEIIG------------------------------DGVSS
-G--M---------------TPLQCVQNKG-------------------DWPTVTSDGS-----GTPLVT--DL-SFVYAAFNTAFKY------AGN---
-----------------ST-----RLA----------------------------------------------------------L--N--DYN----TG
-GN------------------------------------------D--AKT-A----CS-I--------AL--I------------KDIQTNT-------
-----------A-------I-P-F----------------------------DRLAVGFQ-----SHVQ-----------D-------------------
-----------------------------TYFVSKAALQSTF--ST-LA-ALG--------V-E--A-----------------MVT-ELDISLSST---
---------------TTDEL--RFQAAIWGD----------------YL-------DACLF-AS-----------------NC-----------------
-----------NE--------FIN------------------------------------W-----------DTR--------------------D----
--------D--T------SWL----G-TS---------------------------------------------KAG-T----L--FDSN-------GS-
------------------P---------K--P-----AAYE-VA-ARLAYYASGG-AELCATALGT--------------------------------GS
C----TIST-----------T-------------GT-----------------GS---------------------------------------------
----------------------------------------TT--------SAAATT--TK----------------------------------------
------------------------------------------------TS----SAPAA-----------------------------------------
------------T-----------------------STGGSSG-------CTTQIYGQ---CGGI------------------GF-S-----G---CA--
----TCA-S--------GTTCK---VAND------------------------------------------------------YYSQCL-----------
----------------------------------------------------------------------------------------------------
-----------------------------------------------------------------
>PC_05SJWD
----------------------------------------------------------------------------------------------------
----------------------------------------------------------------------------------------------------
----------------------------------------------------------------------------------------------------
----------------------------------------------------------------------------------------------------
-------------------------------------MIVPMAPKAGPATEKELR--PH--Y---GYFLFAASFDSPS-LC--------SHPAV------
-----SLLID-NGYPSS------------------------GTLNIAS--VLTQVSAKK----------------G--QTF-HFGSTYDT----------
------------------YDA--DQS-------WFDS----IFQTFF-K-HV---------VS-----------------E----N------G----C-K
----------------------------WD-----------------A------TEP-T------------------------------QG---------
--TSDL------------TEC-LATQSF--A--TTY-------------------------------------GN-S----FRG--------HN------
-----------------TFWHS------------------------------------Q------TPSWLP-----------------------GSFS--
--AST---------LVNTIIP----------------------QHVQA-----EIQ------------------GMG-S--S-V----------------
----------------------------------TS-WD------------------V-VNEVVG------------------------------DGVSN
-G--M---------------TALQCVQNKG-------------------DWPTVTSDGS-----GTPLVT--DL-SFIYQAFKTAYTY------AGA---
-----------------NT-----RLA----------------------------------------------------------I--N--DYN----TG
-GQ------------------------------------------D--AKT-A----CV-I--------AV--L------------ESIHTNT-------
-----------S-------I-P-Y----------------------------DRLSIGFQ-----SHLT-----------AS------------------
----------------------------TGGFYTKSALASTF--ST-LA-ALG--------V-D--A-----------------MIT-EMDIEVNAD---
---------------NTANL--RYQAAIWGD----------------YL-------DACLY-AS-----------------NC-----------------
-----------NE--------FIN------------------------------------W-----------DPR--------------------D----
--------D--L------SWR----G-TS---------------------------------------------AAA-T----L--FDSS-------GN-
------------------P---------K--P-----AAYE-VA-ARLQNYAAGN-AEPCATSSGT--------------------------------SV
C----TITG-----------T-------------GS-----------------TT---------------------------------------------
----------------------------------------TG--------SSSSTS--------------------------------------------
-------------------------------------------------S----TKSSS-----------------------------------------
------------S-----------------------GSGGPTG-------CASAEWGQ---CGGI------------------GW-T-----G---CT--
----SCA-S--------GTTCS---EQNA------------------------------------------------------YYSQCLPS---------
----------------------------------------------------------------------------------------------------
-----------------------------------------------------------------
>PC_00HF9E
----------------------------------------------------------------------------------------------------
----------------------------------------------------------------------------------------------------
----------------------------------------------------------------------------------------------------
----------------------------------------------------------------------------------------------------
-----------------------------------------------------M---LA--L---SSFVVLAIVAS-P-AL--------AQPAV------
-----SLLIDLPGYSTT------------------------GTPNLQT--VLQSVSSRK----------------G--GTF-HFGSTYDT----------
------------------YSN--DNS-------WLGT----VFGPFF-N-HL---------VA-----------------E----N------G----C-K
----------------------------WD-----------------A------TEP-T------------------------------RG---------
--VSSL------------TSC-QGAQSF--A--TSH-------------------------------------GA-T----FRG--------HN------
-----------------TFWHS------------------------------------Q------TPSWLP-----------------------GSIT--
--ATD---------LVTNVIP----------------------QHVQQ-----EIS------------------GMG-A--S-V----------------
----------------------------------TS-WD------------------V-VNEIVG------------------------------DGTSN
-G--M---------------TAWQCVKNKN-------------------SWPTQTSDGS-----STNLVT--DL-SFVHAAFSTALQY------AGP---
-----------------ST-----RLA----------------------------------------------------------I--N--DYS----TG
-GN------------------------------------------D--AKT-A----CV-L--------AV--L------------ADINANA-------
-----------A-------V-P-Y----------------------------NRLAVGFQ-----SHIT-----------AA------------------
----------------------------TGQFVAKSALEATF--AK-LA-ALG--------A-T--A-----------------MVT-ELDIAVSST---
---------------SSANL--RYQAAIWGD----------------YL-------DACLY-AS-----------------NC-----------------
-----------WE--------FIN------------------------------------W-----------DAR--------------------D----
--------D--L------SWL----G-TS---------------------------------------------KSG-T----L--FDSN-------GN-
------------------P---------K--L-----AAYE-VA-ARLQRYASGA-SEMCATALGS--------------------------------SS
C----QATA-----------G-------------TG-----------------TS---------------------------------------------
----------------------------------------SS--------SSSSSS--TTTS---------------SSSS------SSSSSTSKS----
-T--------------------------------------------TTTT----SSTTT-----------------------------------------
------------S-----------------------TTTTSTG-------AQQTHWGQ---CGGI------------------GW-T-----G---PT--
----SCS-G--------GYTCK---ASNP------------------------------------------------------YYSQCL-----------
----------------------------------------------------------------------------------------------------
-----------------------------------------------------------------
>PC_05MRDF
----------------------------------------------------------------------------------------------------
----------------------------------------------------------------------------------------------------
----------------------------------------------------------------------------------------------------
----------------------------------------------------------------------------------------------------
-------------------------------------------------MSKSL---AS--L---TSFVLLAVLAS-P-AL--------AQTPT------
-----VSLLIDHGYPSS------------------------GTLNIKS--VLADVATRK----------------G--QAF-HFGSTYDT----------
------------------YDP--DAS-------WTSN----VFSTFF-N-HI---------VA-----------------E----N------G----C-K
----------------------------WD-----------------A------TEP-T------------------------------RG---------
--TSSL------------SGC-IGVQTF--A--TSH-------------------------------------SD-T----FRG--------HN------
-----------------LFWHS------------------------------------Q------TPSWLP-----------------------GSVS--
--ASD---------LVDNVIP----------------------QHVMQ-----EVT------------------GLG-A--D-V----------------
----------------------------------TS-WD------------------V-VNEIVG------------------------------DGVSN
-G--M---------------SALQCVQNKN-------------------SWPTKTSDGS-----SQNLVT--DL-SFVYAAFSNAFKY------AGS---
-----------------ST-----RLA----------------------------------------------------------I--N--DYN----TG
-GN------------------------------------------D--AKT-A----CV-L--------AV--L------------KDVQAET-------
-----------G-------I-P-W----------------------------DRLAIGYQ-----SHIT-----------AS------------------
----------------------------PGQFVSKSALSNTF--AT-LA-TLG--------A-E--A-----------------MIT-ELDVKLSSA---
---------------TSANE--RYQAAIWGD----------------YL-------DACLF-AS-----------------NC-----------------
-----------NE--------FIN------------------------------------W-----------DPR--------------------D----
--------D--E------SWL----G-TS---------------------------------------------SAG-T----L--FDSS-------GN-
------------------P---------K--P-----AAFE-VA-ARLQYYAAGN-PELCATALGT--------------------------------GS
C----TINV-----------T-------------GP-----------------GS---------------------------------------------
----------------------------------------GS--------GGSGT----------------------------------------S----
-S--------------------------------------------ASAP----VTTPT-----------------------------------------
------------G-----------------------GSPPPAG-------CSTAKYGQ---CGGI------------------GF-S-----G---CT--
----TCA-A--------GSTCQ---VGNA------------------------------------------------------YYSQCL-----------
----------------------------------------------------------------------------------------------------
-----------------------------------------------------------------
>PC_084CXC
----------------------------------------------------------------------------------------------------
----------------------------------------------------------------------------------------------------
----------------------------------------------------------------------------------------------------
----------------------------------------------------------------------------------------------------
----------------------------------------------------MS---KS--L---ASFVLLAVLAS-P-AL--------AQTPT------
-----VSLLIDHGFPSS------------------------GTLNIKS--TLADVATRK----------------G--QAF-HFGSTYDT----------
------------------YDP--DAA-------WTSS----IFTTFF-N-HI---------VA-----------------E----N------G----C-K
----------------------------WD-----------------A------TEP-S------------------------------RG---------
--TSSL------------TGC-IGVQTF--A--TSH-------------------------------------SD-T----FRG--------HN------
-----------------LFWHS------------------------------------Q------TPSWLP-----------------------GGIS--
--ASD---------LVDNVIP----------------------QHVMQ-----EVT------------------GLG-A--D-V----------------
----------------------------------TS-WD------------------V-VNEIVG------------------------------DGVSN
-G--M---------------SALQCVQNKN-------------------SWPTKTSDGS-----SQNLVT--DL-SFVYAAFSNAFKY------AGS---
-----------------ST-----RLA----------------------------------------------------------I--N--DYN----TG
-GN------------------------------------------D--AKT-A----CV-L--------AV--L------------KDVQAET-------
-----------G-------I-P-W----------------------------DRLAVGFQ-----SHIT-----------AA------------------
----------------------------PGQFTSKSALATTF--AN-LA-TLG--------A-T--A-----------------MIT-ELDVKLSSA---
---------------TSANE--RYQAAIWGD----------------YL-------DACLF-AS-----------------NC-----------------
-----------NE--------FIN------------------------------------W-----------DPR--------------------D----
--------D--E------SWL----G-TS---------------------------------------------SAG-T----L--FDSS-------GN-
------------------P---------K--P-----AAYE-VA-ARLAYYAAGN-PELCATAAGT--------------------------------GS
C----TINI-----------T-------------GG-----------------SG---------------------------------------------
----------------------------------------GS--------GGSTTT---------------------------------------S----
-A--------------------------------------------ASVP----ASTPT-----------------------------------------
------------G-----------------------GSPPPAG-------CSTAKYGQ---CGGI------------------GF-S-----G---CT--
----TCA-S--------GSTCQ---VGNA------------------------------------------------------YYSQCL-----------
----------------------------------------------------------------------------------------------------
-----------------------------------------------------------------
>PC_03VK5K
----------------------------------------------------------------------------------------------------
----------------------------------------------------------------------------------------------------
----------------------------------------------------------------------------------------------------
----------------------------------------------------------------------------------------------------
----------------------------------------------------MS---KS--L---ASFVLLAVLAS-P-AL--------AQTPT------
-----VSLLIDHGFPSS------------------------GTLNIKS--TLADVATRK----------------G--QAF-HFGSTYDT----------
------------------YDP--DAA-------WTSS----IFTTFF-N-HI---------VA-----------------E----N------G----C-K
----------------------------WD-----------------A------TEP-S------------------------------RG---------
--TSSL------------TGC-IGVQTF--A--TSH-------------------------------------SD-T----FRG--------HN------
-----------------LFWHS------------------------------------Q------TPSWLP-----------------------GGIS--
--ASD---------LVDNVIP----------------------QHVMQ-----EVT------------------GLG-A--D-V----------------
----------------------------------TS-WD------------------V-VNEIVG------------------------------DGVSN
-G--M---------------SALQCVQNKN-------------------SWPTKTSDGS-----SQNLVT--DL-SFVYAAFSNAFKY------AGS---
-----------------ST-----RLA----------------------------------------------------------I--N--DYN----TG
-GN------------------------------------------D--AKT-A----CV-L--------AV--L------------KDVQAET-------
-----------G-------I-P-W----------------------------DRLAVGFQ-----SHIT-----------AA------------------
----------------------------PGQFTSKSALATTF--AN-LA-TLG--------A-T--A-----------------MIT-ELDVKLSSA---
---------------TSANE--RYQAAIWGD----------------YL-------DACLF-AS-----------------NC-----------------
-----------NE--------FIN------------------------------------W-----------DPR--------------------D----
--------D--E------SWL----G-TS---------------------------------------------SAG-T----L--FDSS-------GN-
------------------P---------K--P-----AAYE-VA-ARLAYYAAGN-PELCATAAGT--------------------------------GS
C----TINI-----------T-------------GG-----------------SG---------------------------------------------
----------------------------------------GS--------GGSTT----------------------------------------T----
-A--------------------------------------------ASVP----ASTPT-----------------------------------------
------------G-----------------------GSPPPAG-------CSTAKYGQ---CGGI------------------GF-S-----G---CT--
----TCA-S--------GSTCQ---VGNA------------------------------------------------------YYSQCL-----------
----------------------------------------------------------------------------------------------------
-----------------------------------------------------------------
>PC_00M9EK
----------------------------------------------------------------------------------------------------
----------------------------------------------------------------------------------------------------
----------------------------------------------------------------------------------------------------
----------------------------------------------------------------------------------------------------
-----------------------------------------------------MA--SL--I---ASSVAATLLAAHL-AQ--------AQPAV------
-----SLLID-TGYASS------------------------GPLHVAS--ILPAVSARK----------------G--QAF-HFGSTYDT----------
------------------TEA--PQS-------WFDT----MFESFF-K-HV---------VS-----------------E----N------G----C-K
----------------------------WD-----------------A------TEP-E------------------------------QG---------
--VSNL------------TEC-QACRSF--A--TAR-------------------------------------GN-S----FRG--------HN------
-----------------TFWHQ------------------------------------Q------MPAWLP-----------------------GNFT--
--ASE---------LVGNIIP----------------------QHVKQ-----EIG------------------GMG-P--S-V----------------
----------------------------------TS-WD------------------V-VNEVVG------------------------------DNATT
-G--M---------------TALQCVLSKA-------------------DWPTVTADGS-----GIPLVK--DL-SFVYAAFSTAFAT------AGP---
-----------------NT-----RLA----------------------------------------------------------V--N--DYN----TG
-GQ------------------------------------------D--AKT-E----CE-I--------AL--I------------KSIHENT-------
-----------H-------I-P-F----------------------------DRLAIGFQ-----SHLT-----------AA------------------
----------------------------VGGFYTKSELATTF--ST-LA-KLG--------V-E--A-----------------MIT-EMDIELATN---
---------------STAFL--RYQAAIWGD----------------YL-------DACLY-AS-----------------NC-----------------
-----------NE--------FIN------------------------------------W-----------DPR--------------------D----
--------D--L------SWR----G-LP---------------------------------------------AAA-T----L--FDGE-------GN-
------------------P---------K--P-----AAYE-VA-ARLENFAAGK-PEPCSTSSGT--------------------------------SV
C----KLSR-----------H-------------------------------------------------------------------------------
----------------------------------------------------------------------------------------------------
----------------------------------------------------------------------------------------------------
----------------------------------------------------------------------------------------------------
----------------------------------------------------------------------------------------------------
----------------------------------------------------------------------------------------------------
-----------------------------------------------------------------
>PC_05QP3P
----------------------------------------------------------------------------------------------------
----------------------------------------------------------------------------------------------------
----------------------------------------------------------------------------------------------------
----------------------------------------------------------------------------------------------------
----------------------------------------------------------M--F---KSFVIVSVLAA-P-AL--------CQTAV------
-----SLLIDFAGYQKS------------------------GTLNLRS--TLQDVATRK----------------G--QPF-LFGSTYDT----------
------------------YDA--DAS-------FSQN----VFSTFF-N-HV---------VA-----------------E----N------G----C-K
----------------------------WD-----------------A------TEP-T------------------------------RG---------
--TADL------------TEC-LAVQSY--A--TKN-------------------------------------GA-T----FRG--------HN------
-----------------TFWHS------------------------------------Q------TPTWLP-----------------------GSIT--
--ASD---------LVNNVIP----------------------QHVQQ-----TIQ------------------GLG-S--S-V----------------
----------------------------------TS-WD------------------V-VNEIVG------------------------------DGVSN
-G--MS--I---------AQSALQCVQNKK-------------------DWPTQTADGS-----NTALVT--DL-SFVHAAFTTALKY------AGS---
-----------------TT-----RLA----------------------------------------------------------I--N--DYN----TG
-GS------------------------------------------D--AKT-A----CV-L--------AV--L------------ADINANA-------
-----------A-------I-P-Y----------------------------NRLAVGFQ-----SHIS-----------T-------------------
-----------------------------TSFISKSALSATF--AK-LA-ALG--------A-T--A-----------------MIT-ELDISLPSA---
---------------SSGYE--RLQAAIWGD----------------YL-------DACLY-AS-----------------NC-----------------
-----------NE--------FIN------------------------------------W-----------DTR--------------------D----
--------D--V------SWL----G-TA---------------------------------------------QAG-T----L--FDSS-------GN-
------------------P---------K--L-----AAFE-VQ-ARLQRYASGA-PELCATALGT--------------------------------AS
C----TASG-----------P-------------SS-----------------AS---------------------------------------------
----------------------------------------TT--------G---SS--TPTT----------------TP-----------KP-------
-T--------------------------------------------TTTV----ATPPP-----------------------------------------
------------S-----------------------SSAPATG-------ATQAEYGQ---CGGI------------------GW-T-----G---PT--
----VCA-S--------PFTCK---VSNA------------------------------------------------------YVSTSLPPSMT------
----------------------------------------------------------------------------------------------------
-----------------------------------------------------------------
>PC_00FLZM
----------------------------------------------------------------------------------------------------
----------------------------------------------------------------------------------------------------
----------------------------------------------------------------------------------------------------
----------------------------------------------------------------------------------------------------
----------------------------------------------------------M--F---KSFVVLSVLAA-P-VL--------CQTAV------
-----SLLIDFAGYQNS------------------------GTINLRS--TLQSVTARK----------------G---QF-LFGSTYDT----------
------------------YDA--DTS-------FNTN----VFSTFF-N-HV---------VA-----------------E----N------G----C-K
----------------------------WD-----------------A------TEP-S------------------------------RG---------
--TSDL------------TEC-QAVQAF--A--TKS-------------------------------------GA-T----FRG--------HN------
-----------------TFWHS------------------------------------Q------TPTWLP-----------------------GSIT--
--ASD---------LVTNVIP----------------------QHVQQ-----EIQ------------------GMG-A--S-V----------------
----------------------------------TS-WD------------------V-VNEIVG------------------------------DGVSN
-G--M---------------TALQCVQNKK-------------------SWPTQTSDGS-----STTLAT--DL-SFVHAAFTTALKY------AGP---
-----------------TT-----RLA----------------------------------------------------------I--N--DYN----TG
-GS------------------------------------------D--AKT-A----CV-L--------AV--L------------ADINANA-------
-----------A-------I-P-Y----------------------------NRLAVGFQ-----SHIS-----------T-------------------
-----------------------------TSFISKSALSATF--AK-LA-ALG--------A-T--A-----------------MIT-ELDISLPSA---
---------------TTAYE--RLQAAIWGD----------------YL-------DACLY-SS-----------------SC-----------------
-----------VE--------FVN------------------------------------W-----------DQR--------------------D----
--------D--L------SWL----G-TA---------------------------------------------AAG-T----L--FDSS-------GN-
------------------P---------K--L-----AAFE-VQ-ARLQRFASGA-PELCATALGT--------------------------------GS
C----MATG-----------P-------------SS-----------------VS---------------------------------------------
----------------------------------------SS--------SA-SSS---PTS---------------SSS-----------SASTS----
-T--------------------------------------------VSKT----TSPVT-----------------------------------------
------------T-----------------------PTITPSG-------CTQALYGQ---CGGI------------------GW-T-----G---CT--
----ICA-S--------GSTCK---VSNP------------------------------------------------------YYSQCLT----------
----------------------------------------------------------------------------------------------------
-----------------------------------------------------------------
>PC_04JMKQ
----------------------------------------------------------------------------------------------------
----------------------------------------------------------------------------------------------------
----------------------------------------------------------------------------------------------------
----------------------------------------------------------------------------------------------------
-----------------------------------------------------M---FS--L---SSFVLLAVIAA-H-AL--------AVPTV------
-----DLLID-HGYATS------------------------GDIDLR-T-VLAAVTTRK----------------G--QTF-HFGSTYNT----------
------------------NDA--DAG-------FTAD----VFSAFF-N-HA---------VA-----------------E----N------E----C-K
----------------------------WD-----------------A------TEP-S------------------------------PG---------
--TSDL------------KEC-QIVQSF--A--AGT-------------------------------------NA-S----FRG--------HN------
-----------------TFWHS------------------------------------Q------LPSWLP-----------------------GSFS--
--ASD---------VVNTIIP----------------------AHVQQ-----EVQ------------------GMG-T--S-V----------------
----------------------------------TS-WD------------------V-VNEVVG------------------------------DSTTS
-E--M---------------SALQCVQNKN-------------------AWPTVTSDGS-----GTALVS--DL-SFLHAAFSTAFKF------AGP---
-----------------NT-----RLA----------------------------------------------------------I--N--DYG----TG
-GD------------------------------------------D--AKT-A----CN-I--------AV--L------------KDVQANT-------
-----------N-------I-P-F----------------------------NRLAVGFQ-----SHVS-----------D-------------------
-----------------------------GAFTSKAALTKTF--ST-LA-DLG--------V-E--A-----------------MLT-ELDVSLSGT---
---------------AEENL--RFQAAIWGD----------------YL-------DACLY-AS-----------------NC-----------------
-----------NE--------FIN------------------------------------W-----------DTR--------------------D----
--------D--V------SWL----G-ED---------------------------------------------KAG-T----L--FDSN-------GS-
------------------P---------K--P-----AAYE-VA-ARLMHYSYGL-DELCATALGT--------------------------------GS
C----TVDV-----------T-------------AS-----------------GS---------------------------------------------
----------------------------------------SS--------SAAGVA--TAI----------------------------------A----
-A--------------------------------------------LTTS----VPAAE-----------------------------------------
------------I-----------------------TSASSSG-------CTTALYGQ---CGGT------------------GF-T-----G---CT--
----TCA-S--------GSTCK---FSNN------------------------------------------------------YYSQCL-----------
----------------------------------------------------------------------------------------------------
-----------------------------------------------------------------
>PC_084ITA
----------------------------------------------------------------------------------------------------
----------------------------------------------------------------------------------------------------
----------------------------------------------------------------------------------------------------
----------------------------------------------------------------------------------------------------
-----------------------------------------------------M---SS--L---RSFVLVAVAAA-P-AL--------AVSTV------
-----DLLID-HGYAST------------------------GTINLR-S-VLASVATRK----------------G--QTF-HFGSTYDT----------
------------------YNP--NAD-------WTAN----VFSTFF-N-HV---------VA-----------------E----N------G----C-K
----------------------------WD-----------------A------TEP-S------------------------------NG---------
--VSDL------------TEC-LAVQSY--A--TKE-------------------------------------GD-S----FRG--------HN------
-----------------TFWHS------------------------------------Q------TPSWLP-----------------------GSFS--
--ASD---------VVNTIIP----------------------THVQQ-----EVQ------------------GMG-A--S-V----------------
----------------------------------TS-WD------------------V-VNEIIG------------------------------DGVSS
-G--M---------------TPLQCVQNKG-------------------DWPTVTSDGS-----GTPLVA--DL-SFVYAAFNTAYKY------AGS---
-----------------ST-----RLA----------------------------------------------------------L--N--DYN----TG
-GN------------------------------------------D--AKT-A----CS-I--------AL--I------------KDIQTNT-------
-----------A-------I-P-Y----------------------------NRLAVGFQ-----SHVQ-----------D-------------------
-----------------------------TYFVSKAALTSTF--ST-LA-ALG--------V-E--A-----------------MVT-ELDISLSST---
---------------TSDEL--RFQAAIWGD----------------YL-------DACLF-AS-----------------NC-----------------
-----------NE--------FIN------------------------------------W-----------DTR--------------------D----
--------D--T------SWL----G-TS---------------------------------------------KAG-T----L--FDST-------GN-
------------------P---------K--P-----AAYE-VA-ARLAYYASGG-AELCATALGT--------------------------------GS
C----KITT-----------T-------------GT-----------------GS---------------------------------------------
----------------------------------------TT--------TAAATT--TK----------------------------------------
------------------------------------------------TS----SAPVA-----------------------------------------
------------T-----------------------ST-GSSA-------CSTQIYGQ---CGGI------------------GF-S-----G---CT--
----TCA-S--------GTTCK---SLND------------------------------------------------------YYSQCL-----------
----------------------------------------------------------------------------------------------------
-----------------------------------------------------------------
>PC_05H7O7
----------------------------------------------------------------------------------------------------
----------------------------------------------------------------------------------------------------
----------------------------------------------------------------------------------------------------
----------------------------------------------------------------------------------------------------
-----------------------------------------------------M---SS--L---RSFVLVAVAAA-P-AL--------AVSTV------
-----DLLID-HGYAST------------------------GTINLR-S-VLASVATRK----------------G--QTF-HFGSTYDT----------
------------------YNP--NAD-------WTAN----VFSTFF-N-HV---------VA-----------------E----N------G----C-K
----------------------------WD-----------------A------TEP-S------------------------------NG---------
--VSDL------------TEC-LAVQSY--A--TKE-------------------------------------GD-S----FRG--------HN------
-----------------TFWHS------------------------------------Q------TPSWLP-----------------------GSFS--
--ASD---------VVNTIIP----------------------THVQQ-----EVQ------------------GMG-A--S-V----------------
----------------------------------TS-WD------------------V-VNEIIG------------------------------DGVSS
-G--M---------------TPLQCVQNKG-------------------DWPTVTSDGS-----GTPLVT--DL-SFVYAAFNTAYKY------AGS---
-----------------ST-----RLA----------------------------------------------------------L--N--DYN----TG
-GN------------------------------------------D--AKT-A----CS-I--------AL--I------------KDIQTNT-------
-----------A-------I-P-Y----------------------------NRLAVGFQ-----SHVQ-----------D-------------------
-----------------------------TYFVSKAALTSTF--ST-LA-ALG--------V-E--A-----------------MVT-ELDISLSST---
---------------TSDEL--RFQAAIWGD----------------YL-------DACLF-AS-----------------NC-----------------
-----------NE--------FIN------------------------------------W-----------DTR--------------------D----
--------D--T------SWL----G-TS---------------------------------------------KAG-T----L--FDST-------GN-
------------------P---------K--P-----AAYE-VA-ARLAYYASGG-AELCATALGT--------------------------------GS
C----KITT-----------T-------------GT-----------------GS---------------------------------------------
----------------------------------------TT--------TAATTT--TK----------------------------------------
------------------------------------------------TS----SAPVA-----------------------------------------
------------T-----------------------ST-GSSA-------W-------------------------------------------------
----------------------------------------------------------------------------------------------------
----------------------------------------------------------------------------------------------------
-----------------------------------------------------------------
>PC_0427AE
----------------------------------------------------------------------------------------------------
----------------------------------------------------------------------------------------------------
----------------------------------------------------------------------------------------------------
----------------------------------------------------------------------------------------------------
-----------------------------------------------------M---SS--F---AAIVSLAVLIA-P-VL--------AVPTV------
-----DLLID-HGAQSS------------------------GDINLR-T-VLAGVSKRK----------------G--QTF-HFGSTFDV----------
------------------GDP--NQT-------FNND----VFSAFF-N-HV---------VA-----------------E----N------G----C-K
----------------------------WD-----------------A------TEP-T------------------------------QG---------
--NHVL------------TSC-TGVENF--A--NTM-------------------------------------GI-T----FRG--------HN------
-----------------TFWHE------------------------------------Q------LPNWLP-----------------------GGIG--
--ASQ---------LVNTIIP----------------------QHVTA-----EIS------------------GLG-A--S-V----------------
----------------------------------TS-WD------------------V-ANEVVG------------------------------DGVTN
-G--M---------------TALQCVQNKK-------------------VWPTVTSDGS-----NTPLVT--DL-SFLHSAFSAAFKA------ASP---
-----------------NT-----RLA----------------------------------------------------------L--N--DFN----TG
-AN------------------------------------------D--AKT-A----CE-I--------AV--L------------KDIQANT-------
-----------G-------I-P-F----------------------------SNLAIGFQ-----SHIQ-----------E-------------------
-----------------------------TFFPSKAALTQTF--AT-LA-GMG--------V-E--A-----------------LIT-ELDIKLSST---
---------------TQADL--RFQAAIWGD----------------IL-------DVCLF-AS-----------------NC-----------------
-----------NE--------FIN------------------------------------W-----------NTR--------------------D----
--------D--V------SFL----G-VA---------------------------------------------AAG-T----L--FDKN-------GS-
------------------P---------K--P-----AAFE-VA-ARLNRFANGG-AELCATALGT--------------------------------GS
C----RVS--------------------------------------------------------------------------------------------
----------------------------------------------------------------------------------------------------
----------------------------------------------------------------------------------------------------
----------------------------------------------------------------------------------------------------
----------------------------------------------------------------------------------------------------
----------------------------------------------------------------------------------------------------
-----------------------------------------------------------------
>PC_084ISU
----------------------------------------------------------------------------------------------------
----------------------------------------------------------------------------------------------------
----------------------------------------------------------------------------------------------------
----------------------------------------------------------------------------------------------------
-----------------------------------------------------M---SP--F---AAIVSLAVLVA-P-VL--------AVPTV------
-----DLLID-HGAQSS------------------------GDINLR-T-VLAGVSKRK----------------G--QTF-HFGSTFDV----------
------------------GDP--NQT-------FNND----VFSAFF-N-HV---------VA-----------------E----N------G----C-K
----------------------------WD-----------------A------TEP-T------------------------------QG---------
--NHVL------------TSC-TGVENF--A--NTM-------------------------------------GI-T----FRG--------HN------
-----------------TFWHE------------------------------------Q------LPNWLP-----------------------GGIG--
--ASQ---------LVNTIIP----------------------QHVTA-----EIS------------------GLG-A--S-V----------------
----------------------------------TS-WD------------------V-ANEVVG------------------------------DGVTN
-G--M---------------TALQCVQNKK-------------------VWPTVTSDGS-----NTPLVT--DL-SFLHSAFSAAFKA------ASP---
-----------------NT-----RLA----------------------------------------------------------L--N--DFN----TG
-AN------------------------------------------D--AKT-A----CE-I--------AV--L------------KDIQANT-------
-----------G-------I-P-F----------------------------SNLAIGFQ-----SHIQ-----------E-------------------
-----------------------------TFFPSKVALTQTF--AT-LA-GMG--------V-E--A-----------------LIT-ELDIKLSST---
---------------TQADL--RFQAAIWGD----------------IL-------DVCLF-AS-----------------NC-----------------
-----------NE--------FVN------------------------------------W-----------NTR--------------------D----
--------D--V------SFL----G-VA---------------------------------------------AAG-T----L--FDKN-------GS-
------------------P---------K--P-----AAFE-VA-ARLNRFANGG-AELCATALGT--------------------------------GS
C----RVS--------------------------------------------------------------------------------------------
----------------------------------------------------------------------------------------------------
----------------------------------------------------------------------------------------------------
----------------------------------------------------------------------------------------------------
----------------------------------------------------------------------------------------------------
----------------------------------------------------------------------------------------------------
-----------------------------------------------------------------
>PC_07Y9IV
----------------------------------------------------------------------------------------------------
----------------------------------------------------------------------------------------------------
----------------------------------------------------------------------------------------------------
----------------------------------------------------------------------------------------------------
----------------------------------------------------------M--F---KSFVVVSVLAA-P-AL--------CQTAV------
-----SLLIDFAGYQNS------------------------GTLNLRS--TLQAVATRK----------------G--QPF-LFGSTYDT----------
------------------YDA--DAS-------FSQN----VFSTYF-N-HV---------VA-----------------E----N------G----C-K
----------------------------WD-----------------A------TEP-T------------------------------RG---------
--TADL------------TEC-LAVQSY--A--TTN-------------------------------------GA-T----FRG--------HN------
-----------------TFWHS------------------------------------Q------TPSWLP-----------------------GSIT--
--ASD---------LVNNVIP----------------------QHVQQ-----TIQ------------------GVG-A--S-V----------------
----------------------------------TS-WD------------------V-VNEVVG------------------------------DGVSN
-G--M---------------SALQCVQNKK-------------------DWPTQTADGS-----NTALVT--DL-SFIHAAFTTALKY------AAS---
-----------------TT-----RLA----------------------------------------------------------I--N--DYN----TG
-GS------------------------------------------D--AKT-A----CV-L--------AV--L------------ADINANA-------
-----------A-------I-P-Y----------------------------NRLAVGFQ-----SHIS-----------T-------------------
-----------------------------TTFVSKAALSATF--AK-LA-ALG--------A-T--A-----------------MIT-ELDISLPSA---
---------------SSGNE--RLQAAIWGD----------------YL-------DACLY-AS-----------------NC-----------------
-----------NE--------FIN------------------------------------W-----------DTR--------------------D----
--------D--V------SWL----G-TA---------------------------------------------QAG-T----L--FDSN-------GN-
------------------P---------K--P-----AAFE-VQ-ARLQRFASGA-PMLCATALGT--------------------------------SS
C----TASG-----------P-------------TS-----------------GT---------------------------------------------
----------------------------------------AS--------ST-GTK--PTTT----------------TV-----------PT-------
-T--------------------------------------------TTVV----STPAP-----------------------------------------
------------T-----------------------SSAPSGG-------ATQAQYGQ---CGGI------------------GW-T-----G---PT--
----VCA-S--------PFTCK---VSNA------------------------------------------------------YYSQCL-----------
----------------------------------------------------------------------------------------------------
-----------------------------------------------------------------
>PC_07XTQF
----------------------------------------------------------------------------------------------------
----------------------------------------------------------------------------------------------------
----------------------------------------------------------------------------------------------------
----------------------------------------------------------------------------------------------------
----------------------------------------------------------M--F---KSFVVLSVLAA-P-AL--------CQTAV------
-----SLLVDFDGYQKS------------------------GTLNLRS--TLQSVSTRK----------------G--QPF-MFGSTYDT----------
------------------YES--NQS-------FSSS----VFSTFF-N-HV---------VA-----------------E----N------G----C-K
----------------------------WD-----------------A------TEP-S------------------------------RG---------
--TPDL------------GEC-QAVQSF--A--SKN-------------------------------------GA-S----FRG--------HN------
-----------------TFWHS------------------------------------Q------TPSWLP-----------------------GGIS--
--ASD---------LVNNVIP----------------------QHVQQ-----TIQ------------------GMG-S--S-V----------------
----------------------------------TS-WD------------------V-VNEIVG------------------------------DGVSN
-G--M---------------SALQCVQNKK-------------------VWPTQTSDGS-----STTLVT--DL-SFVHAAFTTALKY------AGS---
-----------------NT-----RLA----------------------------------------------------------I--N--DYN----TG
-GN------------------------------------------D--AKT-A----CV-L--------AV--L------------ADINANA-------
-----------G-------I-P-Y----------------------------NRLAVGFQ-----SHIS-----------A-------------------
-----------------------------TGFTSKSALSATF--AK-LA-QLG--------A-T--A-----------------MIT-ELDISLPSA---
---------------SSGYE--RLQAAIWGD----------------YL-------DACLY-AS-----------------NC-----------------
-----------NE--------FIN------------------------------------W-----------DPR--------------------D----
--------D--M------SWL----G-TS---------------------------------------------AAG-T----L--FDSS-------GN-
------------------P---------K--I-----AAYE-VQ-ARLQRFAAGE-PMLCATAQGT--------------------------------GS
C----MASG-----------P-------------SG-----------------ST---------------------------------------------
----------------------------------------SS----------------SPTS---------------TTT-----------KP-------
-S-----------------------------------------------S----TSAPP-----------------------------------------
------------T-----------------------SSSPASG-------ATQAHYGQ---CGGI------------------GW-T-----G---PT--
----VCA-S--------PYTCQ---VSNP------------------------------------------------------YYSQCL-----------
----------------------------------------------------------------------------------------------------
-----------------------------------------------------------------
>PC_01981T
----------------------------------------------------------------------------------------------------
----------------------------------------------------------------------------------------------------
----------------------------------------------------------------------------------------------------
----------------------------------------------------------------------------------------------------
-----------------------------------------------------M---FK--L---QALVVLSVLAA-P-VL--------SQPAV------
-----SLLIDFAGYQST------------------------GSLNLRS--TLQQVAARK----------------G--STF-HFGSTYDT----------
------------------YDS--DAS-------FLSS----VFSTYF-N-HV---------VA-----------------E----N------G----C-K
----------------------------WD-----------------A------TEP-T------------------------------RG---------
--TSDL------------TEC-QAVQSF--A--TKN-------------------------------------GA-T----FRG--------HN------
-----------------TFWHS------------------------------------Q------TPSWLP-----------------------GSIT--
--ASD---------LVNNVIP----------------------QHVQQ-----EIQ------------------GMG-T--S-V----------------
----------------------------------TS-WD------------------V-VNEIVG------------------------------DGVSN
-G--M---------------SALQCVQNKK-------------------VWPTQTSDGS-----STTLVT--DL-SFVHAAFTTALKY------AGN---
-----------------DT-----RLA----------------------------------------------------------I--N--DYN----TG
-GS------------------------------------------D--AKT-A----CV-L--------AV--L------------ADINANA-------
-----------G-------I-P-Y----------------------------NRLAVGFQ-----SHIS-----------T-------------------
-----------------------------SSFISKSALSATF--AK-LA-ALG--------A-T--A-----------------MIT-ELDIQLPSG---
---------------TSAYE--RYQAAIWGD----------------YL-------DACLY-AS-----------------NC-----------------
-----------NE--------FIN------------------------------------W-----------DAR--------------------D----
--------D--L------SWL----G-TS---------------------------------------------AAG-T----L--FDSS-------GN-
------------------P---------K--P-----AAYE-VA-ARLQRYASGA-PELCATALGT--------------------------------SQ
C----MASG-----------P-------------SG-----------------TT---------------------------------------------
----------------------------------------TP--------TGTPTG--TPT---------------------------------------
-T--------------------------------------------TPTT----VKPTT-----------------------------------------
------------T-----------------------PTPTPSG-------CASALWGQ---CGGQ------------------GW-T-----G---CT--
----SCA-A--------GSTCT---FSNP------------------------------------------------------YYSQCLPA---------
----------------------------------------------------------------------------------------------------
-----------------------------------------------------------------
>PC_033J6Q
----------------------------------------------------------------------------------------------------
----------------------------------------------------------------------------------------------------
----------------------------------------------------------------------------------------------------
----------------------------------------------------------------------------------------------------
----------------------------------------------------------M--F---KSFVVVSVLAA-P-AL--------CQTAV------
-----SLLVDFAGYQSS------------------------GTLNLRS--TLKSVAEKK----------------G---EF-YFGSTYDT----------
------------------YDA--DAS-------FNQN----VFSTFF-N-HV---------VA-----------------E----N------G----C-K
----------------------------WD-----------------A------TEP-S------------------------------RG---------
--TSDL------------TEC-LAVQSY--A--TTN-------------------------------------GA-T----FRG--------HN------
-----------------TFWHS------------------------------------Q------TPTWLP-----------------------GSIT--
--ASD---------LVTNVIP----------------------QHVQQ-----EIQ------------------GMG-A--S-V----------------
----------------------------------TS-WD------------------V-VNEIVG------------------------------DGVSN
-G--M---------------TALQCVQNKK-------------------DWPTQTADGS-----NTALVT--DL-SFVHAAFTTALQY------AGP---
-----------------NT-----RLA----------------------------------------------------------I--N--DYN----TG
-GS------------------------------------------D--AKT-A----CV-L--------AV--L------------ADINANA-------
-----------A-------I-P-Y----------------------------NRLAVGFQ-----SHIS-----------P-------------------
-----------------------------TTFVSKAALTATF--AK-LA-ALG--------A-T--A-----------------MIT-ELDIALPSG---
---------------TTAYE--RLQAAIWGD----------------YL-------DACLY-SS-----------------SC-----------------
-----------VE--------FIN------------------------------------W-----------DTR--------------------D----
--------D--L------SWL----G-TS---------------------------------------------EAG-T----L--FDSN-------GN-
------------------P---------K--V-----AAFE-VQ-ARLQRFLSGA-PMLCATALGT--------------------------------SS
C----MASG-----------P-------------TT-----------------TS---------------------------------------------
----------------------------------------AG--------ST-PTT--TPTT---------------TTT-----------IP-------
-T--------------------------------------------TTTV----APPPP-----------------------------------------
------------T-----------------------TTTAPTG-------ATAAHWGQ---CGGI------------------GW-T-----G---PT--
----VCA-S--------PFTCQ---VSNA------------------------------------------------------YYSQCL-----------
----------------------------------------------------------------------------------------------------
-----------------------------------------------------------------
>PC_07Y764
----------------------------------------------------------------------------------------------------
---------------------------------MYKT-AL----------LGLLA----------------------------SSPVS------------
----------------------------------------------------------------------------------------------------
----------------------------------------------------------------------------------------------------
----------------------------------------------------------------------------------------------------
-------------------------------------------------AQLNSLAQAA-------------------GLQ-YFGTTVDN--GY-----L
-------------------S---DEAY----KA---LAD---DSEEF-G-QL---------VP-----------------E----N------G----Q--
---------------------------KWD-----------------S------TEP-T------------------------------QG---------
--KFAY------------EKA-DVVPDL--A--KKNGQ---------------I---------------------------LRC--------HA------
-----------------LTWHS------------------------------------Q------LPSWV--------------------------SSGS
FSAEE----------LQTIIE----------------------AHISN-----VVG------------------HYK---GD-CY---------------
-----------------------------------A-WD------------------V-VNEAIV------------------------------DDG--
----------------------------------EWR------D--S--VF---------YQT------L--GT-DYLAISFNAAR-K------ADP---
----------------D-A-----K---------------------------------------------------------LY-Y--N--DYN----L-
-----------------------------------------ENN-G--AKT-E----RA-IE--------L--V------------KTVQK---------
----------AG-------A-P-I------------------------------DGVGFQ-----GHLI-----------VGQ--TPS------------
--------------------------------R--SELATVL--KR-FT-A--L-D-----V-E--V-----------------AYT-EVDIRHASV---
---PAS----------EAAL--KTQGDDFAN----------------VV-------GSCLDV-E-----------------GC-----------------
-----------VG--------VTI------------------------------------W-----------GIS--------------------D----
--------K--Y------SWV----P-DT------------------------------F-----------SGAGEA-L----I--YND-----------
---------------QYEK---------K--P-----AWTS-IS-SLLAAAATGSSGKATS-----------------------------------VAAT
VEATSVAAT----------VESV--APVMT--------------------LETRTK----------PTVS----ISEV---VPAPEPTSLVVTPFLNNTA
IQTTLQTRTSAAAAPIISDV--DD---DYE----------------------------------------------------------------------
-----------------------DDEDCEEEEEDELPEPFPPT-----PSPATAPSPPTAPSPSTAKP-----PSSSLPP--------------P-----
----------------------------------------------------------------------------------------------------
----------------------------------------------------------------------------------------------------
----------------------------------------------------------------------------------------------------
-----------------------------------------------------------------
>PC_00023K
----------------------------------------------------------------------------------------------------
---------------------------------MYKS-AL---------L-GLLA----------------------S-----SS-VS------------
----------------------------------------------------------------------------------------------------
----------------------------------------------------------------------------------------------------
----------------------------------------------------------------------------------------------------
-------------------------------------------------AQLHSLALDA-------------------GLL-YFGTTVDN--GY-----T
-------------------S---DEPY----MA---IAN---DAAEF-G-QL---------VP-----------------E----N------G----Q--
---------------------------KWD-----------------A------TEP-S------------------------------RD---------
--AFTY------------AKA-DVVPAL--A--KANGQ---------------I---------------------------LRC--------HA------
-----------------LTWHS------------------------------------Q------LPAWV------------------------SS--GG
FSSAE----------LQAVIE----------------------AHIAN-----VVG------------------HFK---GD-CY---------------
-----------------------------------A-WD------------------V-VNEAVA------------------------------DDG--
----------------------------------SWR------S--S--VF---------YET------M--GT-DFLAVSFNAAR-E------ADP---
----------------D-A-----K---------------------------------------------------------LY-Y--N--DYN----L-
-----------------------------------------EYN-G--AKT-D----RA-VE--------V--V------------QILQD---------
----------AG-------A-P-I------------------------------DGVGFQ-----GHLM-----------VGS--TPS------------
--------------------------------R--ASLATAL--ER-FT-A--L-G-----V-E--V-----------------AYT-ELDIRHAAV---
---PAS----------DAAA--VTQANDFAN----------------VV-------GSCLDVA------------------GC-----------------
-----------VG--------VTV------------------------------------W-----------GFT--------------------D----
--------K--Y------SWI----P-DT------------------------------F-----------SGAGEA-C----I--YDA-----------
---------------DLNK---------K--P-----AWTS-IS-SLLAAAATGSATAGTTV------LATT--AEST-----PS---ASA-----A-TS
SEAVSSA---------AP-ETTPASTPTFSTV--VSSQ-E--AVS-SSSS----------IRTAFTPIFTPSANASVPAT-TFQTRTASTSLTGGFNFSS
PHTTFQTRTTA-VAPV--SIASSEPA----------------------------------------AQYPTLSLPAGN----------------------
--------------------------------------------------------------------------QTAIAATTVAAISSAASTRVPVIRH-
--STTAYS-APWSNGTFSTAVANLPSGTGSLPAPTETDDEDDDEDCYEEEELVAHYYQ---CGGK------------------NY-D-----G---PT--
----ECE-E--------PYVCEAM--N-------------------------------------------------------EYYSQCVASQ--------
----------------------------------------------------------------------------------------------------
-----------------------------------------------------------------
>PC_03FX5B
----------------------------------------------------------------------------------------------------
---------------------------------MYKT-AL----------LGLLA----------------------------SSPVS------------
----------------------------------------------------------------------------------------------------
----------------------------------------------------------------------------------------------------
----------------------------------------------------------------------------------------------------
-------------------------------------------------AQLNSLAQAA-------------------GLQ-YFGTTVDN--GY-----L
-------------------S---DEAY----KA---IAD---DTEEF-G-QL---------VP-----------------E----N------G----Q--
---------------------------KWD-----------------S------TEP-T------------------------------KG---------
--TFSY------------EKA-DVVPDL--A--KKNGQ---------------I---------------------------LRC--------HA------
-----------------LTWHS------------------------------------Q------LPSWV--------------------------SGGS
FSKEE----------LTSIIE----------------------AHISN-----VVG------------------HYK---GD-CY---------------
-----------------------------------A-WD------------------V-VNEAIG------------------------------DDG--
----------------------------------NWR------D--S--VF---------YQT------L--GT-DYLAISFNAAR-K------ADP---
----------------D-A-----K---------------------------------------------------------LY-Y--N--DYN----L-
-----------------------------------------EGN-G--AKT-E----RA-LE--------L--V------------KIVQD---------
----------AG-------A-P-I------------------------------DGVGFQ-----GHLI-----------VGQ--TPS------------
--------------------------------R--ANLATVL--KR-FT-A--L-N-----I-E--V-----------------AYT-ELDIRHASI---
---PAS----------ESAL--KTQGDDFAN----------------VV-------GSCLDA-E-----------------GC-----------------
-----------VG--------VTI------------------------------------W-----------GVS--------------------D----
--------K--Y------SWV----P-NT------------------------------F-----------SGAGEA-L----I--YND-----------
---------------QYEK---------K--P-----AWTS-IS-SLLAAAATGSSGKA-----------------------------------------
STATSVAPV----------VETS--APATT--------------------LETRTK----------PAVS----ISEA---APAPEPTSLIVTPFLNNTA
TQTTLEIRTSAAA-PIASEDQ-------------------------------------------------------------------------------
-----------------------DDEDCDD---EEQPEPFPTY-----AVPGNSTTPINGTVP-------------------------------------
----------------------------------------------------------------------------------------------------
----------------------------------------------------------------------------------------------------
----------------------------------------------------------------------------------------------------
-----------------------------------------------------------------
>PC_00PAQY
----------------------------------------------------------------------------------------------------
---------------------------------MHKS-AL----------LGLLA----------------------------SSPVS------------
----------------------------------------------------------------------------------------------------
----------------------------------------------------------------------------------------------------
----------------------------------------------------------------------------------------------------
-------------------------------------------------AQLHSLAQAA-------------------GLK-YFGSAVDN--GY-----L
-------------------S---DAAY----AK---LAN---NVEEF-G-QL---------VP-----------------E----N------G----Q--
---------------------------KWE-----------------T------VEP-T------------------------------RD---------
--QFTY------------TTA-DVVPDL--A--KKNKQ---------------I---------------------------LRC--------HA------
-----------------LTWHS------------------------------------Q------LPSWV--------------------------EAGK
FSKSE----------LTEIIE----------------------AHIAN-----VVE------------------HYK---GD-CY---------------
-----------------------------------A-WD------------------V-VNEAID------------------------------DSG--
----------------------------------EWR------D--S--VF---------YQT------L--GT-DFLAISFNAAK-K------ADP---
----------------D-A-----K---------------------------------------------------------LY-Y--N--DYN----L-
-----------------------------------------EQN-G--KKT-D----RA-VE--------I--V------------EILQK---------
----------AG-------A-P-I------------------------------DGVGFQ-----GHLI-----------VGQ--SPS------------
--------------------------------R--SEMATVF--ER-FT-A--L-N-----V-E--V-----------------AFT-ELDIRHSAV---
---PAS----------AAAL--AKQGDEYAN----------------MV-------GACLDV-K-----------------GC-----------------
-----------VG--------VTV------------------------------------W-----------GIT--------------------D----
--------K--Y------SWI----P-DV------------------------------F-----------KGTGEA-L----L--YSD-----------
---------------KYEK---------K--P-----AWTS-VS-SLLAAA--ATGAPISST--------------------------------------
-----IVP-------------TAKPTT-----------------------MMTMTK----------PAYT----ETDDCDELPETEEPAYPT-SMKNSSA
PATTMATRTAL--GPVYTNIDD--------N----DDDCE----------------------DETEAPFPTYIIPTNGTSTLASKAPVYDD-DEDF----
DD------------DSAPPPIYDEDEDCEDDASAPVE------------------------KEDDDG-EEDGDFEP------------------------
----------------------------------------------------------------------------------------------------
----------------------------------------------------------------------------------------------------
----------------------------------------------------------------------------------------------------
-----------------------------------------------------------------
>PC_01TJ10
----------------------------------------------------------------------------------------------------
---------------------------------MHKS-AL----------IGLLA----------------------------SSPVS------------
----------------------------------------------------------------------------------------------------
----------------------------------------------------------------------------------------------------
----------------------------------------------------------------------------------------------------
-------------------------------------------------AQLHSLAQAA-------------------GLK-YFGSAVDN--GY-----L
-------------------S---DSAY----AK---LAN---NVEEF-G-QL---------VP-----------------E----N------G----Q--
---------------------------KWE-----------------T------VEP-T------------------------------RD---------
--QFTY------------KTA-DVVPDL--A--KKNSQ---------------I---------------------------LRC--------HA------
-----------------LTWHS------------------------------------Q------LPTWV------------------------VVSAGK
FSASE----------LTEIIE----------------------AHIAN-----VVE------------------HYK---GD-CY---------------
-----------------------------------A-WD------------------V-VNEAID------------------------------DSG--
----------------------------------EWR------D--S--VF---------YQT------L--GT-DYLAISFNAAK-K------ADP---
----------------K-A-----K---------------------------------------------------------LY-Y--N--DYN----L-
-----------------------------------------EQN-G--KKT-D----RA-VE--------I--V------------EILQK---------
----------AG-------A-P-I------------------------------DGVGFQ-----GHLI-----------VGE--TPS------------
--------------------------------R--SELTTVL--ER-FT-S--L-D-----V-E--V-----------------AFT-ELDIRHSAV---
---PAS----------AAEL--KKQGDEYVN----------------VV-------GACLDV-K-----------------GC-----------------
-----------VG--------VTV------------------------------------W-----------GIT--------------------D----
--------K--Y------SWI----P-GV------------------------------F-----------EGTGEA-L----L--YTD-----------
---------------EYEK---------K--P-----AWTS-VS-SLLAAA--ATGAPVTST--------------------------------------
-----VAPV----------VTTAAPTT-----------------------MLTRTK----------PVYT-------DCDDIPETDEPVYPSTSMANNSV
PTTDMGTRTAL--GPVYTNVDD--------N----DDDCA----------------------SE-EAPFPTYVIPTNGTETLPTKAPVYDG-DDDC----
EE------------DGSSP--------------VP--------------------------AESDDC--EDGDFEPTAVAISTAAAAASAPTRAPVVR-T
----TSAYTYKWNTET---RP----------SYQVPSGTAPAGPIGTGNAGLVKHYYQ---CGGK------------------NY-N-----G---PT--
----ECE-K--------PYKCVEHN---------------------------------------------------------PYYHQCVEA---------
----------------------------------------------------------------------------------------------------
-----------------------------------------------------------------
>PC_04NCE6
----------------------------------------------------------------------------------------------------
---------------------------------MHKS-AL----------IGLLA----------------------------SSPVS------------
----------------------------------------------------------------------------------------------------
----------------------------------------------------------------------------------------------------
----------------------------------------------------------------------------------------------------
-------------------------------------------------AQLHSLAQAA-------------------GLK-YFGSAVDN--GY-----L
-------------------S---DSAY----AK---LAN---NVEEF-G-QL---------VP-----------------E----N------G----Q--
---------------------------KWE-----------------T------VEP-T------------------------------RD---------
--QFTY------------KTA-DVVPDL--A--KKNGQ---------------I---------------------------LRC--------HA------
-----------------LTWHS------------------------------------Q------LPTWV--------------------------SAGK
FSASE----------LTEIIE----------------------AHIAN-----VVE------------------HYK---GD-CY---------------
-----------------------------------A-WD------------------V-VNEAID------------------------------DSG--
----------------------------------EWR------D--S--VF---------YQT------L--GT-DYLAISFNAAK-K------ADP---
----------------K-A-----K---------------------------------------------------------LY-Y--N--DYN----L-
-----------------------------------------EQN-G--KKT-D----RA-VE--------I--V------------EILQK---------
----------AG-------A-P-I------------------------------DGVGFQ-----GHLI-----------VGE--TPS------------
--------------------------------R--SELTTVL--ER-FT-S--L-D-----V-E--V-----------------AFT-ELDIRHSAV---
---PAS----------AAEL--KKQGDEYVN----------------VV-------GACLDV-K-----------------GC-----------------
-----------VG--------VTV------------------------------------W-----------GIT--------------------D----
--------K--Y------SWI----P-GV------------------------------F-----------AGTGEA-L----L--YTD-----------
---------------EYEK---------K--P-----AWTS-VS-SLLAAA--ATGAPVTST--------------------------------------
-----VAPV----------VTTAAPTT-----------------------MLTRTK----------PVYT-------DCDDIPETDEPVYPSTSMANNSV
PTTDMGTRTAL--GPVYTNVDD--------N----DDDCA----------------------SE-EAPFPTYVIPTNGTETLPTTGPRLRW-RR------
----------------------------------------------------------------------------------------------------
----------------------------------------------------------------------------------------------------
----------------------------------------------------------------------------------------------------
----------------------------------------------------------------------------------------------------
-----------------------------------------------------------------
>PC_04N4O5
----------------------------------------------------------------------------------------------------
---------------------------------MHKS-AL----------IGLLA----------------------------SSPVS------------
----------------------------------------------------------------------------------------------------
----------------------------------------------------------------------------------------------------
----------------------------------------------------------------------------------------------------
-------------------------------------------------AQLHSLAQAA-------------------GLK-YFGSAVDN--GY-----L
-------------------S---DSAY----AK---LAN---NVEEF-G-QL---------VP-----------------E----N------G----Q--
---------------------------KWE-----------------T------VEP-T------------------------------RD---------
--QFTY------------KTA-DVVPDL--A--KKNGQ---------------I---------------------------LRC--------HA------
-----------------LTWHS------------------------------------Q------LPTWV--------------------------SAGK
FSASE----------LTEIIE----------------------AHIAN-----VVE------------------HYK---GD-CY---------------
-----------------------------------A-WD------------------V-VNEAID------------------------------DSG--
----------------------------------EWR------D--S--VF---------YQT------L--GT-DYLAISFNAAK-K------ADP---
----------------K-A-----K---------------------------------------------------------LY-Y--N--DYN----L-
-----------------------------------------EQN-G--KKT-D----RA-VE--------I--V------------EILQK---------
----------AG-------A-P-I------------------------------DGVGFQ-----GHLI-----------VGE--TPS------------
--------------------------------R--SELTTVL--ER-FT-S--L-D-----V-E--V-----------------AFT-ELDIRHSAV---
---PAS----------AAEL--KKQGDEYVN----------------VV-------GACLDV-K-----------------GC-----------------
-----------VG--------VTV------------------------------------W-----------GIT--------------------D----
--------K--Y------SWI----P-GV------------------------------F-----------AGTGEA-L----L--YTD-----------
---------------EYEK---------K--P-----AWTS-VS-SLLAAA--ATGAPVTST--------------------------------------
-----VAPV----------VTTAAPTT-----------------------MLTRTK----------PVYT-------DCDDIPETDEPVYPSTSMANNSV
PTTDMGTRTAL--GPVYTNVDD--------N----DDDCA----------------------SE-EAPFPTYVIPTNGTER-------------------
----------------------------------------------------------------------------------------------------
----------------------------------------------------------------------------------------------------
----------------------------------------------------------------------------------------------------
----------------------------------------------------------------------------------------------------
-----------------------------------------------------------------
>PC_08KH6C
----------------------------------------------------------------------------------------------------
---------------------------------MKFNTILL---LS----T-------------------------------------------------
---------------------------------------------------------------------------------L-SAAALARP----SKNTC
WSEK-FNIPCCKSTK-KVVR-----------TTYDGKWGKE-NGEWCGLGN-----KSTRP---------------------------------------
---------------------------------------------------------------------------------------KDDVPPT------
----------------------PPPVIDLDSVVD-----PAADCDISD-VITGESLAKE----------------A---PF-RFGVGFNGGAV---SSS-
-----------------------TT--------SSKVMRE-LVKYQF-N-SF---------TY-----------------S----N------L----M-K
PVF-----------VL----------DQAG-----------------C------QKN------------------------------FKNGS-------K
DIAINF------------APF-VDGLDY--A--QKN-------------------------------------GL-H----IRG--------HV------
-----------------LLW------------------------------------HKQ------FPDWFF-----------------------REEFDD
AK--E--YVS-----KEV----------------IYERLDNYIKQYLG-----FVN------------------FNYPG--V-V----------------
----------------------------------DV-WD------------------V-VNEAVE------------------------------VL-EG
KYDNST--G---WYT-----------------RTIT--YE-GDR----NIW---------Y------DFL--GP-DYVVNTFRIARKY------ALP---
-----------------NV-----KLV----------------------------------------------------------Y--N--DYD----TF
-AQKPH------------------------------------------DKT-Q----AI-I--------DL--M------------HILQKE--------
-------------------D-L-V------------------------------DALGMQ-----SYIQ-----------PVN---PP------------
------------------------------FEENVANYDKAL--QR-F-TKEG--------F-E--I-----------------QIT-EFTVYKAEV---
----------------EDWL--DVQVYQYGK----------------IM-------ETIMKNYK-----------------NG-----------------
-------A-NITS--------VTV------------------------------------F-----------GLQ--------------------D----
--------G--Y------RFY----E-S--------------------------------------------DSTKT-R----L--FDHD-------LQ-
------------------K---------K--P-----TYHA-IM-DVLKAYNAEV-NGDDN---NSD--------EEVDA--------------------
--------------------D----I--D-DV--EDSADD---NS----DE-------------------------------------------------
----------------------E-----------------------------------------------------------------------------
----------------------------------------------------------------------------------------------------
----------------------------------------------------------------------------------------------------
----------------------------------------------------------------------------------------------------
----------------------------------------------------------------------------------------------------
-----------------------------------------------------------------
>PC_05646G
----------------------------------------------------------------------------------------------------
---------------------------------MKFNTVLL---LS----T-------------------------------------------------
---------------------------------------------------------------------------------L-SVVAFAKP----TKNTC
WSER-FNIPCCKSTK-KVVR-----------KTYDGIWGKE-NGEWCGLGK-----KSTRP---------------------------------------
---------------------------------------------------------------------------------------KKDIPPS------
----------------------PPALLDLDSVVD-----PAAECDISD-VTSGDSLAKE----------------A---PF-RFGVGFNGGAV---NTS-
-----------------------TA--------SSKAMRE-VVKYQF-N-SF---------TY-----------------S----N------L----M-K
PLF-----------VL----------DQEG-----------------C------KKN------------------------------YKKGK-------K
DIAINF------------TPF-VDGLDF--A--QKN-------------------------------------GL-H----VRG--------HV------
-----------------LLW------------------------------------HKQ------FPDWFF-----------------------REGFDD
EK--K--YVS-----KKV----------------IYERLENYIKQYLG-----FVN------------------YNYPG--V-V----------------
----------------------------------DA-WD------------------V-VNEAVE------------------------------VL-EG
KFDNST--G---WYT-----------------RTTT--YE-GDR----NIW---------Y------DFL--GP-DYVVNTFRIARKY------SLP---
-----------------NV-----KLV----------------------------------------------------------Y--N--DYD----TF
-AQQPH------------------------------------------DKT-Q----AI-I--------NL--M------------NILRKE--------
-------------------D-L-V------------------------------DALGMQ-----SYIQ-----------PVN---PP------------
------------------------------FEENVANYDKAL--QR-F-TAEG--------F-E--I-----------------QIT-EFTVYKAEV---
----------------DNWL--EVQVYQYRK----------------MM-------ETIMKNFK-----------------NG-----------------
-------A-NITS--------VTV------------------------------------F-----------GLQ--------------------D----
--------G--Y------RFY----E-S--------------------------------------------DSQKT-R----L--FDHD-------LQ-
------------------K---------K--P-----TYEA-IM-EVLKAYNAEI-EATEHDNESDSDDE-----EVVNA--------------------
--------------------E----I--E-EV--EDSDDD---KS----NE-------------------------------------------------
----------------------------------------------------------------------------------------------------
----------------------------------------------------------------------------------------------------
----------------------------------------------------------------------------------------------------
----------------------------------------------------------------------------------------------------
----------------------------------------------------------------------------------------------------
-----------------------------------------------------------------
>PC_04QMQ1
----------------------------------------------------------------------------------------------------
---------------------------------MKFNSILL---LS----S-------------------------------------------------
---------------------------------------------------------------------------------L-SAVALARP----HDNAC
WSEK-FNIPCCQTTK-EVVR-----------TTYDGIWGME-NGEWCGLGT-----ESTRP---------------------------------------
---------------------------------------------------------------------------------------KDDIPPS------
----------------------PPALLDLDSVVD-----PAADCDISN-VITGDSLAQE----------------A---PF-RFGVGFNGAAV---STS-
-----------------------TT--------SSKVMRE-LVKYQF-N-SF---------SY-----------------S----N------L----M-K
PLF-----------VL----------DQAG-----------------C------QKN------------------------------FKNGS-------N
EIALNF------------TPF-VDGLDY--A--QKN-------------------------------------GL-H----IRG--------HV------
-----------------LVW------------------------------------HKQ------FPDWFF-----------------------REEFDD
AK--E--YVS-----EEV----------------IYERLENYIKQYLG-----FVN------------------YNYPG--V-V----------------
----------------------------------DV-WD------------------V-VNEAVE------------------------------VL-EG
KFDNST--G---WYT-----------------RTIT--YE-GDR----NIW---------Y------DFV--GP-DYVVKTFRIARKY------ALP---
-----------------NV-----KLV----------------------------------------------------------Y--N--DYD----TF
-AQQPH------------------------------------------DKT-Q----AI-I--------DL--M------------HILQKE--------
-------------------D-L-V------------------------------DALGMQ-----SYIQ-----------PID---PP------------
------------------------------FEENVANYDKAL--QR-F-AAEG--------F-E--I-----------------QIT-EFTIYATNG---
----------------EDWL--ETQVYQYRK----------------MM-------ETIMKNYK-----------------NG-----------------
-------A-NITS--------VTV------------------------------------F-----------GLQ--------------------D----
--------G--Y------RFY----E-S--------------------------------------------DSTKT-R----L--FDHE-------LQ-
------------------K---------K--P-----TYEA-IM-EVLKAYNAEV-NDESN---IESDEE-----ISVDA--------------------
--------------------D----V--D-VA--EDSADD---DS----DE-------------------------------------------------
----------------------E-----------------------------------------------------------------------------
----------------------------------------------------------------------------------------------------
----------------------------------------------------------------------------------------------------
----------------------------------------------------------------------------------------------------
----------------------------------------------------------------------------------------------------
-----------------------------------------------------------------
>PC_072L8X
----------------------------------------------------------------------------------------------------
---------------------------------MRIQTLLS---VL---SV-------------------------------------------------
---------------------------------------------------------------------------------L--TVASARP----STDKC
WSKK-FGIECCKQTK-EVVR-----------ETYDGLWGKE-NGEWCGLGD-----KSTRP---------------------------------------
---------------------------------------------------------------------------------------EDDIPPA------
----------------------PPALTNLDEVND-----PAAVCDVTD-VTTGESLAEE----------------A---PF-RFGVGLNGASI---ENS-
-----------------------TV--------SSKTMRE-VIKHQF-N-SV---------TY-----------------S----N------L----M-K
SLF-----------IL----------NQEG-----------------S------IKN------------------------------LKEGK-------Q
DPALDF------------SGI-VDGLDF--C--QKN-------------------------------------GI-H----MRG--------HV------
-----------------LVW------------------------------------HNQ------VPRWFF-----------------------TKDYSE
DG--E--FVD-----PET----------------MEYRLDSFIRQYLG-----FVQ------------------YYYPG--V-V----------------
----------------------------------DV-WD------------------V-VNEAVE------------------------------VV-GE
QYDNST--G---WYT-----------------RTLY--DE-VKP----NMW---------Y------DMF--GP-DYVVKTFRIARKY------ALP---
-----------------NV-----KLV----------------------------------------------------------Y--N--DYC----TY
-VTKPI------------------------------------------SKR-D----AI-V--------KL--L------------GILQKE--------
-------------------D-L-V------------------------------DAIGMQ-----SYIN-----------PE------------------
--------------------------------EDVNDHLAAI--EV-Y-QQTG--------L-E--I-----------------QIT-ELTIRVKNT---
----------------DDWE--EYNIQQYSQ----------------LF-------EGIMKYVR-----------------KG-----------------
-------Y-NIGS--------VTV------------------------------------F-----------GLQ--------------------D----
--------G--Y------RFY----E-N--------------------------------------------DSTKT-R----L--FDHD-------LQ-
------------------K---------K--K-----VYRA-IM-DIIKASNDMS-DEEEAEVVD----------ESTAD--------------------
------VEE-------------------------EDSYSD---NE-------------------------------------------------------
----------------------------------------------------------------------------------------------------
----------------------------------------------------------------------------------------------------
----------------------------------------------------------------------------------------------------
----------------------------------------------------------------------------------------------------
----------------------------------------------------------------------------------------------------
-----------------------------------------------------------------
>PC_00WI8I
----------------------------------------------------------------------------------------------------
---------------------------------MRIQFLLY---TL---SV-------------------------------------------------
---------------------------------------------------------------------------------L--AVVSAKKS--NDNDKC
WSKK-FGIECCKHTK-TVVR-----------KTYDGPWGKE-NGKWCGIGK-----KSTRP---------------------------------------
---------------------------------------------------------------------------------------KNDVPPP------
----------------------PPPLTDLSKIDD-----PAAVCDVTD-AITGESLAKA----------------A---PF-RFGVGLNGGAI---ENS-
-----------------------TT--------SSKTMRE-VIKHQF-N-SV---------TY-----------------S----N------L----M-K
AVF-----------VL----------NQEG-----------------S------IKN------------------------------LKKGK-------Q
DPVLDF------------STF-VDGLDF--C--QKN-------------------------------------GI-H----MRG--------HV------
-----------------LVW------------------------------------HNQ------APRWFF-----------------------TKNYEE
DG--E--YVD-----AKT----------------MEYRLESYIKQYLS-----FVQ------------------FNYPG--V-V----------------
----------------------------------DV-WD------------------V-VNEAIE------------------------------VV-DN
QYDKST--G---WYT-----------------RTLY--GN-NSP----NMW---------Y------DIF--GP-DYVVKTFRIARKY------ALP---
-----------------NV-----KLV----------------------------------------------------------Y--N--DYS----TF
-VTKPV------------------------------------------SKR-D----AI-I--------KL--L------------GILKKE--------
-------------------D-L-V------------------------------DAIGMQ-----SYIN-----------PD------------------
--------------------------------EDINEYLAAV--DE-Y-QKTG--------L-E--I-----------------QIT-ELTIRVKST---
----------------DDWE--EYNIQQYSQ----------------LF-------EGLMKRVK-----------------KG-----------------
-------Y-NIGS--------VTV------------------------------------F-----------GLQ--------------------D----
--------G--Y------RFY----E-N--------------------------------------------DTQKF-R----L--FDHD-------LK-
------------------K---------K--K-----VYHA-IM-KILKGESATD-SEDGEDVED----------VVESD-------------------A
E----AVEA-----------D----ADAV-DG--EDSADD---VK----EL-------------------------------------------------
----------------------------------------------------------------------------------------------------
----------------------------------------------------------------------------------------------------
----------------------------------------------------------------------------------------------------
----------------------------------------------------------------------------------------------------
----------------------------------------------------------------------------------------------------
-----------------------------------------------------------------
>PC_03HEN4
----------------------------------------------------------------------------------------------------
---------------------------------MRISYILL---S----SI-------------------------------------------------
-----------------------------------------------------------------------------------LSSVFARPRINEYNGTC
WSEE-FNIPCCQNSDTLILR-----------TTYDGIWGME-NGEWCGIGN-----RNIRP---------------------------------------
---------------------------------------------------------------------------------------IDDFPPS------
----------------------PPPIFDIETFDD-----PAAECDISD-SITGDSLAKE----------------A---PF-RFGVGLTGSYF---YSS-
-----------------------TT--------LSKTMRE-LIKYQF-N-SM---------TY-----------------T----N------L----M-K
PSY-----------VL----------DHEA-----------------C------IEN------------------------------AANGI-------E
DVVLNF------------SGI-VDGLDF--A--YKN-------------------------------------GI-H----IRG--------HV------
-----------------LVW------------------------------------HAQ------TPDWFF-----------------------KVGFDS
EN--E--LVD-----PAT----------------FEYRLESYIKQYIS-----FVQ------------------YNYPG--V-V----------------
----------------------------------DV-WD------------------V-VNEAVE------------------------------IENET
LFDAST--G---WNT-----------------RVLT--LD-GNE----NLW---------Y------KIL--GP-DYVIKSFRLARKY------ALP---
-----------------NV-----KLV----------------------------------------------------------Y--N--DYN----TF
-QTYPH------------------------------------------DKT-Q----AI-I--------NL--L------------NILREE--------
-------------------D-L-V------------------------------DAVGMQ-----SYLG-----------VEW---PS------------
------------------------------V----KEYVRGF--ER-F-HEAG--------Y-E--I-----------------QVT-ELTISAPSG---
----------------DDWL--EKQAKQYEE----------------VF-------SKIIECVN-----------------EG-----------------
-------Y-NISS--------VTV------------------------------------F-----------GLQ--------------------D----
--------G--Y------RFY----G-S--------------------------------------------DSTKT-R----L--FDHD-------LQ-
------------------K---------K--P-----NYQA-IM-NILKENNGEV-NNDEINNGDINNEIPNEI----PN----------E-----QETS
--------------------I----I--------I---------------------------------------DNENDD--------------------
--------NE-----I---II--------------------------EEDNAIEVI----TPEPNIT--------EPILPE-------------------
------------------------P-----------------------------------------------TPYESIIP--------------------
------------EIST------------IESVPS--Q-GAVS--NEISDSFIDPSYFT---CDEQ------------------DW-KCKYEKS---CL--
----CIV-Q--------VTKCFVSSR--N------------------------------------------------------DKEKCKQLSIECSKIWT
L---------------------------------------------------------------------------------------------------
-----------------------------------------------------------------
>PC_04J6BM
----------------------------------------------------------------------------------------------------
---------------------------------MKINYILL---S----SL-------------------------------------------------
-----------------------------------------------------------------------------------LSSVFARPRISKYYENC
WSEE-FNIPCCQNSDTLILR-----------TTYDGIWGME-NGEWCGIGN-----RNIRP---------------------------------------
---------------------------------------------------------------------------------------IDDFPPS------
----------------------PPPIFDIETFDD-----PAAECDISD-SITGDSLAKE----------------A---PF-RFGVGLTGSYF---YSS-
-----------------------TT--------LSKTMRE-LIKYQF-N-SM---------TY-----------------T----N------L----M-K
PSY-----------VL----------DHEA-----------------C------IEN------------------------------AANGI-------E
DVVLNF------------SGI-VDGLDF--A--YKN-------------------------------------GI-H----IRG--------HV------
-----------------LVW------------------------------------HAQ------TPDWFF-----------------------KVGFDS
EN--E--LVD-----PAT----------------FEYRLESYIKQYIS-----FVQ------------------YNYPG--V-V----------------
----------------------------------DV-WD------------------V-VNEAVE------------------------------IENET
LFDAST--G---WNT-----------------RVLT--LD-GNE----NLW---------Y------KIL--GP-DYVIKSFRLARKY------ALP---
-----------------NV-----KLV----------------------------------------------------------Y--N--DYN----TF
-QTYPH------------------------------------------DKT-Q----AI-I--------NL--L------------NILREE--------
-------------------D-L-V------------------------------DAVGMQ-----SYLG-----------VEW---PS------------
------------------------------V----KEYVRGF--ER-F-HEAG--------Y-E--I-----------------QVT-ELTISAPSG---
----------------DDWL--EKQAKQYEE----------------VF-------SKIIECVN-----------------EG-----------------
-------Y-NISS--------VTV------------------------------------F-----------GLQ--------------------D----
--------G--Y------RFY----G-S--------------------------------------------DSTKT-R----L--FDHD-------LQ-
------------------K---------K--P-----NYQS-IM-NILKENNGEV-NNDEINNGDINNEIPNEI----PN----------E-----QETS
--------------------I----I--------I---------------------------------------DNENDD--------------------
--------NE-----I---II--------------------------EEDNAIEVI----KPKPTIN--------ELIL---------------------
----------------------------------------------------------------------------------------------------
----------------------------------------------------------------------------------------------------
----------------------------------------------------------------------------------------------------
----------------------------------------------------------------------------------------------------
-----------------------------------------------------------------
>PC_03K04Z
----------------------------------------------------------------------------------------------------
---------------------------------MRINYILL---S----SI-------------------------------------------------
-----------------------------------------------------------------------------------LSSVLAKSKISKYYENC
WSEE-FNIPCCQNSDTLILR-----------TTYDGIWGME-NGEWCGIGN-----RNIRP---------------------------------------
---------------------------------------------------------------------------------------IDDFPPS------
----------------------PPPIFDIETFDD-----PAAECDISD-SITGDSLAKE----------------A---PF-RFGVGLTGSYF---YSS-
-----------------------TT--------LSKTMRE-LIKYQF-N-SM---------TY-----------------T----N------L----M-K
PSY-----------VL----------DHEA-----------------C------IEN------------------------------AANGI-------E
DVVLNF------------SGI-VDGLDF--A--YKN-------------------------------------GI-H----IRG--------HV------
-----------------LVW------------------------------------HAQ------TPDWFF-----------------------KVGFDS
EN--E--LVD-----PAT----------------FEYRLESYIKQYIS-----FVQ------------------YNYPG--V-V----------------
----------------------------------DV-WD------------------V-VNEAVE------------------------------IENET
LFDAST--G---WNT-----------------RVLT--LD-GNE----NLW---------Y------KIL--GP-DYVIKSFRLARKY------ALP---
-----------------NV-----KLV----------------------------------------------------------Y--N--DYN----TF
-QTYPH------------------------------------------DKT-Q----AI-I--------NL--L------------NILREE--------
-------------------D-L-V------------------------------DAVGMQ-----SYLG-----------VEW---PS------------
------------------------------V----KEYVRGF--ER-F-HEAG--------Y-E--I-----------------QVT-ELTISAPSG---
----------------DDWL--EKQAKQYEE----------------VF-------SKIIECVN-----------------EG-----------------
-------Y-NISS--------VTV------------------------------------F-----------GLQ--------------------D----
--------G--Y------RFY----G-S--------------------------------------------DSTKT-R----L--FDHD-------LQ-
------------------K---------K--P-----NYQA-IM-NILKENNGEV-NNDEINNGDINNEIPNEI----PN----------E-----QETS
--------------------N----I--------I---------------------------------------DKDNIL--------------------
--------EE-----I---LN--------------------------EQIAKV-----------------------------------------------
----------------------------------------------------------------------------------------------------
----------------------------------------------------------------------------------------------------
----------------------------------------------------------------------------------------------------
----------------------------------------------------------------------------------------------------
-----------------------------------------------------------------
>PC_056B6I
----------------------------------------------------------------------------------------------------
---------------------------------MRVKYLLL---S----SI-------------------------------------------------
-----------------------------------------------------------------------------------ISTVLARPS-TELNGNC
WSEK-FNIPCCQSTN-IVVR-----------TSYDGIWGKE-NGEWCGLGL-----ESTRP---------------------------------------
---------------------------------------------------------------------------------------VDDIPPS------
----------------------PPAITDIDSIND-----PAADCDISD-SITGDSLAKE----------------A---PF-RFGVGLTGGSS---SSI-
-----------------------TT--------NSKIMRE-LIKYQF-N-SM---------TY-----------------T----N------L----M-K
PSY-----------IL----------DHAG-----------------C------LAN------------------------------AAKGL-------E
DVVLNF------------SGI-VDGLDF--A--YKN-------------------------------------GL-H----IRG--------HV------
-----------------LVW------------------------------------HIQ------TPDWFF-----------------------KVGFDS
NN--E--LVD-----AAT----------------FEYRLESYIKQYIS-----FVQ------------------FNYPG--V-V----------------
----------------------------------DV-WD------------------V-VNEAVE------------------------------IESDN
LFDATT--G---WNT-----------------RVLS--RE-GDE----NLW---------Y------TIL--GP-DYVIKSFRIARKY------ALP---
-----------------NV-----KLV----------------------------------------------------------Y--N--DYN----TC
-QTYPH------------------------------------------DKT-Q----AI-I--------NL--L------------NILRQE--------
-------------------D-L-V------------------------------DAVGMQ-----SYLY-----------QSW---PS------------
------------------------------I----GEYTRAI--ER-F-NEAG--------Y-E--I-----------------QIT-ELTISAFSS---
----------------DDWL--EKQAEQYTN----------------VL-------SKIVQYVN-----------------EG-----------------
-------Y-NISS--------VTV------------------------------------F-----------GLQ--------------------D----
--------G--Y------RFY----A-S--------------------------------------------DSTKT-R----L--FDHD-------LQ-
------------------K---------K--P-----NYQA-IM-NILKENNAKN-----------------EI----PN----------E-----QETP
--------------------N----V--------TTLFEE---NT----NEQETGYI-----------------NYDNEF--------------------
--------DS-----V---FN--------------------------EEETQSF----------------------------------------------
----------------------------------------------------------------------------------------------------
----------------------------------------------------------------------------------------------------
----------------------------------------------------------------------------------------------------
----------------------------------------------------------------------------------------------------
-----------------------------------------------------------------
>PC_08KL9L
----------------------------------------------------------------------------------------------------
-------------------------------------IIIF---II---TFLNIKLIYSECWSEPLGYQCCSI-----DVDPIFSDIDGIWGSENNQWC-
------GIINSP-------------------SNE--------------------NNCEDNNCCNNSKIKISYINNDGYWGVESGSWCKINIDNNNNINNC
WSIE-YGYGCCSTNNTDILY-----------ENDNGSWGTE-NNQWCGIIS-----NSDSI---------------------------------------
---------------------------------------------------------------------------------------DVNSIPE------
----------------------KPSYKEANESTD-----PAKNCNITD-SITGDSLKQY----------------A---PF-RMGVGINGSIR---ETS-
-----------------------TI--------LSKKMND-IIIYQF-N-SV---------TL-----------------T----N------L----M-K
SSF-----------LL----------DKSG-----------------S------QEN------------------------------ISKGI-------K
DPKIKF------------DSA-VDALEF--C--KKN-------------------------------------NI-K----MRG--------HT------
-----------------LVW------------------------------------HNQ------APLWFF-----------------------KENYDE
SK--D--YVN-----SEE----------------MEIRMESYIRQVIQ-----FVQ------------------YYYPD--V-I----------------
----------------------------------DV-WD------------------V-VNEAVE------------------------------IE-SG
DYDDSI--S---WKT-----------------RTKY--NN-GTP----NPW---------Y------VTM--GP-DYVIKAFRFARKY------VAS---
-----------------GV-----KLI----------------------------------------------------------Y--N--DYN----TF
-VS---------------------------------------------AKT-T----AI-I--------NL--L------------KILKTE--------
-------------------N-L-V------------------------------DGIGMQ-----SYLL-----------PSF---PN------------
------------------------------R----NTYASAI--KS-F-SELG--------L-E--V-----------------QIT-ELTISIDDTV--
--SE------------EEMY--EKQAEHYKE----------------VF-------EIYLKAYH-----------------AG-----------------
-------I-NIGS--------VTV------------------------------------F-----------GLQ--------------------D----
--------N--Y------LFY----T-N--------------------------------------------DSTKT-R----L--WDRD-------LQ-
------------------K---------K--K-----NYYS-IM-EILKEYYNKY-N-------------------------------------------
----------------------------------------------------------------------------------------------------
----------------------------------------------------------------------------------------------------
----------------------------------------------------------------------------------------------------
----------------------------------------------------------------------------------------------------
----------------------------------------------------------------------------------------------------
----------------------------------------------------------------------------------------------------
-----------------------------------------------------------------
>PC_016B8S
----------------------------------------------------------------------------------------------------
---------------------------------MKIHRFIT---LL---GVI------------------------------------------------
-------------------------------------------------------------------------------GSL-SIAVSAKNNNKSNQGKC
WSKGLFKIPCCKKTD-VVVR-----------TTYDGEWGQEDNGKWCSLSK-----KSTRP---------------------------------------
---------------------------------------------------------------------------------------VKDVPPE------
----------------------PLHSSIIDSIID-----PAKDCDITS-LVEGDSLAKE----------------A---PF-RFGVGLTGTNL---QVS-
-----------------------TT--------VSEKMRD-IIKHQF-N-SM---------TY-----------------T----N------L----M-K
PLY-----------IL----------DKEG-----------------S------IQN------------------------------IKNGI-------Q
DPKLNF------------TSI-VDGLEF--A--YKN-------------------------------------GI-H----IRG--------HV------
-----------------LIW------------------------------------HTQ------TPDWFF-----------------------NEGYTD
DG--K--KVS-----PEV----------------MESRLDSYIKQYLS-----FVQ------------------FNYPG--V-V----------------
----------------------------------DV-WD------------------V-VNEAIE------------------------------IT-DG
QYDANT--G---WYT-----------------RTML--N--NTP----NPY---------Y------DMF--GP-DYVIKAFRIARKY------ALP---
-----------------NV-----KLV----------------------------------------------------------Y--N--DFN----TF
-QVWPH------------------------------------------NKT-Q----AI-M--------DL--A------------GILQKE--------
-------------------D-L-I------------------------------DGIGLQ-----SYLG-----------VTW---PS------------
------------------------------L----DEYFRGV--ER-L-ATTG--------L-E--L-----------------QIT-ELTITAPDG---
----------------DNWL--EAQAEQYRD----------------FF-------ERLMKHVE-----------------EG-----------------
-------Y-NIGS--------VTV------------------------------------F-----------GLQ--------------------D----
--------G--Y------LFY----A-S--------------------------------------------DSTKT-R----L--LDHD-------LQ-
------------------K---------K--P-----NFEA-IM-SILKSYKKNA-YTEDINTEDTETDTETET----DT----------E-----TETE
--------------------S----E--------NKKIKK---EK----TKKN-------------------------KK--------------------
--------E------K---TK--------------------------KNKNKN-----------------------------------------------
----------------------------------------------------------------------------------------------------
----------------------------------------------------------------------------------------------------
----------------------------------------------------------------------------------------------------
----------------------------------------------------------------------------------------------------
-----------------------------------------------------------------
>PC_0122PU
----------------------------------------------------------------------------------------------------
---------------------------------------------------MNVSVIYSKCWSESLGYKCCSL-----DIEPIFTDNDGIWGMENEQWC-
------GIINKP-------------------SLE--------------------NYCEN-DCCKNSNLKVSY----------SESWCKINFQNKNDIKNC
WSLD-IGYGCCSSNNTDILY-----------NNEDGSWGIE-NGQWCGIVN------SMKI---------------------------------------
---------------------------------------------------------------------------------------DENSIPK------
----------------------KPSYMDAENFDD-----PAKNCNITD-SIIGDSLKQY----------------A---PF-RMGVGINGSLR---KTS-
-----------------------TI--------LSKKMVD-IINHQF-N-SV---------TL-----------------T----N------L----M-K
PSY-----------LL----------DQNG-----------------S------QKN------------------------------IMKGI-------Q
DPSVNF------------QSA-IDTLEY--C--KKN-------------------------------------NI-K----MRG--------HT------
-----------------LVW------------------------------------HTQ------TPSWFF-----------------------KKDYDD
KN--D--YVD-----SEV----------------MELRIESYIKQVMQ-----FVQ------------------YYYPG--V-V----------------
----------------------------------DV-WD------------------V-VNEAVE------------------------------ID-EG
YYDEKV--S---WKT-----------------RTKC--NE--SS----NPW---------Y------ETM--GP-DYVIKAFRFARKY------AAP---
-----------------GV-----KLI----------------------------------------------------------Y--N--DYN----TF
-MS---------------------------------------------EKT-T----AI-I--------NL--L------------KILKEE--------
-------------------N-L-I------------------------------DGIGMQ-----SYLT-----------PTF---PE------------
------------------------------R----STYANAI--KK-F-GELG--------I-E--V-----------------QIT-ELTISIDDKL--
--SE------------EEMY--EKQAEQYKE----------------VF-------EIYLKAYH-----------------NG-----------------
-------I-NIGS--------VTV------------------------------------F-----------GLQ--------------------D----
--------G--Y------LFY----T-N--------------------------------------------DSTKT-R----L--WDKD-------LQ-
------------------K---------K--K-----NYYS-IL-EVLKEYYNKY-N-------------------------------------------
----------------------------------------------------------------------------------------------------
----------------------------------------------------------------------------------------------------
----------------------------------------------------------------------------------------------------
----------------------------------------------------------------------------------------------------
----------------------------------------------------------------------------------------------------
----------------------------------------------------------------------------------------------------
-----------------------------------------------------------------
>PC_0716LE
----------------------------------------------------------------------------------------------------
---------------------------------MKFNTIAL---LS----I-------------------------------------------------
---------------------------------------------------------------------------------I-STVVSARP-----NGTC
WSER-YNIPCCKETT-EIVR-----------TTYDGIWGKE-NGEWCGLGD-----ESTRP---------------------------------------
---------------------------------------------------------------------------------------VDDVPQT------
----------------------PPPLTDLDSVVD-----PAADCDISD-SITGDSLYKE----------------A---PF-RFGVGLNGIDV---ANA-
-----------------------TT--------TSKVMRQ-VIQYQF-N-SM---------TY-----------------T----N------N----M-K
SLF-----------IL----------NHEG-----------------S------LAN------------------------------AANGS------EY
EVALDF------------QQI-IDGLDF--A--QKN-------------------------------------GL-H----MRG--------HV------
-----------------LVW------------------------------------HKQ------TPDWFF-----------------------RVGFDE
NN--D--YAD-----AET----------------IFKRLDSYIRQYFG-----FIQ------------------YYYPG--V-V----------------
----------------------------------DV-FD------------------V-VNEAVE------------------------------VL-EG
KFDNST--G---WYT-----------------RTES--YE-GDD----NVW---------L------TRV--GP-EYVVRAFRIARKY------ALP---
-----------------NV-----KLV----------------------------------------------------------Y--N--DYD----TF
-KTEPH------------------------------------------DKT-Q----AI-I--------DL--M------------HILQKE--------
-------------------D-L-V------------------------------DALGME-----SYIQ-----------PDS---PT------------
------------------------------V----DEYGRAI--QR-F-TAEG--------F-E--L-----------------QLT-EFTIYTSEN---
----------------DDWL--DLQTKQYRE----------------FF-------ERVIQEYK-----------------NG-----------------
-------A-NITS--------FTV------------------------------------F-----------GIQ--------------------D----
--------G--Y------RFY----A-S--------------------------------------------DSQKT-R----L--FDHD-------LQ-
------------------K---------K--P-----NYYA-IM-EVLKAYNAEI-GNKNENDDIPDIGSDVEE-NEVEE--------------------
--------------------S----I--N-VE--ENEAED---SI----EEVDVGNV-----------------NVEEDE--------------------
--------DS-----A---FDEEEN---------------------------------------------------------------------------
----------------------------------------------------------------------------------------------------
----------------------------------------------------------------------------------------------------
----------------------------------------------------------------------------------------------------
----------------------------------------------------------------------------------------------------
-----------------------------------------------------------------
>PC_06ZLBY
----------------------------------------------------------------------------------------------------
---------------------------------MKFNQLLL---LT---SS-------------------------------------------------
---------------------------------------------------------------------------------L--ALSFAKP----SGESC
WSEK-FNIPCCKSTT-SVER-----------STYNGDFGKE-NGQWCGLGE-----S-KRP---------------------------------------
---------------------------------------------------------------------------------------IEDIPPE------
----------------------APIPRDIDSLRD-----PAAECDISD-SITGDSLAKE----------------A---PF-RFGVGLNGIDI---NNY-
-----------------------TP--------SSKKMME-LIKYQF-N-SM---------TY-----------------S----N------G----M-K
SLK-----------IM----------DEEG-----------------S------RKN------------------------------IAEGR-------E
EVAVDF------------SGI-IDGLEF--A--KKN-------------------------------------GI-H----IRG--------HV------
-----------------LVW------------------------------------HKQ------TPDWFF-----------------------RKDFDT
EK--E--YAD-----VET----------------IFVRLESYMKAYFD-----FLN------------------FNYPG--V-V----------------
----------------------------------DV-FD------------------V-VNEAIE------------------------------VR-EG
KFDNST--G---WYT-----------------RTES--LE-GDD----NIW---------N------TLV--GP-SYVVRAFRIARKY------ALP---
-----------------TT-----KLV----------------------------------------------------------Y--N--DVD----TF
-MTKPH------------------------------------------DKT-Q----AV-I--------DL--M------------NILRAE--------
-------------------D-L-V------------------------------DALGME-----SYID-----------QDL---VN------------
------------------------------V-DAPEDYARAI--ER-F-TEAG--------L-E--I-----------------QIT-EFTIYNDDR---
----------------EDWL--ETQTKRYRD----------------FF-------QVVIDHVK-----------------KG-----------------
-------YDNISS--------FTV------------------------------------F-----------GLQ--------------------D----
--------G--Y------RFY----D-N--------------------------------------------DTQKT-R----L--FDHD-------LQ-
------------------K---------K--P-----NYYA-IM-EILKQYNAEL-AGEEVSDDDNV---------VEVES---------G---------
-----AVEE-----------E----ENSD-SE--EETQ--------------------------------------------------------------
----------------------------------------------------------------------------------------------------
----------------------------------------------------------------------------------------------------
----------------------------------------------------------------------------------------------------
----------------------------------------------------------------------------------------------------
----------------------------------------------------------------------------------------------------
-----------------------------------------------------------------
>PC_08KCZK
----------------------------------------------------------------------------------------------------
---------------------------------MKYNQLLL---LT---SS-------------------------------------------------
---------------------------------------------------------------------------------L--VAAFARP----SGDAC
WSEK-FNIPCCQSTT-TVVR-----------TTYDGQWGKE-NGQWCGLGE-----SSTRP---------------------------------------
---------------------------------------------------------------------------------------ADDIPPA------
----------------------APSPSDIDSLVD-----PAAECDISD-SITGDSLAKE----------------A---PF-RFGVGLNGSNV---SNF-
-----------------------TP--------SSKKMME-LIKYQF-N-SM---------TY-----------------S----N------G----M-K
SLF-----------IM----------DHEG-----------------S------LKN------------------------------LAEGR-------E
EIACDF------------SGI-IDGLEF--A--KKN-------------------------------------GL-H----IRG--------HV------
-----------------LVW------------------------------------HKQ------TPDWFF-----------------------RKDFDT
EK--E--YAD-----PET----------------IFARLDSYMKNFLG-----FLN------------------FNYPG--V-V----------------
----------------------------------DV-FD------------------V-VNEAIE------------------------------VR-EG
KFDNST--G---WYT-----------------RTES--LE-GDD----NVW---------N------TRV--GP-SYVVRAFRSARKY------ALP---
-----------------TT-----KLV----------------------------------------------------------Y--N--DVD----TF
-MTSPH------------------------------------------DKT-Q----AI-I--------DL--M------------NILRSE--------
-------------------D-L-V------------------------------DVLGME-----SYID-----------QDL---EN------------
------------------------------I-DSPEYYARAI--ER-F-TEAG--------F-E--I-----------------QIT-EFTIYNDNR---
----------------EDWL--ETQTKRYRE----------------MF-------QVIIDHVK-----------------KG-----------------
-------NNNISS--------FTV------------------------------------F-----------GLQ--------------------D----
--------G--Y------RFY----E-S--------------------------------------------DGTKT-R----L--FDHD-------LQ-
------------------K---------K--P-----NYKA-IM-EILKQHNAEL-AGETTEANDAT---------EVSNE---------E---------
-----EVDI-----------D----VDGS-TE--EESEND---DL----E--------------------------------------------------
----------------------------------------------------------------------------------------------------
----------------------------------------------------------------------------------------------------
----------------------------------------------------------------------------------------------------
----------------------------------------------------------------------------------------------------
----------------------------------------------------------------------------------------------------
-----------------------------------------------------------------
>PC_0516UJ
----------------------------------------------------------------------------------------------------
---------------------------------MKVSKLLL---IT---SF-------------------------------------------------
---------------------------------------------------------------------------------L--TTAI-IA----KPSTC
WSEK-FNIPCCKSTN-VVER-----------TTYNGQFGKE-NGEWCGIGE-----T-TRP---------------------------------------
---------------------------------------------------------------------------------------KDDIPPP------
----------------------PPPPSDIDSMVD-----PAAECDISD-SITGDSLAKL----------------A---PF-RFGVGLNGVNI---SGF-
-----------------------TT--------SSKKMME-LIKYQF-N-SF---------TY-----------------S----N------G----M-K
PLF-----------IM----------DHEG-----------------S------LKN------------------------------LKEGR-------E
EIAVNF------------SEI-IDGLEF--A--KNN-------------------------------------GM-H----IRG--------HV------
-----------------LVW------------------------------------HNQ------TPDWFF-----------------------RKDFDT
SK--E--YAD-----VET----------------IFVRLESYMKNFFD-----FLN------------------FYYPG--V-V----------------
----------------------------------DS-FD------------------V-VNEAIE------------------------------VR-EG
KFDNTS--G---WYT-----------------RTTT--LE-GWD----NIW---------N------TLV--GP-SYVVRAFRIARKY------ALP---
-----------------TT-----KLV----------------------------------------------------------Y--N--DVD----TF
-MTSPH------------------------------------------DKT-Q----AI-I--------DL--M------------NILIAE--------
-------------------D-L-V------------------------------DVLGME-----SYID-----------QDL---EN------------
------------------------------I-DTPESYARAL--ER-F-TEAG--------L-K--L-----------------QIT-EFTIYNDDR---
----------------EDWL--ETQTKRYRD----------------FF-------QVVIDHVK-----------------KG-----------------
-------NNNIES--------FTV------------------------------------F-----------GLQ--------------------D----
--------G--Y------RFY----E-N--------------------------------------------DSTKT-R----L--FDHD-------LK-
------------------K---------K--P-----NYDA-IV-EILKQYNEGL-TNSTQINETND------D-IEIESD---------S---------
-----VVNV-----------D----GEVS-DE--EDSMEE---KY-------------------------------------------------------
----------------------------------------------------------------------------------------------------
----------------------------------------------------------------------------------------------------
----------------------------------------------------------------------------------------------------
----------------------------------------------------------------------------------------------------
----------------------------------------------------------------------------------------------------
-----------------------------------------------------------------
>PC_00Q1VR
----------------------------------------------------------------------------------------------------
---------------------------------MKFNQLLL---LT---SS-------------------------------------------------
---------------------------------------------------------------------------------L--ALSFAKP----SGESC
WSEK-FNIPCCKSTT-SVER-----------STYNGDFGKE-NGQWCGLGE-----S-KRP---------------------------------------
---------------------------------------------------------------------------------------IEDVPPE------
----------------------APIPRDIDSLRD-----PAAECDISD-SITGDSLAKE----------------A---PF-RFGVGLNGVDI---NNY-
-----------------------TP--------SSKKMME-LIKYQF-N-SM---------TY-----------------S----N------G----M-K
SIK-----------IM----------DEEG-----------------S------RKN------------------------------IAEGR-------E
EVAVDF------------SGI-IDGLEF--A--KKN-------------------------------------GI-H----IRG--------HV------
-----------------LVW------------------------------------HKQ------TPDWFF-----------------------RKDFDT
EK--E--YAD-----VET----------------IFVRLESYMKAFFD-----FLN------------------FNYPG--V-V----------------
----------------------------------DV-FD------------------V-VNEAIE------------------------------VR-EG
KFDNST--G---WYT-----------------RTES--LE-GDD----NIW---------N------TLV--GP-SYVVRAFRIARKY------ALP---
-----------------TT-----KLV----------------------------------------------------------Y--N--DVD----TF
-MTKPH------------------------------------------DKT-Q----AV-I--------DL--M------------NILRAE--------
-------------------D-L-V------------------------------DALGME-----SYID-----------QDL---VN------------
------------------------------V-DAPEDYARAI--ER-F-TEAG--------L-E--I-----------------QIT-EFTIYNDDR---
----------------EDWL--ETQTKRYRD----------------FF-------QVVIDHVK-----------------KG-----------------
-------YDNISS--------FTV------------------------------------F-----------GLQ--------------------D----
--------G--Y------RFY----D-N--------------------------------------------DTQKT-R----L--FDHD-------LQ-
------------------K---------K--P-----NYYA-IM-EILKQYNAEL-AGEEVSDDDNV---------VEVES---------G---------
-----VVEE-----------E----ENSD-SE--EETQ--------------------------------------------------------------
----------------------------------------------------------------------------------------------------
----------------------------------------------------------------------------------------------------
----------------------------------------------------------------------------------------------------
----------------------------------------------------------------------------------------------------
----------------------------------------------------------------------------------------------------
-----------------------------------------------------------------
>PC_01GJDO
----------------------------------------------------------------------------------------------------
---------------------------------MKYLSVLS---VI---CGVIATKAYAECWSEKLGYPCCSY-----SKNVLFEDNDGQWSVENDNWC-
------GIPKG-----------------------------------------------------------------------------------T-SSNC
WAEK-LGYPCCSSS-KDVLF-----------EDSDGQWSVE-NDNWCGIPK-----SSTPSTT----ITKTT----------------------------
--------------------------TT---------I--------------------------------TS---KAPTST------YNPNVPP------
----------------------KPALTNLDSIRD-----PAANCDISD-SIKGDSLAKA----------------A---PF-RMGVGLNGSDK---SSS-
-----------------------TV--------LSKKMCQ-LIAYQF-N-SV---------TY-----------------S----N------L----M-K
AEH-----------ML----------DKTA-----------------S------QNN------------------------------AKNGN-------D
MPVLKF------------DTI-IDGLEF--C--QKN-------------------------------------NV-K----MRG--------HT------
-----------------LVW------------------------------------HTQ------TPSWFF-----------------------RTNFQD
NG--S--FVN-----ASK----------------MEKRMESYIKQMLE-----FIQ------------------YYYPG--V-V----------------
----------------------------------DV-WD------------------V-VNEAVE------------------------------IT-NG
SYDSST--G---WNT-----------------RTKF--DGG--D----NLW---------Y------KTM--GA-DYVFKAFRFARKY------ADK---
-----------------NV-----KLI----------------------------------------------------------Y--N--DYN----TF
-MS---------------------------------------------QKT-N----AI-S--------NL--I------------KKLKAE--------
-------------------N-L-V------------------------------DGVGLQ-----SYLN-----------ADW---PN------------
------------------------------R----NDYKSAI--QK-F-SSLG--------V-E--I-----------------QIT-ELTIKTDGS---
----------------GNKF--NNQATHYQQ----------------VF-------QIYKDLKK-----------------SG-----------------
-------V-NITS--------VTV------------------------------------F-----------GLQ--------------------D----
--------G--Y------LFY----S-N--------------------------------------------DSTDT-R----L--WDHN-------LK-
------------------K---------K--P-----VYNA-IM-KVLKS--------------------------------------------------
----------------------------------------------------------------------------------------------------
----------------------------------------------------------------------------------------------------
----------------------------------------------------------------------------------------------------
----------------------------------------------------------------------------------------------------
----------------------------------------------------------------------------------------------------
----------------------------------------------------------------------------------------------------
-----------------------------------------------------------------
>PC_004IR2
----------------------------------------------------------------------------------------------------
---------------------------------MKYFSLLS---II---GVVFTAKVNAACWSERLGYRCCSF-----TNDVILEDSDGKWGVENNDWC-
------GIQNN-----------------------------------------------------------------------------------NSSNTC
WSSS-LGYPCCTNT-NEVIY-----------EDSDGKWGIE-NNNWCGIIN-----NAARTTT----TTRTT----------------------------
--------------------------VT------------------------------------------QS---QSSAAA------TCANVPN------
----------------------KPSLIDVDSYND-----PAKNCNISD-SISGDSLAKV----------------A---PF-RMGVGLNGGDK---STS-
-----------------------TV--------NSKKMRE-LIAYQF-N-SV---------TY-----------------S----N------L----M-K
AEH-----------ML----------DKSA-----------------S------QTN------------------------------AKNGN-------D
MPVLKF------------DTI-IDGLEF--C--KQN-------------------------------------NI-H----MRG--------HT------
-----------------LVW------------------------------------HVQ------TPDWFF-----------------------RTNFQD
SG--S--YVN-----SSK----------------MEQRMESYIKQVLQ-----FVQ------------------CHYPG--V-V----------------
----------------------------------DV-WD------------------V-VNEAVE------------------------------ID-NG
SYDSST--G---WNT-----------------RTRY--NNS--P----NPW---------Y------QTM--GP-DYVIKAFRIARKY------ADK---
-----------------DV-----KLV----------------------------------------------------------Y--N--DYN----TF
-MS---------------------------------------------QKT-N----AI-C--------NL--V------------KLLKAE--------
-------------------N-L-I------------------------------DAVGLQ-----SYLN-----------ADW---PN------------
------------------------------R----NDYKSAI--QK-F-SSLG--------V-D--I-----------------QIT-ELTIKTDGS---
----------------GNKF--NNQATHYQQ----------------VF-------KIYKDLKK-----------------SG-----------------
-------V-NITS--------VTV------------------------------------F-----------GLQ--------------------D----
--------G--Y------LFY----N-S--------------------------------------------DSTDT-R----L--WDHN-------LQ-
------------------K---------K--P-----VYSA-II-NALKS--------------------------------------------------
----------------------------------------------------------------------------------------------------
----------------------------------------------------------------------------------------------------
----------------------------------------------------------------------------------------------------
----------------------------------------------------------------------------------------------------
----------------------------------------------------------------------------------------------------
----------------------------------------------------------------------------------------------------
-----------------------------------------------------------------
>PC_02QKQL
----------------------------------------------------------------------------------------------------
---------------------------------MKYLTALS---LI---GAVYATKAYAECWSERLGYPCCKS-----STEVFFEDSDGQWSVENDDWC-
------GIQKD--------------------------------------------------------------------------------------NNC
WSKA-LGYPCCTST-NDVIY-----------KDNDGEWGIE-NDDWCGITK-----SNPIETK----T-TII----------------------------
--------------------------KT---------T--------------------------------TS---KAPTST------YNPNVPP------
----------------------KPALTNLDSIKD-----PAANCDISD-SIKGDSLAKA----------------A---PF-RMGVGLNGSDK---STS-
-----------------------TV--------LSKKMRQ-LIAYQF-N-SV---------TY-----------------S----N------L----M-K
AEH-----------IL----------DKSA-----------------S------QAN------------------------------ANKGN-------D
MPVLKF------------DTI-IDGLEF--C--KEN-------------------------------------NI-K----MRG--------HT------
-----------------LVW------------------------------------HVQ------TPEWFF-----------------------RTNFSD
SG--S--YVN-----AQK----------------MEKRMESYIKQMLE-----FVQ------------------YYYPG--V-V----------------
----------------------------------DV-WD------------------V-VNEAVE------------------------------IE-GG
SYDSST--G---WNT-----------------RTKY--NGS--A----NPW---------Y------ATM--GP-DYVFKAFRFARKY------ADK---
-----------------NV-----KLI----------------------------------------------------------Y--N--DYN----TF
-MS---------------------------------------------QKT-N----AI-Y--------NL--V------------KKLKSE--------
-------------------N-L-I------------------------------DGVGLQ-----SYLN-----------ADW---PN------------
------------------------------R----NDYKNAM--QR-F-ASLG--------V-E--I-----------------QAT-ELTIKTDGS---
----------------SNKF--NNQAKHYQE----------------VF-------KIYKDLKK-----------------SG-----------------
-------V-NITS--------VTV------------------------------------F-----------GLQ--------------------D----
--------G--Y------LFY----S-N--------------------------------------------DSTDT-R----L--WDHN-------LK-
------------------K---------K--P-----VYYS-IM-NALKA--------------------------------------------------
----------------------------------------------------------------------------------------------------
----------------------------------------------------------------------------------------------------
----------------------------------------------------------------------------------------------------
----------------------------------------------------------------------------------------------------
----------------------------------------------------------------------------------------------------
----------------------------------------------------------------------------------------------------
-----------------------------------------------------------------
>PC_00B63N
----------------------------------------------------------------------------------------------------
---------------------------------MKYLTALS---LI---FASFTAKTSAACWSEKLGYPCCKS-----TNDVYYEDDDGQWGVENNDWC-
------GIQSI-------------------------------------------------------------------------------------QSTC
WSEK-LGYPCCNST-NEVVY-----------EDNDGPWGVE-NNNWCGIIN-----NKPTTTT----SI-------------------------------
-------------------------------------T--------------------------------TS---ITQTPT------YNPNVPP------
----------------------KPPITNLDTIKD-----PAANCDISD-SIKGDSLAKA----------------A---PF-RMGVGLNGSDK---STS-
-----------------------TV--------LSKKMRE-IIAYQF-N-SV---------TY-----------------S----N------L----M-K
AEN-----------IL----------DKAA-----------------S------QAN------------------------------AKKGD-------D
MPVLKF------------DTI-VDGLEF--C--KEN-------------------------------------NI-K----MRG--------HT------
-----------------LVW------------------------------------HVQ------TPEWFF-----------------------RTDFSD
SG--S--YVN-----AAK----------------MEKRMESYIKQMLE-----FVQ------------------YYYPG--I-V----------------
----------------------------------DV-WD------------------V-VNEAVE------------------------------IE-GG
SYDAST--G---WNT-----------------RTRY--NGS--P----NPW---------Y------TTM--GA-DYVIKAFRIARKY------ADK---
-----------------NV-----KLI----------------------------------------------------------Y--N--DYN----TF
-MS---------------------------------------------QKT-T----AI-C--------NL--I------------KKLKAE--------
-------------------N-L-V------------------------------DGVGLQ-----SYLN-----------ADW---PN------------
------------------------------R----NDYKTAI--QK-F-AALG--------V-E--V-----------------QAT-ELTIRTDGT---
----------------ANKY--NTQAKHYEE----------------VF-------KIYKDLKK-----------------SG-----------------
-------V-NITS--------VTV------------------------------------F-----------GLQ--------------------D----
--------G--Y------LFY----N-N--------------------------------------------DSTDT-R----L--WDHN-------LK-
------------------K---------K--P-----VYNS-IM-KVLSSK-------------------------------------------------
----------------------------------------------------------------------------------------------------
----------------------------------------------------------------------------------------------------
----------------------------------------------------------------------------------------------------
----------------------------------------------------------------------------------------------------
----------------------------------------------------------------------------------------------------
----------------------------------------------------------------------------------------------------
-----------------------------------------------------------------
>PC_022KP0
----------------------------------------------------------------------------------------------------
----------------------------------------------------------------------------------------------------
---------------------------------------------------------------------------------------MIINQNITTTGEC
WSEK-FGIPCCKEAL-MPLR-----------TTYDGGWSQE-NGEWCGLGE------SLRP---------------------------------------
---------------------------------------------------------------------------------------IDDIPPP------
----------------------ATPVYKLKDMVD-----PAADCDISD-VIHGDSLGQE----------------A---PF-RFGVGLYGNDL---AMS-
-----------------------TI--------TSEKMRK-VIKYQF-N-SM---------TY-----------------T----N------L----M-N
PSA-----------IL----------DQQA-----------------S------IDN------------------------------IMNGN-------E
DPILNF------------SNI-VDGLDF--A--YKN-------------------------------------GL-N----IRG--------HA------
-----------------LVW------------------------------------HTQ------VPEWFF-----------------------RDGYYS
NT--E--FVS-----RDV----------------MEYRLDSYIRKFLG-----FVQ------------------FNYPG--T-V----------------
----------------------------------DV-WD------------------V-VNEAIE------------------------------IT-DG
QYDETT--G---WYT-----------------RTAN--N--KTP----NPW---------Y------EIF--GP-DYVAIAFRIARKY------ALP---
-----------------NV-----KLI----------------------------------------------------------Y--N--DHN----TF
-QIQPH------------------------------------------DKT-Q----AI-I--------DL--A------------NILQQE--------
-------------------N-L-I------------------------------DGIGMQ-----SYIG-----------VTW---PN------------
------------------------------L----DDYFNGL--ER-LITSTG--------L-E--I-----------------QIT-ELTITPPIG---
----------------DNWL--GAQAEQYYE----------------YF-------NRLLSYIK-----------------NG-----------------
-------Y-NISS--------VTV------------------------------------Y-----------GLQ--------------------D----
--------G--Y------RFY----T-K--------------------------------------------DSTKT-R----L--LDHD-------LK-
------------------K---------K--P-----NFNA-II-NVLKNYNEAV-ASDNIIEISEIKEEEENK-KIKEK----------E-----KEKE
--------------------K----I--------IDNDDE---EK----GEKEV--------------------KK------------------------
----------------------------------------------------------------------------------------------------
----------------------------------------------------------------------------------------------------
----------------------------------------------------------------------------------------------------
----------------------------------------------------------------------------------------------------
----------------------------------------------------------------------------------------------------
-----------------------------------------------------------------
>PC_05GUDH
----------------------------------------------------------------------------------------------------
----------------------------------------------------------------------------------------------------
---------------------------------------------------------------------------------------MIINQNITTTGEC
WSEK-FGIPCCKEAL-MPLR-----------TTYDGGWSQE-NGEWCGLGE------SLRP---------------------------------------
---------------------------------------------------------------------------------------IDDIPPP------
----------------------ATPVYKLKDMVD-----PAADCDISD-VIHGDSLGQE----------------A---PF-RFGVGLYGNDL---AMS-
-----------------------TI--------TSEKMRK-VIKYQF-N-SM---------TY-----------------T----N------L----M-N
PSA-----------IL----------DQQA-----------------S------IDN------------------------------IMNGN-------E
DPILNF------------SNI-VDGLDF--A--YKN-------------------------------------GL-N----IRG--------HA------
-----------------LVW------------------------------------HTQ------VPEWFF-----------------------RDGYYS
NT--E--FVS-----RDV----------------MEYRLDSYIRKFLG-----FVQ------------------FNYPG--T-V----------------
----------------------------------DV-WD------------------V-VNEAIE------------------------------IT-DG
QYDETT--G---WYT-----------------RTAN--N--KTP----NPW---------Y------EIF--GP-DYVAIAFRIARKY------ALP---
-----------------NV-----KLI----------------------------------------------------------Y--N--DHN----TF
-QIQPH------------------------------------------DKT-Q----AI-I--------DL--A------------NILQQE--------
-------------------N-L-I------------------------------DGIGMQ-----SYIG-----------VTW---PN------------
------------------------------L----DDYFNGL--ER-LITSTG--------L-E--I-----------------QIT-ELTITPPIG---
----------------DNWL--GAQAEQYYE----------------YF-------NRLLSYIK-----------------NG-----------------
-------Y-NISS--------VTV------------------------------------Y-----------GLQ--------------------D----
--------G--Y------RFY----T-K--------------------------------------------DSTKT-R----L--LDHD-------LK-
------------------K---------K--P-----NFNA-II-NVLKNYNEAV-ASDNIIEISEIKEEEENK-KIKEK----------E-----KEKE
--------------------K----I--------IDNDDE---EK----GEKEV--------------------KKVNEK--------------------
--------ED-----K---IN---------------VHT--DI--NNDSEDENNSE----SEDGSES------ENDSDMKM-------------------
------------------------A-----------------------------------------------VKVKMIVKKK------------------
---------KIKVKRK------------LNQIKS--Q-IKNQ--NQLRVNKI--------------------------------------KKT---S---
---------------------IIKKR--R------------------------------------------------------V--KMKK----------
----------------------------------------------------------------------------------------------------
-----------------------------------------------------------------
>PC_05H55J
----------------------------------------------------------------------------------------------------
---------------------------------MKYNTLLS---IL---SV-------------------------------------------------
-----------------------------------------------------------------------------------VSLVVAKPT--KNIKSC
WSKK-FNIPCCKSTN-TVVR-----------STYDGEWGME-NGDWCGLGL-----KSTRP---------------------------------------
---------------------------------------------------------------------------------------KDDIPPS------
----------------------PPAIIDIDSIND-----PAAECNITD-ITTGDSLAKE----------------A---PF-RFGVGLNGGAL---STS-
-----------------------TT--------TSKTMRE-VIKYQF-N-SM---------TY-----------------T----N------I----M-K
PEY-----------IF----------DKEG-----------------C------LKN------------------------------AENGS-------E
EMALKF------------DDI-VDGLDF--A--LKN-------------------------------------NI-H----IRG--------HV------
-----------------LVW------------------------------------HKQ------TPDWFF-----------------------RKGFNS
EN--E--FAD-----VDT----------------IYYRLESFIKQYLG-----FIQ------------------FNYPG--V-I----------------
----------------------------------DV-WD------------------V-VNEAVE------------------------------IN-DG
SFDNST--G---WYT-----------------RTMT--G--DEE----SLW---------Y------KVV--GP-DYVKKTFEIARKY------ALP---
-----------------NV-----KLV----------------------------------------------------------Y--N--DYN----TF
-QTYPH------------------------------------------DKT-Q----AI-I--------DL--I------------DILRKD--------
-------------------N-L-I------------------------------DAIGMQ-----SYIG-----------VSW---PS------------
------------------------------V----DEYIRAI--ER-F-TEAG--------L-E--I-----------------QIT-ELTITAPSG---
----------------DDWL--EKQAQQYGE----------------LF-------ERIMEQIK-----------------KG-----------------
-------A-NISS--------VTV------------------------------------F-----------GLQ--------------------D----
--------G--Y------RFY----S-S--------------------------------------------DSTKT-R----L--LDHD-------LQ-
------------------K---------K--P-----NYEA-IM-KVLKSNKKEN-QKIDDKEKQNSK-----N----KN----------T-----ESES
--------------------E----S--------SS----------------------------------------------------------------
------------------------------------------------EEEKN-----------------------------------------------
----------------------------------------------------------------------------------------------------
----------------------------------------------------------------------------------------------------
----------------------------------------------------------------------------------------------------
----------------------------------------------------------------------------------------------------
-----------------------------------------------------------------
>PC_00XTDU
----------------------------------------------------------------------------------------------------
---------------------------------MKYNTILS---IL---SA-------------------------------------------------
-----------------------------------------------------------------------------------VCFVSAKPT--ETIKGC
WSKK-FNIPCCKSTD-AVVR-----------STYDGEWGLE-NGEWCGLGL-----ESTRP---------------------------------------
---------------------------------------------------------------------------------------KDDIPPS------
----------------------PPAIIDIDSIND-----PAAECDITD-ITTGDSLAKE----------------A---PF-RFGVGLNGGAI---STS-
-----------------------TT--------TSKKMRE-VIKYQF-N-SM---------TY-----------------T----N------L----M-K
PEF-----------VL----------DKEG-----------------C------LKN------------------------------AENGS-------E
EVVLKF------------DDI-VDGLDF--A--LKN-------------------------------------NI-H----VRG--------HV------
-----------------LVW------------------------------------HTQ------TPDWFF-----------------------RKGFNS
EN--E--FAD-----VET----------------IYQRLESYIRQYLG-----FVQ------------------HNYPG--V-I----------------
----------------------------------DV-WD------------------V-VNEAIE------------------------------IN-DG
YFDNST--G---WYT-----------------RVST--Q--TEE----SLW---------Y------KIV--GP-DYVKKTFEIARKY------ALP---
-----------------NV-----KLV----------------------------------------------------------Y--N--DYN----TF
-QTYPH------------------------------------------DKT-Q----AI-I--------DL--M------------NILRKD--------
-------------------N-L-V------------------------------DALGMQ-----SYIG-----------ETW---PK------------
------------------------------I----EEYVRAI--ER-F-TEAG--------L-E--L-----------------QIT-ELTITPPSG---
----------------EGWL--EKQAQQYRE----------------FF-------EKVMEQIN-----------------KG-----------------
-------A-NITS--------VTV------------------------------------F-----------GIQ--------------------D----
--------G--Y------RFY----T-S--------------------------------------------DSTKT-R----L--LDHD-------LQ-
------------------K---------K--P-----NYEA-IM-EVLKANKKSE-QPVEVEEETTAA-----E----EN----------E-----SEDS
--------------------N----D--------EENVEV---N--------DDGL----------------------EV--------------------
--------ED-----V---SD--------------------------EEEETNN----------------------------------------------
----------------------------------------------------------------------------------------------------
----------------------------------------------------------------------------------------------------
----------------------------------------------------------------------------------------------------
----------------------------------------------------------------------------------------------------
-----------------------------------------------------------------
>PC_047A3Z
----------------------------------------------------------------------------------------------------
---------------------------------MKYNTLLS---IL---SV-------------------------------------------------
-----------------------------------------------------------------------------------VSLVVAKPT--KNIKSC
WSKK-FNIPCCKSTK-TVVR-----------STYDGEWGME-NGDWCGLGL-----KSTRP---------------------------------------
---------------------------------------------------------------------------------------KDDIPPS------
----------------------PPAIIDIDSIND-----PAAECNITD-ITTGDSLAKE----------------A---PF-RFGVGLNGGAL---STS-
-----------------------TT--------TSKTMRE-VIKYQF-N-SM---------TY-----------------T----N------I----M-K
PEY-----------IF----------DKEG-----------------C------LKN------------------------------AENGS-------E
EMALKF------------DDI-VDGLDF--A--LKN-------------------------------------NI-H----IRG--------HV------
-----------------LVW------------------------------------HKQ------TPDWFF-----------------------RKGFNS
EN--E--FAD-----VDT----------------IYYRLESFIKQYLG-----FIQ------------------FNYPG--V-I----------------
----------------------------------DV-WD------------------V-VNEAVE------------------------------IN-DG
SFDNST--G---WYT-----------------RTMT--E--NEE----SLW---------Y------KVV--GP-DYVKKTFEIARKY------ALP---
-----------------NV-----KLV----------------------------------------------------------Y--N--DYN----TF
-QTYPH------------------------------------------DKT-Q----AI-I--------DL--I------------DILRKD--------
-------------------N-L-I------------------------------DAIGMQ-----SYIG-----------VNW---PS------------
------------------------------V----DEYIRAI--ER-F-TEAG--------L-E--I-----------------QIT-ELTITAPSG---
----------------DDWL--EKQAQQYGE----------------LF-------ERIMEQIK-----------------KG-----------------
[truncated: 8,199,872 more chars]
