# Supplementary material for: Remote homology clustering identifies lowly conserved families of effector proteins in plant-pathogenic fungi
Source: Microb Genom. 2021 Sep 1;7(9):000637. doi: 10.1099/mgen.0.000637 (PMC8715435; doi:10.1099/mgen.0.000637)
Supplement: Supplementary material 15 [file mgen-7-0637-s0015.zip › fastas/markov-PC_01T1MD.fasta]

>PC_01T1MD
--------------MKSTTILAATLATVLPVVMAAETIQVQCTPSYNEAGKRDISWGDVQWAVLNRKADLRLPAGFWDGRVRNCCAPGRLRDDLGCIDAF
VFKYNHPYTAG------TTYLANGGVTCVKIDAGQTYTHFTECS
>PC_04GC4Y
--------------MRLSAVAATAFAIFSTAEAQNRNIQVGCYAADP--RQDGLLPKLLLDSSARARADPELRFGLWDAGNKLCCTSPR-----SCGKFY
GFTYNHPYNWASRTSTGMIDGQNVRFTCVGFSMGQCTRN-----
>PC_036X0W
--------------MRLSAVAATAFAIFSTAEAQNRNIQVGCYAADP--RQDGLLPKLLLDSNARARADPELRFGLWDAGNKLCCTSPR-----SCGKFY
GFTYNHPYNWASRTSTGMIDGQNVRFTCVGFSMGQCTRN-----
>PC_06BESM
MFASPKANLRSLLEMKLLAVVATAWAVFSTAEAQ--TTQVGCRALDT--KNDGLLTELLLNPSARGAADPDLRYGFWDAKWQKCCNEHN-----ICDRYY
TFSYNHPYPWAYRQRRGTVRGKQFDFACVNWHTGACK-------
>PC_041R0V
--------------MKPLAVVATALAVFSTAGAQ--TTQVGCRAPDT--KNDGLLTELLHNPSARGAADPDLRYGFWDAKWQKCCNEHS-----ICDRYY
TFSYNHPYPCAYRQRRGTIRGQEFDFACVNWHTGACK-------
>PC_01AIK4
--------------MKLLAVVATAWAVFSTAEAQ--TTQVGCRALDT--KNDGLLTELLLNPSARGAADPDLRYGFWDAKWRKCCNKYK-----ECDKYY
TFSYNHPYPWAYRQRRGTIRGQQFDFACVNWHTGACK-------
>PC_046WQ1
--------------MKLLAVVATALAVFSTAEAQ--TTQVGCRALDT--KNDGLLTELLLNPSARGAADPDLRYGFWDAKWRKCCNKYK-----ECDKYY
TFSYNHPYPWAYRQRRGTIRGQQFDFACVNWRTGACK-------
>PC_02QO5V
--------------MKLLAVVATALAVFSTAEAQ--TTQVGCRALDT--KNDGLLTELLLNPSARGAADPDLRYGFWDAKWRRCCNEQN-----ICDRYY
TFSYNHPYPWSYRQRTGTIRRQQFDFACVNWHTGACK-------
>PC_03SAB8
--------------MKLSAVAAMTFAIFPIAEAQNKNIQVGCYADDS--SQDGLVPKLLLNAAARAKADPDLRFGFWDGGNKICCAGPR-----NCARYW
AFTYNHPYNWASKTSTGTIDGQHVKFTCVGYEMGQCTVN-----
>PC_05MRJV
--------------MKLSAVAAMAFAIFPIAEAQNKNIQVGCYADDS--SQDGLLPKLLLNAAARAKADPDLRFGFWDGGNKICCAGPR-----NCARYW
AFTYNHPYNWASKTSTGTIDGQHVKFTCVGYEMGQCTVN-----
>PC_04LQ9W
--------------MKLSAVAAMAFATFHIAEAQNKNIQVGCYAVDS--RQDGLLPKLLLNSDARAKADPDLRFGFWDGGNKICCDGPR-----NCARYW
AFTYNHPYNWASKTSTGTIDGQNVKFVCVGYQMGQCTIN-----
>PC_05CJPP
--------------MKLSTVVAMTFAILPIAEAQNKNIQVGCYAVDS--RQDGLLPKLLLNAAARAKADPDLRFGFWDAGNKICCAGPR-----NCARYW
AFSYNHPYNWASKTSTGTIDGQNVRFTCVGYEMGQCTVN-----
>PC_06BQQ2
--------------MKLSAVAAMTFAIFPIAEAQNKNIQVGCYAVDS--SQDGLLPKLLLNAAARAKADPDLRFGFWDGGNKICCAGPR-----NCARYW
AFTYNHPYNYASKTSTGTIDGQHVKFTCVGYEMGQCTVN-----
>PC_05MHSN
--------------MKLSTVVAMTFAILPIAEAQNKNIQVGCYAVDS--RQDGLLPKLLLNAAARGKADPDLRFGFWDAGNKICCAGPR-----NCARYW
AFTYNHPYNWASKTSTGTIDGQNVRFTCVGYEMGQCTVN-----
>PC_01PGII
--------------MKHSAIVAMAFAIFPSAEAQNKNIQVGCYAVDS--RQDGLLPKLLFDAAARGRADPDLRFGFWDAGNKICCTSPR-----SCGRYY
AFTYNHPYNWASKTSTGTIDGQNIKFTCVGFSMGQCTVN-----
>PC_0541RZ
----------------------MAFAIFPSAEAQNKNIQVGCYAVDS--RQDGLLPKLLFDAAARGRADPDLRFGFWDAGNKICCTSPR-----SCGRYY
AFTYNHPYNWASKTSTGTIDGQNIKFTCVGFSMGQCTVN-----
>PC_05F44V
----------------------MAFATFPIAEAQNKNIQVGCYAVDS--RQDGLLPKLLLNAAARAKADPDLRFGFWDAGNKICCDGPR-----NCARYW
AFTYNHPYNWASKTSTGTIDGQNVKFVCVGYQMGQCTVN-----
>PC_033TC9
----------------------MAFATFHIAEAQNKNIQVGCYAVDS--RQDGLLPKLLLNSDARAKADPDLRFGFWDGGNKICCDGPR-----NCARYW
AFTYNHPYNWASKTSTGTIDGQNVKFVCVGYQMGQCTIN-----
>PC_036Y8X
-------------------SCGMTFAIFPIAEAQNKNIQVGCYADDS--SQDGLVPKLLLNAAARAKADPDLRFGFWDGGNKICCAGPR-----NCARYW
AFTYNHPYNWASKTSTGTIDGQHV--------------------
>PC_06GZWG
-------------------SCGMTFAIFPIAEAQNKNIQVGCYADDS--SQDGLVPKLLLNAAARAKADPDLRFGFWDGGNKICCAGPR-----NCARYW
AFTYNHPYNWASKTSTGTIDGR----------------------
>PC_05OBB5
-----------------------------TAEAQ--TTQVGCRALDT--KNDGLLTELLLNPSARGAADPDLRYGFWDAKWRRCCNEQN-----ICDRYY
TFSYNHPYPWSYRQRTGTIRRQ----------------------
>PC_02HKHS
------------------------FAIFPIAEAQNKNIQVGCYADDS--SQDGLLPKLLLNAAARAKADPDLRFGFWDGGNKICCAGPR-----NCARYW
AFTYNHPYNWASKTSTGTIDGQ----------------------
>PC_03016G
--------------MKLSAVAAMTFAIFPIAEAQNKNIQVGCYAVDS--SQDGLLPKLLLNAAARAKADPDLRFGFWDGGNKICCAGPR-----NCARYW
AFTYNHPYN-----------------------------------
>PC_00RJ0H
--------------MKLSAVAAMTFAIFPIAEAQNKNIQVGCYAVDS--SQDGLLPKLLLNAAARAKADPDLRFGFWDGGNKICCAGPR-----NCARYW
AFTYNHPYT-----------------------------------
>PC_00HA28
------------------------FAIFPIAEAQNKNIQVGCYAVDS--SQDGLLPKLLLNAAARAKADPDLRFGFWDGGNKICCAGPR-----NCARYW
AFTYNHPYNYASKTSTGTIDGQ----------------------
>PC_02BYS9
-------------------------AIFPIAEAQNKNIQVGCYADDS--SQDGLVPKLLLNAAARAKADPDLRFGFWDGGNKICCAGPR-----NCARYW
AFTYNHPYNWASKTSTGTIDG-----------------------
>PC_03B215
-----------------------------TAGAQ--TTQVGCRAPDT--KNDGLLTELLHNPSARGAADPDLRYGFWDAKWQKCCNEHS-----ICDRYY
TFSYNHPYPCAYRRRRGTIRGQ----------------------
>PC_00NCTP
-----------------------------TAGAQ--TTQVGCRAPDT--KNDGLLTELLHNPSARGAADPDLRYGFWDAKWQKCCNEHS-----ICDRYY
TFSYNHPYPCAYRQRRGTIRGQ----------------------
>PC_066BDF
-----------------------------TAAAQ--TTQIGCRAIDT--KNDGLLTELLHNPSARGAADPDLRYGFWDAKWQMCCKNGN-----ICERYY
TFSYNHPYHWYYRRRTGTVRGQ----------------------
>PC_00YHE4
-----------------------------TAEAQ--TTQVGCRALDT--KNDGLLTELLLNPSARGAADPDLRYGFWDAKWRKCCNKYK-----ECDKYY
TFSYNHPYPWAYRQRRGTIRGQ----------------------
