# Supplementary material for: Remote homology clustering identifies lowly conserved families of effector proteins in plant-pathogenic fungi
Source: Microb Genom. 2021 Sep 1;7(9):000637. doi: 10.1099/mgen.0.000637 (PMC8715435; doi:10.1099/mgen.0.000637)
Supplement: Supplementary material 15 [file mgen-7-0637-s0015.zip › fastas/markov-PC_03DUMB.fasta]

>PC_03DUMB
---------------------------------------------------LDQARVKLQQIEDSIIHGVLARYALGGVTTLDA-QQTDYYFGVIFDYGK
NGGVQNYGLRDFETRRYLEQ-DNNLKNFTSDSYPGLQYQLPATVPQNAALDHPAPGQQIFPIGRQPNDPAQLIEYYNQKVLSATLPV--DHN-LDNMVTS
YYNAALLKLSSNRILYGVELAKIKFLDQKQDYCQAVKRNDV---------DFVRILLKDHAQEEHVLQRVLNKVDAWTKTQQDGL--AYPA--------H
TRDIVLKLFQAYLLPITLQLEVQSVFSFE-----KYC---------------
>PC_03XQQL
MKITSSLSVFVLAAVALVSGVKSAPAEA-----------QADDPAVKAGEQLDKLRDQVQRYESPIVHAFLARAALGASISGEN-EKTHTIVKFLHGQD-
A--F---PVPDAQVAIWLRTKTGEVFS-SKTYPNAVWFVTPVRLSNNAVLDHGEVGKDDFPTGRRPQDPVNLVTFFTKQWSEY-KED---IA-LDPSSVA
LLDASLYNLVSARMLLGYEIGLAKFQWKNEEFCNILTSNAD----SATIEQKVTDALTDHQQEVRVLYRVQQKAKALSKIFSKDP--AYPD--------N
TRDSILRLFQAYLIPITTAIETQTVLDQA-----PHCKNYKAPKN-------
>PC_06PZCZ
MKITSCLSVFVLAAVALVHGVESAPTDN-----------APVDPGVQAGESLDSLRIQVQRYESPIVHTFLARAALGGSVVSET-TKTISVLKSTLFQP-
A-FA---QSDAQLADWLGQGHGGEVFDASTSFPPGSGYVLPVVLDKDAVLDKPVTGKGIFPVGRRPQDPVNIAAFFSTLWPQL-KQD---PS-LDPAATA
GLDAALYNLVSARVLLGYEIGLAKFELQKEEFCNILTSTTD----DKVLKQKITDALVDNKQQVNVLSRVQHKAKAYSKLFLNDA--AYPD--------L
ARQGVLRLFQAYLIPVTTAIEAQVVSEQG-----QQCEGYKAPAPKP-----
>PC_01QVLL
MKITSCLSVFVLAAVALVHGVESAPTDN-----------APVDPGVQAGESLDSLRDQVQRYESPIVHTFLARAALGGSVVSET-TKTISVLKSTLFQP-
A-FA---QSDAPLADWLGHGHGGEVFNASTSFPPGSGYVLPVVLDKDAVLDKPVTGKGIFPVGRRPQDPVNIAAFFSTLWPKL-KQD---PL-LDPAATA
GLDAALYNLVSARVLLGYEIGLAKFELQKEEFCKILTSTTD----DKVLKQKITDALVDNKQQVNVLSRVQHKAKAYSKLFLNDA--AYPD--------L
ARQGVLRLFQAYLIPVTTAIEAQVVSEQG-----QHCEGYKAPAPKP-----
>PC_04JY3I
MKLLSSLVAAALV----VSAVQAIPATNSG----LLNGARVEDPPTDPIDRIDFYRQKIQRYETPIIQTYLARVALNGSIGREE-ERTAEFFADASKFKK
D-FF---AQPDSENERWLEQKSGHPFASVNSYPPAVNYVTKVVLPKDAVLDKPVVGKGIFPIGRRPQDEDNIVDFVKAKLQVGHSSD---PM-LDQPSVI
LLDASLLRLLSARILFGHEIALAKFDSQKTSYCQFLTHHPIQ-------KNDILKFLTDHKQVVNILGRVRSKTKTFTQTFDGDAETLYPQ--------H
TTDNVLRLFQAYVIPITTEIELATIIAQA-----PHCNK-------------
>PC_06D6W7
MKLLSSLVAAALA----VSAVQAIPATNSG----LLNGDRVEVPPTDPIDRIDFYRQKIQRYETPIIQTYLARVALDGSIEGEE-EKTAEFFADASKFKK
D-FF---AQPNSENEHWLEEKSGHAFASVNSYPPAVNYVTKVVLPKDAVLDKPVVGKGIFPTGRRPQDEDNIVDFIKAKIQVDQSSD---LM-LDQASVI
LLDASLLRLVSARILLGREIALAKFDSQKKTYCQLLTNQPIQ-------KKDILESLTNHKQVVNILSRVRSKTKASTQTFYGDAETLYPK--------H
TTDNLLRLFQAYIIPITTEIELATIIAQA-----PHCTK-------------
>PC_04TU3D
MKVLSLVSAFVSAGVLVHAA----------------AIDQPPTANINPLERLDELRLQLQRYETPIIHAYLSRAALGASTDMEY-GRARFVFKSLTAAPK
AYEF---KQPNANVTEWLAEG-GKSFN-EAPFPPAVWTNLPIVLPRDAVLDQPVKGKGIFPVGRRPQDASNLDGFLFANFGML-PKD---PS-LDAEATV
LLKTALLRLISARIVIGHEIALAKFESNPQAYCSILKKTPVS-------EKELVQQITDEKQQVNVLGRVQQKAKDMTKLYRQDQ--KYPE--------G
TEDQVLRLFQAYIIPLTTNVEVVTLLDQA-----KNCK--------------
>PC_06RG6G
MKVLSLVSALVSASVLVHAA----------------AIEQAATADADPLARLDELRLQLQRYETPIIHAYLSRAALGASIDMEL-SRTQFIFESLTTAPK
AYEF---TQPNANITQWLTEG-GKAFSVSAPFPPATWVHLPVVLPDDAVLDKPVVGKGIFPVGRRRRDPANLYAFLFHNFAIH-KHD---PT-LDTEATA
LLEASLLRLISARIVIGHEIALAKFESNPQAYCSILKKTPVS-------EKELVQQITDEKQQVNVLGRVQQKAKDMTKLYRQDQ--KYPE--------G
TEDQVLRLFQAYIIPLTTNVEVVTLLDQA-----KNCK--------------
>PC_00VKL3
MKILSLVSVFASAGVLVHAA----------------AIDQPPTAKIDPLARLDELRLQLQRYETPVIHAYLSRAALGASTDMEY-GRARFIFKSLTAAPK
WFEF---AQPNPNITDWLEEG-GKSFN-QAPFPPAVWTNLPVVLPEDAVLDKPVKGKGIFPVGRRPQDASNLDGFLFGNFGML-PND---PT-LDAEATV
LLKASLLRLISARIVIGHEIALAKFESNPQAYCTILKKEPVS-------EEELVREITDEKQQVNVLGRVQQKAKDMTKLYRQDQ--KYPE--------G
TEDQVLRLFQAYIVPLTTKVEVVTLLDQA-----KNCK--------------
>PC_02H4N5
MKIPSFLTVFVLAAMALVHGVESAPADAPVAPDFQAQAKAGVDPELEAQDRLDVLRGQVQRYESPIVHTFLARAALGGAVPAET-TKTISVLKSTHHRA-
E-TF---PVPDKPTADWLKTKGGAIFDASASFPAGTGYVTPVVLARDAELTQGTIGGGAFPTGRRPQDPVNILTYLSGLWAHL-QQD---PT-LDPAAVA
SLDASLNNLVSARVLLGYEIGLAKFQWQNEEFCNILTSQVGTQADPKKIEKQVTQLLTDNKVQVNLFRRVQQKANAYSKLFFNDP--KYPD--------T
ARDDVLRLFQAYIVPVTTAIETEAVIEQA-----HTCKGYKVPEP-------
>PC_05YLEB
MKLLL---AFTWALLAI--------------------SSVTCTDAITPDDRLTVLRAQLDRYETSLIHAFLSRLALGGSVVGET-GWTGDVLFNLAT---
-------PQPDPSLAAWLKRG-GSTFD-VRPWPVGTVYKTPVVLPRDAILDQPVVGQGIFPIGRRPQDPPTVARFFQDTFTDL-PIN---HT-LDPGAVA
LLDASLLRLASARMLIGYQVGLAKFEWQHETFCAIFANRNP--------RKRILELIVDHKQEVKVLGRVQEKAKAWSKLFAGDE--GYPD--------G
AEAEVLRLFQAYLIPVTTAIEVQAIEAQA-----SRC---------------
>PC_03COG3
MKLLLSLHSLVLLLVSLR-------------------LTAASPPSKPAVDDLTTLRAQLAHYETPLIQTYLSRISFGVSLPHER-SLILSALINAPYP--
---------APRSIEAWLSTPSGRAFGSDAPFPPATRYVTPAV----PHDAQTQPVDGIWSTGRTPADPTSISYFLLSQIHTLPPPN--TTL-TDISSLL
NLDTLLLHLTSARVLLGHPIGLSKFTSSSETFCRILTNTSSS---PSFKSAQISAALTDHKQESIVLSRISQKTDLFSTSFSGDP--PYQR--------N
VTSDLLTLFSAYLIPITTHIETQTIIGLR-----SSCT--------------
>PC_07HQ90
----------------------MAAV-----------SGKSEAAEIEAGDRLDALRDQLQRYETPIIQTILARSALGGRAPSEQ-DEVRAALSRNAF---
--------EPSEVISEWLQTESGARFRSTRPLPPAVEFITPVVLSRDTVLDKPVVGKGIFPIGRRPQDPTNMDEFLDTSLLSL-NQS---ST-VDLASAV
SLDVSLLHLVSARVLLGYPIALAKFDWLHDNFCHILTNTTLS---KSQKLANIIQQLTDHKQEVNVLSRVEQKSKSLSHLFRNDI--PYPP--------H
TQDRILRLFQAYLIPITTQIEAAAILDHA-----NKCTLEHHHHHH------
>PC_00504L
MKL--SVSIFVLLAVSAFGGGSAAAV-----------SGKSEAAEIEAGDRLDALRDQLQRYETPIIQTILARSALGGRAPSEQ-DEVRAALSRNAF---
--------EPSEVISEWLQTESGARFRSTRPLPPAVEFITPVVLSRDTVLDKPVVGKGIFPIGRRPQDPTNMDEFLDTSLLSL-NQS---ST-VDLASAV
SLDVSLLHLVSARVLLGYPIALAKFDWLHDNFCHILTNTTLS---KSQKLANIIQQLTDHKQEVNVLSRVEQKSKSLSHLFRNDI--PYPP--------H
TQDRILRLFQAYLIPITTQIEAAAILDHA-----NKCT--------------
>PC_00RW4Q
MKFANILTLFVTISSAS--G-----------------ISALSTPRDSPNDRLIRLRDQLQRYETPLIHTYLARASLGSSVDREF-GQAHFLFDEIARAPK
N-QF---RQPDEDVIDFLNTDSGSQFDRYRPFPPGTFYSTPVVLASDAVLDKPVVGKDIFPTGRRPQDQETVVQFVREKLQNL-KKD---SA-LDSAAPT
LLDASLLQLVSARVLLGYEVGRAKFDMQKNSYCAYFATKPS----KTEATKKIETDITDHKQEVKVLSRVHEKAEAFSQVFAQDP--DYPQ--------G
TAEDALRLFQGYIIPITKAIEIETLLAQS-----AQCGGKLAFETPPVKSHI
>PC_03RWAB
MKSFQLLLVVVLVVVVPILGLNT----------------AWAASSTTAPPSLAALRAELALFESSIVQAYLARHSLSPDFFKGEKELIRKALDRLTSL--
---------------------VDKKYERAANEDEGVFYGGPLKYIF------YQRDKGRFGDSSQSQTGSIFDGLFASSPHQPATEE---QQ-RMVEPAA
VLDGALLSLISSRIGIGKDVARAKAASDREKYCTKEATSSS---------SKVRQNLTDQKQVDAVKKSVQDKFTKWSASTPSTD---------------
-EVQRFVSFFERIIDVTTDVEVYTIKSNQ-----AGC---------------
>PC_060WJO
MRVYL-------APLAL----------------------LAASSTAAAPESLAEVRAVLATMQRGILYSTLARAALPVTADARS-DEAAA----------
---------------------VRSAFQLSGLDAPAPFVGSPAY-PFISVA-RTPAVAQRWGDNRGNSTGVSLLDAYYDELLNATARSPPAPFTNSAPLAA
HASAQLLTLCAVRISKGNDVALSKLAAAPRTFCPLLVSPAPN-------ATAIREALTVPAQEAAVLASVGAQAALWSSAANMSAPLDAPSVNASTPSAV
VPERVQQLFSDHLIAITTDYEVYTLLALDDATLADACAQML-----------
