# Supplementary material for: Remote homology clustering identifies lowly conserved families of effector proteins in plant-pathogenic fungi
Source: Microb Genom. 2021 Sep 1;7(9):000637. doi: 10.1099/mgen.0.000637 (PMC8715435; doi:10.1099/mgen.0.000637)
Supplement: Supplementary material 15 [file mgen-7-0637-s0015.zip › fastas/markov-PC_02BMLW.fasta]

>PC_025GSX
MQIQAFFALLFTSGAIAVVNPIDARITYAIRPSSYIPTDPARIHQKPEEFPWPDLIGEGSGYKGTTPKTWYYPIDPEGLIKIWIDDRGSIYTRDSTKFDN
YDQCIAHCCKYGTILTSQVDQPNPEK--CKYHCNYQALLALL--------AESGAIGPNGKRLISRRILRSLMESPRDSLGPN
>PC_02BMLW
MRTQAFFAMLFTPGAIAG--------------GTFIPTDPKLAHRAPEPFPWPQLLNN---PHMTTPVVWYQI----GQIKIWTDTRGVDFVRDGTKFDT
FDQCINHCKTFSVVHNSPVDKPTDAK--CNYYCTTYWDQVKKSRY--------------------------------------
>PC_07XL3N
MRTQAFFAMFFTPGAIAG--------------GTFIPTNPKLAHRAPEPFPWPELLNN---PHMTIPVVWYQI----GQIKIWTDTRGVDFVRDGTKFDT
PDQCINHCKTFSVVHNSPVDKPTDAK--CNYYCTTYWDQVKKSRY--------------------------------------
>PC_07HELP
--------MLFAAGVIAR--------------GTYIPTDPKLAHRAPEPFPWPELLNN---PYMTTPVVWYQV----GKVKIWTDTRGVDFVRDDTKFDT
FDECMDHCKRYSVVHNSPIDKPTDRK--CNYYCTTYWDQVEKARY--------------------------------------
>PC_00W0I5
MRTQNLFAIFFAPGIIAG-----------WRDASYIPKNKKLEHRYPERFPWPKLLD----YYEAWPRIWYHY----DDIKIWVDDRKRVHVRDSTRFNS
FKECERHCMKYSVVYHTPIDKPTAAD--CKKLCQENWKSVGNYLAF-------------------------------------
>PC_05BBZ6
MRSQALLAVLYASGAIAG-------------GGTYIPKDPALAHRAPEKFPWSGLLNN---PFMTKPVIWYQI----GQIKIWTDTRDVTYVRDGTKFDT
YDQCLSHCLKYSVVFNSPIDKPTKQN--CNYYCTEYWDQVKST----------------------------------------
>PC_08JN7S
MRSQALLAVLYASGAIAG-------------GGTYIPTDPALAHRAPEKFPWSGLLNN---PYMTKPVIWYQI----GQIKIWTDTRDVTYVRDGTKFDT
YDQCLSHCLKYSVVFNSPIDKPTKQK--CNYYCTEYWDQVKST----------------------------------------
>PC_06CQPB
MRSQALLAVLYASGAIAG-------------GGTYIPKDPALAHRAPEKFPWSGLLNN---PFMTKPVIWYQI----GQIKIWTDTRDVTYVRDGTKFDT
YDQCLSHCLKYSVFNKSKARSSGSQGQTSEYRGRRMHH---------------------------------------------
>PC_07OCF6
MQIQAFFALLFTSGAIAVVNPIDARITYAIRPSSYIPTDPARIHQKPEEFPWPDLIGEGSGYKGTTPKTWYYPIDPEGLIKIWIDDRGSIYTRDSTKFDN
YDQCIAHCLSFMNALRIFG----------------------------------------------------------------
>PC_07XJIK
MRSQALLAVLYASGAIAG-------------GGTYMPTDPALAHRAPEKFPWPELLDN---PYMTPPVVWYQI----GQIKIWTDTRGVNYLRDGTKFET
LDQCVQHCLKYSVVYTTPIDKPTEQG--CKNLCISRWNDVKLTNSNKYQGQSSGNQGSGNQAHVTEYRGRKMHN---------
>PC_08L0E9
MRSQALLAVLYASGAIAG-------------GGTYMPTDPALAHRAPEKFPWPELLDN---PYMAPPVVWYQI----GQIKIWTDTRGVNYLRDGTKFET
LDQCVQHCLKYSVVHTAPIDKPTEQG--CKNLCISRWNDVKLTNSNKYQGQSSGNQGSGNQGHVTEYRGRKMHN---------
