# Supplementary material for: Remote homology clustering identifies lowly conserved families of effector proteins in plant-pathogenic fungi
Source: Microb Genom. 2021 Sep 1;7(9):000637. doi: 10.1099/mgen.0.000637 (PMC8715435; doi:10.1099/mgen.0.000637)
Supplement: Supplementary material 15 [file mgen-7-0637-s0015.zip › fastas/markov-PC_040O1D.fasta]

>PC_00ZM5A
-------------------------------------------------------------------------------------------------FF-
----TT----VAFA-QGVV-------------IN-YP--QNGA----------SVPAG-QDLTVQVVRP-------------------------------
------------------------------DTLTG--S-QEVA--------------------VVIGLESCTSQ----------S----CPS--------
-P-VDVMGD-I------L-YN----GPYNPQF--------------------------------------------------------------------
----------------------------------------------------------------------------------------------------
---------------------------------------------------------------------------------------------------
>PC_00G4AM
-------------------------------------------------------------------------------MKFFA---TA----LSLALA-
----AT----SVVA-QRAY-------------IA-QP--TMGS----------DVQAG-STITIEVDRP-------------------------------
------------------------------NFQSS--A-LEVA--------------------AVLGIQSCATVT------C--R----D-P--E-E---
---WFGPAM-I------L-YN----GPYNPQYA-------------------------------------------------------------------
----------------------------------------------------------------------------------------------------
---------------------------------------------------------------------------------------------------
>PC_02112I
-------------------------------------------------------------------------------MKFF----AA---VFA-LAS-
----FA----AVSA-QNIA-------------IG-AP--ADGT----------SVSPR-STITVQVLRP-------------------------------
------------------------------NSLTG--S-QEVA--------------------VAISILGCQSY-P-AG--CP-----------D-P---
---TQVLGT-T------L-YS----GGFNPQYP--P--------------A------GTQRREG-----------AA---E--------RDAP-------
------------------------------------------L---------ARGGGALAD-DGG------------------------QER-HA-----
E-R------------------------------------------------------------------------------------------------
>PC_00ARS1
---------------------------------------------------------------------------------MF--K-SLATVLCA-----
----IA----AASA-R------------IT-SIA-P-LE--STF---------QASNA-STLTVTFNTE-NG----------------------------
--------------------------------QNP--V-FDWF--------------------AAIGVMPAA-G--------RAD---------------
---PTALGT------------FVANVDFVAIGQ--------------------------------SLTPTGNF-SVD---IP-VNT-T---KAI------
--------------------------------------TR-----GDA-Q-YVLTAAIMSS-AGVEEFT-------------------------V-A---
N-FLNVTFSAATA--------------------------------------------------------------------------------------
>PC_03L4WD
-------------------------------------------------------------------------------MFAF--K-LLPPVLCA-----
----A-----AASA-W------------IT-SIA-P-LE--GTF---------QASNA-STLTLRFLTE-NT----------------------------
--------------------------------QSP--V-FDWF--------------------AAVGVMPAQPP--------RGD---------------
---PSALGL------------WVANIDFAALGK--------------------------------DLTGNGNF-TVD---VP-VNT-D---NAI------
--------------------------------------FR-----GSA-Q-YILTAAIMEG-SGVSESA-------------------------T-A---
K-FLNLTFEATVLGQ------------------------------------------------------------------------------------
>PC_06NPU0
--------------------------------------------------------------------------------MML--K-SLAVAFLA-----
----AA----GAHA-K------------IR-FIY-P-FN--GTF---------HATDS-STMEVTFSTV-NG----------------------------
--------------------------------LSP--V-FNWF--------------------ATFGVSSAA-F--------HTD---------------
---PSALGT------------FVTNVDFVAIGK--------------------------------YSTGTGNF-SVT---VP-VNT-T----SV------
--------------------------------------NR-----GSG-Q-YVLTAAIMTS-FGAAEGT-------------------------D-A---
E-FFNVTFDATVA--------------------------------------------------------------------------------------
>PC_031JPH
-------------------------------------------------------------------------------MQLT--S-LLA-AASA-----
----VT----LASA-R------------IV-GLA-P-FGDFGQF---------LATNE-STFELRFLTL-NS----------------------------
--------------------------------QQP--H-WDWS--------------------AAVGIRPAN-E--------TAD---------------
---ETALGT------------WLANVDFVALEQ--------------------------------DLTGNGNF-TVE---IP-MPS-S----AF------
--------------------------------------K--------------VGTGPYVL-TAAVLS--------------------SFDA-TL-L---
Q-FHNMTFTAEVSSDA-----------------------------------------------------------------------------------
>PC_00G854
-------------------------------------------------------------------------------MRFA--T-VVA-IAS------
-----C----AAAR-I------------VN-LAS-Y-DG---TY---------QASAT-STFPLTFTTE-NS----------------------------
--------------------------------QSP--Y-RDFT--------------------AAVGLSTLE-E--------KFD---------------
---ATALGT------------WIANIDFVDLDQ--------------------------------DVTGTGNF-TVQ---IN-LPS-S----AF------
--------------------------------------TH-----GSG-S-YVLTAAVLQS-YGVAWNT-------------------ANMY-AN-----
-----TTFSVSVPSA------------------------------------------------------------------------------------
>PC_00T2FL
-------------------------------------------------------------------------------MFTF--A-LLFLSIIA-F-F-
----SR----SAL--A------------VD-GIV-TGFTSP---------VNIAAGST-VTVTIDFTNI--R----------------------------
--------------------------------YSI--E-NDYG--------------------IIWGLVPPT----------------------Y-----
GC-TECVGI------------RLGFTDLYAISG--------------------------------SYEAQRAI-TLQ---IP-GD---------------
---------------------------------------------VGG-N-YTLTGAVTGD-GFPEG------------------------Y-VN-Q---
R-FYYQTVLISRRVGP---PT-----YTSSTHRVTPIPL-M----------------------------------------------------------
>PC_04RXZG
-------------------------------------------------------------------------------MSVR--S-ILSACAIL-LGF-
----AN----IAS--A------------VM-GNV-ESINGP---------SVVIVGSN-LPTVVNFTQI--R----------------------------
--------------------------------FTE--Q-NDYG--------------------IIWGLVSPD----------------------E-----
GC-TQCVGR------------RLTFTDLFAIQG--------------------------------DFVASRIF-DLP---IP-SD-------T-------
---------------------------------------------PRG-N-YTLTAAVLDD-EFPEG------------------------L-VD-I---
R-YYTHPLIVDGPITS---AT--------STVASTPTPP-STN--------------------------------------------------------
>PC_023PU6
-------------------------------------------------------------------------------MSVR--S-ILSACAIL-LGF-
----AN----IAS--A------------VM-GNV-ESINGP---------SVVIVGSN-LPTVVNFTQI--R----------------------------
--------------------------------FTE--Q-NDYG--------------------IIWGLVSPD----------------------E-----
GC-TQCVGR------------RLTFTDLFAIQG--------------------------------DFVASRIF-DLP---IP-SD-------T-------
---------------------------------------------PRG-N-YTLTAAVLDD-EFPEG------------------------L-VD-M---
R-YYTHPLIVDGPITS---AT--------STVASTPTPP-STN--------------------------------------------------------
>PC_057X6D
------------------------------------------------------------------------------MISLL--Q-LLTTLALV-V-Y-
----HV----SA----------------YS-GVV-TGFKAP---------KNLRAATP-FKVTVDFIDE--T----------------------------
--------------------------------FAP--Q-TDYG--------------------IVWGLRSED----------------------E-----
QC-TNCVGR------------AFQFTDLNANTG--------------------------------DYQPQLEF-SLE---FF-GAF-G----GP------
--------------------------------------LF-----GGG-N-FTLVAAVTRA-VTNDG------------------------I-IE-I---
G-YYTQKVQVARTIGP---IGPIHPTFPHSFHPVSPTQT-ESLSV-----APSA---------------------------------------------
>PC_00VWIU
-------------------------------------------------------------------------------MFSA--T-KLTTALLA-----
----AA----AASA-H------------IV-GIE-V-YNSGGSHHYA---RTLGFGGR-SSFSVKFLTE-AQ----------------------------
---------------------------------ED--T-KDYS--------------------VVLGLSNST-A--------------------D-----
LD-PSSIGK------------TVYFVDLVQLGK--------------------------------TNTSGRNF-TVK---VP-LRK-SY--FGA----S-
--------------------------------------DE-----ETG-E-YTITAAVTST-SGDDG------------------------A-VG-V---
Q-FYSAPLNITASK-------------------------------------------------------------------------------------
>PC_01EYYD
-------------------------------------------------------------------------------------M-LFSRLAIA-----
----AA----TAAL-A------------SA-HII-G-ITASTSNKHAGRYARTFRGRK-NNFRLTFQTA-AA----------------------------
---------------------------------NS--T-YDYS--------------------VVVGLSNSTST--------------------E-----
DS-DSSIGT------------AVDVIDLAAVGR--------------------------------SYTSGKNF-SIT---VP-IPN-SF--YGKEKRMS-
--------------------------------------DS-----EGG-D-YTVTAAVTTS-SGRDG------------------------A-TK-L---
D-FFTTTLSLNGTQA------------------------------------------------------------------------------------
>PC_03WKFT
--------------------------------------------------------------------------------MIF--S-KLALAGLF-----
----AA----SVSA-H------------IT-GIS-V-EPSTKGRS----PRSLSGSKK-SYFRLTFTTE-SD----------------------------
---------------------------------DN--T-IDYS--------------------VVIGLANSTTSSP------SKR---------T-----
DA-SSNIGQ------------AIDVIDLLAIGK--------------------------------SETTGKNF-TIS---VP-FPH-NV--KRSKKGKNS
PKKGKSGTKKGKSGTKKGKSGDSGDSDNEDDDENDDENES-----FSQ-L-YTVTAAVTYS-AS--D------------------------E-TK-L---
Q-FFTTPLNVTSS--------------------------------------------------------------------------------------
>PC_02WHH5
-------------------------------------------------------------------------------MRFT--K-HLPVLALS--L--
----AG----VQAA-I------------VG-LNT-PAG----PY---------HATKS-SSISLNFETA-PT----------------------------
--------------------------------FAQ--R-DDFS--------------------IALGLYAST-A--------PYN---------------
---DPQIGA------------LWANVDLVARGL--------------------------------SSTGNGNF-TLT---LP-LAA-----SSF------
--------------------------------------VD-----GAG-Q-YNIVTAVTFG-NGPGL-------------------STGV----------
Q-FFKVPLNVTV---------------------------------------------------------------------------------------
>PC_01X2TI
---------------------------------------------------------------------------------ML--F-INYF-FIL-TII-
----PT----LVLS-A------------ID-GVY-PV-----VKY--------PALHS-FDYPVEFSTT-ST----------------------------
--------------------------------YEV--W-ADYT--------------------VIIGWSKCF----------------------P-----
GP-HATLGG-----------FITETVDLIALDR--------------------------------VYTSGEPF-VVN---LS-LKD-RV--FDV------
---------------------------------------R-----SRT-T-FYMIATVTSG-LGRS------------------------EL-RH-V---
E-RYWTNVTVDPRHCS---DG---CQ------SKPQQDF-RFESKC-----------------------------------------------------
>PC_00ALFM
---------------------------------------------------------------------------------ML--F-INYF-FIL-TII-
----PT----LVLS-A------------ID-GVY-PV-----VKY--------PALHS-FDYPVEFSTT-ST----------------------------
--------------------------------YEV--W-ADYT--------------------VIIGWSKCF----------------------P-----
GP-HATLGG-----------FITETVDLIALDR--------------------------------VYTSGEPF-VVN---LS-LKD-RV--FDV------
---------------------------------------R-----SRT-T-FYMIATVTSG-LGRS------------------------EL-RH-V---
E-RYWTNVTVDPRHCS---EG---CQ------SKPQQDF-RFEDKC-----------------------------------------------------
>PC_023P1C
---------------------------------------------------------------------------------MS--R-LTLF-WLL-VLL-
----PS----FALS-A------------IN-GIF-PA-----VKY--------PGIHS-IDYPIEFSTT-SM----------------------------
--------------------------------PEI--W-TDYT--------------------VIIGWSKCQ----------------------A-----
NS-HATLGD-----------VITGVVDLVNLNT--------------------------------HSTAGESF-IVN---LA-LED-RF--FDV------
---------------------------------------R-----TRT-T-FQLIATVTSG-IGRS------------------------GL-LH-V---
E-RYSTNITVDPRYCG---ES---CQ------SKIPQDY-QFQSQCRYN--------------------------------------------------
>PC_02STH1
---------------------------------------------------------------------------------MA--F-FKSILVIV-FSI-
----LQ----VTLG-A------------IV-GVE-PG-----TTR--------HAHQF-NKYPIRFLTA-AT----------------------------
--------------------------------FDK-------C--------------------VVVGWSRFF----------------------N-----
VT-HSSVGQ-----------PVTEVINLLALGH--------------------------------DNTGGSSF-IVN---IS-TDD-PI--FSV------
---------------------------------------D-----RTT-V-FELIGTVTSA-TGRE------------------------SL-RH-V---
E-RYWTNITFDPLFDL---EA---EG------GALRVQE--AMHDC-----------------------------------------------------
>PC_069UK4
---------------------------------------------------------------------------------MV--F-FKSLLVIV-FSI-
----LQ----VTLG-A------------IV-GVE-PG-----TTR--------HAHQF-NKYPIRFLTA-AT----------------------------
--------------------------------FDK--W-LDYS--------------------VVVGWSRFF----------------------N-----
VT-HSSVGQ-----------PVTEVINLLALGH--------------------------------DNTGGSSF-IVN---IS-TDD-PI--FSV------
---------------------------------------D-----RTT-V-FELIATVTSA-TGRE------------------------SL-RH-V---
E-RYWTNITFDPLFDL---EA---EG------GALRVQE--AMHDC-----------------------------------------------------
>PC_02OAII
-------------------------------------------------------------------------------MKF---SFTVAASA----L--
----AS----SATA-S------------IV-SIQ-VP-------Q--------TIAVG-KTIPVKLVNN-I-----------------------------
-------------------------------DQST--T-YQTS--------------------ITFGLGTRP-----------QD---------P-----
K---IVIGS-----------PISSIY-----LQD------G-------------------T----M-PA-APF-TRN---MT-VSD-WA--W--------
---------------------------------------G-----REG-K-FGIRAAIFGA-YGVTG------------------------G-IG-T---
A-VYGAEVTVGDEVSD---DYVELQYV-----E------------------------------------------------------------------
>PC_00NFWC
-------------------------------------------------------------------------------MKF---SFAVAASA----L--
----AS----SATA-S------------IV-SIQ-VP-------Q--------TIAVG-KTIPVKLVNN-I-----------------------------
-------------------------------DQST--T-YQTS--------------------ITFGLGTRP-----------QD---------S-----
K---ILIGS-----------PISSIY-----LQD------G-------------------T----M-PA-APF-TRN---MT-VSN-WA--W--------
---------------------------------------G-----REG-K-FGIRAAVFGA-YGITG------------------------G-IG-T---
A-VYGAEVTVGDEVSD---DYVELQYV-----E------------------------------------------------------------------
>PC_023OPZ
-------------------------------------------------------------------------------MKS---TSAVAASA----F--
----AS----GAAA-S------------II-SIQ-VP-------E--------TIAVG-RSIPVKLVNN-I-----------------------------
-------------------------------DQSS--T-YQTS--------------------ITFGLGINP-----------KA---------P-----
S---TVIGT-----------PVSSIY-----LQD------G-------------------T----M-PA-APF-TRN---MT-VPD-WT--W--------
---------------------------------------G-----RKG-K-VGLRAAIFGA-YGATG------------------------G-IG-T---
K-VYSANVTVGDDISD---NYVELQFI-----E------------------------------------------------------------------
>PC_071SAB
-------------------------------------------------------------------------------MKF---SVAVAASA----L--
----AS----GAIA-S------------VY-SIQ-VP-------Q--------TITVG-KAIPVKLVNN-I-----------------------------
-------------------------------DQSS--T-YETS--------------------ITFGLGTSP-----------HD---------P-----
N---IIIGT-----------PVSSIY-----LQD------G-------------------T----M-PA-APF-TRN---IT-IPD-WA--W--------
---------------------------------------G-----SKG-T-FGLRAAIFGA-YGVTG------------------------G-IA-T---
K-VYGANVTVGNKISD---KYVELKYI-----E------------------------------------------------------------------
>PC_03YGK2
-------------------------------------------------------------------------------MKF---SFTVAASA----L--
----AS----SATA-S------------IV-SIQ-VP-------Q--------TIAVG-KTIPVKLVNN-I-----------------------------
-------------------------------DQST--T-YQTS--------------------ITFGLGTRP-----------QD---------P-----
K---IVIGS-----------PISSIY-----LQD------G-------------------T----M-PA-APF-TRN---MT-VSD-WA--W--------
---------------------------------------G-----REG-K-FGIRAAIFGA-YGVTG------------------------G-IG-T---
A-VYGAEVTVGNEVSD---DYVELQYV-----E------------------------------------------------------------------
>PC_01HAYG
-------------------------------------------------------------------------------MKF---A---LIAA----L--
----AS----GATA-S------------II-SIQ-VP-------E--------TIGLR-KVIPVKLVNN-I-----------------------------
-------------------------------DQSN--T-YQTS--------------------ITFGLGTSP-----------AD---------S-----
S---VVIGT-----------PVSSIY-----LQD------G-------------------N----M-PA-APF-TKN---MT-LSA-WA--W--------
---------------------------------------G-----SKG-K-IGLRAAIFGA-YGITG------------------------S-IG-T---
Q-VYGANVTIGDENSD---NYVELQFI-----Q------------------------------------------------------------------
>PC_034UVZ
-------------------------------------------------------------------------------MVGT--K-FAAALFVS-MGA-
----LP----LASA-F------------VD-KIA-N-YT--GTF---------HATET-STYPATFITG-YT----------------------------
--------------------------------KVD--Y-LDLT--------------------VSFALTRPDK---------LLG---------------
---QT-VGL------------PLYNFDFTTLSS--------------------------------DIISNTTF-VVD---VP-LTK-AN--ITT------
--------------------------------------FN-----ENG-P-YVLSAIVSYA-NGDYP----------------------NYI-YG-S---
Y-ILHSYFNASVLPAD---DASSTATAG-NGNSSTPAAS-GTAGEANATTTPEGAALARAMPGFAAAVGVLSLILFASL--------------------
>PC_03AOO6
--------------------------------------------------------------------------------MRF--T-LIAALL-S-----
----CA----AVST-A------------HI-IGI-S-GP--TKY---------SPGTN-SKYPLKFTTS-DG----------------------------
--------------------------------PIT--N-EDFS--------------------VVIGLGNSA-T--------G-----------------
---SEALGT------------FIHNFDLENSGH--------------------------------GSTADGSF-TLQ---VP-LPS-----SAF------
--------------------------------------NN-----GPG-D-YVIIAAVTNA-DGAQW------------------------N-VN-L---
K-FFTTTVTVTGV--------------------------------------------------------------------------------------
>PC_03BMA5
-------------------------------------------------------------------------------MRFT--S-VVATLAAL--A--
-----A----SANA-Y------------IY-GIS-Q-TP--TN-F--------KTGES-STLSVTFETG-ST----------------------------
--------------------------------KVL--F-YDLT--------------------VSFGLVAAD-K--------YTG---------------
---PNVLGK------------PIFNVDLVKEGL--------------------------------QHTAPGNF-TLE---VP-ITA-----EDL------
--------------------------------------FN-----GSG-A-YVLTAAVVRV-TGNQ----------------------NEML-YR-A---
D-PFSYPFNATVA--------------------------------------------------------------------------------------
>PC_05XLUO
-------------------------------------------------------------------------------MRFS--V-AALSAAA------
----LP----FVSA-Y------------IT-GLA-P-FT--GTYK--------ADELT-TMFPVTFNTG-ST----------------------------
--------------------------------KVS--F-SDLS--------------------VNFGLSTPA-E--------HTG---------------
---DTVFGK------------PLINVDLVQFKR--------------------------------DSVCCSPF-TIN---IP-LNS-----GDL------
--------------------------------------YN-----GAG-A-YVLTAAIVRT-TGNGS--------------------PGQAV-FR-A---
D-PFTVTFNATTA--------------------------------------------------------------------------------------
>PC_01QBXD
-------------------------------------------------------------------------------MSI-----TKLTALAT--AA-
----FP----LASA-Y------------IS-GVE-P-FR--ETYT--------T-TPT-STFPVTFNTA-MT----------------------------
--------------------------------KVP--F-YDLS--------------------VSFGIATAS-D--------HAG---------------
---NTTLGA------------PLNNVDLIALNQ--------------------------------SNTGPGSF-TVD---VP-ISA-----SDL------
--------------------------------------YD-----GAG-S-YVL--TAAIL-RGTSSGT-----------------AENVLT-FR-M---
D-PFMVAFNATIAPTD---A-------------------------------------------------------------------------------
>PC_042T43
----------------------------------------------------------------------------MFR-TI-----YRSLVLVT--VA-
----LP----LASA-F------------IN-DVQ-P-FN--GTYS--------A-TST-SKFPVTFLTA-ST----------------------------
--------------------------------MVE--F-LDLS--------------------VSFGISTPE-D--------HAS---------------
---NTTLGV------------PLSNVDLLALNH--------------------------------SSTGPGSF-TID---VP-ISS-----SDL------
--------------------------------------YA-----SSG-S-YVLTAAVLRG-TGDS----------------------AVLN-FR-V---
D-PFTVSFNATGGDSD---A-------------------------------------------------------------------------------
>PC_01GIQA
----------------------------------------------------------------------------MFR-TI-----YRSLVLAT--IA-
----LP----LASA-F------------IN-DVQ-P-FN--GTYS--------A-TST-SKFPVTFLTA-ST----------------------------
--------------------------------MVE--F-LDLS--------------------VSFGISTPE-D--------HAS---------------
---NTTLGV------------PLSNVDLLALNH--------------------------------SSTGPGSF-TID---VP-ISS-----SDL------
--------------------------------------YA-----GSG-S-YILTAAVLRG-TGDS----------------------AVLN-FR-V---
D-PFTVSFNATGGDSD---A-------------------------------------------------------------------------------
>PC_01ZH77
----------------------------------------------------------------------------MFTTKL-----TTLLALPL--FA-
----AA----YIND-V------------QQ-FSG-T-YT-----A--------T-PTT-STFPVTFNTA-ST----------------------------
--------------------------------KVE--F-MDLS--------------------VSFGIAARD-D--------HAD---------------
---NTTLGA------------PLNNVDLIALNH--------------------------------ANTGPGSF-TVD---VP-ISA-----SDL------
--------------------------------------YA-----GAG-S-YVLTAAVLRG-TGMS----------------------GVLT-FR-A---
D-SFSIPFNATIADSD---A-------------------------------------------------------------------------------
>PC_030CXL
-------------------------------------------------------------------------------MRCP--Q-LLL--ALF--AL-
----AP----LTSA-Y------------IY-SIA-P-IA--SGFT--------TNPTT-SSLPVVFTTG-GS----------------------------
--------------------------------KVE--F-YDLA--------------------ISFGLSTPA-E--------HNT---------G-----
SP-NNTIGK------------PIFTVDLLAMGR--------------------------------SSTGAGQL-AIQ---VP-LCN-----SDL------
--------------------------------------YN-----GEG-S-YILTAAVMRG-TGSMRRL-------------------------------
---------------------------------------------------------------------------------------------------
>PC_02XYFA
----------------------------------------------------------------------------MPSMRLS--A-FIPALVFL--PL-
-----------ASA-F------------ID-GIS-P-FT--GTYK--------ADQTT-SKFPVTFTTG-ST----------------------------
--------------------------------MVS--F-FDLT--------------------VSFGLSTPA-E--------HTV---------------
---NNTLGN------------PVFNVDLLAMKR--------------------------------SSTGPGKF-TVD---VP-IRS-----SDL------
--------------------------------------YN-----GDG-A-YILTAAILRA-AGN-Q--------------------N-AYL-FR-A---
D-QFTVVFDATASS-------------------------------------------------------------------------------------
>PC_02MC1C
------------------------------------------------MQ---------QQ--------QQSC-ASLPLMRFF--A-AVPVVVVA--LL-
----PS----FASA-F------------IN-GIV-S-LK--GSYK--------ADETT-STFPVTFSTG-ST----------------------------
--------------------------------KVE--F-FDLA--------------------VSFGLSTPA-E--------HTV---------------
---NNTLGN------------PLFNADLLAMRR--------------------------------SSTGPGQL-TIQ---VP-ISN-----SDL------
--------------------------------------YN-----GAG-T-YVLTAAVLRA-TGN-Q--------------------N-AYL-FR-A---
D-PFTITFNATLS--------------------------------------------------------------------------------------
>PC_03ADW9
-------------------------------------------------------------------------------MYLS--A-LASALVLL--P--
----------FASA-F------------IS-SVA-PGFT--GSYK--------ADQTT-STFPVLFNTG-ST----------------------------
--------------------------------MVD--F-MDLT--------------------VSFGLSTPA-D--------HTS---------------
---NDTLGS------------PLFNMDLLAMRR--------------------------------SSTGPGKF-TID---VP-IKS-----SDL------
--------------------------------------FN-----GAG-T-YILTAAVLHV-SGVNQ--------------------N-GLV-LG-L---
N-AFPITFNATVS--------------------------------------------------------------------------------------
>PC_00DT2Z
-------------------------------------------------------------------------------MRFS--L-LPLAAGL------
----LP----LASA-Y------------IT-GLA-P-HI--GVYH--------PDELT-SMFPVTFRTG-ST----------------------------
--------------------------------KVP--F-FDLS--------------------VSFGLTTPA-E--------HTA---------------
---STTFGN------------ALVNIDLAALKR--------------------------------ADTGPGQF-TIS---VP-INT-----GDL------
--------------------------------------YN-----GPG-A-YVLTAAVVRI-TG--D--------------------PGVSQ-FR-A---
D-PFFVPFNATF---------------------------------------------------------------------------------------
>PC_0704AP
-------------------------------------------------------------------------------MNIF--S-IITTLTIF-----
----FG----YVAA-H------------IG-SVS-T-TT--TSL---------TVTSS-SVLPLTFSTI-TS----------------------------
--------------------------------PTN--N-IDFS--------------------VVVGLAPAS-D--------HDA---------------
---PPSLGE-----------TWLQNFDLVALGH--------------------------------AETNTGSF-TLQ---VP-INT-S---NAG------
--------------------------------------VF-----TSG-T-FTVTAAVTSA-FGALY------------------------G-TQ-L---
E-FFQVTVQLTI---------------------------------------------------------------------------------------
>PC_003LJX
-------------------------------------------------------------------------------MHIL--S-VITALTLF-----
----FV----HAAA-H------------IL-SVS-T-TT--TCL---------TVTSD-SVLPLTFSTT-IS----------------------------
--------------------------------PTD--N-IDFS--------------------LAVGLGTAS-V--------NIT---------------
---PPQLGE-----------IWLQNFDLVALGH--------------------------------AETGTGSF-TLQ---IP-INT-N---NAG------
--------------------------------------FF-----TSG-N-FTVTVAATRA-FGARY------------------------G-TE-L---
A-FYQVPVELTI---------------------------------------------------------------------------------------
>PC_01E34A
------------------------------------------------------------------------------MHFSF--T-LLSTLFLA-----
----AG----HAWA-H------------IY-GLS-P-YT--ATY---------HPTPT-STFPLTFLTE-NG----------------------------
--------------------------------PTF--A-ADFS--------------------VVIGLYPTS-E--------S-----------------
---SIGGGNA-------L-VDYIQNIDLVATGH--------------------------------SSTGTGSF-TIN---IP-LPS-----SYF------
--------------------------------------FS-----GSG-N-YVIKAIVTQA-FGAAE------------------------T-AQ-L---
A-PFTITIAVAL---------------------------------------------------------------------------------------
>PC_00U08N
------------------------------------------------------------------------------MHFSF--T-LLSTLFLV-----
----AG----HAWA-H------------IY-GLS-P-YT--ATY---------HPTPT-STFPLTFLTE-NG----------------------------
--------------------------------PTF--A-ADFS--------------------VVIGLYPTS-E--------S-----------------
---SIGGGNA-------L-VDYIQNIDLVATGH--------------------------------SSTGTGSF-TIN---IP-LPS-----SYF------
--------------------------------------FS-----GSG-N-YVIKAIVTQA-FGAAE------------------------T-AQ-L---
A-PFTITIAVAL---------------------------------------------------------------------------------------
>PC_03UB0P
-------------------------------------------------------------------------------MVAF--K-LTAALGLL--SA-
----LP----FTSA-I------------FN-KVT-G-PP--GTF---------FAGDG-TVFPVTFTTG-SV----------------------------
--------------------------------KVT--F-IDLT--------------------VTFALGTADQ-----------E---------------
---GQTVGI------------PLKSVDLVAEGL--------------------------------SNFPGPSF-TIP---VP-LSK-SD--IDT------
--------------------------------------V------GDG-P-YVLSVIEGFA-DGIFP----------------------KLV-YD-T---
G-IFRIPFNVTFN--------------------------------------------------------------------------------------
>PC_06FTXW
-------------------------------------------------------------------------------MVGF--K-FAATLLI---AG-
----LP----LASA-Y------------ID-KVA-N-IT--GTF---------HATDD-SKLPVTFIND-IT----------------------------
--------------------------------KVY--Y-VDLT--------------------ATFALGRASQ-----------K---------------
---GQFIGL------------PLYNFDFTTLPA--------------------------------NVIGNETF-TIE---VP-LTK-TN--ISV------
--------------------------------------FG-----DEK-S-LALNVIISHA-DGSYP----------------------NLT-FY-D---
A-IYRLPFTATIDN-------------------------------------------------------------------------------------
>PC_05BQDA
-------------------------------------------------------------------------------MVGI--K-FAAALLV---GA-
----LP----LASA-F------------VD-KIA-N-YT--GTF---------HATEN-SKFPATFITG-ST----------------------------
--------------------------------KVD--Y-VDLT--------------------VSFALGRPDQL--------AKG---------------
---GDYVGL------------PLYNFDLTTLPS--------------------------------SVIHAETF-TID---VP-LSK-AN--VTS------
--------------------------------------LN-----QSG-P-YVLTAIVSFA-NGDWP----------------------NLI-YG-R---
Y-LLRTQFDATV---------------------------------------------------------------------------------------
>PC_05FB7E
----------------------------------------------------------------------------------------------------
-----M----MASA-Y------------IT-SVA-SQ-----TGH--------WAKVG-YNYGLTWQTA-PY----------------------------
--------------------------------IQN--W-DDYS--------------------IVLGWEFPGIP--------------------H-----
QD-PEFIGS-----------IVSGSIDLPSIGE--------------------------------SRTGGGSF-SMQ---IF-IDP-TV--FVI------
---------------------------------------S-----QPT-A-FTFTAAITSA-IG------------------------------------
---------------------------------------------------------------------------------------------------
>PC_05FCLV
----------------------------------------------------------------------------MLFSLFT--C----VLAS------
----SM----MASA-Y------------IT-SVA-SQ-----TGH--------WAKVG-YNYGLTWQTA-PY----------------------------
--------------------------------IQN--W-DDYS--------------------IVLGWEFPGIP--------------------H-----
QD-PEFIGS-----------IVSGSIDLPSIGE--------------------------------SRTGGGSF-STQ---IF-IDP-TV--FVI------
---------------------------------------S-----QPT-A-FTFTAAITSA-IGAQ------------------------HE-TL-V---
R-FLNTTITIEP---------------------------------------------------------------------------------------
>PC_0330ED
----------------------------------------------------------------------------MFNKLIT--S-IVLFCAL------
----AL----SSTA-Y------------IT-SVK-SE-----SGH--------YAKVG-YNYGITFNTA-DY----------------------------
--------------------------------IQN--W-NDYS--------------------IIIGWSAHP----------------------F-----
ND-PTSIGS-----------FVGSTLDLTTVGE--------------------------------VTTGGGSF-STQ---VF-IDP-KL--FNT------
---------------------------------------G-----KVT-T-YTLNAAVTSI-IGAS------------------------LE-TF-V---
R-FVNTTITVEP---------------------------------------------------------------------------------------
>PC_06NU32
----------------------------------------------------------------------------MFNKLIT--S-IVLFSSL------
----AL----SSTA-Y------------IT-GVR-SE-----SGH--------YAKVG-YNYGITFETAIDF----------------------------
--------------------------------NEV--W-DDYS--------------------IIFGWSAHP----------------------T-----
SD-PTSIGS-----------FVGSTLDLTSVGE--------------------------------VSTGSGTF-DTD---VY-IDP-KL--FNT------
---------------------------------------G-----KVT-T-YTLNAAVTSI-RGPS------------------------LY-TF-V---
R-FLNTTITVEP---------------------------------------------------------------------------------------
>PC_06NNKC
----------------------------------------------------------------------------MFSKAFS--K----LAILS-LCV-
----PT----LSLA-A------------IV-DVQ-SY-----NGL--------PARVG-TQYTLEFITG-NT----------------------------
--------------------------------FIE--V-ADYY--------------------VALGWTKGS----------------------S-----
PP-EGSIGS-----------FVSGTIDLVPINK--------------------------------VHTGAGSF-TSQ---VY-IDP-AK--FDV------
---------------------------------------D-----DTT-A-YTLTAAVFSV-EGST------------------------HE-PK-I---
N-ILATRIDINPEIIK---LPA-----------------------------------------------------------------------------
>PC_00ZFKO
----------------------------------------------------------------------------MFCKAFS--K----LAILS-LCV-
----PM----LSLA-A------------IV-GVQ-PY-----NGL--------PARVG-TQYTLEFITG-NT----------------------------
--------------------------------FIE--V-ADYY--------------------VALGWTKGS----------------------S-----
PS-EGSIGS-----------FVSGTIDLVPIDK--------------------------------VHTGAGSF-TSQ---VY-FDP-AK--FDV------
---------------------------------------D-----DTT-A-YTLTAAVFSV-EGIFANE-----------------TQSTHE-PK-I---
N-LLATSIDINPEIVK---LPA-----------------------------------------------------------------------------
>PC_070D8C
----------------------------------------------------------------------------MLFRPLS--Y-LVTVYAAL-LTL-
----FP----GVSA-M------------IT-GI--SG-----DGH--------YAKVG-YNYPITFYTQ-SS----------------------------
--------------------------------TQA--I-SDYT--------------------VILGWSWIFNP--------------------S-----
-S-PGGVGT-----------FGYSTVDLISLQQ--------------------------------VNTRAGTF-TVS---VP-LPA-AV--FVI------
---------------------------------------N-----TTY-T-FDLTAAVTSL-TGPA------------------------NT-PS-V---
R-LFTSQIVIEP---------------------------------------------------------------------------------------
>PC_03GFZG
----------------------------------------------------------------------------MLFRPIS--Y-LLTVYAAL-LSL-
----FP----GVSA-M------------IT-GI--SG-----DGH--------YAKVG-YNYPITFYTQ-SCK---------------------------
-------------------------------SPVP--F-SDYT--------------------VILGWSWIFNP--------------------S-----
-S-PGGVGT-----------FGYSTVDLISLQQ--------------------------------VNTRAGTF-TVS---VP-LPA-AV--FVI------
---------------------------------------N-----TTY-T-FDLTAAVTSL-TGPA------------------------NT-PS-V---
R-LFTSQIVIEP---------------------------------------------------------------------------------------
>PC_015YHZ
----------------------------------------------------------------------------MFTKSFT--T-FFVSLVVV-LSW-
----AA----CVSA-R------------IT-GI--SG-----DGH--------FAKQG-FSYPITFTTQ-DT----------------------------
--------------------------------STD--N-LDFT--------------------VVLGWSSSPV---------------------------
-P-SGGVGS-----------IAFSTVDLLSIGE--------------------------------TNTGTGSF-TVQ---VP-LDP-TV--FQL------
---------------------------------------T-----QNT-V-FTLTAAVTSL-TGAA------------------------KI-AV-V---
S-LFSTSITIEP---------------------------------------------------------------------------------------
>PC_02W85T
----------------------------------------------------------------------------MFFKPFA--S-FFTFLAVF-FSL-
----TS----LTTA-K------------IV-SI--AG-----DGH--------FAKQG-FAYPITFNTQ-TF----------------------------
--------------------------------PED--F-LDFT--------------------VVLGWQTGTI---------------------------
-P-AGSVGQ-----------IAFSTIDLLSLGE--------------------------------SNTGTGSF-TVQ---VP-LDP-NV--FKL------
---------------------------------------T-----QNT-V-FTVTAAVTSL-AGAI------------------------KE-AQ-V---
N-LFSTSITIEP---------------------------------------------------------------------------------------
>PC_066HP6
----------------------------------------------------------------------------MFAKFFT--S-FFAFFALF-LSM-
----AS----ISSA-K------------IT-GI--SG-----DGH--------FAKQG-FSYPITFFTE-NF----------------------------
--------------------------------SQS--V-SDYT--------------------VVLGWSNLPI---------------------------
-A-TGGVGQ-----------IGFSTIDLLALNK--------------------------------VITGTGKF-TVQ---VP-IDK-AV--FQL------
---------------------------------------K-----KNT-V-FTLTAAVTSL-IGAP------------------------KD-AV-I---
S-LFNTTITIEP---------------------------------------------------------------------------------------
>PC_066RU0
----------------------------------------------------------------------------MFGKYLN--S-IPAFFAVS-LLL-
----AS----NAAA-H------------IE-SVE-SK-----TGQ--------PAKIG-TNYTIEFTTG-GF----------------------------
--------------------------------SQP--W-NDYS--------------------VILGWSAHP----------------------F-----
PD-PTSIGT-----------IISGSFDLPSIGE--------------------------------SVTLDGTF-DHV---VF-IDP-KF--FTA------
---------------------------------------T-----SPT-P-YLLVAAITSI-TGAD------------------------NS-VS-V---
R-FLNTTITVEP---------------------------------------------------------------------------------------
>PC_048FKF
----------------------------------------------------------------------------MYSRVIQ--S-VILLFTV------
----IL----SSSA-Y------------IA-SVQ-ST-----SGH--------YAKVG-YNYNITFNTL-DY----------------------------
--------------------------------IQN--Y-NDYS--------------------VIIGWTTHP----------------------I-----
PD-PISLGA-----------FVGSTIDLTSIGQ--------------------------------VTTGYGNF-STE---VF-IDP-AK--FSI------
---------------------------------------T-----TVT-T-YILTAAVTSI-VGAS------------------------LE-TS-V---
R-FVNTTIIIEPQSSA---HTAVHCE------PKVPALN-V---Q------------------------------------------------------
>PC_00IW3Z
----------------------------------------------------------------------------------------------------
----MS----SSSA-Y------------IA-SVQ-ST-----SGH--------YAKVG-YNYNITFNTL-DY----------------------------
--------------------------------IQN--Y-NDYS--------------------VIIGWTTHP----------------------I-----
PD-PISLGA-----------FVGSTIDLTSIGQ--------------------------------VTTGYGNF-SAE---VF-IDP-AK--FSI------
---------------------------------------T-----TVT-T-YILTAAVTSI-VGAS------------------------LE-TS-V---
R-FVNTTIIIEPQSSA---HTAVHCE------PKVPALN-V---Q------------------------------------------------------
>PC_04O3F1
----------------------------------------------------------------------------MFHKIMQ--S-VFLFLVL------
----AC----SISA-R------------IL-SIQ-ST-----SGQ--------SAKVG-DNYNITFNTA-SH----------------------------
--------------------------------IQN--W-ADYS--------------------VLIGWAVHP----------------------L-----
PD-PISPGA-----------FFGSAIDLTSIGK--------------------------------VATGLGNF-STE---VF-IDP-VK--FDI------
---------------------------------------T-----TVT-T-YTLNAAITSV-IGAS------------------------LE-TS-V---
R-FLNTTITIEP---------------------------------------------------------------------------------------
>PC_03UX5V
----------------------------------------------------------------------------MFHKIMQ--S-VFLFLVL------
----AC----SISA-R------------IL-SVQ-ST-----SGQ--------SAKVG-DNYNITFNTA-SH----------------------------
--------------------------------IQN--W-ADYS--------------------VLIGWAVHP----------------------L-----
PD-PISLGA-----------FFGSAIDLTSIGK--------------------------------VATGLGNF-STE---VF-IDP-AK--FDI------
---------------------------------------T-----AVT-T-YTLNAAITSV-IGAS------------------------LE-TS-V---
R-FVNTTITIEP---------------------------------------------------------------------------------------
>PC_06OPYN
----------------------------------------------------------------------------------------------------
------------SA-Y------------IA-NLD-AP-----S----------SAKAG-STVTATLTAT-SY----------------------------
--------------------------------IQN--W-DDYS--------------------IIWGLAP-DYM--------DCG---------------
-D-IVCVGR------------QISYTALYPDN---------------------------------EPPLG-NF-TVD---VP-IPD-SF-----------
---------------------------------------------SPG-N-YKLVAAIPYL-VGVS----------------------------------
---------------------------------------------------------------------------------------------------
>PC_0082WT
---M----------------RPGQGARNK---TKTQGIPAEGTRKQQDGRV--K---TEDQ--EEK--KKKKRKTREDDMRPP--V-LAA-------AL-
----AA----AASA-R------------IT-GIA-VP-----A----------TIQPG-APFRALVRSS-DY----------------------------
--------------------------------IQT--V-YDVA--------------------MAFGYAPGA-----------G----------T-----
P---DSLGLV-------A-GS----VYLGPD----------K-----------------------SNR-GHDF-GED---LV-IPA-DA-----------
---------------------------------------------ARG-P-ALVTASLMSL-YGALHM-------------------------PV-L---
S-NYNVSVTFGDHTS-D--DYVFSG--------------------------------------------------------------------------
>PC_03J0UA
---M----------------HNSNA---I---KRRIHATICFQTKHATPNQ--TE--PPTAIVETT--RTLPRPLISVNMRTT--A-LLT-TAL----S-
----AA----LTTA-R------------LT-GLA-AP-----S----------TLAPS-SPFNLTLITE-NY----------------------------
--------------------------------IQS--V-ADVS--------------------IAWGFSLAP-----------G----------Y-----
P---LTLGS--F-----T-SS----SYLGPD----------K-----------------------SNQ-LENV-TIA---AT-APA-EL--E--------
---------------------------------------E-----WKG-KEVVLAGSLFSL-YGASGS-------------------------PS-L---
T-NFNVTILVGDETS-E--ELIRSD--------------------------------------------------------------------------
>PC_04Q370
LLSY----------------APSTHWRPI---LQI-----------YQATT--T---ERKQ--STS--NTTTRIS--TRMQFR--S-SLAA-AA---GL-
----FA----LANA-R------------IY-GIA-FP-----E----------TVKAG-DEVEAIIETE-NY----------------------------
--------------------------------IQS--V-QDIA--------------------IAFGIATEA-----------SA---------Y-----
P---GTLGQN-V-----L-GS----FYLGPE----------K-----------------------SNT-LENI-TES---VT-IPA-GL-----------
---------------------------------------------VAG-E-YVVAASLYSL-YGASSS-------------------------AT-L---
S-NYNVTVTVGNVTS-E--TYVGSQR-------------------------------------------------------------------------
>PC_08HGM4
---M----------------SRRTRRAAV---TSPPQLPSCE------PAT--K---ERNQRNQRN--IAFTQIYNIATMHLS--L-A-AAA-----AL-
----LA----LARA-R------------IT-GIA-VP-----D----------TIRPG-DGFNAVVHSS-NY----------------------------
--------------------------------IQT--V-FDVA--------------------ITFGYAAGD-----------G----------Y-----
P---DSLGVV-------T-DS----FCLGRA----------Q-----------------------SNQ-AHDF-KKW---VT-IPA-DA-----------
---------------------------------------------PLG-R-GIVTASLTSL-YGAVAY-------------------------PV-I---
S-NFNVTVAFGGATS-D--NYVTSR--------------------------------------------------------------------------
>PC_06DNA7
-------------------------------------------------------------------------------MRF---QTLSPIAL----LA-
----AA----VEGY-W------------IN-EIQ-VP-------E--------TIAVG-SPFTIKFLTA-P-----------------------------
-------------------------------SPVK--I-DSVA--------------------MTFGLVTTE-----------DL---------L-----
L---PQLGA-----------ELGSLF-----LAN------Q-------------------D----A-AQ-GPF-DRQ---LV-M---RG--D--------
---------------------------------------A-----KHG-E-TTIRIANFRK-QGADQ------------------------S-VA-I---
E-NWQVNVTIADSTSS---KFVSADPI-----ATH----------------------------------------------------------------
>PC_06PU6G
------------------------------MYKSRPHLVDLIPRP-LYYIQ--F---STTP--------RVEK-PYSSTIMKIF-STL-RIISTFLVVL-
----SA----SVSA-K------------VY-HVS-VP-----D----------KASPG-EIITAILSSS-SY----------------------------
--------------------------------IQN--W-DDFG--------------------VIWGLVREGQ---------E-----------------
-C-DGCIGQ------------EIGYQNLYKDPS-----------------YP--------------TQPG-NV-SLQ---VT-IP--NI-----------
---------------------------------------------TTG-S-YTFVAAVPHL-VGASG------------------------E-TG-I---
N-YFTQAIELVSSAKI---RV------------------------------------------------------------------------------
>PC_03L7V5
----------------------------------------------------------------------------------------------------
-----------------------------------ML-----R----------TERLN-RREVLEILTA-IY----------------------------
--------------------------------SQN--W-VDFG--------------------IIWGLSKPEYA--------S-----------------
---GNAVGT------------QVGYTALTGRE---------------------------------GLEYPYTF-TAD---VA-IPE-GL-----------
----------------------------------------------TG-D-YVLRAAIPHL-VGASG------------------------Y-VA-F---
S-VLNANITIL----------------------------------------------------------------------------------------
>PC_009L0U
-------------------------------------------------------------------------------------MRVLAALC----TL-
----TA----VAQA-R------------LI-GFS-AP-------E--------FIRPG-DSIDVGFLSE-I-----------------------------
-------------------------------YIQR--V-EDVA--------------------CSLGYHAPA------------A---------V-----
P---QSLGN-----------LIQDIQ-----LGS------D-------------------K----S-NLLSGF-NQT---IT-FPD-S---I--------
---------------------------------------P------KG-P-ANLRLACLGL-YGVFN------------------------M-PS-V---
T-IFEANVTFADATNG---PIVSSAFV-----EPGN---------------------------------------------------------------
>PC_009V10
--------------------------------------------------------------------------------MLK--S-ILFLAT----SA-
-----V----GIVA-QTVS-------------VN-TP--RPGD----------TISAS-SSFTVEVQQA-KI----------------------------
--------------------------------AGE--V-DEIS--------------------IFIGIAPCSG--------GSC----------------
----DDVGQV-------L-YN----GAYDPQQDP------N---------NI------------GKGLFED-F-LVQ---LP-AG---Y--PT-------
------------------------------------------GD-------SVLTVFHIAD-TQAPGGP---------------------LV-PI-F---
D-STTISVTVST---------------------------------------------------------------------------------------
>PC_039DNH
-------------------------------------------------------------------------------MMLK--S-ILFLAT----SA-
-----V----GIVA-QTVS-------------VN-TP--RPGD----------TISAS-SPFTVEVQQA-KI----------------------------
--------------------------------AGE--V-DEIS--------------------IFIGIAPCSG--------GSC----------------
----DDVGQV-------L-YN----GAYDPQRDP------N---------NI------------GKGLFED-F-SVQ---LP-AG---Y--PT-------
------------------------------------------GD-------SVLTVFHIAD-TQAPGGP---------------------LV-PI-F---
D-STTISVTVST---------------------------------------------------------------------------------------
>PC_00XRPG
-----------------------------------------------------------------------------MTLKIFPFL-QVATLAIF--LF-
------GMLLGSNA-ASLN-------------LH-LP--NAGR----------DLRPG-GSFGLELRSL-ETRTL-------------------------
----------------------------ADANITN--R-ISAT--------------------VSLGRRICP---------PNNH---------------
SV-EGGVAAR-------C-IG----SKRDGEVDS------G------VLLYN------GGVSSESISGDDYSF-TLT---IP-SN---F--KR-------
------------------------------------------GW-------GLLSATLFYL-AGPELSP-------------------------V-I---
E-TVNATVFIN----------------------------------------------------------------------------------------
>PC_015DSK
--------------------------------------------------------------------------------MYP--S-VVATLALA-ASA-
----LP----ALGL-V------------SN-VIA-P--------S--------TGVCG-QNISVTLQGQ-ES----------------------------
--------------------------------LTN--N-LVFG--------------------AAWGVKPASLK--------------------------
NC-TSCLGY------------KAGYQDLSKNEKL-------------------------------PFGRNETF-QVE---IP-DLP-N------------
-----------------------------------------------G-E-YYFVTTIPYE-VGESGGV--------------------QLR-TW-N---
Q-SFTIT----GDCMN-----------------------------------------------------------------------------------
>PC_015IUE
-------------------------------------------------------------------------------MYA---PALLVAA-----LG-
----AV----AVNA-N------------IA-DLG-VP-------S--------TIKSG-DTFNILGHQT-I-----------------------------
-------------------------------GQGY----GEVS--------------------IIFGIQHAE----------GAI---------Y-----
P---DALGD-----------VFAGPYSLPAWNDV------S-------------------F----GSGGYNVT-IPN---VS-LS---------------
---------------------------------------Y-----ADG-P-AVVRAAVLGL-AGVYK------------------------S-MS-L---
T-TYSIDTTIGASTST---DYVYTDIF-----H--------RGASCTWQS-------------------------------------------------
>PC_00QBFK
-------------------------------------------------------------------------------MYL---PALLATA-----LG-
----AV----VVNA-V------------VN-DIG-VP-------S--------TIKSG-DTFNILGHQT-I-----------------------------
-------------------------------GQGY----GDYV--------------------IVFGIQNGA----------PSS---------D-----
T---AAFGN-----------IFAGPFNLATFG-----------------------------------SSYNLT-IPN---VQ-AY---------------
---------------------------------------A-----DKG-P-AVIKAAIMSL-AGVYR------------------------D-LS-V---
H-TISVSTTIGDSTSS---SYVYSQGS-----ALIVGGLEARGAGATADGELMGHK-------------------------------------------
>PC_02WX9K
-------------------------------------------------------------------------------MRT---STIITTAA-A--LL-
----SG----VAQG-Y------------LQ-TIG-LP-------Q--------TIKPG-DVWEAPVTTA-I-----------------------------
-------------------------------MQPR-----QDL--------------------MIWGIGDT-----------SAL---------Y-----
A---GSIGR-----------EFHR-TNLREELSG------G-------------------Y----N--D---T-IPN---IS-IPE-SL--N--------
---------------------------------------L-----APG-E-YGIQAVILEW-AGAAN------------------------T-PL-L---
E-TWFWNVTIGDVTSE---ERVWQSAL-----GVN-------SKRCNLV--------------------------------------------------
>PC_02SBLJ
-------------------------------------------------------------------------------MRT---STFVTTAA-A--LL-
----SG----VVQG-Y------------LQ-TIG-LP-------Q--------TIKPG-DVWDAPVTTA-I-----------------------------
-------------------------------MQPR-----QDL--------------------MIWGIGDT-----------SSV---------Y-----
A---GSISR-----------EFHR-TNLRQELSG------G-------------------Y----N--D---T-IPN---IS-IPE-SL--N--------
---------------------------------------L-----APG-E-YGIQAVILEW-AGAAN------------------------T-PS-L---
E-TWFWNVTIGDVTSE---ERVWQSAH-----GVN-------SKRCNLV--------------------------------------------------
>PC_076MU8
-------------------------------------------------------------------------------MRT---SIFITTAA-A--LL-
----SG----VAQG-Y------------LQ-TIG-LP-------Q--------TIKPG-DVWEAPVTTA-I-----------------------------
-------------------------------MQPR-----QDL--------------------MIWGIGDT-----------SAV---------Y-----
A---GSIGR-----------EFHR-TNLRQELSG------G-------------------Y----N--D---T-IPN---IS-IPE-SL--N--------
---------------------------------------L-----APG-E-YGIQAMILEW-MGAAN------------------------T-PL-L---
E-TWFWNVTIGDVTSE---ERVWQSAL-----GVN-------SKRCNLV--------------------------------------------------
>PC_054WIZ
-------------------------------------------------------------------------------MYL---TRVAKTIP-F--LA-
----AT----LANA-R------------LF-ELG-LP-------E--------QIKPG-EKFNVTVKQA-I-----------------------------
-------------------------------GIPM----IEVS--------------------MLFGIDRYDAEAN------IAP---------E-----
P---GNIGG-----------TLLGTLDLRAILGD------G-------------------R----G--QNVTT-LAG---MT-VPD-KF-----------
---------------------------------------------ALG-P-AAVQAVILSV-QGPVN------------------------S-PT-I---
E-TWFWNVTISDSTSD---QLVYATYA-----DTS-------SRYCQI---------------------------------------------------
>PC_05DN5P
-------------------------------------------------------------------------------MRF---STFISAAA-T--LM-
----AG----VE-G-Y------------LF-SVG-VP-------K--------TIKAG-EVFNASVTAG-S-----------------------------
-------------------------------LGVR-----QDV--------------------MVWGYTRYDYEWN------NFP---------S-----
I---GSVGN-----------IFAK-TNLNEVLTG------S-------------------Y----L--G---T-IPN---LK-IPE-G------------
---------------------------------------T-----QPG-D-YAIQAVILGY-SGVYN------------------------Q-PS-L---
E-TYFWNVTIGDVTSE---ERNWLQYT-----GEN-------KRSCTVGA-------------------------------------------------
>PC_06LFWN
-------------------------------------------------------------------------------MRF---STFISAAA-T--LM-
----AG----VE-G-Y------------LF-SVG-VP-------K--------TIKAG-EVFNASVTAG-S-----------------------------
-------------------------------LGVR-----QDV--------------------MVWGYTRYDYEWN------NFP---------S-----
I---GSVGN-----------IFAK-TNLNEVLTG------S-------------------Y----L--G---T-IPN---LK-IPE-G------------
---------------------------------------T-----QPG-D-YAIQAVILGY-SGVYN------------------------Q-PS-L---
E-TYFWNVTIGDVTSE---ERNWLQYT-----GEN-------KRSCAVGA-------------------------------------------------
>PC_018E0H
-------------------------------------------------------------------------------MKAF--L-VLATFV-------
-----V----GSIA-QTAS-------------IL-VP--AAGN----------AVAYG-TTIDVQIHQD-ES----------------------------
--------------------------------SSD--D-VQLG--------------------TALRFRICPD--------GTCDG------L-E-----
PA-TDGMSSF-------L-YD----GPFSPQFHD------S---------DP------------EAG-LQETF-TTT---F---P------DA-------
------------------------------------------TG-------PSVSVRVESC-RDRNSQSISLSI--------LAASEASRPV-TS-A---
G-ASNNRVTL-----------------------------------------------------------------------------------------
>PC_01G4L8
-----------------------------------------------------------------------------------M---KY---LAVLTAL-
----AA----ACYA-QTGL-------------VI-ET--NTNG----------TVSPG-QNMTVVVLK--------------------------------
-----------------------PT------ESAP--S-IEVA--------------------IVIAMTQCP---------DQ-D----C-S--S-PSFN
I--SQDLER--V-----L-YY----GPYNPQY-----------------------S-S-N----RTEPQHQNF-TVQ---VP--QTP--F-ES-------
------------------------------------------G----D-KV-ALSVTRFAL-DESA---------------------A-GDS-VV-V---
Q-TPFITMNID----------------------------------------------------------------------------------------
>PC_00N6W1
-----------------------------------------------------------------------------------M---KF---LAVIASL-
----AA----TCLA-QG-I-------------TI-QT--STNG----------TVYPG-QNFTVEVTK--------------------------------
-----------------------PARAFLLVEATP--S-VEVA--------------------IVIGLVQCP---------DQ-N----C-N--S-SGFN
I--SQDIGY--T-----L-YY----GPYNPQYD--S--------------I----V-P-P----DHKPPYQNF-TVQ---VP--TQ---F-GS-------
------------------------------------------G----D-EV-ALSVTRLAL-AEMA---------------------A-GSS-IW-L---
E-IPWVPLTVQ----------------------------------------------------------------------------------------
>PC_069H0E
-----------------------------------------------------------------------------------M---KY---FAVLASL-
----AA----TCLA-QG-L-------------TI-QT--STNG----------TVSPG-QQMTVQVGK--------------------------------
-----------------------PT------ESGP--T-TEVA--------------------IVIAMTSCP---------NG-E----C-H--AQKDWD
I--TQDLGN--V-----L-YY----GPFNPKY-----------------------G-S-D----AAFPQNQNF-TVK---VP--PTV----KS-------
------------------------------------------G----D-QV-ALSVTRFAL-GEMA---------------------S-GDA-VI-M---
Q-TPFIAMSIA----------------------------------------------------------------------------------------
>PC_08ILI6
-------------------------------------------------------------------------------MKFI----AI---IAAL----
----VA----TAFA-QTIS-------------LS-SP--AANS----------TVYPG-QYVTVEVDKG-------------------------------
------------------------------ITLSP--S-TEVA--------------------LVLTMTPC----PSAG--CDAP----G-F--D-P---
---TQSLGS-V------L-YN----GPYNPQLH--P--------------E------AG-----RGKPPHQNF-SIP---VP-T---S-YTP--------
------------------------------------------GQ-----DV-VLVATHLNL-VGA------------------------GPF-AS-L---
E-YRQLPLKVVAQS-------------------------------------------------------------------------------------
>PC_05L27K
-------------------------------------------------------------------------------MKVF----AV---LASL----
----VA----ACLA-QNVA-------------IS-AP--PGNS----------TIFPG-EWITVEVDKP-------------------------------
------------------------------NALSP--S-TEVA--------------------LVLSIARC----PAYG--CTSP----Q-Y--D-P---
---SSILGN-I------L-YN----GPYNPQYH--P--------------E------DPI----KGKPQYQNF-SVE---IP-P---T-LTA--------
------------------------------------------GE-----QV-ALIGTHLNL-IGA------------------------GPE-PY-L---
Q-VLFVPLTVVASPY------------------------------------------------------------------------------------
>PC_05WL1D
-------------------------------------------------------------------------------MKFTF---AA--IALASLFLA
----PS----TASG-QFIS-------------IA-YP--ADGA----------VVPAN-SQITVEINR--------------------------------
-----------------------PD------FATS--G-REVA--------------------LVLGLNPSCPNS--Q-----------C-V--P-----
-P-SQNMGD--I-----M-YD----GPFTPQRV--A--------------S----L-P------QK-GPHQNF-TIT---VG----G-----P-------
------------------------------------------G----L--V-QLNAFHVGL-LG------------------------VFNT-PF-T---
E-YQNITLNVQ----------------------------------------------------------------------------------------
>PC_00FKB9
-------------------------------------------------------------------------------MKRV----------FAILSL-
----TA----VTLA-QRVK-------------IV-SP--TVNT----------TLSPG-DSFVVDIDKA-------------------------------
------------------------------DSLSP--S-YDVS--------------------VAIGLESCGTTP--------CA----T-L--A-S---
---AQILGD-V------L-FS----GDFSPQLR--P----------------------------NGSDVFQNY-TVQ---VP-P---S-M-AS-------
-----------------------------------------------G-PA-VLSVAHFYL-LGA------------------------GAT-PS-V---
D-MFNTTVIIE----------------------------------------------------------------------------------------
>PC_058RRI
-------------------------------------------------------------------------------MKYF----TV---VAAL----
----AA----TGLA-QSIV-------------IS-TP--AANS----------TVSAG-QPITVEVDKQ-------------------------------
------------------------------NTLTG--S-IEVA--------------------LVLSIVPC----PADG--CTDP----S-Y--N-P---
---SDDLGQ-I------F-YN----GAYNPQSQ--P--------------G-------A-----PQKPPHQNF-TVQ---VP-T---S-FTS--------
------------------------------------------GE-----NV-ALIATHLNL-VGA------------------------GPE-PV-L---
Q-VLFVPLTVL----------------------------------------------------------------------------------------
>PC_0136MT
-----------------------------------------------------------------------------MKSNFTF-----IVAVVGVL---
----IS----AAKA-QRAS-------------IG-YP--LDGM----------SVTTG-SEITVEIDRE-------------------------------
------------------------------DTLTG--S-IEVA--------------------IVIGVVPCHTS----------E----CLS--------
-A-DYGLGT-V------L-YN----GGYDPEF--H----------------PD-----AP----FDKPPHQNF-TVT------IPPI--I-SK-------
-----------------------------------------------G-KV-QLGVFHASL-IGA------------------------GSA-PF-S---
E-TLNVTLDIV----------------------------------------------------------------------------------------
>PC_02IZY5
-------------------------------------------------------------------------------MNYF----VV---IAAL----
----AA----TCLA-QSID-------------IG-AP--AANS----------TVSPG-QSITVEVDKP-------------------------------
------------------------------DSLTG--S-TEVA--------------------LVLSMASC----PADG--CTDP----S-Y--D-P---
---SGDLGQ-I------L-YN----GPYNPQFH--P--------------E------TD-----PGKPPYQNF-SVE---VP-T---T-FTS--------
------------------------------------------GE-----NI-ALIATHLDL-VGV------------------------GLS-PL-L---
E-VIFVPLTIV----------------------------------------------------------------------------------------
>PC_08ILIY
-------------------------------------------------------------------------------MKFI----AV---VAAL----
----VA----TAFA-QGIS-------------LG-AP--AANS----------TVYPG-QWVTVEVDKP-------------------------------
------------------------------DTLTG--S-TEVA--------------------LVLTMTPC----PSAG--CDAP----G-F--D-A---
---TQRLGS-V------L-YN----GPYNPQFH--P--------------E------AG-----VGKPPHQNF-SVP---IP-T---S-YTA--------
------------------------------------------GQ-----DV-VLVATHLNL-VGA------------------------GPY-AN-L---
E-YRQLPLKVVAQPY------------------------------------------------------------------------------------
>PC_053AK8
-------------------------------------------------------------------------------MKYF----AV---ITAL----
----AA----TCLA-QNIV-------------IN-IP--AANS----------TVSPG-QWVTVEVDKP-------------------------------
------------------------------GAQSP--S-TEVA--------------------LVLSMAPC----PSVG--CTDP----S-Y--N-P---
---SNQLGQ-I------L-YN----GPYNPQYH--P--------------E------TG-----VGKPQYQNF-SIE---VP-T---S-FTS--------
------------------------------------------GE-----NI-ALIATHINL-IGA------------------------GPE-PA-L---
Q-VLFVPLTVV----------------------------------------------------------------------------------------
>PC_00RURX
-------------------------------------------------------------------------------MKYF----AV---VAAL----
----AA----TCFA-QNIA-------------IG-FP--AANS----------TVSPG-QSMTVQVNKP-------------------------------
------------------------------DSLTG--S-TEVG--------------------LVLSMASC----PADG--CTSP----S-Y--D-P---
---SDILGQ-I------L-FN----GLWDPEFQ--P--------------G-------A-----TQLPPHQNF-TVE---VP-P---S-FTS--------
------------------------------------------GE-----NV-ALIATHLVL-VGA------------------------GPE-AI-L---
Q-TTFVPLTVS----------------------------------------------------------------------------------------
>PC_08ILIL
-------------------------------------------------------------------------------MKYL----AV---LASC----
----AA----TVLA-QGIN-------------IA-AP--APNS----------SVYPG-QWITVEVDKE-------------------------------
------------------------------NYIQS--S-TEVG--------------------LVLSMAPC----PTTG--CSA----------------
----NVLGS-I------L-YN----GPYNPQPH--P--------------E------SG-----AGKPLYQNF-SVP---VP-T---W-FTP--------
------------------------------------------GE-----TV-SLIATRFYL-IGV------------------------RAS-SV-----
---------------------------------------------------------------------------------------------------
>PC_04F3KI
-------------------------------------------------------------------------------MKSFF--------VLASL--A
-----A----CAFA-QRLS-------------IL-EP--TAEE----------SITGG-SPFTVELQQ--------------------------------
-----------------------AG------SLGP--V-QQVS--------------------VVIAVTSCYDVC--S-------------D--P-----
-T-QWGLGT--V-----L-YN----GPFNPQYN--S--------------S----A-P------QK-GLFQDF-TLT---MP-----D-F-VN-------
------------------------------------------G----G--V-ALQVSHLLN-VGG-----------------------ATLS-PA-F---
D-YSYVLVDVD----------------------------------------------------------------------------------------
>PC_05F3SK
-------------------------------------------------------------------------------MKSFI--------VLASL--A
-----A----CTLA-QRLH-------------IA-GP--TAGQ----------TVGAN-SYFTAELQM--------------------------------
-----------------------DN------TLSS--M-SQKS--------------------VLIALTACYDVC--S-------------Q--P-----
-A-QWGPGT--V-----L-YN----GTFNPQYN--V--------------S----A-P------QK-GLYQDF-RLQ---LP----EG-W-PS-------
------------------------------------------G----E--S-VLSVAHQFT-VG------------------------ASEI-PV-F---
D-YTTVHFNVTDPENP---E-N-----------------------------------------------------------------------------
>PC_0546OW
-------------------------------------------------------------------------------MKAFF--------VLASL--A
-----A----CALA-QRLH-------------IQ-EP--TAGQ----------TVSGS-GTIIVELEQ--------------------------------
-----------------------DQ------SLGP--L-VQTS--------------------VLIAMNNCFDVC--S-------------E--P-----
-D-QWGPAT--V-----L-YN----GPFNPQFN--S--------------S----A-P------EK-GHYQDF-AIQ---LP-----G-F-QS-------
------------------------------------------G----G--A-IIQVAHQFQ-EGG-----------------------ATLS-NV-F---
D-YSTVQVNVQ----------------------------------------------------------------------------------------
>PC_04O2UU
-------------------------------------------------------------------------------MKSFF--------VLASL--A
-----A----CALA-QRLS-------------IL-EP--TTGN----------SISSS-GSFTVELHQ--------------------------------
-----------------------AQ------STSD--V-DQVS--------------------VVIALTPCYDVC--D-------------D--P-----
-S-QWGLAT--V-----L-YN----GAFNPQYN--T--------------S----Q-P------QK-GLYQDF-VLP---LS-----G-W-PT-------
------------------------------------------G----G--S-VLSVAHLLD-IG------------------------ALRI-PS-F---
D-YSAVQVNVV----------------------------------------------------------------------------------------
>PC_02LJH0
-------------------------------------------------------------------------------MKSFF--------VLASL--A
-----A----CALA-QRLS-------------IL-EP--TTGN----------NISSS-GSFTVELHQ--------------------------------
-----------------------AQ------STSD--V-DQVS--------------------VVIALTPCYDVC--D-------------D--P-----
-S-QWGLAT--V-----L-YN----GAFNPQYN--T--------------S----Q-P------QK-GLYQDF-VLP---LS-----G-W-PT-------
------------------------------------------G----G--S-VLSVAHLLD-IG------------------------ALRI-PS-F---
D-YSAVQVNVV----------------------------------------------------------------------------------------
>PC_042HF9
-------------------------------------------------------------------------------MKTFF--------VLASL--A
-----A----CALA-QRLH-------------IQ-AP--TAGQ----------TVSGN-GTLVVELEQ--------------------------------
-----------------------DP------SLGP--L-VQTS--------------------VLIAMNSCYDVC--G-------------Q--P-----
-D-QWGPAT--V-----L-YN----GPFNPQWN--T--------------S----V-P------EK-GHYQDF-TFQ---LP-----G-Y-QP-------
------------------------------------------G----G--A-IVQVAHQFQ-EGG-----------------------VSTS-KK-Q---
T--------------------------------------------------------------------------------------------------
>PC_03WG7F
-------------------------------------------------------------------------------MKFY----------VSLLAI-
----VS----AVVA-QSAQ-------------IG-AP--QTGS----------SVVAG-SNFTVMIERP-------------------------------
------------------------------NSLSS--S-QEVS--------------------IVIGLAPCG--E------T--E----CPD--------
-P-KSELGE-I------L-YQ----GPFNPQY--A-----------------T-----PP----DSLPPHQNY-SLQ------VPAS--F-AV-------
-----------------------------------------------G-RA-TLAVAHLSL-IGA------------------------IMS-PN-L---
D-FSNTTLTITNASSG---TNV--T-A-----R--------TIRSMR------------ILGNRT----------------------------------
>PC_07TSUY
-------------------------------------------------------------------------------MKFY----------VSLLAI-
----VS----AVVA-QSAQ-------------IG-AP--QTGS----------SVVAG-SNFTVMIERP-------------------------------
------------------------------NSLSS--S-QEVS--------------------IVIGLAPCG--E------T--E----CPD--------
-P-QSELGE-I------L-YQ----GPFNPQY--A-----------------T-----PP----DSLPPHQNY-SLQ------VPAS--F-AV-------
-----------------------------------------------G-RA-TLAVAHLSL-IGA------------------------IMS-PN-L---
D-FSNTTLTITNASSG---TNV--T-A-----R--------TIRSMR------------ILGNRT----------------------------------
>PC_08IJL4
-------------------------------------------------------------------------------MKSIF--------VLASL--A
-----A----CALA-QRLH-------------IA-AP--TTGQ----------TLNAG-DYFTAELHM--------------------------------
-----------------------DN------TLSS--M-SQKS--------------------VTIAVTACYDVC--D-------------N--P-----
-D-AWGPGT--I-----L-YT----GAFNPQYN--V--------------S----A-P------QK-GLYQDF-RVQ---LP----QG-W-PS-------
------------------------------------------G----E--S-VLAVAHQFT-VG------------------------ASEI-PV-F---
D-YTTVHFNVTDPEFP-----------------------------------------------------------------------------------
>PC_06KL1I
-------------------------------------------------------------------------------MKSFF--------VVATL--A
-----A----AALA-QRLH-------------IA-EP--TAGQ----------NLPTG-QFFTAELRM--------------------------------
-----------------------DN------TLSS--M-SQKS--------------------VLVAVTACYDVC--D-------------Q--P-----
-D-QWGPGT--V-----L-YN----GLFNPQYN--V--------------S----A-P------QK-SLYQDF-RVQ---LP----EG-W-PT-------
------------------------------------------G----E--S-VLAVAHQFT-VG------------------------ASEI-PV-F---
D-YTTVHFNVTD---------------------------------------------------------------------------------------
>PC_051JQA
-------------------------------------------------------------------------------MKVFA---IL-------CTL-
----IA----GAVA-QTAS-------------VT-EP--RKGD----------TWTAG-GDHLFTVART-I-----------------------------
-----------------------DE------STVG--V-TEIG--------------------IAIAIKHCS---------QD-P----C-E--D-----
S--SQALGA--V-----L-YA----GTFNPVMD------------------------Y-D-----LGYSYENY-TLT---VP--DG---I-QS-------
------------------------------------------G----P--A-VISVAHASL-ING------------------------GPS-LF-S---
E-VVNTTITIA----------------------------------------------------------------------------------------
>PC_08I504
-------------------------------------------------------------------------------MNYL--A-VLIALA-------
-----A----CTAA-QRLR-------------IL-EP--ITGE----------RLVSG-QPSTVELYQD-NS----------------------------
--------------------------------LEP--L-RPGS--------------------VVIAVTSC-F--------DVCD---------N-----
SD-ACGPSTV-------L-YS----SAFNPQFNS------S---------AP------------QKGMYQD-F-RLQ---L----------QA-------
------------------------------------------GE-------AVLNVAHQFQ-AELQNV----------------------------F---
D-FSSAHFNVQQ---------------------------------------------------------------------------------------
>PC_05EVBN
-------------------------------------------------------------------------------MKYC--I-VLASLA-------
-----A----CALA-QRLR-------------IQ-EP--AAGQ----------SFAGG-APILIELEDD-EA----------------------------
--------------------------------ATP--V-TQGT--------------------VIIAITEC-F--------DVCS---------Q-----
PS-QWPSSAV-------L-YN----GPLNVQGNS------S---------AP------------QNGHYQY-F-TFT---LP-QY------QP-------
------------------------------------------GG-------AILSVAHSFD-AELADGS---------------------FD-PL-F---
E-YTNIQINIQ----------------------------------------------------------------------------------------
>PC_00EJJ3
-------------------------------------------------------------------------------MQSV--F-ILAALA-------
-----A----SSFA-QRLI-------------IQ-EP--TAGQ----------TITGN-APVTIEVSRS-VP----------------------------
--------------------------------PTP--E-TQGT--------------------VVIAVTPC-Y--------DVCS---------Q-----
PP-LWPASQV-------V-YD----GPLNVQYNN------S---------DP------------AKGRYED-I-TVT---VP-SF---F--QS-------
------------------------------------------SG-------AIISVAHQFT-SESAS-G---------------------NT-PL-F---
E-YTDVLVNIQ----------------------------------------------------------------------------------------
>PC_08CGKQ
-------------------------------------------------------------------------------MQTFF--------ALATL--F
-----A----GAMA-QGLT-------------VV-QP--TSGS----------TIAAG-QSFRVQLNQ--------------------------------
-----------------------AN------SATD--N-HQVN--------------------VTIALASCGGVC--P---D---------D--P-----
-T-QWPLSE--V-----L-YL----GPFNPQYD--P--------------A----N-P------QL-GLYQNF-TLD---MP----EG-Y--A-------
------------------------------------------G----D--T-VLNVYHLEL-VG------------------------VEQD-PY-V---
E-FKAVHVNVTA---------------------------------------------------------------------------------------
>PC_01AY5G
-------------------------------------------------------------------------------MKTFV--------VLASL--A
-----A----CALA-QRLH-------------IQ-EP--TSGQ----------TVSGS-GTVTVELEQ--------------------------------
-----------------------DQ------SLGP--L-VQTS--------------------VLIAMNNCFDVC--S-------------E--P-----
-D-QWGPAT--V-----L-YN----GPFNPQFN--S--------------S----A-P------EK-GVYQDF-AIQ---LP-----G-F-QS-------
------------------------------------------G----G--A-IIQVAHQFQ-AGG-----------------------ATLT-NV-F---
D-YSTVQVNVQ----------------------------------------------------------------------------------------
>PC_08CE0O
-------------------------------------------------------------------------------MKTFF--------ALAAL--V
-----A----GAAA-QRLS-------------IA-EP--APLA----------NVTAA-APFTVELHQ--------------------------------
-----------------------AQ------STSD--V-QQVN--------------------VVIALGACYDVC--S-------------D--P-----
-A-QWGLST--V-----L-YD----GAFAPQYN--A--------------S----F-P------QK-GLYQDF-TFA---LP----EG-W-PA-------
------------------------------------------G----E--N-VLEVAHVLD-IG------------------------ALRT-PA-F---
D-YSNVHIFVQ----------------------------------------------------------------------------------------
>PC_08CE0L
------------------------------------------------------------------------------MMKSIL--------ALAAL--V
-----A----GAAA-QRLS-------------IA-SP--TNGS----------TVPVG-SPFLVRLHQ--------------------------------
-----------------------DN------AQGV--L-QQVS--------------------VTIALTPCYGPC--G-------------A--P-----
-S-TWPTGT--V-----L-YN----GAFNPQYN--S--------------S----L-P------AQVGLHEDF-TFT---LP----EG-W-PA-------
------------------------------------------G----E--N-VLGVAHVEN-VG------------------------AGLT-PA-F---
D-YTQVKVLTQ----------------------------------------------------------------------------------------
>PC_05O7KO
-------------------------------------------------------------------------------MKSFF--------VLASL--A
-----A----FAFA-QRLS-------------IL-EP--TAEE----------SITGG-SPFTVELQQ--------------------------------
----------------------------------------------------------------------------------------------------
---AWGLGT--V-----L-YN----GPFNPQYN--S--------------S----A-P------QK-GLFQDF-TLT---MP-----D-F-VN-------
------------------------------------------G----G--V-ALQVSHLLN-VGG-----------------------ATLS-PA-F---
D-YSYVLVDVD----------------------------------------------------------------------------------------
>PC_01EM0D
-------------------------------------------------------------------------------MKSFF--------VLASL--A
-----A----FAFA-QRLS-------------IL-EP--TAEE----------SITGG-SPFTVELQQ--------------------------------
-----------------------AG------SLGP--V-QQVS--------------------VVIAVTSCYDVC--S-------------D--P-----
-T-QWGLGT--V-----L-YN----GPFNPQYN--S--------------S----A-P------QK-GLFQDF-TLT---MP-----D-F-VN-------
------------------------------------------G----G--V-ALQVSHLLN-VGG-----------------------ATLS-PA-F---
D-YSYVLVDVD----------------------------------------------------------------------------------------
>PC_06B8KV
---------------------------------------------------------------------------------MR----SV----FAVLAL-
----AA----LAAA-QRVS-------------IA-VP--TAGQ----------SIIAG-NGAEVVIQKP-------------------------------
------------------------------DSLTS--S-TEIG--------------------VAVLIHHCTQSP--------------C-E--D-T---
---TETLGQ-V------F-YA----GPFNPQRP--S--------------G----GSPGT----ASGAPFQSF-YAS---VP-Y---D-F-PK-------
-----------------------------------------------G-PA-VLNVAHASL-VGA------------------------GPF-FF-N---
E-IVNVTINIE----------------------------------------------------------------------------------------
>PC_02M5VL
---------------------------------------------------------------------------------MK----FI----FAVLAL-
----AA----SAFA-QSVS-------------IA-SP--TPGQ----------NVNAG-QGATVIIQKG-------------------------------
------------------------------DSITP--S-TEIG--------------------VAITLHHCTQSP--------------C-E--D-A---
---SQTLGS-V------L-YS----GPFTPQRP--T-------------------GSPGL----ASGAPFEGF-GVT---IP-Q---G-F-AT-------
-----------------------------------------------G-EA-VVTVVHSSL-IGA------------------------GPF-FS-T---
E-SKTVSVNVV----------------------------------------------------------------------------------------
>PC_02SJ4L
-----------------------------------------------------------------------------------------MKVIFTVLAL-
----AA----SAFA-QSVS-------------IA-GP--TAGQ----------DLNAG-QGATVIIQKG-------------------------------
------------------------------DSITP--S-TEIG--------------------VAISLHHCT--Q------S--P----CED--------
-A-TQALGT-T------L-YS----GPFNPQR--PT---------------GS----PGL----ASGAPFQSF-GVT------IPQD--F-AK-------
-----------------------------------------------G-DA-VVSVVHSSL-IGA------------------------GPF-FS-T---
E-FKNVTVNVV----------------------------------------------------------------------------------------
>PC_02OMR3
---------------------------------------------------------------------------------MK----TV----FAVLAL-
----AA----SAFA-QSIA-------------IF-SP--TPGQ----------SIIAG-NGGEVVVQKP-------------------------------
------------------------------GSLTG--S-TDIG--------------------VAVLIQHCTQNP--------------C-E--D-V---
---SQDLGT-I------F-YA----GAFTPTVQ--R----------------------GV----ADNVPFQQF-FAS---VP-Q---N-F-PK-------
-----------------------------------------------G-PA-VLSVPHSVL-IGA------------------------GPF-FF-N---
E-IVNVTINIA----------------------------------------------------------------------------------------
>PC_066ONW
---------------------------------------------------------------------------------MK----AV----FAVLAL-
----AA----SAFA-QGIA-------------IF-SP--AAGQ----------NITAG-NGVEVVVQKP-------------------------------
------------------------------DSLTG--S-TDIG--------------------VAVLIQHCTQNP--------------C-E--D-V---
---SQDLGT-V------F-YA----GAFTPTRQ--Q----------------------GV----ADGQPAQQF-FAS---VP-Q---S-F-PK-------
-----------------------------------------------G-PA-VLSVPHSVL-VGA------------------------GPN-FV-N---
E-IVNVTINIS----------------------------------------------------------------------------------------
>PC_071AK1
-------------------------------------------------------------------------------MRAFT----------VLLSL-
----AG----AALA-QRIS-------------IG-AP--SAGQ----------TLTGG-KDTSVSVLKG-------------------------------
------------------------------DTLTG--S-TEIG--------------------VSILIHHCTQ--------SPCE------D--------
-A-SEQMGS-I------L-YS----GSFNPQR--GP-----------------------G----FFGEPVQNF-TVT------IPDG--F-QP-------
-----------------------------------------------G-PA-VLSVAHANL-VGA------------------------GPF-LF-S---
E-VANVTVNVA----------------------------------------------------------------------------------------
>PC_03OOWB
-------------------------------------------------------------------------------MKFVA----------VLCSL-
----VA----AVAA-QRAF-------------IG-EP--QSSD----------TWTAG-HDELVSVVKP-------------------------------
------------------------------DALTG--S-TEVG--------------------IAITLKHCIQ--------NPCE------D--------
-A-SEALGS-V------L-YS----GPYNPQF--GP-----------------------G----MGGQPYQNF-TLT------IPGG--I-QS-------
-----------------------------------------------G-PA-VLSVAHANL-IGA------------------------GPF-FF-T---
E-ITNTTINIA----------------------------------------------------------------------------------------
>PC_07JRCU
-------------------------------------------------------------------------------MQVLA----------VLLTF-
----VT----AALA-QRIS-------------IG-AP--VAEQ----------TLTAG-APTSVSVLKP-------------------------------
------------------------------DSLSA--S-TEVG--------------------IAILIHHCNQ--------SPCE------D--------
-A-SEQMGS-L------L-YT----GSFNPQR--GA-----------------------G----FHGAPVQNF-SVT------IPES--I-QP-------
-----------------------------------------------G-PA-VLSVAHANL-IGA------------------------GPS-LF-S---
E-ITNVTVNVG----------------------------------------------------------------------------------------
>PC_02FSMO
---------------------------------------------------MPSH-------------HKDHD-NHFATMNFIL----------IVLTL-
----AL----SAFA-QRID-------------IS-LP--TSGQ----------SLSLG-RNFTVRVEKG-------------------------------
------------------------------RTLTG--S-TEVG--------------------IGITLAHCSQ--------NTCE------D--------
-T-NERLGA-I------L-YA----GPFSPQN--GA-----------------------G-----DFVPFQNF-TVQ------VPPS--F-QT-------
-----------------------------------------------G-KA-VLSVAHASL-VGA------------------------GPF-FF-S---
E-IANVTVRLK----------------------------------------------------------------------------------------
>PC_028C90
-------------------------------------------------------------------------------MKLF----TI----LAGLAI-
----AN----VATA-QGVS-------------IV-AP--AENA----------TLTPG-YNVSVSVTRL-------------------------------
------------------------------DSSMP--V-TEIG--------------------IAIGLQHCT-ST--------------C-A--A-A---
---ASALGS-I------F-YS----GSYNPQYG--P--------------G-------------NPDAPTQDF-SVT---VP-S---G-F-QK-------
-----------------------------------------------G-VA-LLTVAHASL-VGD------------------------GPF-FF-T---
E-IANVTVDVA----------------------------------------------------------------------------------------
>PC_04Y3NC
---------------------------------------------------------------------------------MQ----FI----LVLLTL-
----AV----SAFA-QSVS-------------IS-AP--TVGQ----------SLFVG-QSLMVRVDKP-------------------------------
------------------------------RTLSP--S-TDVG--------------------IAIAIAHCNQDP--------------C-E--D-H---
---TQQLGT-V------L-YT----GSYSPQDG--P----------------------------GDYYPFQNI-SVV---LP-S---Q-F-PN-------
-----------------------------------------------G-QA-VISVAHAAL-VGA------------------------MPY-LS-T---
D-VANVTVNMRM---------------------------------------------------------------------------------------
>PC_02T69N
---------------------------------------------------------------------------------MQ----FI----LVLLTL-
----AV----SAFS-QSVS-------------IS-AP--TVGQ----------SLFVG-QSLMVRVDKP-------------------------------
------------------------------RTLSP--S-TDVG--------------------IAIAIAHCNQDP--------------C-E--D-H---
---SQQLGT-V------L-YT----GSYSPQDG--P----------------------------GDYYPFQNI-SVV---LP-P---Q-F-PN-------
-----------------------------------------------G-QA-VISVAHAAL-VGA------------------------MPY-LS-T---
D-VANVTVNMRM---------------------------------------------------------------------------------------
>PC_072X0G
---------------------------------------------------------------------------------MK----FT----LVPLTL-
----AL----CAFA-QNIA-------------IS-AP--TPGQ----------SLFVG-QSLMVQVQKG-------------------------------
------------------------------DTLTG--S-KDLA--------------------IAIAIAHCNQDP--------------C-E--D-H---
---SQDLGT-V------L-YT----GPYTPQGN--A-------------------------------LQFQNI-SVV---LP-S---Q-F-PN-------
-----------------------------------------------G-PA-VISVAHAVL-IGA------------------------GPF-LG-T---
D-VANVTVNMRM---------------------------------------------------------------------------------------
>PC_01X10V
-------------------------------------------------------------------------------MQFL-------TLFSLLAVA-
----IT----SVAA-QGAK-------------VG-AP--ADMT----------EITAG-SSFTAMIERP-------------------------------
------------------------------LTLTG--S-TEVA--------------------VVIGLLSCD--T--------RA----CPG--------
-P-SGSLGT-V------L-YQ----GPFNPQL--S-----------------------DD----HRLPPHQNF-TLA------VLPD--F-EK-------
-----------------------------------------------G-QA-QFGVAHFTL-VGA------------------------SVW-PL-L---
D-TLNTTIVIT----------------------------------------------------------------------------------------
>PC_07TMCT
-------------------------------------------------------------------------------MRFIF---SL---LPFLALA-
----TS----VVHA-QNAY-------------IY-TP--ADMT----------EVPAG-SSFNVTIAQG-------------------------------
------------------------------DSNSS--W-KNIA--------------------IVIALLNCHEYS--------ST----C-L--G-P---
---AEELGT-I------L-YS----GPFNPQFT--T--------------E------PGT----AELPPHENF-TLT---VP-S---D-F-ET-------
-----------------------------------------------G-QS-QLGVALFDL-VGA------------------------LLF-PY-L---
Q-TFNTTIVVT----------------------------------------------------------------------------------------
>PC_077NWZ
-------------------------------------------------------------------------------MRFFC---SL---TFAGLA--
----VT----SVMA-QVPF-------------FG-AP--QNLT----------QVVPG-ENVLISVFQ--------------------------------
-----------------------GD------TNSQ--F-EDVG--------------------IALGISQCF---------NN-A----C-P--G-----
T--ETGLGD--V-----F-YN----GPFVPTFV--G------------------------------TNRYQNY-TVT---IP----SF-L-EA-------
------------------------------------------G----D-LA-QVTASLFVL-TGA------------------------AAF-PT-L---
E-TIYIALEVV----------------------------------------------------------------------------------------
>PC_08ILF3
-------------------------------------------------------------------------------MKFS--I-VLAALA-------
-----S----CAFA-QQIH-------------IK-SP--ASGA----------KVKSG-QFITLEIEQD-QT----------------------------
--------------------------------NSS--F-NQTS--------------------IVIAAVGC-N--------GNCN---------K-----
PV----PAEV-------M-YS----GAFKPEFNH------S---------AP------------QKGHYQD-F-RLQ---LP-TL------PK-------
------------------------------------------GK-------AVIQVAHQFG-IGARL------------------------M-PM-F---
E-YTTLDVNVH----------------------------------------------------------------------------------------
>PC_05D81O
-------------------------------------------------------------------------------MLSIL----------ALASL-
----IG----YALA-QQAI-------------FL-LP--EPGT----------SIAPG-ATVEVELHQ--------------------------------
-----------------------AD------TTSS--L-AELG--------------------IAIGLMVCP---------SD-G----C-A--Y---WD
PA-NDGIGQ--I-----L-YN----GPFNPQWN--P--------------D----G-Y------TQS-----F-NLT---FP----NV----T-------
------------------------------------------G----P--S-ILSLTQMQG-LGV------------------------SET-F------
---------------------------------------------------------------------------------------------------
>PC_03LC2T
--------------------------------------------------------------------------------------------------L-
----AA----VSLA-QSAH-------------IE-FP--TDGT----------SVSAG-SPLNVDIIRP-------------------------------
------------------------------NTLSS--S-EEVG--------------------VVLGLSSCG--Q------NPQG----CLP--------
-P-SDSMGQ-I------L-YN----GDFNPQF--G-----------------------------NESQPHQNI-TVQ------IPSD--I-PK-------
-----------------------------------------------G-PA-QLNFAHFFL-LG------------------------------------
---------------------------------------------------------------------------------------------------
>PC_03LFEU
-------------------------------------------------------------------------------MK-------VFTILS----L-
----AA----VSLA-QSAN-------------IG-FP--TDGT----------SVPAG-SSLNVDVIRP-------------------------------
------------------------------DTISS--S-EEAG--------------------IVLGLASCG--Q------NPQG----CLP--------
-A-SATMGQ-V------L-YN----GDFNPQF--G-----------------------------NEFQPHQNI-TVQ------IPAD--F-PK-------
-----------------------------------------------G-PA-QLNFAHFFL-LGA------------------------S----------
---------------------------------------------------------------------------------------------------
>PC_04L92U
-------------------------------------------------------------------------------MQFL--S--TILSL----GF-
----VA----S-AF-AQTL-------------II-SP--ADGS----------SVRAG-QTVNVTVQED-ISS---------------------------
---------------------------------AP--T-TDVS--------------------IVIGISKS-----------------------S-----
DS-HTALEQI-------L-YA----GTFAPTENI------P---------G-------------RTTKFES-F-SLQ---VP-EQ---F--SG-------
------------------------------------------EE-------VAIGATRFFL-SEGAAGWFPVL-----QSVDITLNVN------------
---------------------------------------------------------------------------------------------------
>PC_01G7SI
----------------------------------------------------------------------------MYGLKS------LFIGATA-LVA-
----AA----SSVA-A------------IP-TSL-SS-----TAK--------DVKPG-DKFTVTVHTN-SY----------------------------
--------------------------------IQN--S-EEYY--------------------VKFGLTPTG----------------------K-----
YV-GTALGA-----------NLLEGYDLVAIGK--------------------------------SKTAHGQF-DLS---LT-VPS-EF----S------
---------------------------------------G-----AAG-N-YTVTSAFFGT-VGAS------------------------GG-LW-T---
H-SPNTTITIAK---------------------------------------------------------------------------------------
>PC_02WVYL
----------------------------------------------------------------------------MYGLKS------LFIGAAA-LVA-
----AA----SSVA-A------------IP-TSL-SS-----TAK--------DVKPG-DKFTVTVHTN-SY----------------------------
--------------------------------IQN--S-EEYY--------------------VKFGLTPTG----------------------T-----
YV-GSALGA-----------DLLEGYDLVAIGK--------------------------------SKTGHGQF-DLS---LT-VPS-EF----S------
---------------------------------------G-----AAG-N-YTVTSAFFGT-VGAS------------------------GA-LW-T---
H-SPNTTITIAK---------------------------------------------------------------------------------------
>PC_00H0XZ
-------------------------------------------------------------------------------MTPP--S-FLLFCL-A--VA-
----AL----ACSQ-ASAR---------IVAMSV-SK-------K--------HQRPG-RPFQVHFRTT-N-----------------------------
-------------------------------YIAN--N-DQYT--------------------IAFSLTP-------------IN---------H-----
ND-GKSLGS-----------SPFQVSDIRHVN----------------------------K----R-PPGFDV-NVT---IP-ADY-RF--N--------
----------------------------------------------NA-T-EYLHAAVFGT-VGASG------------------------A-VT-V---
D-YFNTTLIVPRTPSP---SSASSISR-----E------------------------------------------------------------------
>PC_01QDID
----------------------------------------------------------------------------------------------------
-------------------------------------------------------------------M--------------------------------
------------------------Q------NNGT--V-QEVS--------------------IVLSILPCP---------DG-T----C-P--N-----
A--GADLGT--I-----F-SA----GSFQPTG---------------------------Q----P---PKQTF-SVT---IP----ES-F-PV-------
------------------------------------------G----P--A-ELLATHFVL-TGA------------------------GHA-PM-L---
Q-IAGEIVFVV----------------------------------------------------------------------------------------
>PC_08BSXL
----------------------------------------------------------------------------------------------------
----------------------------------------------------------------------------------------------------
---MAPISI-----SNAQE----LTGSSDQTNGSK--L-QEVS--------------------LVLSILPCPK--------GSCP---------------
NA-GESLGTI-------L-HS----GAFQPAGGE-------------------------------GDSPEQTF-DIT---IP-SS---F--AV-------
------------------------------------------GP-------AELLATHFVL-TGDRHAP-------------------------N-L---
Q-IAGEIVFVE----------------------------------------------------------------------------------------
>PC_0293WD
--------------------------------------------------------------------------------MKIF-SSF-SIISAFLVVL-
----SA----SVSA-K------------VY-HVS-VP-----E----------KASPG-KIIIATLSSS-SY----------------------------
--------------------------------IQN--W-DDFGDKNA-----------------------------------------------------
--------------------------MDVKDPS-----------------YS--------------TQPG-NV-SFQ---VT-IP--DT-----------
---------------------------------------------TMG-P-YTFVAAVPHL-VGASG------------------------E-TG-I---
N-YFTQAIELVSSA-------------------------------------------------------------------------------------
>PC_05KTV6
----------------------------------------------------------------------------------MF-IPF--SAVFALIVL-
----SA----SVSA-K------------IY-HVS-VP-----D----------QASPG-ETITATLSSA-SF----------------------------
--------------------------------IEN--W-DDFG--------------------VIWGLLMSI----------------------------
--------------------------FCSKDPS-----------------YP--------------TQLG-NV-SFQ---VT-IP--DT-----------
---------------------------------------------TTG-S-YTFVAAVPHL---ISG------------------------E-TG-I---
N-YFTQAIELVCKQ-------------------------------------------------------------------------------------
>PC_02OIQK
--------------------------------------------------------------------------------MRSV-----PVYFLWSTLF-
----FT----LSLA-K------------IN-SIT-VS----ED----------TAIPG-QNISVIVSSQ-SY----------------------------
--------------------------------IQN--W-DDFG--------------------IVWGLLGSNSQ--------N-----------------
-C-TECLGM------------EIGYENVYGNN-----------------------------------TLG-NT-TYS---VQ-LP--NT-----------
---------------------------------------------TTG-N-YYLKAAVPYL-VGASG------------------------E-TG-I---
N-YFNQSLNLVSNAKM---RV------------------------------------------------------------------------------
>PC_023C45
----------------------------------------------------------------------------MNPLTTLL-----LILSTSLFLF-
----LT----PTLA-R------------VS-SIT-LD----SP----------TAIHG-QNISITTTSY-SH----------------------------
--------------------------------IQN--W-EDFG--------------------IVWGLLRDNDE--------D-----------------
-C-RECVGM------------ELGYESLYGNN-----------------------------------TLG-NT-TYS---VQ-LP--NT-----------
---------------------------------------------TTG-S-YYLKAAVPYL-VGISG------------------------E-TG-I---
N-YFNQSLTLVSNAKM---RV------------------------------------------------------------------------------
>PC_04EAGX
--------------------------------------------------------------------------------MRSV-----PVYFLWSTLF-
----FT----LSLA-K------------IN-SIT-VS----EE----------TAIPG-QNISVIVSSQ-SY----------------------------
--------------------------------IQN--W-DDFG--------------------IVWGLLGSNSQ--------N-----------------
-C-TECLGM------------EIGYENVYGNN-----------------------------------TLG-NT-TYS---VQ-LP--NT-----------
---------------------------------------------TTG-N-YYLKAAVPYL-VGASG------------------------E-TG-I---
N-YFNQSLNLVSNAKM---RV------------------------------------------------------------------------------
>PC_03XT9S
--------------------------------------------------------------------------------MRSV-----PVYFLWSTLF-
----FT----LSLA-K------------IN-SIT-VS----EE----------TAIPG-QNISVIVSSQ-SY----------------------------
--------------------------------IQN--W-DDFG--------------------IVWGLLGSNSQ--------N-----------------
-C-TECLGM------------EIGYENVYSNN-----------------------------------TLG-NT-TYS---VQ-LP--NT-----------
---------------------------------------------TTG-N-YYLKAAVPYL-VGASG------------------------E-TG-I---
N-YFNQSLNLVSNAKM---RV------------------------------------------------------------------------------
>PC_079AHR
--------------------------------------------------------------------------------MKMF-IPF-SAIIFTLIVL-
----SA----SVSA-K------------IY-HVS-VP-----D----------QASPG-ETITATLSSA-SF----------------------------
--------------------------------IEN--W-DDFG--------------------VIWGLVAIP----------------------------
---------------------------------------------------------------------------------------DI-----------
---------------------------------------------TTG-S-YTFVAAVPHL-VGISG------------------------V-TG-I---
N-YFTQAIELVCKQ-------------------------------------------------------------------------------------
>PC_02LFE1
-------------------------------------------------------------------------------MRF---S-IPAAAL-A--TL-
----AV----AHSA-SAII---------TS-MSA-SK-------T--------PVKAG-DSVAVTFNCT-G-----------------------------
-------------------------------SLTN--N-EQDY--------------------AIFGLTTPD-----------RT---------P-----
PV-GKTIGS-----------QAIARQDISSYP----------------------------K----N-NYRTPF-TIE---VP-IPE-SA--K--------
----------------------------------------------SG-E-ALLTTAIFGQ-IGASG------------------------G-IT-V---
Q-YFNSTINVA----------------------------------------------------------------------------------------
>PC_02N1RF
-------------------------------------------------------------------------------MRA---A-AVIISVF---SL-
----LS----LSTA-R------------IY-GIA-AP-----S----------SVASG-STVKLEILAQ-DY----------------------------
--------------------------------IQS--V-EDVA--------------------ISFGIQSIS----------------------A-----
AH-DQTLGTL-------L-RS----KYLGPD----------E-----------------------SNI-VGNI-TAY---VQ-IPC-EQ--P--------
----------------------------------------------HG-NATL-TGALFSL-IGAYLG-------------------------GN-I---
E-YFTVNVTVGDSTSS---TYVTS---------------------------------------------------------------------------
>PC_05Q90O
-------------------------------------------------------------------------------MRT-----ALIATAA---SL-
----AS----VATA-R------------IV-GFS-VP-----S----------TVKPD-SIVKLQITAE-DY----------------------------
--------------------------------IQT--T-QDVT--------------------LSFGISTSK----------------------A-----
AV-LGSLGEY-------L-DT----KFLGPD----------F-----------------------SNE-VGNI-THY---VR-IPA-TA--A--------
----------------------------------------------KG-DYVI-QGAHFEL-TGASIS-------------------------PA-T---
S-VYYATTTVGDNTSA---DYVDSTLVP------QS-----Q---------------------------------------------------------
>PC_00F5ZX
----------------------------------------------------------------------------MHSTTT-----LLTAAAT---LL-
----AS----TAQA-R------------IV-GFY-AP-----Q----------NAAPN-ADVKIEIFTE-GY----------------------------
--------------------------------PQT--I-NDVA--------------------ISFGLTPLE----------------------S-----
LF-MGSLGTY-------V-ST----KALGPD----------F-----------------------SNV-DGNI-THI---IH-IPA-TF--P--------
----------------------------------------------VG-PAVL-QASHFSL-TGASST-------------------------PA-T---
E-IYYANVTIGAGNQF---PYTTSARIP------NP-----M---------------------------------------------------------
>PC_041MF1
-------------------------------------------------------------------------------MRA-----SILASAA---TL-
----LV----ATQA-R------------IV-GFY-AP-----N----------TAAPG-TKVRLEIQTE-NF----------------------------
--------------------------------SQS--I-EDVA--------------------MSFGLTTGN----------------------G-----
AT-LGSLGQL-------I-ST----KILGAD----------L-----------------------SNT-LENI-THI---IE-IPA-DA--T--------
----------------------------------------------PG-PAII-QGAHFSL-TGAVYS-------------------------PL-V---
E-VYYANITIGQGNNF---PLVQSARIP------QV-----DN--------------------------------------------------------
>PC_061GSZ
-------------------------------------------------------------------------------MRA-----SILASAA---TL-
----LA----ASQA-R------------IV-GFY-AP-----N----------TAAPD-TDVKILIKTE-GF----------------------------
--------------------------------SQS--I-QDVA--------------------FTFGLATED----------------------T-----
AR-LGSLGTL-------L-SS----KELGQD----------F-----------------------SNT-YGNI-THF---VH-IPA-TA--K--------
----------------------------------------------PG-PAII-QGAHFSL-IGAELS-------------------------PL-S---
Q-VYYANITIGQGNNY---PLVPSAPVP------DV-----KN--------------------------------------------------------
>PC_001FP8
-------------------------------------------------------------------------------MRA-----SILASAA---TL-
----LV----ATQA-R------------IV-GFY-AP-----N----------TAAPG-SKVRLEIQTE-NF----------------------------
--------------------------------SQS--I-EDVA--------------------VSFGLST-G----------------------D-----
FT-LGSLGQL-------I-ST----KILGAD----------L-----------------------SNT-LENI-THI---IQ-IPA-DA--T--------
----------------------------------------------PG-PAVI-QGAHFSL-TGAVYS-------------------------PL-V---
E-VYYANITIGQGNNF---PLVQSARIP------QV-----DN--------------------------------------------------------
>PC_04B984
-------------------------------------------------------------------------------MKP---F----AFLA---SF-
----AA----LASA-R------------IT-GFA-TP-----K----------TIAPD-STIKLLILTE-SF----------------------------
--------------------------------SQT--V-YDVA--------------------TSFGLSPTN----------------------R-----
SY-PGSLGDV-------L-SS----KFLGPD----------S-----------------------SNI-IENI-THY---VH-IPA-TGLDK--------
----------------------------------------------GE-NVTL-TAAHFSL-IGALRS-------------------------PI-V---
T-SYAVNITVGDMTSS---EYVRSELVP------EQ---------------------------------------------------------------
>PC_06L275
-------------------------------------------------------------------------------MKP---F----AFLT---TF-
----AA----LASA-R------------II-GFA-TP-----K----------TIAPD-STIKLLILTE-NF----------------------------
--------------------------------SQT--V-YDVA--------------------MSFGLSPTN----------------------T-----
SY-PGSLGDV-------L-SS----KFLGPD----------F-----------------------SNI-VENI-THY---VH-VPA-TGFDK--------
----------------------------------------------GE-NVTL-TAAHFSL-IGALRS-------------------------PI-A---
T-SYAVNFTVGETTSS---EYVRSELVA------KK---------------------------------------------------------------
>PC_059DXL
-------------------------------------------------------------------------------MRFS--T-ATISSALTALTF-
----LV----PANA-R------------IA-GVA-AP-----A----------VIAPG-TPFVVQLLTE-NY----------------------------
--------------------------------IQT--V-YDVS--------------------AAFGLSPAP-----------G----------Y-----
Q---GALGT--T-----I-GS----VYIGPG----------K-----------------------SNI-LEPL-NFT---VS-IDS-DT--I--------
----------------------------------------------YG-QKTL-TAAVMSL-YGVSSS-------------------------PA-L---
T-GFNVTVTVGKETS-T--DYVQSSGSI------VF---------------------------------------------------------------
>PC_056F24
-------------------------------------------------------------------------------MRIF--A-TLAALTS----L-
----VA----VSTA-R------------IE-AVA-AP-----K----------TIKVG-EPFDIILMGF-GY----------------------------
--------------------------------IQT--V-DDIA--------------------AAFGVGPED-----------F----------N-----
S--GEALGQ--V-----F-GS----VYLGPE----------K-----------------------SNI-RGNL-TFP---VT-VPT-SW--E--------
----------------------------------------------DA-DALTITTGVYSL-YGAQDL-------------------------AV-V---
D-IFKVVTEVGDETS-E--EYVRSSV-------------------------------------------------------------------------
>PC_08JZHI
---------------------------------------------------------------------------------------MHK----SAILF-
----LP----FTAA-R------------IT-GIA-VP-----S----------TITPG-VPFDVIIRSS-NY----------------------------
--------------------------------IQT--V-YDVA--------------------IAFGYAPGD-----------G----------H-----
V---DSLGV--A-----I-AS----EYLGPE----------K-----------------------SNK-QNDF-NVS---VM-IPG-DA--P--------
----------------------------------------------RG-KALV-GGSLMSL-YGAASA-------------------------PT-L---
S-NYNVSVVLGDETS-L--TMQRQHINR------VN-----ATTRRYADMGA-----------VATSP---------------------------WKI-
>PC_07VEY2
-------------------------------------------------------------------------------MQFS--T-SVVASLL---SI-
----SS----MAAA-R------------IT-GIT-LP-----K----------QVATG-SNFTAIVNTL-PSI---------------------------
-------------------------------DIQS--T-ADVS--------------------IAFGAAPAE----------------------Y-----
AI-AKTLGTH-L-----L-AQ----KALGPE----------L-----------------------SNI-QTNI-SVP---LT-VPA-DF--Q--------
----------------------------------------------KG-EAVI-TAALFSL-SGSRYS-------------------------GI-L---
D-YFNVTVTVADVTDAS--EFVSTSDAI------TV-----Y---------------------------------------------------------
>PC_00B82C
-------------------------------------------------------------------------------MQFS--T-SVLASLL---SI-
----SS----MASA-R------------IL-GIS-LP-----K----------QVAAG-QNFTAFINTL-QSI---------------------------
-------------------------------DIQS--T-TDVA--------------------ITFGAAPAE----------------------Y-----
AL-QKTLGTQ-L-----L-GQ----KALGPE----------L-----------------------SNI-QTNI-SIP---LT-VPE-SF--Q--------
----------------------------------------------QG-ETVV-TAALFSL-SGSRYS-------------------------GV-I---
N-YFNVTVNVASVTDAS--EFVSSTGSI------IV-----Y---------------------------------------------------------
>PC_04MKZX
-------------------------------------------------------------------------------MQFS--K-SIIAGLL---SI-
----SS----MAAA-R------------VT-GIT-LP-----K----------QVATG-SNFTAFINTE-NY----------------------------
--------------------------------IQS--I-ADVS--------------------IAFGAAPAE----------------------Y-----
AY-EKTLGTV-L-----L-AE----KTLGPE----------L-----------------------SNV-IQNI-SIP---LT-IPA-DF--Q--------
----------------------------------------------KG-ETLI-TASLFSL-TGARYS-------------------------GT-I---
Q-YFNVSVTVADVTDAS--EFVSSDSFV------SV-----Y---------------------------------------------------------
>PC_04O2EK
-------------------------------------------------------------------------------MKFS--A-STFAGLL---SM-
----SS----LAAA-R------------IT-GIT-LP-----K----------QLAAG-QNFTAFLNTE-GY----------------------------
--------------------------------IQS--I-ADVS--------------------VAFGAAPAE----------------------Y-----
AY-EKTLGTA-V-----L-GE----KTLGSE----------L-----------------------SNV-VRNI-SLP---LS-VPA-DF--Q--------
----------------------------------------------KG-EAVV-TAALFSL-TGARYS-------------------------PA-L---
S-YFNVTVDVADVTDAS--EFVQSSGVI------NV-----Y---------------------------------------------------------
>PC_05RLHP
-------------------------------------------------------------------------------MAF---K-TLFTLA-T--AA-
-----T----MANA-L------------IT-GIR-VP-------A--------KLSAG-ETFNATLVTD-VET---------------------------
-------------------------------TEQQ--F-EEVS--------------------AVFAITAPG-----------ED---------R-----
F--PGALGT-----------TVIREYELGPQF----------------------------S----N-IADDIT-GIQ---MT-VPE-NI--A--------
----------------------------------------------AG-E-ALIGAVVFSLSQGQLN------------------------A-PM-L---
T-KVNVTVTIGDEAGD---GTEVESKK-----GVEV-----F---------------------------------------------------------
>PC_03UB4W
--------------------------------------------------------------------------------MH---TNICAAAA----VL-
----IA----IVNA-R------------II-GFT-AP-------L--------TMAPS-DEIKLGITVG-L-----------------------------
-------------------------------FDEK--V-LEYM--------------------MAFGFTPGD-----------ET---------N-----
A---GALGK-----------QTRPKY-----LGQ------D-------------------F----S-NTTNTI-DHY---VS-IPP-T---A--------
---------------------------------------K-----VGE-T-YTLKAALVSS-SGPEN------------------------D-VL-L---
T-MYALKVTVAETTGS---QFGDASQV-----AIGTVNGQ-----------------------------------------------------------
>PC_04TSW1
--------------------------------------------------------------------------------MH---ANICAAAA----VL-
----IA----IANA-R------------II-GFT-AP-------L--------TMAPS-DEIKLGITVG-L-----------------------------
-------------------------------FDEK--V-LEYM--------------------MAFGFTPGD-----------ET---------N-----
A---GALGK-----------QTRPKY-----LGQ------D-------------------F----S-NTTNTI-DHY---VS-IPP-K---A--------
---------------------------------------K-----VGE-T-YTLKAALVSS-TGPEN------------------------E-VL-L---
T-MYALKVTVAETTGS---QFGDASQI-----AIGRINEQ-----------------------------------------------------------
>PC_02NVCD
--------------------------------------------------------------------------------MH---ANICAAAA----VF-
----IA----IVNA-R------------II-GFT-AP-------L--------TMAPS-DEIKLGITVG-L-----------------------------
-------------------------------FDEK--V-LEYM--------------------MAFGFTPGD-----------ET---------N-----
A---GALGK-----------QTRPKY-----LGQ------D-------------------F----S-NTTNTI-DHY---VS-IPP-T---A--------
---------------------------------------K-----VGE-T-YTLKAALVSS-SGPEN------------------------D-VL-L---
T-MYALKVTVAETTGS---QFGDASQV-----AIGTVNGQ-----------------------------------------------------------
>PC_07WWX0
--------------------------------------------------------------------------------MH---ANICAAAA----GL-
----IA----IANA-R------------II-GFT-AP-------L--------TMAPS-DEIKLGITVG-L-----------------------------
-------------------------------FDEK--A-LEYM--------------------MAFGFTPGN-----------ET---------N-----
A---GALGK-----------QTRPKY-----LGQ------D-------------------F----S-NTTNTI-DHY---VS-IPP-K---A--------
---------------------------------------K-----VGE-T-YTLKAALVSS-TGPEN------------------------E-VL-V---
T-MYGLEVTVAETTGS---QFGDASQV-----AIGRVNEQ-----------------------------------------------------------
>PC_08GOJG
--------------------------------------------------------------------------------MH---ANICAAAA----VL-
----IG----IANA-R------------II-GFT-AP-------L--------TMAAS-DEIKLGITVG-L-----------------------------
-------------------------------FDVK--V-LEYM--------------------MAFGFTPGD-----------ET---------N-----
A---GALGK-----------QTRPKY-----LGQ------D-------------------F----S-NTTNTI-DHY---VS-IPP-S---A--------
---------------------------------------K-----VGE-T-YNLNAALVSS-SGPQN------------------------E-VL-L---
T-MYALKVTVAETTGS---QFGDASQV-----AIGRVNEQ-----------------------------------------------------------
>PC_027TRB
--------------------------------------------------------------------------------MH---ANICAAAA----VL-
----IA----IVNA-R------------II-GFT-AP-------L--------TMAPS-DEIKLGITVG-L-----------------------------
-------------------------------FDEK--V-LEYM--------------------MAFGFTPGD-----------ET---------N-----
A---GALGK-----------QTRPKY-----LGQ------D-------------------F----S-NTTNTI-DHY---VS-IPP-K---A--------
---------------------------------------K-----VGE-T-YTLKAALVSS-SGPEN------------------------D-VL-L---
T-MYALKVTVAETTGS---QFGDASQV-----AIGTVNGQ-----------------------------------------------------------
>PC_001O82
-------------------------------------------------------------------------------MRF---STLLSAL-----AG-
----AS----LTTA-R------------IV-GFY-AP-------D--------YIHVH-NPVTFCLEGV-D-----------------------------
-------------------------------YIQK--V-EDVT--------------------MTFGIYD-Y------------L---------K-----
E---KYLGS-----------VFDVVE-----LGE------A-------------------K----S-NVVGNI-SVS---VS-VPQ-I------------
---------------------------------------Y------EG-D-VTITAALLSL-YGVSK------------------------T-PV-T---
T-YFYANVTIGAFTSD---VYVGSEYE-----GTD----------------------------------------------------------------
>PC_05GN74
-------------------------------------------------------------------------------MRF---STLLSAL-----AG-
----AS----LTTA-R------------IV-GFY-AP-------D--------YIHVH-NPVTFCLEGV-G-----------------------------
-------------------------------YIQK--V-EDVT--------------------MTFGIYD-Y------------L---------Q-----
E---KYLGS-----------VFDVVE-----LGE------G-------------------K----S-NIVGNI-SVS---VS-VPQ-I------------
---------------------------------------Y------EG-D-VTITAALLSL-YGVSK------------------------L-PV-T---
T-YFYTNVTIGAFTSD---VYVGSEYE-----GTD----------------------------------------------------------------
>PC_055AM5
-------------------------------------------------------------------------------MRF---STLLSAL-----AG-
----AS----LTNA-R------------IV-GFY-AP-------D--------YIHVH-KPVTFCLEGV-D-----------------------------
-------------------------------YIQK--V-EDVT--------------------ITFGIYD-Y------------L---------K-----
E---KYVGS-----------VFDVVE-----LGE------A-------------------K----S-NLVGNI-SVS---VS-VPQ-I------------
---------------------------------------Y------EG-D-VTITAALLSL-YGVSK------------------------T-PV-T---
T-YFYANVTIGAFTSD---VYVGSEYE-----GTD----------------------------------------------------------------
>PC_05RUEU
-------------------------------------------------------------------------------MRF---STLLSAL-----AS-
----TS----LTTA-R------------IV-GFY-AP-------D--------YIHVH-KPVTFCLEGV-D-----------------------------
-------------------------------YIQK--V-EDVT--------------------MTFGIYD-Y------------L---------K-----
E---KYLGS-----------VFDVVE-----LGE------A-------------------K----S-NVVGNI-SVS---VS-VPQ-I------------
---------------------------------------Y------EG-D-VTITAALLSL-YGVSK------------------------T-PV-T---
T-YLYANVTIGAFNSD---VYVGSEYE-----GTD----------------------------------------------------------------
>PC_037TTR
-------------------------------------------------------------------------------MRAS--T-LLT-ILA----P-
----LA----TTTA-R------------IT-GIS-AP-----S----------EINNS-SSFDLILQGT-NY----------------------------
--------------------------------IQT--V-ADIS--------------------VAWGYSLTP-----------G----------F-----
F---GTLGS--E-----A-SS----VYLGPE----------K-----------------------SNK-VGDI-VIQ---AP-PPQ-GL--A--------
----------------------------------------------LG-RDHVLAVAVTSL-YGASGT-------------------------PT-V---
T-LFNVTLMMSNRIS-G--QRSNSTGFE------SF-----T--AYS----------------------------------------------------
>PC_02SR01
----------------------------------------------------------------------MER-WITCEMRR------------------
---------------TSIA-------------PE-IF--RYGD----------NFCPG-QEVTTQVIQP-------------------------------
------------------------------ESMAS--C-IQVG--------------------IALAINNCEN--------GICP---------------
AP-AEALGCV-------L-YA----GPWTPEDH----------------------------------QSGGFF-TVT---LP-SY---L--GD-------
------------------------------------------DP-------AISTLTHLCP-LGARELQ-------------------------F-I---
A-IIH----------------------------------------------------------------------------------------------
>PC_02XEPG
----------------------------------------------------------------------------------------------------
----------------MSS-------------LV-IP--KDGD----------EFKCG-ESIKLRVETD-P-----------------------------
--------------------------------HPG--V-KQLG--------------------VAVRIEPCE-----C-----WC---------------
YA-DGQHGGV-------L-YS----GEFKPYYTN------G---------RP------------ELNYHDT-F-EVT---IP-HL---F--AK-------
------------------------------------------GN-------AVISVAHSAL-VGYS------------------------KK-YH-Y---
D-TTSVTIHMK----------------------------------------------------------------------------------------
>PC_04362U
-------------------------------------------------------------------------------MKNF--A-ALLITL----AF-
----AA----STVL-GDIV-------------IG-YP--HDGD----------GFKRG-ESLKLRVETD-S-----------------------------
--------------------------------HWD--V-KNAN--------------------LKIRIEERTEDCDDD---WSGC---------------
YG-NGKHGTV-------L-YD----GAFKPYYTP------G---------RP------------ELNYHDT-F-EIR---IP-KG---F--PK-------
------------------------------------------GS-------AVISVALNDD-ENYG----------------------------Q-I---
D-TEEVNIEVK----------------------------------------------------------------------------------------
>PC_008ZNQ
-------------------------------------------------------------------------------MKSF--A-ALLTTL----AV-
----TA----SALG-QGIT-------------IG-YP--KDGD----------SFKRG-ETIKFRVETE-R-----------------------------
--------------------------------AWD--V-SQIG--------------------IGIGIQKCQYLGG-A---GDKC---------------
FY-NTSLGKL-------L-YK----GKFEPYETD------G---------RP------------ELKYHDT-F-DVK---IP-DD---F--EK-------
------------------------------------------GK-------AVISVVHLAL-VGES------------------------SD-VQ-Y---
D-TVSVNIDVK----------------------------------------------------------------------------------------
>PC_0346LZ
----------------------------------------------------------------------------------------VATCS-------
-----L----GVVG-QPAF-------------IE-SP--TAGS----------TLQAG-SNVIIRVEQP-NS----------------------------
--------------------------------ITR--R-VQVA--------------------IVLRFVSCPD--------NPQSC------L-P-----
P--DAGMGTV-------L-YD----GPFNPQFGI------P---------FD------------GLPPHVYSI-KSR---Y--NG------EE-------
------------------------------------------SC-------TIAILAAFFD-RGKC----------------------TNP---------
---------------------------------------------------------------------------------------------------
>PC_034ZD9
-------------------------------------------------------------------------------MHLT--SFFAFALL-S--LL-
-----R----GASA-S------------IY-NIT-FP-------A--------TVEVH-KQFNVTLLTE-G-----------------------------
-------------------------------NIQT--S-QDVV--------------------VVFGLQPGS------------G---------L-----
E---GSLGY-----------YKLTTHSLGPAV---------------------------------S-NVEYPI-VFK---AI-LPP-NF--P--------
---------------------------------------S-----TNA-K-YPVTATVFSL-LGTYN------------------------T-PS-F---
A-TFSDTVSTTGY--------------------------------------------------------------------------------------
>PC_036VJJ
-------------------------------------------------------------------------------MKAF--G-IVSALL----LS-
----AV----TVSA-QSTR-------------FI-AP--ATNQ----------HVVAG-QTFQVSIAFQ-DTT---------------------------
---------------------------------SS--V-DVVA--------------------LVLGLKA--------------N---------D-----
PQ-LTDLGQT-------I-LA----TSIAPRFDG------T---------G----------------PQGQ-F-VHL---LN-VT---A--PSNP---I-
--------------------------------------NGVDRA-------YNLTLAEFFT-LGAENTAL--------------------------A---
A-VSQIPIFVASS--------------------------------------------------------------------------------------
>PC_01C0QQ
-------------------------------------------------------------------------------MKTF--G-LVSALL----LS-
----AV----TVSA-QSTR-------------FI-TP--AANQ----------HVVAG-QTFQVSIAIT-PTL---------------------------
---------------------------------SS--V-DVVA--------------------LVLGLKAS-------------N---------D-----
PE-STDLGET-------I-VA----TSIAPRFDQ------R---------V----------------PQAQ-F-VHL---LN-IT---V--PSNP---I-
--------------------------------------NGVDRA-------YNLTMAEFYT-LGAVNTAL--------------------------A---
D-VSQIPIFVASN--------------------------------------------------------------------------------------
>PC_03C9YQ
-----------------------------------------------------------------------------------M---KV---LAPLFAF-
----FA----LASA-QGLT-------------IG-TP--KKGQ----------RIPME-RPFTVQVIK--------------------------------
-----------------------NP------HIIS--S-IEVA--------------------LTIGIVSCP---------QS-S----G-C--P-----
D--PSNVGE--V-----L-YQ----GPYRPRPH--R--------------A----G-----------GNYQNF-TVT---IP--FDED-L-IG-------
------------------------------------------R----S-QL---TVNRFFL-IGA------------------------QNG-AT-L---
Q-SYGVEIDTFPL--------------------------------------------------------------------------------------
>PC_077WZ7
----------------------------------------------------------------------------MNLLKSFV---LL---ALASTSL-
----IA----GAEA-QGII-------------IN-QP--TAGT----------TLSQG-VPFTVQISRP-------------------------------
------------------------------GNIEF--A-YEVG--------------------LAIGALACT--S---------P----C-P--D-P---
---ESQIGD-V------L-YT----GPFDPEFH--G-----------------------------PGEQYQNF-TVT---IP-E---G-V-QT-------
-----------------------------------------------G-SY-QLGILRFYL-IGA------------------------GPS-AT-L---
N-EYTVPVSVE----------------------------------------------------------------------------------------
>PC_077X06
----------------------------------------------------------------------------MNLLKSFV---FL---ALASTSF-
----IA----GAEA-QGIV-------------IN-HP--TANT----------TLHQG-VPFTVQISRP-------------------------------
------------------------------NHIQY--A-YEVG--------------------VAIGALACT--S---------P----C-P--D-P---
---ESQLGD-V------L-YT----GPYNPQFH--G-----------------------------PGDQYQNF-TVT---IP-Q---G-S-QT-------
-----------------------------------------------G-SY-QLGIIRFFL-IGA------------------------GPS-EA-V---
N-EYAVPVHVK----------------------------------------------------------------------------------------
>PC_077PNO
----------------------------------------------------------------------------MNLLKSFV---LL---TLASTSF-
----MA----GAEA-QGII-------------ID-QP--TPGT----------TLSQG-VPFTVQITR--------------------------------
-----------------------PD------DIEF--T-YEVG--------------------LAIGALACT---------SP-C----P-D--P-----
E---SRMGD--V-----L-YA----GPFDPEFH--G--------------P----G-----------QQYQNF-TVV---I----PAS-G-AG-------
------------------------------------------S----Y-QL---GILRFYL-IGA------------------------GPG-AV-L---
D-QYTVPINVE----------------------------------------------------------------------------------------
>PC_045F7P
-------------------------------------------------------------------------------MKASL---FI---LAVLSSL-
----LA----HVSS-QGIT-------------IA-YP--PAGA----------NIYKG-TQVSVQVIKN-------------------------------
------------------------------AHIMA--S-TEIG--------------------LAIGIHSCE-NG---------Q----C-P--P-A---
---ESNLGT-V------L-YA----GPFLPSVH--E--------------G--------------HGQEYENI-SVT---IP-S---Y-V-PD-------
-----------------------------------------------G-HS-VLNVVRFFL-IGA------------------------GPS-AT-I---
G-SATVHINVV----------------------------------------------------------------------------------------
>PC_02HISQ
----------------------------------------------------------------------------MNLK-ALA---RL---VTASASL-
----LI----VVAA-QGIL-------------IE-TP--APNS----------TLSHK-KPFVVQIAR--------------------------------
-----------------------PN------DIES--A-IEVG--------------------LAIGVLGCP---------CE------A-D--P-----
E---SQMGD--V-----L-YA----GPFNPQFH--G--------------P----G-----------LPYQNF-TLT---L----PTG-L-TG-------
------------------------------------------S----V-QL---GVLRFYL-IGA------------------------GPS-AT-L---
N-EYSVPLTVF----------------------------------------------------------------------------------------
>PC_033G5F
----------------------------------------------------------------------------MNFK-ALV---RL---MTASASL-
----FT----IAAA-QGIL-------------IE-TP--APNS----------TLSLN-EPFVVQIAR--------------------------------
-----------------------PS------HIES--A-IEVG--------------------LAIGVVSCP---------CG------A-D--P-----
E---SKMGY--V-----L-YA----GPFNPQFH--E--------------P----G-----------LPYQNF-TLT---L----PTG-L-TG-------
------------------------------------------S----V-QL---NVLRFYL-IGA------------------------GPS-AT-L---
N-EYSVPLTVV----------------------------------------------------------------------------------------
>PC_01Z01C
-------------------------------------------------------------------------------MK-----------FFSLSYF-
----AI----GALA-QGIY-------------VA-SP--PAGA----------LLALG-ETFVVQVVRP-------------------------------
------------------------------NFILR--A-TEIG--------------------LAIGLVSCP-NG---------T----C-P--P-P---
---TSQLGS-V------L-YH----GPFDPQYH--G--------------P--------------GQQY-ENF-TVQ---VP-I---N-F-QP-------
-----------------------------------------------G-PA-SIQVARFFL-IGA------------------------GST-PT-I---
G-DAHQPVLIH----------------------------------------------------------------------------------------
>PC_008PHW
-------------------------------------------------------------------------------MKRLL---AL---LLLAPLA-
----AV----ASAS-VQIA-------------IK-SP--RPGA----------TLHRQ-RPSEMVVQTP-------------------------------
-----------------------NN------DTTA--A-REVS--------------------LVLSVVPCP---------ES-A----C-P--N-----
A--GDGLGT--V-----L-YA----GPFRPVAP--A--------------A----A-PGA----PAGPPEQAF-QVD---VP----AS-F-PV-------
------------------------------------------G----P--A-ELLATHFVL-TGD------------------------NLS-PL-L---
Q-IAGEVVFVV----------------------------------------------------------------------------------------
>PC_08GK6H
---------------------------------------------------------------------------------------MK---FLALLAI-
----AA----LTAA-QNIH-------------IR-RP--RPGA----------SLGRS-SVFPVIVQT--------------------------------
-----------------------PT------NGTK--L-QEIS--------------------LVISILPCSGP-------NG-A----C-P--N-----
A--GNNLGT--I-----L-YA----GAFQPRN---------------------------A----TTTTPEQAF-NIT---IP----AS-F-PI-------
------------------------------------------G----P--A-ELLATHFVL-TGE------------------------NRS-PV-L---
Q-IAGEIVYVDTD--------------------------------------------------------------------------------------
>PC_02UUV4
-------------------------------------------------------------------------------MFKLG---AV---LAA-LAA-
----ST----AVSA-QSIE-------------FK-SP--RPGT----------TVHRE-RQTVLTVQT--------------------------------
-----------------------PN------NGTA--V-QEVS--------------------LVLSILPCP---------DD-S----C-L--D-----
A--GQNLGT--L-----L-YT----GPFAPTG---------------------------Q----P--TPQQAF-NVT---IP----AA-F-PV-------
------------------------------------------G----P--A-ELLATHFVL-RGD------------------------GHA-PY-V---
Q-IGGEIVFVV----------------------------------------------------------------------------------------
>PC_07N6KN
-------------------------------------------------------------------------------MKF---S-VLALAGLT--GL-
----AAAVDFDENR-FKVD-------------IK-SP--EYGA----------YLKKG-NNYDFTVSVS-------------------------------
------------------------------NDGRA--L-SAVS--------------------LVISVANCPE--------GQCP---------------
DV-LKTLGTA-------I-YK----GPFSDNGR----------------------------------DTERKI-QLS---VP-QD---F--QS-------
------------------------------------------GP-------AQLMATVFAL-AGRQNEP-------------------------Y-M---
H-IQSERVYVG----------------------------------------------------------------------------------------
>PC_05HZXC
---------------------------------------------------------------------------------FFS-------SALAILLC-
----AA----ASAA-QSIQ-------------IG-EP--ADGT----------TVKSG-TPLVVEVVRP-------------------------------
------------------------------DSLES--S-TEVG--------------------VVISFISCP--N------N--A----CPS--------
-S-ANRLGT-I------L-YN----GPYKPQF--P-----------------N----PNP----NHLQPNQNF-RIH------IPKG----AK-------
-----------------------------------------------G-KA-QLIVTHFNL-IGA------------------------GPA-PN-T---
E-THSITLNVS----------------------------------------------------------------------------------------
>PC_02FA7A
--------------------------------------------------------------------------------KNFS-------SALAILLC-
----AA----ASAA-QSIQ-------------IG-EP--ADGT----------TVKSG-TPLVVEVVRP-------------------------------
------------------------------DSLES--S-TEVG--------------------VVISFISCP--N------N--A----CPS--------
-S-ANRLGT-I------L-YN----GPYKPQF--P-----------------N----PNP----NHLQPNQNF-RIH------IPKG----AK-------
-----------------------------------------------G-KA-QLIVTHFNL-IGA------------------------GPA-PN-T---
E-THSITLNVS----------------------------------------------------------------------------------------
>PC_05EN8A
-------------------------------------------------------------MAGLW--LISYT-TNSLNMKYF----SF---AAVLSLF-
----II----SAFA-EIIE-------------IG-AP--PDGT----------QVKPG-QKIKVEVIQP-------------------------------
------------------------------NSIEG--P-IEVG--------------------LVISFLSCTTFND-SI--CP-----------P-P---
---NQQLGS-I------L-YN----GPYNPQYP--N--------------P------NP-----YHLQPHQNF-TVT---IP-S---G-ASQ--------
------------------------------------------GK-----G--QLAVTSFEL-RGA------------------------GPS-PT-Y---
N-IRNITLNVI----------------------------------------------------------------------------------------
>PC_02FMHR
----------------------------------------------------------------------MLS-A--IFTKWLI-----FFLFC--IAL-
----SG----SSVA-QLVQ-------------IG-SP--PNGT----------HVHAN-DSISVEVVRP-------------------------------
------------------------------DSLSG--S-TEIA--------------------VVISFLSCSPYP-------SAI----CPP--------
-P-TALLGS-T------L-YN----GPYNPQY--P----------------SP-----NP----NKLQPHQNF-TVT------LPAS--A-PN-------
-----------------------------------------------G-SA-QLTVTHFSL-IGA------------------------GPY-AS-T---
Q-YVNITLEVG----------------------------------------------------------------------------------------
>PC_00LI0Y
-----------------------------------------------------------------------------------M---RL----FALAAC-
----FA----GALA-QQAS-------------IY-YP--TSGS----------TIHPG-NQ-TVQVNRQ-------------------------------
------------------------------PSTTG--S-REVD--------------------IVISIAPCHPDG---------T----C-D--D-P---
---ATHLGT-T------L-YV----GPYNPQYP--T--------------P------PYY----GNYGIQQNF-TVD---IP-E---A-L-AG-------
-----------------------------------------------Q-KA-VLSVVHFAL-LGA------------------------SPE-VL-F---
E-VVNATVNVAQKYLL-----------------------------------------------------------------------------------
>PC_06PMZW
-------------------------------------------------------------------------------MKSF----VM---LAA---L-
----LA----SAFA-QGIN-------------IG-SP--TEGS----------TISP--GDLTVQINRP-------------------------------
------------------------------NFISQ--A-EEVA--------------------VVIAISPCNGP-D-GA--CS-----------D-P---
---INGLGW-SV-----L-YN----GPYDPQYP--A--------------N------P-----RPQDQPQENF-TVN---IP-D---Y-LA---------
-------------------------------------------G-----KS-QLSVLHVSL-IGL------------------------DNT-PF-L---
E-VVNTTLNVQ----------------------------------------------------------------------------------------
>PC_04EGDN
-------------------------------------------------------------------------------MKFAP---L--TLFSTVLAV-
----VS----TSLA-QNTV-------------IG-SP--LQGA----------SVSAG-SNFTVRIDRP-------------------------------
------------------------------DTLSG--S-EEVA--------------------VVIGLWSCG--N------N--P----CPG--------
-P-TNILGS-I------L-YN----GPYKPQF--S-----------------D-----PS----DGLPPHENF-TVA------IPSG--F-TQ-------
-----------------------------------------------G-RA-QLGVVHVAL-GGA------------------------GLA-PF-M---
Q-TMNSTVNIV----------------------------------------------------------------------------------------
>PC_04AB0M
------------------------------------------------------------------------------MMNLL--------KIVVLFFF-
----TT----VAFA-QGVV-------------IN-YP--QNGA----------SVPAG-HDLTVQVVRP-------------------------------
------------------------------DTLTG--S-QEVA--------------------VVIGLESCT--S------Q--S----CPS--------
-P-VDVMGD-I------L-YN----GPYNPQF--Q-----------------Q----PNL----PPFQPYQNF-SVA------IPAS--W-TK-------
-----------------------------------------------G-AA-QLNVAHFTL-IGA------------------------GPF-PD-L---
E-TLKVLLTIV----------------------------------------------------------------------------------------
>PC_0154N7
------------------------------------------------------------------------------MMSLL--------KVVVLFFF-
----TT----IAFA-QGVV-------------IN-YP--QNGA----------SVPAG-QDLTVQVVRP-------------------------------
------------------------------DTITG--S-QEVA--------------------VVIGLESCT--S------Q--S----CPS--------
-P-VDVMGD-I------L-HN----GPYNPQF--Q-----------------Q----PNL----PPFQPYQNF-TVA------IPAS--W-AK-------
-----------------------------------------------G-AA-QLNVAHFTL-IGA------------------------GPF-PD-L---
E-TLKVSLTIV----------------------------------------------------------------------------------------
>PC_02E025
-------------------------------------------------------------------------------------------------FF-
----TT----VAFA-QSVE-------------IG-YP--PNGA----------SVPAG-QDLTVQVVRP-------------------------------
------------------------------DTLTG--S-QEVA--------------------VVIGLASCT--S------Q--S----CLP--------
-P-NAVMGN-I------L-YN----GPYNPQF--Q-----------------Q----PNL----PPRPPYQNF-SVA------IPAS--W-TK-------
-----------------------------------------------G-AA-QLNVAHFTL-IGL------------------------GPF-PF-S---
E-TLS----------------------------------------------------------------------------------------------
>PC_013R2A
------------------------------------------------------------------------------MMNLL--------KVVVLFFF-
----TT----VAFA-QGVV-------------IN-YP--QNGA----------SVPAG-QDLTVQVVRP-------------------------------
------------------------------DTLTG--S-QEVA--------------------VVIGLESCT--S------Q--S----CPS--------
-P-VDVMGD-I------L-YN----GPYNPQF--Q-----------------Q-------------LQPYQNF-SVA------IPAS--W-TK-------
-----------------------------------------------G-AA-QLNVAHFTL-IG------------------------------------
---------------------------------------------------------------------------------------------------
>PC_07RMK7
-------------------------------------------------------------------------------MRFIP--------FILGSLF-
----AT----AAYA-QNVF-------------IT-AP--SDGS----------SVSRG-SNITVDIERP-------------------------------
------------------------------NSLSG--S-EEVA--------------------VVIALQSCA--T--------RA----CLP--------
-P-SEFLGS-I------L-YN----GQFNPVE--P-----------------N----PNP----VHQQPNQNF-TVQ------IPPS--F-QN-------
-----------------------------------------------G-SA-LLSVTHIAL-IGA------------------------GLS-PY-V---
E-YHNVTMNINN---------------------------------------------------------------------------------------
>PC_08C11U
-------------------------------------------------------------------------------MRFIP--------FIVGSLF-
----AT----AAYA-QNVF-------------VT-AP--SNGV----------SLSPG-SNFTVDVERP-------------------------------
------------------------------NSLSG--S-EEVA--------------------VVIALQSCA--T--------RA----CLP--------
-P-SEWLGT-I------L-YN----GNFSPVE--P-----------------N----PNP----MHQQPNQNF-TVQ------IPPS--F-QN-------
-----------------------------------------------G-SA-LLSVTHVAL-IGA------------------------GYN-PY-M---
E-FHNVSMNITN---------------------------------------------------------------------------------------
>PC_03BDED
-----------------------------------------------------------------------------MQLKTFI---SL---AAVFTSL-
----VG----GAAA-QASF-------------VR-LP--TANS----------TLTQG-HHFVVQLVRP-------------------------------
------------------------------NSIQG--S-IEVG--------------------LAIGVLTCTPGF---------P----C-P--D-P---
---TSQMGT-V------L-YN----GQYNPKLH--E--------------L--------------PGEPYENF-TLT---IP-T---G-L-PT-------
-----------------------------------------------G-QS-QIGVVRLHL-IGA------------------------GPS-AV-L---
E-QHAVPVTVV----------------------------------------------------------------------------------------
>PC_00JNXR
----------------------------------------------------------------------------------MN---FF----VSLALF-
----AG----AALA-QNAG-------------IG-LP--TAGQ----------KLTKG-SDIVVQVQRP-------------------------------
------------------------------NSLTG--S-TEMA--------------------VAIGISSCA-TR---------P----CVP--S-----
---DEFMGT--I-----L-YN----GGFKPEYHET---------------------------SL---PPYQNF-TVT---VP-S---S-F-TA-------
------------------------------------------G------NA-QINVAHATL-IGA------------------------SQY-PF-L---
E-TLNRTVVVV----------------------------------------------------------------------------------------
>PC_00W95A
-------------------------------------------------------------------------------MKLTQ--------SFGALLF-
----AA----AALA-QNVI-------------IT-LP--TEGQ----------SVTAG-SNITVDVERP-------------------------------
------------------------------EQLTG--F-DQVA--------------------LIISMTSCA--S--------GA----CLP--------
-M-AEGLDI-I------L-YN----GAFNPVE--P-----------------N----PNP----AHQQPNQNF-TVA------IPAA--L-QK-------
-----------------------------------------------G-EA-LIGVTQIAL-VSA------------------------SLA-LW-V---
E-YQNVTVNVV----------------------------------------------------------------------------------------
>PC_07T511
-------------------------------------------------------------------------------MKFSQ---SL----GAL-LL-
----AV----SAFA-QNVI-------------IT-LP--TEGQ----------SITAG-SNITVDVERP-------------------------------
------------------------------VQPTG--F-DQVA--------------------LIISMTSCANGP---------C------R--P-M---
---SEGLDI-I------L-YN----GAFDPVEP--D--------------P------NP-----AHQQPNQNF-TVA---IP-A---S-V-PQ-------
-----------------------------------------------G-EA-LIGVTQIAL-VTA------------------------DLA-LW-V---
E-YQNVTVNIV----------------------------------------------------------------------------------------
>PC_07TCG1
-------------------------------------------------------------------------------MKFSL--------A-AVPLF-
----IA----AAMA-QNVM-------------LS-LP--TDGQ----------TVTAG-QEITVQVTEP-------------------------------
------------------------------DSNSS--W-EEVA--------------------VVLGISSCG--T------N-GC----LPA--------
-A-EYGMGS-V------L-YN----GPYKPAY--P-----------------N----PNP----AHVQPYQNF-TVT------IPSY--M-SA-------
-----------------------------------------------G-DA-VLSVAHFAL-TGA------------------------SLV-PY-T---
G-FANVSVTVA----------------------------------------------------------------------------------------
>PC_06IESF
---------------------------------------------------------------------------------MKF---SL----AAVPLF-
----VA----AAMA-QVVS-------------LS-AP--TNGQ----------TISSG-QQMTVQVTEP-------------------------------
------------------------------DSNSS--W-EEVA--------------------VVVGISSCSTSG---------C----P-S--A-E---
---EDGMQY-I------L-YN----GQYKPAYP--N--------------P------NP-----QHVQPYQDF-TVT---LP-A---T-L-AK-------
-----------------------------------------------G-EA-VVSVAHFAL-IGA------------------------SYV-PY-T---
G-FANVTVSVA----------------------------------------------------------------------------------------
>PC_033QJB
------------------------------------------------------------------------------MYKPFA-------ALFCAAAL-
----AS----STLA-QSIT-------------IA-LP--TEGS----------TVTAG-SNIIVQIDKP-------------------------------
------------------------------MSLTG--S-EEVA--------------------VVIGIEPCN--N------G--V----CNP--------
-P-SDGLGD-I------L-YN----GPYNPQV--------------------------IQ----GAWNPYENF-TVT------VPSW----YS-------
-----------------------------------------------G-LA-QIDVAHVYL-LGA------------------------GLA-PY-L---
E-TESTTINIVS---------------------------------------------------------------------------------------
>PC_04IG8T
---------------------------------------------------------------------------------MFK---SI----VSFALF-
----AG----AAFA-QNVA-------------IA-NP--AQGA----------SVAPG-SDLIVQLERP-------------------------------
------------------------------NSQSP--S-QEVA--------------------VVIGIQSCS-SQ---------P----CAA--P-----
---ADIFGQ--I-----L-YN----GAYDPVSHEP---------------------------QL---PNYQNI-SVT---IP-A---S-L-PK-------
------------------------------------------G------TA-QINVLHVNL-VGA------------------------GPS-PA-L---
Q-TLNQTITIT----------------------------------------------------------------------------------------
>PC_031GLG
---------------------------------------------------------------------------------MFK---SI----ISLALF-
----TG----AALA-QGIL-------------FG-SP--AEGA----------SVAAG-SDLIVQLEKP-------------------------------
------------------------------NSLSS--S-VEVA--------------------VVIGIESCS-NQ---------P----CPA--P-----
---TDMMGQ--L-----L-YN----GPYNPVAHEP---------------------------QL---PHYQNI-SVT---IP-A---S-L-AK-------
------------------------------------------G------TA-QLNILHVNL-IGA------------------------GPI-PN-L---
Q-ILNRTITIT----------------------------------------------------------------------------------------
>PC_026BO6
---------------------------------------------------------------------------------MFK---SI----ISLALF-
----AG----AAFA-QNIA-------------IA-NP--VQGA----------SVAPG-SDLIVQLERP-------------------------------
------------------------------NSQSP--S-EEVA--------------------VVIGIQSCS-SQ---------P----CAA--P-----
---ADIFGQ--M-----L-YN----GAYDPVTHEP---------------------------QL---PNYQNI-SVK---IP-A---S-L-PK-------
------------------------------------------G------TA-QINILHVNL-VGA------------------------GPT-PD-L---
Q-TLNQTITIT----------------------------------------------------------------------------------------
>PC_06MSVD
---------------------------------------------------------------------------------MFK---SI----ISLALF-
----AG----AAFA-QNVA-------------IA-NP--AQGA----------SVAPG-SNLIVQLERP-------------------------------
------------------------------NSQSP--S-QEVA--------------------VVIGIQSCS-SQ---------P----CAA--P-----
---ADIFGQ--I-----L-YN----GAYEPVSHEP---------------------------QL---PNYQNI-SVT---IP-A---S-L-PT-------
------------------------------------------G------TA-QINVLHVNL-VGA------------------------GPS-PA-L---
Q-TLNQTITIT----------------------------------------------------------------------------------------
>PC_05OW91
-----------------------------------------------------------------------------------------------FALF-
----AG----AAFA-QNVA-------------IA-NP--AQGA----------SVAPG-SDLIVQLERP-------------------------------
------------------------------NSQSP--S-QEVA--------------------VVIGIQSCS-SQ---------P----CAA--P-----
---ADIFGQ--I-----L-YN----GAYDPVSHEP---------------------------QL---PNYQNI-SVT---IP-A---S-L-PK-------
------------------------------------------G------TA-QINVLHVNL-VGA------------------------GPS-PA-L---
Q-TLNQTITI-----------------------------------------------------------------------------------------
>PC_0353TQ
---------------------------------------------------------------------------------MFK---SI----ISLALF-
----AG----AAFA-QNVA-------------IA-HP--AQGA----------SVAPG-STLIVQLDKP-------------------------------
------------------------------NSLSP--S-EEVA--------------------VVIGIQSCS-KY---------A----CSA--P-----
---ADILGE--I-----L-YN----GAYNPVYHEP---------------------------QL---PPYQNI-SVT---IP-A---S-F-PN-------
------------------------------------------G------TA-QIGIVHVNL-IGA------------------------GPM-PN-L---
Q-TLNQTITIA----------------------------------------------------------------------------------------
>PC_04LWB1
--------------------------------------------------------------------------------MKFL---SL---VTTVFMI-
----AT----AALA-QNIT-------------IG-SP--ANNT----------KVSPG-ETIIVQIMK--------------------------------
-----------------------PN------GLSS--S-MDIS--------------------AVIAINTCT---------TS-C----P-S--L-----
P--QQQLGV--V-----V-FA----GPFSPVQS--G--------------F----G-----------YAAQNY-TVQ---L----PSS-L-PT-------
------------------------------------------G----K-EV-LLIALHFGL-IGA------------------------GPA-AE-V---
D-GASISLLVE----------------------------------------------------------------------------------------
>PC_06B1FG
-------------------------------------------------------------------------------MKCFS---TAI----LASLF-
----AT----VAYA-QNIV-------------IA-AP--VAQS----------SVTPG-ESIRVQVNVP-------------------------------
------------------------------DSLSP--S-TEVA--------------------VVIAMIGCTTS-------P-AH----CPA--------
-P-SEQLGN-I------L-YN----GVYSPTL--V------------------------------GTTKVQNF-TVT------VPSG--L-KA-------
-----------------------------------------------G-QA-VLSVSHFNL-IGA------------------------GPA-PN-L---
E-VENITLTVA----------------------------------------------------------------------------------------
>PC_02SVII
-------------------------------------------------------------------------------MKCF----ST---AILASLF-
----VI----VAYA-QNIV-------------IA-AP--AAQS----------SVTPG-ESIRVQVNVP-------------------------------
------------------------------DSLSA--S-TEVA--------------------VVIAMIGCTTS-P-AH--C---------P--A-P---
---SEQLGN-I------L-YN----GVYRPTLV--G------------------------------TTKVQNF-TVT---VP-S---G-LK---------
----------------------------------------------AG-QA-VLSVSHFNL-IGV------------------------SPP-FF-F---
S-LQSEILMPTMQAGP---APN--LEV-----K--------NITLTVA---------------------------------------------------
>PC_04J46S
-------------------------------------------------------------------------------MKCF----ST---AILASLF-
----AT----VAYA-QNIV-------------IA-AP--VAQS----------SVTPG-ESIRVQVNVP-------------------------------
------------------------------DSLSP--S-TEVA--------------------VVIAMIGCTTS-P-AH--C---------P--A-P---
---SEQLGN-I------L-YN----GVYSPTLV--G------------------------------TTKVQNF-TVT---VP-S---G-LK---------
----------------------------------------------AG-QA-VLSVSHFNL-IGV------------------------SSP-FL-F---
G-LHNEMLMPVM---------------------------------------------------------------------------------------
>PC_033QW4
-------------------------------------------------------------------------------MKCFS---TAI----LASLF-
----AT----VAYA-QNIV-------------IA-AP--AAQS----------SVTPG-ESIRVQVNVP-------------------------------
------------------------------DSLSA--S-TEVA--------------------VVIAMIGCTTS-------P-AH----CPA--------
-P-SEQLGN-I------L-YN----GVYRPTL--V------------------------------GTTKVQNF-TVT------VPSG--L-KA-------
-----------------------------------------------G-QA-VLSVSHLNL-IGA------------------------GPS-PN-L---
E-VENITLTVA----------------------------------------------------------------------------------------
>PC_04DTBA
-------------------------------------------------------------------------------MKFS----TL---FAL-PVL-
----AT----AALA-QQIL-------------IK-SP--VAGS----------KVGEG-SKITVEIERP-------------------------------
------------------------------DFQSS--S-QEVA--------------------VVIAMNMCRPT-----------------C--F-P---
---GQSLGH-I------L-YN----GPFNPQVP--N--------------P------NP-----DHLQPFQNF-TVQ---VP-P---G-F-M--------
------------------------------------------GN-----S--VLTVTHVAL-IGA------------------------GPI-AW-M---
E-EQNVTLVVL----------------------------------------------------------------------------------------
>PC_03VN3Z
-------------------------------------------------------------------------------MKFIA----------VLASL-
----IA----AASA-QNTA-------------IG-YP--PDQT----------TVSPG-QNMTVQVNRP-------------------------------
------------------------------NSLTG--S-QEVA--------------------VVIAVGHCYAT----------P----C-D--------
-N-TERLGT-I------L-YN----GPFKPEY--P----------------TT-----HT----PQDTPQQNF-SIQ------IPPG--M-AT-------
-----------------------------------------------G-QA-ALSVFHISL-VGA------------------------GPV-PF-T---
E-MHNVALNVQ----------------------------------------------------------------------------------------
>PC_03PHKU
-------------------------------------------------------------------------------MKVIA----------TLISL-
----IA----AVAA-QNTA-------------IG-YP--PDQT----------TVSPG-QNMTVQINRP-------------------------------
------------------------------NSLTG--S-QEVA--------------------VVIAVGHCFAT----------P----C-D--------
-N-TERLGA-I------L-YN----GPFNPQY--P----------------TN-----HT----PQDTPQQNF-TVQ------IPPG--M-AT-------
-----------------------------------------------G-PA-ALTLVHLSL-VGA------------------------GPL-PF-M---
E-THNVTLNVQ----------------------------------------------------------------------------------------
>PC_084MYB
-------------------------------------------------------------------------------MKFIA----------VLASL-
----IA----VASA-QNTA-------------IG-YP--PDQT----------TVSPG-QNMTVQVNRP-------------------------------
------------------------------NSLTG--S-QEVA--------------------VVIAVGHCYAT----------P----C-D--------
-N-TERLGT-I------L-YN----GAFKPEY--P----------------TT-----HT----PQDTPQQNF-SIQ------IPPG--M-AT-------
-----------------------------------------------G-QA-ALSVFHISL-VGA------------------------GPV-PF-T---
E-MHNVTLNVQ----------------------------------------------------------------------------------------
>PC_07JRCT
---------------------------------------------------------------------------------MK----FF----AVLASL-
----VA----AAAA-QRVE-------------IF-SP--TTGQ----------TLTQG-QSVTVSVVEP-------------------------------
------------------------------NSQTT--I-EEIG--------------------IGIAIRHCDSDP--------------C-V--D-N---
----GALGS-V------L-YH----GPYSPQFD--S--------------S-------------TENMPNQNF-TVT---IP-N-----V-GS-------
-----------------------------------------------G-TA-LLSVAHASF-IGA------------------------SGT-FF-T---
E-VTNITVNIA----------------------------------------------------------------------------------------
>PC_084U1X
-------------------------------------------------------------------------------MKLFP---LT---LLPLAAL-
----AA----LSAA-QNIR-------------FR-RP--RPGA----------SLGRD-SPFPVIVST--------------------------------
-----------------------PL------NGTK--L-QELS--------------------LVLSILPCP---------KG-T----C-P--S-----
T--QENLGT--I-----L-YA----GPFQPTG---------------------------G----E--TPEQSF-TVT---IP----GT-F-AL-------
------------------------------------------G----P--A-ELVATHFVL-VGD------------------------GHL-PY-L---
Q-LVAEYVYVDSD--------------------------------------------------------------------------------------
>PC_02LLAU
-------------------------------------------------------------------------------MRFSL---SS---LFVPLAC-
----VA----SALA-QASV-------------IQ-LP--ASGA----------SIANG-APFTVQVAKP-------------------------------
------------------------------LSHQG--S-REAG--------------------FVIALLPCYNNG---------V----C-P--P-P---
---TQELGR-I------L-YN----GPYTPTLQ--D--------------Q--------------PGRPYQNF-EFT---MP-PAD-E-I-QK-------
-----------------------------------------------G-PA-QLATVRLHL-FGA------------------------TAY-PE-M---
E-VHSIPITVV----------------------------------------------------------------------------------------
>PC_013OES
-------------------------------------------------------------------------------MLLNL---ST---FLVPFFF-
----IV----GALA-QASV-------------IQ-LP--TPGA----------RIRNG-QTFTVQIAKP-------------------------------
------------------------------MSHQG--S-REAG--------------------FVIGLLPCT-SG---------S----C-P--G-P---
---AVEVGR-L------L-YN----GPYTPQLH--E--------------Q--------------PGRPYQNF-TFT---MP-PAD-E-M-PK-------
-----------------------------------------------G-FA-QLSTIRLHL-FGA------------------------AAY-PI-L---
E-LNNITIRVI----------------------------------------------------------------------------------------
>PC_08H4GA
---------------------------------------------------------------------------------------MK---LSA-LAL-
----AA----LAAA-QNID-------------IK-TP--RPGS----------TLDRE-RRIPMTVQT--------------------------------
-----------------------PT------NGTQ--L-QEVS--------------------LVLSILPCP---------KG-S----C-P--D-----
A--GQNLGT--I-----L-YS----GAFQPTG---------------------------G----D--TPEQTF-DIT---IP----SS-F-AV-------
------------------------------------------G----P--A-ELLATHFVL-TGD------------------------GHA-PN-V---
Q-IAGEIVYVE----------------------------------------------------------------------------------------
>PC_08K0K3
---------------------------------------------------------------------------------------MK---LFA-LTV-
----AA----VAAA-QNIH-------------IK-SP--RPGS----------SVDRE-RPIRMTVQT--------------------------------
-----------------------PT------NGTA--L-QEVS--------------------VVLSILPCP---------KG-S----C-P--N-----
A--GENLGT--I-----L-YS----GAFQPTG---------------------------A----D--VPEQTF-NVT---IP----AS-F-AA-------
------------------------------------------G----P--A-ELLATHFVL-TGD------------------------GHA-PN-L---
Q-IAGEIVFVE----------------------------------------------------------------------------------------
>PC_087PP9
-------------------------------------------------------------------------------MKFSP---LL---T---LAL-
----AA----VATA-QNIY-------------IR-RP--RPGA----------SLDRA-IPFPVIIQT--------------------------------
-----------------------PT------NGLT--L-QEVA--------------------LVISLLPCP---------GG-S----C-P--N-----
A--GGNIGT--V-----L-YS----GLFDPQG---------------------------T----P--TPQQTF-NIT---IP----GS-F-PL-------
------------------------------------------G----A--A-ELLATHFVL-IGI------------------------AGE-L------
-------VYVEDEPV------------------------------------------------------------------------------------
>PC_00LSN2
-------------------------------------------------------------------------------MKLLL-------HAILFFAA-
----VG----TAIA-QSVQ-------------IG-YP--PAWT----------NVHPG-QSLTVQIVQP-------------------------------
------------------------------NSIEG--S-FTLG--------------------IALGIQSCV--S------S-P-----CPA--------
-P-SDQMGN-V------L-YN----GPFNPKR--H-----------------------------PQTQPYQNF-TVQ------IPTW--M-AS-------
-----------------------------------------------G-SA-QLNVAYAAL-WGA------------------------GAS-PS-F---
D-TLSEPLNIL----------------------------------------------------------------------------------------
>PC_04RNG5
----------------------------------------------------------------------------MNALLYFA----------TFMYL-
----AV----AALG-QRIA-------------IG-AP--ADLT----------TVHPG-QNITVEVDRP-------------------------------
------------------------------MTLSS--S-QEVA--------------------IVIGFWNCNGH--------PCS----DMD--------
-V-TEVMGN-V------V-YS----GPYNPKLQE-----------------------GQE----AEKPPYQNF-TVT------VPST--F-ED-------
-----------------------------------------------G-QA-SLNVAHFSL-IGA------------------------GLE-PF-L---
E-VANVTLNVQS---------------------------------------------------------------------------------------
>PC_02D0MU
----------------------------------------------------------------------------MNTFLYYF----------TFAYL-
----AV----AALG-QRIA-------------IG-AP--VEWS----------TVQPG-QNITVEVDRP-------------------------------
------------------------------MTLSS--S-QEVA--------------------IVIGFWSCNGH--------PCA----DMD--------
-V-TEVMGQ-V------V-YS----GPYNPKLQQ-----------------------GQE----AEKPPYQNF-TVT------VPIQ--L-PD-------
-----------------------------------------------G-EA-SLNVAHFSL-IGFQCT-------------------KAGLE-PF-L---
E-VANITLNVQS---------------------------------------------------------------------------------------
>PC_0084WE
----------------------------------------------------------------------------MMFIKSFL----------VVATV-
----AL----SAMA-QSVS-------------IG-AP--AADI----------KTCAG-CYLNVEIDRP-------------------------------
------------------------------NFQSS--S-QEVS--------------------VIIDMQSCNS--------GGCI------G--------
-A-EKSHGT-V------L-YA----GPYNPQY--ST---------------------TVD-----YKPPHQNF-TVE------VPTF--F-IT-------
-----------------------------------------------G-QA-VLSVTHFAL-VGA------------------------GLE-PF-L---
E-YKNVTVNIA----------------------------------------------------------------------------------------
>PC_047PKO
----------------------------------------------------------------------------MMFIKSLF----------VAATV-
----AL----SAMA-QTVT-------------IG-AP--AAGI----------TTCAG-CYLNVEIDRP-------------------------------
------------------------------NFLSS--S-QEVS--------------------VIIAMQSCNS--------GGCV------G--------
-A-EKSHGT-V------L-YA----GPYNPQY--ST---------------------TVD-----YKPPHQNF-TVE------VPTF--F-IT-------
-----------------------------------------------G-QA-VLSVTHFAL-VGA------------------------GLE-PF-L---
E-YKNVTVNIA----------------------------------------------------------------------------------------
>PC_04ZHE5
-------------------------------------------------------------------------------MLYLF----------VLAFL-
----VA----SAFA-QSCQ-------------IA-AP--AEWS----------TVAPG-SNITVEVDRP-------------------------------
------------------------------MTLSS--S-QEVA--------------------VVIGFWACNG---------PCN----ETD--------
-V-TQIMGN-V------V-YS----GPYSPQLVD------------------------AG-----FKPPYQNF-TVT------VPSH--F-VP-------
-----------------------------------------------GSEV-SLNVAHFTL-IGA------------------------GLE-PF-L---
E-TLNTTLIIGSA--------------------------------------------------------------------------------------
>PC_06ITC5
-------------------------------------------------------------------------------MLHLF----------ILAFL-
----VA----SAFA-QRCQ-------------IA-AP--AEWS----------TVAPG-SNITVEVDRP-------------------------------
------------------------------MTLSS--S-QEVA--------------------VVIGFWACNG---------PCN----ETD--------
-V-TQIMGN-V------V-YS----GPYSPQLVD------------------------AG-----FKPPYQNF-TVT------VPSH--F-VP-------
-----------------------------------------------GREV-SLNVAHFTL-IGA------------------------GLE-PF-L---
E-TLNITLNIGSA--------------------------------------------------------------------------------------
>PC_02FTTW
-------------------------------------------------------------------------------MLYLF----------VLAFL-
----VA----SAFA-QSCQ-------------IA-AP--AEWS----------TVAPG-GNITVEVDRP-------------------------------
------------------------------MTLSS--S-QEVA--------------------VVIGFWACNG---------PCN----ETD--------
-V-TQIMGN-V------V-YS----GPYSPQLVD------------------------AG-----FKPPYQNF-TVT------VPSH--F-VP-------
-----------------------------------------------GSEV-SLNVAHFTL-IGA------------------------GLE-PF-L---
E-TLNTTLIIGSA--------------------------------------------------------------------------------------
>PC_01XIHV
-----------------------------------------------------------------------------MSIRLLN-------VIFVLS-L-
----AV----MALA-QSVE-------------IG-YP--KAGK----------KIHPG-KKLTVQIVQP-------------------------------
------------------------------DSIIG--S-WTIG--------------------IAIGIQSCA--D------V-PG----CQP--------
-P-TQVMGT-V------L-YN----GPFTPKP--H-----------------------------PTMPYYQNF-TVT------IPSG--F-TK-------
-----------------------------------------------G-PA-HLNVAYAAL-WGA------------------------AAY-PY-I---
Q-TLNETLTVV----------------------------------------------------------------------------------------
>PC_05XBWI
-------------------------------------------------------------------------------MKAFF----------ALVAL-
----AA----GAAA-QTAS-------------FL-IP--QPGA----------TIAPG-STVTVQVHQ--------------------------------
-----------------------DE------STSD--D-VQLG--------------------IAIGLATCF---------SG-T----C-A--N---YD
PA-QDGMGT--I-----L-YS----GPFNPQFN--S--------------S----D-P------EAG-LQESF-TLT---FP----GS----T-------
------------------------------------------G----P--S-VLSIAQMQA-VGV------------------------NKI-PT-F---
N-VVDVVIEMSD---------------------------------------------------------------------------------------
>PC_01ILG1
-------------------------------------------------------------------------------MKAFF----------VLAAL-
----AI----GATA-QTAS-------------FL-IP--QPNA----------TIAPG-STVTIQIHQ--------------------------------
-----------------------DE------SLSD--D-VQLG--------------------IAIGLATCF---------SG-S----C-A--N---YD
PS-QDGMGT--I-----L-YN----GPFNPQHD--P--------------S----D-P------EAG-LQERF-NLT---FP----GS----T-------
------------------------------------------G----P--S-VLSVVQMQA-VGA------------------------VKV-PT-F---
N-VADVVIKIAN---------------------------------------------------------------------------------------
>PC_014TP6
-------------------------------------------------------------------------------MKHIL-------CWLALLLL-
----AA----VACA-QSAV-------------IG-YP--PNGY----------TVSPG-ASLTVQIQCP-------------------------------
------------------------------NSLTG--S-EEVA--------------------IVIGFQSCR--T------N--G----CIS--------
-P-SSFMGQ-I------L-YN----GPFEPQY--H-----------------E-----------PMTPLYENF-TVQ------VPSS--A-AT-------
-----------------------------------------------G-TA-LIGVVHVTL-IGA------------------------SYY-PY-M---
E-VLNTTLTVS----------------------------------------------------------------------------------------
>PC_06R4RJ
-------------------------------------------------------------------------------MKFAT---------ALLACL-
----TA----AASA-QRVL-------------IG-SP--PDQA----------NLSAG-QNTTIQIVLP-------------------------------
------------------------------NFQSS--S-QEVA--------------------VVLGITSCA--A--------AP----CPA--------
-P-ADTMGR-I------L-YS----GHFNPQR--D----------------------PAM----PAMQAYENF-TVF------LPEN--L-PK-------
-----------------------------------------------G-AA-QINVYHVAL-IGA------------------------GLM-PW-N---
E-TLSTTALIQ----------------------------------------------------------------------------------------
>PC_05K1UC
-------------------------------------------------------------------------------MKFAT---------ALLACL-
----TA----AASA-QRVL-------------IG-SP--PDQA----------NLSAG-QNTTIQIVLP-------------------------------
------------------------------NFQSS--S-QEVA--------------------VVLGITSCA--A--------AP----CPA--------
-P-ADTMGR-I------L-YS----GHFNPQR--D----------------------PAM----PAMQAYQNF-TVF------LPEN--L-PK-------
-----------------------------------------------G-AA-QINVYHVAL-IGA------------------------GLM-PW-N---
E-TLSTTALIQ----------------------------------------------------------------------------------------
>PC_04TFUK
--------------------------------------------------------------------------------KFAT---------ALLACL-
----TA----AASA-QRVL-------------IG-SP--PDQA----------NLSAG-QNTTIQIVLP-------------------------------
------------------------------NFQSS--S-QEVA--------------------VVLGITSCA--A--------AP----CPA--------
-P-ADTMGR-I------L-YS----GHFNPQR--D----------------------PAM----PAMQAYENF-TVF------LPEN--L-PK-------
-----------------------------------------------G-AA-QINVYHVAL-IGA------------------------GLM-PW-N---
E-TLSTTALIQ----------------------------------------------------------------------------------------
>PC_02I8ZC
-------------------------------------------------------------------------------MTIIP---YV----FGYAFL-
----AL----AVSS-QSVG-------------VG-IP--AEGE----------SLAPG-SSVVVQVQRP-------------------------------
------------------------------NSLTG--S-QEVG--------------------VAIGLASCA-SA---------Q----CRP--P-----
---TDVMGT--I-----L-YA----GPFKPEYHEY---------------------------TG---PPYQNY-TVV---IP-E---S-M-EK-------
------------------------------------------G------DA-HLNIAHFSL-VGA------------------------GPF-PF-F---
E-TLNRTVIIA----------------------------------------------------------------------------------------
>PC_03YE9T
----------------------------------------------------------------------------------MK---SF----FSVTLF-
----IA----AAIA-QSAT-------------IG-LP--TENQ----------EINPG-TEVVVQVQRP-------------------------------
------------------------------NSLSG--S-TEVG--------------------IAIGLSSCA-SA---------P----CRS--A-----
---EDILGT--I-----L-YN----GPFSPVYHET---------------------------NL---PPYENF-TIT---VP-A---S-A-TV-------
------------------------------------------G------KS-QINVAHAAL-IGA------------------------GPS-AF-L---
E-SFNQTVFVV----------------------------------------------------------------------------------------
>PC_000MB7
----------------------------------------------------------------------------------MN---TL----LFLTSL-
----AG----AALA-QNAR-------------IG-LP--EAGH----------SLKAG-EELIVQVQRP-------------------------------
------------------------------NSLTG--S-QEVG--------------------VAIGIQSCA-NG---------P----CHP--P-----
---KDAMGQ--I-----L-YN----GPFKPVYHEH---------------------------SL---PPYENF-TVT---VP-D---S-V-AS-------
------------------------------------------G------EA-VIGVAHVSL-VGA------------------------GPF-PF-L---
E-VLDQNVKVA----------------------------------------------------------------------------------------
>PC_02MXHK
-------------------------------------------------------------------------------MKIVA---------ALLACL-
----T-----ATRA-QHVL-------------IG-YP--PEGA----------NLTAG-HTTTIEIQRP-------------------------------
------------------------------NFQSS--S-EEVA--------------------IVLGITSCP--N--------TP----CPA--------
-P-ADTMGH-I------L-HN----GPFDPKE--H----------------------PLT----PLIQPYQNF-TVE------LPGD--L-PK-------
-----------------------------------------------G-NG-QLNVYHVAL-IGE------------------------SFV-PF-T---
E-TLTTSVFVN----------------------------------------------------------------------------------------
>PC_064LCE
-------------------------------------------------------------------------------MKIVA---------ALLACL-
----T-----ATRA-QHVL-------------IG-YP--PEGA----------NLTAG-HTTTIEIQRP-------------------------------
------------------------------NFQSS--S-EEVA--------------------IVLGITSCP--N--------TL----CPA--------
-P-ADTMGH-I------L-HN----GPFDPKE--H----------------------PLT----PLIQPYQNF-TVE------LPGD--L-PK-------
-----------------------------------------------G-KA-QLNVYHVAL-IGE------------------------SFV-PF-N---
E-TLRTSVFVK----------------------------------------------------------------------------------------
>PC_07E0CG
-------------------------------------------------------------------------------MKNLL---PF----ISFAV--
----LI----LTAA-QAIE-------------IG-AP--TAGT----------VLSRG-SKFTAQVLQP-------------------------------
------------------------------GSVQT--C-IEVG--------------------IALAVNSCDN-D---------V----C-P--Q-----
-P-SDQLGN--V-----L-YA----GPWTPTAH-------------------------------PSSGSYQNF-NLQ---VP-E-----YMPE-------
------------------------------------------G------LA-TFTLTHLCL-LGA------------------------GPV-PL-L---
E-FRNVTIAVE----------------------------------------------------------------------------------------
>PC_08DR2B
-------------------------------------------------------------------------------MKLLS---LL----VFIVL--
----AF----TATS-QTID-------------IG-YP--TNGD----------VLHAG-GQLTAKIDRP-------------------------------
------------------------------DSIIG--C-TEVG--------------------IALAIISCVN-G---------Q----C-P--S-----
-P-SERLGS--V-----L-YA----GPFDPQAH-------------------------------GGGGFYQNF-TVT---VP-S-----SLSS-------
------------------------------------------G------QA-LFTLTHLCL-LGAGPFPLL-----------------------------
E-YRNATVTITNN--------------------------------------------------------------------------------------
>PC_00Z885
-------------------------------------------------------------------------------MKNLL---PV----ISFA---
-----V----LTAA-QTIE-------------LG-AP--TDGA----------VLSRG-SEFTAQVLKP-------------------------------
------------------------------GSLQP--C-IEVG--------------------IALAVNSCND-G---------V----C-P--Q-----
-P-SDQLGN--V-----L-YA----GPWTPTAH-------------------------------PSSGNYQNF-TLQ---VP-E-----YMPE-------
------------------------------------------G------PA-TFTLTHLCL-IGA------------------------GPV-PL-L---
E-FRNVTVTVE----------------------------------------------------------------------------------------
>PC_07DOQY
-------------------------------------------------------------------------------MKNLL---PF----ISFA---
-----V----LTAA-QTIE-------------IG-AP--AVGT----------VLSRG-SKFTAQVLQS-------------------------------
------------------------------GSIQT--C-IEVG--------------------IALAVNSCNN-D---------V----C-P--Q-----
-P-SDQLGN--V-----L-YA----GPWTPTAH-------------------------------PSSGSYQNF-TLQ---VP-E-----YMPE-------
------------------------------------------G------LS-TFTLTHLCL-LGA------------------------GPV-PL-L---
E-FRNVTIAVE----------------------------------------------------------------------------------------
>PC_07B3B8
-------------------------------------------------------------------------------MKNSL---PL----ISFA---
-----V----LTAA-QTIE-------------IG-AP--TVGT----------VLSRG-SKFTAQVLQP-------------------------------
------------------------------ESLQP--C-IDVG--------------------IALAVNSCDN-G---------V----C-P--Q-----
-P-SDQLGN--V-----L-YA----GPWTPTAH-------------------------------PSSGSYQNF-TLQ---VP-E-----YMPE-------
------------------------------------------G------PA-TFTLTHLCH-LGA------------------------GPA-PF-L---
E-FRNVTIAVE----------------------------------------------------------------------------------------
>PC_07AV3A
-------------------------------------------------------------------------------MKNLL---PF----ISFA---
-----V----LTAA-QTIE-------------IG-AP--TVGM----------VLSRG-SKFTAQVLQP-------------------------------
------------------------------GSVQT--C-IEVG--------------------IALAVNSCDN-G---------V----C-P--Q-----
-P-SDQLGN--V-----L-YA----EPWTPTAH-------------------------------PSSGSYQNF-TLQ---VP-E-----YMPE-------
------------------------------------------G------LD-TFTLTHLCL-LGA------------------------GPV-PL-L---
E-FRNVSIAVQ----------------------------------------------------------------------------------------
>PC_05XABB
-------------------------------------------------------------------------------MKNLL---PV----ISFA---
-----V----LTAA-QTIE-------------LG-AP--TDGA----------VLSRG-SEFTAQVLKP-------------------------------
------------------------------GSLQP--W-IEVG--------------------IALAVNSCND-G---------V----C-P--Q-----
-P-SDQLGN--V-----L-YA----GPWTPTAH-------------------------------PSSGNYQNF-TLQ---VP-E-----YMPE-------
------------------------------------------G------PA-TFTLTHLCL-IGA------------------------GPV-PL-L---
E-FRNVTVTVE----------------------------------------------------------------------------------------
>PC_07B5XW
-------------------------------------------------------------------------------MKNLL---PF----ISFA---
-----V----LTAA-QTIE-------------IG-AP--AVGT----------VLSRG-SKFTAQVLQP-------------------------------
------------------------------GSVQP--C-IEVG--------------------IALAVNSCDN-D---------V----C-P--Q-----
-P-SDQLGN--V-----L-YA----GPWTPTAH-------------------------------PSSGSYQNF-TLQ---VP-E-----YMPE-------
------------------------------------------G------LA-TFTLTHLCL-LGA------------------------GPV-PL-L---
E-FRNVTIAVE----------------------------------------------------------------------------------------
>PC_01UQFC
---------------------------------------------------------------------------MFASIKSLF----------VLGCL-
----AL----SAFA-QNIA-------------IS-AP--AAGD----------TVSAG-SNITVRVDKP-------------------------------
------------------------------ATLTG--S-TDVA--------------------IAICLKSCAGY----T--GGCA----SFD--------
-T-TEVLGD-I------L-YT----GPYDPIYGS------------------------------GDWYPFQNF-TVQ------VPAG--M-ES-------
-----------------------------------------------G-EA-SLSVTHLVL-VGA------------------------GPM-PI-M---
Q-VANETIIIG----------------------------------------------------------------------------------------
>PC_056O5F
---------------------------------------------------------------------------MFSSIKSLF----------VFGAL-
----AV----SALA-QNIA-------------IG-AP--NDQS----------SIPSG-SNITVQVNRP-------------------------------
------------------------------DSLTG--S-TEVG--------------------IAICLKSCEGYS------NGCQ----DID--------
-V-TQALGE-V------L-YV----GSYDPEF--RA----------------------------GGWYPYQNF-TVQ------IPSS--Y--T-------
-----------------------------------------------G-EA-ILSVTQLAL-VGA------------------------GPF-PY-T---
Q-TVNVTVNLANITTS---S-------------------------------------------------------------------------------
>PC_02DZDO
---------------------------------------------------------------------------MFASFKSLL----------VLGAL-
----AA----SALA-QNIA-------------IG-AP--VALD----------SVPAG-TNLTVQVNRP-------------------------------
------------------------------DSLTG--S-TEVG--------------------IAIALKSCAGYT------NGCA----DID--------
-V-TQALGD-V------L-YV----GGYDPEF--RA----------------------------GGWYPYQNF-TVQ------VPAG--F-ST-------
-----------------------------------------------G-QA-ILSVTQLSL-VGA------------------------GPF-PY-T---
Q-TVNSTVSIVNATTS---AQ------------------------------------------------------------------------------
>PC_05ZMC3
---------------------------------------------------------------------------MFAFIKSLI----------LFGIL-
----AA----SVHA-QWIY-------------VD-YP--AAGT----------TVSAG-SNITVLVAQP-------------------------------
------------------------------VPATP--S-IEVG--------------------LAICLKSCAGYS------DGCA----SFD--------
-T-TQQLGD-I------L-YI----GPYDPVY--HS----------------------------TEWPPYQNF-TVQ------IPAS--M-SA-------
-----------------------------------------------G-EA-SLSATHLAL-IGA------------------------GPE-PF-M---
Q-VGNETIIIAS---------------------------------------------------------------------------------------
>PC_00EPMV
---------------------------------------------------------------------------MFASFKSIL----------VCGAL-
----AL----AAMA-QNIN-------------IA-LP--TPLT----------SVNAG-DNITVQVEKP-------------------------------
------------------------------NSLTG--S-TEVA--------------------IAISLKSCSGYP------GGCD----VVD--------
-V-SEALGS-T------L-LI----SQWDPTY--HQ----------------------------DAWYPYSNF-TVT------VPEG--F-QS-------
-----------------------------------------------G-DA-ILSATHLVL-VGA------------------------GPF-PY-T---
E-VVNQTITVA----------------------------------------------------------------------------------------
>PC_06CH1X
---------------------------------------------------------------------------MFSSFKSLL----------VLGCV-
----AA----SAVA-QQIA-------------IA-IP--ATND----------TVSAG-SNITVQVIKP-------------------------------
------------------------------DSLTG--S-TEVG--------------------IAISLKSCASYP------GGCA----VVD--------
-I-SQALGD-I------L-YT----GLYDPEY--RS----------------------------GEWYPFQNF-TVQ------VPSG--F-PS-------
-----------------------------------------------G-QA-ALGVTQLAL-VGA------------------------GPY-PY-T---
Q-VTNQTINVA----------------------------------------------------------------------------------------
>PC_04ZYG2
----------------------------------------------------------------------------MFASV-K----SL----FVCGAL-
----AL----ATAA-QNIN-------------IA-LP--TAMT----------TVNPG-DNITVQVEKG-------------------------------
------------------------------DSLTG--S-TEVG--------------------IAIALKSCSGYT------GGCD----V-I--D-I---
---SEVLGT-P------M-LI----SQWAPTYH--S----------------------------DQWYPYSNF-TVT---IP-S---T-F-QS-------
-----------------------------------------------G-QA-ILSATHLSL-VGA------------------------GPY-PY-T---
E-TVNQTITVA----------------------------------------------------------------------------------------
>PC_06KBNG
--------------------------------------------------------------------------------------------------L-
----AA----SALA-QNIA-------------IG-AP--VALD----------SVPAG-TNLTVQVNRP-------------------------------
------------------------------DSLTG--S-TEVG--------------------IAIALKSCAGYT------NGCA----DID--------
-V-TQALGD-V------L-YV----GGYDPEF--RA----------------------------GGWYPYQNF-TVQ------VPAG--F-ST-------
-----------------------------------------------G-QA-ILSVTQLSL-VGA------------------------GPF-PY-T---
Q-TVNSTVSI-----------------------------------------------------------------------------------------
>PC_02QXOD
---------------------------------------------------------------------------MFASVKSLL----------VCGAL-
----AL----AAAA-QNIN-------------IA-LP--EALV----------TVNPG-DNITVQVIKP-------------------------------
------------------------------NSLTG--S-TEVG--------------------IAICLKSCTGYT------GGCD----AVD--------
-T-TEALGS-V------L-LT----SSWAPVY--HP----------------------------DEWYPYQNF-TVT------VPTS--F-QS-------
-----------------------------------------------G-QA-ILTATHFAL-LGA------------------------GPY-PY-T---
D-TANQTINVA----------------------------------------------------------------------------------------
>PC_05FCTT
---------------------------------------------------------------------------MLASIKRLA----------TLGCF-
----VA----SAFA-QNID-------------IS-QP--VSGT----------TVSAG-SDLIVRIDKP-------------------------------
------------------------------DSLTG--S-VEVG--------------------LAINLISCADF-------GGCA----NFD--------
-P-IERLGN-T------L-YT----GPFNPTY--QS----------------------------GDYYPYENF-TVP------IPAG--F-AS-------
-----------------------------------------------G-EA-VLSATHFVL-VGA------------------------SPQ-PY-L---
Q-TANETIMIA----------------------------------------------------------------------------------------
>PC_06NPSG
---------------------------------------------------------------------------MLASIKRLA----------ILVCF-
----IA----SAFA-QNID-------------IS-LP--VSGT----------TVSAG-SNLIVRIDKP-------------------------------
------------------------------DSLTG--S-VEVG--------------------LAINLISCADF-------GGCA----NFD--------
-P-TERLGN-T------L-YT----GPFNPTY--QS----------------------------GDYYPSENF-TVQ------IPAG--F-AS-------
-----------------------------------------------G-EA-VLSATHFVL-VGA------------------------SPQ-PY-L---
Q-TANDTIIIA----------------------------------------------------------------------------------------
>PC_07AMFP
-------------------------------------------------------------------------------MKTP----------YVVAVL-
----AA----TVSA-QTVN-------------LT-VP--APGQ----------QITAG-QDLVVQIQRP-------------------------------
------------------------------TAATG--S-MEVA--------------------VVIGMASCA--A------E--A----CWP--------
-P-SSSMGS-I------L-YS----GPYDPEY--R-----------------D-----------PMQSPFQNF-TVK------VPDN--L-AK-------
-----------------------------------------------G-PA-QVNVAHMTI-IGA------------------------SAA-PF-M---
E-TRNQSVVIV----------------------------------------------------------------------------------------
>PC_04DMDC
----------------------------------------------------------------------------------MK---TF----AAAAAF-
----LG----TALA-QNAA-------------IG-LP--KAGQ----------TVQPG-QSLTVQVQRP-------------------------------
------------------------------NTITG--S-QEMA--------------------VAIGFQSCA-SG---------N----CYA--A-----
---DEYMGT--I-----L-YN----GAFNPVYHEY---------------------------YL---PPYENF-TVT---VP-A---S-A-AA-------
------------------------------------------G------QA-VIGVAHATL-VGA------------------------SAA-PY-L---
E-VLNQTVTVA----------------------------------------------------------------------------------------
>PC_030FZ6
-----------------------------------------------------------------------------MKSLTLT---TL----TALTTT-
----LV----PTLA-QNAG-------------LN-LP--S-GP----------ELKAG-SDVIVQVTRP-------------------------------
------------------------------NSLTG--S-TELA--------------------VAIGLQSCP-NS---------E----CIE--A-----
---DETLGT--V-----L-YH----GAFNPVYHEY---------------------------YL---PPYENF-TVS---VP-E---G-V-SK-------
------------------------------------------G------KA-VVGVAHVAL-VGA------------------------SNW-PF-L---
E-VLNKTVTIV----------------------------------------------------------------------------------------
>PC_02LYF4
---------------------------------------------------------------------------------MFK---SI----ISLALF-
----AG----AALA-QNIA-------------IA-QP--PQGA----------SVAPG-SNMTVQLNKP-------------------------------
------------------------------NSLSS--S-EEVA--------------------VVIGIQSCS-KS---------A----CSA--P-----
---ADILGE--I-----L-YN----GAYNPVYHEP---------------------------QL---PPYQNI-SVT---IP-A---S-F-PN-------
------------------------------------------G------TA-QIGIVHVNL-IGA------------------------GPM-PN-L---
Q-TLNQTITIT----------------------------------------------------------------------------------------
>PC_06NZAA
---------------------------------------------------------------------------------MKF---TF----AAITAF-
----AA----TALA-QNVQ-------------IA-FP--KAGQ----------TVQAG-QKVTVQIERP-------------------------------
------------------------------TPPTN--V-EEMA--------------------IAIGFQSCA-SA---------T----CYP--A-----
---SEVLGQ--V-----L-YN----GAFDPEYHEW---------------------------YL---PQYQNF-TVT---IP-E---G-T-AS-------
------------------------------------------G------KA-VLGVAHASL-IGA------------------------SFE-PY-L---
Q-TLSQNITIA----------------------------------------------------------------------------------------
>PC_00AFI4
----------------------------------------------------------------------------------MK---TV----AAAATF-
----LA----TALA-QNAA-------------IG-LP--KAGQ----------TVQPG-QSLTVQVQRP-------------------------------
------------------------------NTITG--S-QEMA--------------------VAIGFQSCA-SG---------S----CYA--A-----
---DEYMGT--I-----L-YN----GAFSPVYHEY---------------------------YL---PPYENF-TVT---VP-A---S-A-AA-------
------------------------------------------G------QA-VIGVAHATL-VGA------------------------SAA-PY-L---
E-VLNQTVTVA----------------------------------------------------------------------------------------
>PC_038405
----------------------------------------------------------------------------------MK---TF----VAAATF-
----LA----TALA-QNAA-------------IG-LP--KADQ----------TVQPG-QSLTVQVQRP-------------------------------
------------------------------NTITG--S-QEMA--------------------VAIGFQSCA-SG---------N----CYA--A-----
---DEYMGT--I-----L-YN----GAFNPVYHEY---------------------------YL---PPYENF-TVT---VP-A---S-A-AA-------
------------------------------------------G------QA-VIGVAHATL-VGA------------------------SAA-PY-L---
E-VLNQTVTVA----------------------------------------------------------------------------------------
>PC_00BPQY
----------------------------------------------------------------------------------MK---TF----AAAATF-
----LA----TALA-QNAA-------------IG-LP--KAGQ----------TVQPG-QSLTVQVQRP-------------------------------
------------------------------NTITG--S-QEMA--------------------VAIGFQSCA-SG---------N----CYA--A-----
---DEYMGT--I-----L-YN----GAFNPVYHEY---------------------------YL---PPYENF-TVT---VP-A---S-A-AA-------
------------------------------------------G------QA-VIGVAHATL-VGA------------------------SAA-PY-L---
E-VLNQTVTVA----------------------------------------------------------------------------------------
>PC_02MGBX
----------------------------------------------------------------------------------MK---TV----AAAATF-
----LA----TALA-QNAA-------------IG-LP--KAGQ----------TVQPG-QSLTVQVQRP-------------------------------
------------------------------NTITG--S-QEMA--------------------VAIGFQSCA-SG---------S----CYA--A-----
---DEYMGT--I-----L-YN----GAFNPVYHEY---------------------------YL---PPYENF-TVT---VP-A---S-A-AA-------
------------------------------------------G------QA-VIGVAHATL-VGA------------------------SAA-PY-L---
E-VLNQTITVA----------------------------------------------------------------------------------------
>PC_05W5RN
----------------------------------------------------------------------------------MK---TL----AAAATF-
----LA----TALA-QNAA-------------IG-LP--KAGQ----------TVQPG-QSLTVQVQRP-------------------------------
------------------------------NTITG--S-QEMA--------------------VAIGFQSCA-SG---------S----CYA--A-----
---DEYMGT--I-----L-YN----GAFSPVYHEY---------------------------YL---PPYENF-TVT---VP-A---S-A-AA-------
------------------------------------------G------QA-VIGVAHATL-VGA------------------------SAA-PY-L---
E-VLNQTVTVA----------------------------------------------------------------------------------------
>PC_0728XF
-------------------------------------------------------------------------------MKFIS---TL---IALSALI-
----VV----SVRG-QATS-------------VG-AP--AAGT----------NIRLG-KKFTVQIDRP-------------------------------
------------------------------NSIEG--G-TEVG--------------------LAIALAACP-GG---------T----C-P--D-P---
---SGQLGY-V------L-YA----GQFSPTTH--P-----------------------------MAQIYENF-SVT---AP-SADAG-L-TT-------
-----------------------------------------------G-PA-QLAVVRLWL-AGA------------------------GPA-PD-V---
E-THTVALNMVN---------------------------------------------------------------------------------------
>PC_049BN9
---------------------------------------------------------------------------MRYALALV----AA---VLAI----
----VP----SIHC-QSVA-------------IG-YP--PAGT----------TVAPG-SNFTVQVDKP-------------------------------
------------------------------NSLTG--S-TDVS--------------------LIIALHACTTN--AS---GALA----C-T--S-P---
---AEEMGT-I------L-YS----GPYAPQYT--N--------------A------SGT----GEKPPHQNF-SVA---VP-A---T-GFD--------
------------------------------------------G------VA-LLSVGHVAL-VGA------------------------GNS-PM-F---
E-VVYVDVQVASSSD------------------------------------------------------------------------------------
>PC_01ZL6B
-------------------------------------------------------------------------------MKFFA----V---LSIVASI-
----AS----LAAA-QMVV-------------IQ-AP--PPES----------TFAPG-DKFVVDVDRP-------------------------------
------------------------------DTLTG--S-REVA--------------------VSIGLLSCSQQRQDPN--ATCD----G-I--D-S---
---TQEIGT-V------L-YS----GPYTPQLR--P----------------------------HGSDLFQNF-TVQ---VP-E---D-F-PA-------
-----------------------------------------------G-AA-VLAVAHYSL-VGV------------------------SVR-CG-C---
VGGMCERS-------------------------------------------------------------------------------------------
>PC_05IV08
-------------------------------------------------------------------------------MKFFA----A---LSVVASI-
----AS----LAAA-QGVA-------------IL-SP--PAQS----------TFAPG-DKFVVDIDRH-------------------------------
------------------------------DSLTP--S-KELS--------------------VAIGLLNCAQQQPDSS--ATCD----G-I--D-L---
---TQGLGS-V------L-YA----GPYTPQVR--P----------------------------GGDDLFQNF-TVQ---VP-E---G-F-PA-------
-----------------------------------------------G-PA-LLSVTHFAL-VGA------------------------VSW-PM-----
LQILNETVNISQ---------------------------------------------------------------------------------------
>PC_00VGXQ
-------------------------------------------------------------------------------MKCFA----A---IASVASF-
----AS----LAAA-QGVL-------------ML-SP--PPES----------TFAPG-DKFVVDVDRP-------------------------------
------------------------------D----------------------------------------------PN--ATCD----G-I--D-S---
---SLEIGT-V------L-YA----GPYTPQIR--P----------------------------GGDDLFQNF-TVE---VP-T---D-F-PA-------
-----------------------------------------------G-AA-VLSVAHFFL-DGA------------------------RAW-PV-----
LQVLNETVHITQ---------------------------------------------------------------------------------------
>PC_07T8XC
-------------------------------------------------------------------------------MFSLR----T---VSASLLC-
----AA----MASA-QGAY-------------YN-IP--APGS----------TFAAG-SSFTVRLVQP-------------------------------
------------------------------DQLST--L-VPVS--------------------VGIGLQSCPN----------GN----C-Y--P-T---
---DEALGV-L------L-YD----GPFNPQFG--S--------------E--------------FYSPYEDF-NVT---VP-A---D-F-PS-------
-----------------------------------------------G-DA-ILGTGYFYF-LEA------------------------LYT-PE-L---
Q-VFNETITIS----------------------------------------------------------------------------------------
>PC_058UGU
-------------------------------------------------------------------------------MFSLK----A---VSTSLLC-
----AA----VAFA-QGIS-------------YN-LP--TPGT----------TVAAG-SSFTVRLVQP-------------------------------
------------------------------DQLST--L-VPIS--------------------VAIGIQSCPNGT-------GGS----C-V--P-T---
---DEGLGR-L------L-YD----GPFNPQFG--S--------------E--------------YYSPYEDF-NVT---VP-A---D-L-AS-------
-----------------------------------------------G-EA-ILGTGYFYL-LGA------------------------LYM-PE-L---
Q-VINETITIS----------------------------------------------------------------------------------------
>PC_03WMM7
-------------------------------------------------------------------------------MLFS----TI---ATCILAL-
----TT----SALG-QKMQ-------------FC-YP--PPGT----------TVTAG-QPFTISLNE--------------------------------
-----------------------AN------SLTG--W-TDIG--------------------VAIGMRSCP---------SG-N----C-I--Q-----
A--SVDDGI--GFAPFLQ-ID----TSFQATDH--G--------------P----G-G-P----ENCNLYGNV-TVT---LP--EG------T-------
------------------------------------------S----G-EV-QLAVAHYYI-IGAS---------------------D-IPG-ID-V---
---SSILLNVV----------------------------------------------------------------------------------------
>PC_03HJM1
---------------------------------------MDPLIW--LPQ---R--L-------VF--YDTAT-STYRIMLSSS---VL---GLSLLAL-
----AT----TALG-QGMQ-------------FC-YP--SPGT----------NITAG-QPFTISLNE--------------------------------
-----------------------AV------GLTG--W-TEIG--------------------LAIAMRSCP---------SG-N----C-E--P-----
A--SLDDGI--GFAPFLQ-ID----NMFTAAYN--I--------------P----G-G-P----ENCNYYGNV-TVT---LP--AG------T-------
------------------------------------------A----G-EV-QLGVAHYYI-IGAS---------------------E-TPG-VD-V---
---TSILLNVV----------------------------------------------------------------------------------------
>PC_082HZO
-----------------------------------------------------------------------------MYFPIKA--------LVATTLM-
----VV----SVCA-QGAF-------------IN-LP--APGS----------DITAG-ANFTVQIGLP-------------------------------
------------------------------DNLTG--S-KEIA--------------------IVIAIQSCP--T-------G-N----CLP--------
-V-SEDMGTV-------L-YA----GPFNPQF--G-----------------S-----------GAFDPYEDF-SVQ------VPAS--F-AT-------
-----------------------------------------------G-QA-QLGLAHFNL-VGE------------------------LYW-PY-L---
Q-LANETVYVV----------------------------------------------------------------------------------------
>PC_04JMRC
-----------------------------------------------------------------------------MHFSIKG--------LTSTILM-
----VV----SVCA-QGAN-------------IN-EP--IPDS----------SIAAG-FNFTVQIGLP-------------------------------
------------------------------DTLTG--T-EEIA--------------------IVIGIQSCP--S-------G-N----CLP--------
-V-SEDMGTI-------L-YE----GPFNPQF--G-----------------S-----------GASDPYEDF-SVQ------LPVS--F-AT-------
-----------------------------------------------G-QA-QLGLAHFNL-VGE------------------------LYW-PN-L---
Q-LVNETIYVV----------------------------------------------------------------------------------------
>PC_02FAJD
-----------------------------------------------------------------------------MHLSVGT--------LVSTILM-
----AV----SVCA-QGAN-------------IN-EP--IPGS----------SIAAG-SNFTVQIGLP-------------------------------
------------------------------DTLTG--S-EEIA--------------------IVIGIQSCT--S-------G-N----CLP--------
-V-SEDMGTI-------L-YE----GPFNPQF--G-----------------S-----------GASDPYEDF-SVQ------LPAS--F-AT-------
-----------------------------------------------G-QA-QLGLAHFNL-VGE------------------------LYW-PN-L---
Q-LVNETIYVV----------------------------------------------------------------------------------------
>PC_04AAPG
-----------------------------------------------------------------------------MYFPIKA--------LVATTLM-
----VV----SVCA-QSAF-------------IN-LP--APGS----------DITAG-ANFTVQIGLP-------------------------------
------------------------------DSLTD--S-KEIA--------------------IVIAIQSCP--T-------G-N----CVP--------
-V-SGGMGTV-------L-YA----GPFNPQF--G-----------------S-----------GAYDPYEDF-SVQ------VPAS--F-PT-------
-----------------------------------------------G-QA-QLGLAHFNL-VGA------------------------LYW-PD-L---
Q-LVNETVYVV----------------------------------------------------------------------------------------
>PC_07RMKB
--------------------------------------------------------------------------------MFKT--------ILSLALF-
----TS----AAFA-QNAN-------------IG-YP--PEGT----------NVTAG-SNITVQIQLP-------------------------------
------------------------------PTLTN--T-DPIS--------------------IAIGLETCSTYG-------G-V----CLP--------
-V-AEILGDL-------L-YV----GPFNPVY--G-----------------P-----------GEYFPYQNF-SVQ------VPST--F-AS-------
-----------------------------------------------G-LA-QIGVAYFSL-IGA------------------------GLF-PY-L---
Q-LLNETINIV----------------------------------------------------------------------------------------
>PC_07RMK9
--------------------------------------------------------------------------------MFKT--------ILSLALF-
----TS----AAFA-QGAN-------------IG-YP--PEGT----------SVTAG-SNITVQIQLP-------------------------------
------------------------------PTLTS--R-DPIS--------------------VAIGLQTCP--S-------G-I----CQP--------
-V-ADDLGNL-------L-YA----GPFNPVYVYG-----------------P-----------GQYYPYQNF-SVQ------VPST--I-AS-------
-----------------------------------------------G-TA-QLGIAYFSL-IGA------------------------ELY-PH-L---
Q-LMNETINIV----------------------------------------------------------------------------------------
>PC_08C11T
--------------------------------------------------------------------------------MFKR--------ILSLALF-
----TS----AAFA-QSIR-------------IG-YP--PEGT----------SVIAG-SNVTVQIQLP-------------------------------
------------------------------PTLTN--T-QPIS--------------------VAIGLQSCP--S-------G-N----CLP--------
-V-ADILGDL-------L-YA----GPIQPVY--G-----------------P-----------GAYYPYQNF-SVT------VPPT--I-AN-------
-----------------------------------------------G-TA-QIGVAYFSL-IGA------------------------GLY-PF-F---
Q-LLNETVNVV----------------------------------------------------------------------------------------
>PC_029KIK
-------------------------------------------------------------------------------MMFKR--------ILSLALF-
----TS----AAFA-QSIR-------------IG-YP--PEGT----------SVIAG-SNVTVQIQLP-------------------------------
------------------------------PTLTN--T-QPIS--------------------VAIGLQSCP--S-------G-N----CLP--------
-V-ADILGDL-------L-YA----GPIQPVY--G-----------------P-----------GAYYPYQNF-SVT------VPPT--I-AN-------
-----------------------------------------------G-TA-QIGVAYFSL-IGA------------------------GLY-PF-F---
Q-LLNETVNVV----------------------------------------------------------------------------------------
>PC_01LL8X
-------------------------------------------------------------------------------MHFVK----T---LLYLATL-
----LG----FVMA-QNMR-------------IV-SP--PAGT----------SLTPG-KNVTVELQAA-------------------------------
------------------------------DSTSN--I-DFVT--------------------VVIGLQSCSS----------TG----C-Y--P-P---
---NEAMGI-V------L-YQ----GPFTPPAG----------------------------------QLTANI-SVM---VP-S---S-F-AS-------
-----------------------------------------------G-TA-QLGVINFYL---------------------------------------
---------------------------------------------------------------------------------------------------
>PC_03QM0O
-------------------------------------------------------------------------------MHFVK----T---LLYLATL-
----LG----FVMA-QSMQ-------------IV-SP--PPGT----------SLTPG-KNVTVEIQAA-------------------------------
------------------------------DSTSN--I-DFVA--------------------VVIGLQSCSS----------TG----C-Y--P-P---
---NVALGT-I------L-YQ----GPFTPPAG----------------------------------QLTANI-SVM---VP-N---S-F-AS-------
-----------------------------------------------G-TA-QLGVINFYL-IGA------------------------EFE-TG-L---
Q-YTNETVTVS----------------------------------------------------------------------------------------
>PC_017SCO
-------------------------------------------------------------------------------MKSLF----------TVAAF-
----IA----SAFA-QTAW-------------IG-IP--AAGS----------NLTVG-SPLNVTVSQ--------------------------------
-----------------------SP------PMLG--F-NQVA--------------------LVIAMQQCP---------VS-G----C-S--G---YN
PY-YDGLGV--V-----L-YQ----GPFTPTVN--P--------------E----A-P------WLT-YHENF-AVQ---VP----AS---YS-------
------------------------------------------G----A--A-LLEISQFEL-VGN------------------------QSV-PY-W---
G-IQNITVNVV----------------------------------------------------------------------------------------
>PC_02WI77
-------------------------------------------------------------------------------MHFVK--------TLLYLATL
----LG----FVMA-QTMQ-------------FL-SP--AAGA----------TLAPG-QNFTIELKV--------------------------------
-----------------------AD------SLTN--F-DIGA--------------------VVIGLQSCSSTC--A----------------P-----
-P-SEVMGT--I-----L-YQ----G------------------------S----F-P------SG-QLTANF-SVM---VP----SS-F-SS-------
------------------------------------------G----T--A-LIGAINLYM-VG------------------------LALQ-PS-F---
Q-FFNETVTIS----------------------------------------------------------------------------------------
>PC_04XYE6
-------------------------------------------------------------------------------MHFVK----T---LIYLATL-
----LG----FVMA-QSMQ-------------IL-AP--PAGA----------SLTPG-NNFTVALQMS-------------------------------
------------------------------NFPEN--I-DIVA--------------------VVIGLQSCATA---------CS----L-Y--------
----QYMGS-V------L-YQ----GSFAPS-G----------------------------------VLAANF-SVA---VP-S---S-F-SS-------
-----------------------------------------------G-AA-ILGVDTLYM-IGA------------------------EYQ-PD-L---
Q-YVNQNVTVS----------------------------------------------------------------------------------------
>PC_01XW0G
-------------------------------------------------------------------------------MHFVK----T---LIYLATL-
----LG----FVMA-QSMQ-------------IL-SP--PAGT----------SLTPG-NNFTVALQMS-------------------------------
------------------------------NFPEN--I-DIVA--------------------VVIGLQSCATA---------CS----L-Y--------
----EYMGS-V------L-YQ----GSFAPS-G----------------------------------VLAANF-SVA---VP-S---S-F-SS-------
-----------------------------------------------G-AA-ILGVDTLYM-IGA------------------------EYQ-PD-L---
Q-YVNQNVTVS----------------------------------------------------------------------------------------
>PC_06ELIT
-------------------------------------------------------------------------------MHFVK--------TLLYLATL
----LG----FVMA-QTMQ-------------FL-SP--AAGA----------TLAPG-QNFTIELKV--------------------------------
-----------------------AD------SLTN--F-DIGA--------------------VVIGLQSCSSTC--A----------------P-----
-P-SEVMGT--I-----L-YQ----G------------------------S----F-P------SG-QMTANF-SVM---VP----SS-F-SS-------
------------------------------------------G----T--A-LIGAINLYM-VG------------------------LALQ-PS-F---
Q-FFNETVTIS----------------------------------------------------------------------------------------
>PC_07CLBI
---------------------------------------------------------------------------------------MK----ITIPLL-
----AA----TVSA-QNAR-------------IG-FP--VQDQ----------ELTRG-ENITVMVQKP-------------------------------
------------------------------NSLTG--S-IEMG--------------------IAIGLASCD-AR---------P----CLP--A-----
---NETLGR--L-----L-YH----GPFKPEFHEP---------------------------RF---GPYENF-TVT---VP-R---E-L-MK-------
------------------------------------------G------KG-QLNLAHMVI-VGA------------------------SAW-PW-L---
D-TMQVPVVIT----------------------------------------------------------------------------------------
>PC_07ADI5
-------------------------------------------------------------------------------MKVPY---VF-------AFL-
----AA----AVSA-QNAG-------------IG-FP--KQDQ----------EITAG-ADLVVQVQRP-------------------------------
------------------------------NSLTP--S-EEMG--------------------VAIGVASCVSR----------P----CMA--P-----
---KDTLGT--L-----L-YN----GPFKPVYHET------------------------------SQPPYQNF-TVK---IP-A---T-L-AK-------
------------------------------------------G------DA-QINIAHVAI-VGA------------------------STW-PY-L---
D-LLNRTVVVV----------------------------------------------------------------------------------------
>PC_07E8FK
-------------------------------------------------------------------------------MKAPY---FL-------ALL-
----VA----TVSA-QNAV-------------IG-YP--AEGQ----------QIAQG-EELVVQVQRP-------------------------------
------------------------------NSLTG--S-VEVA--------------------VAIGVAFCASS----------P----CFA--P-----
---KDSIGT--I-----L-YN----GPFKPEYHET------------------------------SQPPYQNF-TVQ---IP-D---S-A-AE-------
------------------------------------------G------TA-QINVAHVAI-VGA------------------------STW-PF-F---
E-TLNRTVTVG----------------------------------------------------------------------------------------
>PC_041BCM
----------------------------------------------------------------------------------MK---SF----FALAAF-
----AG----VALA-QSAQ-------------IG-LP--TTGQ----------NLVKG-GDVIVQVQRP-------------------------------
------------------------------NSLTG--S-TEMA--------------------VAIGISSCA-ST---------T----CNQ--A-----
---DEVMGS--I-----L-YN----GKFNPQYHEY---------------------------YQ---PPYQNF-SVK---IP-A---D-F-TS-------
------------------------------------------G------TA-QINVAHATL-IGA------------------------GPF-PF-L---
E-ALNRTVIVV----------------------------------------------------------------------------------------
>PC_04RJZK
-------------------------------------------------------------------------------MKAPY---FL-------AFL-
----AA----AVSA-QNAG-------------IG-FP--KKDQ----------EITAG-ETLVVQVQRP-------------------------------
------------------------------NSLTG--S-QEMG--------------------VAIGVASCASR----------P----CMA--P-----
---KDTLGT--L-----L-YN----GPFKPEYHET------------------------------SQPPYQNF-TVT---IP-D---S-I-AK-------
------------------------------------------G------DA-QINIAHVAI-VGA------------------------STW-PY-L---
D-LLNQTVVVA----------------------------------------------------------------------------------------
>PC_05J4FA
----------------------------------------------------------------------------------MK---FF----ASTILF-
----AV----SALA-QNAL-------------IG-LP--STGQ----------KVTAG-DEIVVQVQRP-------------------------------
------------------------------NSLTG--S-KEMG--------------------VAIGFSSCA-SS---------P----CHT--P-----
---EEVMGT--I-----L-YN----GPFDPVYHES---------------------------SQ---PPYENF-TVT---VP-Q---S-T-AK-------
------------------------------------------G------NG-QINVAHATL-IGA------------------------GPF-PY-L---
E-TLNKTVTVA----------------------------------------------------------------------------------------
>PC_079XP4
-------------------------------------------------------------------------------MKAPY---FI-------AFL-
----AA----AVSA-QNAF-------------IG-LP--KKDQ----------EITAG-EKLVVQVLRP-------------------------------
------------------------------NSLTG--S-EEMG--------------------VAIGVASCASN----------P----CMA--P-----
---KDTLGT--L-----L-YN----GPFKPEYHDN-------------------------------LGPYQNF-TVT---IP-D---S-I-AK-------
------------------------------------------G------DA-QINVAHVAI-VGA------------------------SAW-PY-L---
D-LLNQTVVVA----------------------------------------------------------------------------------------
>PC_055GTN
-------------------------------------------------------------------------------MKAPY---FI-------AFL-
----AA----AVSA-QNAF-------------IG-LP--KKDQ----------EITAG-ENLVVQVQRP-------------------------------
------------------------------NSLTG--S-EEMG--------------------VAIGVASCPER----------P----CMA--P-----
---KDTLGT--L-----L-YN----GPFKPEYHDS-------------------------------SPPYQNF-TVT---IP-D---S-I-AK-------
------------------------------------------G------DA-QINVAHVAI-VGA------------------------SAW-PY-L---
D-LLNQTVVVA----------------------------------------------------------------------------------------
>PC_075ES7
-------------------------------------------------------------------------------MKAPY---FI-------AVL-
----AA----AVSA-QNAI-------------IG-LP--KKDQ----------EITAG-ENLVVQVLRP-------------------------------
------------------------------NSLTG--S-EEMG--------------------VAIGVASCASN----------P----CMA--P-----
---KDTLGT--L-----L-YN----GPFKPEYHDN-------------------------------LGPYQNF-TVT---IP-D---S-I-AK-------
------------------------------------------G------DA-QINVAHVAI-VGA------------------------SAW-PY-L---
D-LLNQTVVVA----------------------------------------------------------------------------------------
>PC_0754MV
-------------------------------------------------------------------------------MKAPY---FI-------AFL-
----AT----AVSA-QNAF-------------IG-LP--KKDQ----------EITAG-EKLVVQVLRP-------------------------------
------------------------------NSLTG--S-EEMG--------------------VAIGVASCASN----------P----CMA--P-----
---KDTLGT--L-----L-YN----GPFKPEYHDN-------------------------------LGPYQNF-TVT---IP-D---S-I-AK-------
------------------------------------------G------DA-QINVAHVAI-VGA------------------------SAW-PY-L---
D-LLNQTVVVA----------------------------------------------------------------------------------------
>PC_07D85V
-------------------------------------------------------------------------------MKAPY---FI-------AFL-
----AA----TVSA-QNAF-------------IG-LP--KKDQ----------EITAG-ESLVVQVQRP-------------------------------
------------------------------NSLTG--S-EEMG--------------------VAIGVASCPER----------P----CMA--P-----
---KDTLGT--L-----L-YN----GPFKPEYHDS-------------------------------SPPYQNF-TVT---IP-D---S-I-AK-------
------------------------------------------G------DA-QINVAHVAI-VGA------------------------SAW-PY-L---
D-LLNQTVVVA----------------------------------------------------------------------------------------
>PC_07DXBV
-------------------------------------------------------------------------------MKAPY---FI-------AVL-
----AA----AVSA-QNAF-------------IG-LP--KKDQ----------EITAG-ENLVVQVQRP-------------------------------
------------------------------NSLTG--S-EEMG--------------------VAIGVASCPSR----------P----CMA--P-----
---KDSLGT--L-----L-YN----GPFKPNYHDS-------------------------------SPPYQNF-TVT---IP-D---S-I-AK-------
------------------------------------------G------DA-QINVAHVAI-VGA------------------------SAW-PY-L---
D-LLNQTVVVA----------------------------------------------------------------------------------------
>PC_07B9KF
-------------------------------------------------------------------------------MKAPY---FI-------AFL-
----AA----AVSA-QNAF-------------IG-LP--KKDQ----------EITAG-ENLVVQVQRP-------------------------------
------------------------------NSLTG--S-EEMG--------------------VAIGVASCPSR----------P----CMA--P-----
---KDSLGT--L-----L-YN----GPFKPNYHDS-------------------------------SPPYQNF-TVT---IP-D---S-I-AK-------
------------------------------------------G------DA-QINVAHVAI-VGA------------------------SAW-PY-L---
D-LLNQTVVVA----------------------------------------------------------------------------------------
>PC_01W6OA
-------------------------------------------------------------------------------MKAPY---FI-------AFL-
----AA----VVSA-QNAF-------------IG-LP--KKDQ----------EITAG-ENLVVQVQRP-------------------------------
------------------------------NSLTG--S-EEMG--------------------VAIGVASCPER----------P----CMA--P-----
---KDTLGT--L-----L-YN----GPFKPEYHDS-------------------------------SPPYQNF-TVT---IP-D---S-I-AK-------
------------------------------------------G------DA-QINVAHVAI-VGA------------------------SAW-PY-L---
D-LLNQTVVVA----------------------------------------------------------------------------------------
>PC_07ATEE
-------------------------------------------------------------------------------MKAPY---FI-------AFL-
----AA----AVSA-QNAF-------------IG-LP--KKDQ----------EITAG-ENLVVQVQRP-------------------------------
------------------------------NSLTG--S-EEMG--------------------VAIGVASCPSR----------P----CMA--P-----
---KDSLGT--L-----L-YN----GPFKPDYHDS-------------------------------SPPYQNF-TVT---IP-D---S-I-AK-------
------------------------------------------G------DA-QINVAHVAI-VGA------------------------SAW-PL-L---
D-LLNQTVVVA----------------------------------------------------------------------------------------
>PC_08I7GW
-------------------------------------------------------------------------------MKVL----AI---LASL----
----VA----ACTA-QNIF-------------IS-TP--AANS----------SVAAG-QELNVEVDRP-------------------------------
------------------------------NSLTG--S-QEVV--------------------LILSMVPC----PEDG--CTST----T-Y--T-P---
---ENALGT-L------L-YN----GPYNPQYS--T--------------T------PGT----GWKPPHQNF-TVQ---VP-T---T-FSS--------
------------------------------------------GT-----NV-ALIATHLSL-YNA------------------------GPH-PV-L---
E-VKFTPLTIA----------------------------------------------------------------------------------------
>PC_03UU03
---------------------------------------------------------------------------------MRT---IL----AIATTF-
----VA----SALA-QNVD-------------IA-LP--AAGQ----------TVKAG-QQLTVQIQRP-------------------------------
------------------------------TPPTN--V-EEMS--------------------IAIGLQSCA-SS---------T----CYP--A-----
---SEVMGV--V-----L-YN----GPFKPVYHEY---------------------------YL---PQYQNF-TVT---IP-E---G-T-AA-------
------------------------------------------G------AA-TLGVAHATL-IGA------------------------LYE-PY-F---
Q-TLSQNITIA----------------------------------------------------------------------------------------
>PC_04BLIU
---------------------------------------------------------------------------------MKN---VL----AVAATL-
----AV----GALA-QNAQ-------------LT-LP--VAGQ----------SVKAG-AQLTVQIQRP-------------------------------
------------------------------TPPTN--T-EEMA--------------------VAIGLQSCP-DA---------A----CYP--T-----
---SEMLGS--L-----L-YN----GPYDPEYHEY---------------------------YL---PQYQNF-TVT---IP-A---G-T-AA-------
------------------------------------------G------KA-TLGVARSAL-TGA------------------------SEV-AF-L---
Q-FLNQTITIT----------------------------------------------------------------------------------------
>PC_00933O
---------------------------------------------------------------------------------MRN---IL----AVVVAF-
----AA----GAVA-QNVY-------------IA-LP--TAGQ----------TVQAG-EQLTVQIQRP-------------------------------
------------------------------TPPTN--V-QEMS--------------------IAIGLQSCG-SS---------T----CYP--A-----
---SEALGT--I-----L-YN----GAYDPVYHEY---------------------------YL---PQYQNI-TVT---IP-E---G-T-AA-------
------------------------------------------G------AA-TLGVAHATL-IGA------------------------LYE-PY-L---
Q-TLSQNLTIA----------------------------------------------------------------------------------------
>PC_01J875
---------------------------------------------------------------------------------MRN---IL----AVAATF-
----AV----GALA-QNVV-------------IA-LP--AAGQ----------TVQAG-QQLTVQIQRP-------------------------------
------------------------------TPPTN--V-EEMS--------------------IAIGLQSCA-SS---------T----CYP--A-----
---SEVMGV--V-----L-YN----GAFDPVYHEY---------------------------YL---PQYQNF-TVT---IP-A---G-T-AA-------
------------------------------------------G------AA-TLGVAHATL-IGA------------------------LYE-PY-L---
Q-TLSQNITIA----------------------------------------------------------------------------------------
>PC_00K11I
---------------------------------------------------------------------------------MRN---IL----AIAATF-
----AA----GALA-QNID-------------IA-LP--TAGQ----------TVQAG-QQLTVQIQRP-------------------------------
------------------------------TPPTN--V-EEMS--------------------IAIGLQSCA-S----------H----CYP--A-----
---SEALGV--V-----L-YN----GPFQPVYHEY---------------------------YL---PQYQNF-TVT---IP-E---G-T-AA-------
------------------------------------------G------RA-VLGVAHATL-IGA------------------------LYE-PY-F---
Q-SLSQNLTIA----------------------------------------------------------------------------------------
>PC_0684V8
----------------------------------------------------------------------------------MN---TL----FLLASL-
----TA----GALA-QNAA-------------IG-LP--KAQE----------SIQAGANNLVVQVQRP-------------------------------
------------------------------NTLTG--S-EEVA--------------------VVIGIQSCA-DS---------P----CRD--P-----
---KDVMGH--I-----L-YN----GPFKPVYHEA---------------------------SL---PPYQNF-TVT---VP-K---S-V-GA-------
------------------------------------------G------KA-VIGVAHVAL-VGA------------------------GPF-PM-L---
Q-TLEQSVQIA----------------------------------------------------------------------------------------
>PC_075OC9
-------------------------------------------------------------------------------MKAPY---FL-------AFL-
----AA----AVSA-QNAG-------------IG-FP--TKDQ----------EITAG-ENLVVQIQRP-------------------------------
------------------------------NSLTG--S-KEMG--------------------VAIGVASCASR----------P----CMA--P-----
---KDTLGT--L-----L-YN----GPFKPEYHET------------------------------SQPPYQNF-TVT---IP-D---S-I-AK-------
------------------------------------------G------DA-QINVAHVAI-VGA------------------------SAW-PY-L---
D-LLNQTVVVA----------------------------------------------------------------------------------------
>PC_075ZGE
-------------------------------------------------------------------------------MMTPI---FI-------ALL-
----AA----VASA-QNAA-------------IG-FP--KQGQ----------EITPG-DNLVVQVQRP-------------------------------
------------------------------NTLTG--S-QEVG--------------------VVIGLSSCASK----------P----CFS--P-----
---QDSMGT--V-----L-YN----GPFKPVYHET------------------------------SQPPYQNF-TVQ---IP-D---S-A-VK-------
------------------------------------------G------DA-QINVAHVAI-VGA------------------------SAW-PY-L---
D-LLNQTVVVE----------------------------------------------------------------------------------------
>PC_04SV9R
-------------------------------------------------------------------------------MKAPY---FL-------TFL-
----AA----AVSA-QNAG-------------IG-FP--TKDQ----------EITAG-ENLVVQIQRP-------------------------------
------------------------------NSLTG--S-KEMG--------------------VAIGVASCASR----------P----CMA--P-----
---KDTLGT--L-----L-YN----GPFKPEYHET------------------------------SQPPYQNF-TVT---IP-D---S-I-AK-------
------------------------------------------G------DA-QINVAHVAI-VGA------------------------SAW-PY-L---
D-LLNQTVVVA----------------------------------------------------------------------------------------
>PC_07A3EX
-------------------------------------------------------------------------------MMTPI---FI-------ALL-
----AA----VASA-QNAA-------------IG-FP--KQGQ----------EITPG-DNLVVQVQRP-------------------------------
------------------------------NTLTG--S-QEVG--------------------VVIGLSSCASK----------P----CFS--P-----
---QDSMGT--V-----L-YN----GPFKPVYHET------------------------------SQPPYQNF-TVQ---IP-D---S-A-VK-------
------------------------------------------G------DA-QINVAHVAI-VGA------------------------SAW-PY-L---
D-LLNQTVVV-----------------------------------------------------------------------------------------
>PC_07DRWS
-------------------------------------------------------------------------------MKAPY---FI-------AFL-
----AA----AVSA-QNAF-------------IG-LP--KKDQ----------EITAG-ENLVVQVQRP-------------------------------
------------------------------NSLTG--S-EEMG--------------------VAIGVASCPSR----------P----CVA--P-----
---KDSLGT--L-----L-YN----GPFKPDYHDS-------------------------------SPPYQNF-TVK---IP-D---S-I-AK-------
------------------------------------------G------DA-QINVAHVAI-VGA------------------------SAW-PY-L---
D-LLNQTVVVA----------------------------------------------------------------------------------------
>PC_07CEWM
-------------------------------------------------------------------------------MKAPY---FI-------AFL-
----AA----AVSA-QNAF-------------IG-LP--KKDQ----------EITAG-ENLVVQVQRP-------------------------------
------------------------------NSLTG--S-KEMG--------------------VAIGVASCASN----------P----CMA--P-----
---KDTLGT--L-----L-YN----GPFKPEYHDN-------------------------------LGPYENF-TVT---IP-D---S-I-AK-------
------------------------------------------G------DA-QINVAHVAI-VGA------------------------SAW-PY-L---
D-LLNQTVVVA----------------------------------------------------------------------------------------
>PC_05DW38
-------------------------------------------------------------------------------MKAPY---FI-------AFL-
----AA----AVSA-QNAF-------------IG-LP--KKDQ----------EITAG-ENLVVQVQRP-------------------------------
------------------------------E----------MG--------------------VAIGVASCPER----------P----CMA--P-----
---KDTLGT--L-----L-YN----GPFKPEYHDS-------------------------------SPPYQNF-TVT---IP-D---S-I-AK-------
------------------------------------------G------DA-QINVAHVAI-VGA------------------------SAW-PY-L---
D-LLNQTVVVA----------------------------------------------------------------------------------------
>PC_07AYK9
-------------------------------------------------------------------------------MKAPY---FI-------AFL-
----AA----AVSA-QNAF-------------IG-LP--TKDQ----------EITAG-EDLVVQVQRP-------------------------------
------------------------------NSLTG--S-EEMG--------------------VAIGVASCPSR----------P----CMA--P-----
---KDSLGT--L-----L-YN----GPFKPDYHDS-------------------------------SPPYQNF-TVT---IP-D---S-I-AK-------
------------------------------------------G------DA-QINVAHVAI-VGA------------------------SAW-PY-L---
D-LLNQTVVVA----------------------------------------------------------------------------------------
>PC_00DAL8
-------------------------------------------------------------------------------MKAPY---FI-------AFL-
----AA----AVSA-QNAF-------------IG-LP--KKDQ----------EITAG-EILVVQVQRP-------------------------------
------------------------------NSLTG--S-EEMG--------------------VAIGVASCPER----------P----CMA--P-----
---KDTLGT--L-----L-YN----GPFKPEYHDS-------------------------------SPPYQNF-TVT---IP-D---S-I-AK-------
------------------------------------------G------DA-QINVAHVAI-VGA------------------------SAW-PY-L---
D-LLNQTVVVA----------------------------------------------------------------------------------------
>PC_03P7CA
---------MNLTDI-----PH-SGRQAT-------IYRYTKDPL--PTK---AER-VSFPVEHVYYCHSNEP-SAAISSLSA----YF----LVFSCL-
----TA----AALA-QTVW-------------IT-AP--AGYD----------SFSPG-ENFTVQITRP-------------------------------
------------------------------QEMSG--A-DEVA--------------------IVIALESCAGWT------GGCA----E-Y--D-V---
---TQVLGT-V------L-YQ----GPYAPVFQ--T----------------------------PGEAPYQNF-TVQ---VP-S---Y-M-AA-------
-----------------------------------------------G-QA-SLSCSRFAL-LGG------------------------GLY-PN-L---
E-VKNITLDVI----------------------------------------------------------------------------------------
>PC_03X62V
-------------------------------------------------------------------------------QEFIS---VA---A-VIATA-
----VS----SVFG-QTVE-------------LG-YP--TNGA----------VLTPG-QSFTAHVIQ--------------------------------
-----------------------PE------SLAS--C-IQVG--------------------IALTIDACS---------NGV-----G-P--Q-----
P--TDQLGN--V-----L-YA----GPWTPTCT--L--------------P----E-W-V----PRDQLSSL----------------------------
----------------------------------------------------------------------------------------------------
---------------------------------------------------------------------------------------------------
>PC_040O1D
------------------------MYARQ-------RYKMCYTR--------IAFAAGLRPQAH----RA--------PSHVMK----A---GFVFLAL-
----AA----SAVG-QKVT-------------IA-SP--AANT----------EVKAG-GNLLVEIDRP-------------------------------
------------------------------DTQTP--S-TDVA--------------------IMIGLQPCG-----AA--GDCD----A-V--A-A---
-----NYAR-V------L-FH----GPYTPKPV--E----------------------------GHADISHNY-TVK---IP-R---N-T-AA-------
-----------------------------------------------G-RA-LLQVAHFFY-MGA------------------------GNQ-PQ-M---
E-TLNTVIQITA---------------------------------------------------------------------------------------
>PC_00N74Q
------------------------MYARQ-------RYKMCYTR--------IAFAAGLHPQAH----RA--------PSHVMK----A---GFVFLAL-
----AA----SAVG-QKVT-------------IA-SP--AANT----------EVKAG-GNLLVEIDRP-------------------------------
------------------------------DTQTP--S-TDVA--------------------IMIGLQPCG-----AA--GDCD----A-V--A-A---
-----NYAR-V------L-FH----GPYTPKPV--E----------------------------GHADISHNY-TVK---IP-R---N-T-AA-------
-----------------------------------------------G-RA-LLQVAHFFY-MGA------------------------GNQ-PQ-M---
E-TLNTVIQITA---------------------------------------------------------------------------------------
>PC_01ROTM
------------------------MYARQ-------RYKMCYTR--------IAFAAGLRPQAH----RA--------PSHVMK----A---GFVFLAL-
----AA----SAVA-QKVT-------------IA-SP--AANT----------EVKAG-GNLLVEIDRP-------------------------------
------------------------------DTQTP--S-TDVA--------------------IMIGLQPCG-----AA--GDCD----A-V--A-A---
-----NYAR-V------L-FH----GPYTPKPV--E----------------------------GHADISHNY-TVK---IP-R---N-T-AA-------
-----------------------------------------------G-RA-LLQVAHFFY-MGA------------------------GNQ-PQ-M---
E-TLNTVIQITA---------------------------------------------------------------------------------------
>PC_039EYB
------------------------MYARQ-------RYKMCYTR--------ITFAAGLRPQAH----RA--------PSHVMK----A---GFVFLAL-
----AA----SAVA-QKVT-------------IA-SP--AANT----------EVKAG-GNLLVEIDRP-------------------------------
------------------------------DTQTP--S-TDVA--------------------IMIGLQPCG-----AA--GDCD----A-V--A-A---
-----NYAR-V------L-FH----GPYTPKPV--E----------------------------GHADISHNY-TVK---IP-R---N-T-AA-------
-----------------------------------------------G-RA-LLQVAHFFY-MGA------------------------GNQ-PQ-M---
E-TLNTVIQITA---------------------------------------------------------------------------------------
>PC_08ITOJ
-------------------------------------------------------------------------------MK-------A---GFVFLAL-
----AA----SAAA-QNVT-------------IA-SP--SENA----------EVTAG-GTLLVELDRP-ASSET-------------------------
---------------------------------PA--T-TDVA--------------------VIIGLQSCGAD--------G-N----C-D--AV----
AA---NYAR--V-----L-YH----GPFTPKSV--E----------------------------GHPSPSHNY-TVR---IP----QN-T-AA-------
------------------------------------------G----K--A-LLQVAHFFY-AGA------------------------AHQ-PQ-M---
E-TLHTVIQITHSS-------------------------------------------------------------------------------------
>PC_040GHN
-------------------------------------------------------------------------------MK-------A---GFVFLVL-
----AA----SAVA-QKVI-------------IA-SP--TENA----------EVTAG-GTLLVEIDRP-AAE---------------------------
---------------------------------TP--S-TDVA--------------------VIIGLQSCGAD--------G-N----C-D--AV----
AA---NYAR--V-----L-YH----GPFTPKQV--E----------------------------GHTDVSHNY-TVR---IP----QN-T-TA-------
------------------------------------------G----K--A-LLQVAHFFY-AGT------------------------AHQ-PQ-M---
E-TLHAVIQITPSS-------------------------------------------------------------------------------------
>PC_050I9B
----------------------------------------------------------------------------------MK----T---LFVLPAL-
----VA----TAIA-QKVI-------------IA-SP--AANT----------AVKAG-SNVVVAIDRP-------------------------------
------------------------------ASETR--S-TDVA--------------------VIIGLQPCR-----KD--GNCD----A-V--A-S---
-----NYAR-V------L-YH----GPFTPKPV--D----------------------------GHSDPSHNY-TVK---IP-Q---N-T-TD-------
-----------------------------------------------G-KA-LLQVAHFYY-AGI------------------------GNN-PQ-M---
E-TLNAVLQITS---------------------------------------------------------------------------------------
>PC_01DPKK
----------------------------------------------------------------------------------MK----T---AFVLLAL-
----VA----AAVA-QKVT-------------IA-SP--AANT----------AVKAG-SNVVVAIDRP-------------------------------
------------------------------ASETR--S-TDVA--------------------VIIGLQPCR-----KD--GNCD----A-V--A-S---
-----NYAR-V------L-YH----GPFTPKSV--D----------------------------GHSDPSHNY-TVK---IP-Q---N-T-TD-------
-----------------------------------------------G-KA-LLQVAHFYY-AGI------------------------GNN-PQ-M---
E-TLNTVLQITS---------------------------------------------------------------------------------------
>PC_025JSA
---------------------------------------------------------------------------------MFK----I---VFVLAAL-
----AC----CAAA-QNVI-------------IA-AP--PALA----------TVFPG-QSIVVDIDRV-------------------------------
------------------------------PSLTG--S-QDVA--------------------VAIGIKSCVGLAP--A--GTCD----G-V--D-T---
---SGDIGT-P------L-FS----GPYTPQPV--G--------------N-------------GHSDLFQNF-TVT---IP-Q---F-L-PE-------
-----------------------------------------------G-AA-VLSVAHFGL-IIG-------------------------EE-PF-L---
E-VVNQTVIIGNDAAF-----------------------------------------------------------------------------------
>PC_01PUSN
-------------------------------------------------------------------------------MKALS----I---AALL----
----AS----LAAA-QNVV-------------IH-AP--PPHT----------TLSPG-QSFTVEVDRP-------------------------------
------------------------------NSLTN--S-LEVL--------------------VGIGLISCVGRA--PP--GTCD----G-F--S-T---
---TEQFGT-V------L-FA----GPYNPVLA--P----------------------------GTGALVQNY-TVT---VP-S---D-F-QK-------
-----------------------------------------------G-PA-ALSVAHFNF-VGV------------------------RSH-SL-R---
A-QHANVS--SRPSSS---LVS--KS-------------------------------------------------------------------------
>PC_0411WS
-------------------------------------------------------------------------------MKALS-----IV-----ALL-
----SS----LAAA-QNVV-------------IH-AP--PPHT----------TLSPG-QSFTVEVDRP-------------------------------
------------------------------NSLTN--S-LEVL--------------------VGIGLISCVGRAP--P--GTCD----GFS--------
-T-TEQFGT-V------L-FA----GPYNPVL--A----------------PG------------TGALVQNY-TVT------VPSD--F-QK-------
-----------------------------------------------G-PA-ALSVAHFNF-VGA------------------------LFF-PS-L---
E-VLNETVIIQ----------------------------------------------------------------------------------------
>PC_06HWH2
-------------------------------------------------------------------------------MKF-I----L---TLVAALC-
----AT----LTAA-QNAW-------------IV-AP--PPMS----------TFAPG-DDIVVQVNKP-------------------------------
------------------------------NSLTN--S-RDVS--------------------VAIGLLSCAGR--APS--GTCD----G-I--D-S---
---SWMFGD-I------L-YT----GPYTPSIN--Y----------------------------PYGGQYQNI-TVT---VP-E---D-F-QH-------
-----------------------------------------------G-PA-VLASAHFVL-VGE------------------------LFW-PN-V---
D-ISNETVFIQS---------------------------------------------------------------------------------------
>PC_061USD
-------------------------------------------------------------------------------MKL-I----T---TLVTALC-
----AT----LAAA-QNAW-------------IV-AP--PPMA----------TFAPG-DDIVVQVNKP-------------------------------
------------------------------NSLTN--S-RDVS--------------------VAIGLLSCVGR--APP--MTCE----G-I--N-S---
---AWMFGD-I------L-YA----GPYDPTID--Y----------------------------PYGGRYQNF-TVT---VP-E---D-F-QP-------
-----------------------------------------------G-PA-VLASGHYVL-IGA------------------------LFW-PN-L---
D-ISNETVFISS---------------------------------------------------------------------------------------
>PC_01FVAG
-------------------------------------------------------------------------------MKL-I----T---TLVTALC-
----AT----LAAA-QNAW-------------IV-AP--PPMA----------TFAPG-DDIVVQVNKP-------------------------------
------------------------------NSLTN--S-RDVS--------------------VAIGLLSCVGR--APP--MTCE----G-I--N-S---
---AWMFGD-I------L-YA----GPYDPTID--Y----------------------------PYGGRYQNF-TVT---VP-E---D-F-QP-------
-----------------------------------------------G-PA-VLASGHYVL-IGE------------------------LFW-PG-L---
D-ISNETVFISS---------------------------------------------------------------------------------------
>PC_030GU0
-------------------------------------------------------------------------------MKPVL----V---AALL----
----AG----VAAA-QTVA-------------IG-AP--PPNS----------TFSPG-DQFVVEVNKP-------------------------------
------------------------------DSLTN--S-QDVS--------------------VAIGLLSCAGRA--PS--GTCD----G-I--D-P---
---TQELGT-V------L-FA----GPYAPQA---P--------------P-------------GSTTLVQNY-TVT---VP-A---D-F-PS-------
-----------------------------------------------G-PA-LLSVPHFVL-VGA------------------------LFF-PS-L---
D-DPSETIFIQ----------------------------------------------------------------------------------------
>PC_02H4VR
-------------------------------------------------------------------------------MKSFA-----VV-----ALL-
----AT----LVAA-QNAV-------------IH-AP--PPQT----------TFSRG-QSFTVEVDRP-------------------------------
------------------------------NSLTN--S-REVS--------------------VAIGLITCAGRAP--S--GTCD----GFS--------
-T-AEQFGT-V------L-FA----GPYNPVL--A----------------PG------------TGSLVQNY-TVT------VPED--F-QV-------
-----------------------------------------------G-PA-ALSVAHFNL-VGA------------------------LFF-PS-L---
E-VLNETVIIQ----------------------------------------------------------------------------------------
>PC_02U00K
-------------------------------------------------------------------------------MKSFA----V---VALL----
----AT----LVAA-QNAV-------------IH-AP--PPQT----------TFSRG-QSFTVEVDRP-------------------------------
------------------------------NSLTN--S-REVS--------------------VAIGLITCAGRA--PS--GTCD----G-F--S-T---
---AEQFGT-V------L-FA----GPYNPVLA--P----------------------------GTGSLVQNY-TVT---VP-E---D-F-QV-------
-----------------------------------------------G-PA-ALSVAHFNL-VGV------------------------WTC-IS-L---
A-RPTR---------------------------------------------------------------------------------------------
>PC_08ITOP
-------------------------------------------------------------------------------MKSAF----V---AALL----
----AS----VAAA-QTVV-------------IG-AP--PPNS----------TFSPG-DQFVVQVNKP-------------------------------
------------------------------DTLTN--S-QDVS--------------------VAIGLLPCAGRA--PA--GTCD----G-I--D-P---
---TQELGT-V------L-FA----GPYAPQAA--V--------------P-------------GGTTLVQNF-TVT---VP-I---G-F-PS-------
-----------------------------------------------G-PA-LLSVPHFVL-VGA------------------------LFF-PS-L---
D-DPSETIFIQ----------------------------------------------------------------------------------------
>PC_02O48S
---------------------------------------------------------------------------------MSK----S---AITLAFF-
----VA----AAAA-QSVI-------------IA-SP--IANG----------TLNPG-ETFVVDVDRP-------------------------------
------------------------------ATLTG--S-QDVS--------------------VVIGLLSCVGLAP--S--GSCD----G-V--N-P---
---AGNLGR-V------L-FS----GPYAPTPV--G--------------H-------------GHADLAQNY-TVQ---VP-S---N-I-EP-------
-----------------------------------------------G-HA-LLAVAHFGL-IIG-------------------------TE-PF-L---
E-VVSQQVIVVGT--------------------------------------------------------------------------------------
>PC_03PLIW
---------------------------------------------------------------------------------MSK----S---AITLAIF-
----VI----AAAA-QSVI-------------IA-SP--IANG----------TLNPG-ETFVVDVDRP-------------------------------
------------------------------ATLTG--S-QDVS--------------------VVIGLLSCVGLAP--S--GSCD----S-V--N-P---
---AGNLGR-V------L-FS----GPYTPTPV--G--------------N-------------GHADLAQNY-TVQ---VP-S---N-F-EP-------
-----------------------------------------------G-HA-LVAVAHFGL-IIG-------------------------TE-PF-L---
E-VVSQQVIVVGT--------------------------------------------------------------------------------------
>PC_04OX1W
-------------------------------------------------------------------------------MLSFK----S---VIALACL-
----AA----SAAA-QSVI-------------IA-SP--IANS----------TLLPG-ETFVVDVDRP-------------------------------
------------------------------DTLTG--S-QEVA--------------------IAIGLLSCVGLAPRSP--GTCD----G-V--N-T---
---TGNIGR-V------L-FS----GTYAPTLV--G--------------H-------------GHADLAQNF-SVQ---VP-G---N-F-PI-------
-----------------------------------------------G-PA-ILSVAHFAL-VIG-------------------------TE-PF-L---
E-VVPQQVIVVGT--------------------------------------------------------------------------------------
>PC_01A3A5
------------------------------------------------------------------------------MFGSLK----I---ALALACL-
----AA----SAAA-QSVI-------------IA-SS--IANS----------TLLPG-ETFVVDVDRP-------------------------------
------------------------------DTLTG--S-QEVA--------------------IAIGLLSCVGLAPRSP--GMCY----G-V--N-T---
---TGNIGR-V------L-FS----GTYAPTLV--G--------------N-------------GHADLAQNF-SVQ---VP-G---N-F-PI-------
-----------------------------------------------G-PA-ILSVAHFAL-IIG-------------------------TE-PF-L---
E-VVPQQVIVVGT--------------------------------------------------------------------------------------
>PC_06NHBW
-------------------------------------------------------------------------------MK-------V---IFALAAC-
----VA----SAVA-QSVV-------------IA-SP--PAFY----------TLHRG-QGFVVDVDRT-SCVNGPA-GQCPSG----------------
-----------------------TSSGNIGTP-------------------------------LFQGL-------------YA-P----T-P--VG----
NG-RSDLAQ--N-----FTVT----VPSFLPPG--P----------------------------ALLSVA----HFG---LV----IG-V-EP-------
------------------------------------------F-------L-EVVNQTVII-A-------------------------------------
---------------------------------------------------------------------------------------------------
>PC_00KBIK
---------------------------------------------------------------------------------MFK----N---TFVLAAL-
----AA----CASA-QNVI-------------IA-SP--PALA----------TLFPG-QSVVVDVDRV-------------------------------
------------------------------PSLTG--S-QDVA--------------------VAIGIQSCVGLAP--A--GTCD----G-V--D-T---
---TGNIGT-P------L-FS----GPYTPQPV--G--------------N-------------GHSDLFQNF-TVT---IP-E---F-L-PA-------
-----------------------------------------------G-PA-VLSVAHFGL-VIG-------------------------VE-PF-L---
E-VVNQTVIIGNDAAF-----------------------------------------------------------------------------------
>PC_06L4JT
----------------------------------------------------------------------------------MK----V---IFALAAF-
----VA----SAVA-QSVV-------------IA-SP--PPFS----------TLYPG-QAFVVDIDRT-------------------------------
------------------------------PSLTG--S-DDVA--------------------IAIGIQSCAQAG--------CP----S-G--T-S---
---TGDIGT-P------L-YQ----GLYNPQPV--G--------------N-------------GHSDLAQNF-TVT---VP-T---F-L-HS-------
-----------------------------------------------G-PA-LLSVAHFGL-IIG-------------------------VE-PF-L---
E-VVNQTIIIG----------------------------------------------------------------------------------------
>PC_01DUYB
---------------------------------------------------------------------------------MRN----S---LLVLASF-
----VA----AVAA-QGVK-------------IV-AP--AANT----------TLTLG-ETFVIDVERP-------------------------------
------------------------------DSLTG--S-RDVS--------------------VAIGLLSCVDR--APS--GTCD----D-I--D-S---
---AWMMGD-I------L-YA----GPYHPVAP--V-----------------------------GTNEYENF-TVT---VP-G---D-F-QL-------
-----------------------------------------------G-PA-VLAVAHFAL-VGE------------------------LFW-PY-L---
E-VLNETIFIEN---------------------------------------------------------------------------------------
>PC_01UWFJ
------------------------------------------------------------------------------MLKTLA----Y---ALIWSLL-
----FT----LAAA-QNAF-------------IN-AP--PPQS----------TFAPG-DSFIVDVDRP-------------------------------
------------------------------DSLTG--S-RDVS--------------------VAIGLLSCVDR--APS--GTCD----D-I--D-S---
---AWMMGD-I------L-YA----GPYHPVAP--V-----------------------------GTNEYENF-TVT---VP-G---D-F-QP-------
-----------------------------------------------G-PA-VLAVAHFAL-VGE------------------------LFW-PY-L---
E-VLNEIIFIEN---------------------------------------------------------------------------------------
>PC_0577Z3
------------------------------------------------------------------------------MSKTLA----Y---ALIWSLL-
----FT----LAAA-QNAF-------------IN-AP--PPQS----------TFAPG-DSFIVDVDRP-------------------------------
------------------------------DSLTG--S-RDVS--------------------VAIGLLSCVDR--APS--GTCD----D-I--D-S---
---AWMMGD-I------L-YA----GPYHPVAP--V-----------------------------GTNENENF-TVT---VP-G---D-F-QL-------
-----------------------------------------------G-PA-VLAVAHFAL-VGE------------------------LFW-PY-L---
E-VLNETIFIEN---------------------------------------------------------------------------------------
>PC_006FO5
---------------------------------------------------------------------------------MRN----S---LLVLASF-
----VA----AVAA-QGVK-------------IV-AP--AANT----------TLTLG-ETFVIDVERP-------------------------------
------------------------------DSLTG--S-RDVS--------------------VAIGLLSCVDR--APS--GTCD----D-I--D-S---
---AWMMGD-I------L-YA----GPYHPVAP--V-----------------------------GTNEYENF-TVT---VP-G---D-F-QP-------
-----------------------------------------------G-PA-VLAVAHFAL-VGE------------------------LFW-PY-L---
E-VLNETIFIEN---------------------------------------------------------------------------------------
>PC_02H0V2
---------------------------------------------------------------------------------MRN----S---LLVLASF-
----VA----AVAA-QGVK-------------IV-AP--AANT----------TLTLG-ETFVIDVERP-------------------------------
------------------------------DSLTG--S-QEVA--------------------IAIGIQSCG---------QSCD----N-I--N-T---
---AGDIGR-P------L-YS----GLYTPTIV--G--------------N-------------GRADLAQNF-TVQ---LP-D---N-I-QT-------
-----------------------------------------------G-AA-VLAVAHFAL-IIG-------------------------TE-PF-L---
E-VVNQVVEIQP---------------------------------------------------------------------------------------
>PC_00BQHI
---------------------------------------------------------------------------------MRN----S---LLVLASF-
----VA----AVAA-QGVK-------------IV-AP--AVNT----------TLTLG-ETFVIDVERP-------------------------------
------------------------------DSLTG--S-QEVA--------------------IVIGIQSCG---------QSCD----N-I--N-T---
---AGDIGR-P------L-YS----GLYTPTIV--G--------------N-------------GRADLAQNF-TVQ---LP-D---N-I-QT-------
-----------------------------------------------G-AA-VLAVAHFAL-IIG-------------------------TE-PF-L---
E-VVNQVVEIQP---------------------------------------------------------------------------------------
>PC_01ZU7W
---------------------------------------------------------------------------------MKS----A---LITVLAL-
----LA----YAYA-QSVK-------------IA-AP--AANS----------HITTT-ENVVIEVERP-------------------------------
------------------------------NSQTP--S-RDVA--------------------VLIGLRSCP------N--GDCD----S-V--A-D---
---SSALGT-I------L-YG----GAYSPIPR--T----------------------------GGGAMYENY-TVL---IP-D---S-V-GT-------
-----------------------------------------------G-SA-LLSVAHFYA-GGV------------------------LNS-PA-I---
D-QTNIVVQVDSA--------------------------------------------------------------------------------------
>PC_02J6OL
-------------------------------------------------------------------------------MKSV-----N---VFAVLAL-
----VA----SAYT-QGIK-------------IA-AP--AANS----------HVVAS-QTVLVDVERP-------------------------------
------------------------------NSQTP--S-TDVA--------------------VLIGLRSCA-----PS--GDCA----A-L--A-D---
---SGTLGT-I------L-YK----GVYDPIER--T----------------------------GGG-MYQNY-TVV---VP-G---G-V-GA-------
-----------------------------------------------G-SA-LLSVAHFYA-GGV------------------------ANS-PT-I---
D-TAYVVVQVDSA--------------------------------------------------------------------------------------
>PC_00M2AD
---------------------------------------------------------------------------------MKS----A---LITVLAL-
----LA----YAYA-QSVR-------------IA-AP--AANS----------HITTT-ENVVIEVERP-------------------------------
------------------------------NSQTP--S-RDVA--------------------VLIGLRSCP------N--GDCD----S-V--A-D---
---SSALGT-I------L-YG----GAYSPIPR--T----------------------------GGGAMYENY-TVL---IP-D---S-V-GT-------
-----------------------------------------------G-SA-LLSVAHFYA-GGV------------------------LNS-PA-I---
D-QTNIVVQVDSA--------------------------------------------------------------------------------------
>PC_06TMPH
---------------------------------------------------------------------------------MKS----A---LVTVLAL-
----LA----YAYA-QSVK-------------IA-AP--AANS----------HITTT-ENVLIEVERP-------------------------------
------------------------------NSQTP--S-RDVA--------------------VLIGLRSCP------N--GDCD----S-V--A-D---
---SSALGT-I------L-YG----GAYSPIPR--T----------------------------GGGAMYENY-TVL---IP-D---S-V-GT-------
-----------------------------------------------G-SA-LLSVAHFYA-GGV------------------------LNS-PA-I---
D-QTNIVVQVDSA--------------------------------------------------------------------------------------
>PC_08ITON
---------------------------------------------------------------------------------MK-----T---VFAVLAL-
----LA----SAYA-QGIR-------------IA-AP--ANNT----------HVVAT-KQLLVDVERP-------------------------------
------------------------------NSHTP--S-TDVA--------------------VIIGLRSCE-----PS--GDCT----A-I--A-E---
---SGTLGT-I------L-HK----DMYDPISR--T----------------------------GGGTMYQNY-TVV---VP-D---T-L-GT-------
-----------------------------------------------G-AA-LLSVAHFYA-GGV------------------------ANS-PT-I---
D-MAHVVVQIDSA--------------------------------------------------------------------------------------
>PC_05DSL1
-------------------------------------------------------------------------------MK-------S---VFAALAL-
----VA----SAYA-QGIK-------------IA-AP--AANS----------HIVMT-KTVLIDNSH--------------------------------
---------------------------------TP--S-TDVA--------------------VLIGLRSCGPS--------G-D----C-D--AI----
AD-SGALGT--V-----L-YK----GMYEPISR--T----------------------------SGGSMYQNY-TVA---VP----DG-F-GT-------
------------------------------------------G----S--A-LLSVAHFYA-GGV------------------------ANS-PT-I---
D-TAYIVVQVDSA--------------------------------------------------------------------------------------
>PC_0421LB
-------------------------------------------------------------------------------MKFI--------APLAFVAAM
----AA----SVLG-QSVQ-------------FG-AP--ENGA----------TVSAR-TNITVEIDV--------------------------------
-----------------------PT------PATP--F-QDVS--------------------VAIGLTMCEQFT--C-------------G--D-----
-P-KDFMQF--L-----L-FA----GPLSPERD--P--------------Q----N-P------IK-PAHQNY-TVT---LP----DQ-T-GP-------
------------------------------------------A----Q--L-GVVH--FTL-GRAA---------------------TGFFS-D--L---
N-SNSINLTLVE---------------------------------------------------------------------------------------
>PC_07KOYS
-------------------------------------------------------------------------------MKIS-----T---PLALLA-L
----AG----SSLA-QHAL-------------FA-YP--QDGD----------TLIAG-SNISIRIDR--------------------------------
-----------------------PT------PSGP--T-VEAA--------------------IALGMSSCSDES--C-------------P--S-----
-P-TTSFRY--L-----I-YA----GGFNPQRP--S--------------NPTI-G-E------DF-NAFQNF-TVT---VP----SI-N----------
------------------------------------------G----Q--A-ILGFLHSSF-GEEA---------------------DGTYI-PV-F---
E-SANITVNIAQSK-------------------------------------------------------------------------------------
>PC_06ZY38
-----------------------------------------------------------------------------MLHTMS--C-TVLALL----VL-
----TC----TSAA-QKAL-------------FA-YP--QDGD----------TLVAG-SNISIRVDRP-T-----------------------------
-------------------------------PSGP--V-VEAG--------------------IGLGMSSCNE----------SC---------P-----
SP-ETSFEYL-------F-YA----GAFNPQRPA------Q------VSLGE------------DFNAFQN-F-TVT---VP-SI------D--------
------------------------------------------GP-------AILGFLHSSF-GEGADA----------------------FY-PY-F---
E-SVNITVNVVPSSQ------------------------------------------------------------------------------------
>PC_07TT4L
-----------------------------------------------------------------------------MLHTMS--C-TVLALL----VL-
----TC----TSVA-QKAL-------------FA-YP--QDGD----------TLVAG-SNISIRVDRP-T-----------------------------
-------------------------------PSGP--V-VEAG--------------------IGLGMSSCNE----------SC---------P-----
SP-ETSFEYL-------F-YA----GAFNPQRPA------Q------VSLGE------------DFNAFQN-F-TVT---VP-SI------D--------
------------------------------------------GP-------AILGFLHSSF-GEGADA----------------------FY-PY-F---
E-SVNITVNVVPSSQ------------------------------------------------------------------------------------
>PC_086HDO
---------------------------------------------------------------------------------MS--C-TVLALL----VL-
----TC----TSVA-QKAL-------------FA-YP--QDGD----------TLVAG-SNISIRVDRP-T-----------------------------
-------------------------------PSGP--V-VEAG--------------------IGLGMSSCNE----------SC---------P-----
SP-ETSFEYL-------F-YA----GAFNPQRPA------Q------VSLGE------------DFNAFQN-F-TVT---VP-SI------D--------
------------------------------------------GP-------AILGFLHSSF-GEGADA----------------------FY-PY-F---
E-SVNITVNVVPSSQ------------------------------------------------------------------------------------
>PC_077MJ7
-------------------------------------------------------------------------------MKTIT---SS---ALALLA-L
----AG----SSLA-QGAS-------------FA-YP--LEGD----------TLVAG-QSVDVRIDR--------------------------------
-----------------------AT------PSDP--T-TEAG--------------------IGLGMSACTSES--C-------------P--S-----
-P-ETSFEY--L-----F-FA----GGFNPQRP--T--------------TISP-G-E------DF-NAFQNF-TIT---VP----SI-N----------
------------------------------------------G----N--A-TLGFLHTSF-GEGA---------------------AGFFP-F--S---
E-SVAITVNIVAA--------------------------------------------------------------------------------------
>PC_077MJ3
-------------------------------------------------------------------------------MIFS--L-AAFSFL----AL-
----AG----SSLA-QGAY-------------FA-YP--QNGA----------TIV-A-GNITIKIDRP-T-----------------------------
-------------------------------PSAP--T-VEAA--------------------IGLGMSSCREEGTGELEHSESC---------P-----
SP-EVSFEYL-------F-YA----GGFNPQRPT------E------VHLGD------------DFNAFQN-F-TVE---IP-AS------MK-------
------------------------------------------GR-------AVLGFLHSSF-GRGAAG----------------------YF-PF-Y---
E-AVNVTVNVVEPAY------------------------------------------------------------------------------------
>PC_06WH63
-------------------------------------------------------------------------------MKNIL---RSISYSMALGALV
----ST----RVAL-GNPV-------------IW-IP--TEGT----------TLTAG-SEVTVMVQD--------------------------------
-----------------------SS------YATP--I-QETS--------------------LSIGLSPCTETS--C-------------P--T-----
-P-DTSVLY--L-----L-YT----GAFNPQRP--S--------------SPVNYD-P------GS-YAFQNF-TVT---VP----AE-A-ES-------
------------------------------------------G----S--Y-TLGVLHSYW-GESA---------------------VPVYF-PS-T---
D-VATVTVNIVSA--------------------------------------------------------------------------------------
>PC_043L7T
-----------------------------------------------------------------------MA-AHSPLLLLG--L-LLLGL-----TS-
----IQ----RAAA-QQIT-------------IQ-SP--AAGA----------VLHPG-QRADIVLKLT-S-----------------------------
-------------------------------TTSS--V-QTVA--------------------LTLGLRAQAS---------------------G-----
AA-------L-------V-LK--TLYASDLHIDP------R------------------------DY--SYRF-SLR---LP-PAK-HL--VA-------
---------------------------------------------GAA-P-YELVLSQYLL-LGAT-----------------------QS--PM-L---
Y-SNSTLVTLQK---------------------------------------------------------------------------------------
>PC_066ECZ
------------------------------------------------------------------------M-PGLRVLVSC--L-VILTI-----GF-
----TQ----LVMA-QRIT-------------IL-SP--AKGA----------VLKSG-QSTHFELHVE-S-----------------------------
-------------------------------TTSS--V-QTIA--------------------VTLGLKSAKD---------------------Q-----
SP-EGALGQV-------V-LK--TLYASDLHLNP------Q------------------------GP--SYNF-SIV---LP-QAK-AF--DD-------
------------------------------------------QF-SST-P-YELVLSQYLL-LGAT-----------------------QS--PI-L---
F-SDSTQVQVTK---------------------------------------------------------------------------------------
>PC_000LJO
------------------------------------------------------------------------M-PGLRVLVSC--L-VILTI-----GF-
----TQ----LVMA-QRIT-------------IL-SP--AKGA----------VLKSG-QSTHFELHVQ-S-----------------------------
-------------------------------TTSS--V-QTIA--------------------VTLGLKSAKD---------------------Q-----
SP-EGALGQV-------V-LK--TLYASDLHLNP------Q------------------------GP--SYNF-SIV---LP-QAK-AF--DD-------
------------------------------------------QF-SST-P-YELVLSQYLL-LGVS-----------------------PS--KL-P---
S-IKRTNVTLTNSSNL---YRP--LKA-------------------------------------------------QSYSATRLKSRLPSERCFAIGDQ
>PC_0893Z5
------------------------------------------------------------------------M-PGLRVLVSC--L-VILTI-----GF-
----TQ----LVMA-QRIT-------------IL-SP--AKGA----------VLKSG-QSTHFELHVQ-S-----------------------------
-------------------------------TTSS--V-QTIA--------------------VTLGLKSAKD---------------------Q-----
SP-EGALGQV-------V-LK--TLYASDLHLNP------Q------------------------GP--SYNF-SIV---LP-QAK-AF--DD-------
------------------------------------------QF-SST-P-YELVLSQYLL-LGAT-----------------------QS--PI-L---
F-SDSTQVQVTK---------------------------------------------------------------------------------------
>PC_06TCJB
------------------------------------------------------------------------M-AGMRMLVSC--L-LILAV-----GF-
----A-------TA-QQMT-------------IV-SP--AKGA----------VLSPG-QKTDFELHFT-S-----------------------------
-------------------------------TTSS--V-KTVA--------------------VILGFKSVKD---------------------N-----
AP-KESVGHV---------LK--TIYASDLHIDP------K------------------------TL--SYKF-STI---LP-EAK-DF--TA-------
------------------------------------------GV-SST-P-YDLVLSQYLL-LGAT-----------------------QS--PM-L---
Y-SNSTEV---TVKK------------------------------------------------------------------------------------
>PC_059E0Z
------------------------------------------------------------------------M-AGLRMLVSC--L-LILAV-----GF-
----A-------TA-QQMT-------------IV-SP--AKGA----------VLSPG-QKTDFELHFT-S-----------------------------
-------------------------------TTSS--V-KTVA--------------------VTLGFKSVKD---------------------N-----
AP-KESVGHV---------LK--TIYASDLHIDP------K------------------------TL--SYKF-STI---LP-EAK-DF--TA-------
------------------------------------------GV-SST-P-YDLVLSQYLL-LGIV-----------------------HE--NT-S---
C-IIHMPQSDFSAGKI---YHV-----------------------------------------------------------------------------
>PC_0259VM
------------------------------------------------------------------------M-AGMRMLVSC--L-LILAV-----GF-
----A-------TA-QQMT-------------IV-SP--AKGA----------VLSPG-QKTDFELHFT-S-----------------------------
-------------------------------TTSS--V-KTVA--------------------VTLGFKSLKD---------------------N-----
AP-KESVGHV---------LK--TIYASDLHIDP------K------------------------TL--SYKF-STI---LP-EAK-DF--TA-------
------------------------------------------GV-SST-P-YDLVLSQYLL-LGAT-----------------------QS--PM-L---
Y-SNSTEV---TVKK------------------------------------------------------------------------------------
>PC_029885
------------------------------------------------------------------------M-AGLRMLVSC--L-LILAV-----GF-
----A-------TA-QQMT-------------IV-SP--AKGA----------VLSPG-QKTDFELHFT-S-----------------------------
-------------------------------TTSS--V-KTVA--------------------VTLGFKSVKD---------------------N-----
AP-KESVGHV---------LK--TIYASDLHIDP------K------------------------TL--SYKF-STI---LP-EAK-DF--TA-------
------------------------------------------GV-SST-P-YDLVLSQYLL-LGAT-----------------------QS--PM-L---
Y-SNSTEV---TVKK------------------------------------------------------------------------------------
>PC_05ECPT
------------------------------------------------------------------------M-AGLRMLVSC--L-LILAV-----GF-
----A-------TA-QQMT-------------IV-SP--AKGA----------VLSPG-QKTDFELHFT-S-----------------------------
-------------------------------TTSS--V-KTVA--------------------VILGFKSVKD---------------------N-----
AP-KESVGHL---------LK--TIYASDLHIDP------K------------------------TL--SYKF-STI---LP-EAK-DF--TA-------
------------------------------------------GV-SST-P-YAHFPLSISC-KINT-----------------------N----------
---------------------------------------------------------------------------------------------------
>PC_05E5Z0
------------------------------------------------------------------------M-PGLRTLLSF--L-FVLAG-----WV-
----TQ----LALA-QQIS-------------VL-SP--VPGA----------VLHPG-QSTEFVLRLR-S-----------------------------
-------------------------------TKLS--L-EMVA--------------------INLGLRSLKD---------------------Q-----
TH-PGALGQL-------V-LK--TLYGSDIHMDH-------------------------------KY--TFRF-SLV---LP-PAE-DF--PD-------
------------------------------------------GA-SST-P-YDLVVSQYYI-LGISNSF----------------DQNIQS--PM-M---
Y-SNSTRVKVTESTSF---I-------------------------------------------------------------------------------
>PC_02VCV0
------------------------------------------------------------------------M-PGLRTLLSF--L-FVLAG-----WV-
----TQ----IAMA-QQIS-------------VL-SP--VPGA----------VLRPG-QSTEFVLRLR-S-----------------------------
-------------------------------TKLS--L-EMVA--------------------INLGLRSIKD---------------------Q-----
TH-PGALGQL-------V-LK--TLYGSDIHMDH-------------------------------KY--TFRF-SLV---LP-PAE-DF--PD-------
------------------------------------------GA-SST-P-YDLVVSQYYI-LGISNSF----------------DQNIQS--PM-M---
Y-SNSTRVKVTESTSF---I-------------------------------------------------------------------------------
>PC_0013TR
------------------------------------------------------------------------M-PGLRTLLSF--L-FVLAG-----WV-
----TQ----LALA-QQIS-------------VL-SP--VPGA----------VLRPG-QSTEFVLRLR-S-----------------------------
-------------------------------TKLS--L-EMVA--------------------INLGLRSLKD---------------------Q-----
TH-PGALGQL-------V-LK--TLYGSDIHMDH-------------------------------KY--TFRF-SLV---LP-PAE-DF--PD-------
------------------------------------------GA-SST-P-YDLVVSQYYI-LGISNSF----------------DQNIQS--PM-M---
Y-SNSTRVKVTESTSF---I-------------------------------------------------------------------------------
>PC_03ZFYG
------------------------------------------------------------------------M-PGLRTLLSF--L-FVLAG-----WV-
----TQ----LTMA-QQIS-------------VL-SP--VPGA----------VLHPG-QSTEFVLRLR-S-----------------------------
-------------------------------TKLS--L-EMVA--------------------INLGLRSIKD---------------------Q-----
TH-PGALGQL-------V-LK--TLYGSDIHMDH-------------------------------KY--TFRF-SLV---LP-PAE-DF--PD-------
------------------------------------------GA-SST-P-YDLVVSQYYI-LGISNSF----------------DQNIQS--PM-M---
Y-SNSTRVKVTESTSF---I-------------------------------------------------------------------------------
>PC_00FXHN
----------------------------------------------------------------------------------------------------
------------MA-QQIS-------------VL-SP--VPGA----------VLHPG-QSTEFVLRLR-S-----------------------------
-------------------------------TKLS--L-EMVA--------------------INLGLRSIKD---------------------Q-----
TH-PGALGQL-------V-LK--TLYGSDIHMDH-------------------------------KY--TFRF-SLV---LP-PAE-DF--PD-------
------------------------------------------GA-SST-P-YDLVVSQYYI-LGISNSF----------------DQNIQS--PM-M---
Y-SNSTRVKVTESTSF---I-------------------------------------------------------------------------------
>PC_048BEF
-----------------------------------------------------------------------------MKLNLAF-----VAAVFGVL---
----FA----TVKA-QSIN-------------IG-FP--PDGT----------SVTPG-SNLTVEIDRP-------------------------------
------------------------------DTLTG--S-IEVA--------------------VVIAVLSCSRF--------SFG----CIP--------
-V-DQGMGT-V------L-YN----GGYNPQF--H----------------ST-----AP----IGKPPHQNF-TVT------IPSN--I-PA-------
-----------------------------------------------G-KA-QLGVAHITL-IGA------------------------LNA-PT-L---
E-TRNITLNVV----------------------------------------------------------------------------------------
>PC_00NG0H
----------------------------------------------------------------------MTL-SAMSRLFLFL----------VCIVV-
----VP----LSQA-QSVA-------------IG-YP--SAGS----------TISSS-SNFTVEVDRP-------------------------------
------------------------------NSLTG--S-TEVS--------------------VIISLRPCTTS-------SGSI----V--------CA
SP-TEEMGT-V------L-YN----GGYNPQY--SD---------------------TGE-----EKPPHQNF-SVA------VPQG--L-EA-------
-----------------------------------------------G-YA-LLSVGHVAL-VGA------------------------GNS-PM-F---
E-VVYVDVQIASSD-------------------------------------------------------------------------------------
>PC_043KZC
----------------------------------------------------------------------MTL-SAMSRLFLFL----------VCIVV-
----VP----LSQA-QSVA-------------IG-YP--SAGS----------TISSS-SNFTVEVDRP-------------------------------
------------------------------NSLTG--S-TEIS--------------------VIISLRPCTTS-------SGSI----V--------CA
SP-TEEMGT-V------L-YN----GGYNPQY--SD---------------------TGE-----EKPPHQNF-SVA------VPQG--L-EA-------
-----------------------------------------------G-YA-LLSVGHVAL-VGA------------------------GNS-PM-F---
E-VVYVDVQIASSD-------------------------------------------------------------------------------------
>PC_00YETK
---------------------------------------------------------------------------MS-RLLLF----LV---CIVF----
----AP----LIQA-QSVA-------------IG-YP--SAGS----------TISPS-SNFTVEIDRP-------------------------------
------------------------------KSLTG--S-TEVS--------------------LIISLRPCAAS--DGS--I------------------
---CEEMVT-V------L-YN----GGYNLQYS--D----------------------TG----EEKPPHQNF-SVA---VP-Q---G-LEA--------
------------------------------------------G------YA-LLSVGHVAL-VGA------------------------ENS-PM-F---
E-VVYVDVQIASSD-------------------------------------------------------------------------------------
>PC_03TIWL
----------------------------------------------------------------------MPS-GML-HFLLF----LL---CAAL----
----AS----LIQA-QSIA-------------IG-YP--EAGA----------TISSS-SNFTVEVDRP-------------------------------
------------------------------NSLTG--S-TEVS--------------------LVIALRACTTN--SSA--GSIV----C-A--S-P---
---TEEMGT-V------L-YH----GGYDPQYS--N--------------T------SGT----GEKPPHQNF-SVA---VP-D---G-FIS--------
------------------------------------------GEDAGP-YA-LLSVGHVAL-VGA------------------------GNS-PM-F---
E-VIYVDVQIASSD-------------------------------------------------------------------------------------
>PC_071P1T
----------------------------------------------------------------------------MFKSLSVV----------TALAL-
----AL----GIAA-QSID-------------IG-YP--TAGL----------ALVPG-QNFTVEVDRP-------------------------------
------------------------------DTLTG--S-TEVA--------------------VVIGLRSCGTQ-------PSCD----AVS--------
-A-QEDIGS-I------L-YN----GPYNPVF--TL--------------D-D----PAT----RFKPPHQNF-TVT------VPPA--E-IS-------
-----------------------------------------------G-LA-VLSVTHLSL-VGA------------------------GPF-AL-L---
E-TKNITVNITSA--------------------------------------------------------------------------------------
>PC_0585OG
-------------------------------------------------------------------------------MRPF----VY---AISLLSL-
----LA----SASA-QRIL-------------IG-AP--SNGS----------SIASN-SSLTVEIDEP-------------------------------
------------------------------VTATG--A-QDVA--------------------IVISLAYCAAN---DT--CA-----------D-V---
---SGRLGS-T------L-YA----GPFSPQFP--A--------------N------TSTT---PRAYPQQNF-TVA---VP-P---G-LQP--------
------------------------------------------GG-----KA-VLSVTHLSL-VGA------------------------GPF-AF-L---
E-TANVTLNVADP--------------------------------------------------------------------------------------
>PC_07KW27
-------------------------------------------------------------------------------MKFL----TL---PTALLAS-
----CV----TLAASQSIQ-------------IG-AP--ADGS----------TAAQG-STITVQVDRP-------------------------------
------------------------------NFNSQ--S-TEVA--------------------VVIGFYPCFDTEP-LS--CP--------S--V-A---
---RNGIGA-V------L-YN----GPFNPQYP--N--------------P------NP-----DDLPPLQSF-NVT---IP-T---W-Q-T--------
------------------------------------------GP-----A--VLSVTHFAF-LGA------------------------LNG-GPLV---
E-TKNITIEVV----------------------------------------------------------------------------------------
>PC_05LJ8H
-------------------------------------------------------------------------------MKLPS---FL----VVAAGF-
----AS----SALA-QTIN-------------IG-YP--TSGT----------TLHRG-KSVTVEIQRP-------------------------------
------------------------------NSIMG--C-TEVG--------------------IALAVIGCSSAS---------S----C-P--S-----
-P-SQQLGS--V-----L-YS----GPFTPTGH-------------------------------GQAGYYQNF-TVT---IP-D-----YLNP-------
------------------------------------------G------PG-LFSLTHLCL-IGA------------------------GPF-PL-L---
E-FRNASVTLA----------------------------------------------------------------------------------------
>PC_07T49Y
-------------------------------------------------------------------------------MKLSS---FL----VAAAGV-
----VS----SALA-QTIQ-------------IG-YP--TPGA----------VLHRG-KNVTVEIQRP-------------------------------
------------------------------NSIMG--C-IEVG--------------------IALAVTSCSSAS---------S----C-P--S-----
-P-SQQLGS--V-----L-YA----GPFTPAAH-------------------------------GQAGYYQNF-TVT---IP-Q-----YLTA-------
------------------------------------------G------PG-EFSLTHLCL-IGA------------------------GPY-PL-L---
E-FRNASVTLA----------------------------------------------------------------------------------------
>PC_02ORBW
----------------------------------------------------------------------------------MK---SF----FSMVLF-
----VA----VAIA-QRAV-------------IG-LP--TENQ----------KINPG-KEVIIQVQRP-------------------------------
------------------------------NSLSP--S-KEMG--------------------VAIGLSSCA-SS---------P----CRD--A-----
---DEVLGT--I-----L-YN----GPFNPVYHES---------------------------NL---APYENF-TVT---VP-A---S-A-TL-------
------------------------------------------G------KS-QINVAHAAL-IGA------------------------GPS-AF-L---
E-SLNQTVFVV----------------------------------------------------------------------------------------
>PC_0604JW
--------------------------------------------------------------------------------MKMK---SF----FSIVLF-
----IA----VAIA-QRAT-------------IG-LP--VEDQ----------RINSG-KDVVVQVQRP-------------------------------
------------------------------NSLSP--S-KEMG--------------------VAIGLSSCK-SS---------P----CRD--A-----
---DEVLGT--I-----L-YN----GPFNPQYYEP---------------------------SL---PPYENF-TVT---VP-A---S-A-TI-------
------------------------------------------G------KS-QINIAHAAL-IGA------------------------GPS-AF-L---
E-SLNQTVFVV----------------------------------------------------------------------------------------
>PC_0031UX
----------------------------------------------------------------------------------MK---SF----FFMVFF-
----VA----AAIA-QRAT-------------IG-LP--AENQ----------KINSG-EEVVIQVQRP-------------------------------
------------------------------NSLSS--S-KEMG--------------------VAIGLSSCE-SA---------P----CRD--A-----
---DEVLGT--I-----L-YN----GPFKPEYHES---------------------------SL---PPYENF-TVT---VP-A---S-A-TL-------
------------------------------------------G------KS-QINIAHAAL-IGA------------------------GPS-AF-L---
E-SLNQTVYVV----------------------------------------------------------------------------------------
>PC_04ZZBS
----------------------------------------------------------------------------------MK---SF----FSIALF-
----VA----AAIA-QRAA-------------IG-LP--AENQ----------KINSG-KEVIIQVQRP-------------------------------
------------------------------NSLSP--S-KEMG--------------------VAIGLSSCA-SS---------P----CRD--A-----
---DEVLGT--I-----L-YN----GPFNPVYHES---------------------------NL---PPYENF-TVT---VP-A---S-A-TL-------
------------------------------------------G------KS-QINIAHAAL-IGA------------------------GPS-AF-L---
E-SLNQTVLVV----------------------------------------------------------------------------------------
>PC_067IHA
----------------------------------------------------------------------------------MK---SF----FSISLF-
----VA----AAIA-QNAA-------------IG-LP--AENQ----------KINSG-KEVIIQVQRP-------------------------------
------------------------------NSLSP--S-KEMG--------------------VAIGLSSCA-SS---------P----CRD--A-----
---DDVLGT--I-----L-YN----GPFNPVYHES---------------------------NL---PPYENF-TVT---VP-A---S-A-TL-------
------------------------------------------G------KS-QINVAHAAL-IGA------------------------GPS-AF-L---
E-SLNQTVLVV----------------------------------------------------------------------------------------
>PC_03VSJ7
----------------------------------------------------------------------------------MK---SF----FSMFLF-
----VT----AAIA-QRAT-------------IG-LP--AENQ----------KINSG-KEVIIQVQRP-------------------------------
------------------------------NSLSS--S-KEMG--------------------VAIGLSSCE-SS---------P----CRD--A-----
---DEVLGT--I-----L-YN----GPFNPVNHES---------------------------NL---PPYENL-TVT---VP-A---S-A-TL-------
------------------------------------------G------KS-QINIAHAAL-IGA------------------------GPS-AF-L---
E-SLNRTVFVV----------------------------------------------------------------------------------------
>PC_056FKA
----------------------------------------------------------------------------------MK---SF----ISMLLF-
----IA----VTIA-QRAA-------------IG-LP--TKDQ----------RIISG-KEIVVQVQRP-------------------------------
------------------------------NSLSP--S-KEMG--------------------VTIGLSSCK-SS---------P----CRD--A-----
---DEVLGT--I-----L-YN----GRFNPLGHES---------------------------SL---PPYENF-TIT---VP-A---S-A-TL-------
------------------------------------------G------KS-QINVAHAAL-IGA------------------------GPS-AF-L---
E-SLNQTVYVV----------------------------------------------------------------------------------------
>PC_051HKP
----------------------------------------------------------------------------------MK---FF----ASMILF-
----AV----SAIA-QNAM-------------IG-LP--STGQ----------KVTAG-NEIVVQVQRP-------------------------------
------------------------------NSLTG--S-KEMA--------------------VAIGFSSCT-SS---------P----CHT--P-----
---EEVMGT--I-----L-YN----GPFDPEYHES---------------------------SQ---PPYENF-TVT---VP-E---S-A-AK-------
------------------------------------------G------KG-QINVAHATL-IGA------------------------GPF-PY-L---
E-TLNKTVIVA----------------------------------------------------------------------------------------
>PC_07M8LK
----------------------------------------------------------------------------------MK---SF----FSMVFF-
----VA----AAIA-QRAT-------------IG-LP--TENQ----------KINSG-EEVVIQVQRP-------------------------------
------------------------------NSLSS--S-KEMG--------------------VAIGLSSCE-SA---------P----CRD--A-----
---DEVLGT--I-----L-YN----GPFKPEYHES---------------------------SL---PPYENF-TVT---VP-A---S-T-TL-------
------------------------------------------G------KS-QINIAHAAL-IGA------------------------GPS-AF-L---
E-SLNQTVFVV----------------------------------------------------------------------------------------
>PC_01LKTY
----------------------------------------------------------------------------------MK---SF----FSMVLF-
----VA----IAIA-QRAL-------------IG-LP--TADQ----------KINPG-KEVVIQVQRP-------------------------------
------------------------------NSLSS--S-KEMG--------------------LAIGLSSCA-SS---------P----CRD--A-----
---DEVLGT--I-----L-YN----GAFNPVYHEY---------------------------NL---PPYENF-TVT---VP-A---S-A-TL-------
------------------------------------------G------KS-QINVAHAAL-IGA------------------------GPS-AF-L---
E-SLNQTVFVV----------------------------------------------------------------------------------------
>PC_065TXE
----------------------------------------------------------------------------------MK---SF----FSIILF-
----VA----VAIA-QRAV-------------IG-LP--TENS----------KINSG-KEVVIQVQRP-------------------------------
------------------------------NSLSP--S-KEMG--------------------VAIGLSSCA-SF---------P----CRD--A-----
---DEVLGA--I-----L-YN----GPFNPVYHES---------------------------NL---PPYENF-TVT---VP-A---S-A-TL-------
------------------------------------------G------KG-QINVAHASL-IGA------------------------GPS-AF-L---
E-SLNQTVFVV----------------------------------------------------------------------------------------
>PC_05KZN4
----------------------------------------------------------------------------------MK---SF----FSMVLF-
----VA----VAIA-QSAT-------------IG-LP--AENQ----------KINSG-KEVIIQVQRA-------------------------------
------------------------------NSLSP--S-KEMG--------------------VAIGLSSCA-SS---------P----CRD--A-----
---DEVLGT--I-----L-YN----GPFNPVYHEQ---------------------------NL---PPYENF-TVT---VP-A---S-A-TL-------
------------------------------------------G------KS-QINIAHATL-IGA------------------------GPS-AF-L---
E-SLNQTVFVV----------------------------------------------------------------------------------------
>PC_05I9UQ
----------------------------------------------------------------------------------MK---SF----FSIVLF-
----VV----AAIA-QRAT-------------IG-LP--AQNQ----------QLNSG-KEVIIQVQRP-------------------------------
------------------------------NSLSP--S-KEMG--------------------VAIGLSSCA-SS---------P----CRD--A-----
---DEVLGT--I-----L-YN----GPFNPVYHEQ---------------------------SL---PPYENF-TVT---VP-A---S-A-TL-------
------------------------------------------G------KS-QINIAHASL-IGA------------------------GPS-AF-L---
E-SLNQTVFVV----------------------------------------------------------------------------------------
>PC_06OPAP
----------------------------------------------------------------------------------MK---SF----FSMVFF-
----VA----AAIA-QRAT-------------IG-LP--TENQ----------KINSG-EEVVIQVQRP-------------------------------
------------------------------NSLSP--S-KEMG--------------------VAIGLSSCE-SS---------T----CRD--A-----
---DEVLGT--I-----L-YN----GPFKPEYHES---------------------------SL---PPYENF-TVT---VP-A---S-A-TL-------
------------------------------------------G------KS-QINIAHAAL-IGA------------------------GPS-AF-L---
E-SLNQTVFVV----------------------------------------------------------------------------------------
>PC_08AOMM
----------------------------------------------------------------------------------MK---SF----FSMVLF-
----VT----AAIA-QRAT-------------IG-LP--AENQ----------KINSG-KEVIIQVQRP-------------------------------
------------------------------NSLSS--S-KEMG--------------------VAIGLSSCA-SS---------P----CRD--A-----
---DEVLGT--I-----L-YN----GPFNPVYHES---------------------------NL---PPYENL-TVT---VP-A---S-A-TL-------
------------------------------------------G------KS-QINIAHAAL-IGA------------------------GPS-AF-L---
E-SLNRTVYIV----------------------------------------------------------------------------------------
>PC_01E243
-----------------------------------------------------------------------------------M---KS----FSMVLF-
----VA----VAIA-QRAV-------------IG-LP--TENQ----------KINPG-KEVIIQVQRS-------------------------------
------------------------------NSLSP--S-KEMG--------------------VAIGLSSCA-SS---------P----CRD--A-----
---DEVLGT--I-----L-YN----GPFNPVYHES---------------------------NL---APYENF-TVT---VP-A---S-A-TL-------
------------------------------------------G------KS-QINVAHAAL-IGA------------------------GPS-AF-L---
E-SLNQTVFVV----------------------------------------------------------------------------------------
>PC_003G2K
-----------------------------------------------------------------------------------M---KS----FFIVFF-
----VA----AAIA-QRAS-------------IG-LP--TENQ----------NINPG-NEVVIQVQRP-------------------------------
------------------------------NSLSS--S-KEMG--------------------VAIGLSSCE-ST---------P----CRD--A-----
---DEVLGT--I-----L-YN----GPFKPEYHES---------------------------SL---PPYENF-TVT---VP-A---S-A-TL-------
------------------------------------------G------KS-QINIAHAAL-IGA------------------------GPS-AF-L---
E-SLNRTIFVV----------------------------------------------------------------------------------------
>PC_00EHBI
-------------------------------------------------------------------------------MRFFS---TL---LSLFALA-
----TS----TVMA-QGAG-------------IL-SP--PDMT----------QVPAG-STFDVSIGQP-------------------------------
------------------------------DSISS--W-ENIA--------------------LVIGLANCAQFI------SPST----C-L--G-P---
---DQELGT-I------I-YN----GPFNPKFT--T--------------D------PGT----GGLPPHQNF-TLT---VP-A---D-F-KK-------
-----------------------------------------------G-QT-QLGAALFVL-VGA------------------------LLF-PT-V---
E-TFNTTIVVT----------------------------------------------------------------------------------------
>PC_058IYB
-------------------------------------------------------------------------------MKFTA--------PLIAALTF
ATTVTA----LAVP-GQAS-------------IG-SP--NMWD----------TIKAG-QSVDIRVEV--------------------------------
-----------------------ES------SSQN--I-YPVG--------------------IAIGLQSCQLE---S-----------C-Y--R-----
-V-SDSLGS--I-----I-YK----GDFAPVYH--G--------------D----V-A------VSLPPHQNI-TVF---IP----PN-T-PQ-------
------------------------------------------G----H--A-ILGLISLST-IG------------------------DINA-PL-Y---
N-TFNISVNIA----------------------------------------------------------------------------------------
>PC_06A488
-------------------------------------------------------------------------------MKLF----TS---VLSAFSF-
----GS----VALG-QFVQ-------------IG-AP--TNMT----------SVIPG-GPISVRIDRP-------------------------------
------------------------------NFQSS--A-LEIA--------------------LVIGISTCGTG-P-CP--G------------P-V---
---DGVIGT-I------L-YN----GPYNPQQP--P--------------D------STI----PPLPPHQYF-NGT---VP-D---F-LP---------
----------------------------------------------SG-YA-QLTVAHFSL-VGA------------------------ANG-PL-F---
E-TLSEVLVVA----------------------------------------------------------------------------------------
>PC_00IH66
-------------------------------------------------------------------------------MKSFV----------ALAAL-
----AA----SAFA-QRIQ-------------IG-VP--ANLA----------EIQPG-SNITVEVDRP-------------------------------
------------------------------NSLTG--S-TEVA--------------------LAIGLFPCGGVK-GAT---SCS----SMD--------
-V-SQVLGN-V------V-YN----GPYNPQYATD-----------------A----P-------SKPPHQNF-SVT------VPST--F-QS-------
-----------------------------------------------G-QV-SLGVAHFSL-VGA------------------------GQS-PL-Y---
E-FVNVTLVVP----------------------------------------------------------------------------------------
>PC_01SR05
----------------------------------------------------------------------------MKLFTTIA----------FAASL-
----FA----LTVA-QGID-------------IG-AP--LSGT----------SVLPG-QNITVEVDRP-------------------------------
------------------------------NSLTG--S-EEVA--------------------IVISMVPCDT--------ATCN----APS----QDLS
TN-LGPLGY-I------L-FN----GPFNPQY--DS--------------V-E----PPD-----HKPPYQNF-TIQ------VPGW--Y-TS-------
-----------------------------------------------G-EVVALAVTHVSL-VAA------------------------GPS-VL-L---
E-FKNVTLVVD----------------------------------------------------------------------------------------
>PC_01ISHE
----------------------------------------------------------------------------MRLLPLIL----------SAASL-
----VA----LTFA-QGID-------------IG-AP--LAGS----------AILPG-QNLTVEVDRP-------------------------------
------------------------------NSLTG--S-EEVA--------------------IVISIVPCET--------LTCN----SPT----EDIS
TN-LGPLGV-I------L-YN----GPYNPQY--DS--------------V-S----PPD-----HKPPHQNF-TVQ------VPSW--Y-RS-------
-----------------------------------------------G-DSVALAVTHISL-VSA------------------------GPW-VL-L---
E-FKNVSLVVD----------------------------------------------------------------------------------------
>PC_006KQG
----------------------------------------------------------------------------------------------------
------------------M-------------IG-AP--AEWT----------SVQPG-ESITVRVDRP-------------------------------
------------------------------GFQSS--A-EEVA--------------------VAIGFWPCGSS-P-CS--N-------V-G--Y-L---
---DEVLGN-V------V-YN----GPYDPEYH------------------------TGQ----PTSAQYQNF-TVT---VP-S---A-FQ---------
-------------------------------------------P--GQ-QI-SLNVAHFTL-IGA------------------------EFM-PY-M---
E-VKNITLLL-----------------------------------------------------------------------------------------
>PC_04F7NI
-------------------------------------------------------------------------------MQFF----LT---LAALALS-
----VS----SSLA-QSIM-------------IG-AP--AEWT----------SVQPG-ESITVRVDRP-------------------------------
------------------------------GFQSS--A-EEVA--------------------VAIGFWPCGSS-P-CS--N-------V-G--Y-L---
---DEVLGN-V------V-YN----GPYDPEYH------------------------TGQ----PTSAQYQNF-TVT---VP-S---A-FQ---------
-------------------------------------------P--GQ-QI-SLNVAHFTL-IGV------------------------RTA-IA-I---
P-GDAVWIYH-----------------------------------------------------------------------------------------
>PC_0850FP
-------------------------------------------------------------------------------MKFYA---A---SLVSLAAI-
----AT----SAFA-QSAN-------------IG-AP--ADMT----------SVSPG-SNLTITINRP-------------------------------
------------------------------DTLSG--A-EEVA--------------------LVIGIFTCD--S------DSGS----CPG--------
-P-SNALGR-I------L-YN----GPFNPQF--T-----------------D-----PP----DMQPPHQNF-TVT------IPST--L-RK-------
-----------------------------------------------G-VA-QLGVAHVSL-NGA------------------------ALF-PI-M---
E-TFNTTLNVV----------------------------------------------------------------------------------------
>PC_03MQQR
-------------------------------------------------------------------------------MKFMK---SA----LVIAAL-
----TL----SALS-QSIS-------------IS-EP--AAGT----------RVCAG-CTINVEVDKD-------------------------------
------------------------------NSQAP--S-KEVG--------------------IVIAMRTCNNGG------C--V----D-P--L-T---
---TSNLGK-V------L-YN----GPYNPHYGE-G--------------P------TH------NNGLHQDF-PVE---VP-T---S-F-IT-------
-----------------------------------------------G-KA-ELSVFHLSL-VGD------------------------SQI-LT-F---
E-IKSVMVDVA----------------------------------------------------------------------------------------
>PC_0851MJ
-------------------------------------------------------------------------------MKFSF---V---TLFSVAAL-
----AT----SAFA-QRAD-------------IG-AP--TDMT----------SVSPG-SNMTVMINRP-------------------------------
------------------------------DSLSG--S-EEVA--------------------IVIGIVSCA--S------G--S----CPG--------
-P-DNELGT-I------L-YN----GPFNPQF--S-----------------N-----PS----DSLPPHENY-TIT------IPAT--L-QK-------
-----------------------------------------------G-IA-QLGVAHVAL-IGA------------------------GLA-PF-L---
E-TFNTTLNIV----------------------------------------------------------------------------------------
>PC_06X8BN
-------------------------------------------------------------------------------MKLSS-------MLALATLL-
----GV----TASA-QRVA-------------IG-YP--ADGA----------HVKAG-SSLTVEVDRP-------------------------------
------------------------------EFLSS--A-QEVA--------------------IVIGLQSCP--T------F--Q----CLP--------
-P-SLTMGNVL------L-YN----GAYKPEW--H-----------------S----DAP----PSKPPHQNF-SVV------IPQD--T-QK-------
-----------------------------------------------G-KA-QLGVTHVSL-VGA------------------------SLG-PF-L---
E-TLNITLTVV----------------------------------------------------------------------------------------
>PC_01GIOB
-------------------------------------------------------------------------------MKFFI----------VAASL-
----IA----SVLA-QSID-------------IG-VP--VSGD----------AIQAG-QQLTVEVDRP-------------------------------
------------------------------NSLTG--S-EEVA--------------------IVIGLRPCYD--------NNCV------A--------
-A-DEAIGS-V------L-YN----GGFKPQY--ST----------------L----PGT----GEKPPHQNF-TVT------VPED--I-QA-------
-----------------------------------------------G-PA-ILSVSHFSL-VGA------------------------GPW-PM-F---
E-VVNKSLTITGS--------------------------------------------------------------------------------------
>PC_02GIFZ
-------------------------------------------------------------------------------MKFLL----------LALSL-
----IG----SALA-QNIH-------------IG-AP--ASGS----------SIQAG-KQITVEVDRP-------------------------------
------------------------------NSLTG--S-QEVS--------------------IVIGLRACYA--------NECT------P--------
-A-TDAIGS-V------L-YS----GSYNPQY--SS----------------E----AGT----ASKPPHQNF-TVT------VPEN--I-QT-------
-----------------------------------------------G-RA-ILSVSHLSL-VGA------------------------GPW-PM-F---
E-VVNSSVVINGS--------------------------------------------------------------------------------------
>PC_06JUD9
-------------------------------------------------------------------------------MKF------FV----AFASL-
----IT----VACA-QTIA-------------IG-AP--SNGD----------TITPG-SQLTVEVDRP-------------------------------
------------------------------DTLTG--S-QEVA--------------------IAITLATCPAN-------N--P----CTD--------
-M-TERLGA-T------L-YT----GPYNPQF--P----------------PF-----PT----PRNIPLQNF-TVT------VPES--L-QA-------
------------------------------------------G----Q-KA-VLSVSHFSL-VGA------------------------GPF-DL-F---
E-IKNVTLNVGAGAPA---KRS--R-M-----M--------RV--------------------------------------------------------
>PC_01P2FD
-------------------------------------------------------------------------------MKFL-----FV----SFTTL-
----IA----AVCA-QTIA-------------IG-AP--SNGD----------TITPG-SSLTVEVDRP-------------------------------
------------------------------DTLTG--S-QEVA--------------------IAISLATCPAK-------G--P----CTD--------
-M-TDRLGA-T------L-YT----GPYNPQF--P----------------PF-----PT----PRNVPLQNF-TVT------VPAS--V-QA-------
------------------------------------------G----Q-KA-VLSVSHFSL-VGA------------------------GPF-DL-F---
E-IKNVTLNVGAGAPA---KRS--R-V-----M--------RV--------------------------------------------------------
>PC_05CZII
-------------------------------------------------------------------------------MKFLL----------VAVSL-
----IG----SALA-QNIH-------------IG-AP--ANGS----------SIQVG-KQFTVEVDRP-------------------------------
------------------------------NSLTG--T-QEVA--------------------IVIGLNACYSS-------TDCV------P--------
-A-SEAIGS-V------L-YS----GPYDPQY--TS----------------D----AGT----TTKPPHQNF-TVT------VPDY--I-QT-------
-----------------------------------------------G-RA-ILSVSHLSL-VGA------------------------GPW-PM-F---
E-VVNSSVVITSS--------------------------------------------------------------------------------------
>PC_03T3H5
-----------------------------------------------------------------------------MKFALAS-----LISSLL-----
----IG----TAVS-QGIA-------------IG-FP--KDGA----------SVAAG-SRITVEVDRP-------------------------------
------------------------------DTLTG--S-TEVA--------------------IAIGINSCHNM----------A----CIP--------
-S-GDVFGS-I------L-YN----GPYNPQF--Q----------------TG-----AT-----FKPPHQNF-TVL------VPSS--I-AK-------
-----------------------------------------------G-PA-QLGVLHVSL-VGA------------------------GPQ-PF-T---
Q-VLNITLVIK----------------------------------------------------------------------------------------
>PC_05N0B3
-------------------------------------------------------------------------------MNFL--------FVYTLATL-
----FS----VVFA-QRAA-------------IG-FP--NDGT----------SVTAG-SKLLVEIDRG-------------------------------
------------------------------NSLSA--S-QEVA--------------------IVIGLQSCP--S------S--A----CAA--------
-P-SDIMGS-I------L-YN----GPFAPKL--Q-----------------A-----NA----TFKPPHQNF-TVT------IPST--I-AK-------
-----------------------------------------------G-KA-QLGVVHVSL-IGA------------------------GQA-PF-L---
E-TFNITLNVV----------------------------------------------------------------------------------------
>PC_005HM6
-------------------------------------------------------------------------------MMFMK-----S--IFALAAF-
----AT----AVYA-QSVT-------------IA-AP--VEGT----------SVTAG-QNFTVDIARP-------------------------------
------------------------------NTLSP--S-QEVA--------------------VVIGLVSCSEAPF--N--GNCA----SFD--------
-V-SQIFGT-I------L-YN----GPYTPTL--H----------------NG----PSP----DFIDFYQNF-TLT------VPSW--F-TP-------
-----------------------------------------------G-SA-SLNVAHVSL-IGA------------------------GPF-PD-L---
E-VKNITLNVVAA--------------------------------------------------------------------------------------
>PC_07TPEN
-------------------------------------------------------------------------------MKLIF---PTTLRIYAAFAL-
----TH----MALA-QNVF-------------IG-QP--ANGS----------TISAG-SNLTVRIDRP-------------------------------
------------------------------DTLSG--S-TEVA--------------------LVMGIWPCN--N------L--P----CPG--------
-P-SNIIGT-I------L-YN----GPYKPQF--S-----------------V-----PS----NSLPPHENF-TVS------IPEG--F-VK-------
-----------------------------------------------G-VT-QFGLAHVAL-IGA------------------------GQA-PF-L---
E-TLNATLVIV----------------------------------------------------------------------------------------
>PC_0089EF
-------------------------------------------------------------------------------MKFSF-----STASLSLLLG-
----SI----SALS-QSIR-------------IG-FP--SDGA----------SVHAG-SKLTVEVDRP-------------------------------
------------------------------DTLTG--S-TEVA--------------------VVIALNSCHNT----------T----CIP--------
-P-KDILGS-I------L-YN----GPYNPQF--Q----------------ST-----AP----PSKPPHQNF-TVT------IPSA--I-GK-------
-----------------------------------------------G-RA-QLAVFHVSL-VGA------------------------GPE-PI-T---
E-IKNVTLNVL----------------------------------------------------------------------------------------
>PC_07XRPH
-------------------------------------------------------------------------------MKFAT-------ILSTIALC-
----TV----SAYA-QGAV-------------LS-YP--RDGD----------KFHAG-SKFTVEVDRP-------------------------------
------------------------------NSLSG--S-TEVG--------------------VVIAVNSCN--N------G--P----CAP--------
-P-TAILGQ-I------L-YN----GPFNPQY--Q-----------------A----SAV----GYQTPGQNF-SVT------LPSD--I-SK-------
-----------------------------------------------G-PA-SLNVFHVAL-IGA------------------------GRAIPL-T---
Q-TLNTTIIVQ----------------------------------------------------------------------------------------
>PC_07Y92W
-------------------------------------------------------------------------------MKFST-------VLSTIALC-
----SV----SAFA-QSAV-------------LS-YP--RDGT----------IVHAG-SKLTVEVDRP-------------------------------
------------------------------NTLSG--S-TEVA--------------------VVIAVNPCN--N------G--V----CTS--------
-P-QAILGQ-I------L-YN----GPFNPQY--Q-----------------S----SAI----GYQIPGQNF-TVT------LPAD--L-PK-------
-----------------------------------------------G-QA-SLNVFHIAL-YGA------------------------GRAIPL-T---
E-TLNTTVVVQ----------------------------------------------------------------------------------------
>PC_069PNG
-----------------------------------------------------------------------------MKLALSA-----LLSALL-----
----VG----CAAA-QRVA-------------VG-FP--ADRT----------AAAAG-SSITVEIDRP-------------------------------
------------------------------DTLSA--S-TEVA--------------------VVIAINSCHNT----------T----CIP--------
-P-ADILGS-I------L-YN----GPYSPKF--Q----------------PT-----AP----ASLPPHQNF-TVT------IPAA--L-PK-------
-----------------------------------------------G-PA-QLAVFHVSL-IGA------------------------GPE-PF-T---
E-IQNITLIIQ----------------------------------------------------------------------------------------
>PC_06IM8P
----------------------------------------------------------------------------MVNLKSG----II---LTAI----
----AS----VAFA-QSID-------------IG-SP--ANGS----------FVSRG-SSLTVEVDRP-------------------------------
------------------------------ESLTG--S-SEVG--------------------IIIGLRPCNPD---------CS----P-T--D-I---
---DDDLGL-V------L-YG----GPYNPQFS--N--------------V------T------DHKPPHQNF-TFT---VP-A---S-FDG--------
------------------------------------------T-------A-VLSVFHVAV-VAA------------------------ANA--L-V---
E-LKNVTLNIQ----------------------------------------------------------------------------------------
>PC_07T8XB
---------------------------------------------------------------------------------MFK---SI----ACAALF-
----AA----AALA-QNAV-------------IT-YP--LDGF----------TASPG-QNITVQVTRP-------------------------------
------------------------------NSLSG--S-EEVA--------------------VVIGFQSCP-SY---------S----CAS--P-----
---ADIMGE--I-----L-YN----GGYDPEYRQP---------------------------QTPQSQPYQNF-TVQ---IP-T---S-A-RT-------
------------------------------------------G------TA-QIGVTHVTL-IGA------------------------GPA-PY-M---
E-TMNQTITIA----------------------------------------------------------------------------------------
>PC_020LX4
---------------------------------------------------------------------------------MFK---SI----ACAALF-
----AA----VALA-QNAA-------------IT-YP--TNDI----------TVSPG-QNITVQVTRA-------------------------------
------------------------------NSLTG--S-EEVA--------------------VVIGFQSCP-DY---------A----CAS--P-----
---ADIMGL--I-----L-YN----GGFDPEYREP---------------------------SSPQVQPFQNF-TVQ---IP-T---S-A-RS-------
------------------------------------------G------TA-QIGVTHVSL-VGA------------------------GPF-PF-M---
E-TMNQTITVA----------------------------------------------------------------------------------------
>PC_077MLL
--------------------------------------------------------------------------TLLRPCASSP---TV---FSLLAVA-
----TT----AVVA-QSAS-------------IG-AP--ADMA----------EI-----------ELQ-------------------------------
------------------------------NSHTS--V-TEVA--------------------LVIGLFSCATTV--------GT----C-L--V-P---
---SEALGT-I------L-YD----G------------------------P------PGT----TNLPPHQNF-TLT---VP-E---S-F-AT-------
-----------------------------------------------G-PA-QFGVAYFSL-LGA------------------------SEV-PF-F---
E-TLNTTIVIT----------------------------------------------------------------------------------------
>PC_077OF7
-------------------------------------------------------------------------------MRFFS---SLISLLAVALVA-
----TT----AVVA-QSAH-------------IG-AP--ADMA----------E--VA-GSFTAMIEVP-------------------------------
------------------------------DSLTS--V-TEVA--------------------LVIALLSCA--S--------AS----CPG--------
-P-SEELGT-V------L-YD----GPFSPVF--T----------------TE----PGT----TTLPPHQNF-TLT------VPES--F-AA-------
-----------------------------------------------G-PA-QLGVAHFSL-IGA------------------------SVV-PF-F---
E-TLNTTIVIT----------------------------------------------------------------------------------------
>PC_01AJ64
-------------------------------------------------------------------------------MKSNL---------LFLFTL-
----FF----TAFS-QTIT-------------IL-SP--PAGT----------EVSPG-QDVTVQLAFP-------------------------------
------------------------------NSLTG--M-EHIS--------------------AVIGMINCA-GA-------TCP----T----D-A---
---TDTLGI-P------L-FM----GNYTPQFH--E--------------G--------------NLPPYQNF-TVT---TP-S---T-L-AA-------
-----------------------------------------------G-TN-MITAAQFML-VGA------------------------SAS-PV-L---
Q-FANVTVNTPANN------RR--ATM---------------VRGRVIF----------V---------------------------------------
>PC_001IAV
-----------------------------------------------------------------------------MILRFL----------IVFSNL-
----FL----TVCS-QTIS-------------IL-SP--TAGA----------EIVPG-QDVTVQLAFA-------------------------------
------------------------------NSLTG--V-EHVA--------------------AVVVMINCA-GA-------PCP----A----D-A---
---SDTLGI-P------L-FA----GNYTPQYH--E--------------Q--------------NLPPYENY-TVT---VS-S---T-L-AV-------
-----------------------------------------------G-TN-MLTVAHFML-VGA------------------------SAV-PV-L---
E-FANVTVSTPSSSST----RR--EMS---------------IRGRTIS----------T---------------------------------------
>PC_0782BX
-------------------------------------------------------------------------------MKL-L---------LFLSTL-
----FL----AAFS-QRIA-------------LF-SP--PTGT----------EVSPG-QDVTVQLVFG-------------------------------
------------------------------NSLTG--V-QHLN--------------------LVISMLDCA-GT-------ACP----T----D-A---
---GSGLET-P------L-FV----GNFTPVFQ--S--------------G--------------NLPPYENF-TVT---IP-E---T-L-ST-------
-----------------------------------------------G-TN-MITVAHSLL-VGV------------------------SEM-PI-V---
Q-YTNVTVSTP----------------------------------------------------------------------------------------
>PC_05UJNF
---------------------------------------------------------------------------------MQF---SL----AALALF-
----VA----SAMS-QAIN-------------IS-SP--PSGQ----------TVLAG-EKLNVEVTRQ-------------------------------
------------------------------NSLSP--S-EEVA--------------------IVIGVSSCTDEN---------S----C-P--S-P---
---SQVIQH-V------L-YN----GPYA--------------------------------------APHQNI-TVT---LP-S---S-L-NG-------
-----------------------------------------------G-HA-VLSVTHFSL-VGV------------------------SCV-PS-A---
G-RRHLLISYD----------------------------------------------------------------------------------------
>PC_06HJ6L
---------------------------------------------------------------------------------MQF---SL----VAVALF-
----VA----SAMS-QAIN-------------IS-SP--PSGQ----------TVLAG-EKLDVEVTRQ-------------------------------
------------------------------NSLTP--S-EEVA--------------------IVIGVSSCTDEN---------S----C-P--N-P---
---SQAIQH-V------L-YN----GKYE--------------------------------------APHQNI-TVT---LP-S---S-L-NG-------
-----------------------------------------------G-HA-VLSVTHFSL-VGA------------------------GYT-PT-T---
Q-IAQEPLYVGISASG---PGN-----------------------------------------------------------------------------
>PC_06260W
----------------------------------------------------------------------------------------------------
----------SALS-QSIQ-------------IL-LP--TDGT----------AVTPG-QDLTVQLGFP-------------------------------
------------------------------NSLTS--V-QHVS--------------------VVISMFICADQP--------------C-P--V-NSSG
AT-PDTLGT-P------M-FM----GDFKPDFH--E--------------G------D--------LPPYQNF-TVT---IP-G---SVQ-AG-------
-----------------------------------------------S-TN-MISVAHFML-LGA------------------------GAT-PI-L---
E-FQNATVS------------------------------------------------------------------------------------------
>PC_0504FH
-------------------------------------------------------------------------------MKFFA---TT----LSLALA-
----AT----SVVA-QRAY-------------IA-QP--TMGS----------DVQAG-STITIEVDRP-------------------------------
------------------------------NFQSS--A-LEVA--------------------VVLGIQSCTTAT------C--R----D-P--E-E---
---WFGPAM-I------L-YN----GPYNPQYA--T--------------P------AG------RLPPHQNF-TVQ---IP-E---T-M-AK-------
-----------------------------------------------G-TA-QINLAHFNM-VGA------------------------SLG-PT-L---
Q-FDSVQVNIV----------------------------------------------------------------------------------------
>PC_01FXAW
-------------------------------------------------------------------------------MKCFT---AV----LSFILA-
----AT----TTVA-QRAN-------------IA-VP--TMGS----------NVQAG-STINVEVDRP-------------------------------
------------------------------SFASS--A-VEVA--------------------IVLGIRSCSTMP------C--H----D-P--E-E---
---WFGPAI-I------L-YN----GPYNPQYS--L--------------P------PG--------VPHQNF-TVQ---IP-G---D-I-AK-------
-----------------------------------------------G-TA-QIILAHFNL-VGA------------------------SLG-AT-L---
Q-YDSVSVNII----------------------------------------------------------------------------------------
>PC_00C4K8
-------------------------------------------------------------------------------MKFFA---TT----LSLALA-
----AT----SVVA-QRAY-------------IA-QP--TMGS----------DVQAG-STITIEVDRP-------------------------------
------------------------------NFQSS--A-LEVA--------------------VVLGIQSCTTAT------C--R----D-P--E-E---
---WFGPAM-I------L-YN----GPYNPQYA--T--------------P------AG------RLPPHQNF-TVQ---IP-E---T-M-AK-------
-----------------------------------------------G-TA-QINLAHFNM-VGV------------------------SLS-FC-C---
S--------------------------------------------------------------------------------------------------
>PC_019N3E
-------------------------------------------------------------------------------MK-LS---LI----STVVAC-
----SL----GALA-QRAN-------------VG-SP--TVGT----------AIQAG-SNMTIRVDRP-------------------------------
------------------------------DTLSG--S-KEVG--------------------IVLGLVFCPDPE------F--P----C-R--P-A---
---EDGMGF-V------L-YD----GPFNPQFS--T--------------P------SG------SLPPHENF-VVS---IP-N---T-T-AK-------
-----------------------------------------------G-TA-QLQFLHVSL-IGA------------------------SLA-PF-L---
E-TSSVNVTIV----------------------------------------------------------------------------------------
>PC_00MLW4
-------------------------------------------------------------------------------MKVFA---------ALL-LG-
----AS----AGFA-QRIT-------------IG-VP--QDQA----------TFSAG-QSFVVEIDRP-------------------------------
------------------------------NFQSS--A-QEVS--------------------VVIGINSCA--G------FNGE----CPS--------
-P-SDTMGT-V------L-YS----GSYNPQL--V----------------------TSM----PFKPPHQNF-TVT------VPPR--I-QK-------
-----------------------------------------------G-PA-QIGVAHFSL-IGA------------------------SLS-PF-L---
E-TKNTSVIIQ----------------------------------------------------------------------------------------
>PC_077TUB
--------------------------------------------M--PRN---SE---MKPSTSIFF----SC-FFFPTMKFTA---V-------LLAL-
----AS----TVLA-QGAS-------------IG-AP--AEGS----------SATTG-RNITVMIEQP-------------------------------
------------------------------NSLSS--I-EQVA--------------------IVIGLVHCGSES---------S----C-P--E-P---
---ANGLGV-I------L-YA----GPFDPQYA--T--------------P------PG------SLPPHQNL-SLQ---VP-E---T-F-PV-------
-----------------------------------------------G-YA-QLGVAHAYL-LGV-----------------------------------
---------------------------------------------------------------------------------------------------
>PC_0855TU
-------------------------------------------------------------------------------MKSF-----ALKLLSLTTFV-
----VA----GVVA-QNAD-------------LG-AP--ANGT----------SVAAG-SDLVVTIDQP-------------------------------
------------------------------DTLSS--S-TNIG--------------------VAIGLFSCA--N--------FP----CPG--------
-P-SQALGT-I------L-YN----GPFNPQF--A-----------------E----PPD----GVYPPHENF-TVT------IPAS--F-PK-------
-----------------------------------------------G-SA-QLGVAHFAL-VGA------------------------SEV-PS-L---
E-TFGVILSVV----------------------------------------------------------------------------------------
>PC_00TG4E
-------------------------------------------------------------------------------MKSFL----------TLAAL-
----AA----SALA-QSVN-------------IG-SP--ADMS----------TVTPG-NNITVQVNRP-N-----------------------------
-------------------------------TLTG--S-QEVA--------------------IAIGLFPCGGTD-GQT---PCA----ATN--------
-T-TGVLGN-V------L-YT----GPYNPQYADG-----------------A----P-------SLPPHQNF-SVQ------VPST--F-KS-------
-----------------------------------------------G-QV-SLGVAHFAL-VGA------------------------SMM-PI-Y---
E-FVNTTLVVQ----------------------------------------------------------------------------------------
>PC_01J8WJ
-------------------------------------------------------------------------------MKSII----------ALATL-
----AA----SALA-QSVN-------------IG-AP--ADMS----------TVTPG-NNITVQVNRP-VGVPHTPFNPTRPA----------------
---------------P-------PRLTAIQNTLTG--S-EEVA--------------------IAIGLFPCSGAD-GQP--ASCA----GTN--------
-T-TGVLGT-V------L-YN----GPYEPQYADG-----------------A----P-------SLPPHQNF-SIQ------VPAT--F-KS-------
-----------------------------------------------G-QV-SLGVAHFAL-VGA------------------------SMM-PI-Y---
E-FVNTTLVVQ----------------------------------------------------------------------------------------
>PC_00L5YG
-------------------------------------------------------------------------------MKFII----------ALATL-
----AA----SALA-QSVN-------------IG-AP--ADMS----------TVTPG-NNITVQVNRP-N-----------------------------
-------------------------------TLTG--S-EEVA--------------------IVIGLFPCSGAD-GQP--ASCA----ETN--------
-T-TGVLGT-V------L-YN----GPYKPQYADG-----------------A----P-------SLPPHQNF-SIQ------VPAT--F-KS-------
-----------------------------------------------G-QV-SLGVAHFAL-VGA------------------------SMM-PI-S---
E-FVNTTLVVQ----------------------------------------------------------------------------------------
>PC_03B8XC
-------------------------------------------------------------------------------MKSFL----------TLAAL-
----AA----SALA-QSVN-------------IG-SP--ADMS----------TVTAG-NNITVQVNRP-N-----------------------------
-------------------------------TLTG--S-QEVA--------------------IAIGLFPCGGTD-GQA---PCA----ATN--------
-T-TGVLGN-V------L-YT----GPYDPQYADG-----------------A----P-------SLPPHQNF-SIQ------VPST--F-ES-------
-----------------------------------------------G-QV-SLGVAHFAL-VGA------------------------SMM-PI-Y---
E-FVNTTLVVQ----------------------------------------------------------------------------------------
>PC_025EJ5
-------------------------------------------------------------------------------MKSLL----------VAATL-
----AV----AALA-QTIS-------------IA-SP--ADGA----------TVSAG-STITVEVDKP-------------------------------
------------------------------NSLSS--S-QEVV--------------------LLISMLPCEP--------ESCI------D--------
-P-ASALGT-V------L-YS----GPYNPQY--SS---------------------PPD-----QKPPHQVF-DLE------VPAW--F-KT-------
-----------------------------------------------G-KA-TLSVTHLAL-IGA------------------------GPA-PM-L---
E-YKTVTVNVVDHAKR---VRR--Q-R-----A--------PIGMDV----------------------------------------------------
>PC_04IZ8S
----------------------------------------------------------------------------MMFMKSFL----------VAATL-
----AV----AALA-QTIS-------------IA-SP--ADGA----------TVSAG-STITVEVDKP-------------------------------
------------------------------NSLSS--S-QEVV--------------------LLISMLPCEP--------ESCI------D--------
-P-ASALGT-V------L-YS----GRYNPQY--SS---------------------PPD-----QKPPHQVF-DLE------VPAW--F-RT-------
-----------------------------------------------G-KA-TLSVTHLAL-IGA------------------------GPA-PI-L---
E-YKTVTVNFVDHAKR---VRR--Q-R-----A--------PIGMDA----------------------------------------------------
>PC_03UNZQ
-------------------------------------------------------------------------------MKSFL----------VAATL-
----AV----AALA-QTIS-------------IA-SP--ADGA----------TISAG-STITVEVDKP-------------------------------
------------------------------NSLSS--S-QEVV--------------------LLISILPCEP--------SGCI------D--------
-P-ASALGT-V------L-YS----GPYNPQY--SS---------------------PPD-----QKPPHQVF-DVQ------VPAW--F-KT-------
-----------------------------------------------G-KA-TLSVTHLAL-IGA------------------------GPA-PM-L---
E-YKTVTVNVVDHAKR---VRR--Q-R-----A--------PIGMDD----------------------------------------------------
>PC_05OY47
----------------------------------------------------------------------------MMFIKSLF----------VVATV-
----AL----SAMA-QTVT-------------IG-AP--AAGI----------KTCAG-CYLNVEIDRP-------------------------------
------------------------------NFQSS--S-QEVS--------------------VIIAMQSCNS--------GGCV------G--------
-A-EKSHGT-V------L-YA----GPYNPQY--ST---------------------TFD-----YKPPHQNF-TVE------VPTF--F-IT-------
-----------------------------------------------G-QA-VLSVTHFAL-VGA------------------------GLE-PF-L---
E-YKNVTVNIA----------------------------------------------------------------------------------------
>PC_06DGW6
-------------------------------------------------------------------------------MFAAP--------LIAALTL-
--ATTA----LAVP-GKAS-------------IG-SP--QMWD----------TIQAG-QNAHIRVEV--------------------------------
-----------------------EP------IPQN--I-DEVG--------------------IALGLQSCEVG---K-----------C-Q--L-----
-T-NDTLGT--I-----I-YK----GAFSPVYH--G--------------D----V-A------VSLPPHQNF-SIN---IP----AD-F-PK-------
------------------------------------------G----H--A-ILGLISLAT-VG------------------------ASNA-PL-Y---
S-TYNISVNIA----------------------------------------------------------------------------------------
>PC_04MIC9
-------------------------------------------------------------------------------MFAAP--------LIAALTL-
--ATTA----LAVP-GKAS-------------IG-SP--QMWD----------TIHAG-QNAHIRVEV--------------------------------
-----------------------EP------IPQN--I-DEVG--------------------IALGLQSCEVG---K-----------C-Q--L-----
-T-NDTLGT--I-----I-YK----GAFSPVYH--G--------------D----V-A------VSLPPHQNF-SIN---IP----AD-F-PK-------
------------------------------------------G----H--A-ILGLISLAT-VG------------------------ASNA-PL-Y---
S-TYNISVNIA----------------------------------------------------------------------------------------
>PC_04KVDU
-------------------------------------------------------------------------------MNFAT---TL----FSVFFF-
----IA----SVLS-QGVR-------------LS-SP--TDGQ----------TVSPG-QQIVVSVTRP-------------------------------
------------------------------PTLSS--S-EEVA--------------------VVLGLTTCSTST---------G----C-P--A-P---
---TDGLAH-V------L-YN----GPYSPAYP--D--------------P------NP-----AHLQPHQNF-TVA---IP-A---D-M-QQ-------
-----------------------------------------------G-KA-VLSVSHFAL-LGA------------------------ALI-PW-T---
Q-FANVTVDVQ----------------------------------------------------------------------------------------
>PC_07T5B1
-------------------------------------------------------------------------------MNFVA---AI----FSVFFF-
----IV----SVLC-QGVL-------------LS-SP--TDGQ----------SVFPG-QQIVVEVARP-------------------------------
------------------------------NSLSS--S-DEVA--------------------VVLGITSCSTSA---------G----C-R--S-P---
---ADGIAR-V------L-YN----GPYSPQYP--N--------------P------NP-----AHLQPHQNF-TVT---IP-S---D-M-QQ-------
-----------------------------------------------G-NA-ILSVSHFAL-LGA------------------------SLI-PW-T---
Q-FANVTVNVQ----------------------------------------------------------------------------------------
>PC_024BIX
-------------------------------------------------------------------------------MRPSF---P--IYLLSFWVQ-
----FL----TVLA-QRAN-------------IG-FP--HDGA----------NVTKG-SNFTVEVARP-------------------------------
------------------------------NTLSS--S-KEIA--------------------IVLALQSCP--S------S--P----CSA--------
-P-EDFLGR-L------L-YE----GPFNPQF--S-----------------D-----PA----DRLPPHQNF-SVQ------VPDN--M-QA-------
-----------------------------------------------G-RA-QLALVHFSL-IGA------------------------GPM-PF-M---
E-TYTVLVNVL----------------------------------------------------------------------------------------
>PC_04PAKK
-------------------------------------------------------------------------------MRPSF---P--IYLLSFWVQ-
----FL----TVLA-QRAN-------------IG-FP--HDGA----------NVTKG-SNFTVEVARP-------------------------------
------------------------------NTLSS--S-KEIA--------------------IVLALQSCP--S------S--P----CSA--------
-P-EDFLGR-L------L-YE----GPFNPQF--S-----------------D-----PA----DRLPPHQNF-SVQ------VPEN--M-QA-------
-----------------------------------------------G-RA-QLALVHFSL-IGA------------------------GPM-PF-M---
E-TYTVLVNVL----------------------------------------------------------------------------------------
>PC_06TIWJ
-------------------------------------------------------------------------------MKTFT---AVLSALS----L-
----AT----VAFA-QSAQ-------------IG-YP--TEGT----------SVTAG-STLNVDIIRP-------------------------------
------------------------------NTISS--S-EEVG--------------------IVLGLSSCN--Q--------RA----CFA--------
-P-NLTMGT-V------L-YN----GDFDPQF--G-----------------------------DENQPHQNF-TIE------IPSD--F-TK-------
-----------------------------------------------G-SA-QLNFAHFYL-LGA------------------------SLA-PS-L---
E-NSSVNITIV----------------------------------------------------------------------------------------
>PC_077MNJ
-------------------------------------------------------------------------------MRFFS---AL---FSLLAVA-
----TT----AVVA-QTAD-------------IG-AP--ADMT----------EVPAG-SSFTAMIQRP-------------------------------
------------------------------DTISS--S-TEIA--------------------VVIGLLTCLE-----------G----C-P--T-P---
---AQEMGT-I------L-YN----GGFDPQFT--T--------------T------PGT----GAFPPHQNF-TLT---VP-A---N-F-PK-------
-----------------------------------------------G-NA-QMGVAHFFL-LGV------------------------SFA-IL-A---
R-KRSG---------------------------------------------------------------------------------------------
>PC_07TR19
-------------------------------------------------------------------------------MQFFP---VLFSLLA---IT-
----TT----SVLA-QSAN-------------IG-AP--ADMT----------EVSAG-SNFTVMIDRP-------------------------------
------------------------------DTLTG--S-TEVA--------------------LVIALLSCA--S--------NP----CPG--------
-P-SEELGT-V------L-YD----GPFDPQF--T----------------TE----PGT----GSLPPHENF-TLT------IPST--F-TK-------
-----------------------------------------------G-QA-QLGVAHFFL-LGA------------------------SVA-PI-L---
E-TFNSTIVIT----------------------------------------------------------------------------------------
>PC_07TR1A
------------------------------------------------MEGFPLH-------------KLLLL-PPSSTMRLLS---ALFSLLA---IT-
----TT----SVIA-QSAN-------------IG-AP--ADMT----------QVSAG-SDFTVMIERP-------------------------------
------------------------------DSLTS--S-TEVA--------------------LVISLLNCP-----------SS----CPG--------
-P-SVSLGT-I------L-YN----GPFDPQF--SA---------------PE----PGT----DNLPPHENF-TLT------VPST--F-TK-------
-----------------------------------------------G-NA-QLGVVHVYL-LGL------------------------ALT-PE-L---
E-TFNTTIIVT----------------------------------------------------------------------------------------
>PC_086MGC
-------------------------------------------------------------------------------MQFFS---VLFSLLA---IT-
----TT----SVLA-QSAN-------------IG-AP--ADMT----------EVSAG-SNFTVMIDRP-------------------------------
------------------------------DTLTG--S-TEVA--------------------LVIALLSCA--S--------NP----CPG--------
-P-SEELGT-V------L-YD----GPFDPQF--T----------------TE----PGT----SSLPPHKNF-TLT------TPST--F-TK-------
-----------------------------------------------G-QA-QLGVAHFFL-LGA------------------------SVA-PI-L---
E-TFNSTIVIT----------------------------------------------------------------------------------------
>PC_05YED4
-----------------------------------------------------------------------------------------------LAAL-
----AS----LAAA-QSVV-------------IH-AP--APQS----------TFSPG-DKMVVDIERV-------------------------------
------------------------------NNLIL--S-TDVS--------------------IAIGLQSCADDA--TE--GNCS----G-D--G-T---
---DSQIGR-I------L-TF----GPYAPGSV--P----------------------------GTLGFAQNY-TVT---VP-A---D-F-PK-------
-----------------------------------------------G-DA-ALSVAHFFL-LGS-----------------------------------
---------------------------------------------------------------------------------------------------
>PC_03MI44
-------------------------------------------------------------------------------MRLAL----------VLASL-
----VA----AAFG-QSIE-------------IG-AP--SPGT----------TVSAG-SNITISVFKP-------------------------------
------------------------------NSLTG--S-TEVG--------------------LVLALNPCRN--------NTCY------A--------
-P-TEVLGN-V------L-YS----GAWQPDY--SQ---------------------P-A----GALPPHQNF-TVQ------VPEG--L-ES-------
-----------------------------------------------G-PA-VLSASHMVL-IGA------------------------GPA-PD-M---
E-CVNITVNVA----------------------------------------------------------------------------------------
>PC_00M3B7
-------------------------------------------------------------------------------MRSAL----------ILSSL-
----AA----LAYG-QSIQ-------------IG-AP--AAGE----------TITAG-SNITVSVFKP-------------------------------
------------------------------NSLTG--S-TEVS--------------------LILAINSCSD--------GGCQ------S--------
-P-SNVLGN-V------L-YM----GEWQPDY--SN---------------------T-S----SSLPPHQNF-TVQ------VPDS--L-QN-------
-----------------------------------------------G-TA-TLSASHLAL-IGA------------------------GPY-PD-L---
E-IVNTTVNVANANGT---VAN--M-T-----T--------SDA-------------------------------------------------------
>PC_04UW9A
-------------------------------------------------------------------------------MKYLT--------LFAALFTA
A-----------LA-QRAS-------------IG-DP--LNGA----------SVTAG-QELLIRVDI--------------------------------
-----------------------QP------STSN--V-NPAG--------------------IALGIQSCSASS--G-----------C-F--P-----
-T-EQVLGT--I-----L-FR----GPYNPQYS--T--------------D------A------SALPPHQNF-TIE---IP----AS-F-PK-------
------------------------------------------G----E--A-QIGLAALTI-IG------------------------VSEW-IA-F---
V-WDR----------------------------------------------------------------------------------------------
>PC_047DIZ
-------------------------------------------------------------------------------MKYLT----------LFAAL-
----FT----AALA-QRAS-------------IG-DP--LNGA----------SVTAG-QELLIRVDTQ-------------------------------
------------------------------PSTSN--V-NPVG--------------------IALGIQSCSASS---------G----C-F--P-A---
---EQVLGT-I------L-FR----GPYNPQYS--T--------------N------AP------ALPPHQNF-TVE---IP-A---S-F-PK-------
-----------------------------------------------G-EA-QIGLAALTI-VGA------------------------SGS-PL-Y---
G-TDNVRVTVV----------------------------------------------------------------------------------------
>PC_04FKFA
-------------------------------------------------------------------------------MKYLT----------LFAAL-
----FT----AALA-QRAS-------------IG-DP--LNGA----------SVTAG-QELLIRVDIQ-------------------------------
------------------------------PSTSN--V-NPAG--------------------IALGIQSCSASS---------G----C-F--P-T---
---EQVLGT-I------L-FR----GPYNPQYS--T--------------D------AS------ALPPHQNF-TIE---IP-A---S-F-PK-------
-----------------------------------------------G-EA-QIGLAALTI-VGA------------------------SGS-PL-Y---
G-TDNVTVMVV----------------------------------------------------------------------------------------
>PC_03I9CM
-------------------------------------------------------------------------------MKSF----FV---LASF----
----VA----ACFA-QGIQ-------------IG-AP--LPNS----------NITVG-SNFTVEVDRP-------------------------------
------------------------------ESLTG--S-EEVA--------------------IIIGINECPQT--AAG--CNDP----T-F--D-I---
---QNNIGI-V------L-YE----GPFNPQFD--N--------------S------TPP----DHKPPHQNF-TVT---AP-G---T-SG---------
-------------------------------------------------EW-YLSVSHLSI-VAA------------------------GNV--L-F---
E-IKNETLNLV----------------------------------------------------------------------------------------
>PC_017GAN
-------------------------------------------------------------------------------MKSF----LV---VASL----
----IA----ACFA-QGIQ-------------IG-AP--LPGS----------NIPAN-TNFTVEVDRP-------------------------------
------------------------------ESLTG--S-EEVA--------------------IIIAMTSCPDT----G--CDDP----T-F--N-V---
---ANDIGI-V------L-YE----GPYNPQFD--N--------------S------SPP----DHKPPYQNF-TFP---VP-R---N-FAD--------
------------------------------------------GS-----EV-MLSVTHLSI-VAA------------------------GSI--L-F---
E-IKNETLNVV----------------------------------------------------------------------------------------
>PC_06K19Q
-------------------------------------------------------------------------------MQSF----FV---LVCF----
----VA----ACLG-QSIN-------------IA-AP--LINS----------TVSAG-QNITVEIDRP-------------------------------
------------------------------RTLSA--S-EEVA--------------------LVLSMVSC----S-PS--CTDP----S-Y--D-P---
---SSSLGD-I------L-YN----GLFDPEDH--P--------------V------TPP----DHKPPYQNF-TVQ---VP-T---W-FTS--------
------------------------------------------GE-----KI-ALIATHFTL-VGA------------------------GPQ-PI-V---
E-VKFLPLEIV----------------------------------------------------------------------------------------
>PC_05NFGH
-------------------------------------------------------------------------------MQSF----FV---LVCF----
----VA----ACLG-QSIN-------------IA-AP--LINS----------TVSAG-QNITVEIDRP-VCIGIPVVR-CSGT----------------
-----------------------DSVLELQRTLSA--S-EEVA--------------------LVLSMVSC----S-PS--CTDP----S-Y--D-P---
---SSSLGD-I------L-YN----GLFDPEDH--P--------------V------TPP----DHKPPYQNF-TVQ---VP-T---S-FTS--------
------------------------------------------GE-----EI-ALIATHFTL-VGA------------------------GPQ-PI-V---
E-VKFLPLEIV----------------------------------------------------------------------------------------
>PC_04EH1Z
---------------------------------------------------------------------------------MK----SV----FTILAI-
----AG----GVLA-QGVQ-------------IT-FP--FEGL----------DLIAG-TPVNVQVTQL-------------------------------
------------------------------ETTSS--L-QNMG--------------------IAVAFQHCPQDP--------------C-S--S-V---
---SEAVGP-V------F-FV----GPHNPQFS--E---------------------PPS----PIGGPYQNV-TVT---IP-S---N-I-QK-------
-----------------------------------------------G-LA-IFSVPHAAL-VGA------------------------DAF-FF-T---
E-IANVTVNIV----------------------------------------------------------------------------------------
>PC_05LE8U
-------------------------------------------------------------------------------MKFFS----------IALAL-
----AG----VAFA-QNIQ-------------IA-FP--FEGM----------DVESG-STVTIQVVQ--------------------------------
-----------------------QF------GDAE--T-QNMG--------------------VAILLQHCE---------ED-P----C-E--D---VA
TS--DGLGP--V-----L-FV----GPFNPQNL--S--------------P----P-S------RLGGLYQNF-SVE---VF----E--G-LE-------
------------------------------------------G----L--A-VFSVPHAAL-IGA------------------------DAS-FF-T---
E-IANVTVNIV----------------------------------------------------------------------------------------
>PC_06F20V
-------------------------------------------------------------------------------MKSFL----------AAFAL-
----AG----YALA-QSIQ-------------IA-FP--FEGM----------DVEAG-STVTIQIVQ--------------------------------
-----------------------HG------GSSS--L-QNMG--------------------VAVTLQHCE---------SD-S----C-E--D---VA
SS--DGLGP--V-----L-FV----GPYNPENL--N--------------P----P-S------RFGGVYQNV-SVV---VD----PS-L-EE-------
------------------------------------------G----L--A-VFSVPHAAL-VGA------------------------DAS-FF-T---
E-IANVTINIV----------------------------------------------------------------------------------------
>PC_02JY7A
---------------------------------------------------------------------------------MK----SI----LALVAL-
----AS----AVLA-QRVS-------------VG-FP--APGQ----------NIPAG-SSINVQVQEG-------------------------------
------------------------------AAQSP--S-TEIG--------------------IAITLQHCQQNP--------------C-E--D-V---
---SQDLGT-V------F-YA----GSFQPQRF--N---------------------PPA----ASGAPYQNF-TVN---IP-Q---G-F-QK-------
-----------------------------------------------G-PA-VLSVPHSNL-IGA------------------------GPS-LS-T---
E-IATVSVNIV----------------------------------------------------------------------------------------
>PC_04RT2A
---------------------------------------------------------------------------------MK----TI----FAVVAL-
----AA----SAFA-QTVN-------------IG-FP--LPGQ----------NISAG-SSVNVQVEEG-------------------------------
------------------------------RQLDA--L-TEIG--------------------IAVTLQHCQQNP--------------C-E--D-V---
---SEDLGT-I------F-FA----GPFQPQNF--Q---------------------PPA----SSGEPYQNF-TVN---IP-S---S-F-AK-------
-----------------------------------------------G-PA-VFSVPHAAL-FGL------------------------GPE-FF-T---
Q-ISNVTVNIV----------------------------------------------------------------------------------------
>PC_03BDYW
---------------------------------------------------------------------------------MK----FV----FATLAF-
----AA----AALA-QRVA-------------IT-FP--NQGQ----------NIPAG-SSINVQVAEG-------------------------------
------------------------------DQLSS--V-KEIG--------------------IAVTLQHCQQNP--------------C-E--D-V---
---EDDLGT-I------F-YA----GPYQPQFF--T---------------------PPS----PPGAPYQNF-TIN---IA-S---S-F-PK-------
-----------------------------------------------G-PA-VFSVSHAQL-LGA------------------------GPF-LF-T---
E-IANLTVNIV----------------------------------------------------------------------------------------
>PC_05URXB
---------------------------------------------------------------------------------MK----FI----FATLAF-
----AA----AALA-QRVV-------------IT-SP--SQGQ----------NIPAG-SSINVQVAEG-------------------------------
------------------------------DQLSS--V-KEIG--------------------IAVTLQHCQQNP--------------C-E--D-V---
---EDDLGT-I------F-YA----GPYQPQFF--N---------------------PPS----PPGAPYQNF-TVN---IA-S---S-F-PK-------
-----------------------------------------------G-PA-VFSVPHAQL-LGA------------------------GPF-LN-T---
E-IANLTVNIV----------------------------------------------------------------------------------------
>PC_03LUUU
---------------------------------------------------------------------------------MK----SI----FALVAL-
----AS----AVFA-QRVS-------------IG-FP--APGQ----------NIPAG-SSINVQVQEG-------------------------------
------------------------------AAQSP--S-TEIG--------------------IAVTLQHCQQNP--------------C-E--D-V---
---SQDLGT-V------F-YA----GAYQPQRF--D---------------------PPA----ASGAPYQNF-TVN---IP-Q---G-F-QK-------
-----------------------------------------------G-PA-VFSVPHSNL-IGA------------------------GPS-VS-T---
E-IATVSVNIV----------------------------------------------------------------------------------------
>PC_020GTI
-------------------------------------------------------------------------------MKIFF----------TVLAL-
----AA----CAFA-QNIE-------------IA-FP--TEGM----------DIEAG-STINVQVVE--------------------------------
-----------------------HS------GSSS--L-ANMG--------------------FAVTFQHCE---------ED-P----C-E--N---FE
V---AGLGG--I-----F-FV----GPFNPQDS--S--------------P----P--------QIGGVFQNV-SVT---ID----SE-T-EK-------
------------------------------------------G----L--A-IFNVPRAAL-IGA------------------------NAE-FF-T---
E-VANVTVNIV----------------------------------------------------------------------------------------
>PC_074N9H
---------------------------------------------------------------------------------MK----LL----LSSLAF-
----IS----TALA-QRVA-------------IT-YP--NLGQ----------NIPAG-SSINVQVAEG-------------------------------
------------------------------LQLSS--I-TEVG--------------------IAVTLQHCQQNP--------------C-E--D-V---
---SNDLGI-V------F-YS----GPYQNQEF--T---------------------PPS----APGWPYQNF-TVN---VP-S---G-F-QK-------
-----------------------------------------------G-PA-VFSVAHAQL-VGA------------------------GPE-FF-N---
E-IENVTVNII----------------------------------------------------------------------------------------
>PC_01KUNM
---------------------------------------------------------------------------------MMK----S---FFALAAL-
----AA----SAYA-QTVT-------------IA-AP--AAGA----------TVTAG-QSFVVDVAKP-------------------------------
------------------------------NTISG--S-EDVS--------------------VVIGLGSP-----------------------A-I---
---TTGLGR-I------L-FA----GPYTPTGH--P--------------D------APL----GTIEFYQNI-TVT---VP-T---N-V-AP-------
-----------------------------------------------G-EA-SLRVAHFVL-VGA------------------------DLS-PT-I---
D-SHNVTINVVGGSA------------------------------------------------------------------------------------
>PC_06AJXG
-------------------------------------------------------------------------------MK-------C---TLVLAAL-
----AS----LAAA-QSVV-------------IH-AP--APQS----------TFSPG-DECVVDVERV-VRPYPRFTVPCAVR----------------
-----------------------LTQTPLQNNLIL--S-NDVS--------------------VAIGLLSCANDS--T---EG-N----C-S--GD----
GT-DSQIGR--V-----L-FS----GPYAPKSV--P----------------------------GTLGFAQNY-TVT---VP----AD-F-PK-------
------------------------------------------G----S--A-ALSVAHFFL-LGS------------------------QTI-SA-SAHI
E-VRSEIINIE----------------------------------------------------------------------------------------
>PC_02JOM2
---------------------------------------------------------------------------------MTK----S---ILALIAL-
----AT----SAYA-QNAV-------------IA-SP--SAGS----------TLRKG-QSFTVEIARP-------------------------------
------------------------------EFPAP--S-KDVS--------------------VVIGLQTCVLTD--GS--NSTD----C-S--V-L---
---TQTFGF-L------L-YS----GDYTPTGH--P--------------D------APQ----GTFEDYQNF-TFT---VP-T---N-I-PT-------
-----------------------------------------------G-QA-QVKAAHLYL-TGA------------------------GFI-PV-L---
E-QFNVTVNVVN---------------------------------------------------------------------------------------
>PC_056WAK
-----------------------------------------------------------------------------MMMI-------K---SLALAAF-
----XA----STYA-QSVT-------------IA-AP--AAGA----------TPDRR-SDLHSRRCPA-------------------------------
---------------------------------------------------------------LVIGLTSCAFG-------NG-S----C-A--QI----
DP-QQDFGN--I-----L-FA----GPYTPTHH--P-------------------G-SPP----QTIEFYQNF-TLT---VP----AN-F-AV-------
------------------------------------------G----S--A-LVNVAHLAL-VGA------------------------GAA-PT-LDFS
D-ITVDVVAA-----------------------------------------------------------------------------------------
>PC_0587VD
-------------------------------------------------------------------------------MMMMK----S---MLALAAL-
----AT----SVYA-QSVT-------------IA-AP--AAGT----------TFRAG-QHFTVDIAEA-------------------------------
------------------------------GTREP--S-QDVS--------------------VIVALTSCAYGT--GS----CD----Q-F--D-P---
---TEMFGT-I------L-YA----GPYTPSHH--A--------------G------TPA----GDVEYYQNL-TLK---VP-N---N-F-TP-------
-----------------------------------------------G-AA-YVNIAHLAL-TGA------------------------GNI-PI-L---
D-FENIIVTVKA---------------------------------------------------------------------------------------
>PC_08I50F
-------------------------------------------------------------------------------MKTF--S-IRAALA-------
-----T----SALS-QSIN-------------IL-QP--RSGL----------SITAG-APFMLEIQQE-NY----------------------------
--------------------------------IQP--I-------------------------QQGT---------------------------------
IN-VRAGGAL-------L-YS----GPFNPMSHS------T---------AP------------EKGMYQD-F-YIN---MA-AL------PA-------
------------------------------------------GL-------AVLDVQHDFQ-IVSASG----------------------PQ-HA-H---
N-NASMLVIVR----------------------------------------------------------------------------------------
>PC_08I50C
-------------------------------------------------------------------------------MNTL--F-ILAAIA-------
-----T----SAFA-QGIN-------------VL-QP--VAGA----------SIASG-APFVMEIQQE-PL----------------------------
--------------------------------QQG--T-------------------------VTIGALSCSE--------VDCN---------S-----
PS-SWGTGSL-------L-FS----GPFNPRFDP------S---------AP------------QKGMFED-L-FLT---MA-QL------PS-------
------------------------------------------GP-------AVINVQHDFF-IVSWLT----------------------LT-CN-----
---------------------------------------------------------------------------------------------------
>PC_08I50D
-------------------------------------------------------------------------------MKII--L-AFASLL-------
-----V----CVLA-QDIS-------------IE-QP--TADS----------DVVVG-LDFTVKGFAD-SI----------------------------
--------------------------------ERQ--T-------------------------VKIGALSCSE--------FDCS---------N-----
PA-TWGDGAV-------L-YD----GPFEPHFDE------S---------SR------------EKARFET-F-NLM---MP-NI------PS-------
------------------------------------------GP-------AAILVRHEFQ-YVGASE----------------------PQ-RE-T---
N-NATVRVDIKKRRDD---N-------------------------------------------------------------------------------
>PC_04D9V0
-------------------------------------------------------------------------------MKTFT---KS---LLLPVAL-
----CA----SAYA-QSIE-------------IN-YP--GNTT----------TQTLG-QTIDLELDFP-------------------------------
------------------------------NQLTS--V-QHIS--------------------VVIALLGCA-ST-------GCS----NLT--A-E---
---TAGLGS-I------M-YA----GNYTPQSH--E--------------P--------------YKPPYQNF-TLA---LP-N---G-T-QA-------
-----------------------------------------------G-SS-ILNVAHLFL-LGA------------------------SET-PV-L---
E-FKNVTINTQKAPSA---ALS--QGS-----G--------STRNLQIE----------SMNSVLAG---GCMLLMLSYLATAL---------------
>PC_04F249
-------------------------------------------------------------------------------MNFR--L-FCLTAL----AS-
----LL----ATTQ-AELL-------------IN-SP--APNS----------LVEHE-GTIQVVVPFA-STQ---------------------------
-------------------------------AMKQ--S-QEIL--------------------LVIGLVPC-------------C---------Q-----
DP-SSNLGET-------I-FT----GTYTPQGFI------D---------GN------------PLTTYQN-F-TLI---VP-PN---L--G--------
------------------------------------------GG-------VGIQVMRVAL-GDSPPLLVPD------------------------V---
D-FASVQVNAFA---------------------------------------------------------------------------------------
>PC_04HM4H
-------------------------------------------------------------------------------MKFF--A-VLSALV----AS-
----AA----AMVI-VPRA--TNPGNASIT--IF-QPK-LLQK----------IGSPG-DTFGISLGEL-NSG---------------------------
------------------------------DIGFE--S-TELS--------------------LVVGINPCGD--------DDVCG--------D-----
NP-AGFFGDV-------L-YQ--GTL---------------------------------------ETSDQF-I-NAT---IP-EG---F--LD-------
------------------------------------------GR-------ASLNVFHAAL-TQTQNGP---------------------LQ-VF-T---
E-IKQVTVVVSP---------------------------------------------------------------------------------------
>PC_084PKY
-----------------------------------------------------------------------MY-STSSAMKFF--A-VLSALV----AS-
----AA----AMVI-VPRA--TNPGNASIT--IF-QPT-LLQK----------IGSPG-DTFGISLGEL-NSG---------------------------
------------------------------DIGFE--S-TELS--------------------LVVGINPCGD--------DDVCG--------D-----
NP-AGFFGDV-------L-YQ--GTL---------------------------------------ETSDQF-I-NAT---IP-EG---F--LD-------
------------------------------------------GR-------ASLNVFHVAL-TQTQNGP---------------------LQ-VF-T---
E-IKQVTVVVSP---------------------------------------------------------------------------------------
>PC_029VR9
-------------------------------------------------------------------------------MKSF--A-ILFAFV----AS-
----AA----AIAI-APRSAALRPSNDSIT--IL-QPT-YLQN----------IGAPG-DTFSVLLSQE-D-L---------------------------
------------------------------VNGFE--S-TELS--------------------VVLGINPCGD--------DDVCG--------D-----
NP-AGFFGDV-------L-YN--GNL---------------------------------------DGSDML-I-YAK---VP-EG---F--LD-------
------------------------------------------GR-------ASLNLFHAAL-QQPPNDP---------------------LQ-VF-T---
E-VKQITVIVSPAT-------------------------------------------------------------------------------------
>PC_04XMGF
-----------------------------------------------------------------------MF-VSLKAI-------ISTTIATL--AV-
----IG----VVSG-QNIT-------------IV-SP--QSGQ----------VIRAG-DVLTVELAQQ-S-----------------------------
-------------------------------TTSS--V-QNIA--------------------FSTGFSSRPT---------------------D-----
TI---SLGRP-------L---------GGTQFLT------T------------------------RG--NITF-QIN---VP-KAS-EF--ID-------
------------------------------------------GI-SNV-P-YEFKVAHYYF-LGATSTP----------------TINIASV-P------
-------VNVQLPTKT---NQA--CGI-----SRPH-TY-F---------YI--------F----------YILLFFIYSS-NINKEYPINSIA-----
>PC_05D1U0
--------------MS----YY-VYWASL---LRRPAKRMAIYTL--LSGPVSPH-------------RLCSH-PFAMTLIFGT-------LFISLLL--
----AV----TVHA-QSSF-------------IG-YP--VGGS----------KVTSG-KKFTVQVVRP-------------------------------
------------------------------NSIEG--S-TEVG--------------------LAIALLSCP--D------PAFP----CAP--------
-P-SAQLGS-I------L-YT----GPFNPQL--H-----------------E-----------F-GRFYENF-TVT------VPGG--M-AK-------
-----------------------------------------------G-TA-QLSTSRFHL-IGA------------------------GPS-PI-L---
E-FNNLTLTVV----------------------------------------------------------------------------------------
>PC_05IOQP
-----------------------------------------------------------------------------MKTCFI--S-LLTALA-----L-
----SL----SATA-QSIQ-------------FL-QP--ADGV----------TLTPG-QNFSIQIGQP-ME----------------------------
--------------------------------LSG--F-ANAA--------------------VTFGYLACQT--------GSDVA-SQCPNVAA-----
VP-DQGVGEV-------L-ET----FVFQPQLSQ------I----------P------------WIPPNQN-F-TIE---FP-SY------AT-------
------------------------------------------GK-------GVLSATLFYF-GSAGL------------------------A-PM-F---
T-VANITVNAA----------------------------------------------------------------------------------------
>PC_060EG9
-----------------------------------------------------------------------------MKSAFV--G-ILTAVA-----L-
----CL----SAKG-QSIQ-------------FL-QP--ADGA----------SLAPG-HNFSIQIGQP-LE----------------------------
--------------------------------LSG--F-ENAA--------------------ISFGYAACSQ--------SVSDGTSVCPNV-A-----
AP-NQGVGAM-------L-ET----FVFQPQLSH------V----------P------------GTPPNQN-F-SIE---LP-SY------AT-------
------------------------------------------SK-------GVLSATLFYF-GTAAL------------------------A-PM-F---
T-LANITILAA----------------------------------------------------------------------------------------
>PC_05JEHK
--------------------------------------------------------------------------------MVSF-KSLAAATL----AA-
----AP----TAMG-Y------------IT-GFT-AP-----A----------TGTAG-SNVTATLQTA-SY----------------------------
--------------------------------SQN--W-DDFG--------------------IVWGLSTPEYA--------C-----------------
---DTCVGT------------QIGFTTLTGKE---------------------------------GLTYPYTF-TES---VT-IPA-GT-----------
---------------------------------------------SAG-D-YILNAAIPHL-VGASG------------------------T-TG-F---
S-YYTANITIS----------------------------------------------------------------------------------------
>PC_040U2C
--------------------------------------------------------------------------------MVSF-KSLAAATL----AA-
----AP----TAMG-Y------------IN-GFT-AP-----A----------TASAG-SNISATLQTQ-SY----------------------------
--------------------------------SQN--W-KDFS--------------------IIWGISTPEYA--------C-----------------
---DGCVGT------------QIGYTPLTGQE---------------------------------GVKYPYTF-TEA---VT-IPV-GT-----------
---------------------------------------------AAG-D-YILNAAIPYL-VGASG------------------------V-TD-F---
S-FYTSNITIS----------------------------------------------------------------------------------------
>PC_019QLP
--------------------------------------------------------------------------------MVSY-KSLAAAAL----AV-
----AP----TAMG-Y------------IT-GLT-AP-----D----------TASAG-SNVSVTLQTA-SY----------------------------
--------------------------------SQN--W-DDFS--------------------IIWGLATPEYP--------C-----------------
---DTCVGT------------QIGYTALTGKE---------------------------------GLTYPYTF-TEG---VT-IPT-GT-----------
---------------------------------------------SSG-D-YILTAAIPYL-VGASG------------------------T-TG-F---
S-YYTSNITIA----------------------------------------------------------------------------------------
>PC_03GN7I
--------------------------------------------------------------------------------MVSF-KSLAAATL----VA-
----AP----TAMG-Y------------IT-GIT-AP-----A----------TGTAG-SNITVTLQTA-DY----------------------------
--------------------------------PQN--W-DDFG--------------------IVWGISTPVYS--------C-----------------
---GTCVGT------------EIGFTTLTGKE---------------------------------GLTYPYTF-TED---VT-IPA-GT-----------
---------------------------------------------AAG-D-YFLRAAIPFL-VGASG------------------------S-TD-F---
N-YYSANITIS----------------------------------------------------------------------------------------
>PC_00HPIM
--------------------------------------------------------------------------------MKIF-SSF-SIISAFLVVL-
----SA----SVSA-K------------VY-HVS-VP-----E----------KASPG-KIIIATLSSS-SY----------------------------
--------------------------------IQN--W-DDFGVSSLVCLLVNRSISVKCKKKVIWGLVHEGQ---------E-----------------
-C-DGCVGQ------------EIGYQNLYKDPS-----------------YS--------------TQPG-NV-SFQ---VT-IP--DT-----------
---------------------------------------------TMG-S-YTFVAAVPHL-VGASG------------------------E-TG-I---
D-YFTQAIELVSSA-------------------------------------------------------------------------------------
>PC_06FB81
--------------------------------------------------------------------------------MKIF-SSF-SIISAFVVVL-
----SA----SVSA-K------------VY-HVS-VP-----E----------KASPG-KIIIATLSSS-SY----------------------------
--------------------------------IQN--W-DDFGVSSLVCLLVNRSINDKCKKKVIWGLVHEGQ---------E-----------------
-C-DGCVGQ------------EIGYQNLYKDPS-----------------YS--------------TQPG-NV-SFQ---VT-IP--DT-----------
---------------------------------------------TMG-P-YTFVAAVPHL-VGASG------------------------E-TG-I---
N-YFTQAIELVSSA-------------------------------------------------------------------------------------
>PC_02DO9Q
--------------------------------------------------------------------------------MKIF-SSF-SIISAFLVVL-
----SA----SVSA-K------------VY-HVS-VP-----E----------KASPG-MIIIATLSSS-SY----------------------------
--------------------------------IQN--W-DEFGVSSLVCLLVNRSISVKCKKKVIWGLVHEGQ---------E-----------------
-C-DGCVGQ------------EIGYQNLYKDPS-----------------YS--------------TQPG-NV-SFQ---VT-IP--DT-----------
---------------------------------------------TMG-S-YTFVAAIPHL-VGASG------------------------E-TG-I---
N-YFTQAIELVSSA-------------------------------------------------------------------------------------
>PC_01R9Z0
--------------------------------------------------------------------------------MKIF-SSF-SIISAFLVVL-
----SA----SVSA-K------------VY-HVS-VP-----E----------KASPG-KIIIATLSSS-SY----------------------------
--------------------------------IQN--W-DDFGVSSLVCLLVNRSVSVECKKKVIWGLVHEGQ---------E-----------------
-C-DGCVGQ------------EIGYQNLYKDPS-----------------YS--------------RQPG-NV-SFQ---VT-IP--DT-----------
---------------------------------------------TMG-S-YTFVAAVPHL-VGASG------------------------E-TG-I---
N-YFTQAIELVSSA-------------------------------------------------------------------------------------
>PC_03GX32
--------------------------------------------------------------------------------MKIF-SSF-SIISAFLVVL-
----SA----SVSA-K------------VY-HLS-VP-----E----------KASPG-MIIIATLSSS-SY----------------------------
--------------------------------IQN--W-DEFGVSSLVCLLVNRSISVKCKKKVIWGLVHEGQ---------E-----------------
-C-DGCVGQ------------EIGYQNLYKDPS-----------------YS--------------TQPG-NV-SFQ---VT-IP--DT-----------
---------------------------------------------TMG-S-YTFVAAVPHL-VGASG------------------------E-TG-I---
N-YFTQAIELVSSA-------------------------------------------------------------------------------------
>PC_069E21
--------------------------------------------------------------------------------MKIF-STL-RIISTFLVVL-
----SA----SVSA-K------------VY-HVS-VP-----D----------KASPG-EIITAILSSS-SY----------------------------
--------------------------------IQN--W-DDFG--------------------VIWGLVREGQ---------E-----------------
-C-DGCIGQ------------EIGYQNLYKDPS-----------------YP--------------TQPG-NV-SLQ---VT-IP--NI-----------
---------------------------------------------TTG-S-YTFVAAVPHL-VGASG------------------------E-TG-I---
N-YFTQAIELVSSAKI---RV------------------------------------------------------------------------------
>PC_04G5K6
--------------------------------------------------------------------------------MKIF-SSF-SIISAFLVVL-
----SA----SVSA-K------------VY-HVS-VP-----E----------KASPG-KIIIATLSSS-SY----------------------------
--------------------------------IQN--W-DDFG--------------------VIWGLVHEGK---------E-----------------
-C-DGCVGQ------------EIGYQNLYKDPS-----------------YS--------------TQPG-NV-SFQ---VT-IP--DT-----------
---------------------------------------------TMG-S-YTFVAAVPHL-VGASG------------------------E-TG-I---
N-YFTQAIELVSSA-------------------------------------------------------------------------------------
>PC_00KS69
--------------------------------------------------------------------------------MKIF-SSF-SIISAFLVVL-
----SA----SVSA-K------------VY-HVS-VP-----E----------KASPG-MIIIATLSSS-SY----------------------------
--------------------------------IQN--W-DEFG--------------------VIWGLVHEGQ---------E-----------------
-C-DGCVGQ------------EIGYQNLYKDPS-----------------YS--------------TQPG-NV-SFQ---VT-IP--DT-----------
---------------------------------------------TMG-S-YTFVAAVPHL-VGASG------------------------E-TG-I---
N-YFTQAIELVSSA-------------------------------------------------------------------------------------
>PC_02HSW9
--------------------------------------------------------------------------------MKMF-IPF-SAI-FTLIVL-
----SA----SVSA-K------------IY-HVS-VP-----D----------QASPG-ETITATLSSA-SF----------------------------
--------------------------------IEN--W-DDFG--------------------VIWGLIRETQ---------G-----------------
-C-DGCVGQ------------EIGYQNLYKDPS-----------------YP--------------TQLG-NV-SFQ---VT-IP--DT-----------
---------------------------------------------TTG-S-YTFVAAVPHL-VGISG------------------------E-TG-I---
N-YFTQAIELVCKQ-------------------------------------------------------------------------------------
>PC_01BRUE
--------------------------------------------------------------------------------MKMF-IPF-SAI-FTLIVL-
----SA----SVSA-K------------IY-HVS-VP-----D----------QASPG-ETITATLSSA-SF----------------------------
--------------------------------IEN--W-DDFG--------------------VIWGLVREGQ---------G-----------------
-C-DGCVGQ------------EIGYQNLYKDPS-----------------YP--------------TQLG-NV-SFQ---VT-IP--DT-----------
---------------------------------------------TTG-S-YTFVAAVPHL-VGISG------------------------E-TG-I---
N-YLTQAIELVYKQ-------------------------------------------------------------------------------------
>PC_044CUR
--------------------------------------------------------------------------------MKMF-IPF-SAI-FTLIVL-
----SA----SVSA-K------------IY-HVS-VP-----D----------QASPG-ETITATLSSA-SF----------------------------
--------------------------------IEN--W-DDFG--------------------VIWGLVREGQ---------G-----------------
-C-DGCVGQ------------EIGYQNLYKDPS-----------------YP--------------TQLG-NV-SFQ---VT-IP--DT-----------
---------------------------------------------TTG-S-YTFVAAVPHL-VGISG------------------------D-TG-I---
N-YFTQAIELVCNQ-------------------------------------------------------------------------------------
>PC_034XSK
--------------------------------------------------------------------------------MKMF-IPF-SAI-FTLIVL-
----SA----SVSA-K------------IY-HVS-VP-----D----------QASPG-ETITATLSSA-SF----------------------------
--------------------------------IEN--W-DDFG--------------------VIWGLIREAQ---------G-----------------
-C-DGCVGQ------------EIGYQNLYKDPS-----------------YP--------------TQLG-NV-SFQ---VT-IP--DT-----------
---------------------------------------------TTG-S-YTFVAAVPHL-VGISG------------------------E-TG-I---
N-YFTQAIELVCKQ-------------------------------------------------------------------------------------
>PC_06DJOK
----------------------------------------------------------------------------MQFLSSIF-I----AFTVLLSSI-
----LP----LASA-K------------IY-HIS-LP-----E----------QALPG-ENITVTVSSS-SY----------------------------
--------------------------------IQN--W-DDFG--------------------IIWGLVGENH---------G-----------------
-C-EGCVGQ------------EIGYENLYGNN-----------------------------------TLG-NS-TYS---VQ-LP--NT-----------
---------------------------------------------TTR-A-YTFVAAVPYL-VGASG------------------------E-TG-I---
H-YFNQSINLISNAKV---RV------------------------------------------------------------------------------
>PC_05GM32
----------------------------------------------------------------------------MKFILTFF-F----IISLFLITQ-
----IQ----ISNA-K------------VY-NIE-LP-----K----------QIIIG-SNINIIVSSS-SY----------------------------
--------------------------------IQN--W-NDFG--------------------IIWGILNENH---------E-----------------
-C-NGCIGQ------------EIGYENLYDNN-----------------------------------FIG-NL-TYS---IK-IP--NL-----------
---------------------------------------------NNG-S-YTFIAAVPYL-VGISG------------------------E-TG-I---
N-YFNQSINLISDAKM---RI------------------------------------------------------------------------------
>PC_0605FS
--------------------------------------------------------------------------------MLVL-ALL-TL-----LSC-
----LN----PIFG-K------------IA-SIS-AP-----S----------IIPAG-KNFTVVIHTT-SY----------------------------
--------------------------------IQN--W-DDFG--------------------IIFGLKSPNLT--------S-----------------
-D-PIAVGD------------EIGYSNLYGVE-----------------------------------KLP-NV-TVS---VS-CP--IW-----------
---------------------------------------------ASG-K-YTLVGAVPYL-VGASG------------------------E-TG-I---
Q-YFNQSISVTPTPAK-----------------------------------------------------------------------------------
>PC_00ADX9
--------------------------------------------------------------------------------MKLP-------VITALVAF-
----AS----VAFA-K--------------------------------------AIPG-ESITAQVSST-SY----------------------------
--------------------------------IQN--W-NDFG--------------------IIWGLVQQGH---------E-----------------
-C-EGCVGR------------EIGYQNLYNEPS-----------------YP--------------NQPG-NY-SFQ---VI-IP--QV-----------
---------------------------------------------DTG-S-YIFVAAVPHL-VGASG------------------------T-TG-F---
N-YFNQPIELVLNAKT---RV------------------------------------------------------------------------------
>PC_01OEB8
--------------------------------------------------------------------------------MKLS-------VITALVAF-
----AS----VAFA-K------------VN-QVS-VP-----S----------KAIPG-ESITAQVSST-SY----------------------------
--------------------------------IQN--W-DDFG--------------------IIWGLVQQGH---------E-----------------
-C-EGCVGR------------EIGYQNLYNEPS-----------------YP--------------NQPG-NY-SFQ---VT-IP--QV-----------
---------------------------------------------DTG-S-YIFVAAVPHL-VGASG------------------------T-TG-F---
N-YFNQPIELVLNAKT---RV------------------------------------------------------------------------------
>PC_06H5BP
----------------------------------------------------------------------------MKFSTASF-LSF-GAFAALSLFA-
-----S----SAEA-K------------IS-HIS-VP-----E----------QAIPG-QNITLTLTSQ-SY----------------------------
--------------------------------IQN--W-DDFG--------------------AILGLVRQGN---------E-----------------
-C-ETCLGQ------------EVGYINLYKND-----------------------------------TLG-NS-THD---VT-LP--ET-----------
---------------------------------------------DAG-Q-YTFVVAIPYL-VGASG------------------------V-TG-I---
N-YFNQSITLTSSAKM---RV------------------------------------------------------------------------------
>PC_03Q5Y2
--------------------------------------------------------------------------------MVSI-KSLAVATL----AA-
----VP----SVMA-K------------VS-SFK-AP-----A----------EAAAG-SNITVTFQTA-SY----------------------------
--------------------------------SQN--W-VDFG--------------------VAFSIQSPENA--------V-----------------
-Y-KNTIGL------------EFGFTALTGQE---------------------------------GLVYPYTF-DLD---AT-IPA-DI-----------
---------------------------------------------GPG-E-FILHAAIPYL-AGASG------------------------S-IG-W---
N-ILNSTITITAPVTA-----------------------------------------------------------------------------------
>PC_040902
---------------------------------------------------------------------------------MQF-STLLTLAA----AA-
----AA----PASA-F------------ID-KMVAVT-----K----------EMRPG-GTAKVTMHRS-VY----------------------------
--------------------------------IQN--F-DDFG--------------------IVWGLAPTSMT--------QAS---------------
-C-PGCVGR------------RIDYTNLW-ANN-----------------TV------------KVPETG-NF-DIP---VI-IPK-EI-----------
---------------------------------------------PRG-R-YLLVGGTSFL-VGASG------------------------F-SG-F---
N-YFNKTISIQ----------------------------------------------------------------------------------------
>PC_05E7TZ
-----------------------------------------------------------------------------------M-MQLLATAL----TF-
----AA----GAAA-Y------------IN-GMS-AP-----A----------TVKRG-EAFTAQLNSS-IY----------------------------
--------------------------------IQN--Y-NDFG--------------------VVWGLSRSNLN--------ASA---------------
-C-AGCVGR------------FLGYTNLFGNTP-----------------DV------------KVPSSG-TV-GVQ---VT-VPA-DQ-----------
---------------------------------------------LPG-E-YKLVAGASYL-VGASG------------------------V-TG-F---
N-YFNSTIQVTE---------------------------------------------------------------------------------------
>PC_00ES8S
---------------------------------------------------------------------------------MQL-LNTILALA----AA-
----AA----PAAA-Y------------ID-GLTSAP-----A----------TASAG-QTITATLHSS-IY----------------------------
--------------------------------IQN--F-DDYG--------------------VVWGLAPASIN--------QGN---------------
-C-GTCVGR------------RIGYTNVFGPQA-----------------GV------------TVPPNG-DF-DVS---VT-IPE-GT-----------
---------------------------------------------QAG-Q-YALVAGASYL-VGASG------------------------V-TG-F---
H-LYNKTITIA----------------------------------------------------------------------------------------
>PC_061XT6
-------------------------------------------------------------------------------------MQLLAMTL----TF-
----AS----GAAA-Y------------IN-SMS-AP-----A----------SVQRG-QAFTAQLNSS-IY----------------------------
--------------------------------VQN--Y-DDFG--------------------VVWGLAPPNLN--------TSA---------------
-C-VGCVGR------------RIGYTNLFGDKA-----------------DV------------QVPPSG-TV-GVQ---VT-VPA-DQ-----------
---------------------------------------------APG-E-YLLIAGASYL-VGASG------------------------V-TG-F---
N-YFNTTVQVCE---------------------------------------------------------------------------------------
>PC_0624EV
-------------------------------------------------------------------------------------MQLLATTL----TF-
----AS----GAAA-Y------------IN-SMS-AP-----A----------SVQRG-QAFTAQLNSS-IY----------------------------
--------------------------------VQN--Y-DDFG--------------------VVWGLAPPNLN--------TSA---------------
-C-VGCVGR------------RIGYTNLFGDKA-----------------DV------------QVPPSG-TV-GVQ---VT-VPA-DQ-----------
---------------------------------------------APG-E-YLLIAGASYL-VGASG------------------------V-TG-F---
N-YFNTTVQVCE---------------------------------------------------------------------------------------
>PC_07OCBI
-------------------------------------------------------------------------------------MQLLATAL----TF-
----AA----GAAA-Y------------IN-GMS-AP-----A----------TVKRG-EAFTAQLNSS-IY----------------------------
--------------------------------IQN--Y-NDFG--------------------VVWGLSRSNLN--------ASA---------------
-C-AGCVGR------------FLGYTNLFGNTP-----------------DV------------KVPSSG-TV-GVQ---VT-VPA-DQ-----------
---------------------------------------------LPG-E-YKLVAGASYL-VGASG------------------------V-TG-F---
N-YFNSTIQVTE---------------------------------------------------------------------------------------
>PC_07HIV9
-------------------------------------------------------------------------------------MQLLATTL----AF-
----AA----GAAA-Y------------IN-GMS-AP-----A----------SVQRG-QVFTAELNSS-IY----------------------------
--------------------------------IQN--N-DDFG--------------------VVWGLSPPNVN--------ASA---------------
-C-VGCVGR------------RIGYTNLFGDKA-----------------DV------------QVPPSG-TV-GVP---VT-VPA-DQ-----------
---------------------------------------------APG-Q-YILMAGASYL-VGASG------------------------V-TG-F---
K-YFNTTIQVTE---------------------------------------------------------------------------------------
>PC_005PNY
-------------------------------------------------------------------------------------MQLLATAL----SF-
----AA----GAAA-Y------------IN-GMS-AP-----A----------TVQRG-QAFTAELNSS-IY----------------------------
--------------------------------IQN--Y-NDFG--------------------VVWGLSSPNVD--------AGA---------------
-C-PGCVGR------------FIGYTNLFGNAA-----------------DV------------KVPPSG-TV-GVQ---IT-VPA-DQ-----------
---------------------------------------------SPG-Q-YKLVAGASYL-ASGV---------------------------TG-F---
N-YFNATIQVTE---------------------------------------------------------------------------------------
>PC_08JM6Y
-------------------------------------------------------------------------------------MQLLAMTL----TF-
----AS----GAAA-Y------------IN-SMS-AP-----A----------SVQRG-QAFTAQLNSS-IY----------------------------
--------------------------------VQN--Y-DDFG--------------------VVWGLAPPNLN--------TSA---------------
-C-VGCVGR------------RIGYTNLFGDKA-----------------DV------------QVPPSG-TV-GVQ---VT-VPA-DQ-----------
---------------------------------------------APG-E-YLLIAGASYL-VGVCE---------------------------------
---------------------------------------------------------------------------------------------------
>PC_08614Q
-------------------------------------------------------------------------------------MQLLATTL----TF-
----AS----GAAA-Y------------IN-SMS-AP-----A----------SVQRG-QAFTAQLNSS-IY----------------------------
--------------------------------VQN--Y-DDFG--------------------VVWGLAPPNLN--------TSA---------------
-C-VGCVGR------------RIGYTNLFGDKA-----------------DV------------QVPPSG-TV-GVQ---VT-VPA-DQ-----------
---------------------------------------------APG-E-YLLIAGASYL-VGVCE---------------------------------
---------------------------------------------------------------------------------------------------
>PC_04909E
--------------------------------------------------------------------------------MVSF-TSLLASTM----AA-
----LP----LASA-Y------------IT-GFT-AP-----A----------DVTAG-TSFNVTLATA-IY----------------------------
--------------------------------VQN--W-DDYS--------------------IIWGLAVPDYD--------C-----------------
---SNCIGT------------QIDYITLTGSE---------------------------------GTAYPYTF-TQG---LT-IPE-GI--F--------
---------------------------------------------DTG-D-YLLKAAIPHL-VGASG------------------------E-MS-F---
S-IYSANVTISS---------------------------------------------------------------------------------------
>PC_004BIB
--------------------------------------------------------------------------------MVSL-KTFVAATL---VAL-
-----P----SVSA-Y------------LV-GMT-AP-----S----------IAAAG-STITATFDVA-IY----------------------------
--------------------------------IQN--W-QDFS--------------------IIWGLSTIDPR--------SCP---------------
-D-TICLGT------------QITYNTIYPDN----------------------------------PDPG-NY-NID---VK-IPA-TQ-----------
---------------------------------------------AKG-N-YTLVAAVPYL-VGASG------------------------M-TD-I---
R-NFTSAITIT----------------------------------------------------------------------------------------
>PC_07HRI3
--------------------------------------------------------------------------------MLST-KSLAVTALAGL-LP-
----LA----SASP-M------------IS-SLH-TP-----A----------TVLAG-DNITATLNTS-IY----------------------------
--------------------------------IQN--W-EDFS--------------------IIWGLAPTQFG--------GQG---------S-----
DG-NIYVGT------------QIGYTPLYGTD---------------------------------TAKLN-SF-IVD---VT-IPE-SQ-----------
---------------------------------------------PAG-D-WLLVGAVPYL-VGASG------------------------S-TN-L---
R-AFNTTITVTTA--------------------------------------------------------------------------------------
>PC_04B24W
--------------------------------------------------------------------------------MLSI-KTLTATAVAGLLLP-
----LA----AASP-M------------IS-ALV-TP-----A----------TAVAG-ENITATLRTS-IY----------------------------
--------------------------------IQN--W-EDFG--------------------IVWGLTSPKVG--------GQG---------P-----
NG-EIYVGP------------QIAYTALYGND---------------------------------VNKLN-NF-TVE---LA-IPE-NQ-----------
---------------------------------------------PAG-D-WLLVAAVPYL-VGASG------------------------F-TA-V---
R-SFNSTINITN---------------------------------------------------------------------------------------
>PC_03AHK1
--------------------------------------------------------------------------------MPSI-KSLAVTALAGL-LP-
----LA----SASP-M------------IS-ALN-TP-----A----------TVVAG-ENFTATLNTS-IY----------------------------
--------------------------------IQN--W-EDFS--------------------IIWGLAPTQYG--------GQG---------S-----
DG-TIYVGT------------QIGYTPLYGTD---------------------------------TAKLN-SF-TVD---VT-MPE-NQ-----------
---------------------------------------------PAG-D-WLLVGAVPYL-VGASG------------------------S-TS-L---
R-SFNTTIKVTA---------------------------------------------------------------------------------------
>PC_027AU3
--------------------------------------------------------------------------------MVSI-KFLAATA---L-AG-
----LA----SASP-M------------IS-SLS-TP-----S----------TVAAG-QIITATLNTS-IY----------------------------
--------------------------------IQN--W-EDFS--------------------IIWGLAPPNVG--------GQG---------S-----
NG-EIYVGT------------QIGYTNLYGAN---------------------------------IEKLN-SF-TVD---VT-IPK-SQ-----------
---------------------------------------------PAG-N-WRLLAAVPYL-VGASG------------------------L-VD-L---
H-FFNTTIEVTA---------------------------------------------------------------------------------------
>PC_0673X9
--------------------------------------------------------------------------------MVSI-KSLAATA---L-AG-
----LA----SASP-M------------IS-SLS-TP-----S----------TVAAG-QIITATLNTS-IY----------------------------
--------------------------------IQN--W-EDFS--------------------IIWGLAPPNVG--------GQG---------S-----
NG-EIYVGT------------QIGYTNLYGAN---------------------------------IEKLN-SF-TVD---VT-IPE-SQ-----------
---------------------------------------------PAG-N-WRLLAAVPYL-VGASG------------------------L-VD-L---
H-FFNTTIEVTA---------------------------------------------------------------------------------------
>PC_0586DX
--------------------------------------------------------------------------------MVST-KSLVAAS---L-AG-
----LA----SASP-M------------IS-SLS-TP-----S----------TAVAG-QVITATLNTS-IY----------------------------
--------------------------------IQN--W-EDFS--------------------IIWGMAPPNVG--------GQG---------A-----
NG-EIYVGT------------QIGYTNLYGTN---------------------------------IEKLN-SF-TVD---LT-IPK-NQ-----------
---------------------------------------------PAG-N-WRLLAAVPYL-VGASG------------------------S-VD-L---
H-FFNTTIEVTA---------------------------------------------------------------------------------------
>PC_05H5EK
--------------------------------------------------------------------------------MVSV-KSLL-ATA---FAA-
----LP----LSSA-Y------------IT-NIA-TP-----A----------SAKAG-DTVPVTLTAA-IY----------------------------
--------------------------------IQN--W-DDFG--------------------IVWGVKP-DSW--------DCG---------------
-R-DVCVGR------------RISYTSLYPNN---------------------------------QPKPG-QF-TID---LT-IPD-DL-----------
---------------------------------------------QPG-D-YNIVAAIPYL-VGASG------------------------L-TQ-I---
Q-GHSANITIEA---------------------------------------------------------------------------------------
>PC_00YN1S
--------------------------------------------------------------------------------MVSI-KSLLATAA---AAA-
----LP----MSSA-Y------------IT-GMT-AP-----A----------SAKAG-DKISATLTAA-IY----------------------------
--------------------------------IQN--W-EDYG--------------------IVWGLAD-ARM--------NCG---------------
-D-IVCVGR------------RFDYTPLFPDH---------------------------------VPQPG-DF-SID---LT-IPS-DY-----------
---------------------------------------------DAG-D-YHLVAAVPYL-VGASG------------------------E-TL-V---
Q-GHSANITITA---------------------------------------------------------------------------------------
>PC_05HSST
--------------------------------------------------------------------------------MVS--IKTLAGAA---LAA-
----AL----PASA-Y------------VN-GIS-GP-----E----------TAAAG-SSIDATVTTS-IY----------------------------
--------------------------------VQN--W-VDYS--------------------IIWGLAP-ATY--------NCA---------------
-E-YKCIGQ------------QIGYSAAYPDQ---------------------------------LPL-G-NF-SVA---LA-IPE--V-----------
---------------------------------------------SAG-D-YQLFAAVPYL-VGASG------------------------T-VD-V---
E-TFYYNITITA---------------------------------------------------------------------------------------
>PC_05K3TH
--------------------------------------------------------------------------------MVSF-KSLTAATL----AA-
----AP----TVMG-Y------------IS-AFT-VP-----P----------TATVG-GTINATMRTA-IY----------------------------
--------------------------------SQN--W-EDFS--------------------IIWGLAAPQYS--------C-----------------
---DTCVGT------------KVGYTALTGQE---------------------------------GQAYPYTF-TEL---VT-VPD-GT-----------
---------------------------------------------AAG-E-YILTAAIPRL-IGASG------------------------T-TG-F---
S-YYRSNITIS----------------------------------------------------------------------------------------
>PC_030K3P
-------------------------------------------------------------------------------MLAIT-YV------LAILAL-
----VA----PALG-R------------VY-NMT-AP-----A----------TGTQG-TNITAVLYSE-SY----------------------------
--------------------------------IQN--W-DDFG--------------------VIWGLENPEH---------T-----------------
-C-GTCVGN------------ELSYNNLYGTP-----------------------------------YTH-NS-SFS---VP-IP--DG-----------
---------------------------------------------FNG-T-WYLVAAMPYL-VGASG------------------------E-TG-I---
R-YFNTSIVVS----------------------------------------------------------------------------------------
>PC_00WV4I
---------------------------------------------------------MFQP-----------R-STTSILITIF-FA--------LTAL-
----LP----LTSA-R------------IA-NIT-VP-----S----------TLRAG-GNFTATVYTE-DY----------------------------
--------------------------------IQN--W-TDFG--------------------IIWGIKRPSLA--------S-----------------
-C-RECLGD------------MLSYNDLFSDKG-----------------FP--------------QLDG-KA-TFQ---VP-LSK-DW-----------
---------------------------------------------GEG-R-WILVAAAPYL-VGASA------------------------E-TQ-I---
R-YFTQNITVTDE--------------------------------------------------------------------------------------
>PC_04910H
---------------------------------------------------------------------------------MLF-NKL--AFVFTALAA-
----IP----IAMG-R------------VY-NMS-AP-----T----------TLQVG-KEFTAVLYTE-GY----------------------------
--------------------------------ITN--W-EEFG--------------------VVWGLKNKAF---------D-----------------
-C-TGCEGS------------VIGYDSLYKS-------------------IP--------------GNDG-NA-TYS---VT-VP--NE-----------
---------------------------------------------FSG-D-FDLVAGITYL-TGASG------------------------E-LS-V---
V-FFSQPVTVE----------------------------------------------------------------------------------------
>PC_03CXKD
---------------------------------------------------------------------------------MLF-NKL--AFVFTALIA-
----IP----IAMG-R------------VY-NMS-AP-----T----------TLQVG-KEFTAVLYTE-GY----------------------------
--------------------------------ITN--W-EEFG--------------------VVWGLKNKAF---------D-----------------
-C-TMCEGS------------VIGYDSLYKS-------------------TP--------------GNDG-NA-TYS---VT-VP--NE-----------
---------------------------------------------FSG-D-FDLVAGITYL-TGASG------------------------E-LS-V---
V-FFSQPVTVE----------------------------------------------------------------------------------------
>PC_00PKNT
--------------------------------------------------------------------------------MFSF-KTLTGALA--SFAT-
----LQ----GVSA-Y------------LD-GFT-VP-----S----------TAFAG-RTISVQSQAS-IY----------------------------
--------------------------------IQQ--E-FEYG--------------------IVWGLYGHFAP--------C-----------------
---DTCVGT------------PIQYTNIYGEA---------------------------------SYADG-QA-TTQ---VT-IPA-DT-----------
---------------------------------------------TAG-N-YEFVAAIPAL-AGVSG------------------------E-MS-T---
R-YFRYNITISSA--------------------------------------------------------------------------------------
>PC_05MSUC
-----------------------MWWAGE---------KACTWVL--EPD---DERLVECIRPQQT--APPGL-TSSSIMKTLF----------VLASL-
----AL----SALA-QQAL-------------II-SP--TNGS----------TITAG-STLVVDVHQ--------------------------------
-----------------------DE------SATD--D-VQVA--------------------VVLGLAPCL---------TG-P----C-G--T-----
PG-EPGVGT--I-----L-FK----GEFNPQRD--P--------------S----A-P------EKG-LHQTF-TVQ---VP----QF-S-DQ-------
------------------------------------------G----D--N-ILSLTHLQM-VGA------------------------VKE-AS-L---
Q-TNGIVVNVA----------------------------------------------------------------------------------------
>PC_05MVE8
MIGLRGSRSYSLTLGVPTAVADGYFWHHDVMLNTAV------H-T-QSPQT--F---PVVL--------STST-LYIITMKFL--A-VLSALA----AS-
----AA----ATVI-VPRA--TNPGNASIT--IF-SPT-NLQN----------IGAPG-DTFGISIGEL-NDG---------------------------
------------------------------HIGFQ--E-TQLS--------------------LVLGINPCGD--------DDVCG--------D-----
NP-AGFFGDV-------L-YQ--GIL---------------------------------------ETSDMF-I-NAT---IP-EG---F--LD-------
------------------------------------------GR-------ASLNLFHAAL-TQTQNGP---------------------LE-VF-T---
E-IKQVTVVVSPA--------------------------------------------------------------------------------------
>PC_05SAQI
--------------------------------------------------------------------------------MYKT--------ILSLGLI-
----AS----TTLA-QSVS-------------IG-LP--TAGA----------QLYTS-TNATFQIQRP-------------------------------
------------------------------DSLTG--S-EEIA--------------------VVIGINKCG--S-------GAT----CSS--------
-P-EESMGTV-------L-YN----GPFDPQF--H-----------------E-----------TYLPPYQNF-TLE------IPEG--V-AA-------
-----------------------------------------------E-NG-IVTVAHFSL-VGA------------------------STY-PL-V---
E-YHNQTVTIAESD-------------------------------------------------------------------------------------
>PC_07K8AY
--------------------------------------------------------------------------------MYK----SI----LSLSLI-
----AS----TALA-QSVF-------------IG-LP--AAGA----------QLYTS-TNATFQIQRP-------------------------------
------------------------------DSLTG--S-QEIA--------------------VVIGINKCGSGA---------T----C-S--S-P---
---EDSMGT-V------L-YN----GPFDPRFH--E--------------T------Y--------LPPYQNF-TLE---IP-E---GAA--T-------
-----------------------------------------------D-NG-IVTVAHFSL-VGL------------------------LDF-GL-S---
F-SLFYAISKGLGSHE---ANI--KME-----N--------E------V----------ALNKALYA---FN----ILYVSDLVS--------------
>PC_0636C1
---------------------------------------------------------------------MGTN-DPISTKMYKS--------VLSLGLI-
----AS----TALA-QSVS-------------IG-LP--AAGA----------QLSTG-TPTTFQIQRP-------------------------------
------------------------------DTLTG--S-QEIA--------------------VVIGISKCN--S-------GGR----CAS--------
-P-DESMGTV-------L-YN----GPFNPQF--H-----------------E-----------TALPPYQNF-TLE------IPES--A-AT-------
-----------------------------------------------D-NG-LVTVAHFSL-VGA------------------------SAW-PM-V---
E-YLNQSITVA----------------------------------------------------------------------------------------
>PC_02ME55
--------------------------------------------------------------------------------MYKS--------ILSLSLI-
----AS----TALA-QSVF-------------IG-LP--AAGA----------QLYTS-TDATFQIQRP-------------------------------
------------------------------DSLTG--S-QEIA--------------------LVIGINKCG--S-------GAT----CSS--------
-P-EDSMGTV-------L-YN----GPFDPQF--H-----------------E-----------TYLPPYQNF-SLE------IPEG--A-AT-------
-----------------------------------------------D-NG-IVTVAHFSL-VGA------------------------STY-PL-I---
E-YLNQTVTIIQSD-------------------------------------------------------------------------------------
>PC_06Q6HP
--------------------------------------------------------------------------------MYK----SI----LSLSLI-
----AS----TALA-QSVF-------------IG-LP--AAGA----------QLYTS-TNATFQIQRP-------------------------------
----------------------------------------------------------------------CGSGA---------T----C-S--S-P---
---EDSMGT-V------L-YN----GPLDPQFH--E--------------T------Y--------LPPYQNF-SLE---IP-E---GAA--T-------
-----------------------------------------------D-NG-IVTVAHFSL-VGA------------------------STY-PL-I---
E-YLNQTVTIIQSD-------------------------------------------------------------------------------------
>PC_05C3I9
----------------------------------------------------------------------MTE-VEGVLKDAFT----V---LAALLSA-
----AS----TALA-QNIQ-------------LS-SP--TANA----------TLTPG-QNTTVQVSFP-------------------------------
------------------------------NSLTG--A-QHVS--------------------LVIGLASCSSGS-------GCP----T----D-A---
---YFGLGK-P------L-YV----GGFDPQYH--E--------------S--------------ALPPYQNF-SVQ---IP-E---D---AS-------
-----------------------------------------------G-VN-LLTVAHFML-LGA------------------------STT-PV-L---
D-FSNATVTVGSN--------------------------------------------------------------------------------------
>PC_072340
-------------------------------------------------------------------------------MKFTA--------LFSLLSV-
----AA----TVTA-QNIA-------------LS-FP--TANA----------TVTAG-QNTTVQVSFP-------------------------------
------------------------------NSLTS--V-QHVS--------------------LVISLASCG--Q-------ANE----CPS--------
-SAYETLGTP-------M-YV----GGFDPQY--H-----------------E-----------SALPPYQNF-SVQ------IPEG--T-AE-------
-----------------------------------------------G-TN-LLTVAHFML-LGA------------------------SFV-PI-L---
D-FSNATVYATSA--------------------------------------------------------------------------------------
>PC_02LOPW
--------------------------------------------------------------------------------MKFT----V---LAALLSA-
----AS----TALA-QNIQ-------------LS-SP--TANA----------TLTPG-QNTTVQVSFP-------------------------------
------------------------------NSLTG--A-QHVS--------------------LVIGLASCSSGS-------GCP----T----D-A---
---YYGLGK-P------L-YV----GGFDPQYH--E--------------S--------------ALPPYQNF-SVQ---IP-E---D---AS-------
-----------------------------------------------G-VN-LLTVTHFML-LGA------------------------STT-PV-L---
D-FSNATVTVGSN--------------------------------------------------------------------------------------
>PC_03G0HM
-------------------------------------------------------------------------------MKLLQ----I----FYIFSL-
----FL----SVLS-QSIQ-------------IA-SP--TAGE----------TVSPG-QIMTVQLAFP-------------------------------
------------------------------NSLTG--V-EHVS--------------------VVVSMLECA-A--------ECP----Q----N-A---
---ADSLGK-P------L-FA----GNYTPEYH--E--------------G--------------SKPPYQNF-TVT---VP-E---G-S-TA-------
-----------------------------------------------D-NG-MLTVAHFML-LGA------------------------SAQ-PI-L---
E-YKNVTLTIAQTA-------A--KRF---------------IRGRMIM--------------------------------------------------
>PC_03SVUG
--------------------------------------------------------------------------------MYKS--------VLSLGLI-
----AS----TALA-QSVS-------------IG-LP--AAGA----------QLSTG-TPTTFQIQRP-------------------------------
------------------------------DTLTG--S-QEIA--------------------VVIGISKCN--S-------GGR----CAS--------
-P-DESMGTV-------L-YN----GPFNPQF--H-----------------E-----------TALPPYQNF-TLE------IPES--A-AT-------
-----------------------------------------------D-NG-LVTVAHFSL-VGA------------------------SAW-PM-V---
E-YLNQSITVA----------------------------------------------------------------------------------------
>PC_083UOS
--------------------------------------------------------------------------------MLAS--------ILSVGLM-
----AG----AALA-QSAA-------------IG-LP--NAGD----------QLSAG-SNTIFQVQRP-------------------------------
------------------------------DTLTG--S-EEVA--------------------VVIGISKCN--E-------AGT----CTS--------
-P-DESLGTV-------L-YN----GPFDPEF--H-----------------E-----------SSLPPYQNF-SLL------VPES--A-VA-------
-----------------------------------------------Q-KA-IVTVAHFSI-VGA------------------------STW-PF-V---
E-YLNQTISVV----------------------------------------------------------------------------------------
>PC_06EQXN
-------------------------------------------------------------------------------MYFLK----A---ALSLALL-
----AG----SALA-QSTQ-------------LT-LP--APYS----------TLIPG-DNVTVRVGMG-------------------------------
------------------------------GYPEN--I-DVVA--------------------MVIGLAACYD----------SE----C-F--P-P---
---TDTMGT-I------L-YQ----GPYKPVSG----------------------------------QYYEDF-TVT---VP-K---T-F-IP-------
-----------------------------------------------G-KA-ALNVINFFM-VGA------------------------SYQ-PN-V---
Q-YLNETVFIASLT-------------------------------------------------------------------------------------
>PC_056897
-------------------------------------------------------------------------------MYFLK----A---ALSLALL-
----AG----SALA-QSTQ-------------LV-LP--APYS----------TFIPG-KNATIRVGMG-------------------------------
------------------------------GYPEN--I-DVVA--------------------MVIGLAACYD----------SD----C-F--P-P---
---TETMGT-I------L-YQ----GPYRPVSG----------------------------------KYYKDF-TVM---IP-K---S-F-IP-------
-----------------------------------------------G-KA-ALNVINFFM-VGA------------------------SFQ-PH-V---
H-FLNETVFVSSLT-------------------------------------------------------------------------------------
>PC_023UNU
------------------------------------------------------------------------------MFSLKA----A---LPLALLA-
----AG----SAFA-QSTQ-------------LT-LP--APGS----------TLTAG-SEVTVQVGMG-------------------------------
------------------------------GYPEN--I-DVVS--------------------IVIGLMPCYG----------GQ----C-Y--G-P---
---NEFLGS-I------L-YQ----GPYNPVSG----------------------------------NYFENY-TVT---VP-E---G-F-PA-------
-----------------------------------------------G-EA-TLGVINFFM-VGA------------------------SYE-PV-F---
D-FLNETVYVTSA--------------------------------------------------------------------------------------
>PC_07KP0Y
------------------------------------------------------------------------------MKQFFV---NTFSILA---IS-
----AT----SVLS-QSAF-------------IG-AP--ADMT----------KVAAG-SNFTAMIERP-------------------------------
------------------------------DSLTA--S-SEVA--------------------LVIGLLSCG--S--------AP----CPT--------
-P-AQTLGT-V------L-YN----GPFDPEF--R----------------TV----PGT----PNLPPYQNF-TLT------VPSN--F-AK-------
-----------------------------------------------G-NA-QLGVVHVAL-VGL------------------------SET-PL-F---
E-TLNTTIVIT----------------------------------------------------------------------------------------
>PC_03XMRS
-------------------------------------------------------------------------------MRFS----LA----IFLLTS-
----VA----CTFA-QIFQ-------------IG-AP--APGA----------KLKAG-KPFVIQVEQP-------------------------------
------------------------------NSLGP--I-EPIS--------------------VAIGLQRCGSSP--------------C-S--N-DSD-
---DGILGQ-I------L-FA----GNFQPQ--------------------------RHE----VFLPPYQNY-TVT---LN-D-----T-QS-------
-----------------------------------------------G-FG-TLHVTGFFL-IGA------------------------GPS-PQ-I---
A-TRNVSVTIKGEN-------------------------------------------------------------------------------------
>PC_00EFAQ
----------------------------------------------------------------------------------MK-------AFLLLLLV-
----PA----FTSA-QNAV-------------IG-YP--PDGH----------SVSPG-DNLTVQIQRP-------------------------------
------------------------------NTLTS--S-EEVA--------------------IVIGLQTCA--A------SGGV----CAS--------
-P-EYMMGQ-I------L-YN----GPFDPQY--R-----------------D-----------PTSAPYENF-TVQ------IPSA--M-EK-------
-----------------------------------------------G-LA-QIGVIHLTL-IAA------------------------GLF-PM-M---
E-VLNKSITVT----------------------------------------------------------------------------------------
>PC_06ZMTN
-------------------------------------------------------------------------------MKSIL---SG----LSLAFL-
----AA----SAFA-QNAA-------------IG-YP--PQGL----------SVSPG-SNLTVQVERP-------------------------------
------------------------------NSLTG--S-EEVA--------------------VVIGLQSCP-ET---------P----CIA--P-----
---ADFMGQ--I-----L-YN----GPFSPQYHET---------------------------YN---PPYENF-TVQ---IP-S---N-I-AT-------
------------------------------------------G------TA-LLGVAHVTL-IGA------------------------GLY-PW-L---
E-TLNRTITIS----------------------------------------------------------------------------------------
>PC_03OZYL
-------------------------------------------------------------------------------MKSIL---SG----LSLAFL-
----AA----SAFA-QNAA-------------IG-YP--PQGL----------SVSPG-TNLTVQVERP-------------------------------
------------------------------NSLTG--S-EEVA--------------------VVIGLQSCP-GT---------P----CIA--P-----
---ADFMGQ--I-----L-YN----GPFNPQYHET---------------------------YN---PPYENF-TIQ---IP-S---N-I-AT-------
------------------------------------------G------TA-LLGVAHVTL-IGA------------------------GLY-PW-L---
E-TLNRTITIS----------------------------------------------------------------------------------------
>PC_082HZN
---------------------------------------------------------------------------------MIK---SL----LSLALL-
----AA----SALA-QSAA-------------IG-YP--PQGL----------SVSPG-SSLTVQVERP-------------------------------
------------------------------NSLTG--S-EEVA--------------------VVIGIQSCP-GT---------P----CIA--P-----
---ADYMGQ--I-----L-YN----GPFNPQYHET---------------------------YN---PPYENF-TVQ---IP-S---S-I-AS-------
------------------------------------------G------TA-LLGVAHVTL-VGA------------------------GLY-PL-L---
E-TLNRTITIS----------------------------------------------------------------------------------------
>PC_07RMK8
---------------------------------------------------------------------------------MFK---SI----ISLALF-
----AG----AVFA-QNVA-------------IA-NP--AQGA----------SVAPG-SSLIVQLNKP-------------------------------
------------------------------NSLSG--S-EEVA--------------------VVIGLQSCP-NR---------P----CSA--P-----
---SDFLGE--I-----L-YN----GPYNPVYHEP---------------------------QL---PPYQNI-SVT---IP-A---S-F-PN-------
------------------------------------------G------TA-QIGIVHVNL-IGA------------------------GPM-PN-L---
Q-TLNQTITIS----------------------------------------------------------------------------------------
>PC_00XO9P
---------------------------------------------------------------------------------MMK---SI----LSLALL-
----AA----SALA-QSAA-------------IG-YP--PQGL----------SVSPG-SSLTVQVERP-------------------------------
------------------------------NSLTG--S-EEVA--------------------VVIGIQSCP-GT---------P----CIA--P-----
---ADYMGQ--I-----L-YN----GPFSPQYHET---------------------------YN---PPYENF-TVQ---IP-S---S-I-AS-------
------------------------------------------G------TA-LLGVAHVTL-VGA------------------------GLY-PL-L---
E-TLNRTITIS----------------------------------------------------------------------------------------
>PC_03JBJH
----------------------------------------------------------------------------------MK---SI----FSLALF-
----AA----AAFA-QNAF-------------IG-LP--TQGQ----------SVSPG-SSLIVQVTRP-------------------------------
------------------------------NTLSG--S-EEVA--------------------VVIGLQSCP-GR---------P----CTS--P-----
---ADYMGQ--I-----L-YN----GPFSPQYHEP---------------------------QN---PPYENF-TVQ---IP-S---T-I-QN-------
------------------------------------------G------TA-LIGVAHVTL-LGA------------------------GSY-PW-L---
E-VLNQTITIV----------------------------------------------------------------------------------------
>PC_03MPIV
----------------------------------------------------------------------------------MK---SV----FSLVLL-
----AA----AALA-QNAV-------------IG-LP--KQGQ----------SVTPG-TNITVQIQRP-------------------------------
------------------------------NSLTG--S-EEVA--------------------LVIGFQSCP-SG---------P----CIA--P-----
---TSYMGQ--I-----L-YN----GPFSPVYHET---------------------------YN---PPYQNF-SVQ---IP-A---S-A-PS-------
------------------------------------------G------MA-LIGVAHVTL-VGA------------------------GSY-PY-M---
E-VLNQTVSVA----------------------------------------------------------------------------------------
>PC_00S5UU
----------------------------------------------------------------------------------MK---TF----TAITTL-
----VA----TAMA-QNAA-------------IS-LP--KAGQ----------TVKPG-QNLTVQVQRP-------------------------------
------------------------------NTITG--L-QEMA--------------------VAIGFQSCG-SG---------K----CFA--A-----
---DEDMGT--I-----L-YN----GAFSPAYHEY---------------------------YL---PPYENF-TVM---VP-A---S-A-AA-------
------------------------------------------G------QA-VIGVAHATL-IGA------------------------SAN-PH-L---
E-VLNRTVTVA----------------------------------------------------------------------------------------
>PC_07L8AI
----------------------------------------------------------------------------------MK---SI----FSLVLF-
----AA----AALA-QNAV-------------IG-LP--TQGQ----------SVTPG-TNLTVQIQRP-------------------------------
------------------------------NSLTG--S-EEVA--------------------VVIGFQSCP-SG---------P----CIS--A-----
---ASYMGQ--I-----L-YN----GPFDPVYHEV---------------------------YN---PPYQNF-SVQ---IP-A---N-A-PA-------
------------------------------------------G------TA-LIGVAHVTL-VGA------------------------GLY-PY-M---
E-VLNQTVSVA----------------------------------------------------------------------------------------
>PC_05HEZ1
-----------------------------------------------------------------------------MKT--------F----AVLASL-
----VA----NAIA-QNAV-------------LS-LP--N-GA----------SLEAG-SEVIVQVQRP-------------------------------
------------------------------NSLTG--S-TEMG--------------------VAIGVQSCP-ES---------T----CHP--A-----
---ESFLGT--I-----L-YN----GPFKPVYHET---------------------------YN---PPYENF-SVT---VP-E---G-T-PK-------
------------------------------------------G------RA-LVGVAHATL-VGA------------------------GPW-PW-L---
E-VLNQTVTIV----------------------------------------------------------------------------------------
>PC_07T4SP
-------------------------------------------------------------------------------MKFAV---AI----A--SLF-
----AA----SAFG-QSAY-------------FS-SP--AAGS----------TLNAG-QNVTVEVYQP-------------------------------
------------------------------LFQSS--L-TEVA--------------------LVLGISTCTTSQ---------G----C-P--S-P---
---SESMGS-L------L-YN----GPFNPTIP--A--------------P------PQ--------KPNQNF-TVT---IP-S---D-I-PK-------
-----------------------------------------------G-KA-ILALTHFGL-LGA------------------------SEG-PW-T---
Q-FNNVTVTIA----------------------------------------------------------------------------------------
>PC_01NT05
---------------------------------------------------------------------------------MKF---TF----AAITAF-
----AA----TALA-QNVQ-------------IA-SP--KAGQ----------TVQAG-QQVIVQIERP-------------------------------
------------------------------TPPTN--V-EEMA--------------------IAIGLQSCA-SA---------T----CYP--A-----
---SEVLGQ--V-----L-YN----GAFDPEYHEW---------------------------YL---PQYQNF-TVT---IP-E---G-T-AS-------
------------------------------------------G------KA-VLGVAHASL-IGA------------------------SFE-PY-L---
Q-TLSQNITIA----------------------------------------------------------------------------------------
>PC_03066W
---------------------------------------------------------------------------------MKF---TF----AAITAF-
----AA----TALA-QNVQ-------------IA-SP--KAGQ----------TVQAG-QQVTVQIERP-------------------------------
------------------------------TPPTN--V-EEMA--------------------IAIGLQSCA-SA---------T----CYP--A-----
---SEVLGH--V-----L-YN----GAFDPEYHEW---------------------------YL---PQYQNF-TVT---IP-E---G-T-AS-------
------------------------------------------G------KA-VLGVAHASL-IGA------------------------SFE-PY-L---
Q-TLSQNITIA----------------------------------------------------------------------------------------
>PC_02Z6X1
---------------------------------------------------------------------------------MKF---TV----AAVAAF-
----AA----GALA-QNVQ-------------IA-SP--KAGQ----------TVQAG-QKVIVQIERP-------------------------------
------------------------------TPPTN--V-EEMA--------------------IAIGLQSCA-SA---------T----CYP--A-----
---SEVLGQ--V-----L-YN----GAFDPEYHEW---------------------------YL---PQYQNF-TVT---IP-E---G-T-AS-------
------------------------------------------G------KA-VLGVAHASL-IGA------------------------SFE-PY-L---
Q-TLSQNITIA----------------------------------------------------------------------------------------
>PC_04AM1X
---------------------------------------------------------------------------------MKF---TF----AAITAF-
----AA----TALA-QNVQ-------------IA-SP--KAGQ----------TVQAG-QKVIVQIERP-------------------------------
------------------------------TPPTN--V-EEMA--------------------IAIGLQSCA-ST---------T----CYP--A-----
---SEVLGQ--V-----L-YN----GAFDPEYHEW---------------------------YL---PQYQNF-TVT---IP-E---G-T-AS-------
------------------------------------------G------KA-VLGVAHASL-IGA------------------------SFE-PY-L---
Q-TLSQNITIA----------------------------------------------------------------------------------------
>PC_00GD85
---------------------------------------------------------------------------------MKF---TF----AAITAF-
----AA----TALA-QNVQ-------------IA-SP--KAGQ----------TVQAG-QQVTVQIERP-------------------------------
------------------------------TPPTN--V-EEMA--------------------IAIGLQSCA-SA---------T----CYP--A-----
---SEVLGQ--V-----L-YN----GAFDPEYHEW---------------------------YL---PQYQNF-TVT---IP-E---G-T-AS-------
------------------------------------------G------KA-VLGVAHASL-IGA------------------------SFE-PY-L---
Q-TLSQNITIA----------------------------------------------------------------------------------------
>PC_03D1E8
---------------------------------------------------------------------------------MKF---TV----AAVAAF-
----AA----GALA-QNVQ-------------IA-SP--KAGQ----------TVQAG-QKVIVQIERP-------------------------------
------------------------------TPPTN--V-EEMA--------------------IAIGLQSCA-SA---------T----CYP--A-----
---SEVLGH--V-----L-YN----GAFDPEYHEW---------------------------YL---PQYQNF-TVT---IP-E---G-T-AS-------
------------------------------------------G------KA-VLGVAHASL-IGA------------------------SFE-PY-L---
Q-TLSQNITIA----------------------------------------------------------------------------------------
>PC_06SM6S
---------------------------------------------------------------------------------MKF---TF----AAITAF-
----AA----TALA-QNVQ-------------IA-SP--KAGQ----------TVQAG-QQVTVQIERP-------------------------------
------------------------------TPPTN--V-EEMA--------------------IAIGLQSCA-SA---------N----CYP--A-----
---SEVLGQ--V-----L-YN----GAFDPEYHEW---------------------------YL---PQYQNF-TVT---IP-E---G-T-AS-------
------------------------------------------G------KA-VLGVAHASL-IGA------------------------SFE-PY-L---
Q-TLSQNITIA----------------------------------------------------------------------------------------
>PC_04RF06
---------------------------------------------------------------------------------MKF---TF----AAVTAF-
----AA----TALA-QNVQ-------------IA-SP--KAGQ----------TVQAG-QQVTVQIERP-------------------------------
------------------------------TPPTN--V-EEMA--------------------IAIGLQSCA-SA---------T----CYP--A-----
---SEVLGH--V-----L-YN----GAFDPEYHEW---------------------------YL---PQYQNF-TVT---IP-E---G-T-AS-------
------------------------------------------G------KA-VLGVAHASL-IGA------------------------SFE-PY-L---
Q-TLSQNITIA----------------------------------------------------------------------------------------
>PC_030RBM
---------------------------------------------------------------------------------MRF---TF----AAITAF-
----AA----TALA-QNVQ-------------IA-SP--KAGE----------TVEAG-QKVIVQIERP-------------------------------
------------------------------TPPTN--V-EEMA--------------------IAIGLQSCA-SA---------T----CYP--A-----
---SEVLGQ--V-----L-YN----GAFDPEYHEW---------------------------YL---PQYQNF-TVT---IP-E---G-T-AS-------
------------------------------------------G------KA-VLGVAHASL-IGA------------------------SFE-PY-L---
Q-TLSQNITIA----------------------------------------------------------------------------------------
>PC_04JVZN
--------------------------------------------------------------------------------MFGS--------RLFVAFV-
----AR----TALA-QSVQ-------------IG-LP--DAGT----------VLNPG-EDYTVQIQCP-------------------------------
------------------------------DSLTS--S-QEVA--------------------LVIGIQQCQ--N-------G-H----CFP--------
-P-DETLGNL-------L-YS----GSFNPQF--H-----------------E-----------PSLPPYQNF-TVH------IPDT--M-SS-------
-----------------------------------------------E-SA-LVGVAHFAL-VGD------------------------SFA-PL-I---
D-YHNQSVSIA----------------------------------------------------------------------------------------
>PC_054Q0U
--------------------------------------------------------------------------------------------------L-
----AL----AALG-QRIA-------------IG-AP--AEWA----------TVKPG-SNITVEVDRP-------------------------------
------------------------------MTLTG--S-DEVA--------------------IAIGLWPCAGYGDEAN--RTCA----EMD--------
-V-TQVLGN-V------L-YT----GTYAPQLPP-----------------------PPE----YEKPPYQNF-TVT------VPAN--F-AT-------
-----------------------------------------------G-QA-SLGVAHFSL-IGA------------------------SAM-PF-M---
E-VANITLII-----------------------------------------------------------------------------------------
>PC_069PLI
----------------------------------------------------------------------------MNPIVYLL----------TVAYF-
----AL----VALG-QRIA-------------IG-AP--TEWA----------TVKPG-SNITVEVDRP-------------------------------
------------------------------MTLTG--S-DEVA--------------------IAIGLWPCAGFGDEAN--RTCA----EMD--------
-V-TQVLGN-V------L-YT----GTYAPQLPP-----------------------PPE----FEKPPYQNF-TVT------VPAN--F-AT-------
-----------------------------------------------G-QA-SLGVAHFSL-VGA------------------------SAM-PF-L---
E-VANITLIIQ----------------------------------------------------------------------------------------
>PC_06B9T8
----------------------------------------------------------------------------------MK---TF----AILTSL-
----AA----TALA-QNVF-------------VN-LP--K-GP----------TLAAG-SEAIIQVTRP-------------------------------
------------------------------NSLTG--S-REIA--------------------VAIGVYPCN-NG---------R----CLP--A-----
---ESTLGT--V-----L-YN----GPFKPEYHEL---------------------------SG---LPYQNF-TVT---VP-A---D-L-AK-------
------------------------------------------G------SA-VVGVAHAAL-VGA------------------------ANW-PF-F---
E-VVNTTATVV----------------------------------------------------------------------------------------
>PC_029LP9
----------------------------------------------------------------------------MVFILFFA----------ALALL-
----AA----FTEA-QTIS-------------IG-AP--LAYS----------TIAAG-SNITVQVVRP-------------------------------
------------------------------STLTG--S-QEVA--------------------VVIALNSCTEHP---D--NSCS----SFD--------
-V-TQDLGH-V------M-YT----GPFAPTY--QT----------------A------S----PQSQPAQNF-TIL------VPSA--M-PQ-------
-----------------------------------------------G-EM-ALTVSHFSL-VGA------------------------GPY-PS-L---
E-VKNITLIVQ----------------------------------------------------------------------------------------
>PC_02IG1L
----------------------------------------------------------------------------MVYALWLA----------VFSLL-
----AA----LAHG-QMIS-------------IG-AP--AEYA----------AISAG-SNITVQVVRP-------------------------------
------------------------------STLTG--S-QEIA--------------------LVIALNSCTEHP---D--NTCS----SFD--------
-V-TQDLGH-V------M-YS----GPFAPEY--QS----------------S------E----PDSQPAQNF-TVL------VPEG--M-PQ-------
-----------------------------------------------G-EA-ALTVSHFSL-IGA------------------------GPY-PS-L---
E-VKNITLIIQ----------------------------------------------------------------------------------------
>PC_048W93
----------------------------------------------------------------------------MKS---FV----------VALGL-
----AA----SVFA-QSIQ-------------IG-AP--VEFS----------SITPG-TNITVEVDRP-------------------------------
------------------------------DTLTG--S-QEVA--------------------IVIALNSCVGPGL--D--GSCA----SFD--------
-V-TQDLGT-V------L-YS----GPYDPEF--HD----------------V----PGL----PNKPPYQNF-SVQ------VPSS--L-PQ-------
-----------------------------------------------G-EA-ALTVSHFSL-IGL------------------------GPF-PN-L---
E-VKNITLNVV----------------------------------------------------------------------------------------
>PC_03ZCCK
---------------------------------------------------------------------------MFKS---VV----------FALGL-
----AA----SVLA-QNIQ-------------IG-GP--AEFA----------SITAG-SNITVEVDRP-------------------------------
------------------------------DSLTG--S-QEVA--------------------IVIALNSCSGHP---D--NSCA----SFD--------
-V-TQDLGH-I------L-YS----GPYDPEF--HQ----------------G----AGL----PNKPPYQNF-SVQ------VPSN--L-PA-------
-----------------------------------------------G-EA-ALTVSHFSL-VGA------------------------GPF-PF-F---
E-VKNITLTVA----------------------------------------------------------------------------------------
>PC_08CAOX
-------------------------------------------------------------------------------MKFL----AL---LAFF----
----VV----SAVA-QSID-------------IT-IP--APYS----------NITAG-SDIVVQITKP-------------------------------
------------------------------VTMDP--S-LEEA--------------------LVISMATCDPEAPEQD--CNGP----N-Y--D-V---
---TERLGA-I------L-YN----GSYTPERH--Q--------------V------PP-----SVPPPYQNF-TVQ---VP-L---L-ETS--------
-------------------------------------------------QV-SLIVTHFSL-AGI------------------------GPS-PF-L---
E-VKNVVLNVTNPAVQ---S-------------------------------------------------------------------------------
>PC_01LEWX
----------------------------------------------------------------------------------MK--------IFALLTL-
----AA----TALA-QNAG-------------LN-LP---GGT----------NLTAG-SDIIVQVTRV-------------------------------
------------------------------NSLTG--S-TELA--------------------VAIGLQTCP--K-------G-N----CIP--------
-A-DEMLGTAQ------L-YH----GDFNPQF--H-----------------E-----------DYPSPYENF-TVT---IP-ASTP-----K-------
-----------------------------------------------G-KA-VVAVAHAAL-VGA------------------------SNE-PL-F---
E-VLNSTVTIA----------------------------------------------------------------------------------------
>PC_02430M
-------------------------------------------------------------------------------MKLLS----------FLACF-
----TA----SALA-QRIA-------------IG-AP--ARFS----------TVARG-SNITVEVDKP-------------------------------
------------------------------NALTG--S-KDIA--------------------IVIGLVSCNGHE---K--NECA----SFD--------
-V-TQVVGQ-I------L-YS----GPYKPQYETQ-----------------Q----PGV----PFKPPYQNF-TVQ------VPAT--F-QK-------
-----------------------------------------------G-QA-SLSVSHFSL-VGA------------------------GPY-PF-L---
D-VQNTTLIVQSA--------------------------------------------------------------------------------------
>PC_0118EW
----------------------------------------------------------------------------MKS---LF----------VLACL-
----AA----SALA-QGCA-------------IG-AP--AEFS----------TVTPG-SNITVEVDRP-------------------------------
------------------------------DTLTG--S-QEIA--------------------IVIGLATCVGRV---D--NECA----TFN--------
-V-SEVLGQ-I------L-YS----GPYDPQF--HF----------------D------E----PSKPPYQNF-TVQ------VPTS--L-PN-------
-----------------------------------------------G-QA-SLSVSHFSL-IGA------------------------GPF-PF-L---
E-VLNTTLIVES---------------------------------------------------------------------------------------
>PC_02IOO9
-------------------------------------------------------------------------------MKFLL-----VL-----SAF-
----AS----LAAA-QMAV-------------IR-AP--PAQS----------TFAPG-EQFIVDVDRP-------------------------------
------------------------------DTLTG--S-QEVS--------------------VAIGLLSCAGQAP--P--GTCD----GID--------
-T-TEEIGT-P------L-YA----GPYTPQL--R----------------PG------------GSDLFQNF-TVA------VPAD--F-PS-------
-----------------------------------------------G-AA-ALSVAHFSL-VGA------------------------RYW-PT-L---
E-VLTETVFIS----------------------------------------------------------------------------------------
>PC_02EMIF
-------------------------------------------------------------------------------MKFLV----V---LSAL----
----AS----LAAA-QMAV-------------IR-AP--PAQS----------TFAPG-EQFIVDVDRP-------------------------------
------------------------------DTLTG--S-QEVS--------------------VAIGLLSCAGRA--PP--GTCD----G-I--D-F---
---TEQIGT-A------L-YA----GPYAPQLR--P----------------------------GGSDLFENF-TVT---VP-E---G-F-PS-------
-----------------------------------------------G-AA-EVVVAHFSL-VGV------------------------SLN-RF-P---
D-MKWLLIVILYAGSQ---LAH--A--------------------------------------------------------------------------
>PC_05U24B
-------------------------------------------------------------------------------MKLFF----A---LSIL----
----AS----FAVA-QKAV-------------II-AP--EPQA----------VLAPG-DDFVVDVDRP-------------------------------
------------------------------VSTTN--A-DEVA--------------------IAIGLLSCSQLS--PL--RTCE----V-V--D-T---
---SSGIGT-V------L-YA----GPYTPQLR--P----------------------------GGTDFYQNF-TVT---VP-A---D-F-PS-------
-----------------------------------------------G-EA-ALSVAHFSL-VGT------------------------LAW-PM-F---
E-VVNQTIIIS----------------------------------------------------------------------------------------
>PC_00K8UH
-------------------------------------------------------------------------------MKFLF----V---LSAL----
----AS----LAAA-QSVV-------------IQ-AP--APGT----------TFAPG-QQFVVDVDRP-------------------------------
------------------------------DTITG--S-QDVS--------------------VAIGLLSCVGQA--PP--GTCD----G-V--N-T---
---TEEIGT-V------L-FA----GPYTPQLR--P----------------------------GGADLFQNF-TVS---VP-D---G-F-QA-------
-----------------------------------------------G-AA-ALSVAHFTL-VGE------------------------LAM-PV-L---
E-VITETVFVS----------------------------------------------------------------------------------------
>PC_01X925
----------------------------------------------------------------------------MMFMKSLV----------VVATL-
----AL----SALA-QSIS-------------IG-AP--AQGS----------TVCAG-CNIKVEVDRP-------------------------------
------------------------------NSLTG--S-EEVA--------------------IIIAMRSCNS--------GGCI------S--------
-P-EDALGN-V------L-YT----GPYNPQY--ST---------------------TPD-----GKPPHQNF-TVE------VPTS--F-IT-------
-----------------------------------------------G-PA-TLSVTHFSL-IGA------------------------GPE-PF-L---
E-FKNVTVHVA----------------------------------------------------------------------------------------
>PC_01ATFI
----------------------------------------------------------------------------MMFMKFFL----------VVATL-
----AL----SAIA-QTIN-------------IG-AP--AEGS----------TVCAG-CNINVEVDRP-------------------------------
------------------------------NSLSG--S-EEVA--------------------IVIAMRSCNS--------GGCI------S--------
-P-ESALGT-V------L-YA----GPYNPQY--SA---------------------TPD-----WKPPHQNF-TVE------VPTF--F-IT-------
-----------------------------------------------G-KA-TLSVTHLSL-VGA------------------------GFT-PV-L---
E-FKNVTVNVA----------------------------------------------------------------------------------------
>PC_06BEWR
-----------------------------------------------------------------------------MSLKFFL----------TIATI-
----IM----TAFA-QTIS-------------IG-AP--ADGL----------TVSSG-SNITIEVDRP-------------------------------
------------------------------NSISG--S-KEVA--------------------IVIALRSCNT--------GGCI------D--------
-P-ASALGI-V------L-YT----GPYNPQY--SS---------------------PPD-----QKPPHQNF-SVQ------VPTS--F-TP-------
-----------------------------------------------G-KA-TLSVTHLAL-IGA------------------------GPT-PM-L---
E-FLNVTVNVA----------------------------------------------------------------------------------------
>PC_01JBH9
-------------------------------------------------------------------------------MKLFN---AL----IFS-TL-
----TA----AAFA-QNAA-------------IG-SP--GEGE----------RLAAG-SSVMFEIDRP-------------------------------
------------------------------NSLTG--S-QEIA--------------------VVIGLASCA-KS---------P----CAS--P-----
---KDIMGR--I-----L-YN----GPFNPRYQDS------------------------M--RK---PPHDNF-TLT---IP-E---N-F-AK-------
------------------------------------------G------PA-QLNVAHAAL-IGA------------------------GPF-PF-L---
E-TLNRSLVIV----------------------------------------------------------------------------------------
>PC_03SUC4
----------------------------------------------------------------------------------MK---VP----CFLLFL-
----AA----TVSA-QRVA-------------VG-LP--AEGE----------KLAPG-SSTVVQIQRP-------------------------------
------------------------------GSLTG--S-QEIA--------------------VAIGLSSCA-DS---------T----CHS--P-----
---EDVMGT--I-----V-YN----GPFRPEHHES---------------------------GL---PPYQNF-SVN---VP-E---A-F-AT-------
------------------------------------------G------TA-QLNIAHVSL-VGA------------------------GPF-PF-M---
E-TLNRTVLIA----------------------------------------------------------------------------------------
>PC_07182L
----------------------------------------------------------------------------------MK---VP----YFLTFF-
----AA----TVSS-QNVV-------------LG-LP---AGQ----------NLAPG-SSTVVQIQKP-------------------------------
------------------------------MTLTG--S-QEVT--------------------VVIGLSSCV-EY---------K----CYP--A-----
---ADTMGT--I-----L-YI----GPYDPEQHEY---------------------------SQ---PPYQNI-TVT---IP-Q---A-I-PK-------
------------------------------------------G------NA-QLNLAHFSL-VAT------------------------SAW-PY-L---
E-TLNQTVLIV----------------------------------------------------------------------------------------
>PC_06OTYO
----------------------------------------------------------------------------------MK---VP----CFLVFL-
----AT----TVSA-QNVA-------------IG-LP--CEGE----------NLSLG-SSTVVQIQRP-------------------------------
------------------------------NSLTG--S-QEIA--------------------VAIGLSSCA-DS---------K----CYS--S-----
---EDVMGA--I-----L-YN----GPFKPEYHES---------------------------GQ---PPYQNF-SVN---IP-E---S-I-GK-------
------------------------------------------G------TA-QLNIAHVSL-VGA------------------------GPF-PF-M---
E-TLNRTVLIA----------------------------------------------------------------------------------------
>PC_01EFKG
----------------------------------------------------------------------------------MK---IP----YFLVFV-
----AA----TVSA-QNAA-------------IG-LP--SEGE----------NLTSG-SSTVVQIQRP-------------------------------
------------------------------NSLTG--S-QEIA--------------------VAIGLSSCT-DS---------K----CYA--P-----
---QEVLGT--I-----L-YN----GPFKPEYHES---------------------------GQ---PPYQNF-SVN---IP-E---A-I-GK-------
------------------------------------------G------KA-QLNVAHVSL-VGA------------------------GPF-PF-M---
E-TLNRTVLIA----------------------------------------------------------------------------------------
>PC_0465RJ
----------------------------------------------------------------------------------MK---VP----YFLLFL-
----AA----TVSA-QNVA-------------IG-LP--AEGE----------NLAPG-SSTVVQIQRP-------------------------------
------------------------------NSLTG--S-QEIA--------------------VAIGLSSCA-DS---------K----CYS--S-----
---EDVMGT--I-----L-YN----GPFKPEYHES---------------------------GL---PPYQNF-SVN---IP-E---S-I-GK-------
------------------------------------------G------TA-QLNIAHVSL-VGA------------------------GPF-PF-M---
E-TLNRTVLIA----------------------------------------------------------------------------------------
>PC_05EQ0T
----------------------------------------------------------------------------------MK---VP----YFILFL-
----AA----TASA-QNVG-------------IG-LP--SAGE----------NLTPG-SSTVVQIQRP-------------------------------
------------------------------NSLTG--S-QEIA--------------------VAIGLSSCA-DS---------K----CYA--P-----
---EDVMGT--I-----L-YN----GPFKPEYHES---------------------------SQ---PPYQNF-SVN---IP-E---S-I-GK-------
------------------------------------------G------KA-QLNIAHVSL-VGA------------------------GPF-PF-M---
E-TLNRTVLIA----------------------------------------------------------------------------------------
>PC_01U4V6
----------------------------------------------------------------------------------MK---AP----YFLTFL-
----AA----TVSA-QSVA-------------IG-LP--SAGE----------SLTPG-GSTVVQIQRP-------------------------------
----------------------------------------EMA--------------------VAIGLSSCA-DS---------K----CYH--P-----
---ADVMGT--I-----L-YN----GPFKPEFHES---------------------------TQ---PPYQNF-TVS---IP-E---A-F-AK-------
------------------------------------------G------EA-QLNVAHVSL-VGA------------------------GPF-PY-L---
E-TLNQTVLIA----------------------------------------------------------------------------------------
>PC_0129R4
-------------------------------------------------------------------------------MKFFA----V---LSFL----
----AS----LAAA-QKAV-------------IL-AP--EPMS----------VLAPG-DDFVVDVDRP-------------------------------
[truncated: 270,828 more chars]
