# Supplementary material for: Remote homology clustering identifies lowly conserved families of effector proteins in plant-pathogenic fungi
Source: Microb Genom. 2021 Sep 1;7(9):000637. doi: 10.1099/mgen.0.000637 (PMC8715435; doi:10.1099/mgen.0.000637)
Supplement: Supplementary material 15 [file mgen-7-0637-s0015.zip › fastas/markov-PC_05CAN0.fasta]

>PC_00VFV4
--------------MRFNNNLFL-LAPFLGVATA-----LRRGCKLDTSSGAAGTGITGFYTLTGSDTLLE-------KDPGSNNTGRYYTVFNGDELTP
IAEDFCTS------VGNVQYMNSDLIKSNP-ITPG-----------------------
>PC_018SXV
--------------MRFTALAVTAFAALAAA--------NKRGCRH----------------------------------DHKNPGYGWYWVVQGDNLNA
IAKDLGDD------AQAIQDRNIAKIPDVYRMSYGFTIYVKCPEVSYNRQS--DI---
>PC_04L3D0
--------------MRIDIVFTF--TSLLGMTDA-----LRRSRRHNPRNWGKGRNDFNTHLPPGINLGLPCLPRRRYCRRNSPNGDGAYAIVSGGTLNS
IAGIFCTI------EDALAVENLHFIRNKAGIRTGWVIQDPCSFNQQSSSY--RQYY-
>PC_08GTTJ
--------------MQFTALVAA-LLSVAAVQAQ-----RKSITIT---------------------PQFD----------CGATNSQSYVAASGDTLTK
IAHDVYHR---VVGICDIAKANN-LA-DPNRIDAGASYTIPINCQTYDDTSCIH----
>PC_07WS1T
--------------MQFTALVAA-LLSVAAVQAQ-----LKPITIQ---------------------PQFE----------CGATNSQSYVAQSGDTLTK
IAKEIYHD---VVGVCDIAKANN-LA-DPNRIDAGTSYIIPINCQTYDRNSCLR----
>PC_01G9XY
--------------MQFTALVAA-LLSVAAVQAQ-----RQPITIT---------------------PQFD----------CGATNSQQYVAQSGDTLTK
IAKEIYHD---VVGVCDIARANN-LA-DPNRIDAGTPYTIPINCQTYDRNSCL-----
>PC_072619
--------------MQFTALVAA-LLSVAAVQAQ-----RNPITIT---------------------PQFD----------CGATNSQTYIARSGDTLTK
IAQEIYHD---VVGVCDIAKANN-LA-DPNRIDAGTSYTIPINCQTYDRNSCL-----
>PC_00UG5E
--------------MQFTALVAA-LLSVAAVQAQ-----RNPITIT---------------------PQFD----------CGATNSQQYVARSGDTLTK
IAQEIYHD---VVGVCDIARANN-LA-DPNRIDAGTPYTIPINCQTYDRNSCL-----
>PC_05S4KL
--------------MQFTALVAA-LLSVAAVQAQ-----RQPITIT---------------------PQFD----------CGATNSQTYVARSGDTLTK
IAKEIYHD---VVGVCDIAKANN-LA-DPNRIDAGTPYTIPINCQTYDRNSCL-----
>PC_07EBW5
---------------------------------A-----RNPITIT---------------------PQFD----------CGATNSQQYVARSGDTLTK
IAQEIYHD---VVGVCDIARANN-LA-DPNRIDAGTPYTIPINCQTYDRNSCL-----
>PC_056KWI
--------------MKVTTIIAA-LLSVAVVDAQ-----NNAQCRK---------------------LGLP----------CKATKTIPYVVKKGDTLTH
IAHDIYKR---KVGICDLAYTNH-IGYNPDLIYEDQTLLIPTDCKTIDDGSCLKKHVS
>PC_00PTGC
--------------MKVTTIIAA-LLSVAVVDAQ-----NNAQCRK---------------------LGLP----------CHATKTIPYVVKKGDTLTR
IAHVVYKR---KVGICDLAYTNH-IGYNPDLIYEDQTLLIPTDCKTIDDGSCLKKHVS
>PC_046DSE
--------------MKVTTIIAA-LLSVAVVDAQ-----NNAQCRK---------------------LGLP----------CHATKTIPYVVKKGDTLTH
IAHDIYKR---KVGICDLAYTNH-IGYNPDLIYEDQTLLIPTDCKTIDDGSCLKKHVS
>PC_08GTTL
--------------MKITTIIAA-LLSVAVVDAQ-----NNAQCRK---------------------LGLP----------CGATKTIPYVVKKDDTLTK
IAHVVYKK--LKVGICDLAYTNH-IGKNPNLIFEGQTLLIPTNCKTIDDASCLQ----
>PC_03S345
--------------MKVTTIIAA-LLSVAVVDAQ-----NNAQCRK---------------------LGLP----------CHATKTIPYVVKKGDTLTH
IAHDIYKR---KVGICDLAYTNH-IGKNPNLIYAGQTLLIPTDCKTIDDGSCL-----
>PC_07WS1V
--------------MKVTSVVAA-LLSVAVVDAQ-----NNAQCRK---------------------LGLP----------CGATKTTPYVVKKGDTLTH
IAHDIYKR---KVGICDLAYTNH-IGKNPNLILIGQTLLIPTDCKTIDDGSCL-----
>PC_03MCQM
--------------MKVTTIIAA-LLSVAVVDAQ-----NNAQCRK---------------------LGLP----------CGATKTVAYIVKKGDTLTH
IAHDIYKR---KVGICDIAYTNH-IGKNPNLIYEDQTLLIPTNCRTIDDSSCL-----
>PC_05CAN0
--------------MHASHLLVA--LSAVGMATA----AVRRTCRH----------------------------------DRANPGRGWYYIVEGDDLNH
IAADFDTT------AAFIGKLNG--ITNLDFIPAWTTIIVPC----------------
>PC_042QRU
--------------MHATSILLV-ALSAVGM---VA---AKRDCRR----------------------------------DRSHPGRGWYWIVEGDTLNK
IAADFGST------ANIIAAMNG--IPNPDSIPAWKTIVVPCPP--------------
>PC_00A53S
--------------MRFATIVVAALAGVAAASKP----DDKRGCRR----------------------------------DRAHPGRGWYWIVEGDTLGD
IAKDFTSTPGFESSVKEIAKVNN--IPNPDFIRAVVTNLGQ-----------------
>PC_00RBSO
--------------MRFATIVVAALAGVAAASKPDDKPDDKRGCRR----------------------------------DRAHPGRGWYWIVEGDTLGD
IAKDFTSTPGFESSVKEIAKVNN--IPNPDFIRAWTTIVVPCPP--------------
>PC_0769VE
-------------MKTSSIVLYA-VAALAGLSEA------KRGCRH----------------------------------DTANPGMGWYYIVSGDTLND
IAADFSTT------AAHLAELNG--IANPDSIPADKTIVVPCA---------------
>PC_02WKP5
MNSQEYLKPIAAYVMTSSIVLYA-VAALAGLSEA------KRGCRH----------------------------------DTANPGMGWYYIVSGDTLND
IAADFSTT------AAHLAELNG--IANPDSIPADKTIVVPCA---------------
>PC_076KTL
-------------MKTSSIVLYA-VAALAGLSEA------KRGCRH----------------------------------DTANPGMGWYYIVSGDTLND
IAADFGTT------AAHLAELNG--IANPDSIPADKTIVVPCA---------------
>PC_06D280
--------------MHSFITLSV--LALAATAV------AKRGCAP----------------------------------DPNNAGSGWYQVVTGDTLND
IAADFGTD------ADTLAAASD--IANKDLIFPGDIVTVPCE---------------
>PC_04J6UE
--------------MRSVI-PFA-LAALAGLAEA------TRGCRH----------------------------------DRKHPGLGWYWIVKGDTLDP
IASDFGTT------SDHLVALNPHVIHNKDSIPAWTTIVVPCA---------------
>PC_087TQN
--------------MRFSAIALAAFVGLSAA--------EVKTCRH----------------------------------DRQHPGLGWYWVLPAETVDE
IAGYFHTT------RDEIVRLNH--LKDANYIQKYTTIVVPCA---------------
>PC_057ROY
--------------MRSASILVA-LTALAGMSAAAAVPKPKRGCRK------------------------------------GDNGLGWYYIVPGDTLNE
IAADFSTT------AQTINDLND-VITNPDSIPSRTTIVVPCAPSTTARAP--APP--
>PC_05RL8T
--------------MRSASILVA-LAALAGMTAA------KRDCRR----------------------------------DKANPGLGWYWIVQGDTLNE
IAADLGTS------VQKIVDLND-FITNPDSIPSWKTIVVPCKP--------------
>PC_060DF9
--------------MHAASILVV-ALSAVAM---AA-DKPKRDCRR----------------------------------DRSHPGRGWYWIVEGDTLNE
IAADFGST------ANIIAAMNG--IPNPDSIPAWKTIVVPCPP--------------
>PC_02WJDJ
--------------MHAASILVV-ALSAVAM---AA-DKPKRDCRR----------------------------------DRSHPGRGWYWIVEGDTLNE
IAADFGST------ANIIAAMNG--IPNPDSIPAWHTIVVPCPP--------------
>PC_070HZP
--------------MRSTSVLVA-LAALTGMAAA------KRDCRR----------------------------------DRANPGKGWYWIVQGDTLNS
IATDFGTT------ADEIAKLNG--IPNPDSIPSWVTIVVPCKP--------------
>PC_0703DK
--------------MHAASILVV-ALSAVAM---AADDKPKRDCRR----------------------------------DRSHPGRGWYWIVEGDTLNE
IAADFGST------ANIIAAMNG--IPNPDSIPAWKTIVVPCPP--------------
>PC_07FHX5
--------------MRSTSILVA-LAALAGMTAA------KRDCKR----------------------------------DKANPGLGWYWIVSGDTLNA
IASDLGTT------VQKIVDLND-FIKNPDSIPAWTTIVVPCKP--------------
>PC_02Y42U
--------------MRSTSILVA-LAALAGMTAA------KRGCRK----------------------------------DRANPGKGWYWIVQGDTLNE
IAADFGTN------AVDLAKDNG--IPNPDSIPSWVTIVVPCPA--------------
>PC_027RCX
--------------MRSSV-ILS-LAALAGLAVA------KRDCRR----------------------------------DKANPGKGWYWIVSGDTLNS
IASDFDTT------ADELAKLNS--IPDKDFIEAWTTIVVPCKP--------------
>PC_08GN53
--------------MRLSILAAT-AAVAGALAQSTEGPHVRRTCRH----------------------------------NPKRPGWGWYWIKDGDELDW
IAADFNTN------SDYLAQVNH--LKDKNFIVKYTTIVVPC----------------
>PC_01I9AA
--------------MRTTSLLIS-FAAFAGMAAA------KRGCAP----------------------------------DSNKPGFGFYRVVQGDDLNS
IAADFDTT------SAALAQSNS--LQTADFIQQGQILEVPCTA--------------
>PC_076PBP
--------------MKTSSILFVAMSAIAGLTEA------RRGCKP----------------------------------DVAHPGFGTYTIASGDNLND
IATDFGTT------ATQLATINS--IPNPDQIKPGTTLVVPCR---------------
>PC_0767M6
--------------MKTSSILFVAMSALAGLTEA------RRGCKP----------------------------------DVAHPGFGTYTIASGDNLND
IATDFGTT------ATQLATINS--IPNPDQIKPGNTLVVPCR---------------
>PC_02W2O9
--------------MKTSSILFVAMSALAGLTEA------RRGCKP----------------------------------DVAHPGFGTYTIASGDNLND
IATDFGTT------ATQLATINS--IPNPDQIKPGNTLVRH-----------------
>PC_06CM3V
-----------------------------MKTFS------ILLYAM----------------------------------NIAHDGFGFYNVVNGDNLND
IAADFGTS------ATQLAAVNT--VPNPDQIKPGTTLVVPCR---------------
>PC_002G1S
--------------MKIAFLSFCALSALASLTEA------RRACTP----------------------------------DIVHPGFGSYTVVGGDNLND
IAKDFGTT------STQLAAMNG--IPDPDSIKPGNNLVVPCV---------------
>PC_02R1DG
--------------MKTAFLSFCALSALASLTEA------RRACTP----------------------------------DIVHPGFGSYTIVGGDNLND
IAKDFGTT------STQLAAMNG--IPDPDSIKPGNNLIVPCV---------------
>PC_016UZO
--------------MKTAFLSFCALSALASLAEA------RRACTP----------------------------------DIVRPGLGSYTIVGGDNLND
IAKDFGTT------STQLAAING--IPDPDSIKPGNNLVVPCV---------------
>PC_028RUX
--------------MKTTFLSFCALSALASLTEA------RRACTP----------------------------------DIVHPGFGSYTVVGGDNLND
IAKDFGTT------STQLAAMNG--IPDPDSIKPGNNLVVPCV---------------
>PC_01TGER
-----------------------------MTATD------LKSCLS-------------------------------WLLHIVHPGFGSYTVVGGDNLND
IAKDFGTT------STQLAAMNG--IPDPDSIKPGNNLVVPCV---------------
>PC_085U6X
--------------MRFSTLAVAAFAGIAVA-------KTKRGCRR----------------------------------DPNHHGKGWYWTVLGDELDS
IAADFGQT------SDEIARDNG--IKNKDSLPAHITIYEVIAHHESTRSH--L----
>PC_05414K
--------------MRFSTLAVAAFAGIAVA-------KTKRGCRR----------------------------------DPNHHGKGWYWTVLGDELDS
IAADFGQT------SDEIARDNG--IKNKDSLPAHITIYVNCPWLRGIHHL--YD---
