# Supplementary material for: Remote homology clustering identifies lowly conserved families of effector proteins in plant-pathogenic fungi
Source: Microb Genom. 2021 Sep 1;7(9):000637. doi: 10.1099/mgen.0.000637 (PMC8715435; doi:10.1099/mgen.0.000637)
Supplement: Supplementary material 15 [file mgen-7-0637-s0015.zip › fastas/markov-PC_069DIK.fasta]

>PC_01MYRD
----------------------------------------------------------------------------------------------------
--------ASLEVSS-KLT----SHHAQLEKYGPPNQ--QSLSRRGHLNKRL-----QFVECKD------------------------------------
------------------------GN--------DEEVCIDYNDA-------NGNHQALCIENIY--IRTWTSIDN--NKLSCSSDTAY----IQGGDLH
TGVNTYYDDDEHPAEVYQLQTFLSEQ-MVE----NN-FYKHNI-TKELHDYR-NTERIKY----------------CFTPGSN--------LKITAYAVA
INFDPK------AGNDKG---TPVLIASSG----------------------------------------------------------------------
-------------------
>PC_0268R6
----------------------------------------------------------------------------------------------------
----------------------------------------------------------------------------------------------------
-ML----------RHD-NIYGHNKCN--------GGEVCVDYFLT-------ENDTQAQCASSY----MTW-DNQN--SKIPCSSSSSF-----AAIDIS
VGVTTY-DVDTNV------------------------------------------EDGKF--------------ESCFEFSGT--------ARVTGYFAA
FGV-------------------------------------------------------------------------------------------------
-------------------
>PC_01J63Q
----------------------------------------------------------------------------------------------------
----------------------------------------------------------------------------------------------------
-ML----------RHD-NIYGHNKCN--------GGEVCVDYFLT-------ENNAQAQCASSY----ITW-DNQY--SKIPCSSSSSFG--GGAAIDIS
VGVITY-DVDTNV------------------------------------------EDGKF--------------ESCFAFSGT--------ARVTGYFAA
FGV-------------------------------------------------------------------------------------------------
-------------------
>PC_03NBEF
----------------------------------------------------------------------------------------------MHFV-I
I--TITAGVS-------------------------------------ISKRE-----TVAKCQDP-----------SYTYFEGSWCKT--LTSMNVLCSN
AKNGN--------VRV-RKLSEQSCN--------PDEHCVDFLLN-------DEVQNAMCVPYQ----------------------------------ST
IGFTTY-GTNGQPIQVYKAYGNVNYQ-AQS----LR-KI------------------------------------------------QDMLMKADANAYI
VLLSTI------GKGAQV---EDIEPVILQN---------------------------------------------------------------------
-------------------
>PC_05CPMV
----------------------------------------------------------------------------------------------------
-------------------------MPSFERYKDLVLSQISSQKYLTLQQHL-----QISCCPIFIISNLSGLLPEDQAIIEIELVLI--TAILGAICNA
GPLAHRQEATQNWPAH-TLSYIDSAPEGIESLNANVTNLVPRVTH---------PDFDYPLGPDD---LSW-------SREGCTTTD-----VLSGGRRH
IGTVTY-DAQDNPINVLFIKYVGEPGDKIE----GVAGSTSSF-SS-----------PSF----------------LFDIRSY--------MKVTLF---
-ALLAGASGL------------------------------------------------------------------------------------------
-------------------
>PC_0048PD
---------------------------------------------------------------------------MRILFAQLCKLY-----TVFFVVNA
T--ILVLGAPLNNGT------------------------SMIPLT-PLQKRLT--I---PVCSNY------------HPIYVE-----------------
---------------------------------------------------------------SE--CREWDNNYSDPSELTCSVNDGYVS-GPTPVDIE
VAFIVY-AHDNIPIQVNSLVAFYKDN-KIA-----NYIDQNNL-TAKISGYK-QGERIKY----------------CFNAGSD--------NIVTAYGAA
QKLSL----LSDPGYAEF---LDIEPL-------------------------------------------------------------------------
-------------------
>PC_04Z09M
-----------------------------------------------------------------------------MRFARLCKLY-----LFFLVATA
A--TIAVGAPLDNVI------------------------KTSMVEGQATIETT--V---PQCPAG------------T-TYVASLCFS--VGRIQVFCQN
PQN----------PTL-EIIAFTDCE--------PDEVCIEHEHAINEDL---NRPHATCVSSEF--YTVWDNFN-NPDADACAQEVYKHD-H-GALDVE
IAMTIY-AHDGKPIQVNLLRALSNDH-ELS----RI-FDMHNY-TQVIRGYN--GETIKY----------------CFNTGTK--------NKVTAYAGS
WTTQ------------------------------------------------------------------------------------------------
-------------------
>PC_02WOJH
-----------------------------------------------------------------------------MRFARLCKLY-----LFFLVAT-
A--TIAVGAPLDNVI------------------------KTSMVEGQATIETT--V---PQCPAG------------T-TYVASLCFS--VGRIQVFCQN
PQN----------PTL-EIIAFTDCE--------PDEVCIEHEHAINEDL---NRPHATCVSSEF--YTVWDNFN-NPDADACAQEVYKHD-H-GALDVE
IAMTIY-AHDGRPIQVNLLRALSNDH-ELS----RI-FDMHNY-TQVIRGYN--GETIKY----------------CFNTGTK--------NQVTAYAGS
WIIN------------------------------------------------------------------------------------------------
-------------------
>PC_024J4U
-----------------------------------------------------------------------------MRFARLCKLY-----LFFLVAT-
A--TIAVGAPLDNVI------------------------KTSMVEGQATIETT--V---PQCSAG------------T-TYVASLCFS--VGRIQVFCQN
PQN----------PTL-EIIAFTDCE--------PDEVCIEHEHAINEDL---NRPHATCVSSEF--YTVWDNFN-NPDADACAQEVYKHD-H-GALDVE
IAMTIY-AHDGKPIQVNLLRALSNDH-ELS----RI-FDMHNY-TQVIRGYN--GETIKY----------------CFNTGTK--------NKVTAYAGS
WIIQ------------------------------------------------------------------------------------------------
-------------------
>PC_02FEUN
-----------------------------------------------------------------------------MRFARLCKLY-----LFFLVAT-
A--TIAVGAPLDNVI------------------------KTSMVEGQATIETT--V---PQCPAG------------T-TYVASLCFS--VGRIQVFCQN
PQN----------PTL-EIIAFTDCE--------PDEVCIEHEHAINEDL---NRPHATCVSSEF--YTVWDNFN-NPDADACAQEVYKHD-H-GALDVE
IAMTIY-AHDGKPIQVNLLRALSNDH-ELS----RI-FDMHNY-TQVIRGYN--GETIKY----------------CFNTGTK--------NKVTAYAGS
WTIQ------------------------------------------------------------------------------------------------
-------------------
>PC_000QGW
-----------------------------------------------------------------------------MRFARLCKLY-----LFFLVAT-
A--TIAVGAPLDNVI------------------------KTPMVEGQATIETT--F---PQCPEG------------T-TYVASLCFN--VGRIQVFCQN
PQN----------PTL-EITAFTDCE--------ADEVCIEHEHAINEDL---NRPHATCVNSDI--YTIWDNFN-NPDADACAQEVYKHD-K-GALDLE
IAMTIY-AHDGKPIQVNLLKAFSNDN-ELS----KI-FDMHNY-TQVIRGYN--GETIKY----------------CFNTGTQ--------NKVTAYAGS
WIIT------------------------------------------------------------------------------------------------
-------------------
>PC_01D2FD
----------------------------------------------------------------------------------------------------
------------------------------------------MVEGQATIETT--V---PQCPAG------------T-TYVASLCFS--VGRIQVFCQN
PQN----------PTL-EIIAFTDCE--------PDEVCIEHEHAINEDL---NRPHATCVSSEF--YTVWDNFN-NPDADACAQEVYKHD-H-GALDVE
IAMTIY-AHDGRPIQVNLLRALSNDH-ELS----RI-FDMHNY-TQVIRGYN--GETIKY----------------CFNTGTK--------NQVTAYAGS
WIIN------------------------------------------------------------------------------------------------
-------------------
>PC_011GYW
---------------------------------------------------------------------------MKVLFARLCKLY-----TFFLVA-I
A--TVVLGAPLENVP------------------------MLK--------RDT--N---PGCPPN------------YPVYFSSRCET--ASLIAATCKS
NGN----------PPVYLPNNYTPCR--------ADEHCIEHYSPIGFDPKNPQSPHATCVTDGN--SERWDNFG-NPNADACSVPTDYNN-R-GQPGIL
VAMTIY-AHDWKPIQVNWLDAYDNDG-QLP----SD-YNKHNY-TSFISNYQ--NDKIKY----------------CFNTGTN--------NKVTAYAAA
WAVYPNSMMSSDALPSDDSSNTSNTPV-------------------------------------------------------------------------
-------------------
>PC_01D2KT
---------------------------------------------------------------------------MRILFAQLCKLY-----TVFLVVNA
T--ILVLGAPLNNGT------------------------SMIPLT-PLQKRLT--I---PVCPDH------------HPIYVESECES--MYSILITCNT
GTN----------PPD-TDFISYPCQ--------PRETCIQFYVAA-PNPDQPPIPHAYCIANER--CREWDNNYSDPGELTCSVNDGYVS-GPTPVDIE
VAFIVY-AHDNIPIQVNSLVAFYKDN-KIA-----DYIDQNNL-TAKISGYK-QGERIKY----------------CFNAGSD--------NIVTAYGAA
QKLSL----LSDPGYAEF---LDIEPL-------------------------------------------------------------------------
-------------------
>PC_05AGPH
---------------------------------------MPTNSGHKKFWINSII--TRKIQNTFAFVFFVHPEKMRILFAQLCKLY-----TVFLVVNA
T--ILVLGAPLNNGT------------------------SMIPLT-PLQKRLT--F---PVCPDH------------HPIYVESECES--MYSILITCNT
DTN----------PPD-TDFIHYPCQ--------PRETCIQFYVAA-PIPDQPPIPHAYCIANER--CREWDNNHSDRGELTCSVNDGYVS-GPTPVDIE
VAFIVY-AHDNIPIQVNSLVAFYKDN-KIA-----DYINQNNL-TAKISGYK-QGERIKY----------------CFVAGSD--------NKVTAYGAA
QKLSL----LSDPGYAEF---LDIEPL-------------------------------------------------------------------------
-------------------
>PC_01VSQD
----------------------------------------------------------------------------------------------------
---MLVLGVPLNNET------------------------SMIPLN-PLQKRLT--I---PVCPGH------------HPVYVESECES--MYSILITCET
DAN----------PPD-TDFISYPCR--------PRETCIQFYVDS-PDPDEPPIPHAQCIANEY--CREWDNNHRDPLDYACSTSGGYNT-GQDPTDLE
VAFITY-DRNNLPIQVYSMIIYYKDD-AIV-----DYTDVNNI-SVTIPSYE-QGEKIEY----------------CFEAGTE--------NVVTAYGAA
QRYSN----L------------------------------------------------------------------------------------------
-------------------
>PC_06JOLA
---------------------------------------------------------------------------MRISFAQSCKLHTFLLYTFFLVA-I
A--TIIMGVPLENAL------------------------M----TKRAEIQLT--V---PGCPTG------------Y-VYKASLCDE--INRLMVFCEN
SQN----------PDD-VQVVYNDCG--------PDETCIEHYHAVESDL---DVPHATCIDNEH-RVRKWDNFG-EPAKETCSPERG-YD-I-ESTDME
IAVTIY-ANDGKPIQVNIIVAYKNGV-EIS----TV-YDQHNY-TSVIRNYS--DEKIKY----------------CFTTGSD--------NKVTAYAAG
WDIENKTFLLDSKN--------------------------------------------------------------------------------------
-------------------
>PC_04M07F
---------------------------------------------------------------------------MRISFAQSCKLHTFILYTFFLVA-I
A--TIIMGVPLENAL------------------------M----TKRAEIQLT--V---PGCPTG------------Y-VYKASLCDE--INRLMVFCEN
SQN----------PDD-VQVVYNDCG--------PDETCIEHYHAIESDL---DVPHATCIDNEH-RVRKWDNFG-EPAKETCSPERG-YD-I-ESTDME
IAVTIY-ANDGKPIQVNIIVAYKNGV-EIS----TV-YDQHNY-TSVIRNYS--DEKIKY----------------CFTTGSD--------NKVTAYAAG
WDIENKTFLLDSKS--------------------------------------------------------------------------------------
-------------------
>PC_04KE8T
---------------------------------------------------------------------------MRISFAQSCKLHTFLLYTFFLVA-I
A--TIIMGVPLENAL------------------------M----TKRAEIQLT--V---PGCPTG------------Y-VYKASLCDE--INRLMVFCEN
SQN----------PND-VQVVYNDCG--------PDETCIEHYHAIESDL---DVPHATCIDNEH-RVRKWDNFG-EPAKETCSPERG-YD-I-ESTDME
IAVTIY-ANDGKPIQVNIIVAYKNGV-EIS----TV-YDQHNY-TSVIRNYS--DEKIKY----------------CFTTGSN--------NKVTAYAAG
WDIENKTFLLDSKS--------------------------------------------------------------------------------------
-------------------
>PC_02I92Y
---------------------------------------------------------------------------MRISFAQSCKLHTFLLYTFFLVA-I
A--TIIMGVPLENAL------------------------M----TKRAEIQLT--V---PGCPTG------------Y-VYKASLCDE--INRLMVFCEN
SQN----------PDD-VQVVYNDCG--------PDETCIEHYYAIESDL---DVPHATCIDNEH-RVRKWDNFG-EPAKETCSPERG-YD-I-ESTDME
IAVTIY-ANDGKPIQVNIIVAYKNGV-EIS----TV-YDQHNY-TSVIRNYS--DEKIKY----------------CFTTGSD--------NKVTAYAAG
WDIENKTFLLDSKS--------------------------------------------------------------------------------------
-------------------
>PC_031JG1
---------------------------------------------------------------------------MRISFA----------------Q-S
S--TIIMGVPLENAL------------------------M----TKRAEIQLT--V---PGCPTG------------Y-VYKASLCDE--INRLMVFCEN
SQN----------PDD-VQVVYNDCG--------PDETCIEHYYAIESDL---DVPHATCIDNEH-RVRKWDNFG-EPAKETCSPERG-YD-I-ESTDME
IAVTIY-ANDGKPIQVNIIVAYKNGV-EIS----TV-YDQHNY-TSVIRNYS--DEKIKY----------------CFTTGSD--------NKVTAYAAG
WDIENKTFLLDSKS--------------------------------------------------------------------------------------
-------------------
>PC_026RD7
---------------------------------------------------------------------------MRIFLTQLFKLH-----I-FLVA-I
A--TVVLGASLVPRRGSHG-------------------ILVCSQQNTLIKRAD--IPFEERCPEE------------YPTYIASLCSLDEPNKMLINCIR
DDD----------PDH-PVDAEYTCE--------ADEICIDRTEF-------PETPHAFCIKKKC--GVPFDNFKQP-GQDSCIGHS--YS-VFQPVSLV
VAMMTY-ATNMNPIQVNYQYIGYNGD-TFY----SN-KSVNNY-TLVIKSYN--GENINF----------------CFDGGSD--------QKVQAYGAA
WLTP------------------------------------------------------------------------------------------------
-------------------
>PC_04N9B6
---------------------------------------------------------------------------MRIFSAQLFKLY-----AFFLVA-I
A--TVALGAPLVRRKGSHG-------------------SLICSAQNALTKRED--IPFEERCPEE------------YSLYIASLCSMDEPNLMLINCAR
EDD----------PDN-IIDYDYTCE--------ADEICIDRTEF-------PETPHAFCIKKKC--GLPFDNFVRP-DLDACGSHG--FS-VFGPVNLV
VAMMTY-STGMNPIQVNYQTVKYKGD-IVF----AN--QVTNF-TRVINGYN--GENIDF----------------CFNGGST--------QKVQAFAAA
WTTD------------------------------------------------------------------------------------------------
-------------------
>PC_02KUUI
---------------------------------------------------------------------------MRIFLTQLFKLH-----PFFLVA-I
A--TVVLGASLVPRRGSHG-------------------TLVCSQQNTLIKRAD--IPFEERCPEE------------YPTYLASLCSLDEPNLMLINCIR
DDD----------PDH-PFDTDYTCE--------DDEICIDRTEF-------PETPHAFCIKKKC--AVPFDNFKQPPDQDSCAGHS--YQ-VYRPMSVL
VSMMTY-ATNMNPIQVNYQYIGYKDN-IFY----SN-QSVNNY-TIVIDSYN--GENINF----------------CFDGGSD--------QKVQAYGAA
WLTP------------------------------------------------------------------------------------------------
-------------------
>PC_01TOOE
---------------------------------------------------------------------------MRIFSAQLFKLY-----ALFLVA-I
A--TVALGAPLVRRKGSHG-------------------SLICSEQNAITKRAD--IPFEERCPEE------------YSLYIASLCSIDAPNLMLINCAR
EDE----------PDV-IFDTDYTCE--------DDEICIDRTEF-------PETPHAFCIKKKC--GLPFDNFVRP-DLDACGSHS--YS-VSGPVNLV
VAMMTY-STEMNPIQVNYQNVKYKGD-LAF----VN--QVNNF-TRVINGYN--GENIDF----------------CFNGGTT--------QKVQAFAAA
WITD------------------------------------------------------------------------------------------------
-------------------
>PC_00C61B
---------------------------------------------------------------------------MRIFSAQLFKLY-----ALFLVA-I
A--TVALGVPLVRRKGSHG-------------------SLICSEQNALTKRAD--IPFEERCPEE------------YSLYIASLCSIDAPNLMLINCAR
EDE----------PDV-IFDTDYTCE--------DDEICIDRTEF-------PETPHAFCIKKKC--GLPFDNFVRP-DLDACGSHS--YS-VSGPVNLV
VAMMTY-STEMNPIQVNYQNVKYKGD-LAF----VN--QVNNF-TRVINGYN--GENIDF----------------CFNGGTT--------QKVQAFAAA
WITD------------------------------------------------------------------------------------------------
-------------------
>PC_05B2CF
---------------------------------------------------------------------------MRIFSAQLFKLY-----ALFLVA-I
A--TVALGAPLVRRKGSHG-------------------SLICSEQNALTKRAD--IPFEERCPEE------------YSLYIASLCSIDAPNLMLINCAR
EDE----------PDV-IFDTDYTCE--------DDEICIDRTEF-------PETPHAFCIKKKC--GLPFDNFVRP-DLDACGSRG--YS-VSGPVNLV
VAMMTY-STEMNPIQVNYQNVKYKGD-LAF----VN--QVNNF-TRVINGYN--GENIDF----------------CFNGGTT--------QKVQAFAAA
WITD------------------------------------------------------------------------------------------------
-------------------
>PC_005IHW
---------------------------------------------------------------------------MRIFLTQLFKLH-----TFFLVA-I
A--TVVLGASLVPRRGSDG-------------------TLVCSQQNTLIKRAD--IPFEERCPEE------------YPTYLASQCSLDEPNLMLINCIR
DDD----------PDH-PFDTDYTCE--------ADEICIDRTEF-------PETPHAFCIKKLC---------------------------VFQPMSLV
VSMMTY-ATNMNPIQVNYQYIGYKDN-IFY----SN-QSVNNY-TIAIDSYN--GENINF----------------CFDGGSD--------TKVQAYGAA
WLTFP-----------------------------------------------------------------------------------------------
-------------------
>PC_045AUI
---------------------------------------------------------------------------MRIFSAQLFKLY-----TTFLVA-I
A--TVALGASLVRREGSHG-------------------SLICAQQNALIKRED--IPFEERCPEE------------YSLY-------------------
----------------------IASL--------YDEICVDRTEF-------PETPHAFCIKEKC--GLPFNNYKRR-DGDACKVHS--YS-VSRPVNLV
VAMMTY-STNMKPRQVVYHTITYNFD-LTS----AN--DVNNF-TRVINGYN--GEDIRY----------------CFYGGTR--------DKVQARAAA
WITD------------------------------------------------------------------------------------------------
-------------------
>PC_056J8D
---------------------------------------------------------------------------MRIFSAQLFKLY-----TSFLVA-I
A--TVALGASLVRREGSHG-------------------SLICAEQDALIKRED--IPFEERCPEE------------YSLYIASLCSLDVPNLMLINCAR
EDD----------PSV-IFDYDYTCE--------DDEICVDRTEF-------PETPHAFCIKEKC--GLQFDNYRHR-DVDACKVHS--YS-VSRPVNLV
VAMMTY-STKMKPRQVVYQTITYNLD-LTS----AN--DVNNF-TRVINGYN--GEDIRY----------------CFYAGTR--------EEVQARAAA
WITD------------------------------------------------------------------------------------------------
-------------------
>PC_06SEH2
---------------------------------------------------------------------------MRIFSAQLFKLY-----TFFLAA-I
A--TVVLGAPLVRRKGIHG-------------------SFMCSEQNALIKRSD--IPFEKRCSEE------------YSLY-------------------
----------------------ISSF--------YDEICVDRTEF-------PETPHAFCIKKKC--SVSFDNFNRP-DIQGCGSHS--YS-VPAPVNLI
VAMKTY-STSMKPIQVDYQTVTYKGD-PIS----VN--QVNNS-TRVINGYN--GENIDF----------------CFNGGIT--------AKVQAFAAA
WISD------------------------------------------------------------------------------------------------
-------------------
>PC_063WF6
---------------------------------------------------------------------------MRIFSAQLFKLY-----ALFLVA-I
A--TVALGAPLVRRKGSHG-------------------SLICSEQNALTKRAD--IPFEERCPEE------------YSLYIASLCSIDAPNLMLINCAR
EDE----------PDV-IFDTDYTCE--------DDEICIDRTEF-------PETPHAFCIKKKC--GLPFDNFVRP-DLDACGSHS--YS-VSGPVNLV
VAMMTY-STEMNPIQVNYQNVKYKGD-LAF----VN--QVNNF-TRVINGYN--GENIDF----------------CFNGGTT--------QKVQAFAAA
WITD------------------------------------------------------------------------------------------------
-------------------
>PC_0081LQ
----------------------------------------------------------------------------------------------------
--------------------------------------------------------------------------------MVVGVPLE--ESTKNGTLVS
KGQ----------HLP-SVKTITTVS--------FDEVCVDYFAT-------EKSAQAQCAVSY----KRW-DNAN--SITPCSSTASYG--GGTPIDIA
LGAKTY-DVNGNPIQVGQFAIYLNNH-EIA----TT-FDRHNV-STILRNHK-NDNDDSF--------------ESCFSFSGT--------ARVTGYFAA
FGAV------------------------------------------------------------------------------------------------
-------------------
>PC_037O2O
----------------------------------------------------------------------------------------------------
-------------------------------------------------------------------------------------------------MTV
KDF----------PGT-FTSDTIQCN--------GAEVCVDYFLT-------EKDAQAQCASSY----LEW-NNDN--SYVPCSSTSSFG--GGQTLDVF
VGAATY-DVDGNLIQVEEFAIYLNNK-EIA----AT-SNKHNV-STILRDYK-RNDDGDF--------------DSCFAFSGT--------ARVTAYFAA
FWGCSFKK--------------------------------------------------------------------------------------------
-------------------
>PC_01UTCD
----------------------------------------------------------------------------------------------------
------------------------------------------------------------------------------------------MSSMTVICAN
EEL----------PST-FTSNTIQCN--------RDEVCVDYFDT-------ENSAQAQCAVSY----TKW-DNKY--LLFPCSSGTSYG--GE---DIA
VGATTY-DV--DPIQVDQFGIYLNDQ-EIA----IT-TNLHNV-STIVRGYK-N-GDGNF--------------SSCFKFRGT--------ALITGYLAG
FGAS------------------------------------------------------------------------------------------------
-------------------
>PC_00QSVB
----------------------------------------------------------------------------------------------------
------------------------------------------------------------------------------------------MSSMTVICAN
EEL----------PST-FTSNTIQCN--------RDEVCVDYFDT-------ENSAQAQCAVSY----TKW-DNKY--LLFPCSSGTSYG--GE---DIA
VGATTY-DV--EPIQVDQFGIYLIDQ-EIA----IT-TNLHNV-STIVRGYK-N-GDGNF--------------SSCFKFRGT--------ALITGYLAG
FGAS------------------------------------------------------------------------------------------------
-------------------
>PC_05PNXQ
----------------------------------------------------------------------------------------------------
------------------------------------------------------------------------------------------MSSMTVICAN
EEL----------PST-FTSNTIQCN--------RDEVCVDYFDT-------ENSAQAQCAVSY----TKW-DNKY--LLFPCSSGTSYG--GE---DIA
VGATTY-DV--EPIQVDQFGIYLNDQ-EIA----IT-TNLHNV-STIVRGYK-N-GDGNF--------------SSCFKFRGT--------ALITGYLAG
FGAS------------------------------------------------------------------------------------------------
-------------------
>PC_048J3S
----------------------------------------------------------------------------------------------------
----------------------------------------------------------------------------------------------------
-------------------------M--------FAKLCIFFLIA-----------ITTIVVGVP-LGESTKNGTL--ISNTCRLGTSYG--GE---DIA
VGATTY-DV--EPIQVDQFGIYLNDQ-EIA----IT-TNLHNV-STIVRGYK-N-GDGNF--------------SSCFKFRGT--------ALITGYLAG
FGAS------------------------------------------------------------------------------------------------
-------------------
>PC_00BVYV
----------------------------------------------------------------------------------------------------
----------------------------------------MESGNLTLNRRFIKGVPGLPQCPDY----------ANHPNLVTSFCLN--AKMITALCED
SNN----------PQN-LEQFNTPCP--------NKTICMNFKTAPDPSIAPEYEVFAMCVDEGS--VKSFNNN--RKDGFFCKTYK--VD-SVTNGKAT
ISVDIY-DANSKLVKVRSISIDTGSQ-H-G----SM-QDTNNY-TSIINCKN--GQKIKT----------------C-----------------------
----------------------------------------------------------------------------------------------------
-------------------
>PC_020WQV
----------------------------------------------------------------------------------------------------
----------------------------------------MGSSNFTLNRHFIVGIPGLSECPDE-----------KYPDLIYSFCLG--EKKIISHCID
LQY----------SMY-LAQFYSDCP--------DNFECIDFATDPGPSVPLQYENFAICVDEEF--IKKYKH---DKDGVFCQTYV--IN-GVTGEIAT
ISINVY-DSSSNPVKIRSIGVTTGTQ-Y-G----SK-QNMNSY-SKIINCKN--GQKIKV----------------CTDIA--V-------AKVTLF-AM
FTFLDRSYSFSN----------------------------------------------------------------------------------------
-------------------
>PC_037IID
------------------------------------------------------------------------------MLFRHFLIS-----TFLLVG-I
T--TVAIGAPVAETIEVIN---------------AIKFPRMGSGNLTLDRRFIIGIPGLPQCTPA------------WPQLVFSYCVT--ASTIGSACAN
PSN----------PKI-IALFKKICP--------VRTVCMDFVTDPGPSVTPEMEVFALCVDAEF--AKRFHSG--DKDGVYCKTYE--IN-GVTGDKAT
LSVDIY-DGTQNPAKVRSVSISTGNQ-Y-G----SK-QNTNNY-SRIIDSKN--GQKIKV----------------CMDVL--S-------AGITLY-AM
FTFVDGTYGSSIG---------------------------------------------------------------------------------------
-------------------
>PC_005CFF
---------------------------------------MNSLQQHKNL-QTIIK--TTR--------KVMTRLIRRTILSRLFLIS-----TLLLVG-I
I--TIAIGAPFAETIEVVK---------------AVKFPQMGSSNFTLNRRFIAGILGLPQCLDE-----------KYPDLFNSFCLY--LKQIISTC--
-----------------------NCP--------DDTVCMNFATDPGPPLPSQYVSFTICVDKEF--VKKFKR---DKDGVFCQTYV--IN-GVTGEIAT
ISVDVY-DSNSDLVKIRTISVSTGTQ-Y-G----SK-QNTNNY-TKIINCKN--GQKIKV----------------CMDIA--V-------AGVTVF-AI
FTLLDGLYSSSN----------------------------------------------------------------------------------------
-------------------
>PC_038GZG
------------------------------------------------------------------------------MLPRLFLIS-----IILLVG-I
T--IVVKGTQVAETIEVIK---------------AVKFPRMGSGNLTLDRRFIVGIPGLPQCPNP-----------NLPQLVSSRCFS--IKTLYSICMD
PRY----------PRA-SSIFSQQCL--------ENTVCMDFITDPGPSTPPEQAAFGLCVDEEF--AKRFDNG--DKEGVYCKTYV--LD-GVTGNRAT
LSIDVY-DGSQNPAKVRSVSISSGSS-S-G----SK-ENTSNY-SRIINCKN--KQKVKV----------------CMNVL--S-------AGITLY-AR
FTFLDGTYGNSK----------------------------------------------------------------------------------------
-------------------
>PC_01D9X6
------------------------------------------------------------------------------MLSRLFLIS-----TLVIVG-I
T--TVAIGATVTETIEVIK---------------AVKIPQMGSD---LNRRFIVGIPGLPQCPDS-----------RWPQLLFSYCVG--PKKLYSCCRN
PND----------PTT-DTKYILTCP--------ETTTCMNFVTDFGSAPGPEFNNFAICIDDET--LKSFKND--DHDGIFCKTYE--IN-GVTGDKAT
LSFEIY-DANSNPAKVRNVFFTSGSQ-S-G----GH-QNTNNY-SSIINCKN--GQKIKV----------------CMDAI--Y-------YGITLY-AT
FTFLDGTYGNSNG---------------------------------------------------------------------------------------
-------------------
>PC_0133HZ
----------------------------------------------------------------------------------------------------
----------------------------------------------------------------------------------------------MVFCEN
SQN----------PDD-DIVVYNDCG--------PDETCIEHYHAVKSDL---DVMHA----------------------------TG-YD-T-ESTDME
IEVTIY-ENDGKPIQVNVIVVYKNGV-EIS----TV-YDQHNY-TSVIRNYS--DEKIKY----------------CFTTGTN--------NKVTAYAAG
----------------------------------------------------------------------------------------------------
-------------------
>PC_00EG7S
----------------------------------------------------------------------------------------------------
----------------------------------------------------------------------------------------------MVFCEN
SQN----------PDD-DIVVYNDCG--------PDETCIEHYHAVKSDL---DVMHATCIDNEI---------------------GG-YD-T-ESTDME
IEVTIY-ENDGKPIQVNVIVVYKNGV-EIS----TV-YDQHNY-TSVIRNYS--DEKIKY----------------CFTTGTN--------NKVTAYAAG
----------------------------------------------------------------------------------------------------
-------------------
>PC_01KTQY
------------------------------------------------------------------------------MFVRL--VY-----LFVLVT-I
T--TVVIGIPLNTDL----------------------------VNTSLIKRD-----TLADCSTE-----------RF-VSKTSKCIT--TTTIELSCII
ERN----------VE----VSQKNCS--------KDETCIDYVNE-------QNEPFAMCTNNNN--VKKWNNEER-GIFSTCSPLSAYS--TAIGKDII
TGMTTY-AANNVPIQVFGLSINIDNSSDDD----TG-FQQQSR-SKIIKNYN-GS-QVEY----------------CFAAGTN--------ASVTAYAAA
LSDLKS------LTSSI-----------------------------------------------------------------------------------
-------------------
>PC_01XO72
------------------------------------------------------------------------------MFTQLYIIY-----IFF-LV--
---SAVIGIPVVNLQNQTF-----------------------S-IDG------SAVPTRPKCTDP-----------NNA---KYTCAT--RKSVRVSCES
FSQ----------PGT-PVDTNFSCG--------DGDSCVNITPN-----------DAFCVDDNS--SAQVWDSKN--EIKSWNDNICK-----------
------------IWGVAELQARYSNEQSSIPLSADYIYQENNY-TFPIKQED-FSNTLYF----------------CFYPGSN--------EEVQAVGSL
AYVLR-----------------------------------------------------------------------------------------------
-------------------
>PC_01U5C5
------------------------------------------------------------------------------MFTQLYIIY-----IFF-LV--
---SAVIGIPVVNLQNQTF-----------------------S-IDG------SAVPTRPKCTDP-----------NNAKYKSSTCAT--RKSVRVSCES
FSQ----------PGT-PVDTNFSCG--------DGDSCVNITPN-----------DAFCVDDNS--SAQVWDSKN--EIKSWNDNICK-----------
------------IWGVAELQARYSNEQSSIPLSADYIYQENNY-TFPIKQED-FSNTLYF----------------CFYPGSN--------EEVQAVGSL
AYVLR-----------------------------------------------------------------------------------------------
-------------------
>PC_01CUD4
------------------------------------------------------------------------------MFTQLY-IY-----IFF-LV--
---SAVVGIPVVNLQNQTF-----------------------S-IDG------SAVPTRPKCTDP-----------NNAKYKSSTCAT--RKSVRVSCES
FSQ----------PGT-PVDTNFSCG--------DGDSCVNITPN-----------DAFCVDDNS--AQVWDSKNE--NKVVCSAPVLLVP-PHVSFQLV
AGMTTY-AKSGDPIRVAELQARYSNEQSSIPLSADYIYQENNY-TFPIKQED-FSNTLYF----------------CFYPGSN--------EEAQAVGSL
AYVLR-----------------------------------------------------------------------------------------------
-------------------
>PC_030E3E
------------------------------------------------------------------------------MFTQLY-IY-----IFF-LV--
---SAVIGIPVVNLQNQTF-----------------------S-IDG------SAVPTRPKCTDP-----------NNAKYKSSTCAT--RKSVRVSCES
FSQ----------PGT-PVDTNFSCG--------DGDSCVNITPN-----------DAFCVDDNS--AQVWDTKNE--NKVVCSAPVLLVP-PHVSFQLV
AGMTTY-AKSGDPIRVAELQARYSNEQSSIPLSADYIYQENNY-TFPIKQED-FSNTLYF----------------CFYPGSN--------EEAQAVGSL
AYVLR-----------------------------------------------------------------------------------------------
-------------------
>PC_04HV8T
------------------------------------------------------------------------------MFAQLYIIY-----IFF-LV--
---SAVVGIPVVNLQDQIF-----------------------S-IDG------SAVPTRPKCTDP-----------NNAKYKSSTCAT--RKSVRVSCES
FSQ----------PGT-PVDTNFSCG--------DGDSCVNITPN-----------DAFCVDDSS--AQVWDNKNE--NEVVCSAPVSLVP-PHVSFQLV
AGMTTY-STTGDPIRVAELQAKYDDNNSNI--YTDYKYQENNY-TFPIKQED-FSKKLSF----------------CFYPGSN--------EEVQAVGSL
AYVLM-----------------------------------------------------------------------------------------------
-------------------
>PC_0344LX
------------------------------------------------------------------------------MFAQLYIIY-----IFF-LV--
---SAVVGIPVVNLQDQIF-----------------------S-IDG------SAVPTRPKCTDP-----------NNAKYKSSTCAT--RKSVRVSCES
FSQ----------PGT-PVDTNFSCG--------DGDSCVNITPN-----------DAFCVDDSS--AQVWDNKNE--NEVVCSAPVSLVP-PHVSFQLV
AGITTY-STTGDPIRVAELQAKYDDNNSNI--YTDYKYQENNY-TFPIKQED-FSKKLSF----------------CFYPGSN--------EEVQAVGSL
AYVLM-----------------------------------------------------------------------------------------------
-------------------
>PC_04V2O1
------------------------------------------------------------------------------MFAQLYIIY-----IFF-LV--
---SAVVGIPVVNLQDQIF-----------------------S-IDG------SAVPTRPKCTDP-----------NNAKYKSSTCAT--RKSVRVTCES
FSQ----------PGT-PVDTNFSCG--------DGDSCVNITPN-----------DAFCVDDSS--AQVWDNKNQ--NLAVCSAPVTLVP-PHVSFQLV
AGMTTY-STTGDPIRVAELAARYGEGQSSR--F-ESVYQGNEY-TFSIKQED-FSNKLSF----------------CFYPGSN--------EEVQAVASL
AYVLM-----------------------------------------------------------------------------------------------
-------------------
>PC_02NIQG
------------------------------------------------------------------------------MFAQLYIIY-----IFF-LV--
---SAVVGIPVVNLQDQIF-----------------------S-IDG------SAVPTRPKCTDP-----------NNAKYKSSTCAT--RKSVRVSCES
FSQ----------PGT-PVDTNFSCG--------DGDSCVNITPN-----------DAFCVDDNS--AQIWDSKNE--NKVVCSAPVSLVP-PHVSFQLV
AGMTTY-STTGDPIRVAELEVRYDDNDSD-----DFVLQENNY-TLPIKQED-FSKKLSF----------------CFYPGSN--------EEVQAVGSL
AYVLM-----------------------------------------------------------------------------------------------
-------------------
>PC_04U0TI
------------------------------------------------------------------------------MFAQLYIIY-----IFF-LF--
---SAVVGVPVENLQNQTF-----------------------S-TDSFLG---KLIPTKPKCTDP-----------IYTKYRSSVCAT--RKSVRVSCES
YDL----------PGT-IVDTNFSCG--------EGESCIDITSN-----------DAFCVDENSKLAQKWENNHV--DGRVCSAPVLLVP-PPKFFQLA
AGITTY-STTGDPIQVQSLEARYDDKN-SD----DYTEQQNNY-SFNIKQEN-FSHYISF----------------CFTAGTS--------QEVQAVAAL
GYVVL-----------------------------------------------------------------------------------------------
-------------------
>PC_02DCAE
------------------------------------------------------------------------------MFAKLYIIY-----IFF-LV--
---SAVVGVPIENSQNQTA-----------------------S-PDSLIGDLSKFLPVKPRCTDP-----------IYTKYKSSACLT--RKVARVTCES
YDL----------PGT-VVDIDFSCE--------EGRACIDITSN-----------DAFCVDSNSNLAREWENNHV--DGRVCSQPVLLVP-PPKFFQLT
AGVTTY-STTGEPIQVQSIELRYDDKTANE----DYKEQTNNF-GVVIKREN-FSHYLSF----------------CFSTGTP--------QEVQAVASL
AYVLL-----------------------------------------------------------------------------------------------
-------------------
>PC_009ATB
------------------------------------------------------------------------------MFAQLYIIY-----IFF-LV--
---SAVVGVPVENLQNQTS-----------------------S-TVSLLG---KVIPTKPTCTDP-----------IYRKYKSSACVT--RKTVRVSCES
YDL----------PGT-VVDTNFYCA--------DGESCIDMTSN-----------DAICVNENINSVREWENNHV--DGRVCSEPVLLVKPPTKYFHLV
AGITAY-STTGDPIQVQTLETRYDDNPSAN----EYTEQTNNY-SFTIKKEN-FSHYMIF----------------CFVAGTS--------EEVQAVGAL
GYVFL-----------------------------------------------------------------------------------------------
-------------------
>PC_01LG0Q
------------------------------------------------------------------------------MFAQLYIIY-----IFFFLV--
---SAVVGIPVENFQNQTF-----------------------S-TNS-------IIPTRPKCTDP-----------IYTKYKSSVCVT--RKSVRVSCES
YDL----------PGT-VVDTNFSCG--------EGESCIDITSN-----------DAFCVDENSGLAQEWENNHV--DGRVCSAPVLLVP-PDKSFKLV
AGITAY-STTGDPIQVQSLSAKYDDKD-SD----DYTEQKNKF-SFNIKQEN-FSHYIKF----------------CFAAGTQ--------EEVQAVASL
GYVLL-----------------------------------------------------------------------------------------------
-------------------
>PC_030VY0
------------------------------------------------------------------------------MFAQLYIIY-----IFFFLF--
---SAVVGIPVENFQNQTF-----------------------S-TNS-------IIPTRPKCTDP-----------IYTKYKSSVCAT--RKSVRVSCES
YDL----------PGT-VVDTNFSCG--------EGESCIDITSN-----------DAFCVDENSGLAQEWENNHV--DGRVCSAPVLLVP-PDKSFKLV
AGITAY-STTGDPIQVQSLSAKYDDKD-SD----DYTEQKNKF-SFNIKQEN-FSHYIKF----------------CFAAGTQ--------EEVQAVASL
GYVLL-----------------------------------------------------------------------------------------------
-------------------
>PC_01XDFU
------------------------------------------------------------------------------MFAQLYIVY-----IFF-LV--
---SAVVGVPVENFQNQTF-----------------------S-TNS-------IIPTRPKCTDP-----------IYTKYKSSVCVT--RKSVRVSCES
YDL----------PGT-IVDTNFSCG--------EGESCIDITSN-----------DAFCVDENSKLAQEWENNHV--DGRVCSAPVLIVP-PPKLFQLA
AGITTY-STTGDPIQVQSLEAKYDDKD-SN----DYTEQQNNY-SFKIKAEN-FSHYISF----------------CFTAGTS--------QEVQAVAAL
YVL-------------------------------------------------------------------------------------------------
-------------------
>PC_03R1CD
------------------------------------------------------------------------------MFAQLYIVY-----IFF-LV--
---SAVVGVPVENLQNQTF-----------------------S-TDS-------FLPTKPKCTDP-----------IYTKYRSSVCVT--RKLVRVSCES
YDL----------PGT-IVDTNFSCG--------EGESCIDITSN-----------DAFCVDENSKLAQKWENNHV--DGRVCSAPVLIVP-PPKLFQLA
AGITTY-STTGDPIQVQSLEAKYDDKD-SN----DYTEQQNNY-SFKIKAEN-FSHYISF----------------CFTAGTS--------QEVQAVAAL
YVL-------------------------------------------------------------------------------------------------
-------------------
>PC_02DR83
--------------------------------------------------------------------------------------------MTITSI--
---YTVVGIPVENFQNQTF-----------------------S-TNS-------IIPTRPKCTDP-----------IYTKYKSSVCVT--RKSVRVSCES
YDL----------PGT-VVDTNFSCG--------EGESCIDITSN-----------DAFCVDENSGLAQEWENNHV--DGRVCSAPVLLVP-PDKSFKLV
AGITAY-STTGDPIQVQSLSAKYDDKD-SD----DYTEQKNKF-SFNIKQEN-FSHYIKF----------------CFAAGTQ--------EEVQAVASL
GYVLL-----------------------------------------------------------------------------------------------
-------------------
>PC_06F0UQ
------------------------------------------------------------------------------MFAQLYIIY-----IFF-LV--
---SAAVGIPVVNLQNQTF-----------------------S-TDG-------LVPTRPKCTDP-----------NNAKYKSSVCAT--RKLARVSCES
NDN----------PGT-VVDTNFSCG--------DGESCVDITSN-----------DVLCVDENN--ALVWENNHY--SGFACSAPVLLVP-PHESFQLV
AGMTTY-STTGDPIQVVVLLAKYGDNESR-----EFVGHQNNF-TFAINQGN-FSKNLSF----------------CFAAGNE--------EEIQAVASL
GYVLL-----------------------------------------------------------------------------------------------
-------------------
>PC_05MWAO
-----------------------------------------------------------------MKTHINDFNSITNMFAQLYIIY-----FFF-LV--
---SAVVGIPVVNLQNKTF-----------------------S-TDS-------PVPTRPKCTDP-----------NNAKYKSSACAT--RKSVRVSCTA
------------------VDTNFSCG--------DGESCVNITSN-----------DAFCVDDNS--AQEWENNHD--PEK-----------------LV
AGITTY-STTGDPIVVAELIARYDDKNSD------YAYQKNNY-TFTIKQEN-FSKNMNF----------------CFIAHSS--------EEVQAVASL
AYVLM-----------------------------------------------------------------------------------------------
-------------------
>PC_05LBKT
------------------------------------------------------------------------------MFAQLYIIY-----IFF-LV--
---SAVVGIPVVNLQNQTF-----------------------N-TDG-------FVSARPKCTDP-----------KNAKYKSSVCAT--RKSVRVSCES
YNN----------PGT-AVDTNFSCG--------DGESCVDIDSN-----------DAFCVDDNS--AQEWENNQS--FERVCSASVLLTP-PQETFQLV
AGMTTY-STTGDPIQVVELEVRYDDNDSD-----DFVLQENNY-SLTIKQEN-FSRKISF----------------CFFAGTQ--------EKVQAVASL
AYVLM-----------------------------------------------------------------------------------------------
-------------------
>PC_06QWQ0
------------------------------------------------------------------------------MFAQLYIIY-----IFF-LV--
---SAAVGIPVVNLQNQTF-----------------------S-TDG-------LVPTRPKCTDP-----------NNAKYKSSVCAT--RKLARVSCES
NDN----------PGT-VVDTNFSCG--------DGESCVDITSN-----------DVLCVDENN--ALVWENNHY--SGFACSAPVLLVP-PHESFQLV
AGMTTY-STTGDPIQVVVLLAKYGDNESR-----EFVGHQNNF-TFAINQGN-FSKNLSF----------------CFAAGNE--------EEIQACEQA
ALNSFYKI--------------------------------------------------------------------------------------------
-------------------
>PC_004LHJ
------------------------------------------------------------------------------MFAQLYIIY-----IFF-LV--
---SAVVGIPVVNXQNQTF-----------------------S-XDG-------FVSTRPKCTDP-----------NNAKYKSSACAT--RKSVRLSCES
FSQ----------PGK-PVDTNFGCG--------DGESCVDITSN-----------DAFCVDDKS--AQEWENNHV--NERICSAPVLLVP-PHKSFQLV
AGMTIY-ATNGNPIQVYELGTKYDDQLSD-----NYVLKRNHY-TFPIKQKD-FSKKLSF----------------CFIPGSS--------ENVQAVASL
AYVLM-----------------------------------------------------------------------------------------------
-------------------
>PC_054CFA
------------------------------------------------------------------------------MFAQLYIIY-----IFF-LV--
---SAVVGIPVVNLQNQTF-----------------------S-TDG-------FVSARPKCTDP-----------KNAKYKSSACAT--RKSVRVSCES
FDH----------PGT-AVDTNFSCG--------DGESCVDIDSN-----------DAFCVDDKS--AQLWDNDHE--SIFACSAPVLLVP-PHKSFQLV
AGMTTY-STNGNPIQVFELIAKYDDHFSD-----DFLFFKNHF-TFPIKQEN-FSKKLSF----------------CFHPGSF--------EEVQAVASL
AYVLM-----------------------------------------------------------------------------------------------
-------------------
>PC_021VK2
------------------------------------------------------------------------------MFAQLYIIY-----IFF-LV--
---SAVVGIPVVNLQNQTF-----------------------S-TDG-------FVSARPKCTDP-----------KNAKYKSSACAT--RKSVRVSCES
FDH----------PGT-AVDTNFSCG--------DGESCVDIDSN-----------DAFCVDDKS--AQLWENNHK--SEFACSAPVLLVP-PHKSFQLV
AGMTTY-STNGNPIQVFELIAKYDDQFSD-----DKLFSKNHF-TFPIKQEN-FSKKLSF----------------CFHPGSF--------EEVQAVASL
AYVLM-----------------------------------------------------------------------------------------------
-------------------
>PC_06HI7G
------------------------------------------------------------------------------MFAQLYIIY-----IFF-LV--
---SAVVGIPVVNLQNQTF-----------------------S-TDG-------FVSARPKCTDP-----------KNAKYKSSACAT--RKSVRVSCES
FDH----------PGT-AVDTNFSCG--------DGESCVDIDSN-----------DAFCVDDKS--AQLWDNDHK--SEFACSAPVLLVP-PHKSFQLV
AGMTTY-STNGNPIQVFKLIAKYDDHFSD-----DKLFFKNHF-TFPIKQEN-FSKKLSF----------------CFHPGSF--------EEVQAVASL
AYVLM-----------------------------------------------------------------------------------------------
-------------------
>PC_01H4N7
------------------------------------------------------------------------------MFAQLYIIY-----IFF-LV--
---SAVVGIPVVNLQNQSF-----------------------S-TDG-------LVPTRPKCTDP-----------NNAKYKSSVCAT--KKLVRVSCES
YNN----------PGT-AVDTNFSCG--------DGESCVDIDSN-----------DAFCVDDKS--AQLWENNQS--FERVCSASVLLTP-PQETFQLV
AGMTTY-STTGDPIQVLSLEVRYDDNDSD-----DFVLQENNY-SLTIKQEN-FSRKISF----------------CFFAGTQ--------EKVQAAASL
AYVLM-----------------------------------------------------------------------------------------------
-------------------
>PC_02U4S3
------------------------------------------------------------------------------MFAQLYIIY-----IFF-LV--
---SAVVGIPVVNLQNQSF-----------------------S-TDG-------LVSTRPKCTDP-----------NNSKYKSSVCAT--RKSVRVSCES
YNN----------PGT-AVDTNFSCG--------DDESCVDIDSN-----------DAFCVDDKS--AQLWENNQN--FERVCSASVLLTP-PQETFQLV
AGMTTY-STTGDPIQVLSLEVRYDDNDSD-----DFVLQENNY-SLTIKQEN-FSRKISF----------------CFFAGTQ--------EKVQAAASL
AYVLM-----------------------------------------------------------------------------------------------
-------------------
>PC_06NFSF
------------------------------------------------------------------------------MFAQLYIIY-----IFF-LV--
---SAVVGIPVANLQNQTF-----------------------S-TDG-------FVSARPKCTDP-----------NNAKYKSSACAT--RKSVRVSCES
FDH----------PGT-AVDTNFSCG--------DGESCVDIDSN-----------DAFCVDDKS--AQLWENNHK--SEFACSAPVLLVP-PHKSFQLV
AGMTTY-STNGNPIQVFELIAKYDDQFSD-----DKLFSKNHF-TFPIKQEN-FSKKLSF----------------CFHPGSF--------EEVQAVASL
AYVLM-----------------------------------------------------------------------------------------------
-------------------
>PC_05SOEN
------------------------------------------------------------------------------MFAQLYIIY-----IFF-LV--
---SAVVGIPVVNLQNQTF-----------------------S-TDG-------FVSARPKCTDP-----------KNAKYKSSICAT--RKTVRVSCES
FDH----------PGT-AVDTNFSCG--------DGESCVDIDSN-----------DSFCADDKS--AQLWDNDHK--KAYACSAPVLLVP-PHKSFQLA
AGITTY-STNGNLIQVAELTAKYDDHFSN-----EYVIDTNRY-TFPIKQED-YSKKLSF----------------CFHPGSF--------EEVQAVASL
AYVLM-----------------------------------------------------------------------------------------------
-------------------
>PC_06OTW8
------------------------------------------------------------------------------MFAQLYIIY-----IFF-LV--
---SAVVGIPVVNLQNQSF-----------------------S-TDG-------LVSTRPKCTDP-----------NNAKYKSSVCAT--RKSVRVSCES
YNN----------PGT-AVDTNFSCG--------DDESCVDIDSN-----------DAFCVDDKS--AQLWENNQN--FERVCSASVLLTP-PQETFQLV
AGMTTY-STTGDPIQVLSLEVRYDDNDSD-----DFVLQENNY-SLTIKQEN-FSRKISF----------------CFFAGTQ--------EKVQAAASL
AYVLM-----------------------------------------------------------------------------------------------
-------------------
>PC_04M7MH
------------------------------------------------------------------------------MFAQLYIIY-----IFF-LV--
---SAVVGIPVVNLQNQTF-----------------------S-TDG-------FVSARPKCTDP-----------KNAKYKSSACAT--RKSVRVSCES
FDH----------PGT-AVDTNFSCG--------DGESCVDIDSN-----------DALCVDDKS--AQLWDNDHK--SKFACSAPVLLVP-PHKSFQLV
AGMTTY-STNGNPIQVFKLIAKYDDHFSD-----DKLFFKNHF-TFPIKQEN-FSKKLSF----------------CFHPGSF--------EEVQAVASL
AYVLM-----------------------------------------------------------------------------------------------
-------------------
>PC_06IFZ0
------------------------------------------------------------------------------MFAQLYIIY-----IFF-LV--
---SAVVGIPVVNLQNQSF-----------------------S-TDG-------LVSTRPKCTDP-----------NNAKYKSSVCAT--RKSVRVSCES
YNN----------PGT-AVDTNFSCG--------DGESCVDIDSN-----------DAFCVDDKS--AQLWENNQN--FERVCSASVLLTP-PQETFQLV
AGMTTY-STTGDPIQVLSLEVRYDDNDSD-----DFVLQENNY-SLTIKQEN-FSRKISF----------------CFFAGTQ--------EKVQAAASL
AYVLM-----------------------------------------------------------------------------------------------
-------------------
>PC_04T3WH
-----------------------------------------------------------------MKTHINDFN--------------------------
----TVVGIPVVNLQNQTF-----------------------S-TDS-------PVPTRPKCTDP-----------NNAKYKSSACAT--RKSVRVSCEP
YDH----------PGT-AVDTNFSCG--------DGESCVSITSN-----------DAFCVDDNS--AQEWGNNHD--PEKVCSAPVLLAP-PQESFQLV
AGMTTY-STTGDPIKVFELIAIYDDKNFD------HAYQQNNH-TFTIKQEN-FSKNMNF----------------CFIAHSS--------EEVQYKL--
----------------------------------------------------------------------------------------------------
-------------------
>PC_008A7E
----------------------------------------------------------------------------------------------------
-----VVGIPVVNLQNQTF-----------------------S-TDG-------FVSARPKCTDP-----------KNAKYKSSACAT--RKSVRVSCES
FDH----------PGT-AVDTNFSCG--------DGESCVDIDSN-----------DAFCVDDKS--AQLWDNDHK--SIFACSAPVLLVP-PHKSFQLV
AGMTTY-STTGNPIQVFELITKYDDHFSD-----DFLFFKNHF-TFPIKQEN-FSKKLSF----------------CFHPGSF--------EEVQAVASL
AYVLM-----------------------------------------------------------------------------------------------
-------------------
>PC_00SQBP
----------------------------------------------------------------------------------------------------
-----------------------------------------------------------PKCTDP-----------NNAKYKSSTCAT--RKSVRVSCEP
YNN----------PGT-AVDTNFSCG--------DGESCVNITSN-----------DAFCVDDNS--AQEWGNNHD--PDKVCSAPVLLAP-PHESFQLV
AGMTTY-STTGDPIKVFELIAIYDDNNFD------HAYQQNNH-TFTIKQES-FSKNMNF----------------CFLAHSS--------EEVQAVASL
AYVLM-----------------------------------------------------------------------------------------------
-------------------
>PC_04CJUK
------------------------------------------------------------------------------MFAQLYIIY-----FFF-LV--
---SAVVGIPVVNLQNQTF-----------------------S-TDG-------LVPTRPKCTDP-----------NNAKYKSSVCAT--RKLARVSCES
NDN----------PGT-VVDTNFSCG--------DGESCVDITLN-----------DVLCVDENN--ALVWENNHY--SGFACSAPVLLVP-PHESFQLI
AGMTTY-STTGDPIQVVVLLAKYGDNESR-----EFVGHQNNF-TFAINQEN-FSKNLSF----------------CFAAGNE--------EEIQAVASL
GYVLL-----------------------------------------------------------------------------------------------
-------------------
>PC_0241BO
------------------------------------------------------------------------------MFAQLYIIY-----IFF-LV--
---SAVVGIPVVNLQNQSF-----------------------S-TDG-------LVPTRPKCTDP-----------NNAKYKSSVCAT--RKLARVSCES
NDN----------PGT-VVDTNFSCG--------DGESCVDITSN-----------DVLCVDENN--ALVWENNHY--SGFACSAPVLLVP-PHESFQLV
AGMTTY-STTGDPIQVVVLLAKYGDNESR-----EFVGHQNNF-TFAINQGN-FSKNLSF----------------CFAAGNE--------EEIQAVASL
GYVLL-----------------------------------------------------------------------------------------------
-------------------
>PC_02AXA8
------------------------------------------------------------------------------MFAQLYIIY-----IFF-LV--
---SAVVGIPVVNLQNQTF-----------------------S-TDG-------LVPTRPKCTDP-----------NNSKYKSSVCAT--RKLARVSCES
NDN----------SGT-VVDTNFSCG--------DGESCVDITSN-----------DVLCVDENN--ALVWENNHY--SGFACSAPVLLVP-PHESFQLV
AGMTTY-STTGDPMQVVVLLAKYGDDESR-----EFVGHQNNF-TFAINQEN-FSKNLSF----------------CFAAGNE--------EEIQAVASL
GYVLL-----------------------------------------------------------------------------------------------
-------------------
>PC_061GQL
----------------------------------------------------------------------------------------------------
-----VVGIPVVNLQNQTF-----------------------S-TDG-------LVPTRPKCTDP-----------NNAKYKSSVCAT--RKLARVSCES
NDN----------PGT-VVDTNFSCG--------DGESCVDITLN-----------DVLCVDENN--ALVWENNHY--SGFACSAPVLLVP-PHESFQLI
AGMTTY-STTGDPIQVVVLLAKYGDNESR-----EFVGHQNNF-TFAINQEN-FSKNLSF----------------CFAAGNE--------EEIQAVASL
GYVLL-----------------------------------------------------------------------------------------------
-------------------
>PC_05AHGV
------------------------------------------------------------------------------MFAQLYIIY-----FFF-LV--
---SAVVGVPVENLQNQTS-----------------------S-TVSLLG---KVIPTKPTCTDP-----------IYRKYKSSACVT--RKTVRVSCES
YDL----------PGT-VVDTNFYCA--------DGESCIDMTSN-----------DAICVNENINSVREWENNHV--DGRVCSEPVLLVKPP-------
--------------------TKYDDNPSAN----EYTELTNNY-SFTIKKEN-FSHYMRF----------------CFVAGTS--------EEVQAVGAL
GYVFL-----------------------------------------------------------------------------------------------
-------------------
>PC_0492JX
------------------------------------------------------------------------------MFAQLYIIY-----IFFFLV--
---SAV----------------------------------------------------------------------------------------------
VGI----------PVE-KLQNQTFST--------NSESCIDITSN-----------DAFCVDENSGLAQEWENNHV--DGRVCSAPVLLVP-PDKSSKLV
AGITAY-STTGDPIQVQSLSAKYDDKD-SD----DYTEQKNKF-SFNIKQEN-FSHYIKF----------------CFAAGTQ--------EEVQAVASL
GYLLL-----------------------------------------------------------------------------------------------
-------------------
>PC_02CLGI
---------------------------------------------------------------------------MRTLSAQFFKIC-----TFFLVV-I
I--TTTAGVSIP----------------------------------SISKRE-----TVAKCPDP-----------NYPVFVGSFCKT--LQTMTVECKN
GN------------NV-RASHDQQCN--------QGENCIDFLLS-------DEVPFAMCIPVSK--LLHWTNGNY--NDKVCSGTIRFDS-GTNGESIS
IGLNTY-DTNGNPIQVFDVVGRVNNN-QIG----EV-KNQHNY-SQIYRQYN-VHDIVTF----------------CFIPGISDPNNPEYANKAIAYAYI
VRLSSI-----GGKDVQV---TDIEPVISQNNTLYIEN--------------------------------------------------------------
-------------------
>PC_01JBYT
---------------------------------------------------------------------------MRTLSAQFFKIC-----TFFLVV-I
I--TTTAGLSIP----------------------------------SISKRD-----TVAKCPDN-----------NFPVFVGSSCKT--QHSMIVQCKN
AN-----------TNA-RASHEQQCN--------QGENCVDFLLN-------DDVAFAMCVPVNK--LLQWTNGNT--DDEFCSGTIRFDS-GASGDSIS
IGLNTY-DTNGNPIQVFDMVEKVNNQ-QIG----EV-KNQHNF-SQIYRNYN-VHDIVTF----------------CFIPGASDPHNPYYANKAIANAYI
VRLSSI-----GGKDVQF---TDIEPVISQNNTLYIEN--------------------------------------------------------------
-------------------
>PC_06BSCU
---------------------------------------------------------------------------MKTLSAQFFKIC-----TFFLVV-I
I--TTTAGVSIP----------------------------------SISKRE-----TVGKCPDP-----------NFPEFVGSACND--QHSMTVQCKN
RN------------NA-RNSNRQQCN--------QGENCIDFLLN-------DEVPFAMCVPVSK--LLHWTNGNY--NNQVCSGTIRFDS-GTNGESIS
IGLNTY-DTNGNLIQVFDVVGRVNNK-QIG----EV-KNQHNY-SQIYRQYN-VHDIVTF----------------CFIPGISNPNNPEYANEAIAYAYI
VRLSAI-----GGKDVQV---TDIEPVISQNNTLYIEN--------------------------------------------------------------
-------------------
>PC_06EWMK
---------------------------------------------------------------------------MRTLSAQFFKIC-----TFFLVV-I
I--TTTAGVSIP----------------------------------SISKRE-----TVAKCPDP-----------NYPVFVSSYCKT--LQTMTVECKN
NN------------NA-RASHDQQCN--------QGENCIDFLLS-------DEVPFAMCIPVSK--LLHWTNGNY--NDKVCSGTIRFDS-GTNGESIS
IGLNTY-DTNGNPIQVFDVVGRVNNN-QIG----EV-KNQHNY-SQIYRQYN-VHDVVTF----------------CFIPGISDPNNPEYANKAIAYAYI
VRLSAI-----GGKDVQV---TDIEPVISQNNTLYIEN--------------------------------------------------------------
-------------------
>PC_048XG6
---------------------------------------------------------------------------MRTFTAQFFKIC-----TFFLVV-I
I--TTTAGVSIS----------------------------------SISKRE-----TVGRCPDR-----------NYPQFVNSMCKS--VNSMIVQCTD
PNN----------PNV-RTSYEQQCN--------PGENCVDLLLS-------DEVPFAMCIPTKK--LLSWTNGNY--NNQACSGTIRYTS-GPSGESVS
IGINTY-DTNGNPIQVYDVVSRVNNK-QIG----EV-KNQHNY-SSIIKQYN-VNDIVTF----------------CFLPGISDPNHPDYANEAIAYAYI
IRTKLI-----GG-AVQV---TDVEPVILQN---------------------------------------------------------------------
-------------------
>PC_05JOZI
---------------------------------------------------------------------------MRTLFARFFKIC-----TFFLVV-I
I--TTTAGVSIS----------------------------------TISKRE-----TVARCPDR-----------NFPVFVGSFCKT--ETSMTVQCKN
GN------------NV-MASHQQQCN--------PSEKCIDFVLN-------DEVPFAMCVPRSK--LLSWTNGNH--NDKVCSGTIRFDS-GATSETIT
IGFNTY-DTNGNPIQVFDVVGRVNNQ-QIG----EV-ENQHNY-SQIINNYK-LHDIVSF----------------CFMPGISDPNDPAFANEVIAYAYI
VRLSSI-----G-KVAQF---TDIEPVISLN---------------------------------------------------------------------
-------------------
>PC_02QEO9
----------------------------------------------------------------------------------------------------
-----------------------------------------------------------------------------------------------MTCNT
RTN----------PPD-TDFVHYPCQ--------PRETCIQFYVAA-PNPNQDPIPHAYCIANEK--CREWDNHNN-PYADTCSYTAGYRS-GPTPVDIE
IAFIVY-DHNNLPIQGK---------------------------------------GIQY----------------CFDTATR--------NVVTAHAAA
QKLSL----LSDPGTAEF---LEPL---------------------------------------------------------------------------
-------------------
>PC_02ZRP6
---------------------------------------------------MSNR--KRY--------NLRGKIDTKNHAFSLFLIS-----TLLLVG-I
T--TVSIGAPVEETIEAIK---------------AVEIPQMGSGNLTLNRRFISGVPGLPQCASS------------DLFLLTSKCLD--EKTIQEICLL
PAN----------PEV-HSESNTECP--------DDTTCMDFLTDHIGG---QEIPFAICVDNGS--IKQFRKD--AKAGYLCKSYL--IS--VTDGIAM
FSIIVY-DANSNPAKNHKFQERSENR-S-V----HR-D--YCR-NR-----V--GCHV------------------------------------------
----------------------------------------------------------------------------------------------------
-------------------
>PC_03FCE5
------------------------------------------------------------------------------MRSRLFLLS-----TLVLVG-I
T--TVTIGAPVEETIEAIK---------------AVEIPQMGSGNLTLNRRFISGVPGLPQCPNA------------DFLLLTSKCLD--EKTIQEICVF
PAN----------PEV-RSESNTECP--------DDTTCMDFLTDPIGG---QEIPFALCVDNGS--IKEFRKD--RKASYLCKPYL--IS--VTNGIAT
FSIIVY-DAHSNPAKVYAIKFSSGNQ-S-G----TR-YNTYNY-SRIIDSKK--GQKIEV----------------CIETET-N-------AEIELA-VM
FSYLDGSYISNGINK-------------------------------------------------------------------------------------
-------------------
>PC_02GY06
------------------------------------------------------------------------------MSFRFFLIP-----TFLLVG-I
A--TVAIGAPVAETIESIK---------------AIEIPQMGSGNLTLNRRFINGLPGIPECTDP-----------YFSNLISSSCLT--SRTIQAICAG
P-D----------PWN-TETFDTACP--------DNTSCMVFRTDDLDI--PTSSDFSLCVKDEN--VVKFNRE--HGNGVICRSLA--IN--LNSEQGT
VSISVY-DSNQNPLLVNNIEVHTKNQ-D-R----SM-SDTSFY-SIIINRVR--RRRMRV----------------CLRIL----------YKVAVF-AL
FTALEGTYSSKG----------------------------------------------------------------------------------------
-------------------
>PC_03FNK4
------------------------------------------------------------------------------MLSRFFLIS-----TLLLVG-I
TTATVAIGTPFAETIERIK---------------AIEIPQMRSGNLTLNRRFIDGVPGLPQCSNP-----------DFPNLMSSWCLT--AETIRATCAS
S-D----------PAN-RKECDTPCP--------PNTFCLDFRLATTDN--EAFSKFALCINNKY--VSNFNGKRRDKRGVICKSFA--FN--LNSDQGT
VSVSVY-DSTHRPVLVRGIEVHTGNL-N-M----SM-SDTSDY-SIIVDRG---EHRMQV----------------CLWVL----------YKITVF-AL
FTVLEGTYSSKG----------------------------------------------------------------------------------------
-------------------
>PC_01MDH7
------------------------------------------------------------------------------MLSRLFLIS-----TLLLVG-I
T--TVAIGAAIGKTIEVTR---------------AFKIPRMR----------------------------------------------------------
SDQ----------PGW-V-DSDTTCP--------DDTTCMEFVSIPADE-EEEIDPFALCIDDDF--LRRFDSD--HKSGIFCKTYV--IN-DVANAKAT
ISINIY-DITQKPAQVTSVSITVGNQ-L-G----TK-FNTHNY-SRIIDCKN--GEKIEM----------------CIQTG----------TKDELF-GY
FSYLDGTYS-------------------------------------------------------------------------------------------
-------------------
>PC_040VNP
------------------------------------------------------------------------------MFAKLC-IY-----AFFLIA-I
T--TITIGASLEVSS-KLT----SHHAQLEKYGPPNQ--QSLSRRGHLNKRL-----QSPECKDE-----------ND-VLLYSYCDK--LRKISVHCQH
PDG----------NL---ITFDESCE--------KDEVCIDYNDA-------DGSHQALCIEKSY--IRTWTSIYD--NELSCSSDTTYN--DVHGGELH
TGVNTY-NDDEYPARPYQLQTFLSEQ-MVE----NN-FYKHNI-TKDFYDYK-NTERIKY----------------CFIQDSN--------LKITAYAVA
INFNPK------ARNDKG---TPVPIASSE----------------------------------------------------------------------
-------------------
>PC_04AM4Z
------------------------------------------------------------------------------MFARLC-VY-----IFFLVA-I
T--TIAIGAPLEASSPKLI----TRRALLEKYGSPNRTQSRLEKYGHLSKRD-----YFAHCIED-----------DD-VYVSSYCLA--EHTFVINCAE
PDG----------DA---YYYTDGCE--------EDEYCVDYIDR-------FGLFHATCLNVPH--YRTWTTSK---NELACSLESPF----DIKGNLT
TGVTTY-DDEGNTIDLHELQTFKSGQ-VVN----SN-FSKHNI-STNFFNYN--SEEIKF----------------CFTSGFD------YDLEVTAYAAG
FDYDTV------QGIEQG---KYVPPVPVASLG-------------------------------------------------------------------
-------------------
>PC_03W2ZJ
------------------------------------------------------------------------------MFAKLC-IY-----AFSLIA-I
------------------T----SRRAQLEKYETLNQ--QSLSRRGHLNKRF-----QLVECLDG-----------ND-VLIDSYCDK--LRKIIVHCQH
PDG----------KL---ITFNKSCK--------KDEVCIDYNDA-------NENHQSVCMEKLY--IRTWTSIEY--NKLSCSSDTAY----IQGGDLH
TGVNTY-DEDENPVEVYELQTFLSEQ-VVE----SN-FYKHNI-TKDFHDYR-NTERIKY----------------CFTPGSN--------LKITAYAVA
INFDPR------AGNDKG---TPVLVASSE----------------------------------------------------------------------
-------------------
>PC_01T6XJ
------------------------------------------------------------------------------MFAKLC-IY-----AFSLIA-I
T--TITIGVPLEVSS-KLT----SRRAQLEKYGTLNQ--QSLSRRGHLNKRF-----QLVECLDG-----------ND-VLIDSYCDK--LRKIIVHCQH
PDG----------KL---ITFNKSCK--------KDEVCIDYNDA-------NENHQSVCMEKLY--IRTWTSIEY--NKLSCSSDTAY----IQGGDLH
TGVNTY-DGDGNPAEVYELQTFLSEQ-VVE----SN-FYKHNI-TKDFHDYR-NTERIKY----------------CFIPGSN--------LKITAYAVA
INFDPR------AGNDKG---TPVLVAPSE----------------------------------------------------------------------
-------------------
>PC_03A1RR
------------------------------------------------------------------------------MFAKLC-IY-----AFFLIA-I
T--TITIGAFLEVSS-KLT----SHHAQLEKYGPPNQ--QSLSRRGHLNKRL-----QFVECKDG-----------ND-VLLDSYCNK--LRKIIVHCQH
PDG----------KL---ITFNKSCK--------KEEVCIDYNDA-------NGNHQALCIENLY--VRTWTSIDY--NKLSCSSDTAY----IQGGDLH
TGVNTYYDDDEYPAEVYQLQTFLSEQ-MVE----NN-FYKHNI-TKEFHDYR-NTERIKY----------------CFTPGSN--------LKITAYAVA
INFDPK------AGNDKG---TP--------------------------------------------------IIGDLIIDGVAGLSNFLEFMATFEEEV
EDASCDDDDELSSPNLLTL
>PC_02LU4F
------------------------------------------------------------------------------MFAKLCTIY-----AFFLIA-I
T--TITIGASLEVSS-KLT----SHHAQLEKYGPPNQ--QSLSRRGHLNKRL-----QFVECKDG-----------ND-VLLDSYCNK--LRKIIVHCQH
PDG----------KL---ITFNKSCK--------KEEVCIDYNDA-------NGNHQALCIENLY--VRTWTSIDY--NKLSCSSDTAY----IQGGDLH
TGVNTYYDDDEYPAEVYQLQTFLSEQ-MVE----NN-FYKHNI-TKEFHDYR-NTERIKY----------------CFTPGSN--------LKITAYAVA
INFDPK------AGNDKG---TPRITLQSYNKEFYFEFFNHVYLQVILTNNTHIND-ISTLRKKGRVGVIGLEIIGDLIIDGVAGLSNFLEFMATFEEEV
EDASCDDDDELSSPNLLTL
>PC_02P911
------------------------------------------------------------------------------MFAKLC-IY-----AFFLIA-I
T--TITIGAFLEVSS-KLT----SHHAQLEKYGPPNQ--QSLSRRGHLNKRL-----QFVECKDG-----------ND-VLLDSYCNK--LRKIIVHCQH
PDG----------KL---ITFNKSCK--------KEEVCIDYNDA-------NGNHQALCIENLY--VRTWTSIDY--NKLSCSSDTAY----IQGGDLH
TGVNTYYDDDEYPAEVYQLQTFLSEQ-MVE----NN-FYKHNI-TKEFHDYR-NTERIKY----------------CFTPGSN--------LKITAYAVA
INFDPK------AGNDKG---TPVLLIASSG---------------------------------------------------------------------
-------------------
>PC_04YDGA
------------------------------------------------------------------------------MFAKLC-IY-----AFFLIA-I
T--TITIGASLEVSS-KLT----SHHAQLEKYGPPNQ--QSLSRRGHLNKRL-----QFVECKDG-----------ND-VLLDSYCDK--LRKIIVHCQH
PDG----------KL---ITFNKSCK--------KEEVCIDYNDA-------NGNHQALCIENLY--VRTWTSIDY--NKLSCSSDTAY----IQGGDLH
TGVNTYYDDDEYPAEVYQLQTFLSEQ-MVE----NN-FYKHNI-TKEFHDYR-NTERIKY----------------CFTPGSN--------LKITAYAVA
INFDPK------AGNDKG---TPVLLIASSG---------------------------------------------------------------------
-------------------
>PC_00QGGU
------------------------------------------------------------------------------MFAKLC-IY-----AFFLIA-I
T--TITIGASLEVSS-KLT----SHHAQLEKYGPPNQ--QTLSRRGHLNKRV-----QFVECKDG-----------ND-VLLDSYCDK--LRKIIVHCSH
PDG----------KL---ITFNKSCK--------KEEVCIDYNDA-------NGNHQALCIENLY--VRTWTSIDY--NKLSCSSDTAY----IQGGDLH
TGVNTYYDDDEYPAEVYQLQTFLSEQ-MVE----NN-FYKHNI-TKEFHDYR-NTERIKY----------------CFTPGSN--------LKITAYAVA
INFDPK------AGNDKG---TPVLLIASSG---------------------------------------------------------------------
-------------------
>PC_04O4ER
------------------------------------------------------------------------------MFSQLILIS------TLLVG-I
V--TVAIGAPVA-----------------------IEIPQTRYGNLTLNRRFISGVPGLPQCIDT-----------NFPDLVNSSCID--ENSIRAYCAP
ANN----------PSN-QKECDTGCP--------EDTTCMDFRTESE-G--GPYAKFAICISDKS--LKDFGEG---GSGEVCKSFK--TD--IKSDKGT
VSINVY-DSTARPVQVSSISIYTHNQ-V-F----TK-SNTSTY-SIIINVGSAVVKTVKV----------------CVEIA----------ARIYVAHVF
YTIINEAFGG------------------------------------------------------------------------------------------
-------------------
>PC_04CQ1U
------------------------------------------------------------------------------MFSQLFLIS------TLLVG-I
V--TVAIGAPVA-----------------------IEIPQTRYGNLTLNRRFISGVPGLPQCIDT-----------NFPDLVNSFCID--ENSIRAYCAP
ANN----------PSN-QKECDTGCP--------EDTTCMDFRTESE-G--GPYAKFSICISDKS--LKDFGEG---GSGKVCKSFK--TD--IKSDKGT
VSINVY-DSTARPVQVSSISIYTHNQ-V-F----TK-SNASTY-SVIINVGSAVVETIKA----------------CVEIA----------AGIYVAHVI
YAEINEAFGLQP----------------------------------------------------------------------------------------
-------------------
>PC_01TL4A
------------------------------------------------------------------------------MFSQLFLIS-----TLLLVW-I
S--TVAIGAPVVEIIERIK---------------AIEIPRIGSGDLTLNRRFLSGIPGLPQCTDI-----------GFPTLLMSHCLD--AKTIRARCSS
TRD----------PVE-NKWTITTCP--------DDSTCMDFQALSSGIIKSEFDVFALCVDEDS--LRKSKH---DRSGVFCKTYE--LN-GVAGKTVT
LSFDIY-DVNQKPASVSDIRFETGRC-N-T----KK-KY--NT-RSSKNSKI--SSKNIV----------------VSKFLMPE-------EESSSP-SF
FQAMSGLE---EIIMV------------------------------------------------------------------------------------
-------------------
>PC_00AMT1
------------------------------------------------------------------------------MLSRLFLIS-----TLLLVG-I
T--TVAIGAAIGKTIEVAR---------------AFKIPRMQSGNI-LNRRFISGVPGFPQCLNA-----------NFPLLESSSCVT--AKTIRAACTS
EDQ----------PGR-V-DSDITCP--------DDTTCMDFVTIPNE--EEKIDPFAVCIDDKF--LRRFDSD--HKSGVFYKTYV--LN-DVADAKAT
ISINIY-DINQKPAQITKVGITVGNQ-S-G----TR-FNTHNY-SRIIDYET--DEKIVL----------------CLQTG----------TKEELY-GY
FSFLDGTYIVTNF---------------------------------------------------------------------------------------
-------------------
>PC_04154S
------------------------------------------------------------------------------MLSRLFLIT-----TLLLVG-I
T--TVTIGVPVAETIVDIK---------------AVELPQMGSGNLTLNRRFIPGVPGLPQCTDI-----------NYPELMSSWCLS--VKAIRANCAS
ISN----------PAD-MKYCDTTCP--------KDTVCLDFRLATTNN--AAFSQFALCINKKD--AASFNGE----KGVICQSFA--YV--MESPFGT
VAINVY-DISNKPKLINAISVRAGKQ-Y-M----SK-SDTSNY-SVILANMG--KQKLKV----------------CLQTA----------SNVALF-AL
FAVIDGTYSSIGGK--------------------------------------------------------------------------------------
-------------------
>PC_010B66
---------------------------------------------------------------------------------MLFLIS-----ILLLIG-I
T--TVAIGAPVAETIESIK---------------AIEIPQMGS------------IPGLPQCIDA-----------NFPDLVTSSCID--EYSIRAYCAP
ATN----------SSN-QKESDTACP--------SNTICMDFRTKNT-E--NPYTQFAICTADQL--IKDFGSD--SKDSEVCKSFE--IN--IKSDKGT
LSINVY-DATARPVQVSSISISTKNQ-V-F----TR-SNTSTY-SIIIDMGKTVAKKARV----------------CLKFV----------AGVIAVHAW
VAVIDEVFAIVDPPRQGT-----------------GEKKE--------T---------------------------------------------------
-------------------
>PC_041031
---------------------------------------------------------------------------------MLFLIS-----ILLLIG-I
T--TVAIGAPVAETIESIK---------------AIEIPQMGSSNLTLNRRFINGVPGLPQCIDA-----------NFPDLVTSSCID--EYSIRAYCAP
AND----------PSN-QKESVTACP--------DDTTCMDFRTENT-V--DLYTKFSICTANQL--LKDFGSD--SKDGEVCKSFE--IN--IKSDKGT
LSINVY-DATARPVQVSSISISTKNQ-V-F----TI-SNTSTY-SIIIDMGKTVTKKARV----------------CLKFV----------AGVIAVHAW
VAVIDEVFAIVDPPRQDG-----------------SKFVC--------NDQKQYNIASTTLRNRRKKRNIML----------------------------
-------------------
>PC_006FFX
---------------------------------------------------------------------------------MLFLIS-----ILLLIG-I
T--TVAIGAPVAETIESIK---------------AIEIPQMGSSNLTLNRRFINGVPGLPQCIDA-----------NFPDLVTSSCID--EYSIRAYCAP
ATN----------SSN-QKESDTACP--------SNTICMDFRTENT-E--NPYTQFAICTADQL--IKDFGSD--SKDGEVCKSFE--IN--IKSDKGT
LSINVY-DATARPVQVSSISISTKNQ-V-F----TI-SNTSTY-SIIIDMGKTVAKKARV----------------CLKFV----------VGVIAVHAW
VAVIDEVFAIVDPPRQGK----------------------------------------------------------------------------------
-------------------
>PC_03EZTA
------------------------------------------------------------------------------MLSRLFLIP-----ILLLVG-I
T--AVAIGAPVAETIESAK---------------AVEISQMGFGNLTLNRRFIVGVPGPPQCPNK-----------NFPQFLSSYCFG--QPLSVADCAS
QTN----------PPG-IAEYDMYCP--------KASTCMDFRTDNE-D--EYESKFAVCIDNKL--VKHIGNG--GKNGVFCKTFE--FN--IKSERGT
VSINVY-DNTQKPFQVESFNIYAKNE-N-L----FM-KNAHTY-SFILD-NE--VKKIKV----------------CLETN----------RKTEFF-AM
FSYLDGTYSSNW----------------------------------------------------------------------------------------
-------------------
>PC_018LRV
------------------------------------------------------------------------------MLSRLFLVP-----TLLLVG-I
T--TVVIGAPVAETIEIIK---------------AVEIRNMGYGNLTLNRRFLSGVPGLPQCPNP-----------VYPDLMSSRCLD--AKTIEATCSV
LRN----------EDD-TMVSITTCP--------DKHTCMDFRGRSA-V--NAFTTFAICMDDDE--IKKLEDR--DKDGIVCKSFQ--YT--IHAAEGT
LSVVVY-DYQQQPFQVERISISMNYQ-S-W----SM-SNTYNY-STIIDGNS--AKKIEV----------------CLDYG----------SKTPFI-GM
ISLLDGTYG-------------------------------------------------------------------------------------------
-------------------
>PC_03P15T
---------------------------------------MKIKTQVLVFFFVLEE--ELK--------GLM--NMLIFVGMGLFLVP-----TLLLVG-I
T--TVVIGAPVAETIEIIK---------------AVEIRNMGSGNLTLNRRFFEGIPGLPQCPDP-----------THPDLVSSRCLD--AKTIEATCAV
LRN----------PDD-RTVSVTNCP--------EKHTCMDFRSRSA-V--NAFATFAICMDDEQ--IKKFEDR--DKDGVVCKSFQ--YT--IKSSSGT
LSVVVY-DYKQRPFQVQGIRISMNNQ-Y-R----SM-SNTYNY-STIIDGND--VKKVEV----------------CLDYG----------SKTPFI-GM
FSLLDGTYG-------------------------------------------------------------------------------------------
-------------------
>PC_05JDPW
------------------------------------------------------------------------------MLSRLFLIP-----TLLLIG-I
T--TVVIGAPVAETIEIIK---------------AVEIRNMGSSNLTLNRRFFEGIPGLPQCPDP-----------AHPDLMSSRCLD--AKTIEATCAV
LRN----------PDD-STVSVTNCL--------EKHTCMDFRGGSA-V--NAFATFAICIYDDL--IKKFEDR--DKDGVVCKSFQ--YI--INSSSGT
LSIGVY-DYRQRPFQVQEISITMNNQ-Y-R----SM-SNTYNY-STIIDGND--VKKVEV----------------CLDYG----------SKTPFI-GM
ISLLDGTYG-------------------------------------------------------------------------------------------
-------------------
>PC_02TC5O
------------------------------------------------------------------------------MLSRLFLVP-----TLLLVG-I
T--TVVIGAPVAETIEIIK---------------AVEIRNMGSGNLTLNRRFFEGVPGLPQCLDP-----------ARPDLMSSRCLT--AKTIEATCAV
LRN----------PDD-TALCFTYCP--------EKYTCMDFRGRSG-V--SAFATFAICLSDEE--IKKLEDR--DKDGVICKSFE--YT--ISAAEGT
LSIVVY-DYKQQPYQVHDISITMNYQ-S-R----SM-ANTHNY-STIIGGND--AKKFEV----------------CLNYD----------SKTPFI-GM
ISLLDGTYG-------------------------------------------------------------------------------------------
-------------------
>PC_008QH7
------------------------------------------------------------------------------MLSRLFLVP-----TLLLVG-I
T--TVAIGAPVAETIKVIE---------------AVKIPQMES-NITLNRRVIVGLPGIPECTDP-----------QFPNLMYSNCSN--KLTIRAICAS
ADN----------PED-TAPSYTTCP--------PDTTCEAFKTVE-------GRAYALCIGKGV--AEVYRG---IMGKKLCKTYE--ME-GITEGMAM
LSINAF-DSNQQPAPIPSISVSSENQ-Y-G----ST-SNANNF-ALVVNTKN--KKKVKV----------------CLT--TAV-------TELITS-VF
FCFLNGAYSSKN----------------------------------------------------------------------------------------
-------------------
>PC_0296AJ
--------------------------------------------------------------------------------MRLFLVP-----TLLLVG-I
T--TVAIGAPVAETIKVIE---------------AVKIPQMES-NITLNRRVIGGIPGIAECTDP-----------KFPDLMYSNCLD--KQTIRAICAS
EDK----------PED-TAPSYTVCS--------PDTTCEAFKTLE-------GLAFALCLEEGV--AEVYHG---ILGKTLCQTYE--ME-GITEGMAT
LSINAF-DSNQQPAPIPSISVYSENQ-H-G----ST-SNANNF-ALVVNTKN--KKKVKV----------------CLT--TAI-------TKLITS-VF
FCFLNGAYSSKKYLLYIY-----------------FSKLV--------TG--------------------------------------------------
-------------------
>PC_04BX92
------------------------------------------------------------------------------MLSRLFLVP-----TLLLVG-I
T--TIAIGAPVAETIKVIE---------------AVKIPQMES-NITLNRRVIQ---GVAECTDP-----------RFPNLRYSTCLT--QQVIRAICAS
ADN----------SGA-VAPSNTVCS--------PDTTCEAFETFE-------GKSFALCLEEGV--AEVYRG---YMGKDLCKTYE--MK-GITEGMAT
LSVNAF-DSNQQPALIPSISISSENQ-Y-G----ST-SNANNF-ALVVNTKN--KKKVKV----------------CLKMKTAV-------TKLITS-VF
FCFLNGAYSSKN----------------------------------------------------------------------------------------
-------------------
>PC_03079U
------------------------------------------------------------------------------MLSRLFLVP-----TLLLVG-I
T--TVAIGAPVAETIKVIE---------------AVKIPQMES-NITLNRRVIGGLPGVPECTDP-----------QFPNLMYSNCLT--KLMIRAICAS
ADN----------PED-TAPSYTACP--------PDTTCEAFKTVE-------GKAFASCLEKGV--AEVYRG---IMGKKLCKTYK--ME-GITEGMAT
LSINAF-DSNQQPAPIPSISVSSENQ-Y-G----ST-SNANNF-AIIINTKN--AGYWVT----------------AK----------------------
----------------------------------------------------------------------------------------------------
-------------------
>PC_04SEA0
--------------------------------------------------------------------------------MRLFLVP-----TLLLVG-I
T--TFAIGAPVAETIKVIE---------------AVKIHQMES-NITLNRRIISGLPGIPQCNDP-----------QFPELTYSFCFF--GNVIRAICVS
ADH----------PGV-FATSDTPCP--------PNTECEDFETDPDDE---DVEDFALCLGEEV--EDVYSG---DKEEVVCRSYE--MN-GITNGIAT
LSVNVF-DNNQKPAQIPSISFSSENQ-S-G----SK-SNTNNF-SRVINAKN--GQKVKV----------------CLK--TIV-------TAILLR-AF
FSFLDGAYSSKK----------------------------------------------------------------------------------------
-------------------
>PC_02B06Y
------------------------------------------------------------------------------MLSRLFLIS-----TLLLVG-I
T--TVAIGAPVAETVEVIK---------------AVKIPQIGSGNLTLNRRFLTGIPGLPQCT-------------------------------NAFCAS
TAN----------PDL-GIECPTSCP--------PATTCLDFETDPGPE--------------------------------------------QVDFAAT
VSFTIY-DAFSNPAKAENLKISMADQ-T-F----TR-YNTNSY-SLVLSSKK--DQKIEV----------------CLKTV----------AGVALV-AM
FSYLEGSYISKG----------------------------------------------------------------------------------------
-------------------
>PC_05KI75
----------------------------------------------------------------------------------------------------
----------MPKYC------------------------MYDSIE-SLTKENH--N---SPFPEN------------HLVYVESVCES--IHSIHTTCNT
NAN----------PPD-TKFISYPCQ--------PLETCIQFYVPS-PDPNQELIPHSQCINGDK--IRVWDNHD-DPEADTCSYNAGYAS-GPTPVEIE
IAFIVY-DNNNLPIQVNKLVAYYKGN-LLK----ENYSDSNNY-YAIIPGYN-EGETIKY----------------CFNAGED------TRSIVTAHATA
QKFYL----LSDPGAAEF---LDPL---------------------------------------------------------------------------
-------------------
>PC_05TPCH
------------------------------------------------------------------------------MYSNLCMKY-----IFFLLA-I
A--TMVAGIPLEETRNLPL-----------------EE----TRSLSSNKNI------NDRCTDH-----------NYPVYRSSFCKN--KNTVRSVCES
QDL----------PGT-FTTSDLPCS--------PNFSCVDFILPN------DQSPFAICISDDR--RNTWDNDHN--RGVICAPTRTF---RLSAKTIT
IGMTTY-DTNLNPIQVNMLDGYVNND-FLG----IA-FQQHNF-SKTYNNYD-ESKGIKM----------------CFGAGSE--------QEVTAVYGI
LI--PG------STINEL---T---IVSSE----------------------------------------------------------------------
-------------------
>PC_02QI8V
------------------------------------------------------------------------------MYSHLCMKY-----IFFLLA-I
A--TIVAGIPLEETRNLPL-----------------EE----TRSLSSIKDI------NARCTDH-----------NYPVYRSSFCRN--KNTVRNVCES
QDL----------PGT-YTTSDTPCA--------PNFSCVDFVLPN------NPNPFALCISDDT--RNTWDNDRN--RGVVCSSTRNF---RLNANTIT
IGMTTY-DTNLNPIQVNMLDGYVNND-FLG----IA-FQQHNF-SKTYNNYD-ESKGIKM----------------CFGAGSD--------QEVTAVYGI
LI--PG------STINEL---T---IVSSE----------------------------------------------------------------------
-------------------
>PC_02BRVH
----------------------------------------------------------------------------------------------------
----MVAGIPLEETRNLPL-----------------EE----TRSLSSNKNI------NDRCTDH-----------NYPVYRSSFCKN--KNTVRSVCES
QDL----------PGT-FTTSDLPCS--------PNFSCVDFILPN------DQSPFAICISDDR--RNTWDNDHN--RGVICAPTRTF---RLSAKTIT
IGMTTY-DTNLNPIQVNMLDGYVNND-FLG----IA-FQQHNF-SKTYNNYD-ESKGIKM----------------CFGAGSE--------QEVTAVYGI
LI--PG------STINEL---T---IVSSE----------------------------------------------------------------------
-------------------
>PC_04SO7H
------------------------------------------------------------------------------MFFHLCMKY-----IFFLLA-I
A--TIVAGIPLEETRNLPL-----------------EE----TQDMSLSRRQD--PLGVPRCTDH-----------NYPLLRSSFCRN--MTFIASVCES
QDF----------PGT-FTTSDIPCQ--------PDASCVDFVRPD------DSIPRALCVSNER--RSKWDNDRT--RGILCDSTRYM---KLNADILT
IGMTTY-DINSHPIQVNVLDGYVNDV-DLG----IA-FQQHNY-SKVYKNYV-ANQGIKL----------------CFAAGSE--------QLVTAIAAI
LV--PS------GTNEEL---A---FLSLE----------------------------------------------------------------------
-------------------
>PC_0044BP
------------------------------------------------------------------------------MFIRS--VY-----AFFLVA-I
T--SVVIGIPLERSPDIVI-----------------------NSGISLIKRD-----SYPNCTNQ-----------RYPFYQSSYCAT--STIVTITCAS
AEN----------SNL-SFILRQDCR--------PYENCIDYVDQ-------QNVSRGMCADSKN--IRKWKNKDS--NSRTCSENEAYG--ASDGKDLI
LGVTTY-ATTNNPIRVQMLEAFMSGN-SLG----RL-FNQYNY-TKIIKNYD-GNSTIKY----------------CFTAGTT--------KKVTALAAA
FG--------------------------------------------------------------------------------------------------
-------------------
>PC_052AY3
------------------------------------------------------------------------------MFAQLCMIS-----TFFLVA-I
T--TIAIELPLEESRNP-----------------------------TLNRRLI--PPGSPQCNNP-----------RFPAFRSSSCKT--KTTYSALCEI
RES----------AGE---TSINQCP--------PSTSCIDFASR-------NLTPFAFCVLDSQ--VKTWGNDGK--NKEICTGKFKP---NFQKGAIT
IGMTTY-GTNGNTIQVDFLGTFVNDT-FLS----SV-FTADSH-SAIFSGYD-VNDDVNL----------------CFSGGNS--------GVPVTSFGA
VL--SG------LF--------------------------------------------------------------------------------------
-------------------
>PC_04XFAD
------------------------------------------------------------------------------MFAKLC--------IFFLIA-I
T--TMVVGVPLEESTK----------------------------NGTLVSKRA----TPTVCKDH-----------NHSELVNSWCNT--KSSVTVICAN
KDF----------PGT-FTSDTIQCN--------SDEVCVDYFAT-------EKSAQAQCAVSY----KRW-DNAN--SITPCSSTASYR--GGTPIDI-
-ALATY-DVNGNPIQVAQFAIYLNNH-EIA----TT-FNRHNV-STILWDYK-NDNDDSF--------------ESCFSFSST--------ARVTGYFAA
FGAV------------------------------------------------------------------------------------------------
-------------------
>PC_067RQU
------------------------------------------------------------------------------MFAKLC--------IFFLIA-I
T--TMVVGVPQEESTK----------------------------NGTLISKRT----TIPVCKDH-----------NYSELVSAWCAT--KSSMTVICAN
KDF----------PGT-FTSDTIQCN--------GAEVCVDYFLT-------EKDAQAQCASSY----LEW-NNDN--SYVPCSSTSSFG--GGQTLDVF
VGAATY-DVDGNLIQVEEFAIYLNNK-EIA----AT-SNKHNV-STILRDYK-RNDDGDF--------------DSCFAFSGT--------ARVTGYFAA
FWGCSFKK--------------------------------------------------------------------------------------------
-------------------
>PC_05JJ3M
----------------------------------------------------------------------------------------------------
----MVVGVPLEESTK----------------------------NGTLVSKRA----TPTVCKDH-----------NHSELVNSWCNT--KSSVTVICAN
KDF----------PGT-FTSDTIQCN--------GDEVCVDYLAT-------EKSAQAQCAGAY----KRW-DNAN--SITPCSSTASYG--GGTPIDIA
LGATTY-DANGNPIQVAQFAIYLNNH-EIA----TT-FDRHNV-SKILRGYI-NNSDEKF--------------ESCFSFSGS--------ARVTGYFAA
FGAV------------------------------------------------------------------------------------------------
-------------------
>PC_01H3QO
----------------------------------------------------------------------------------------------------
----MVVGVPLEESTK----------------------------NGTLVSKRA----TPTVCKDH-----------NHSELVNSWCNT--KSSVTVICAN
KDF----------PGT-FTSDTIQCN--------SDEVCVDYFAT-------EKSAQAQCAVSY----KRW-DNAN--SITPCSSTASYR--GGTPIDIA
LGATTY-DVNGNPIQVAQFAIYLNNH-EIA----TT-FNRHNV-STILRDYK-NDNDDSF--------------ESCFSFSGT--------ARVTGYFAA
FGAV------------------------------------------------------------------------------------------------
-------------------
>PC_00PPCQ
----------------------------------------------------------------------------------------------------
----MVVGVPLEESTK----------------------------NGTLVSKRA----TPTVCKDH-----------NHSELVNSWCNT--KSSVTVICAN
KDF----------PGT-FTSDTIQCN--------SDEVCVDYFAT-------EKSAQAQCAVSY----KRW-DNAN--SITPCSSTASYR--GGTPIDIA
LGATTY-DVNGNPIQVAQFAIYLNNH-EIA----TT-FNRHNV-STILWDYK-NDNDDSF--------------ESCFSFRST--------ARVTGYFAA
FGAV------------------------------------------------------------------------------------------------
-------------------
>PC_06LJBO
----------------------------------------------------------------------------------------------------
----MVVGVPLEESTK----------------------------NGTLVSKRA----TPTVCKDH-----------NHSELVNSWCNT--KSSVTVICAN
KDF----------PGT-FTSDTIQCN--------SDEVCVDYFAT-------EKSAQAQCAVSY----KRW-DNAN--SITPCSSTASYR--GGTPIDI-
-ALATY-DVNGNPIQVAQFAIYLNNH-EIA----TT-FNRHNV-STILWDYK-NDNDDSF--------------ESCFSFSST--------ARVTGYFAA
FGAV------------------------------------------------------------------------------------------------
-------------------
>PC_0130D2
----------------------------------------------------------------------------------------------------
----MIVGVPLDESTK----------------------------NGTLISKRT----TLPACKDH-----------NSSELVNAWCAT--KSSMTVICAN
KDL----------PGT-LTSDTIQCN--------G-EVCVDYFLT-------ENDAQAQCTSSY----MTW-DNKN--SRIACSGSFPFG--GGATIDIT
VGATTY-DVDGNPIQVPRITIYLNNR-QLV----TT-VGQHNL-STILRDYN-SVEDGDF--------------ESCFEFTGA---------IVTGYFAA
FWG-------------------------------------------------------------------------------------------------
-------------------
>PC_05X5Q7
-------------------------------------------------------------------------------MRFFSFLV-----AILPVS--
-----CSVIPLSQAEDPTTELSLDVAPVELDDAPAVGGPLNT-SLATIGPRNLVRRVVFPPCPAG------------Q-TFDRSICYT--SQVISRYCKT
NPP----------SAN-GERKEAYCS--------DNEICVQRNL-A------NGLPFATCFAISD--LVQWRTDP-DGNKEGCTRVG--SR-GQNLGARR
VGTIVY-DVNRKPIQVRTIRFTGEPGDRDT----GIGASTSYA-LSQTWVFD-ATQFMVGKYKVFSILILTDQSIVCIASGGY--------TNLKAYTWF
AA--------------------------------------------------------------------------------------------------
-------------------
>PC_01VGR2
-------------------------------------------------------------------------------MRFFAFLV-----AILPVS--
-----CSVIPLSQVEDPTTELSLDVAPVELDDTPAVGRPLNT-SLVTIGPRNLVRRVVLPPCPAG------------Q-TFDRSICYT--SHVISRYCKT
NPP----------SAN-GERKEAYCA--------DDEVCVQRNL-A------NGLPFADCFKIRD--LVQWRTDP-DANKEGCTRVG--SR-GQNLGARR
VGTIVY-DVNQKPIQVRTIRFTGEPGDRDS----GIGATTSYA-LSSSWVFD-ATQFMVGKYKVFSILILTDQSIVCIASGGY--------TNLKAYTWF
AL--------------------------------------------------------------------------------------------------
-------------------
>PC_04BCXH
--------------------------------------------------------------------------------MKYILLT-----TVFAAA--
-----CAAGPLAEVRD-L-TGTPENTLTYVDITPADLEPQNAN-LTDIVARDT---LPNTSCPAG------------Q-TYDRSVCYK--SNIIRSFCVA
NPR----------SNR-EKITDTPCG--------ANEICVQRRLVS------SGKSYAKCIPVVD--LVLWKTSP-DGNKEGCTTTT--VK-SG--GNHH
VGTIVY-DVNKNPIQVDKIRYLGEPGDVDE----GIGGSTPFF-SSNLFSFA-GGHYLKT----------------CVFAGGF--------GNLNAYSWA
WV--------------------------------------------------------------------------------------------------
-------------------
>PC_0689BO
--------------------------------------------------------------------------------MKYILLT-----TVFAAA--
-----CAAGPLAEVRD-L-TGTPENTLTYVDITPADLEPQNAN-LTDIVARDT---LPNTSCPAG------------Q-TYDRSVCYK--SNIIRSFCVA
NPR----------SNR-EKITDTPCR--------ANEICVQRRLVS------SGKSYAKCIPVVD--LVLWKTSP-DGNKEGCTTTT--VK-GG--GAHH
LGTIVY-DVNKNPIQVDKIRYLGEPGEVDE----GIGGSTPFF-SSNLFSFT-GGHYLKT----------------CVFAGGF--------GNLNAYSWA
WV--------------------------------------------------------------------------------------------------
-------------------
>PC_02PJQA
--------------------------------------------------------------------------------MKVALVI-----SIFIAS--
-----CIASPLDPAKTPTSPPGAEHTLNYVDITPTGPEFGNVNGSSALISRDT---LPHTACPAG------------Q-TYDRSVCYN--SHTIRSFCVA
NPR----------SNR-EQITDTPCN--------SGEVCVQRRL-S------SGKSYAKCLPVRD--LVSWRTDP-DGDKEGCTTVE--AN-PI--GYHS
LATMIY-DINNNPIQVDKIRYLGEPGDANE----GIGGSVSNF-SSDRFRFT-GSNYMKAN-----------EGLVCVFSGGY--------GNLNAYTWV
WN--------------------------------------------------------------------------------------------------
-------------------
>PC_052ZR6
--------------------------------------------------------------------------------MKVALVI-----SIFIAS--
-----CIASPLDPAKTPTSPPGAEHTLNYVDITPTGPEFGNVDGSSALISRDT---LPNTVCPAG------------Q-TYDRSVCYN--SHRIRSFCVA
NPR----------SNR-EQITDTPCN--------SGEVCVQRNL-S------NGKPYAKCIDTHQ--LVSWKTSP-DGGKSGCTTVQ--AS-PI--GSYK
LGTIVY-DVNKNPIQVSKINYLGEPGDADD----GIGGSVSSF-SSDLFRFT-GSNYMK----------------VCIFSGGY--------GNLNAYTWL
WS--------------------------------------------------------------------------------------------------
-------------------
>PC_00DCUC
--------------------------------------------------------------------------------MKLVLIA-----TIFAAS--
-----CKAGLIAQAEE-ADETLPKFTINHVDVAPADFEPLNAN-LTDLASRDT---LPVSNCPAG------------Q-TYDRSVCYK--SNIIRSFCIA
NPR----------SNR-EKITDTPCA--------AHEVCVQRLL-S------TGKSYAKCIPIVD--LVSWKTSP-AGDKEGCTSTT--VS-TG--GTHH
LGTIVY-DRNSNPIQVDKIRYLGEPGNVDE----GIGGSVSSF-SSNLFSFT-GGRYIKA----------------CIFSGGF--------GNLNAYTWS
WE--------------------------------------------------------------------------------------------------
-------------------
>PC_025VTN
--------------------------------------------------------------------------------MKLALIA-----SILAAG--
-----CVAGPLAQTEP-ESADVAEHTINYIDIAPEEFEPPKAD-LSSLVSRDT---LPVTNCPAG------------Q-TYDRSVCYK--ANTIRSFCVA
NPR----------SNR-EKISDTPCK--------PQEICVQRSL-S------NGKSYAKCIPVVD--LVQWKTSP-NGNKEGCTTTS--VN-PA--GYHH
LGTIVY-DVNKNPIEVDKISYFGEPGNVNE----GIGGSTSYF-SSDLFQFS-KSRFMKT----------------CIFSGGY--------GNLNAYTWS
WE--------------------------------------------------------------------------------------------------
-------------------
>PC_06TW4D
--------------------------------------------------------------------------------MKYILLT-----TIFAAA--
-----CAAGPLAEVRD-L-VGTPENTLTYVDITPAELEPQNAN-LTDLVARDT---LPNTSCPAG------------Q-TYDRSVCYK--SNIIRSFCVA
NPR----------SNR-EKITDTPCG--------GNEICVQRRL-T------SGKSYAKCIPVVD--LVLWKTSP-DGNKEGCTTTT--VK-SG--GNHH
VGTIVY-DVNRNPIQVDKIRYLGEPGDVDE----GIGGSTPFF-SSNLFSFT-GGHYLKA----------------CVFAGGF--------GNLNAYTWA
WV--------------------------------------------------------------------------------------------------
-------------------
>PC_00Q3NB
--------------------------------------------------------------------------------MKVALVI-----SIFIAS--
-----CIASPLDPAKTPTSPPGAEHTLNYVDITPTGPEFGNVNGSSALISRDT---LPHTACPAG------------Q-TYDRSVCYN--SHTIRSFCVA
NPR----------SNR-EQITDTPCN--------SGEVCVQRRL-S------SGKSYAKCLPVRD--LVSWRTDP-DGDKEGCTTVE--AN-PI--GYHS
LATMIY-DINNNPIQVDKIRYLGEPGDANE----GIGGSVSNF-SSDRFRFT-GSNYMKGK-----------DIEFIYY---------------------
----------------------------------------------------------------------------------------------------
-------------------
>PC_04F2HV
--------------------------------------------------------------------------------MKVALVI-----SIFIAS--
-----CIASPLDPAKTPTSPPGAEHTLNYVDITPTGPEFGNVDGSSALISRDT---LPNTVCPAG------------Q-TYDRSVCYN--SHRIRSFCVA
NPR----------SNR-EQITDTPCN--------SGEVCVQRNL-S------NGKPYAKCIDTHQ--LVSWKTSP-DGGKSGCTTVQ--AS-PI--GSYK
LGTIVY-DVNKNPIQVSKINYLGEPGDADD----GIGGSVSSF-SSDLFRFT-GSNYMK----------------GKDIEFIY--------Y--------
----------------------------------------------------------------------------------------------------
-------------------
>PC_02O9Y3
--------------------------------------------------------------------------------MKLALIA-----SILAAG--
-----CVAGPLAQTEP-ESADVAEHTINYIDIAPEEFEPPKAD-LSSLVSRDT---LPVTNCPAG------------Q-TYDRSVCYK--ANTIRSFCVA
NPR----------SNR-EKISDTPCK--------PQEICVQRSL-S------NGKSYAKCIPVVD--LVQWKTSP-NGNKEGCTTTS--VN-PA--GYHH
LGTIVY-DVNKNPIEVDKISYFGEPGNVNE----GIGGSTSYF-SSDLFQFS-KSRFMKS----------------KGMHTFM--------T--------
----------------------------------------------------------------------------------------------------
-------------------
>PC_02ERS5
--------------------------------------------------------------------------------MKLALIA-----SILAAG--
-----CVAGPLAQTES-ESADVAEHTINYIDIAPEEFEPPKAN-LSSLVSRDT---LPVSTCPAG------------Q-KYDRSVCYK--ADKIRSFCVA
NPR----------SNR-EKITDTPCQ--------PREICVQRNL-S------NGKSFAKCIPIVD--LVEWKTSA-NGNKEGCTTTS--VN-PA--GYHH
LGTIVY-DINKNPIEVDKISYFGEPGNVNE----GIGGSTSYF-SSDNFQFS-KSRYMKSR-----------D-MRTFMT--------------------
----------------------------------------------------------------------------------------------------
-------------------
>PC_05QGYX
--------------------------------------------------------------------------------MKLALIA-----SILAAG--
-----CVAGPLAQTES-ESADVAEHTINYIDIAPEEFEPLKAN-LSSLVSRDT---LPDHTCPAG------------Q-TYDRSVCYK--ANTIRSFCVA
NPR----------SNR-EKITNTPCK--------PQEICVQRRL-S------NGKSFAKCIPIVD--LVEWKTSA-DGNKEGCTTTS--VN-PA--GYHH
LGTIVY-DINKNPIEVDKISYFGEPGNVNE----GIGGSTSYF-SSDNFQFS-KSRYMKSK-----------D-MRKFMT--------------------
----------------------------------------------------------------------------------------------------
-------------------
>PC_012BCZ
--------------------------------------------------------------------------------MKLALIA-----SILAAG--
-----CVAGPLAQTES-ESADVAEHTINYIDIAPEEFEPPKAN-LSSLVSRDT---LPVSTCPAG------------Q-KYDRSVCYK--ADKIRSFCVA
NPR----------SNR-EKITDTPCK--------PQEICVQRNL-S------NGKSFAKCIPIVD--LVEWKTSA-EGNKEGCTTTS--VN-PA--GYHH
LGTIVY-DINKNPIQVDKISYFGEPGNVNE----GIGGSTSYF-SSDNFQFS-KSRYMKSR-----------D-MRTFMT--------------------
----------------------------------------------------------------------------------------------------
-------------------
>PC_05DX44
--------------------------------------------------------------------------------MKLALIA-----SILAAG--
-----CVAGPLAQTES-ESADVAEHTINYIDIAPEEFEPPKAN-LSSLVSRDT---LPVSTCPAG------------Q-KYDRSVCYK--ADKIRSFCVA
NPR----------SNR-EKITDTPCQ--------PREICVQRNL-S------NGKSFAKCIPIVD--LVEWKTSA-NGNKEGCTTTS--VN-PA--GYHH
LGTIVY-DINKNPIEVDKISYFGEPGNVNE----GIGGSTSYF-SSDNFQFS-KSRYMKSR-----------D-MPCIFSGGY--------GNLNAYTWS
WE--------------------------------------------------------------------------------------------------
-------------------
>PC_05JMZZ
--------------------------------------------------------------------------------MKLALIA-----SILAAG--
-----CVAGPLAQTES-ESADVAEHTINYIDIAPEEFEPPKAN-LSSLVSRDT---LPVSTCPAG------------Q-KYDRSVCYK--ADKIRSFCVA
NPR----------SNR-EKITDTPCQ--------PREICVQRNL-S------NGKSFAKCIPIVD--LVEWKTSA-NGNKEGCTTTS--VN-PA--GYHH
LGTIVY-DINKNPIEVDKISYFGEPGNVNE----GIGGSTSYF-SSDNFQFS-KSRYMK----------------TCIFSGGY--------GNLNAYTWS
WE--------------------------------------------------------------------------------------------------
-------------------
>PC_026IXC
--------------------------------------------------------------------------------MKFILFA-----TVFATA--
-----CAAGPLAQVRD-L-TGSPEHTLSYVDVTPPELEPRNAN-LTDLVARDT---LPNTACPAG------------Q-TYDRSVCFK--SNTIRSFCVA
NPR----------SNR-EKITDTPCG--------ASEICVQRRL-S------SGKSYAKCIPVVD--LVLWKTSP-DGNKEGCTSTT--VK-SG--GNHH
IGTIVY-DVNRNPIQVDKIRYLGEPGEVDE----GIGGSTPFF-SSNLFNFA-GGHFLKT----------------CVFAGGF--------GNLNAYSWA
WV--------------------------------------------------------------------------------------------------
-------------------
>PC_02MRHJ
-----------------------------------------------------------------------------MFNMKLVLIA-----TIFAAS--
-----CKAGLIAQAEE-ADETLPKFTINHVDVAPADFEPLNAN-LTDLASRDT---LPVSNCPAG------------Q-TYDRSVCYK--SNIIRSFCIA
NPR----------SNR-EKITDTPCA--------AHEVCVQRLL-S------TGKSYAKCIPIVD--LVSWKTSP-AGDKEGCTSTT--VS-TG--GTHH
LGTIVY-DRNSNPIQVDKIRYLGEPGNVDE----GIGGSVSSF-SSNLFSFT-GGRYIKA----------------CIFSGGF--------GNLNAYTWS
WE--------------------------------------------------------------------------------------------------
-------------------
>PC_002TYR
--------------------------------------------------------------------------------MKLALIA-----SILAAG--
-----CVAGPLAQTES-ESADVAEHTINYIDIAPEEFEPPKAN-LSSLVSRDT---LPP-TCPRY------------T-TYDESICIT--AGVVRSSCVF
TAD----------PGV-RRGVNANCN--------KNEICVERNL-S------NGKRYAKCIPIAH--LVEWKTSA-DGNKEGCTTTS--VN-PA--GNHH
LGTIVY-DVNKNPIQVDKISYFGEPGNVDE----GIGGSTSYF-SSNLFHFS-KSRYMKSR-----------D-MRTFMT--------------------
----------------------------------------------------------------------------------------------------
-------------------
>PC_01K29D
---------------------------------------------------------------------------------MFSLLV-----LILPVS--
-----CVVIPLSQVEDSATKLLLDVAPVELDVALAVHEPLNTTSLAIIGPRDA---RTNPPCPPG------------Q-VFDRSICYT--SGIISRYCNT
VPQ----------SPN-GDRKEVFCA--------NNEVCVQRLL-S------NGKPFADCQLISS--LIQWRTDP-IGSKEGCTTAS--SK-RG--KTHA
MGTIVY-DINEHPIQVGKIKYFGEPGDVPK----GTSGTTNNF-ASESWDFD-NGHFMRICIT----------------SMGN--------GNLNAFSWL
I---------------------------------------------------------------------------------------------------
-------------------
>PC_02VZHT
---------------------------------------------------------------------------------MFSLLV-----LILPVS--
-----CVVIPLSQVEDSATKLLLDVAPVELDVALAVHEPLNTTSLAIIGPRDA---RTNPPCPPG------------Q-VFDRSICYT--SGIISRYCNT
VPQ----------SPN-GDRKEVFCA--------NNEVCVQRLL-S------NGKPFADCQLISS--LIQWRTDP-IGSKEGCTTAS--SK-RG--KTHA
MGTIVY-DINEHPIQVGKIKYFGEPGDVPK----GTSGTTNNF-ASESWDFD-NG-------------------------------------NLNAFSWL
I---------------------------------------------------------------------------------------------------
-------------------
>PC_02E8OR
---------------------------------------------------------------------------------MFSLLV-----LILPVS--
-----CVVIPLSQVEDSATKLLLDVAPVELDVALAVHEPLNTTSLAIIGPRDA---RTNPPCPPG------------Q-VFDRSICYT--SGIISRYCNT
VPQ----------SPN-GDRKEVFCA--------NNEVCVQRLL-S------NGKPFADCQLISS--LIQWRTDP-IGSKEGCTTAS--SK-RG--KTHA
MGTIVY-DINEHPIQVGKIKYFGEPGDVPK----GTSGTTNNF-ASESWDFD-NGHFMRSKYK-------------------------------------
----------------------------------------------------------------------------------------------------
-------------------
>PC_034316
--------------------------------------------------------------------------------MKFLTVV-----AILAAS--
-----CAAAPLSEVDG-SGNSIPTVELSPVDGPPAELEPLNAN-LTSLVARDT---GPDRTCPAG------------Q-TYDRSVCYK--YNTIRRFCVA
NPR----------SNR-EDIKNTPCR--------ADEICVQRNL-S------NGKSFAQCIELVK--LIRWKTG--AGNAEGCTSVS--VK-SG--GYHS
LGTILY-DTNSNPIQVDKIRYLGEPGDVNE----GIGGGSSYF-NSDFYNFG-GGHSMKA----------------CVFTGGY--------GNLNAFSWV
I---------------------------------------------------------------------------------------------------
-------------------
>PC_048SJ1
--------------------------------------------------------------------------------MKFLTVV-----AILAAS--
-----CAAAPLSEVDG-SGNSIPTVELSPVDAPPAELEPLNAN-LTSLVARDT---GPDKTCPAG------------Q-TYDRSVCYK--YNTIRRFCVA
NPR----------SNR-EDIKDTPCR--------SDEICVQRNL-S------NGKSFAQCIELVK--LIRWKTG--AGNAEGCTSVS--VK-SG--GYHS
IGTILY-DTNSNPIQVDKIRYLGEPGDVNE----GIGGGSSYF-NSDFYNFG-GGHSMKA----------------CVFTGGY--------GNLNAFSWV
I---------------------------------------------------------------------------------------------------
-------------------
>PC_02M4VJ
--------------------------------------------------------------------------------MKFLTVV-----AILAAS--
-----CAAAPLSEVDG-SGISTPTVELSPVDGPPAELEPLNAN-LTSLVARDT---GPDRTCPAG------------Q-TYDRSVCYK--YNTIRRFCVT
NPR----------SNR-EDIKDTPCR--------SDEICVQRNL-S------NGKSFAQCIELVK--LIRWKTG--AGNAEGCTSVS--VK-SG--GYHS
LGTILY-DTNSNPIQVDKIRYLGEPGDVNE----GIGGGSSYF-NSDFYNFG-GGHSMKA----------------CVFTGGY--------GNLNAFTWV
I---------------------------------------------------------------------------------------------------
-------------------
>PC_05WEFV
--------------------------------------------------------------------------------MKFLTVV-----AILVAS--
-----CAAAPLSEVDG-SGISTPTVELSPVDGPPAELEPLNAN-LTSLVARDT---GPDRTCPAG------------Q-TYDRSVCYK--YNTIRRFCVT
NPR----------SNR-EDIKDTPCR--------SDEICVQRNL-S------NGKSFAQCIELVK--LIRWKTG--AGNAEGCTSVS--VK-SG--GYHS
LGTILY-DTNSNPIQVDKIRYLGEPGDVNE----GIGGGSSFF-NSDFYNFG-GGHSMKA----------------CVFTGGY--------GNLNAFTWV
I---------------------------------------------------------------------------------------------------
-------------------
>PC_05CLX8
--------------------------------------------------------------------------------MKLYLFT-----AILPAS--
-----CVAIPPSQVEDSPTNLALT----HVDVAPAQVEPLNT-SFATLSPKE-D--SGNPPCPPG------------Q-TFQRSICFT--AQIVRRFCFK
QPR----------DPANEDTATIHCY--------ADEVCVERTL-S------TGQSFAECHKVFD--LIRWKTDP-VGIKRGCTDVA--VK-QG--KYHH
VGTIVY-DANSNPIQVGNIHYIGEPGDKEL----GSPTKATYHFDSELWNFD-NGAYVRTCII----------------TAGY--------GNLNAFTWI
W---------------------------------------------------------------------------------------------------
-------------------
>PC_03Z8HF
---------------------------------------------------------------------------MRPSLIAAALIA-----AAVPAI--
-----CVVIPPSEAEDSTAKLSRS----NVDVIPAQLERRNS-SSAMTGAQEAF--TRIPPCPAG------------Q-TFQRSICFS--YQIVRRFCIT
NPR----------NPAIEDTQTVHCQ--------SDEVCVERNL-S------DGRSYAECHPLAT--LVRWKTDP-VGQKRGCTDVS--NK-LG--RYHN
VGTIVY-DSNSNPIQVGKIAFTGEPGDKDL----GYGGSTSYA-SSQLWNFD-AGHFVQVCII----------------SAGA--------GNLNAFSWL
W---------------------------------------------------------------------------------------------------
-------------------
>PC_03PPG1
---------------------------------------------------------------------------MRPSLIAAALIA-----AAVPAI--
-----CVVIPPSQAEDSTAKLSRS----NVDVIPAQLERRNS-SSAMTGAQEAF--TRIPPCPAG------------Q-TFQRSICFS--YQIVRRFCIT
NPR----------NPAIEDTQTVHCQ--------SDEVCVERNL-S------DGRSYAECHPLAT--LVRWKTDP-VGQKRGCTDVS--NK-LG--RYHN
VGTIVY-DSNSNPIQVGKIAFTGEPGDKDL----GYGGSTSYA-SSQLWNFD-AGHFVQVCII----------------SAGA--------GNLNAFSWL
W---------------------------------------------------------------------------------------------------
-------------------
>PC_034IMC
---------------------------------------------------------------------------MRPSLIAAALIA-----AAVPAI--
-----CVVIPPSEAEDSTTKLSRS----NVDVVPAQLERRNS-SFAMTGAQDAF--TRIPPCPAG------------Q-TFQRSICFS--YQIVRRFCIT
NPR----------NPAIEDTQTVHCQ--------TDEICVERNL-S------DGRSYAECHPLAS--LVRWKTDP-NGQKRGCTDVS--NK-LG--RYHN
VGTIVY-DTNSNPIQVGEIAFTGEPGDKEL----GSAESTPYA-SSQLWNFD-GGHFVQVCII----------------SAGA--------ANLNAFSWL
W---------------------------------------------------------------------------------------------------
-------------------
>PC_05HU5Z
--------------------------------------------------------------------------------MKLIFIA-----AILAAS--
-----CEAGLLTQRAG-APQQWPNHTLTYVDQTPVD--------------PDT---LPNMQCPYP------------Q-TYDRSICYK--SYVIRSFCQG
ATR----------QNR-EKITDTPCA--------ANEVCVQRLT-G------NRKPYASCIPIVD--LVSWRTGP-QPFKQGCTNID--VA-AG--GSHY
VGTILY-DANDNQIEVSNINYHGEPGETPE----GTASQISVL-TSLLFLFK-LRTYMQV----------------CVASGGF--------TNLKAYTWA
YN--------------------------------------------------------------------------------------------------
-------------------
>PC_067UHA
----------------------------------------------------------------------------------------------------
------MGVPLENAL------------------------M----TKRAEIQLT--V---PGCPTG------------Y-VYKASLCDE--INRLMVFCEN
SQN----------LND-VQVVYNDCG--------PDETCIEHYHAIESDL---DVPHATCIDNEH-RVRKWDNFG-EPAKETCSPERG-YD-I-ESTDME
IAVTIY-ANDGKPIQVNVIVAYKNGV-EIS----TV-YDQHNY-TSVIRNYS--XIRVNL----------------DLAPLYN--------A--------
----------------------------------------------------------------------------------------------------
-------------------
>PC_06V5WL
----------------------------------------------------------------------------------------------------
---------------------------------------M----TKRAEIQLT--V---PGCPTG------------Y-VYKASLCDE--INRLMVFCEN
SQN----------PDD-VQVVYNDCG--------PDETCIEHYYAIESDL---DVPHATCIDNEH-RVRKWDNFG-EPAKETCSPERG-YD-I-ESTDME
IAVTIY-ANDGKPIQVNIIVAYKNGV-EIS----TV-YDQHNY-TSVIRNYS--DEKIKY----------------CFTTGSD--------NKVTAYAAG
WDIENKTFLLDSKS--------------------------------------------------------------------------------------
-------------------
>PC_069DIK
----------------------------------------------------------------------------------------------------
----MVVGVPLEESTK----------------------------NGTLISKRT----TAPVCKDH-----------NYSELVNAWCAT--KSSMTVICAN
EDL----------PGT-FTSDTIQCN--------GAEVCVDYFLT-------ENNAQAQCASLY----MKW-DNKD--GLISCSGTSLYG--NGKTFDIS
VGVTTY-DVDGNPIQVDQIAIYLNNQ-EIA----TT-SNLHNV-STILQDY----EDGVF--------------ESCFAFRDS--------ILPSLPTPV
PSAVTSLPV--GA----D---SSPTPASIS---LLLALVT------LAKSTTACN---------------------------------------------
-------------------
>PC_007I52
------------------------------------------------------------------------------MFAKLC--------IFFLIA-I
T--TMVVGVPLEESTK----------------------------NGTLISKRT----TTPVCKDH-----------NYSELVNSWCAT--KSSMTVICAN
KDL----------PGT-FTSDTIQCN--------GAEVCVDYFLT-------ENNAQAQCASSY----IKW-DNKN--NLISCSGTASYG--RGEALDIS
VGATTY-DVDGNPIQVDQFAIYLNNQ-EIA----AT-SNLHNV-STILRSYK-SNEDGDF--------------GSCFSFSGT--------ARVTSYFAA
FGAAA-----------------------------------------------------------------------------------------------
-------------------
>PC_037UO2
------------------------------------------------------------------------------MFVKLC--------IFFLVA-I
T--TMVVGVPLEESTK----------------------------NGTLISKRA----TQPVCNDH-----------NYSELVNSWCST--KSSMTVICAN
KDL----------PGT-FTSETVQCN--------GAEVCVDYFLS-------ENLAQAQCADSY----MKW-DNKD--SKIPCSSAASYG--GGTKIDIS
VGATTY-DVDGNPIQVSQFAIYLDNQ-EIA----TT-SNLRNV-SAIVRGYN--NEDGDF--------------ESCFAVSGT--------TRVTGYFAA
FGAE------------------------------------------------------------------------------------------------
-------------------
>PC_01Z1M5
------------------------------------------------------------------------------MFAKLC--------IFFLIA-I
T--TMVVGVPLEESTK----------------------------NGTLISKRT----TAPVCKDH-----------NYSELVNAWCAT--KSSMTVICAN
EDL----------PGT-FTSDTIQCN--------GAEVCVDYFLT-------ENNAQAQCASLY----MKW-DNKD--GLISCSGTSLYG--NGKTFDIS
VGVTTY-DVDGNPIQVDQIAIYLNNQ-EIA----TT-SNLHNV-STILQDY----EDGVF--------------ESCFAFRGT--------ARVTGYFAA
--------F--GA----T---A------------------------------------------------------------------------------
-------------------
>PC_00S2TE
----------------------------------------------------------------------------------------------------
----MVVGVPLEESIK----------------------------NGTLISKRT----TIPVCKDH-----------NYSELVSAWCST--KSSMTVICAN
KDF----------PGT-FTSDTIQCN--------GAEVCVDYFLT-------EKDAQAQCASSY----LEW-NNDN--SYVPCSSTSSFG--GGQTLDVF
VGATTY-DVDGNPIQVEEFAIYLNNK-EIA----AT-SNKPNV-STILRDYK-RNDDGDF--------------DSCFAFSGT--------ARVTGYFAA
FGAAASKK--------------------------------------------------------------------------------------------
-------------------
>PC_03S3RQ
----------------------------------------------------------------------------------------------------
----MVVGVPQEESTK----------------------------NGTLISKRT----TIPVCKDH-----------NYSELVSAWCAT--KSSMTVICAN
KDF----------PGT-FTSDPIQCN--------GAEVCVDYFLT-------EKDAQAQCASSY----LEW-NNDN--SYVPCSSTSSFG--GGQTLDVF
VGAATY-DVDGNLIQVEEFAIYLNNK-EIA----AT-SNKHNV-STILRDYK-RNDDGDF--------------DSCFAFSGT--------ARVTGYFAA
IWGCSFKK--------------------------------------------------------------------------------------------
-------------------
>PC_06D2UQ
----------------------------------------------------------------------------------------------------
----MVVGVPQEESTK----------------------------NGTLISKRT----TIPVCKDH-----------NYSELVSAWCAT--KSSMTVICAN
KDF----------PGT-FTSDTIQCN--------GAEVCVDYFLT-------EKDAQAQCASSY----LEW-NNDN--SYVPCSSTSSFG--GGQTLDVF
VGAATY-DVDGNLIQVEEFAIYLNNK-EIA----AT-SNKHNV-STILRDYK-RNDDGDF--------------DSCFAFSGT--------ARVTGYFAA
FWGCSFKK--------------------------------------------------------------------------------------------
-------------------
>PC_01O9D5
----------------------------------------------------------------------------------------------------
----MVVGVPLEESTK----------------------------NGTLISKRT----TTPVCKDH-----------NYSELVNSWCAT--KSSMTVICAN
KDL----------PGT-FTSDTIQCN--------GAEVCVDYFLT-------ENNAQAQCASSY----IKW-DNKN--NLISCSGTASYG--RGEALDIS
VGATTY-DVDGNPIQVDQFAIYLNNQ-EIA----AT-SNLHNV-STILRSYK-SNEDGDF--------------GSCFSFSGT--------ARVTSYFAA
FGAAA-----------------------------------------------------------------------------------------------
-------------------
>PC_02RR1D
----------------------------------------------------------------------------------------------------
----MVVGVPLEESTK----------------------------NGTLISKRT----TTPVCKDH-----------NYSELVSSWCAT--KSSMTVICAN
KDL----------PGT-FTSDTIQCN--------GAEVCVDYFLT-------ENNAQAQCASSY----IKW-DNKN--NLISCSGTASYG--RGEALDIS
VGATTY-DVDGNPIQVDQFAIYLNNQ-EIA----AT-SNLHNV-STILRSYK-SNEDGDF--------------GSCFSFSGT--------ARVTSYFAA
FGAAA-----------------------------------------------------------------------------------------------
-------------------
>PC_06JOTY
----------------------------------------------------------------------------------------------------
----MVVGVPLEESTK----------------------------NGTLISKRT----TTPVCKDH-----------NYSELVNAWCAT--KSSMTVICAN
KDL----------PGT-FTSDTIQCN--------GAEVCVDYFLT-------GNNAQAQCASSY----MKW-DNKN--SLISCSGTTSYG--GGEALDIS
VGATTY-DVDGNPIQVDQFAIYMNNQ-EIA----TT-SNLHNV-STILWGYK-SNEDGDF--------------ESCFAFRGI--------ARVTAYFAA
FGAAA-----------------------------------------------------------------------------------------------
-------------------
>PC_03E59B
----------------------------------------------------------------------------------------------------
----MVVGVPLEESTK----------------------------NGTLISKRT----TAPVCKDH-----------NYSELVNAWCAT--KSSMTVICAN
EDL----------PGT-FTSDTIQCN--------GAEVCVDYFLT-------ENNAQAQCASSY----IKW-DNKN--NLISCSGTASYG--RGEALDIS
VGATTY-DVDGNPIQVDQFAIYLNNQ-EIA----AT-SNLHNV-STILRSYK-SNEDGDF--------------GSCFSFSGT--------ARVTSYFAA
FGAAA-----------------------------------------------------------------------------------------------
-------------------
>PC_02ZWFN
----------------------------------------------------------------------------------------------------
----MVVGVPLEESTK----------------------------NGTLISKRT----TTPVCKDH-----------NYSELVSAWCAT--KSSMTVICAN
KDF----------PGT-FTSDTIQCN--------GAEICDDYFLT-------EKDSQAQCASSY----LEW-DNNN--SYVSCSRPSPFG--GGQTLDVF
VGAATY-DVDGNPIQVDQFAIYLNNK-EIA----ST-SNKHKV-STILRGYK-STDDGEF--------------DSCFIFSGI--------ARVTGYFAA
FGVET-----------------------------------------------------------------------------------------------
-------------------
>PC_05RWL4
----------------------------------------------------------------------------------------------------
----MVVGVPLEESIK----------------------------NGTLISKRT----TIPVCKDH-----------NYSELVSAWCST--KSSMTVICAN
KDF----------PGT-FTSDTIQCN--------GAEVCVDYFLT-------ENKVQAQCASSY----MKW-DNKN--NLISCSSTSSYG--RGQALDIS
VGASTY-DVDGNPIQVDHFAIYLNNQ-EIA----ST-STLHNV-STILRGYK-SNEDGDF--------------GSCFAFSGT--------ARVTGYFAA
FGAAA-----------------------------------------------------------------------------------------------
-------------------
>PC_00D71D
----------------------------------------------------------------------------------------------------
----MVVGVPLEESTK----------------------------NGTLISKRT----TYPACNDN-----------NYSELVNSWCAM--KSSMTVICAN
KDF----------PGT-FTSDTILCN--------GGEVCIDYFPT-------ENNAQAECASWY----LTW-DNQN--SKIPCSSSSSFG--GGATIDIS
VGATTY-DVDGNPIQVAQFAIYLNNQ-EIV----TT-SNLHNV-STILHDYN-SVEDGKF--------------ESCFAFSGT--------ERVTGYFAA
FGG-------------------------------------------------------------------------------------------------
-------------------
>PC_007T0U
----------------------------------------------------------------------------------------------------
----MVVGVPLEESTK----------------------------NGTLISKRT----TAPVCKDH-----------NYSELVNAWCAT--KSSMTVICAN
EDL----------PGT-FTSDTIQCN--------GAEVCVDYFLT-------ENNAQAQCASLY----MKW-DNKD--GLISCSGTSLYG--NGKTFDIS
VGVTTY-DVDGNPIQVDQIAIYLNNQ-EIA----TT-SNLHNV-STILQDY----EDGVF--------------ESCFAFRGT--------ARVTGYFAA
--------F--GA----T---A------------------------------------------------------------------------------
-------------------
>PC_06KQ4Z
----------------------------------------------------------------------------------------------------
----------------------------------------------------------------------------------------------MVFCEN
SQN----------PDD-VEVVYNDCG--------PDETCIEHYHAVESDL---DVPHATCIDNEH-RDRKWDNFA-EPDKETCSPERG-YN-N-ELIDLE
IAVTIY-ANDGKPIQVNVIVAYKNGV-KIS----TV-YNQHNY-TSVIRNYH-SDEKIKY----------------CFTTGTD--------NKKKIHM--
-HIPEKIYLERND---------------------------------------------------------------------------------------
-------------------
>PC_04T351
----------------------------------------------------------------------------------------------------
----------------------------------------------------------------------------------------------MVFCEN
SQD----------PAD-DRVEYVDCG--------PDETCIEHYHAVESDL---DVAHATCINNEN-RVRKWDNFD-APAKKSCSAERG-YD-T-ESNDLE
IAVTIY-ANDEKPIQVNTIIAYKNGV-EIS----TV-YDQHNY-TSVIRNYN--DEKIQY----------------CFTTGTY--------NTVRAYAAG
WDIENKTFLLDSKS--------------------------------------------------------------------------------------
-------------------
>PC_04J6LL
----------------------------------------------------------------------------------------------------
-----------------------------IDIAPEEFEPLKAN-LSSLVSRDT---FPVSTCPAG------------Q-TYDRSVCYK--ANTIRSFCVA
NPR----------SNR-EKITDTPCK--------PQEICVQRRL-S------NGKSFAKCIPIVN--LVAWKTSP-DGNKEGCTTTS--AN-PA--GYHH
LGTIVY-DVNKNPIAVDKISYFGEPGNVNE----GIGGSTSYF-SSDLFQFS------------------------------------------------
----------------------------------------------------------------------------------------------------
-------------------
>PC_059LXE
----------------------------------------------------------------------------------------------------
-----------------------------IDIAPKEFEPLKAN-LXSLVSRDT---LPVSTCPAG------------Q-KYDRSVCYK--ANTIRSFCVA
NPR----------SDR-EKITDTPXK--------PQEICVQRRL-S------NGKSYAKCIPIAH--LIEWKTSP-DGNKEGCTTTE--VD-PA--GYHH
LGTIVY-DVNKNPIAVDKISYFGEPGNVGE----GIGGSTSYF-SSDLFXFS------------------------------------------------
----------------------------------------------------------------------------------------------------
-------------------
>PC_04ELNB
----------------------------------------------------------------------------------------------------
-----------------------------IDIAPKEFEPLKAN-LSSLVSRDT---LPVSTCPAG------------Q-TYDRSVCYK--ANTIRSXCVA
NPR----------XNR-EKITDTXCK--------AQEICVQRRL-S------NGKSFAKCIPIVN--LVEWKTSP-DGNKEGCTTTS--AN-PA--GNHH
LGTXVY-DVNKNPIXVDKISYFGEPGNVNE----GIGGSTSYF-SSDLFQFS------------------------------------------------
----------------------------------------------------------------------------------------------------
-------------------
>PC_06Q63L
----------------------------------------------------------------------------------------------------
-----------------------------IDIAPKEFEPLKAN-LSSLVSRDT---LPVSTCPAG------------Q-TYDRSVCYK--ANTIRSXCVA
NPR----------RNR-EKITDTXCK--------AQEICVQRRL-S------NGKSFAKCIPIVN--LVEWKTSP-DGNKEGCTTTS--AN-PA--GNHH
LGTXVY-DVNKNPIXVDKISYFGEPGNVNE----GIGGSTSYF-SSDLFQFS------------------------------------------------
----------------------------------------------------------------------------------------------------
-------------------
>PC_06PX7R
----------------------------------------------------------------------------------------------------
-----------------------------IDIAPKEFEPLKAN-LSSLVSRDT---LPVSTCPAG------------Q-TYDRSVCYK--ANTIRSFCVA
NPR----------XNR-EKITDTXCK--------AQEICVQRRL-S------NGKSFAKCIPIVN--LVEWKTSP-DGNKEGCTTTS--AN-PA--GNHH
LGTIVY-DVNKNPIAVDKISYFGEPGNVNE----GIGGSTSYF-SSDLFQFS------------------------------------------------
----------------------------------------------------------------------------------------------------
-------------------
>PC_05IU0D
----------------------------------------------------------------------------------------------------
-----------------------------IDIAPKEFEPLKAN-LSSLVSRDT---LPVSTCPAG------------Q-TYDRSVCYK--ANTIRSXCVA
NPR----------XNR-EKITDTLCK--------AQEICVQRRL-S------NGKSFAKCIPIVN--LVEWKTSP-DGNKEGCTTTS--AN-PA--GNHH
LGTXVY-DVNKNPIXVDKISYFGEPGNVNE----GIGGSTSYF-SSDLFXFS------------------------------------------------
----------------------------------------------------------------------------------------------------
-------------------
>PC_06BF94
----------------------------------------------------------------------------------------------------
-----------------------------IDIAPKEFEPLKAN-LSSLVSRDT---LPVSTCPAG------------Q-KYDRSVCYK--ANTIRSFCVA
NPR----------SDR-EKITDTPCK--------PQEICVQRRL-S------NGKSYAKCIPIAH--LIEWKTSP-DGNKEGCTTTE--VD-PA--GYHH
LGTIVY-DVNKNPIAVDKISYFGEPGNVGE----GIGGSTSYF-SSDLFXFS------------------------------------------------
----------------------------------------------------------------------------------------------------
-------------------
>PC_047X2A
----------------------------------------------------------------------------------------------------
-----------------------------IDIAPKEFEPLKAN-LSSLVSRDT---LPVSTCPAG------------Q-TYDRSVCYK--ANTIRSXCVA
NPR----------RNR-EKITDTLCK--------AQEICVQRRL-S------NGKSFAKCIPIVN--LVEWKTSP-DGNKEGCTTTS--AN-PA--GNHH
LGTXVY-DVNKNPIXVDKISYFGEPGNVNE----GIGGSTSYF-SSDLFXFS------------------------------------------------
----------------------------------------------------------------------------------------------------
-------------------
>PC_06FTOW
----------------------------------------------------------------------------------------------------
-----------------------------IDIAPKEFEPLKAN-LSSLVSRDT---LPVSTCPAG------------Q-TYDRSVCYK--ANTIRSFCVA
NPR----------RNR-EKITDTLCK--------AQEICVQRRL-S------NGKSFAKCIPIVN--LVEWKTSP-DGNKEGCTTTS--AN-PA--GNHH
LGTXVY-DVNKNPIXVDKISYFGEPGNVNE----GIGGSTSYF-SSDLFQFS------------------------------------------------
----------------------------------------------------------------------------------------------------
-------------------
>PC_00VBXB
----------------------------------------------------------------------------------------------------
-----------------------------IDIAPKEFEPLKAN-LSSLVSRDT---LPVSTCPAG------------Q-TYDRSVCYK--ANTIRSFCVA
NPR----------XNR-EKITDTXCK--------AQEICVQRRL-S------NGKSFAKCIPIVN--LVEWKTSP-DGNKEGCTTTS--AN-PA--GNHH
LGTXVY-DVNKNPIXVDKISYFGEPGNVNE----GIGGSTSYF-SSDLFQFS------------------------------------------------
----------------------------------------------------------------------------------------------------
-------------------
>PC_03R4DW
----------------------------------------------------------------------------------------------------
----------------------------------EEFEPPKAN-LSSLVSRDT---LPVSTCPAG------------Q-KYDRSVCYK--ADKIRSFCVA
NPR----------SNR-EKITDTPCQ--------PREICVQRNL-S------NGKSFAKCIPIVD--LVEWKTSA-NGNKEGCTTTS--VN-PA--GYHH
LGTIVY-DINKNPIEVDKISYFGEPGNVNE----GIGGSTSYF-SSDNFQ--------------------------------------------------
----------------------------------------------------------------------------------------------------
-------------------
>PC_03WR93
----------------------------------------------------------------------------------------------------
-----------------------------IDIAPEEFEPPKAN-LSSLVSRDT---LPVSTCPAG------------Q-KYDRSVCYK--ADKIRSFCVA
NPR----------SNR-EKITDTPCQ--------PREICVQRNL-S------NGKSFAKCIPIVD--LVEWKTSA-NGNKEGCTTTS--VN-PA--GYHH
LGTIVY-DINKNPIEVDKISYFGEPGNVNE----GIGGSTSYF-SSDNFQFS------------------------------------------------
----------------------------------------------------------------------------------------------------
-------------------
>PC_05NQ6Z
----------------------------------------------------------------------------------------------------
-----------------------------IDIAPEEFEPPKAD-LSSLVSRDT---LPVTNCPAG------------Q-TYDRSVCYK--ANTIRSFCVA
NPR----------SNR-EKISDTPCK--------PQEICVQRSL-S------NGKSYAKCIPVVD--LVQWKTSP-NGNKEGCTTTS--VN-PA--GYHH
LGTIVY-DVNKNPIEVDKISYFGEPGNVNE----GIGGSTSYF-SSDLFQFS------------------------------------------------
----------------------------------------------------------------------------------------------------
-------------------
>PC_03CHS7
----------------------------------------------------------------------------------------------------
-----------------------------IDIAPEEFEPLKAN-LSSLVSRDT---LPDHTCPAG------------Q-TYDRSVCYK--ANTIRSFCVA
NPR----------SNR-EKITNTPCK--------PQEICVQRRL-S------NGKSFAKCIPIVD--LVEWKTSA-DGNKEGCTTTS--VN-PA--GYHH
LGTIVY-DINKNPIEVDKISYFGEPGNVNE----GIGGSTSYF-SSDNFQFS------------------------------------------------
----------------------------------------------------------------------------------------------------
-------------------
>PC_05JCQI
----------------------------------------------------------------------------------------------------
-----------------------------IDIAPEEFEPPKAN-LSSLVSRDT---LPP-TCPRY------------T-TYDESICIT--AGVVRSSCVF
TAD----------PGV-RRGVNANCN--------KNEICVERNL-S------NGKRYAKCIPIAH--LVEWKTSA-DGNKEGCTTTS--VN-PA--GNHH
LGTIVY-DVNKNPIQVDKISYFGEPGNVDE----GIGGSTSYF-SSNLFHFS------------------------------------------------
----------------------------------------------------------------------------------------------------
-------------------
>PC_04HHR3
----------------------------------------------------------------------------------------------------
----------------------------------EEFEPPKAN-LSSLVSRDT---LPVSTCPAG------------Q-KYDRSVCYK--ADKIRSFCVA
NPR----------SNR-EKITDTPCK--------PQEICVQRNL-S------NGKSYAKCIPIVD--LVEWKTSA-EGNKEGCTTTS--VN-PA--GYHH
LGTIVY-DINKNPIEVDKISYFGEPGNVNE----GIGGSTSYF-SSDNFQ--------------------------------------------------
----------------------------------------------------------------------------------------------------
-------------------
>PC_062ZY2
----------------------------------------------------------------------------------------------------
---------------------------------------------------------------------------------------------MTVQCKN
GN------------NV-MASHQQQCN--------PSEKCIDFVLN-------DEVPFAMCVPRSK--LLSWTNGNH--NDKVCSGTIRFDS-GATSETIT
IGFNTY-DTNGNPIQVFDVVGRVNNQ-QIG----EV-ENQHNY-SQIINNYK-LHDIVSF----------------CFMPGISDPNDPAFANEVIAYAYI
VRLSSI-----G-KVAQF---TDIEPVISLN---------------------------------------------------------------------
-------------------
>PC_01D0K8
----------------------------------------------------------------------------------------------------
---------------------------------------------------------------------------------------------MTVLCSN
VNTENPGN---VGNRA-DRLTEQECH--------INEHCVDFTLS-------NAVPFAICVPERK--LLAWTNGNR--NREFCSGTIELSE-DDDGGQVT
IGLTTY-ATNGLPIQVFGMVGKVNDV-QVG----KV-SNRHNY-SQII-DYK-AHDLVRF----------------CFTPGISNPNDETFANEADALGYI
AILSQIEKVAHGAQVTEV---TDIETVISQN---------------------------------------------------------------------
-------------------
>PC_00GT02
----------------------------------------------------------------------------------------------------
---------------------------------------------------------------------------------------------MTVQCKN
GD-----------SNV-RLSYDQQCN--------PGENCIDFLLS-------DEVPFAMCVPVSK--LLHWTNGHY--NDRSCSGTIRFDT-GANGESIS
IGLNTY-DTNGNPMQVFDVVGRVNKQ-QIG----EV-KNQHNY-SQIYRQYN-VHDIITF----------------CFIPGSSNPNKPEYANEAIAYAYI
----------------------------------------------------------------------------------------------------
-------------------
>PC_06GW65
----------------------------------------------------------------------------------------------------
------------------------------------------------------------------------------------------------MTVQ
SAT----------NPM-EKITDTPCA--------ANEVCVQRLT-G------NKKPYASCIPIVD--LVSWRTGP-APFEKGCTNID--VA-AG--GSHY
VGTILY-DVNDNQIEVSNINYHGEPGDTPE----GTASQISIL-TSLLFLFN-LRTYMQV----------------CITSGGF--------TNLKAYTWA
YN--------------------------------------------------------------------------------------------------
-------------------
>PC_013DG3
----------------------------------------------------------------------------------------------------
-----------------------------------------------------------MQCPYP------------Q-TYDRSICYK--SYVIRSFCQG
ASR----------QNR-EKITDTPCA--------ANEVCVQRLT-G------NKKPYASCIPIVD--LVSWRTGP-APFEQGCTNID--VA-AG--GSHY
VGTILY-DVNDNQIEVSNINYHGEPGDTPE----GTASQISIL-TSLLFLSN-LRTYMQV----------------CITSGGY--------TNLKAYTWA
YN--------------------------------------------------------------------------------------------------
-------------------
>PC_00Q01Q
--------------MSYPGIHIFAGAVRSEAQLINFGAAVLPKMGFRVWFLFLLKETSFEVRTWIAFQNFLKLQQEVVIHNNIIRLY-----GIM-KD--
---ESVVGIPVVNLQDQIF-----------------------S-IDG------SAVPTRPKCTDP-----------NNAKYKSSTCAT--RKSVRVSCES
FSQ----------PGT-PVDTNFSCG--------DGDSCVNITPN-----------DAFCVDDSS--AQVWDNKNE--NKVVCSAPVSLVP-PHVSFQLV
AGITTY-STTGDPIRVAELQAKYDDNNSNI--YTDYKYQENNY-TFPIKQED-FSTKLSF----------------CFYPGSN--------EEVQAVGSL
AYVLM-----------------------------------------------------------------------------------------------
-------------------
>PC_06Z0QV
------------MKFFMKARKIFNGAVRSEAQLINFGAAVLPKMGFRVWFLFLLKETSFEVQTWIAFQNFLKLQQEVVIHNNIIRLY-----GIM-KD--
---ESVVGIPVVNLQDQIF-----------------------S-IDG------SAVPTRPKCTDP-----------NNAKYKSSTCAT--RKSVRVSCES
FSQ----------PGT-PVDTNFSCG--------DGDSCVNITPN-----------DAFCVDDSS--AQVWDNKNE--NEVVCSAPVSLVP-PHVSFQLV
AGMTTY-STTGDPIRVAELQAKYDDNNSNI--YTDYKYQENNY-TFPIKQED-FSKKLSF----------------CFYPGSN--------EEVQAVGSL
AYVLM-----------------------------------------------------------------------------------------------
-------------------
>PC_06OJDZ
MTVPGEPVTILLSQFFNVYKRKQKGKG----KQKCYRSNTIIEN---KFSKFLSKNNSSGYQS----------------FNYIKKFL-----DRK-FH--
---IAVVGIPVVNLQNQTF-----------------------S-IDG------SAVSTRPKCTDP-----------NNAKYKSSTCAT--RKSVRVTCES
FSQ----------PGT-PVDTNFSCG--------DGDSCVNITPN-----------DAFCVDDNS--AQVWDSKNK--NKVICSAPVLLVP-PHKSFQLV
AGMTTY-ANSGDPIRVAELEARYSNEHSRIPFAPDHINQDNKY-TFPIKQEY-YSNDMYF----------------CFYPGSN--------VEVQAVGSL
AYVLM-----------------------------------------------------------------------------------------------
-------------------
>PC_06T5TC
----------------------------------------------------------------------------------------------------
---------------------------------------------------MT--V---HGYSTG------------F-VYKVSVCNE--IDRLMIFIEN
SQN----------PDD-VQLEYNDCE--------SDETCIEYYHAVEADL---DVPHATCIDNEN-KVKKWDNFD-GPTKEDCSPERG-YQ-I-ETTDME
IALMIY-ANDRKPIQVNIIVAYKNGV-EIS----SN-TKK------------------------------------------------------------
----------------------------------------------------------------------------------------------------
-------------------
>PC_06X97B
------------------------------------------------------------------------------MFAKLC-IY-----AFFLIA-I
T--TITIGAFLEVSS-KLT----SHHAQLEKYGPPNQ--QSLSRRGHLNKRL-----QFVECKDG-----------ND-VLLDSYCNK--LRKIIVHCQH
PDG----------KL---ITFNKSCK--------KEEVCIDYNDA-------NGNHQALCIENLY--VRTWTSIDY--NKLSCSSDTAY----IQGGDLH
TGVNTYYDDDEYPAEVYQLQTFLSEQ-MVE----NN-FYKHNI-TKEFHDYR-NTERIKY----------------CFTPGSN--------LKITAYAVA
INFDPK------AGNDKG---TPRITLQSYNKEFYFEFFNHVYLQVILTNNTHIND-ISTLRKKGRVGVIGLEIIGDLIIDGVAGLSNFLEFMATFEEEV
EDASCDDDDELSSPNLLTL
