# Supplementary material for: Remote homology clustering identifies lowly conserved families of effector proteins in plant-pathogenic fungi
Source: Microb Genom. 2021 Sep 1;7(9):000637. doi: 10.1099/mgen.0.000637 (PMC8715435; doi:10.1099/mgen.0.000637)
Supplement: Supplementary material 15 [file mgen-7-0637-s0015.zip › fastas/markov-PC_021PXP.fasta]

>PC_021PXP
MSHHFGLRKIKLLILLFLQVHGSQCAMRNFAADRVHGVESVISGSKSSSNPMALSKSMDKPDTSDLVDSNVQAKNDGS-----------RYEEDFTAKYS
EQVDHVSKILKEIEEQEPGTIIIDHKAFPIQDKSPKQVVNFPFPKKMITESNSKDIREYLASTFPFEQQSTILDSVKSIAKVQIDDRKAF-DLQLKFRQE
NLAELKDQI-ILSLGANNGNQNWQKLLDYTNKLDELSNTKIS-PEEFIEEIQKVLYKVKL------ESTSTSKLYSQFNLSIQDFALQIIHSKYKSNQIS
QNDLLKLITED----EMLKILAKTKVLTYKMKYFDSASKMGINKYISTEMMDLDWQFSHYKTFNDALKKNKASDSSYLGWLTHGYSIKYGLSPNNE-RSM
FFQDGRKYAELYAFSKSPHRKIIPG-EHLKDLLAKINKSKGIFLDQNALLDKRIYAFHELNTLETHFPGITS-SFTDDLKSNYRKKMESVSLTCQVLQEI
GNIHRFIESKVPYHSSTEYGLFSIPKIFSIPIDYKHGEKENLVSYVDFLYSTAHERILQDNSINQLCLDPLQESLNRIKSNIPVFFNLASHSSPIKPSNV
HEGKL-
>PC_02Y7FL
----------------------------------------------------------------------------------------------------
----------------------------------MAAIFT--YISSEVHEVQAA-NSGLGNPTIPGELEKGNDSSV---KQIKLEHEEIIQSDDQEFIYQ
NLLEIQTLIRELLCGKNEGTEQLEKLLDCTNQLCELNNKPTGLPAQFTRAMKKILNELNHNFPRISEYDYHSPKGGEISLAIIDFAFQIIHSAYQMKEIN
QQELVELISGGPDALDKLELLSSTMILNYKMKNFKHALRYNVNKFISSELIPLDWQFAHYRTFIKVLKDVEPHQARYLAWLSRRDSLKYNLSFGFESESE
IFKDEKMFNEAEYLLNSKNVPIKSSYQNSSGLREKIQSLKNTLMEKGNKFEERLFSFHELKTLENNYPGITLGSKEENSEIKYLDKLNLVSYICQFLQEM
NNVHCFTTSKTFTCTKSEYGLFSIPAAFKIPNNHVEGEEKPLINYVKLVYSRAHENLLKHDSDDQLCLNPLQESLDHLDRNMDFIVPHGTKAFTSE---L
VTNHYI
>PC_0463Y5
MSNYFGFRKIKLLIFLILQLKGSQCMYTQ----------GKIPQALLSSDQMEKSESMDKTVH------EVQAANSGLGNPTIPGELEKGNDSSETPDYS
EYIESIKLIL--------GTKGQGHNHKVKNRITKKRIVQ--FPKIQITEKNLKEAKVFLSSTFPFKKQISVLDDEQAMKRIKLEHEEIIQSDDQEFIYQ
NLLEIQTLIKELLCGKNEGTEQLEKLLDCTNQLCELNNKPTGLPGQFTRAMEKILNELNHNFPRISEYDYHSPKGGEISLAIIDFAFQIIHSAYQMKEIN
QQELVELISGGPDALDKLELLSSTMILNYKMKNFKHALRYNVNKFISSELIPLDWQFSHYRTFIKVLKDVEPHQARYLAWLSRRDSLKYNLSFGFESESE
IFKDEKMFNEAEYLLNSKNVPIKSSYQNSSGLREKIQSLKNTFMEKENKFEERLFSFHELKTLENNYPGITLGSKEENSEIKYLDKLNLVSYICQFLQEM
NNVHRFTTSKTFTCTKSEYGLFSIPAAFKIPNNHVEGEEKPLINYVKLVYSRAHENLLKHDSDDQLCLNPLQESLDHLDRNMDFIVPHGTKAFTSE---L
VTNHYI
>PC_04F2XO
MSNYFGFRKIKLLIFLILQLKGSQCMYTQ----------AKIPQALLSSDQMEKSESMDKTVH------EVQAANSGLGNPTIPGELEKGNDSSETPDYS
EYIESIKLIL--------GTKGQGHNHKVKNRITKKRIVQ--FPKIQITEKNLKEAKVFLSSTFPFKKQISVLDDEQAMKQIKLEHEEIIQSDDQEFIYQ
NLLEIQTLIRELLCGKNEGTEQLENLLDCTNQLCELNNKPTGLPAQFTRAMKKILNELNHNFPMISEYDYHSPKGGEISLAIKDSAFQIIHSAYQMKEIN
QQELVELISGGPDGLDKLELLSSTMILNYKMKNFKHALRYNVNKFISSELIPLDWQFAHYRTFIKVLKDVEPHQARYLAWLSRRDSLKYNLSFGFESESE
IFKDEKMFNEAEYLLNSKNVPIKSSYQNSSGLREKIQSLKNTLMEKGNKFEERLFSFHELKTLENNYPGITLGSKEENSEIKYLDKLNLVSYICQFLQEM
NNVHCFTTSKTFTCTKSEYGLFSIPAALKIPNNHVEGEEKPLINYVTLVYSRAHEKLLKHDSDDQLCLNPLQESLDHLDRNMDFIVPHGTKAFTSE---L
VTNHYI
