# Supplementary material for: Remote homology clustering identifies lowly conserved families of effector proteins in plant-pathogenic fungi
Source: Microb Genom. 2021 Sep 1;7(9):000637. doi: 10.1099/mgen.0.000637 (PMC8715435; doi:10.1099/mgen.0.000637)
Supplement: Supplementary material 15 [file mgen-7-0637-s0015.zip › fastas/cluster-PC_01QMA6.fasta]

>PC_01QMA6
MKLTMVLSVAFATLTFANEGILTFEGLGLARRQTICHTPGGSGCRASISGDQCCCTSCTPEDCSDLCKNGRKAAHEAQNQKKCAKCCNAGGESHELCCSI
ASAGISCNPCPAGLRMC
>PC_070PVO
MKLTMVLSVAFATLTFANEGILTFEGLGLARRQTICHTPGGSGCRASISGDQCCCTSCTPEDCSDLCKNGKQAAHEAQKQKKCAKCCNAGGESHELCCSI
ASAGIDCNPCPAGLRMC
>PC_00ZE5R
MKLTMVLSVAFATLTFANEGILTFEGLGLARRQTICHTPGGSGCRASITGDQCCCTSCTPEDCSDLCKNGKQAAHEAQNQKKCAKCCNAGGESHELCCSI
ASAGISCNPCPAGLRMC
>PC_00QPMQ
MKLTMVLSVAFATLTFANEGILTFEGLGLARRQTICHTPGGSGCRASITGDQCCCTSCTPEDCSDLCKNGRKAAHEAQNQKKCAKCCNAGGESHELCCSI
ASAGISCNPCPAGLRMC
>PC_0137BK
MKLTMVLSVAFATLTFANEGILTFEGLGLARRQTICHTPGGSGCRASITGDQCCCTSCTPEDCSDLCKNGRKAAHEAQNQKKCAKCCNAGGESHELCCSI
ASAGISCNPCPSGLRMC
>PC_00CAN6
MKLTMVLSVAFATLTFANEGILTFEGLGLARRQTICHTPGGSGCRASISGDQCCCTSCTPEDCSDLCKNGKKAAHEAQNQKKCAKCCNAGGESHELCCSI
ASAGIDCNPCPAGLRMC
>PC_04IWOE
MKLTMVLSVAFATLTFANEGILTFEGLGLARRQTICHTPGGSGCRASITGDQCCCTSCTPEDCSDLCENGRKAAHEAQNQKKCAKCCNAGGESHELCCSI
ASAGISCNPCPAGLRMC
>PC_01OKQ3
MKLTMVLSVAFATLTFANEGILTFEGLGLARRQTICHTPGGSGCRASISGDQCCCTSCTPEDCSDLCKNGKQAAHEAQKQKKCGKCCNAGGESHELCCSI
ASAGIDCNPCPAGLRMC
>PC_0460VM
MKLTMVLSVAFATLTFANEGILTFEGLGLARRQTICHTPGGSGCRASISGDQCCCTSCTPEDCSDLCKNGKQAAHEAQKQKKCAKCCNAGGESHELCCSI
ASAGIDCNPCTAGLRMC
>PC_00V642
MKLTMVLSVAFATLTFANEGILTFEGLGLARRQTICHTPGGSGCRASITGDQCCCTSCTPEDCSDLCKNGRNAAHEAQNQKKCAKCCNAGGESHELCCSI
ASAGISCNPCPAGLRMC
>PC_06MU46
MKLTMVLSVAFATLTFANEGILTFEGLGLARRQTICHTPGGSGCRASISGDQCCCTSCTPEDCSDLCKNGKQAAHEAQNQKKCAKCCNAGGESHELCCSI
ASAGISCNPCPAGLRMC
>PC_02GF10
MKLTMVLSVAFATLTFANEGILTFEGLGLARRQTICHTPGGSGCRASITGDQCCCTSCTPEDCSDLCQNGRKAAHEAQNQKKCAKCCNAGGESHELCCSI
ASAGISCNPCPAGLRMC
>PC_04N08V
MKLTMVLSVAFATLTFANEGILTFEGLGLARRQTICHTPGGSGCRASITGDQCCCTSCTPEDCSDLCKNGKQAAHEAQNQKKCAKCCNAGGESHELCCSI
ASAGIDCNPCPAGLRMC
>PC_06MC71
MKLTMVLSVAFATLTFANEGILTFEGLGLARRQTICHTPGGSGCRASISGDQCCCTSCTPEDCSDLCKNGKQAAHEAQNQKKCAKCCNAGGESHELCCSI
ASAGIDCNPCPAGLRMC
>PC_03X4LR
---TMVLSVAFATLTFANEGILTFEGLGLARRQTICHTPGGSGCRASITGDQCCCTSCTPEDCSDLCKNGRKAAHEAQNQKKCAKCCNAGGESHELCCSI
ASAGISCNPCPAGLRMC
>PC_02J3ZX
---TMVLSVAFATLTFANEGILTFEGLGLARRQTICHTPGGSGCRASITGDQCCCTSCTPEDCSDLCQNGRKAAHEAQNQKKCAKCCNAGGESHELCCSI
ASAGISCNPCPAGLQMC
>PC_02RXIQ
---TMVLSVAFATLTFANEGILTFEGLGLARRQTICHTPGGSGCRASISGDQCCCTSCTPEDCSDLCKNGKQAAHEAQKQKKCAKCCNAGGESHELCCSI
ASAGIDCNPCTAGLRMC
>PC_014YYB
---TMVLSVAFATLTFANEGILTFEGLGLARRQTICHTPGGSGCRASITGDQCCCTSCTPEDCSDLCKNGKQAAHEAQKQKKCAKCCNAGGESHELCCSI
ASAGIDCNPCPAGLRMC
