# Supplementary material for: Remote homology clustering identifies lowly conserved families of effector proteins in plant-pathogenic fungi
Source: Microb Genom. 2021 Sep 1;7(9):000637. doi: 10.1099/mgen.0.000637 (PMC8715435; doi:10.1099/mgen.0.000637)
Supplement: Supplementary material 15 [file mgen-7-0637-s0015.zip › fastas/markov-PC_00D94K.fasta]

>PC_00D94K
-----------------------------------GPPYCVFPGRRTSSTSFTTSFSTEPLGYARMLHRDPPYERAGNSGLNHRIYERS-RVGGLRTVID
VAPPDGHQAIANYEIEVRRIPVATPNAAGDCFHTARLSTGSRGPATISWDADASYTYYLTISED
>PC_0448BQ
MRFTFLVGLSITWALTVTCRPTDTY-DPVPQLQPRGNAFCLFPTFNTAPRHYTTAFSTDPISYTRE-LGGGPWTVAGNTLLNWRQFEVRRGIASLTSVLE
VAPPNGHRALHNYEIEVRRSPASNPNGPSECFLTTRLNAGQS-SARLQWHLDASYRYHLTISED
>PC_01YVAC
MRFTPLVALLTTWALAVTCRPTDTY-DLPPQLQQRGFTSCLFPLFNPAPRHFTINFNTDPIGYTRSRLGDGPWATAGNTLLKWRQFEDRRGIAYLNSVLE
VAPPNGHGALHNYEIEIRRAPISNPNAASECFRTTRLNVGQT-SARIQWNLDAGYTYHLTISED
>PC_069LMF
MRFSLLVALLTTWALAVTCRPTDTY-DLPPQLQPRGFTSCLFPLFNPAPRHFTVNFNTDPIGYTRSRLGDGPWARAGNTLLNWRQFEDLRGISYLNSVLE
VAPPNGHGALHNYEIEIRRTPISNPNAASECFRTTRLNVGQT-SARIQWNLDAGYTYHLTISED
>PC_074DLH
MRFLLLIAMSMTWVCSIAGLPVEDADSSVGQLQGRGNPYCVFPGRPTSSTSFTTSFSTEPLGYARMLHRDPPYERAGNSGLNHRIYERS-RVGGLRTVID
VAPPDGHQAIANYEIEVRRIPVATPNAAGDCFHTARLSTGSRGPATISWDADASYTYYLTISED
>PC_05A08Q
MRFLLLIAMSMTWVCSIAGLPVEDADSSVGQLQGRGNPYCVFPGHRTSSTSFTTSFSTEPLGYARMLHRDPPYERAGNSGLNHRIYERS-RVGGLRTVID
VAPPDGHQAIANYEIEVRRIPVATPNAAGDCFHTARLSTGSRGPATISWDADASYTYYLTISED
>PC_01ELBQ
MRFLLLIAMSMTWVCSITGLPVGDADSSIGQLQERGIPYCLFPGRRPSSTSFTTSFSTEPLGYARTFSRNPPYERAGNSLLNYRIYERF-SIGGIQTVID
VAPPDGHPAIANYEIEVRRIPVATPNAAGDCFHTARLSTGSRGPATISWEADASYTYYFTLSEI
>PC_070P7A
MRFLLLIAMSMTWVCSIAGLPVEDADSSVGQLQGRGNPYCMFPGRRTSSTSFTTSFSTEPLGYARMLHRDPPYERAGNSGLNHRIYERS-RVGGLRTVID
VAPPDGHQAIANYEIEVRRIPVATPNAAGDCFHTARLSTGSRGPATISWDADASYTYYLTISED
>PC_007792
MRFLLLIAMSMTWVCSIAGLPVEDADSSVGQLQGRGNPYCVFPGRRTSSTSFTTSFSTEPLGYARMLHRDPPYERAGNSGLNHRIYERS-RVGGLRTVID
VAPPDGHQAIANYEIEVRRIPVATPNAAGDCFHTARLSTGSRGPATISWDADASYTYYLTISED
>PC_05JXJ7
--------MSMTWVCSIAGLPVEDADSSVGQLQGRGNPYCVFPGRRTSSTSFTTSFSTEPLGYARMLHRDPPYERAGNSGLNHRIYERS-RVGGLRTVID
VAPPDGHQAIANYEIEVRRIPVATPNAAGDCFHTARLSTGSRGPATISWDADASYTYYLTISED
