# Supplementary material for: Remote homology clustering identifies lowly conserved families of effector proteins in plant-pathogenic fungi
Source: Microb Genom. 2021 Sep 1;7(9):000637. doi: 10.1099/mgen.0.000637 (PMC8715435; doi:10.1099/mgen.0.000637)
Supplement: Supplementary material 15 [file mgen-7-0637-s0015.zip › fastas/markov-PC_03VR5X.fasta]

>PC_003YWN
----------------------------------------------------------------------------------------------------
----------------------------------------------------------------------------------------------------
----------------------------------------------------------------------------------------------------
----------------------------------------------------------------------------------------------------
----------------------------------------------------------------------------------------------------
----------------------------------------------------------------------------------------------------
----------------------------------------------------------------------------------------------------
----------------------------------------------------------------------------------------------------
----------------------------------------------------------------------------------------------------
----------------------------------------------------------------------------------------------------
---------------------------------------------GTLVH----------RGF--LDA-------------W-K-QIQP-Q-VTDD--L-
-VQ---LIR-------------------------------------------------------------------------------------------
---------------------------EN--P--TF-QV-GFTGHSL----------------------G-------GALAT---LSALDAIHK------
-APE----------------------------L-------------------------------AK-NENLFLS------------------TFG-----
--QP--------------------------------------------------R-VGD-KK----FAKFV-DE-NI-----------------------
-------------------------------------KAIRTIVR----G--------DP--------------------------------IP------
RL--PPSWP------------------------------------------------IPFIGS------YK--------HF-G----------------E
EL----YIVNPDQ-N---P-----------------------------------AAFI-E-C------------SA------------------------
--------------------------------------------------------------------EDP---------Q-CSE-SV------------
------------PL------------------------G-----------ELRLKY---H-GGPY------------------YT--V-NMGD-------
------------AN-REPN----------EGDENYDYSADPYFNYDPNYNYGGAMG---VNGV-DGAKR-VNATKE-VNS--------TKE-------VN
GTKGV-NG-------TK-------------------EVD--------GTKKV-----K----------GTKGVNG--------------------VD---
---RAKG--------------YR-----------------------------------------------------------------------------
----------------------------------------------------
>PC_05OTHR
----------------------------------------------------------------------------------------------------
----------------------------------------------------------------------------------------------------
----------------------------------------------------------------------------------------------------
----------------------------------------------------------------------------------------------------
----------------------------------------------------------------------------------------------------
----------------------------------------------------------------------------------------------------
----------------------------------------------------------------------------------------------------
---GY-------I--A---------------------------------------------------------------KDPE-----------------
---------------KQA-------------I-----------------IV-----AFR----GT----VPG------SIRNYI-----TD-------I-
-I---IT---RD--------------------------------------------------------------------SWE-----------------
---------------------------------------SA---PGTLVH----------RGF--LDA-------------W-K-QIQP-Q-VTDD--L-
-VK---LIR-------------------------------------------------------------------------------------------
---------------------------EN--P--TF-QV-GFTGHSL----------------------G-------GALDA---I------HK------
-APE----------------------------L-------------------------------AK-NENLFLT------------------TFG-----
--QP--------------------------------------------------R-VGD-KK----FAKFV-DE-NI-----------------------
-------------------------------------KAIRTIVR----G--------DP--------------------------------IP------
RL--PPSWP------------------------------------------------IPFIGS------YK--------HF-G----------------E
EL----YIVNPDQ-N---P-----------------------------------AAFI-E-C------------SA------------------------
--------------------------------------------------------------------EDP---------Q-CSE-SV------------
------------PL------------------------G-----------ELRLKY---H-GGPY------------------YT--V-NMGD-------
------------AN-REPN----------EGDENYDYSADPYFNYDPNYNYGGAMG---VNGV-DGAKR-VNATKE-VNS--------TKE-------VN
GTKEV-NG-------TK-------------------GVN--------GTKEV-----K----------GTKGVNG--------------------VD---
---RAKG--------------YR-----------------------------------------------------------------------------
----------------------------------------------------
>PC_00PQY2
----------------------------------------------------------------------------------------------------
----------------------------------------------------------------------------------------------------
----------------------------------------------------------------------------------------------------
----------------------------------------------------------------------------------------------------
----------------------------------------------------------------------------------------------------
----------------------------------------------------------------------------------------------------
----------------------------------------------------------------------------------------------------
----Y-------I--A---------------------------------------------------------------TEPE-----------------
---------------KQL-------------I-----------------IV-----AYR----GT----EPT------SVRNYI-----SD-------F-
-V---IY---HD--------------------------------------------------------------------TWD-----------------
---------------------------------------PA-P--GTLVH----------HGF--LNA-------------W-E-QIQP-Q-VTDD--L-
-LK---LIQ-------------------------------------------------------------------------------------------
---------------------------EK--P--DF-RI-GFMGHSL----------------------G-------GALAT---FSALDLIHK------
-APE----------------------------L-------------------------------AK-NEKLFLA------------------TFG-----
--QP--------------------------------------------------R-VGD-EK----FAKYV-DD-NL-----------------------
-------------------------------------KAIRTVIH----G--------DP--------------------------------VP------
QL--PPSWP------------------------------------------------IPLIGS------YK--------HF-G----------------E
EL----YINNPDQ-D---P-----------------------------------NAFQ-E-C------------VA------------------------
--------------------------------------------------------------------EDP---------N-CSA-SL------------
------------SF------------------------D-----------DIDLKY---H-SGPY------------------YG--V-NMKD-------
------------AT-REPNV--NSIEDSNEGDENYDYS--PYFNYDPNYDYEGAMR---VNGV-DGAKG-VDGTKG-VNG--------TKE-------VN
GTK-----------------------------------------------EV-----N----------GTKGVNG--------------------TK---
---GVKG--------------TKGVNGVDRAKGYR-----------------------------------------------------------------
----------------------------------------------------
>PC_03RN5Z
----------------------------------------------------------------------------------------------------
----------------------------------------------------------------------------------------------------
----------------------------------------------------------------------------------------------------
----------------------------------------------------------------------------------------------------
----------------------------------------------------------------------------------------------------
------------------------------------------------MCQ--RTKG-------------------------------------------
---------TQL----------VK-----------DFSN---------------------------------------P------RLNTR----------
---GY-------I--A---------------------------------------------------------------TDPE-----------------
---------------KQL-------------I-----------------IV-----AYR----GT----EPG------SIRNYI-----SD-------F-
-V---IY---HD--------------------------------------------------------------------LWR-----------------
---------------------------------------TA-P-VRALVH----------HGF--LNA-------------W-N-QIQH-Q-VTDD--L-
-IK---LVK-------------------------------------------------------------------------------------------
---------------------------EK--P--DF-RI-GFMGHSL----------------------G-------GALAT---FSALDLIEK------
-VPE----------------------------L-------------------------------AK-NEKVFLS------------------TFG-----
--QP--------------------------------------------------R-VGD-DK----FAEYV-DD-NL-----------------------
-------------------------------------KVIRTIVR----G--------DP--------------------------------IP------
RL--PPSWP------------------------------------------------IPFIGF------YK--------HF-G----------------E
EL----YINNPDQ-D---P-----------------------------------NAFQ-E-C------------NA------------------------
--------------------------------------------------------------------EDP---------H-CSE-SV------------
------------SL------------------------G-----------QLSLKY---H-SGPY------------------YG--V-NMRD-------
------------AT-REPNV--NSIEDSNEGDENYDYSADPYFNYDPNYNYEGAMG---VNGV-DGVKG-VDGTKG-VDG--------TKE-------VN
GTKGV-NG-------TK-------------------EVN--------GTNEV-----K----------GTNGTKH-------------------------
----------------------------------------------------------------------------------------------------
----------------------------------------------------
>PC_038ICO
----------------------------------------------------------------------------------------------------
----------------------------------------------------------------------------------------------------
----------------------------------------------------------------------------------------------------
----------------------------------------------------------------------------------------------------
----------------------------------------------------------------------------------------------------
----------------------------------------------------------------------------------------------------
----------------------------------------------------------------------------------------------------
------------I--A---------------------------------------------------------------MEPE-----------------
---------------KKL-------------I-----------------IV-----SYR----GT----VPG------SVRNYI-----SD-------F-
-V---IY---QD--------------------------------------------------------------------EYT-----------------
---------------------------------------PV-P--GASVH----------HGF--LNA-------------W-E-QIQP-K-VTDD--L-
-IK---LIK-------------------------------------------------------------------------------------------
---------------------------EK--P--DF-NI-GFMGHSL----------------------G-------GSLAT---FSALDLIQK------
-MPE----------------------------L-------------------------------AKRNEKVFLA------------------TFG-----
--QP--------------------------------------------------R-TGD-ET----FAKYV-DE-NL-----------------------
-------------------------------------IAIRSIVR----G--------DL--------------------------------VP------
RL--PTSWA------------------------------------------------IPFIGS------YK--------HF-G----------------E
EL----YIDNPDH-D---S-----------------------------------SAFA-E-C------------NA------------------------
--------------------------------------------------------------------EDP---------K-CSE-SI------------
------------PL------------------------S-----------ELGLKY---H-SGPY------------------YG--V-NMRD-------
------------AN-VN----------LNFNVENYDYSTDPYIYYDPNFNYEGIMR---VNGI-DGTKG-VNGTEG-GS---------------------
----------------------------------------------------------------------------------------------------
----------------------------------------------------------------------------------------------------
----------------------------------------------------
>PC_02BQDY
----------------------------------------------------------------------------------------------------
----------------------------------------------------------------------------------------------------
-------------------------------------------------------------MG------WRF----------GNEGVLT--EASPVP---
-------------------S--------------K----ALGSP--VPLGSSV-----------------PL----------------------GSS---
------------------------EVPKNALGSI-TS-----------VPNL-QSFANY----AA---AAY------IKKP-------------------
-----------LQN-----------W-----DCGD-------------ICL--ATKG-------------------------------------------
---------TQL----------VK-----------DFGN---------------------------------------V------ELNTR----------
---GY-------I--A---------------------------------------------------------------MDPT-----------------
---------------KEL-------------I-----------------VV-----SYR----GT----EPG------SIKNYF-----SD-------I-
-I---IV---HD--------------------------------------------------------------------SYP-----------------
---------------------------------------PV-P--GALVH----------HGF--LNA-------------F-E-QIQP-E-VTDD--L-
-IK---LIN-------------------------------------------------------------------------------------------
---------------------------EK--P--TF-KI-GFMGHSL----------------------G-------GVLAT---YSALDLIQK------
-MPE----------------------------L-------------------------------AKKNERLFLA------------------TFG-----
--QP--------------------------------------------------R-MGD-VN----FAKYV-DD-NV-----------------------
-------------------------------------KAIRSIVR----G--------DP--------------------------------IP------
H---------------------------------------------------------------------------------------------------
---------NPDV-D---P-----------------------------------TVFR-E-C------------PA------------------------
--------------------------------------------------------------------EDP---------T-CSE-SV------------
------------PF------------------------G-----------ELALAS---H-SGPY------------------YG--V-NMRD-------
------------AT-K-------------EPVENYDFSANPYFNYDPNFDYKGAAM---AKGV-DGTKG-VNGTEG-VKD--------TKE-------VK
DLKVD-NN-------VI-----------------------------------------------------------------------------------
----------------------------------------------------------------------------------------------------
----------------------------------------------------
>PC_00CHIQ
----------------------------------------------------------------------------------------------------
----------------------------------------------------------------------------------------------------
----------------------------------------------------------------------------------------------------
----------------------------------------------------------------------------------------------------
----------------------------------------------------------------------------------------------------
----------------------------------------------------------------------------------------------------
----------------------------------------------------------------------------------------------------
----------------------------------------------------------------------------------------------------
----------------------------------------------------------------------------------------------------
----------------------------------------------------------------------------------------------------
---------------------------------------PA---PGTLVH----------HGF--LNA-------------W-E-QIQP-Q-VTDA--L-
-LE---LIQ-------------------------------------------------------------------------------------------
---------------------------EK--P--DF-RI-GFMGHSL----------------------G-------GALAT---FSALDLINK------
-APE----------------------------L-------------------------------AK-NEKLFLS------------------TFG-----
--QP--------------------------------------------------R-MGD-EK----FAGFV-DE-NL-----------------------
-------------------------------------KAIRTVVH----G--------DP--------------------------------IP------
RL--PPPWP------------------------------------------------IPFIGS------YK--------HF-G----------------K
EL----YINNPDQ-D---P-----------------------------------NAFQ-E----------------------------------------
----------------------------------------------------------------------------------------------------
----------------------------------------------------------------------------------------------------
----------------------------------------------------------------------------------------------------
----------------------------------------------------------------------------------------------------
----------------------------------------------------------------------------------------------------
----------------------------------------------------
>PC_07MJVX
----------------------------------------------------------------------------------------------------
----------------------------------------------------------------------------------------------------
----------------------------------------------------------------------------------------------------
----------------------------------------------------------------------------------------------------
----------------------------------------------------------------------------------------------------
----------------------------------------------------------------------------------------------------
----------------------------------------------------------------------------------------------------
----------------------------------------------------------------------------------------------------
----------------------------------------------------------------------------------------------------
----------------------------------------------------------------------------------------------------
---------------------------------------PA---PGTLVH----------HGF--LNA-------------W-E-QIQP-Q-VTDA--L-
-LE---LIQ-------------------------------------------------------------------------------------------
---------------------------EK--P--DF-RI-GFMGHSL----------------------G-------GALAT---FSALDLINK------
-APE----------------------------L-------------------------------AK-NEKLFLS------------------TFG-----
--QP--------------------------------------------------R-MGD-EK----FAGFV-DE-NL-----------------------
-------------------------------------KAIRTVVH----G--------DP--------------------------------IP------
RL--PPPWP------------------------------------------------IPFIGS------YK--------HF-G----------------K
EL----YINNPDQ-D---P-----------------------------------NAFQ-E-X--------------------------------------
----------------------------------------------------------------------------------------------------
----------------------------------------------------------------------------------------------------
----------------------------------------------------------------------------------------------------
----------------------------------------------------------------------------------------------------
----------------------------------------------------------------------------------------------------
----------------------------------------------------
>PC_00RNOL
----------------------------------------------------------------------------------------------------
----------------------------------------------------------------------------------------------------
----------------------------------------------------------------------------------------------------
----------------------------------------------------------------------------------------------------
----------------------------------------------------------------------------------------------------
----------------------------------------------------------------------------------------------------
----------------------------------------------------------------------------------------------------
----------------------------------------------------------------------------------------------------
----------------------------------------------------------------------------------------------------
----------------------------------------------------------------------------------------------------
-------------------------------------------------M----------QGI--HRP-------------W-L-AVHN-D-VISE--IR
N---------------------------------------------------------------------------------------------------
----------------------LLG--QY--P--EY-SL-EPMGHSL----------------------G-------GSLTY---LAYIVL--K----QS
-IPH----------------------------------------------------------------SNITGY------------------ALA-----
--AF--------------------------------------------------P-IGN-QE----FADLG-TM-QG-----------------------
------------------------------------GNMFRGN---------------------------------------------------------
SK--GDG------------------------------------------------------------------------TP-VR----------------
YY----YFP-FPS-L---IG----------------------------------FR---------------------E----------------------
---------------------------------------------------------------G------------------------------------
----------------------------------------------------------------------------------------------------
----------------------------------------------------------------------------------------------------
----------------------------------------------------------------------------------------------------
----------------------------------------------------------------------------------------------------
----------------------------------------------------
>PC_065CM7
----------------------------------------------------------------------------------------------------
----------------------------------------------------------------------------------------------------
----------------------------------------------------------------------------------------------------
----------------------------------------------------------------------------------------------------
----------------------------------------------------------------------------------------------------
----------------------------------------------------------------------------------------------------
----------------------------------------------------------------------------------------------------
----------------------------------------------------------------------------------------------------
----------------------------------------------------------------------------------------------------
----------------------------------------------------------------------------------------------------
-----------------------------------------------MAH----------QGF--ISA-------------H-A-LSAT-D-VLSA--VQ
TT--------------------------------------------------------------------------------------------------
------------------------LS-KF--S--TS-RV-LLTGHSL----------------------G-------AAIAL---LHSVYI--P----LH
-I----------------------------P-S----------------------------------A-QVTYV------------------GYG-----
--LP--------------------------------------------------R-VGN-QD----FANYV-DA-HASV---------------------
------------------------------------TPVTHINNQ----E--------D--------------------------------PIP------
IL--P-G---R--------------------------------------------FL-----G------FH--------HP-S----------------G
EI----HIQDSLA---------------------------------------------------------------------------------------
----------------------------------------------------------------------------------------------------
----------------------------------------------------------------------------------------------------
----------------------------------------------------------------------------------------------------
----------------------------------------------------------------------------------------------------
----------------------------------------------------------------------------------------------------
----------------------------------------------------
>PC_00NC6Q
----------------------------------------------------------------------------------------------------
-------------------------------------------------------------------------------MRLRPVN---TM------RTL
TL--QLV--------LITSCL--AL------------------------S--NPFSILR-----------------------------------------
----------------------------------------------------------------------------------------------------
-----------------------HSSNGPCI-KP-YGI-S--VPL---FATL-ERLSRL----VD---IAY------CIGTT------------------
--------GV-RKP--------------F--DCV-------------SRCS--EFP--------------------------------------------
--------SLDL----------IN---------------------------------------------T----W--NTGP--L-LSDSC----------
---GY-------I--A---------------------------------------------------------------VD--HGVRQRGDNDA------
------------------------YMAGEPAI-----------------VV-----AFR----GT----Y--------SIANTI-----VD-------L-
-S-T-VPQEYVP-YPSPDHDG--ENPP-------------------------------------------------------------------------
------------------------------------DEPKHQ----------------------------------------------------------
----------------------------------------------------------------------------------------------------
----------------------------------------------------------------------------------------------------
----------------------------------------------------------------------------------------------------
----------------------------------------------------------------------------------------------------
----------------------------------------------------------------------------------------------------
---------------------------------------------------------------------------------------------------W
EI----YIAKKEL----SPS---------------------------------EADIY-M-C-TGDNDP-KCIS-GAD-DSLW----M---T-I------
---------------RRLFHVKGL----------------------------------------------------------------------------
LTASDKLAELN----------GFP--------------SRFKL-------WQLLFA---H-RDY-----------------F-WR-----LG--------
-----------LCV-P--GG--DP----A------------------------------------DWG-----RGR-YQAPE------------------
---TEE-----------------------------------L----------------------------------------------------------
----------------------------------------------------------------------------------------------------
----------------------------------------------------
>PC_01GK8I
----------------------------------------------------------------------------------------------------
-------------------------------------------------------------------------------MKSSFI-------------LV
VSAF-LQ--------RITA-T--A-------L-----------------P---EQRP-------------------------------------------
----------------------------------------------------------------------------------------------------
--------H-------------YYDDTLRSYQEE-RTI-S--KEL---FSSL-EELSRI----VD---ITY------CVGTT------------------
--------GV-YKP--------------F--TCA-------------GRCH--EFE--------------------------------------------
--------GFEL----------VT---------------------------------------------T----W--NTGP--L-LSDSC----------
---GF-------V--V---------------------------------------------------------------LS--HPPWP------------
-----------------------------KRI-----------------II-----GFR----GT----Y--------SIANTI-----VD-------L-
-S-A-VPQIYAP-YPAHNPTAP------------------------------------------------------------------------------
--------------------------------------NQPRC-NNCTVH----------AGF--MAS-------------W-Q-NARH-T-LLGP--LK
QAI-----LQ------------------------------------------------------------------------------------------
----------------------------Y--P--DY-QL-VLVGHSL----------------------G-------GAVAA---LAGLEF--Q----V-
R-----------------------------G-W------------------------------------HPQVT------------------TFG-----
--EP--------------------------------------------------M-VGN-QG----LVDYI-DV-VFHLKNSSSPAWIS-----------
------SSSASSTLHHDRTSN-GDTKPNTTNNNKA-SSYHRVTHV----N--------DP--------------------------------VP------
LL--PLS---------------------------------------------------EW--G------YR-------PHA------------------G
EI----YVSKSDL----PPA---------------------------------LSDLR-H-C-FGDMDP-ECSA-GSQ-LADK----H---N-LNLLAST
PS-SLDLLKT-PGA-GHTGNDDDDHMDDD----------------GVSLQQ-REQLQEPLLSQAPILAG----------LD-------------------
---------GRE---------PYP--------------SSLQV-------VGIAVC---A-SRL-----------------F-LA-----VG--------
-----------GLF-A--IA--QL----GR-----E---GA------------------------RET---------CWLEM------------------
-------AL----EVEMAV-------------EKLAGRESPLR------------------------CCERVELAVGFWVFRVLVVMGI--ALPAVL---
-----------------------------AHSGAIQIPAMVMSILGGLLIYVTIISFSMFFQEQEEF---------------------------------
----------------------------------------------------
>PC_01UGQC
----------------------------------------------------------------------------------------------------
-------------------------------------------------------------------------------MKSSFI-------------LV
VSAF-LH--------GVSA-T--A-------L-----------------P--EQRRP-------------------------------------------
----------------------------------------------------------------------------------------------------
--------H-------------YYDDTARSYREG-RAI-S--KEL---FSSL-EELSRI----VD---ITY------CVGTT------------------
--------GV-YKP--------------F--TCA-------------GRCH--EFE--------------------------------------------
--------GFEL----------VT---------------------------------------------T----W--NTGP--L-LSDSC----------
---GF-------A--V---------------------------------------------------------------LS--HPPWP------------
-----------------------------KRI-----------------II-----GFR----GT----Y--------SIANTI-----VD-------L-
-A-A-IPQIYAP-YPANNPADP------------------------------------------------------------------------------
--------------------------------------TRPGC-NNCTVH----------AGF--MES-------------W-Q-NARH-K-LLDP--LK
RAM-----VQ------------------------------------------------------------------------------------------
----------------------------Y--P--DY-QL-VLVGHSL----------------------G-------GAVAA---LAGLEF--Q----V-
R-----------------------------G-W------------------------------------QPQVT------------------TFG-----
--EP--------------------------------------------------R-VGN-QG----LVEYI-DA-VFHLKNSSSSSPAW-----------
------TSASASSTLDDNRTS-KGASKPKTKNNKT-SSYYRVTHV----N--------DP--------------------------------VP------
LL--PLS---------------------------------------------------EW--G------YR-------PHA------------------G
EI----YVSKSDL----PPN---------------------------------ISDLR-H-C-SGDVDP-ECIA-GSE-LADK----K---A-FLVF-AL
SS--LDLLKP-PGA-GRVGNDGDDHME---------DD-------GVLLKHRE-KYQEPLLPPGPLPVG----------GR-MQT-RIKD---------A
SHDVRQGLTEWN---------PIP--------------HRYRL-------WELMFA---H-RDY-----------------F-WR-----LG--------
-----------VCL-P--SP--KW----GD-----K---GP------------------------GKHN---GWKW-PWKWK------------------
-WPWK--SW-------RAE---S---------WRCDTAN-GSN---------------------------------------------------------
----------------------------------------------------------------------------------------------------
----------------------------------------------------
>PC_05IOB2
----------------------------------------------------------------------------------------------------
-------------------------------------------------------------------------------MKSLFI-------------LV
VSAF-LQ--------GISA-T--A-------L-----------------P--E-QRP-------------------------------------------
----------------------------------------------------------------------------------------------------
--------D-------------YYDDTVQSSREG-RTI-S--KEL---FSSL-EELSRI----VD---ITY------CVGTT------------------
--------GV-YKP--------------F--TCA-------------GRCH--EFE--------------------------------------------
--------GFEL----------VT---------------------------------------------T----W--NTGP--L-LSDSC----------
---GF-------V--V---------------------------------------------------------------LS--HPPWP------------
-----------------------------KRI-----------------II-----GFR----GT----Y--------SIANTI-----VD-------L-
-S-A-IPQVYAP-YPANNPTDP------------------------------------------------------------------------------
--------------------------------------NQPRC-YNCTVH----------AGF--MDS-------------W-Q-SARH-T-VLGP--LK
RTM-----AK------------------------------------------------------------------------------------------
----------------------------Y--P--DY-QL-VLVGHSL----------------------G-------GAVAA---LAGLEF--Q----V-
R-----------------------------G-W------------------------------------QPQVT------------------TFG-----
--EP--------------------------------------------------R-VGN-QG----LVEYI-DA-IFRLKSASL----------------
---------------LALTTS-SGDIKQKTNNNKT-SSYHRVTHV----N--------DP--------------------------------VP------
LL--PLS---------------------------------------------------EW--G------YR-------PHA------------------G
EI----YISKSDL----PPE---------------------------------ISDLQ-H-C-VGDADP-ECIA-GSE-LAGK----N---Y-VLTL-TP
ST-PSAPLKM-SDG-GRIGNDDDDHME---------GD-------GVSIKQQQ---QQPLLSSGPILVG----------AR-MQV-LFRD---------D
DNDVRQALRKSN---------SIP--------------HRYRL-------WELLFA---H-RDY-----------------F-WR-----LG--------
-----------VCL-P--SP--NW----GG-----K---GP------------------------GEDG---GWKW-PWK--------------------
-WRWPWKKL----ADIEPE---R---------W-------------------------------------------------------------------
----------------------------------------------------------------------------------------------------
----------------------------------------------------
>PC_04LDL1
----------------------------------------------------------------------------------------------------
-------------------------------------------------------------------------------MLMMNLH---AL------V-A
LI--PLV----------ASLP--SM---------PSMPSFRNKLKSLSSH--DDQCPFPESYKITSLQVWTPKNN--------NTHPIVVDFQTRGL--G
PQICLRKPNRA-I--PVGPK----DEHALYHR--A----GMPQY----SRV-K---------L---D---------------------------------
-------PR-------------KTTVEPPPYRSS-TYV-L-----------------------VI---FL------------------------------
-------------------------------DSL-------------ISHW--SSV--------------------------------------------
--------GHAL----------ER---------------------------------------------T----W--NTGL--L-LSDSC----------
---GY-------I--A---------------------------------------------------------------VD--HGERKRGGRNG------
---------------------GGTVVISEPAI-----------------IV-----AFR----GT----Y--------SITNTI-----VD-------L-
-S-T-VPQEYVP-YPAPDDDDEEEREE-----------------------------------------------------EEDNIAGRNRNV--------
-------------------------------GKGRSYNNDGKC-TNCTVH----------MGF--LAS-------------W-R-NARD-Y-VLPA--LK
AAR-----AK------------------------------------------------------------------------------------------
----------------------------H--P--DY-PV-HLVGHSL----------------------G-------GAVAA---LAALEF--R----LS
L-----------------------------G-WQ-----------------------------------DVQVT------------------TFG-----
--EP--------------------------------------------------R-IGN-QA----LVDYL-DK-AFGLDIEEDN---------------
------------------------------DAHET-RAYRRVTHV----N--------DP--------------------------------VP------
LL--PLT---------------------------------------------------EW--G------YR-------SHA------------------G
EV----YISKLNL----PPA---------------------------------PEDLR-L-C-RGDNDP-ECMA-GAE-NSDG----G---G-WFDGSLL
EVTDLLALAA-AKGTDPYFKHRDSVAVD--DDDDGDDGSDA-GAGN--------------------------------DGV-GMG-GEST---------A
--TAPTSKTTR----------LFP--------------TRLKL-------WELFFA---H-RDY-----------------F-WR-----LG--------
-----------LCV-P--GG--DP----A------------------------------------DWG-----REK-YNLTQ------------------
---TKD----------S-------FV---F-GDGEL----------------------------------------------------------------
----------------------------------------------------------------------------------------------------
----------------------------------------------------
>PC_015RXG
----------------------------------------------------------------------------------------------------
----------------------------------------------------------------------------------------------------
----------------------------------------------------------------------------------------------------
----------------------------------M----EEKQV--P--H-------HRLSVA------VLV-----A-IA----------IVVGV----
------------------------------KLSR-DQV-P--ITVS--D-TF-KTYAKF----AA---VIK------NE---------------------
-------TQV-I----------------------------------AS----------------------------------------------------
-------------------------------------AS------------------ES---------------I-----------FAHQ----------
---TL-------V--V---------------------------------------------------------------VS--PS---------------
---------------LKA-------------I-----------------VV-----SLM----GT----NST--------GDVL-----ED-------A-
-Q-I----------------------------------------------------------------------------LLIQF-------PNP-TAND
LIAVVNRTATISE-ID----R-IR--------MFKAFPDG--Q-QVAMVH----------RGF--YGE-------------W-L-AV-------------
-K--------------------------------------------------------------------------------------------------
----------------------------------------PMLLPAL----------------------G-------GAMAV---VGAADA--V----LE
-G----------------------------L----------------------------------APAGRIRII------------------TFG-----
--QP--------------------------------------------------R-VGN-PA----FRDLV---------NGMNGD--------------
---------------------------------GL-----------------------------------------------------------------
---------------------------------------------------------ASW--G------FN--------HI-S----------------K
EY----FV---TK-V--------------------------------------------A-C------------YE-L-AT-T-----------------
-----------------------------------------------------------------VNGKVW---------R-RH----------------
--GCMNQ------------PIELP------------N------L-----------I---V-VTN--------------------W--K-K---AH-----
-----------LC---YLGL--RI--PLLQ-----------------------SSSFCST----------------------------------------
----------------------------------------------------------------------------------------------------
----------------------------------------------------------------------------------------------------
----------------------------------------------------
>PC_03Y2BX
----------------------------------------------------------------------------------------------------
----------------------------------------------------------------------------------------------------
----------------------------------------------------------------------------------------------------
----------------------------------------------------------------------------------------------------
----------------------------------------------------------------------------------------------------
----------------------------------------------------------------------------------------------------
----------------------------------------------------------------------------------------------------
----------------------------------------------------------------------------------------------------
----------------------------------------------------------------------------------------------------
----------------------------------------------------------------------------------------------------
----------------------------------------------------------------------------------------------------
----------------------------------------------------------------------------------------------------
---------------------------------------------------------------------G-------GALSL---INALYL--P----LH
L-L---------------------------------------------------------------AGTKFKFV------------------GYG-----
--ML--------------------------------------------------R-VGD-SE----FAQYI-DS-DLT----------------------
----------------------------------------RITNM----D--------DQ--------------------------------VP------
IL--PWR--------------------------------------------------------------F---LG-FQ-HT-H----------------G
EV----HITRDG-------------------------------------------VWH-A-W------------AG-NDNT-------------------
--------------------------------------------------------------------N-S---------L-CTV-GDVKN---------
--------------------LF----------------------------EGNTGD---H-NSP-----------------Y-K--GV-MI---------
----------------------------------------------------------------------------------------------------
----------------------------------------------------------------------------------------------------
----------------------------------------------------------------------------------------------------
----------------------------------------------------
>PC_05Y5HL
----------------------------------------------------------------------------------------------------
----------------------------------------------------------------------------------------------------
----------------------------------------------------------------------------------------------------
----------------------------------------------------------------------------------------------------
----------------------------------------------------------------------------------------------------
----------------------------------------------------------------------------------------------------
----------------------------------------------------------------------------------------------------
----------------------------------------------------------------------------------------------------
----------------------------------------------------------------------------------------------------
--------------MGR-----------------------------------------------------------------------------------
---------AA-----------------------------------------------------------------------------P-S-VLAA--TR
TTL-----S-------------------------------------------------------------------------------------------
---------------------------AH----PGA-SA-ALVGHSL----------------------G-------SALSL---IDALYL--P----LH
F-P---------------------------------------------------------------AGTKFKFV------------------GYA-----
--NL--------------------------------------------------P--------------------NLT----------------------
----------------------------------------RITNM----D--------DP--------------------------------VP------
IL--PGR--------------------------------------------------------------F---LG-FQ-HT-H----------------G
EV----HITSDG-------------------------------------------VWR-A-C------------AG-NDNA-------------------
--------------------------------------------------------------------N-S---------L-CTV-RDVKN---------
--------------------LF----------------------------EGNTGD---H-NGP-----------------Y-N--GV-MI---------
----------------------------------------------------------------------------------------------------
----------------------------------------------------------------------------------------------------
----------------------------------------------------------------------------------------------------
----------------------------------------------------
>PC_07KWA2
----------------------------------------------------------------------------------------------------
----------------------------------------------------------------------------------------------------
----------------------------------------------------------------------------------------------------
----------------------------------------------------------------------------------------------------
----------------------------------------------------------------------------------------------------
----------------------------------------------------------------------------------------------------
----------------------------------------------------------------------------------------------------
----------------------------------------------------------------------------------------------------
----------------------------------------------------------------------------------------------------
----------------------------------------------------------------------------------------------------
----------------------------------------------------------------------------------------------------
--M-----L-------------------------------------------------------------------------------------------
---------------------------KY----GST-SV-TMVGHSM----------------------G-------GAVSL----DSIYL--P----LW
L-P---------------------------------------------------------------RGTTFKTI------------------AYG-----
--LP--------------------------------------------------R-VGN-QE----LANYV-DA-NT-----------------------
-------------------------------------NLTHINNM----E--------DP--------------------------------VL------
VL--PPM--------------------------------------------------------------I---LS-FV-HP-A----------------G
EV----HIIDSW-------------------------------------------EWV-A-C------------PG-QDNP-------------------
--------------------------------------------------------------------S-T---------E-CSV-GDVPI---------
--------------------AL----------------------------LGNATE---H-PGP-----------------Y-N--GI-MLG---C----
----------Y-----------------------------------------------------------------------------------------
----------------------------------------------------------------------------------------------------
----------------------------------------------------------------------------------------------------
----------------------------------------------------
>PC_04PJ86
----------------------------------------------------------------------------------------------------
----------------------------------------------------------------------------------------------------
----------------------------------------------------------------------------------------------------
----------------------------------------------------------------------------------------------------
----------------------------------------------------------------------------------------------------
----------------------------------------------------------------------------------------------------
----------------------------------------------------------------------------------------------------
----------------------------------------------------------------------------------------------------
----------------------------------------------------------------------------------------------------
----------------------------------------------------------------------------------------------------
----------------------------------------------------------------------------------------------------
--M-----S-------------------------------------------------------------------------------------------
---------------------------QY----GST-SV-TIVGHSL----------------------G-------AAISL---LDSIYL--P----LH
L-P---------------------------------------------------------------EDTVFKTI------------------TYG-----
--LP--------------------------------------------------R-VGD-KS----FADYA-DA-NL-----------------------
-------------------------------------HLTHINNK----E--------DP--------------------------------IP------
TL--PPT--------------------------------------------------------------I---LG-YV-HP-A----------------G
EV----HIEDSG-------------------------------------------TWV-S-C------------PG-QDNP-------------------
--------------------------------------------------------------------S-V---------D-CST-GDATI---------
--------------------PL----------------------------DWSFEN---H-YGP-----------------Y-N--GI-MIE---C----
----------------------------------------------------------------------------------------------------
----------------------------------------------------------------------------------------------------
----------------------------------------------------------------------------------------------------
----------------------------------------------------
>PC_00FSH0
----------------------------------------------------------------------------------------------------
----------------------------------------------------------------------------------------------------
----------------------------------------------------------------------------------------------------
----------------------------------------------------------------------------------------------------
----------------------------------------------------------------------------------------------------
----------------------------------------------------------------------------------------------------
----------------------------------------------------------------------------------------------------
----------------------------------------------------------------------------------------------------
----------------------------------------------------------------------------------------------------
----------------------------------------------------------------------------------------------------
-----------------------------------------------------------------------------------------------M--ST
YGA-----S-------------------------------------------------------------------------------------------
---------------------------KI----TIV-GH-SLDSLSS----------------------G-------AAISL---LDSVYL--P----LH
I-S---------------------------------------------------------------DA-TFTFV------------------GYG-----
--LP--------------------------------------------------R-VGN-QA----FANYV-DA-QPT----------------------
-------------------------------------SVTHINNE----E--------DP--------------------------------IP------
IC--PGM--------------------------------------------------------------F---LG-FV-HP-S----------------G
EV----HIQDSG-------------------------------------------EWA-A-C------------PG-QDNP-------------------
--------------------------------------------------------------------S-T---------Q-CIV-GDVPT---------
--------------------VL----------------------------DGDESD---H-DGP-----------------Y-N--GI-EMG---C----
----------------------------------------------------------------------------------------------------
----------------------------------------------------------------------------------------------------
----------------------------------------------------------------------------------------------------
----------------------------------------------------
>PC_08C9WS
----------------------------------------------------------------------------------------------------
----------------------------------------------------------------------------------------------------
----------------------------------------------------------------------------------------------------
----------------------------------------------------------------------------------------------------
----------------------------------------------------------------------------------------------------
----------------------------------------------------------------------------------------------------
----------------------------------------------------------------------------------------------------
----------------------------------------------------------------------------------------------------
----------------------------------------------------------------------------------------------------
----------------------------------------------------------------------------------------------------
----------------------------------------------------------------------------------------------------
----------------------------------------------------------------------------------------------------
------------------------------------------------------------------------------SLSL---LDSVYL--P----LH
I-S---------------------------------------------------------------GV-TFRTI------------------VYG-----
--LP--------------------------------------------------R-VGN-QA----FADYV-DA-HAT----------------------
-------------------------------------LT-HINNE----E--------DP--------------------------------IP------
IL--PGM--------------------------------------------------------------F---LG-YV-HP-S----------------G
EV----HIQDSG-------------------------------------------EWA-S-C------------PG-QDNP-------------------
--------------------------------------------------------------------S-T---------Q-CIV-GDVPE---------
--------------------IW----------------------------DGDESD---H-DGP-----------------Y-D--GV-EMG---C----
----------------------------------------------------------------------------------------------------
----------------------------------------------------------------------------------------------------
----------------------------------------------------------------------------------------------------
----------------------------------------------------
>PC_07KWAA
----------------------------------------------------------------------------------------------------
----------------------------------------------------------------------------------------------------
----------------------------------------------------------------------------------------------------
----------------------------------------------------------------------------------------------------
----------------------------------------------------------------------------------------------------
----------------------------------------------------------------------------------------------------
----------------------------------------------------------------------------------------------------
----------------------------------------------------------------------------------------------------
----------------------------------------------------------------------------------------------------
----------------------------------------------------------------------------------------------------
----------------------------------------------------------------------------------------------------
----------------------------------------------------------------------------------------------------
--------------------------------------------------------------------------------------------------ME
----------------------------------------------------------------T-PG-ASHQQ------------------SWG-----
--RC--------------------------------------------------R-RPS-AT----ASRAS---------GTRPSHD-------------
----------------------------V-N--AN-LYLTHINNG----E--------DP--------------------------------IP------
IC--------------------------------------HG------------MFLG-----------FV--------HP-A----------------G
EV----HI---QD-S------------GKW---------------------------A-A-C------------PG------------------------
------------------------------------------------------------------------------------------------QDNP
STQCIVG-----------DAPEV------------YDG---DLS-----------D---H-DGP-----------------Y-NG--V-TM-GCS-----
-----------S----------------------------------------------------------------------------------------
----------------------------------------------------------------------------------------------------
----------------------------------------------------------------------------------------------------
----------------------------------------------------
>PC_01LNBA
----------------------------------------------------------------------------------------------------
----------------------------------------------------------------------------------------------------
----------------------------------------------------------------------------------------------------
----------------------------------------------------------------------------------------------------
----------------------------------------------------------------------------------------------------
----------------------------------------------------------------------------------------------------
----------------------------------------------------------------------------------------------------
----------------------------------------------------------------------------------------------------
----------------------------------------------------------------------------------------------------
----------------------------------------------------------------------------------------------------
----------------------------------------------------------------------------------------------------
--M-----S-------------------------------------------------------------------------------------------
---------------------------QY----SAT-AV-TLVGHSL----------------------G-------AALSL---LDSVYL--P----LH
L-P---------------------------------------------------------------SGTTFKTV------------------NYG-----
--LP--------------------------------------------------R-VGN-QA----FADYV-DA-NL-----------------------
-------------------------------------KLTHINNE----E--------DP--------------------------------IP------
TV--PGM--------------------------------------------------------------F---LG-FV-HP-A----------------G
EV----HIQDSG-------------------------------------------SWD-T-C------------PG-QDNN-------------------
--------------------------------------------------------------------S-T---------L-CIV-GDVPN---------
--------------------VF----------------------------DGDLDN---H-DGP-----------------Y-N--GV-TMG---C----
----------KS----------------------------------------------------------------------------------------
----------------------------------------------------------------------------------------------------
----------------------------------------------------------------------------------------------------
----------------------------------------------------
>PC_07RTGC
----------------------------------------------------------------------------------------------------
----------------------------------------------------------------------------------------------------
----------------------------------------------------------------------------------------------------
----------------------------------------------------------------------------------------------------
----------------------------------------------------------------------------------------------------
----------------------------------------------------------------------------------------------------
----------------------------------------------------------------------------------------------------
----------------------------------------------------------------------------------------------------
----------------------------------------------------------------------------------------------------
----------------------------------------------------------------------------------------------------
-------------------------------------------------------------------------------------STDT-D-VLAA--V-
-QS---AKPD------------------------------------------------------------------------------------------
--------------------YSVNTV-TI--V--DY-LG-KYIFLSL----------------------S-------AAIAL---LDPIYL--L----DH
----------------------------------------------------------------FPADAQFKTF------------------GFG-----
--PP--------------------------------------------------R-PNQ-VL----ANYV----------DV------------------
----------------------------------N-LQLTSLTRK----R--------KN-------------------------------LSQ------
LS--------------------------------------LG------------DVFG-----------LC--------PA-G-----------------
ED----YI---RN-S------------TKW---------------------------G-A-Y------------PR------------------------
------------------------------------------------------------------------------------------------QDNS
STLCSVD-----------ILPTV------------FDG---DLS-----------H---R-DGP-----------------Y-GS--V-TM-CC------
----------------------------------------------------------------------------------------------------
----------------------------------------------------------------------------------------------------
----------------------------------------------------------------------------------------------------
----------------------------------------------------
>PC_04HXAF
----------------------------------------------------------------------------------------------------
----------------------------------------------------------------------------------------------------
----------------------------------------------------------------------------------------------------
----------------------------------------------------------------------------------------------------
----------------------------------------------------------------------------------------------------
----------------------------------------------------------------------------------------------------
----------------------------------------------------------------------------------------------------
----------------------------------------------------------------------------------------------------
----------------------------------------------------------------------------------------------------
----------------------------------------------------------------------------------------------------
----------------------------------------------------------------------------------------------------
----------------------------------------------------------------------------------------------------
------------------------------------------MGHSL----------------------G-------GALVT---FLALDLISK------
-VPE----------------------------L-------------------------------AK-NEKLFLA------------------TFG-----
--QP--------------------------------------------------R-MGD-EK----FAKFV-DD-NL-----------------------
-------------------------------------KVIRSVVR----G--------DP--------------------------------IP------
RL--PPPWP------------------------------------------------IPFIGS------YK--------HF-G----------------E
EL----YINNPDQ-D---P-----------------------------------SAFI-E-C------------NA------------------------
--------------------------------------------------------------------EDP---------T-CSE-SI------------
------------PF------------------------R-----------QLDLKY---H-SGPY------------------YG--V-NMRD-------
------------AT-KEL----------NVGDENYDYSADPYFNYDPNYNYGGAMG---VNGG-PRAIY-I-----------------------------
----------------------------------------------------------------------------------------------------
----------------------------------------------------------------------------------------------------
----------------------------------------------------
>PC_01T3FY
----------------------------------------------------------------------------------------MLIT--------
MCICA------------L--------------------LLASFP---ADCQPV------PRN---F---------SAPTPKS--GVS--------TSWDL
-S-----R-----I-V---------------------------------------------SR-------------------------------------
-----HQ-----P--KGV---------------------------------------PLNNED------VFV----------------------------
--------------------------------------------------FL-DKLASF----LQ---ITN------CDN--------------------
------------------------------------------------KHG--ALKL-----------------PSEAGPTSLQ------FPPKLEQF--
----TNIPNNTTDVEIVKQLNTKK-----------PSSK------------------LDWT-------------Q--YL-------LNGK----------
---GM-------L--F---------------------------------------------------------------LD--HH---------------
---------------YKK-------------I-----------------VV-----SIR----SD----LEL--------KDYF-----AI-------Y-
-S-D-QA---IN-FWPQ-VYQEG---------------------------------------------------------FWK----------------S
VKKKVDPSM-------VEH-----PY-TYYRSQYWGYYWRNYF-KLNKVH----------SGY--SNI-------------A-D-RMFE-D-IFVE----
----------------------------------------------------------------------------------------------------
--------------------YLKAKQ-QY--P--DY-QL-VIAGHSM----------------------G-------GSIAS---IISLNF--H----LV
-Q------------------------------------------------------------------VANVLV------------------TFN-----
--SP--------------------------------------------------K-LWS-ES----LANMY---------DRVSGTTQIR----D-----
--------------VN--------MGLES--------GYLRLWNT----R--------DA----------------------------------------
------------------------------------WNLFPPAS-LLS---VV-FSTA-----------FK--------HS-GLSLA-------TE--QN
RL----DM---AM-R-------------DLV-----------VEYDLLGKWDYEMEHK-H-C------------KF-I-KSTD-----------------
-----------------------------------------------------------------EF-VNV---------M-SWD-AHRVLL------RD
IWACVDLKP-------------------------------------------------------------------------------------------
----------------------------------------------------------------------------------------------------
----------------------------------------------------------------------------------------------------
----------------------------------------------------------------------------------------------------
----------------------------------------------------
>PC_07068R
----------------------------------------------------------------------------------------MLVT--------
MCICA------------L--------------------LLASFP---AACQPV------PRN---F---------SAPVPKS--GVS--------TSWDL
-S-----R-----I-V---------------------------------------------SR-------------------------------------
-----HQ-----P--KGV---------------------------------------PLNNED------VFV----------------------------
--------------------------------------------------FL-DKLASF----LQ---ITN------CDN--------------------
------------------------------------------------KHG--ALKL-----------------PSEAGPTSLQ------FPPKLEQF--
----TNIPNNTTDVEIVKQLNTKK-----------PSSK------------------LDWT-------------Q--YL-------LNGK----------
---GM-------L--F---------------------------------------------------------------LD--HH---------------
---------------YKK-------------I-----------------VV-----SIR----SD----LEL--------KDYF-----AI-------Y-
-S-D-QA---IN-FWPQ-VYKEG---------------------------------------------------------FWK----------------S
VKKKVDPSM-------VQH-----PY-TYYRSQYWGYYWRNYF-KLNKVH----------SGY--SNI-------------A-D-RMFE-A-IFVE----
----------------------------------------------------------------------------------------------------
--------------------YLKAKQ-QY--P--DY-QL-VIAGHSM----------------------G-------GSIAS---IISLNF--H----LV
-R------------------------------------------------------------------VANVLV------------------TFN-----
--SP--------------------------------------------------K-LWS-ES----LANMY---------DRVSGTTRIR----E-----
--------------VT--------MGLES--------GYLRLWNT----R--------DA----------------------------------------
------------------------------------WNLFPPAS-LLN---VV-LSTA-----------FK--------HS-GLSLA-------TE--QN
RL----HM---AM-R-------------DLV-----------VEYDLLGKWDYEMEHK-H-C------------KF-I-KSTD-----------------
-----------------------------------------------------------------EF-VNV---------M-SWD-AHRVLL------RD
IWACVDLKP-------------------------------------------------------------------------------------------
----------------------------------------------------------------------------------------------------
----------------------------------------------------------------------------------------------------
----------------------------------------------------------------------------------------------------
----------------------------------------------------
>PC_02D8GI
----------------------------------------------------------------------------------------------------
-----------------------------------------------------------------------------MLPIY--ILC--------LAITA
-S-----S-----L-PVFN------------------------------------VTSAEGFN-------------------------------------
-----KS-----E--FRIPT--------------S----PFYRV--T--G-------QIIGDN------AFH--------------------D-------
--------------------------------------------------YL-ESTASF----VQ---LTN------CKE--------------------
------------------------------------------------PVF--ES------------------------VEKKC------FTPFFEDL--
----SEK--CTSDIEFVGFVRPKP-----------RGTL------------------LDVE-K-----LP----Y--MK-------ATQK----------
---AG-------I--F---------------------------------------------------------------ID--HM---------------
---------------NKR-------------I-----------------VV-----ALR----SN----VDL--------LDHY-----PF-------L-
-Q-E-GI---EY-YSPQ-VYSTS---------------------------------------------------------MWK----------------N
LTKISQFRKDFGE-DNLNK-----VY-DAKKNKFKMGKSVFKR-GLYKIH----------VGS--QEY-------------A-N-RLFE-E-LLVK----
----------------------------------------------------------------------------------------------------
--------------------IVSIQK-EY--D--DY-HL-AFAGHSL----------------------G-------APIAF---LLSLQF--L----EI
-G------------------------------------------------------------------IDNTLV------------------TFN-----
--EP--------------------------------------------------R-FFS-KY----LVNYY---------NSLSELRKLH----S-----
--------------LVVLERQDELPESRR--------GHFRVWMV----Y--------DD----------------------------------------
------------------------------------WTSFPANP-VFS---VAKYFNP-----------FV--------HS-GLSVV-------TP--MY
AL----YE---NE-E------------QRFL-----------IESKYLEHRE-EIK-----P------------RT-I-G--------------------
------------------------------------------------------------------K-KKR---------K-NVG-LHNHIV------KD
MVQCTHL---------------------------------------------------------------------------------------------
----------------------------------------------------------------------------------------------------
----------------------------------------------------------------------------------------------------
----------------------------------------------------------------------------------------------------
----------------------------------------------------
>PC_04L208
----------------------------------------------------------------------------------------------------
----------------------------------------------------------------------------------------------------
----------------------------------------------------------------------------------------------------
----------------------------------------------------------------------------------------------------
----------------------------------------------------------------------------------------------------
---------------------------------------------------------------------------------MGP------FPPKLEQF--
----TNIPNNTTDVEIVKQLNTKK-----------PSSK------------------LDWT-------------Q--YL-------LNGK----------
---GM-------L--F---------------------------------------------------------------LD--HH---------------
---------------YKK-------------I-----------------VV-----SIR----SD----LEL--------KDYF-----AI-------Y-
-S-D-QA---IN-FWPQ-VYQEG---------------------------------------------------------FWK----------------S
VKKKVDPSM-------VEH-----PY-TYYRSQYWGYYWRNYF-KLNKVH----------SGY--SNI-------------A-D-RMFE-D-IFVE----
----------------------------------------------------------------------------------------------------
--------------------YLKAKQ-QY--P--DY-QL-VIAGHSM----------------------G-------GSIAS---IISLNF--H----LV
-Q------------------------------------------------------------------VANVLV------------------TFN-----
--SP--------------------------------------------------K-LWS-ES----LANMY---------DRVSGTTQIR----D-----
--------------VN--------MGLES--------GYLRLWNT----R--------DA----------------------------------------
------------------------------------WNLFPPAS-LLS---VV-FSTA-----------FK--------HS-GLSLA-------TE--QN
RL----DM---AM-R-------------DLV-----------VEYDLLGKWDYEMEHK-H-C------------KF-I-KSTD-----------------
-----------------------------------------------------------------EF-VNV---------M-SWD-AHRVLL------RD
IWACVDLKP-------------------------------------------------------------------------------------------
----------------------------------------------------------------------------------------------------
----------------------------------------------------------------------------------------------------
----------------------------------------------------------------------------------------------------
----------------------------------------------------
>PC_00GCE1
----------------------------------------------------------------------------------------------------
----------------------------------------------------------------------------------------------------
----------------------------------------------------------------------------------------------------
----------------------------------------------------------------------------------------------------
----------------------------------------------------------------------------------------------------
----------------------------------------------------------------------------------------------------
-----------------------------------------------------------------------------------------N----------
---GY-------I--A---------------------------------------------------------------LN--HK---------------
---------------SKK-------------I-----------------II-----AFR----GS--R----------YYNDWL-----IN-------L-
-S-I-FP---V-----------------------------------------------------------------------------------------
---------NFIP-YL--------------QYHIDNSFNSYNC-SCCLVH----------FGF--FQA-------------Y-G-SIVE-D-IYST--TI
EL--------------------------------------------------------------------------------------------------
------------------------VK-TY--P--DY-FI-EITGHSL----------------------G-------SSLAI---LTGLEF--K----LL
-G------------------------------------------------------------------LNPLII------------------TFG-----
--GP--------------------------------------------------K-STN-HK----LSEFI-NQ-VFNTDALLNNL--------------
--------------------------FENEILFEN-GGIIRIIHK----G--------D--------------------------------YVP------
DL--P-P---T-----------------------------------------------------------------------------------------
----------------------------------------------------------------------------------------------------
----------------------------------------------------------------------------------------------------
----------------------------------------------------------------------------------------------------
----------------------------------------------------------------------------------------------------
----------------------------------------------------------------------------------------------------
----------------------------------------------------------------------------------------------------
----------------------------------------------------
>PC_00II8U
----------------------------------------------------------------------------------------------------
----------------------------------------------------------------------------------------------------
----------------------------------------------------------------------------------------------------
----------------------------------------------------------------------------------------------------
----------------------------------------------------------------------------------------------------
----------------------------------------------------------------------------------------------------
----------------------------------------------------------------------------------------------------
----------------------------------------------------------------------------------------------------
----------------------------------------------------------M----GT----NDS---------SLQSSM--ND-------F-
-L-F-LP---EP-ANDR-----------------------------------------------------------------------------------
---------YRHN-MP------GS----------------------VRLM----------HGF--QQP-------------Y-V-DLVD-D-VQAA--IT
QHK-----T-------------------------------------------------------------------------------------------
---------------------------ER----NES-RV-TVIGQSQ----------------------G-------AAIGL---LSAVDF--H----QR
LDG-----------------------------------------------------------------GIYRAY------------------LFG-----
--LP--------------------------------------------------R-LGN-PV----FANYV-DK-TI-----------------------
----------------------------------G-DRLRWVVNG----H--------DW--------------------------------VP------
NV--PLR--------------------------------------------------------------I---AG-YQ-HP-S----------------N
YV----WIFPANS-----------------------------------------SHWK-L-Y------------PG-QENI-------------------
--------------------------------------------------------------------H-------------GFA-SVP-----------
-----------------------------------------------L-DYFKSWD---H-EGV-----------------Y-FH--T-QVGT-IR----
----------GRCP-AVAGQ--DF--Q-------------------------------------------------------------------------
----------------------------------------------------------------------------------------------------
----------------------------------------------------------------------------------------------------
----------------------------------------------------
>PC_00YHT9
----------------------------------------------------------------------------------------------------
----------------------------------------------------------------------------------------------------
----------------------------------------------------------------------------------------------------
----------------------------------------------------------------------------------------------------
----------------------------------------------------------------------------------------------------
----------------------------------------------------------------------------------------------------
----------------------------------------------------------------------------------------AT----------
---GF-------I--G---------------------------------------------------------------YN--EK---------------
---------------TRT-------------I-----------------VV-----AFR----GT----S--------TMKDAF-----TD-------I-
-N-L-AM---ID-Y-Y--ID--Q------------------------------------------------------S----------------------
---------------------------------------SE-----IKVH----------RGF--LNY-------------Y-S-ALRQ-Q-ILDV--I-
-DP---LVAQM-----------------------------------------------------------------------------------------
------------------------GG-AK--A--VE-HI-LITGHSL----------------------G-------GAMAT---LAAVDM--A----NH
-F----------------------------T-N---AYGT-------------------------LGFNYIQCI------------------TFG-----
--AP--------------------------------------------------P-VGN-ME----FRKHW---------TSFHNIMS------------
----------------------------------------------------------------------------------------------------
-----------G--------------------------------------------Y-----H------FQ--------DP-K----------------D
PI----CH--------------------------------------------------------------------------------------------
----------------------------------------------------------------------------------------------------
----------------------------------------------------------------------------------------------------
----------------------------------------------------------------------------------------------------
----------------------------------------------------------------------------------------------------
----------------------------------------------------------------------------------------------------
----------------------------------------------------
>PC_019GZ7
----------------------------------------------------------------------------------------------------
----------------------------------------------------------------------------------------------------
----------------------------------------------------------------------------------------------------
----------------------------------------------------------------------------------------------------
----------------------------------------------------------------------------------------------------
----------------------------------------------------------------------------------------------------
----------------------------------------------------------------------------------------------------
---------------M---------------------------------------------------------------ED-------------------
-------------TKNKR-------------I-----------------IV-----SFK----GT----S--------SPNEWA-----LD-------T-
-N-Y-RL---TE-YIPYVV-------K-------------------------------------------------------------------------
---------------------------------DEIATKEFIY-RGWKVH----------RGF--LKG-------------Y-KTFHK--N-AMR--YL-
-LR---LM-A------------------------------------------------------------------------------------------
---------------------------RK--K--GY-TL-VFLGHSL----------------------G-------GALSV---IAAVES--H----FC
------------------------------G-L------------------------------------NPVIF------------------TYG-----
--SP--------------------------------------------------K-VGN-YR----LIDWM-SE-NFP----------------------
-----------------------G---KLIP-----RSFFRMTTS----K--------DI--------------------------------VP------
LL--PLYK------------------------------------------------Q-----G------FS--------HC-G----------------F
HI----NIKNN-L--F-FAD---------------------------------KDDLE-L-I-------------GEF----------------------
---------------------------------------------------------------------DK---------H-LEF-KEWRRRM------K
LLKKNYKEYMKSPM------------------------KGYQX-------FVESDY---H-RYY-------------------YI--R--MG--------
-----------CKQ--------------------------------------------------------------------------------------
----------------------------------------------------------------------------------------------------
----------------------------------------------------------------------------------------------------
----------------------------------------------------
>PC_01CXDF
----------------------------------------------------------------------------------------------------
----------------------------------------------------------------------------------------------------
----------------------------------------------------------------------------------------------------
----------------------------------------------------------------------------------------------------
----------------------------------------------------------------------------------------------------
----------------------------------------------------------------------------------------------------
----------------------------------------------------------------------------------------------------
----------------------------------------------------------------------------------------------------
----------------------------------------------------------------------------------------------------
----------------------------------------------------------------------------------------------------
-----------------------------------------------------------------MEN-------------Y-Q-GIRA-V-VQNH--LI
DA--------------------------------------------------------------------------------------------------
------------------------MNQ-Y--P--TY-SV-VFTGHSL----------------------G-------GALAS---LAIVDA--A----VH
------------------------------H-G-------------------------------VAKAKKMSLF------------------SYG-----
--QP--------------------------------------------------R-TGN-KA----FAHWV-NT----IPF-------------------
------------------------------------EGIYRVTRM----H--------D--------------------------------PIP------
RT--P-P---K--------------------------------------------VL-----G------YR--------HF-D----------------R
EY----YIRGDNV-T---V----------------------------------------V-C------------TPTK----------------------
-----------------------------------------------E------------------GKEA--------S-D-CVN-SKR-----------
-----------------------------------------------FR--LSRLA---H-TT------------------G-Y---------YWPS---
-----------GCD-DLRI---------------------------------------------------------------------------------
----------------------------------------------------------------------------------------------------
----------------------------------------------------------------------------------------------------
----------------------------------------------------
>PC_01EYE9
----------------------------------------------------------------------------------------------------
----------------------------------------------------------------------------------------------------
----------------------------------------------------------------------------------------------------
----------------------------------------------------------------------------------------------------
----------------------------------------------------------------------------------------------------
----------------------------------------------------------------------------------------------------
----------------------------------------------------------------------------------------------------
----------------------------------------------------------------------------------------------------
----------------------------------------------------------------------------------------------------
----------------------------------------------------------------------------------------------------
----------------------------------------MRV-RSLQAH----------QGF--LKA-------------W-N-SIAD-E-SISA--VR
AQL-----S-------------------------------------------------------------------------------------------
--------------------------S-N--P--SY-AV-TVTGHSL----------------------G-------ASVAA---LATLSF--T----GS
-G-----------------------------------------------------------------ITV-TTY------------------TFG-----
--EP--------------------------------------------------R-TGN-AA----WADFV-DQ-QAPP---------------------
------------------------------------GKMFRVTHA----N--------D--------------------------------GVP------
QT--V-P---T--------------------------------------------SD-----G------YR--------HH-S----------------T
EY----WQRDEAT-----P-D----------------------------------GVF-Q-C------------S--G-Q-------------EP-----
----------------------------------------------------------------------T---------D-CNN-SVRGTGLG------
TN---------------------------------------------AI--GINAA---H-LE------------------Y-LG--I-STGN--PLD--
-------GGATACN-GKQPS--IL--G-------------------------IIGGFLGIGKE-AE----------------------------------
----------------------------------------------------------------------------------------------------
----------------------------------------------------------------------------------------------------
----------------------------------------------------
>PC_00NOC7
----------------------------------------------------------------------------------------------------
----------------------------------------------------------------------------------------------------
----------------------------------------------------------------------------------------------------
----------------------------------------------------------------------------------------------------
----------------------------------------------------------------------------------------------------
----------------------------------------------------------------------------------------------------
----------------------------------------------------------------------------------------------------
----------------------------------------------------------------------------------------------------
---------------MKE-------------I-----------------VL-----AFR----GT----S--------NLADFG-----TD-------F-
-A-QEL----VD-YQS------------------------------------------------------------------------------------
-----------T--GV------------------------TGC-NGCQAH----------KGF--LAA-------------W-N-SVAQ-E-SLDA--VN
AQL-----S-------------------------------------------------------------------------------------------
--------------------------A-N--P--GY-NV-TITGHSL----------------------G-------ASLAA---LATLTF--D----GS
-G-----------------------------------------------------------------IDV-TTY------------------TFG-----
--EP--------------------------------------------------R-TGN-PA----WADFV-DQ-KAPQ---------------------
------------------------------------GKMFRVTHA----N--------D--------------------------------GVP------
QT--I-P---T--------------------------------------------SD-----G------YR--------HH-S----------------T
EF----WQKDQAT-----P-A----------------------------------GVF-Q-C------------S--G-Q-------------EP-----
----------------------------------------------------------------------E---------D-CNN-SVRGTGLG------
AN---------------------------------------------GI--GINAA---H-LE------------------Y-MG--V-STGD--PLD--
-------AGSTACN-GKPPS--IL--E-------------------------TIGGFLGIGKN-D-----------------------------------
----------------------------------------------------------------------------------------------------
----------------------------------------------------------------------------------------------------
----------------------------------------------------
>PC_07SSZJ
----------------------------------------------------------------------------------------------------
----------------------------------------------------------------------------------------------------
----------------------------------------------------------------------------------------------------
----------------------------------------------------------------------------------------------------
----------------------------------------------------------------------------------------------------
----------------------------------------------------------------------------------------------------
----------------------------------------------------------------------------------------------------
----------------------------------------------------------------------------------------------------
----------------------------------------------------------------------------------------------------
-M-AHL----ID-VV-------------------------------------------------------------------------------------
-----------LL-C--------------------------CV-ILTQVH----------EGL--QTA-------------F-N-SISG-D-VSSA--IK
SEL-----S-------------------------------------------------------------------------------------------
--------------------------S-N--S--GF-RL-VATGHSL----------------------G-------GGLAA---IAAVSL--A----GQ
-G-----------------------------------------------------------------IEVAETY------------------TYG-----
--EL--------------------------------------------------R-NGD-AQ----WAEYA-SQ-KLPD---------------------
------------------------------------SKYYRVTHF----N--------D--------------------------------GVP------
QV--P-P---S--------------------------------------------VL-----G------YV--------HH-G----------------P
EY----FQSKKQG-N---S-A-E--------------------------------TTF-K-C------------S--P-E-------------S------
----------------------------------------------------------------------K---------S-CSA------GQD------
FG---------------------------------------------SN--PINGA---H-LT------------------Y-SD--T-VIGS--ALF--
-------IP--ACG-AVFP---------------------------------------------------------------------------------
----------------------------------------------------------------------------------------------------
----------------------------------------------------------------------------------------------------
----------------------------------------------------
>PC_07OI4G
----------------------------------------------------------------------------------------------------
----------------------------------------------------------------------------------------------------
----------------------------------------------------------------------------------------------------
----------------------------------------------------------------------------------------------------
----------------------------------------------------------------------------------------------------
----------------------------------------------------------------------------------------------------
----------------------------------------------------------------------------------------------------
----------------------------------------------------------------------------------------------------
----------------------------------------------------------------------------------------------------
----------------------------------------------------------------------------------------------------
------------------------------------------------VH----------EGL--QTA-------------F-N-SISG-D-VTSA--IK
SEL-----S-------------------------------------------------------------------------------------------
--------------------------S-S--S--GF-RL-VATGHSL----------------------G-------GGLAA---IAAVSL--A----GQ
-G-----------------------------------------------------------------IEVAETY------------------TYG-----
--EL--------------------------------------------------R-NGD-AQ----WAEYA-SQ-KLPD---------------------
------------------------------------SNYYRVTHF----N--------D--------------------------------GVP------
QV--P-P---S--------------------------------------------IL-----G------YV--------HH-G----------------S
EY----FQSKKQG-N---S-A-E--------------------------------TTF-K-C------------S--I-E-------------SKVGRNK
STM---L-----------------------PPSPGPD--FFAPVKHGLL----------------KRGRLQ---------S-CSA------GQD------
FG---------------------------------------------SN--PINGA---H-LT------------------Y-SN--T-VIGS--ALF--
-------IP--ACG-AVFP---------------------------------------------------------------------------------
----------------------------------------------------------------------------------------------------
----------------------------------------------------------------------------------------------------
----------------------------------------------------
>PC_049N7L
----------------------------------------------------------------------------------------------------
----------------------------------------------------------------------------------------------------
----------------------------------------------------------------------------------------------------
----------------------------------------------------------------------------------------------------
----------------------------------------------------------------------------------------------------
----------------------------------------------------------------------------------------------------
----------------------------------------------------------------------------------------------------
----------------------------------------------------------------------------------------------------
----------------------------------------------------------------------------------------------------
---------------MP----GA---------------------------------------------L------------DE-----------------
--------------------------------------------KSALVH----------AGF--LNA-------------W-N-TVAT-R-TIDA--VR
V---------------------------------------------------------------------------------------------------
----------------------QLA--QH--P--GY-SI-VVSGHSL----------------------G-------GALAS---LAGISF--K----RV
-FPS--V--------------------------------------------------------------PLRVF------------------TYG-----
--QP--------------------------------------------------R-TGN-AA----YATLL-NK-EI-----------------------
---------------------------------GT-PNLYRGV------------------------HT------------------T--DGVP------
TI--IPT-----------------------------------------------------------------AAG-YR-HH-GT----------------
EY----WSMADPV-T---P-----------------------------------ENTR-A-C------------D-PN----------------------
---------------------------------------------------------------G----EDL---------S-CSA-QK----L-------
-----------------------------------------S--------AGINPP---H-T-VY------------------YN--I-V----------
-------AGTPYCI--------------------------------------------------------------------------------------
----------------------------------------------------------------------------------------------------
----------------------------------------------------------------------------------------------------
----------------------------------------------------
>PC_01LWUJ
----------------------------------------------------------------------------------------------------
----------------------------------------------------------------------------------------------------
----------------------------------------------------------------------------------------------------
----------------------------------------------------------------------------------------------------
------------------------------MSSP-TPA-P--ATT---TTTA-PVPAAL----IS---AHW-----------------------------
--------------------------------------------------------P--PPTLPE-----------------------------------
-----------------------------------FSAK--------------------------------------ES-------RAFK----------
---SL-------L--A---------------------------------------------------------------IN--DN---------------
---------------IKA-------------I-----------------IV-----LFR----GS--L----------EPQNFV-----AD-------I-
-R-V-NL---V-----------------------------------------------------------------------------------------
---------DGPS-RV--------------P---------NLP-SGAKVH----------AGF--WST-------------W-A-AGKN-D-VVTW--VK
IM--------------------------------------------------------------------------------------------------
------------------------RQ-QH--R--NY-KV-VATGHSL----------------------G-------GSMAV---LAALNL--R----QT
-L----------------------------S-I---------------------------------PDAQLVVY------------------TYG-----
--EP--------------------------------------------------R-VGS-VE----LASYV-SN----QA--------------------
------------------------------------FDVVRFVHE----D--------D--------------------------------VVP------
HL--P-L---R--------------------------------------------N--------------------------------------------
----------------------------------------------------------------------------------------------------
----------------------------------------------------------------------------------------------------
----------------------------------------------------------------------------------------------------
----------------------------------------------------------------------------------------------------
----------------------------------------------------------------------------------------------------
----------------------------------------------------------------------------------------------------
----------------------------------------------------
>PC_01OBUD
----------------------------------------------------------------------------------------------------
----------------------------------------------------------------------------------------------------
----------------------------------------------------------------------------------------------------
----------------------------------------------------------------------------------------------------
----------------------------------------------------------------------------------------------------
----------------------------------------------------------------------------------------------------
--------------------------------------M------------------I-----------N----P--GY-------SGHD----------
---RM-------V--T---------------------------------------------------------------VN--HN---------------
---------------IST-------------I-----------------VV-----IFR----GT----A--------LHTDDW-----KS-------D-
-M-HLNR---KS-GSW-------------------------------------------------------------------------FNTLWDYS--R
PKPSN--PGGEIV-AP--------------N--------------KILLH----------SGF--TAN-------------Y-Q-GIRA-V-VQKH--LI
DA--------------------------------------------------------------------------------------------------
------------------------MNQ-Y--P--TY-SV-VFTGHSL----------------------G-------GALAS---LAMVDA--V----VY
------------------------------H-G-------------------------------VEKAKKMSLF------------------SYG-----
--QP--------------------------------------------------R-TGN-NV----FANWV-NT----IPF-------------------
------------------------------------KGIYRVTRI----H--------D--------------------------------PIP------
RV--P-P---K--------------------------------------------ML-----G------YK--------HF-G----------------Q
EY----YIRKDNV-T---V----------------------------------------V-C------------TPTK----------------------
-----------------------------------------------K----------------------------------------------------
----------------------------------------------------------------------------------------------------
----------------------------------------------------------------------------------------------------
----------------------------------------------------------------------------------------------------
----------------------------------------------------------------------------------------------------
----------------------------------------------------
>PC_01UB5K
----------------------------------------------------------------------------------------------------
----------------------------------------------------------------------------------------------------
----------------------------------------------------------------------------------------------------
----------------------------------------------------------------------------------------------------
----------------------------------------------------------------------------------------------------
----------------------------------------------------------------------------------------------------
---------------------------------------------------------MD----------Y-----------------GSM----------
---VI-------T--G---------------------------------------------------------------FI--HD---------------
---------------KKM-------------I-----------------IV-----SHR----GT----A--------NLRNWL-----RN-------I-
-S-Y-GQ---VA-MRG--QP--S------------------------------------------------------N----------------------
----------------------------------------------VRIH----------EGF--LGI-------------Y-R-STDN-S-SNRR--L-
-DE---LL--A-----------------------------------------------------------------------------------------
------------------------DP-KY--K--DY-KV-VFTGVSL----------------------G-------AATAT---IHAFDA--G----KR
-L----------------------------K----------------------------------DQGRNVELF------------------TYV-----
--GP--------------------------------------------------R-VGN-RA----FVDNF---------INLNITT-------------
---------------------------------------GRYTNG----G--------DI-------------------------------V-S------
KM--Y-P---RT--------------------------------------------K-----G------YV--------HI-P----------------G
EF----FNPP-NS--------------GANV--------------------------I-T-C------------SQ-T----------------------
------------------------------------------------------------------WDEDP---------N-CGW-STNDDI--------
-----------------------------------------RLI----------DH---A---------------------Y-A---F-G-ELQK-----
-----------LC---------------PY------------------------------N---------------------------------------
----------------------------------------------------------------------------------------------------
----------------------------------------------------------------------------------------------------
----------------------------------------------------
>PC_02HYOJ
----------------------------------------------------------------------------------------------------
----------------------------------------------------------------------------------------------------
----------------------------------------------------------------------------------------------------
----------------------------------------------------------------------------------------------------
----------------------------------------------------------------------------------------------------
----------------------------------------------------------------------------------------------------
---------------------------------------------------------------------------------------GTK----------
---AT-------I--G---------------------------------------------------------------VE--PS---------------
---------------TKE-------------I-----------------II-----SHR----GS--H----------TLQNWV-----MD-------F-
-N-F-KK---A-----------------------------------------------------------------------------------------
---------RFPN-SP--------------E--------------GVLVH----------EGF--LDM-------------Y-L-SVAS-E-VNNY--LM
AML-----D-------------------------------------------------------------------------------------------
------------------------SG-KY--K--DY-KV-VMTGQSL----------------------G-------GSLTT---VHAVDI--A----SR
-V----------------------------K-N---------------------------------KGFEFELY------------------AYH-----
--SP--------------------------------------------------R-VGN-QA----FVDHT-IS----LD--------------------
------------------------------------FPIARYTNK----A--------D--------------------------------IVS------
HI--G-P---R--------------------------------------------SF-----G------YV--------HI-P----------------V
EF----HTDFSDI-T---NKS---------------------------------F--R-E-C------------SQ------------------------
-----------------------------------------------D------------------YDED--------P-N-C-----------------
----------------------------------------------------------------------------------------------------
----------------------------------------------------------------------------------------------------
----------------------------------------------------------------------------------------------------
----------------------------------------------------------------------------------------------------
----------------------------------------------------
>PC_04NYDH
----------------------------------------------------------------------------------------------------
----------------------------------------------------------------------------------------------------
----------------------------------------------------------------------------------------------------
----------------------------------------------------------------------------------------------------
----------------------------------------------------------------------------------------------------
----------------------------------------------------------------------------------------------------
---------------------------------------------------------------------------------------GTK----------
---VT-------I--G---------------------------------------------------------------IE--PS---------------
---------------TKE-------------I-----------------II-----SHR----GS--Q----------NLQNWI-----MD-------F-
-N-F-NK---A-----------------------------------------------------------------------------------------
---------KLPN-SP--------------E--------------GTLVH----------EGF--LNM-------------Y-Q-SLAS-Q-INSY--LM
NML-----D-------------------------------------------------------------------------------------------
------------------------SR-EY--R--GY-KV-VITGQSL----------------------G-------GALAT---IHIVDI--A----SM
-I----------------------------K-N---------------------------------KGIEIELY------------------TYH-----
--SP--------------------------------------------------R-VGN-QE----FVNHA-VS----LD--------------------
------------------------------------FPTARYTNR----A--------D--------------------------------IFS------
HL--A-P---R--------------------------------------------SW-----G------YV--------HI-P----------------V
EF----HTNFNDI-A---SNS---------------------------------F--H-E-C------------SQ------------------------
-----------------------------------------------D------------------YDED--------P-N-C-----------------
----------------------------------------------------------------------------------------------------
----------------------------------------------------------------------------------------------------
----------------------------------------------------------------------------------------------------
----------------------------------------------------------------------------------------------------
----------------------------------------------------
>PC_05HLI3
----------------------------------------------------------------------------------------------------
----------------------------------------------------------------------------------------------------
----------------------------------------------------------------------------------------------------
----------------------------------------------------------------------------------------------------
----------------------------------------------------------------------------------------------------
----------------------------------------------------------------------------------------------------
---------------------------------------------------------------------------------------GTK----------
---AT-------I--G---------------------------------------------------------------IE--PS---------------
---------------TKE-------------I-----------------II-----SHR----GS--R----------TLQNWV-----MD-------F-
-N-F-NK---V-----------------------------------------------------------------------------------------
---------RLPN-SP--------------E--------------GVFVH----------KGF--LDM-------------Y-Q-SLSS-E-INSY--LM
NML-----D-------------------------------------------------------------------------------------------
------------------------SG-MY--K--GY-KV-VVTGQSL----------------------G-------AALAT---VHAVDI--A----SK
-V----------------------------K-N---------------------------------KGFEINLY------------------AYH-----
--SP--------------------------------------------------R-VGN-QA----FVDYI-IS----LD--------------------
------------------------------------FPIARYTNK----A--------D--------------------------------YIS------
HL--G-P---R--------------------------------------------SW-----G------YV--------HI-P----------------V
EF----HTDFSDI-T---SKS---------------------------------L--R-E-C------------SQ------------------------
-----------------------------------------------E------------------YDED--------P-K-C-----------------
----------------------------------------------------------------------------------------------------
----------------------------------------------------------------------------------------------------
----------------------------------------------------------------------------------------------------
----------------------------------------------------------------------------------------------------
----------------------------------------------------
>PC_00G7NV
----------------------------------------------------------------------------------------------------
----------------------------------------------------------------------------------------------------
----------------------------------------------------------------------------------------------------
----------------------------------------------------------------------------------------------------
----------------------------------------------------------------------------------------------------
----------------------------------------------------------------------------------------------------
----------------------------------------------------------------------------------------TF----------
---VI-------V--G---------------------------------------------------------------LD--LV---------------
---------------KKE-------------I-----------------II-----SHR----GS----Q--N------TINWL----S-N-------F-
-D-Y-KL---N-----------------------------------------------------------------------------------------
-------------------------------------SMDSSK-SDIKVH----------SGF--LEV-------------Y-R-SNEK-A-VNKY--LH
ELL-----KDP-----------------------------------------------------------------------------------------
--------K-------------------Y--K--GF-KV-IFTGHSL----------------------G-------AGVTT---IHAAKV--A-----S
-S------------------------IKDMG-NQ----------------VE--------------------LY------------------PYH-----
--SP--------------------------------------------------R-VGD-IN----FSEFV-SS-L------------------------
----------------------------------N-ISIARYTNR----K--------DP--------------------------------IN------
RL--P------G----------------------R-----------------------SM--S------FS--------HI-L----------------G
EL----HLPSSDK-S---------------------------------------NLPV-N-C------------DQ------------------------
--------------------------------------------------------------------------------------KFVEDPN-------
-------------C---------------------AL---------------------------------------------------------------
----------------------------------------------------------------------------------------------------
----------------------------------------------------------------------------------------------------
----------------------------------------------------------------------------------------------------
----------------------------------------------------
>PC_02LHQW
----------------------------------------------------------------------------------------------------
----------------------------------------------------------------------------------------------------
----------------------------------------------------------------------------------------------------
----------------------------------------------------------------------------------------------------
----------------------------------------------------------------------------------------------------
----------------------------------------------------------------------------------------------------
----------------------------------------------------------------------------------------------------
----------------------------------------------------------------------------------------------------
--------------------------------------------------------------------------------MPLL-----TD-------A-
-D-F-IL---DE-LDP------------------------------------------------------------------------------------
--------RLFPG-L--------------------------P--EDIKVH----------NGF--GEA-------------H-A-ETAA-D-VLAA--VR
KA--------------------------------------------------------------------------------------------------
------------------------IS-QS--G--LN-QV-TVVGHSL----------------------G-------GALAL---LDAVFL--P----LN
-I----------------------------P-N----------------------------------L-QVRTV------------------TYG-----
--MP--------------------------------------------------R-VGN-KA----FTTYV-DQ-NVPI---------------------
---------------------------------------DRITNQ----D--------D--------------------------------FVP------
IL--P-G---R--------------------------------------------FL-----G------FR--------HS-Q----------------G
EK----HIQADLS-W------------------------------------------L-V-C------------PG------------------------
-------------------------------------------------------------------GD----NT-DKR---CSV-GDVKNV--------
-----------------------------------------------FQ--GSLGD---H-SGA------------------------------------
----------------------------------------------------------------------------------------------------
----------------------------------------------------------------------------------------------------
----------------------------------------------------------------------------------------------------
----------------------------------------------------
>PC_03U3XA
----------------------------------------------------------------------------------------------------
----------------------------------------------------------------------------------------------------
----------------------------------------------------------------------------------------------------
----------------------------------------------------------------------------------------------------
----------------------------------------------------------------------------------------------------
----------------------------------------------------------------------------------------------------
----------------------------------------------------------------------------------------------------
----------------------------------------------------------------------------------------------------
-------------------------------------------------ML-----PHY----EQ----L--------AAPPAL-----GS-------S-
-P-L-LL---EE-T-EA-PFSTG------------------------------------------------------M---WATI-------------PR
SSLPVIASINFDF-KP-----------------LRSFLFPGIS-SSIRTH----------DGF--GDA-------------H-A-ASAN-A-VLAA--V-
-RT---GLSRY-----------------------------------------------------------------------------------------
------------------------K------T--NK-VA-LTGWHSL----------------------G-------GAIAI---IATAHL--S----VQ
-I----------------------------P----------------------------------GVQLRTITY------------------IYG-----
--SP--------------------------------------------------R-VGN-QA----FVNFV---------NARSVMNRI-----------
------------------------------------------NHK----D--------DL-------------------------------I-P------
IL--P-G---RS--------------------------------------------L-----N------FD--------HT-E----------------G
EI----HVVNSNA-W------------------------------------------V-S-Y------------PG-Q----------------------
----------------------------------------------------------D-----N---TNK---------Q-CTI-GYVGNIF-------
----------------------------------------------------------------------------------------------------
----------------------------------------------------------------------------------------------------
----------------------------------------------------------------------------------------------------
----------------------------------------------------------------------------------------------------
----------------------------------------------------
>PC_086LE3
----------------------------------------------------------------------------------------------------
----------------------------------------------------------------------------------------------------
----------------------------------------------------------------------------------------------------
----------------------------------------------------------------------------------------------------
----------------------------------------------------------------------------------------------------
----------------------------------------------------------------------------------------------------
----------------------------------------------------------------------------------------------------
----------------------------------------------------------------------------------------------------
-----------------------------------------------------------------------------------------MR-------E-
-R-I-LH---N------------------------------------------------------------------Y---I------------------
---------DVPL-AP-----------------LSSTLFPGIS-SDVEVH----------TGF--QDE-------------H-A-LTAD-A-ILAE--V-
-KS---LMSSV-----------------------------------------------------------------------------------------
------------------------G------T--S--NI-VAVGHSL----------------------G-------GALAE---IDTIFF--R----LN
-I----------------------------P----------------------------------SAT--ISAM------------------TYG-----
--TP--------------------------------------------------R-VGN-PA----WAALV---------DASDVCCINVPSNPSVLIEA
L-----------LGQLQTDRQYARYEPNPVSPMR----PLNVACC----K--------DL-------------------------------I-P------
IV--P-G---RA--------------------------------------------L-----G------FE--------HP-A----------------G
EI----HILSPGD-A------------------------------------------V-S-C------------PG-D----------------------
----------------------------------------------------------D----DA---TDS---------E-CQI-VS------------
----------------------------------------------------------------------------------------------------
----------------------------------------------------------------------------------------------------
----------------------------------------------------------------------------------------------------
----------------------------------------------------------------------------------------------------
----------------------------------------------------
>PC_06K8H3
----------------------------------------------------------------------------------------------------
----------------------------------------------------------------------------------------------------
----------------------------------------------------------------------------------------------------
----------------------------------------------------------------------------------------------------
----------------------------------------------------------------------------------------------------
----------------------------------------------------------------------------------------------------
----------------------------------------------------------------------------------------------------
----------------------------------------------------------------------------------------------------
----------------------------------------------------------------------------------MF-----TD-------A-
-V-I-FK---TN-LDP------------------------------------------------------------------------------------
--------SLFPG-L--------------------------S--SDIEVH----------EGF--ADA-------------Q-S-ATAT-D-VLAA--VQ
TA--------------------------------------------------------------------------------------------------
------------------------IS-QY--G--AT-QV-TVVGHSL----------------------G-------AAIAL---LDAIYL--P----LH
-I----------------------------S-D----------------------------------A-TFTFI------------------GYG-----
--LP--------------------------------------------------R-VGN-QA----FANYV-DQ-QPTS---------------------
--------------------------------------VTHINHE----E--------D--------------------------------PIP------
IC--P-G---M--------------------------------------------FL-----G------FV--------HP-S----------------G
EV----HIEDSGE-W------------------------------------------A-A-C------------PG------------------------
-------------------------------------------------------------------QD----NP-STQ---CIV-GDVPEI--------
-----------------------------------------------WN--GNLTD---H-DGP-----------------Y-GV--V-EMGM---G---
---------------C------------------------------------------------------------------------------------
----------------------------------------------------------------------------------------------------
----------------------------------------------------------------------------------------------------
----------------------------------------------------
>PC_05R9MG
----------------------------------------------------------------------------------------------------
----------------------------------------------------------------------------------------------------
----------------------------------------------------------------------------------------------------
----------------------------------------------------------------------------------------------------
----------------------------------------------------------------------------------------------------
----------------------------------------------------------------------------------------------------
----------------------------------------------------------------------------------------ML----------
---GY-------V--G---------------------------------------------------------------YDPR-----------------
--------------LEE--------------V-----------------IV-----AHQ----GT----DTS---------KLLPLL--TD-------G-
-D-I-IL---EP-LNRK-----------------------------------------------------------------------------------
---------LFPG-LD------WR----------------------IAVH----------SGF--AGT-------------Q-A-RSAP-G-VLAA--VQ
KAI-----T-------------------------------------------------------------------------------------------
---------------------------KH----KAK-KV-TVTGHSL----------------------G-------AAIGL---LDAVFL--P----LH
I-P---------------------------------------------------------------NI-TTRFV------------------GYG-----
--LP--------------------------------------------------R-VGN-QH----FADHV-DA-AAA----------------------
---------------------------------L---AVTHISNK----K--------DV--------------------------------VP------
IL--PGR--------------------------------------------------------------F---LG-FH-HP-S----------------G
EV----HIDEPG-------------------------------------------AWL-A-C------------PG-QDNP-------------------
--------------------------------------------------------------------S-A---------K-CTV-GDVRN---------
--------------------VF----------------------------VGNGTD---H-DGP-----------------Y-D--GI-EMG---C----
----------SS----------------------------------------------------------------------------------------
----------------------------------------------------------------------------------------------------
----------------------------------------------------------------------------------------------------
----------------------------------------------------
>PC_045KOD
----------------------------------------------------------------------------------------------------
----------------------------------------------------------------------------------------------------
----------------------------------------------------------------------------------------------------
----------------------------------------------------------------------------------------------------
----------------------------------------------------------------------------------------------------
----------------------------------------------------------------------------------------------------
------------------------------------------------------------------------------M-------PLTY----------
---R----------------------------------------------------------------------------NAA-----------------
--------------L------------------------------------------------------RDR---------GSLPLLTDSD-------I-
-Q-L-TS---LA-LNPI-----------------------------------------------------------------------------------
---------LFPG-LD------LS----------------------IMAH----------QGF--ISA-------------H-A-LSAT-D-VLSA--VQ
TTL-----S-------------------------------------------------------------------------------------------
---------------------------KF----STS-RV-LLTGHSL----------------------G-------AAIAL---LHSVYI--P----LH
I-P---------------------------------------------------------------SA-QVTYV------------------GYG-----
--LP--------------------------------------------------R-VGN-QD----FANYV-DA-HAS----------------------
---------------------------------V--TPVTHINNQ----E--------DP--------------------------------IP------
IL--PGR--------------------------------------------------------------F---LG-FH-HP-S----------------G
EI----HIQDSL-------------------------------------------AWV-A-C------------AG-QDNP-------------------
--------------------------------------------------------------------S-T---------E-CIV-GDVPN---------
--------------------LL----------------------------AGNETD---H-DGP-----------------Y-N--GI-EMG---C----
----------------------------------------------------------------------------------------------------
----------------------------------------------------------------------------------------------------
----------------------------------------------------------------------------------------------------
----------------------------------------------------
>PC_07L4TS
----------------------------------------------------------------------------------------------------
----------------------------------------------------------------------------------------------------
----------------------------------------------------------------------------------------------------
----------------------------------------------------------------------------------------------------
----------------------------------------------------------------------------------------------------
---------------------------------------------------------------M-----IP--TSTP-----------------------
----------------------------------------------------------------------------------------------------
----------------------------------------------------------------------------------------------------
--------------------------------------------------------------------------------EPLV-----ID-------G-
-D-F-FL---TN-LNST-LFPWL-----------------------------------------------------------------------------
------------------------------------------S-SSIEVH----------NGF--GDA-------------Q-A-YTAT-D-VLAA--V-
-QT---AMSTHRTT--------------------------------------------------------------------------------------
------------------AVTMVGHS-IR--Q--YM-SV-LALHPHI----------------------G-------AAITL---LDSVYL--P----LW
----------------------------------------------------------------LSAGTTFQTI------------------CYG-----
--LP--------------------------------------------------R-VGN-QA----FANYV---------DA------------------
----------------------------------N-LHLTHINNE----E--------DP--------------------------------IP------
IC--------------------------------------PG------------MFLG-----------FV--------HP-P----------------V
KY----TS---GT-L--------------------------------------------A-S------------GQ------------------------
------------------------------------------------------------------------------------------------L---
--ALVSI-----------SVPEI------------WDG---DLS-----------D---H-DGP-----------------Y-NG--V-EM-GC------
----------------------------------------------------------------------------------------------------
----------------------------------------------------------------------------------------------------
----------------------------------------------------------------------------------------------------
----------------------------------------------------
>PC_07XPRV
----------------------------------------------------------------------------------------------------
----------------------------------------------------------------------------------------------------
----------------------------------------------------------------------------------------------------
----------------------------------------------------------------------------------------------------
----------------------------------------------------------------------------------------------------
----------------------------------------------------------------------------------------------------
----------------------------------------------------------------------------------------------------
----------------------------------------------------------------------------------------------------
----------------------------------------------------------------------------------------------------
----------------T-LFPGV-----------------------------------------------------------------------------
------------------------------------------N-PAIEVH----------CGF--ATV-------------Q-A-KTAT-T-ILKC--V-
-KK---GISAHSAK--------------------------------------------------------------------------------------
------------------KVTIVGHS-LG--K--EF-SK-----CMP----------------------G-------GALAL---LDGVYL--P----LH
----------------------------------------------------------------I-AGVAFRVI------------------GYG-----
--IP--------------------------------------------------R-VGN-QN----FAKYV---------DNHIKGK-------------
----------------------------K-L--TR-INNRASLNA----A--------KP--------------------------------LT------
II--T-------------------------RWC------YIG------------IYLG-----------YH--------HP-S----------------G
EV----HI---TD-D------------KKW---------------------------L-A-C------------PG------------------------
------------------------------------------------------------------------------------------------QDNP
STQCSTG-----------DVPNV------------FVG---NVA-----------D---H-HGP-----------------Y-GG--V-SM-NC------
----------------------------------------------------------------------------------------------------
----------------------------------------------------------------------------------------------------
----------------------------------------------------------------------------------------------------
----------------------------------------------------
>PC_00OQJW
----------------------------------------------------------------------------------------------------
----------------------------------------------------------------------------------------------------
----------------------------------------------------------------------------------------------------
----------------------------------------------------------------------------------------------------
----------------------------------------------------------------------------------------------------
----------------------------------------------------------------------------------------------------
----------------------------------------------------------------------------------------------------
----------------------------------------------------------------------------------------------------
--------------------------------------------------------------------------------LADL-----TD-------V-
-D-F-FL---DN-LNS------------------------------------------------------------------------------------
--------TLFPG-I--------------------------D--SSIQVH----------NGF--ADE-------------H-A-KVAD-L-VLAT--VQ
TT--------------------------------------------------------------------------------------------------
------------------------MS-SH--S--GA-SV-TMVGHSL----------------------G-------AALSL---LDTVFL--P----LH
-L----------------------------P-S----------------------------------STVFKTV------------------GYG-----
--MP--------------------------------------------------R-VGN-QA----FADYI-DA-HVTD---------------------
--------------------------------------LTHVTNK----Q--------D--------------------------------PVP------
TV--P-G---K--------------------------------------------FL-----G------FV--------HP-S----------------G
EV----HIQSSNG-W------------------------------------------D-A-C------------PG------------------------
-------------------------------------------------------------------QD----NP-SDL---CST-GVVPNV--------
-----------------------------------------------FE--GSVSD---H-DGP-----------------Y-DV--V-TMGC-------
----------------------------------------------------------------------------------------------------
----------------------------------------------------------------------------------------------------
----------------------------------------------------------------------------------------------------
----------------------------------------------------
>PC_02BCH1
----------------------------------------------------------------------------------------------------
----------------------------------------------------------------------------------------------------
----------------------------------------------------------------------------------------------------
----------------------------------------------------------------------------------------------------
----------------------------------------------------------------------------------------------------
----------------------------------------------------------------------------------------------------
----------------------------------------------------------------------------------------------------
----------------------------------------------------------------------------------------------------
----------------------------------------------------------------------------------------------------
----------------------------------------------------------------------------------------------------
----------------------SS----------------------VKTH----------SGF--TGA-------------Q-A-NTVH-A-VLQA--VQ
QAM-----S-------------------------------------------------------------------------------------------
---------------------------TY----GTN-NV-VTTGHSLGQSHLTARLRVPSSPADEPRVPG-------AAVSL---LDALFL--P----LH
I-P---------------------------------------------------------------TA-QVSFI------------------GYG-----
--LP--------------------------------------------------R-VGN-RA----FANYV-DA-QPI----------------------
-------------------------------------SVTHINNK----E--------DV--------------------------------VP------
IL--PGM--------------------------------------------------------------F---LG-FH-HP-A----------------G
EL----HIQDSN-------------------------------------------AWV-A-C------------PG-QDNP-------------------
--------------------------------------------------------------------S-D---------E-CIV-GDVPN---------
--------------------IF----------------------------EGDQSD---H-RGP-----------------Y-N--GV-EME---C----
----------------------------------------------------------------------------------------------------
----------------------------------------------------------------------------------------------------
----------------------------------------------------------------------------------------------------
----------------------------------------------------
>PC_04FZTR
----------------------------------------------------------------------------------------------------
----------------------------------------------------------------------------------------------------
----------------------------------------------------------------------------------------------------
----------------------------------------------------------------------------------------------------
----------------------------------------------------------------------------------------------------
----------------------------------------------------------------------------------------------------
----------------------------------------------------------------------------------------------------
----------------------------------------------------------------------------------------------------
----------------------------------------------------------------------------------------------------
------M---TD-LDST-----------------------------------------------------------------------------------
---------LFSS-LS------SS----------------------IEAH----------QGF--ADA-------------Q-A-KTAT-Q-ILSA--VQ
TTI-----S-------------------------------------------------------------------------------------------
---------------------------RF----DAT-KV-TMVGHSL----------------------G-------AAISL---LDSIYL--P----LH
L-S---------------------------------------------------------------GV-SFRTI------------------LYS-----
--LP--------------------------------------------------R-VGN-QA----FANYV-DA-HVI----------------------
-------------------------------------SLTHINNE----E--------DP--------------------------------IP------
IV--PST--------------------------------------------------------------E---LG-FH-HP-S----------------G
EV----HITDQG-------------------------------------------VWE-A-C------------PG-QDNP-------------------
--------------------------------------------------------------------S-K---------L-CIV-GDVPM---------
--------------------LF----------------------------NSNESN---H-DGP-----------------Y-N--GV-KIH---C----
----------------------------------------------------------------------------------------------------
----------------------------------------------------------------------------------------------------
----------------------------------------------------------------------------------------------------
----------------------------------------------------
>PC_07LGN6
----------------------------------------------------------------------------------------------------
----------------------------------------------------------------------------------------------------
----------------------------------------------------------------------------------------------------
----------------------------------------------------------------------------------------------------
----------------------------------------------------------------------------------------------------
----------------------------------------------------------------------------------------------------
----------------------------------------------------------------------------------------------------
----------------------------------------------------------------------------------------------------
----------------------------------------------------------------------------------------------------
----------------------------------------------------------------------------------------------------
--------MRFQL-P--------------------------NQ-DGVQVH----------DGF--QKT-------------F-E-RTAD-A-VLAG--VT
SA--------------------------------------------------------------------------------------------------
------------------------LK-SK--N--VS-KI-DIAGHSL----------------------G-------AALAT---MDALMF--K----QH
-L------------------------------P----------------------------------DVQMSIT------------------LFG-----
--LP--------------------------------------------------R-GGN-QE----FADLV-NA-NLGS---------------------
------------------------------------TGFTFITNQ----H--------D--------------------------------PVP------
EV--P-P---R--------------------------------------------FL-----G------YV--------HP-Q----------------G
EV----HILDDDA-Q---GNA---------------------------------KTIV-A-C------------PG------------------------
-------------------------------------------------------------------QEN--------E-H-CSE-GNSL-L--------
-----------------------------------------------DA--S-VQN---H-LGP-----------------Y-FQ--G-I----------
-------------------K--MS--APDC------------------PLGAN-----------------------------------------------
----------------------------------------------------------------------------------------------------
----------------------------------------------------------------------------------------------------
----------------------------------------------------
>PC_01W85Z
----------------------------------------------------------------------------------------------------
----------------------------------------------------------------------------------------------------
----------------------------------------------------------------------------------------------------
----------------------------------------------------------------------------------------------------
----------------------------------------------------------------------------------------------------
----------------------------------------------------------------------------------------------------
----------------------------------------------------------------------------------------------------
----------------------------------------------------------------------------------------------------
-------------------------------M-----------------MA-----LYP----CSAHPID--------ISLSVL-----ND-------A-
-Q-F-LL---VD-LNT------------------------------------------------------------------------------------
--------TRFTA-A--------------------------EG-KGIEVH----------DGF--QKT-------------F-E-RTAD-G-VLEG--VQ
KG--------------------------------------------------------------------------------------------------
------------------------LD-SF--G--SS-KV-LVTGHSL----------------------G-------ASIAS---LDAMML--K----EK
-L----------------------------D-P----------------------------------SVEITTT------------------VFG-----
--LP--------------------------------------------------R-VGN-QE----WADFV-DA-TLGS---------------------
-------------------------------------SFTHITNQ----D--------D--------------------------------PVP------
IV--P-P---R--------------------------------------------FL-----G------YQ--------HP-S----------------N
EV----HIKAVDD-A---GPA---------------------------------TDVV-A-C------------QR------------------------
-------------------------------------------------------------------PEN--------G-A-CSE-GNSI-L--------
-----------------------------------------------SA--S-IPN---H-L--------------------------------------
----------------------------------------------------------------------------------------------------
----------------------------------------------------------------------------------------------------
----------------------------------------------------------------------------------------------------
----------------------------------------------------
>PC_04K5TW
----------------------------------------------------------------------------------------------------
----------------------------------------------------------------------------------------------------
----------------------------------------------------------------------------------------------------
----------------------------------------------------------------------------------------------------
----------------------------------------------------------------------------------------------------
----------------------------------------------------------------------------------------------------
----------------------------------------------------------------------------------------------------
----F-------V--A---------------------------------------------------------------HDPA-----------------
--------------SNT--------------I-----------------VV-----AHQ----GT----EPS---------NFLSVL--ND-------A-
-Q-F-LL---VD-LNTT-----------------------------------------------------------------------------------
---------RFTAAEG------KG----------------------IEVH----------DGF--QKT-------------F-E-RTAD-G-VLEG--VQ
KGL-----D-------------------------------------------------------------------------------------------
---------------------------SF----GSS-KV-LVTGHSL----------------------G-------ASIAS---LDAMML--K----EK
L-D---------------------------------------------------------------PSVEITTT------------------VFG-----
--LP--------------------------------------------------R-VGN-QE----WADFV-DV-TLG----------------------
------------------------------------SSFTHITNQ----D--------DP--------------------------------VP------
IV--PPR--------------------------------------------------------------F---LG-YQ-HP-S----------------N
EV----HIKAVD-------------------------------------NAGQATDVV-A-C------------PG-PQDK-------------------
--------------------------------------------------------------------R-------------TAL-AQRV----------
--------------------T-----------------------------LSCLLV---F-LTIL-AHTLKTSRSEATLEIN-ID-HL-RVT---K----
----------DKCL-ELFHE--I-----------------------------------------------------------------------------
----------------------------------------------------------------------------------------------------
----------------------------------------------------------------------------------------------------
----------------------------------------------------
>PC_00LPYJ
----------------------------------------------------------------------------------------------------
----------------------------------------------------------------------------------------------------
----------------------------------------------------------------------------------------------------
----------------------------------------------------------------------------------------------------
----------------------------------------------------------------------------------------------------
----------------------------------------------------------------------------------------------------
----------------------------------------------------------------------------------------------------
----------------------------------------------------------------------------------------------------
-------------------------------------------------------------------------------SLSII-----ND-------A-
-Q-I-LL---KD-LNS------------------------------------------------------------------------------------
--------TRFPS----------------------------AG-DSIKVH----------DGF--QKT-------------F-E-RTAD-G-VLSG--VQ
KA--------------------------------------------------------------------------------------------------
------------------------LA-AN--N--VN-KV-IVTGHSL----------------------G-------AAIAV---MDAMML--K----QV
-L----------------------------G-S----------------------------------SVEITTT------------------VFG-----
--LP--------------------------------------------------R-GGN-EE----WANFV-DQ-TLGS---------------------
-------------------------------------SLTHVTNQ----D--------D--------------------------------PVP------
IL--P-P---R--------------------------------------------LI-----G------YQ--------HP-Q----------------G
EI----HINAVDG-N---GDA---------------------------------TDIV-A-C------------PG------------------------
-------------------------------------------------------------------QEN--------E-N-CSE-GNNI-L--------
-----------------------------------------------FD--HSVAN---H-AGT-----------------R-DR--V-L----------
-------------------W--RK--VG------------------------------------------------------------------------
----------------------------------------------------------------------------------------------------
----------------------------------------------------------------------------------------------------
----------------------------------------------------
>PC_02JVJO
----------------------------------------------------------------------------------------------------
----------------------------------------------------------------------------------------------------
----------------------------------------------------------------------------------------------------
----------------------------------------------------------------------------------------------------
----------------------------------------------------------------------------------------------------
----------------------------------------------------------------------------------------------------
----------------------------------------------------------------------------------------------------
----------------------------------------------------------------------------------------------------
----------------------------------------------------------------------------------MF-----ND-------V-
-Q-I-KP---VG-LDK------------------------------------------------------------------------------------
----------SIF-K--------------------------QP-AKIKVH----------YGF--QNT-------------F-K-QTAS-D-VLAE--VQ
KA--------------------------------------------------------------------------------------------------
------------------------LV-EY--K--SK-SV-LITGHSL----------------------G-------ATIAT---LDAVML--H----EQ
-L----------------------------D-S----------------------------------SVKITVV------------------VFG-----
--LP--------------------------------------------------R-MGN-QY----WANYV-DS-TIGP---------------------
-------------------------------------GYHRVTDR----L--------D--------------------------------PVV------
NL--P-P---R--------------------------------------------LL-----H------YY--------HP-S----------------G
EI----HIEDVNS-A---GQA---------------------------------TKVF-K-C------------PG------------------------
-------------------------------------------------------------------QEN--------I-H-CSA-GNSL-I--------
-----------------------------------------------HA--I-LLN---H-RGP-----------------Y-FE--N-I----------
-------------------S--FQ--CKKH----------------------------------------------------------------------
----------------------------------------------------------------------------------------------------
----------------------------------------------------------------------------------------------------
----------------------------------------------------
>PC_02TKCV
----------------------------------------------------------------------------------------------------
----------------------------------------------------------------------------------------------------
----------------------------------------------------------------------------------------------------
----------------------------------------------------------------------------------------------------
----------------------------------------------------------------------------------------------------
----------------------------------------------------------------------------------------------------
--------------------------------------------------------------------------------------VFDA----------
---GS-------T--A---------------------------------------------------------------TR--AT---------------
---------------LAS-------------IQLPITGEEGGEEDQECLVI-----SFR----GS----V--------RLLNWA-----NN-------L-
-M--LKQ---VV-TQI------------------------------------------------------------------------------------
-------P----G-AS--------------P--------------RVRVH----------AGF--WRS-------------W-R-SVRS-D-ILVA--LD
RA--------------------------------------------------------------------------------------------------
------------------------LSTRP--P--NT-PI-LVCGHSL----------------------G-------GALAQ---LCAADL--K----ST
-L----------------------------G-G-------------------------------AEGPIDIRVW------------------TVG-----
--QP--------------------------------------------------R-VGN-RR----WSEHY-AS----LDLP------------------
-------------------------------------T-TRIVHS----K--------D--------------------------------LFP------
----------------------------------------------------------------------------------------------------
----------------------------------------------------------------------------------------------------
----------------------------------------------------------------------------------------------------
----------------------------------------------------------------------------------------------------
----------------------------------------------------------------------------------------------------
----------------------------------------------------------------------------------------------------
----------------------------------------------------------------------------------------------------
----------------------------------------------------
>PC_02ZN8Z
----------------------------------------------------------------------------------------------------
----------------------------------------------------------------------------------------------------
----------------------------------------------------------------------------------------------------
----------------------------------------------------------------------------------------------------
----------------------------------------------------------------------------------------------------
----------------------------------------------------------------------------------------------------
----------------------------------------------------------------------------------------------------
----------------------------------------------------------------------------------------------------
----------------------------------------------------------------------------------------------------
----------------------------------------------------------------------------------------------------
------------------------------------------------------------IGF--SDA-------------I-K-DSVG-T-YYPI--LK
AQ--------------------------------------------------------------------------------------------------
------------------------LD-AN--P--DY-KI-LVTGHSL----------------------G-------GALAV---LGGMDL--T----QR
-D----------------------------K-R--------------------------------ITSSNLKIF------------------TYG-----
--GP--------------------------------------------------R-VGN-KA----FANYV-VN----SK--------------------
------------------------------------VPVFRSVNK----S--------D--------------------------------PIP------
QS--P-P---P--------------------------------------------TV-----G------FV--------HP-G----------------V
EA----WKKVTGN-V---Q------------------------------------------I------------CN------------------------
-----------------------------------------------T------------------PLES--------N-Q-CSS-SAG--M--------
-----------------------------------------------FA--FNMMD---H-MQ------------------Y-YD--I-GMGT---C---
---------------M------------------------------------------------------------------------------------
----------------------------------------------------------------------------------------------------
----------------------------------------------------------------------------------------------------
----------------------------------------------------
>PC_02AL3G
----------------------------------------------------------------------------------------------------
----------------------------------------------------------------------------------------------------
----------------------------------------------------------------------------------------------------
----------------------------------------------------------------------------------------------------
----------------------------------------------------------------------------------------------------
----------------------------------------------------------------------------------------------------
----------------------------------------------------------------------------------------------------
----------------------------------------------------------------------------------------------------
--------------------------------------------------------------------------------------------------M-
-V-F-TF---TD-YSPV-KGAKV-----------------------------H-----------------------------------------------
------------------------------------------------------------AGF--LSS-------------Y-N-QVVK-D-YFPV--VQ
DQL-----T-------------------------------------------------------------------------------------------
---------------------------AY--P--DY-KV-IVTGHSL----------------------G-------GAQAL---LAGMDL--Y----QR
-E----------------------------K---------------------------------RLSPKNLSIY------------------TVG-----
--CP--------------------------------------------------R-VGN-NA----FAYYV-DS-T-------G----------------
------------------------------------IPFHRTVHK----R--------DI--------------------------------VP------
HV--P-P-----------------------------------------------QAF-----G------YL--------HP-G----------------V
ES----WIKEDP------ADV------------------------------------Q-I-C------------TS------------------------
------------------------------------------------------------------NIETK---------Q-CSN-SIVPF---------
----------------------------------------TSI-----------AD---H-LT------------------Y-FG--I-NEG--------
-----------SCL--------------------------------------------------------------------------------------
----------------------------------------------------------------------------------------------------
----------------------------------------------------------------------------------------------------
----------------------------------------------------
>PC_03MINM
----------------------------------------------------------------------------------------------------
----------------------------------------------------------------------------------------------------
----------------------------------------------------------------------------------------------------
----------------------------------------------------------------------------------------------------
----------------------------------------------------------------------------------------------------
----------------------------------------------------------------------------------------------------
----------------------------------------------------------------------------------------------------
----------------------------------------------------------------------------------------------------
----------------------------------------------------------------------------------------------------
------M---IG-YSNLGKEL-------------------------------------------------------------------------------
---------------------------------------PFCG-HKCRVH----------KGF--HDY-------------Y-SRTLS--I-IHQ--YI-
-AE---EI-D------------------------------------------------------------------------------------------
---------------------------D---D--DY-EL-IILGHSL----------------------G-------GSVAL---LLGLHY--L----DL
------------------------------G-C-----------------------------------KNLQVI------------------TMG-----
--QP--------------------------------------------------L-LGN-EP----FVDWV-DQ-VMGSAYPAQDN--------------
------------------------------S-----RKYLRVVHK----K--------DI--------------------------------VT------
VV--PST-S-------------------------------I--------------TE-----S------YT--------QF-N----------------N
LI----YVNCSSS-DT-HPT---------------------------------PQQVV-D-C------------IFGN----------------------
---------------------------------------------------------------------NP---------E-CIV-GDFDIFD-------
------------N--------------------------PLSR-------HYYLQT---H-ITY-------------------FR--K--MG--------
-----------FCG-RLPS---------------------------------------------------------------------------------
----------------------------------------------------------------------------------------------------
----------------------------------------------------------------------------------------------------
----------------------------------------------------
>PC_03PCDG
----------------------------------------------------------------------------------------------------
----------------------------------------------------------------------------------------------------
----------------------------------------------------------------------------------------------------
----------------------------------------------------------------------------------------------------
------------------------------------------MKKD--S-SI-ATIVNF----LC---IL------------------------------
-------------------------------------------------------------KEDIL----------------------------------
----------------L-----YN-----------FQPS------------------KV----------F-----------------DQV----------
---YF-------I--A---------------------------------------------------------------YD--RR---------------
---------------YNA-------------I-----------------VF-----SIR----GT----L--------NLKDTL-----AD-------L-
-V-C-EY---VR-WN-------------------------------------------------------------------------------------
----------GGL-IH-----------------SG-----VLK-SAIYFY----------KKL--FD----------------------------K--L-
-KM---IVR-------------------------------------------------------------------------------------------
----------------------D-----K--Q--PK-YL-YLTGHSL----------------------G-------AGIAA---ALTIML--K----NV
-E----------------------------N-EFEA-----------------------------PPGFKIECY------------------CFA-----
--PP--------------------------------------------------S-VLN-IE----LSKVY---------DDCIF---------------
----------------------------------------SYVNN----N--------DI-------------------------------V-P------
R---------------------------------------------------------------------------------------------------
----------------------------------------------------------------------------------------------------
----------------------------------------------------------------------------------------------------
----------------------------------------------------------------------------------------------------
----------------------------------------------------------------------------------------------------
----------------------------------------------------------------------------------------------------
----------------------------------------------------------------------------------------------------
----------------------------------------------------
>PC_040ZP3
----------------------------------------------------------------------------------------------------
----------------------------------------------------------------------------------------------------
----------------------------------------------------------------------------------------------------
----------------------------------------------------------------------------------------------------
----------------------------------------------------------------------------------------------------
----------------------------------------------------------------------------------------------------
----------------------------------------------------------------------------------------------------
----F-------I--A---------------------------------------------------------------THPE-----------------
---------------KEL-------------I-----------------IV-----SYR----GT----QPG------SIRNYI-----TD-------F-
-V---IY---QD--------------------------------------------------------------------TYS-----------------
---------------------------------------PK---PDTKVH----------HGF--LNA-------------W-E-QIQP-Q-VTDD--L-
-IK---LIQ-------------------------------------------------------------------------------------------
---------------------------EN--P--DF-RI-GFMGHSL----------------------G--------ALAT---LSALDLIEK------
-KPD----------------------------L-------------------------------AN-NEKLFLA------------------TFS-----
--QP--------------------------------------------------R-IGD-EK----FAKYV-DK-NL-----------------------
-------------------------------------REIRTIVR----G--------DP--------------------------------VP------
RL--P-----------------------------------------------------------------------------------------------
----------------------------------------------------------------------------------------------------
----------------------------------------------------------------------------------------------------
----------------------------------------------------------------------------------------------------
----------------------------------------------------------------------------------------------------
----------------------------------------------------------------------------------------------------
----------------------------------------------------------------------------------------------------
----------------------------------------------------
>PC_04FX4I
----------------------------------------------------------------------------------------------------
----------------------------------------------------------------------------------------------------
----------------------------------------------------------------------------------------------------
----------------------------------------------------------------------------------------------------
----------------------------------------------------------------------------------------------------
----------------------------------------------------------------------------------------------------
-----------------------------------------------------------------------------------------V----------
---GY-------I--A---------------------------------------------------------------MEPE-----------------
---------------KQL-------------I-----------------IV-----AYR----GT----EPT------SIRNYI-----SD-------F-
-I---IY---HD--------------------------------------------------------------------TWE-----------------
---------------------------------------PA---PGTLVH----------HGF--LNA-------------W-N-QIQP-Q-VTDD--L-
-LK---LIQ-------------------------------------------------------------------------------------------
---------------------------EK--P--DF-RI-GFMGHSL----------------------G-------GALAT---FSALDLIHK------
-APE----------------------------L-------------------------------AK-NEKLFLA------------------TFG-----
--QP--------------------------------------------------R-IGD-EK----FAKFV-DD-NL-----------------------
-------------------------------------KVIRTVIH----G--------DP--------------------------------VP------
QL--PPPW--------------------------------------------------------------------------------------------
----------------------------------------------------------------------------------------------------
----------------------------------------------------------------------------------------------------
----------------------------------------------------------------------------------------------------
----------------------------------------------------------------------------------------------------
----------------------------------------------------------------------------------------------------
----------------------------------------------------------------------------------------------------
----------------------------------------------------
>PC_004SFU
----------------------------------------------------------------------------------------------------
----------------------------------------------------------------------------------------------------
----------------------------------------------------------------------------------------------------
----------------------------------------------------------------------------------------------------
----------------------------------------------------------------------------------------------------
----------------------------------------------------------------------------------------------------
-------------------------------------------------------------------------------------MYYVV----------
---GY-------I--A---------------------------------------------------------------TDPE-----------------
---------------KQL-------------I-----------------IV-----AYR----GT----EPG------SIRNYI-----SD-------F-
-V---IN---HD--------------------------------------------------------------------LWR-----------------
---------------------------------------TALP-VRALVH----------HGF--LNA-------------W-N-QIQP-Q-VTDD--L-
-IK---LVK-------------------------------------------------------------------------------------------
---------------------------EK--P--DF-RI-GFMGHSL----------------------G-------GALAT---FSALDLIEK------
-VPE----------------------------L-------------------------------AK-NEKVFLS------------------TFG-----
--QP--------------------------------------------------R-VGD-EN----FAKYV-DD-NL-----------------------
-------------------------------------KSIRTIVR----G--------DP--------------------------------IP------
RL--PPSWP------------------------------------------------IPFIGK------ID--------LR-------------------
----------------------------------------------------------------------------------------------------
----------------------------------------------------------------------------------------------------
----------------------------------------------------------------------------------------------------
----------------------------------------------------------------------------------------------------
----------------------------------------------------------------------------------------------------
----------------------------------------------------------------------------------------------------
----------------------------------------------------
>PC_00SQI9
----------------------------------------------------------------------------------------------------
----------------------------------------------------------------------------------------------------
----------------------------------------------------------------------------------------------------
----------------------------------------------------------------------------------------------------
----------------------------------------------------------------------------------------------------
----------------------------------------------------------------------------------------------------
----------------------------------------------------------------------------------------------------
-------------------------------------------------------------------------------MEPE-----------------
---------------KKL-------------I-----------------VV-----AFR----GT----EPG------SIRNYI-----SD-------F-
-T---TY---HD--------------------------------------------------------------------LWR-----------------
---------------------------------------AASP-VRALVH----------RGF--LYA-------------W-E-QIQP-Q-VTDD--L-
-LK---LIQ-------------------------------------------------------------------------------------------
---------------------------EN--P--DY-SV-GFTGHSL----------------------G-------AALTT---FSALDLIHK------
-APE----------------------------L-------------------------------AK-NEKLFIS------------------TFG-----
--QP--------------------------------------------------R-MGD-DA----FAKFV-DD-NI-----------------------
-------------------------------------KAVRSIVR----G--------DP--------------------------------VT------
RL--PPSWP------------------------------------------------IPFIGF------YK--------HF-------------------
----------------------------------------------------------------------------------------------------
----------------------------------------------------------------------------------------------------
----------------------------------------------------------------------------------------------------
----------------------------------------------------------------------------------------------------
----------------------------------------------------------------------------------------------------
----------------------------------------------------------------------------------------------------
----------------------------------------------------
>PC_05ZM12
----------------------------------------------------------------------------------------------------
----------------------------------------------------------------------------------------------------
----------------------------------------------------------------------------------------------------
----------------------------------------------------------------------------------------------------
----------------------------------------------------------------------------------------------------
----------------------------------------------------------------------------------------------------
----------------------------------------------------------------------------------------------------
----Y-------I--A---------------------------------------------------------------KDPE-----------------
---------------KQA-------------I-----------------IV-----AFR----GT----VPG------SIRNYI-----TD-------I-
-I---IT---RD--------------------------------------------------------------------SWE-----------------
---------------------------------------SA---PGTLVH----------RGF--LDA-------------W-K-QIQP-Q-VTDD--L-
-VK---LIR-------------------------------------------------------------------------------------------
---------------------------EN--P--TF-QV-GFTGHSL----------------------G-------A-LAT---LSALDAIHK------
-APE----------------------------L-------------------------------AK-NENLFLT------------------TFG-----
--QP--------------------------------------------------R-VGD-KK----FAKFV-DE-NI-----------------------
-------------------------------------KAIRTIVR----G--------DP--------------------------------IP------
RL--PPSW--------------------------------------------------------------------------------------------
----------------------------------------------------------------------------------------------------
----------------------------------------------------------------------------------------------------
----------------------------------------------------------------------------------------------------
----------------------------------------------------------------------------------------------------
----------------------------------------------------------------------------------------------------
----------------------------------------------------------------------------------------------------
----------------------------------------------------
>PC_04GF5V
----------------------------------------------------------------------------------------------------
----------------------------------------------------------------------------------------------------
----------------------------------------------------------------------------------------------------
----------------------------------------------------------------------------------------------------
----------------------------------------------------------------------------------------------------
----------------------------------------------------------------------------------------------------
----------------------------------------------------------------------------------------------------
----------------------------------------------------------------------------------------------------
----------------------------------------------------------------------------------------------------
------M---R-----------------------------------------------------------------------------------------
---------IRPE-GD--------------T--------------IVEAI----------SD--------------------------------------
-L--------------------------------------------------------------------------------------------------
------------------------VA-KF--P--TF-KI-TFVGHSL----------------------G-------GALAS---VAAADF--M------
-----------------------------------------------------------------------QLF------------------TYG-----
--QP--------------------------------------------------R-TGN-SA----YARWI-EN----QG--------------------
------------------------------------FPISRVVYK----K--------D--------------------------------LVP------
RV--P-L---Q--------------------------------------------SM-----G------FH--------HH-S----------------E
EL----WYTPAGG-F---T------------------------------------------H------------CG------------------------
-----------------------------------------------S------------------NGEN--------P-N-CQD-SVP--F--------
-----------------------------------------------LT--LDARD---H-GG------------------Y-PG--L-S----------
----------------------------------------------------------------------------------------------------
----------------------------------------------------------------------------------------------------
----------------------------------------------------------------------------------------------------
----------------------------------------------------
>PC_02ZS0B
----------------------------------------------------------------------------------------------------
----------------------------------------------------------------------------------------------------
----------------------------------------------------------------------------------------------------
----------------------------------------------------------------------------------------------------
----------------------------------------------------------------------------------------------------
----------------------------------------------------------------------------------------------------
----------------------------------------------------------------------------------------------------
----------------------------------------------------------------------------------------------------
----------------------------------------------------------------------------------------------------
----------------------------------------------------------------------------------------------------
------------------------------------------------------------MRF--FES-------------F-Q-EACS-T-VFNS--VT
-EQ-----V-------------------------------------------------------------------------------------------
---------------------------NQ--Y--GY-NV-VLTGHSL----------------------G-------AALTV---LQALDF--Y----QN
-A--------------------------------------------------------------GYDSSTMSVY------------------TYG-----
--EP--------------------------------------------------R-VGD-PS----FSAYV-DS-L-------G----------------
------------------------------------LSIYRTINE----N--------DL--------------------------------VP------
HL--A-P-----------------------------------------------ESF-----G------YM--------HH-G----------------I
EY----WIGDSA------GDV------------------------------------L-E-C------------VT------------------------
-------------------------------------------------------------------DEDY---------S-CAD-STVPF---------
----------------------------------------TSI-----------SA---H-LK------------------Y-WK---------------
----------------------------------------------------------------------------------------------------
----------------------------------------------------------------------------------------------------
----------------------------------------------------------------------------------------------------
----------------------------------------------------
>PC_06GQGI
----------------------------------------------------------------------------------------------------
----------------------------------------------------------------------------------------------------
----------------------------------------------------------------------------------------------------
----------------------------------------------------------------------------------------------------
----------------------------------------------------------------------------------------------------
----------------------------------------------------------------------------------------------------
----------------------------------------------------------------------------------------------------
----------------------------------------------------------------------------------------------------
----------------------------------------------------------------------------------------------------
--------------MLN-KLVVY-----------------------------Y-----------------------------------------------
------------------------------------------------------------TGF--LDS-------------Y-N-EVQD-Q-LVAE--VK
KQL-----D-------------------------------------------------------------------------------------------
---------------------------NH--P--GY-KI-VVAGHSL----------------------G-------GATAV---LCALDL--Y----HH
-G----------------------------H-------------------------------------HNIEIY------------------TQG-----
--QP--------------------------------------------------R-VGT-PA----FAKYV-IG-T-------K----------------
------------------------------------IPYQRLVNE----R--------DI--------------------------------VP------
HL--P-P-----------------------------------------------GAF-----G------FL--------HA-G----------------E
EF----WIMKDS-------SL------------------------------------R-V-C------------PN------------------------
------------------------------------------------------------------GIETD---------D-CSN-SIVPF---------
----------------------------------------TSV-----------ID---H-LS------------------Y-LD--M-NTG--------
-----------LCL--------------------------------------------------------------------------------------
----------------------------------------------------------------------------------------------------
----------------------------------------------------------------------------------------------------
----------------------------------------------------
>PC_04NP3Y
----------------------------------------------------------------------------------------------------
----------------------------------------------------------------------------------------------------
----------------------------------------------------------------------------------------------------
----------------------------------------------------------------------------------------------------
----------------------------------------------------------------------------------------------------
----------------------------------------------------------------------------------------------------
----------------------------------------------------------------------------------------------------
----------------------------------------------------------------------------------------------------
----------------------------------------------------------------------------------------------------
----------------------------------------------------------------------------------------------------
--------------------------------------------------------------------------------------------MMRG--IN
AAQ-----K-------------------------------------------------------------------------------------------
---------------------------NH--P--GF-KL-VFAGHSL----------------------G-------GALAS---LAAADY--V----N-
H---------------------------ESG-DT-PN-V--------------------------------SLY------------------TYG-----
--EP--------------------------------------------------R-IGN-LE----WADWF-NS-LP-----------------------
----------------------------------L-AS-YRVTSQ----N--------DP--------------------------------VP------
RL--PPY-------------------------------M----------------------LG------YY--------HT-K----------------Q
EY----FIASDK------VT-------K------------------T---CTNSDI--------AGETT-DCST-K------------------------
---------------------------------------------------------------------------------------TLFE---------
---------------------------------------TGI-----------YAH---I-YGY-------------------YW---------------
----------------------------------------------------------------------------------------------------
----------------------------------------------------------------------------------------------------
----------------------------------------------------------------------------------------------------
----------------------------------------------------
>PC_01G3X2
----------------------------------------------------------------------------------------------------
----------------------------------------------------------------------------------------------------
----------------------------------------------------------------------------------------------------
----------------------------------------------------------------------------------------------------
----------------------------------------------------------------------------------------------------
----------------------------------------------------------------------------------------------------
----------------------------------------------------------------------------------------------------
----------------------------------------------------------------------------------------------------
----------------------------------------------------------------------------------------------------
----------------------------------------------------------------------------------------------------
----------------------------------------------------------------------------------------------------
----------------------------------------------------------------------------------------------------
------------------------MKK-Y--P--TY-SV-VFTGHSL----------------------G-------GALAS---LAIVDA--A----VY
------------------------------H-G-------------------------------VAKAKKMSLF------------------SYG-----
--QP--------------------------------------------------R-TGN-NV----FADWA-NG----LPF-------------------
------------------------------------KGVYRVTRM----R--------D--------------------------------PIP------
RL--P-P---K--------------------------------------------VL-----G------YK--------HF-G----------------K
EY----YIRGDNV-T---V----------------------------------------T-C------------TPTK----------------------
-----------------------------------------------E------------------GDET--------A-N-CVN-SKK-----------
-----------------------------------------------FR--PSELA---H-TT------------------G-Y---------YWAS---
-----------GCD-GLNT---------------------------------------------------------------------------------
----------------------------------------------------------------------------------------------------
----------------------------------------------------------------------------------------------------
----------------------------------------------------
>PC_04JNDW
----------------------------------------------------------------------------------------------------
----------------------------------------------------------------------------------------------------
----------------------------------------------------------------------------------------------------
----------------------------------------------------------------------------------------------------
----------------------------------------------------------------------------------------------------
----------------------------------------------------------------------------------------------------
----------------------------------------------------------------------------------------------------
----------------------------------------------------------------------------------------------------
----------------------------------------------------------------------------------------------------
----------------------------------------------------------------------------------------------------
-----------------------------------------------SVH----------KGF--VDG-------------Y-Q-SIRS-R-VRAA--I-
-QS---H---------------------------------------------------------------------------------------------
----------------------FDSP-VR--S--NY-TL-LLNGHSL----------------------G-------GSLST---LAAVDL--I----AS
-G----------------------------F-I---------------------------------PAHRLHMY------------------SLG-----
--AP--------------------------------------------------R-VGN-RD----WAKFV---------SSQV----------------
-------------------------------LIP--SQSHRITVD----E--------DV-------------------------------F-P------
HT--P-T---RQ--------------------------------------------M-----G------FA--------HQ-I----------------G
EL----YVMGADK-V-----------YV------------------------------------------------------------------------
----------------------------------------------------------------CDEFEDK---------E-CSR-SRKPFLS-------
----------------------------------------A--S----------AH---R--R------------------W-FG--V-ENFFGK-----
-------R---GC---------------NA----------------------------------------------------------------------
----------------------------------------------------------------------------------------------------
----------------------------------------------------------------------------------------------------
----------------------------------------------------
>PC_04SOJA
----------------------------------------------------------------------------------------------------
----------------------------------------------------------------------------------------------------
----------------------------------------------------------------------------------------------------
----------------------------------------------------------------------------------------------------
----------------------------------------------------------------------------------------------------
----------------------------------------------------------------------------------------------------
----------------------------------------------------------------------------------------------------
---GF-------V--A---------------------------------------------------------------YH--EQ---------------
---------------QER-------------I-----------------IV-----SFR----GT----Y--------SPRQAL-----TD-------L-
-K-M-HQ---TP----------------------------------------------------------------------------------------
----------------------------------FP-P--ALA-QKGKVH----------SGF--YLN-------------Y-E-LVRE-D-ILRE--VA
SLR-----L-------------------------------------------------------------------------------------------
---------------------------RF--P--HY-RI-LVIGHSL----------------------G-------GALAA---LMATAL--Y----E-
Q---------------------------DPE-A---I-I--------------------------------YTF------------------SYG-----
--AP--------------------------------------------------R-LGN-VG----LAKYI-DS-LP-----------------------
----------------------------------I-HL-VNMVYG----H--------DF--------------------------------AP------
HV--PTL-------------------------------G----------------------LG------YV--------HA-G----------------R
EL----WVHNGT------D---------------------------------------------------------------------------------
----------------------------------------------------------------------------------------------------
----------------------------------------------------------------------------------------------------
----------------------------------------------------------------------------------------------------
----------------------------------------------------------------------------------------------------
----------------------------------------------------------------------------------------------------
----------------------------------------------------
>PC_052CRX
----------------------------------------------------------------------------------------------------
----------------------------------------------------------------------------------------------------
----------------------------------------------------------------------------------------------------
----------------------------------------------------------------------------------------------------
----------------------------------------------------------------------------------------------------
----------------------------------------------------------------------------------------------------
----------------------------------------------------------------------------------------------------
---GF-------V--S---------------------------------------------------------------VH--HG---------------
---------------HKE-------------I-----------------VV-----AWA----GT----H--------RYRALF-----TD-------M-
-A-V-LP---------------------------------------------------------------------------------------------
--------VAYIT-GT--------------S---------------INVH----------SGF--LDS-------------V-R-GVID-R-LGRH--LE
QL--------------------------------------------------------------------------------------------------
------------------------MSD-Y--P--EY-VV-IFTGHSK----------------------G-------GAEAV---LSALDL--V----RS
--------------------------------I-------------------------------EGLHQRIRVW------------------TFG-----
--QP--------------------------------------------------R-VGD-AQ----FASFY-NQ----QLG-------------------
------------------------------------AVTYRVTSFGDP-V--------V--------------------------------AMP------
PR--F-----L--------------------------------------------FD-----Y------CH---------H-N----------------L
EI----W---------------------------------------------------------------------------------------------
----------------------------------------------------------------------------------------------------
----------------------------------------------------------------------------------------------------
----------------------------------------------------------------------------------------------------
----------------------------------------------------------------------------------------------------
----------------------------------------------------------------------------------------------------
----------------------------------------------------
>PC_044ZID
----------------------------------------------------------------------------------------------------
----------------------------------------------------------------------------------------------------
----------------------------------------------------------------------------------------------------
----------------------------------------------------------------------------------------------------
----------------------------------------------------------------------------------------------------
----------------------------------------------------------------------------------------------------
-----------------------------------ESI-------------------------------T----N--FD-------KSVH----------
---GF-------I--G---------------------------------------------------------------YY--KP---------------
---------------RNE-------------I-----------------IV-----AFR----GT--TGS--------DLKSFR-----TD-------F-
-K-F-TK---------------------------------------------------------------------------------------------
--------KLCPP-FW--------------P--------------DSEVH----------SGF--WGA-------------A-E-HASG-L-LLRY--IK
QL--------------------------------------------------------------------------------------------------
------------------------ADE-D--P--SR-RL-VFIGHSL----------------------G-------GAIAQ---LVALHF--A----FK
--------------------------------Y-------------------------------LDLLPRIEVT------------------LLG-----
--PP--------------------------------------------------R-AGN-AN----FVSHY-ND----LGI-------------------
------------------------------------PT-FRVNVG----N--------D--------------------------------YVP------
QL--P-P---A--------------------------------------------WM-----G------YR--------HV-D----------------M
EI----Y---------------------------------------------------------------------------------------------
----------------------------------------------------------------------------------------------------
----------------------------------------------------------------------------------------------------
----------------------------------------------------------------------------------------------------
----------------------------------------------------------------------------------------------------
----------------------------------------------------------------------------------------------------
----------------------------------------------------
>PC_02JP34
----------------------------------------------------------------------------------------------------
----------------------------------------------------------------------------------------------------
----------------------------------------------------------------------------------------------------
----------------------------------------------------------------------------------------------------
----------------------------------------------------------------------------------------------------
----------------------------------------------------------------------------------------------------
----------------------------------------------------------------------------------------------------
------------V--A---------------------------------------------------------------VN--HR---------------
---------------LSS-------------I-----------------II-----GMR----GT----L--------TPTNIM-----VD-------L-
-S-WVPL---DY-N--------------------------------------------------------------------------------------
---------DFPG-AP--------------N--------------GAMVH----------AGF--LVA-------------A-L-HISD-A-IRER--LL
AL--------------------------------------------------------------------------------------------------
------------------------V-NRY--P--KY-SI-DFTGHSL----------------------G-------GAVAQ---LVALNF--G----AR
-T--------------------------------------------------------------STPTSRIRVM------------------TYG-----
--SP--------------------------------------------------R-IGN-SK----FADTV-SF----AR--------------------
----------------------------------------------------------------------------------------------------
------FKGLT--------------------------------------------RV-----T------YN--------ND-P----------------V
PH----LP--------------------------------------------------------------------------------------------
----------------------------------------------------------------------------------------------------
----------------------------------------------------------------------------------------------------
----------------------------------------------------------------------------------------------------
----------------------------------------------------------------------------------------------------
----------------------------------------------------------------------------------------------------
----------------------------------------------------
>PC_057DBK
----------------------------------------------------------------------------------------------------
----------------------------------------------------------------------------------------------------
----------------------------------------------------------------------------------------------------
----------------------------------------------------------------------------------------------------
----------------------------------------------------------------------------------------------------
----------------------------------------------------------------------------------------------------
----------------------------------------------------------------------------------------------------
----------------------------------------------------------------------------------------------------
----------------------------------------------------------------------------------------------------
----------------------------------------------------------------------------------------------------
------------------------------S--------------QLKVH----------QGF--LAS-------------F-K-VTAA-Q-ILTV--VQ
NL--------------------------------------------------------------------------------------------------
------------------------HA-QY--P--HY-HL-DVVGQSL----------------------G-------GVHAT---MLATHL--G----EG
-R----------------------------Q-AG----------------------------TLLASSTRITLT------------------HYG-----
--RP--------------------------------------------------R-VGN-LA----FVHHF-RS----LN--------------------
------------------------------------LINRRVTSR----N--------D--------------------------------LVS------
RI--P-F---R--------------------------------------------HL-----G------FV--------HE-N----------------D
EY----WLDTHGK---------------------------------------------------------------------------------------
----------------------------------------------------------------------------------------------------
----------------------------------------------------------------------------------------------------
----------------------------------------------------------------------------------------------------
----------------------------------------------------------------------------------------------------
----------------------------------------------------------------------------------------------------
----------------------------------------------------
>PC_004FA6
----------------------------------------------------------------------------------------------------
----------------------------------------------------------------------------------------------------
----------------------------------------------------------------------------------------------------
----------------------------------------------------------------------------------------------------
----------------------------------------------------------------------------------------------------
----------------------------------------------------------------------------------------------------
----------------------------------------------------------------------------------------------------
----------------------------------------------------------------------------------------------------
----------------------------------------------------------------------------------------------------
----------------------------------------------------------------------------------------------------
------------------------------------------------VH----------IGF--LAG-------------Y-K-STAD-G-IKKN--IA
DLA-----A-------------------------------------------------------------------------------------------
---------------------------KY--P--DY-KI-VLTGHSL----------------------G-------GAEAT---IAAADI--V----L-
T---------------------------RQE-WV-SK-L--------------------------------QLW------------------TYG-----
--EP--------------------------------------------------R-VGT-PA----FVNWL-SQ-QP-----------------------
----------------------------------F-PI-YRVVNK----G--------DL--------------------------------VP------
QI--PTR-------------------------------S----------------------LG------FQ--------HH-S----------------Q
EV----WYSPND------GT-------K------------------F---CG---S--------NGE---------------------------------
----------------------------------------------------------------------------------------------------
----------------------------------------------------------------------------------------------------
----------------------------------------------------------------------------------------------------
----------------------------------------------------------------------------------------------------
----------------------------------------------------------------------------------------------------
----------------------------------------------------
>PC_05EGBR
----------------------------------------------------------------------------------------------------
----------------------------------------------------------------------------------------------------
----------------------------------------------------------------------------------------------------
----------------------------------------------------------------------------------------------------
----------------------------------------------------------------------------------------------------
----------------------------------------------------------------------------------------------------
----------------------------------------------------------------------------------------------------
----------------------------------------------------------------------------------------------------
----------------------------------------------------------------------------------MP-----TS-------K-
-W-F-I-------LIQ------------------------------------------------------------------------------------
--------SCFP--V--------------------------Y--NSIQVH----------DGF--ADS-------------H-A-RVAP-D-ILSA--VQ
TT--------------------------------------------------------------------------------------------------
------------------------LS-AH--P--DA-SV-TMIGHSL----------------------G-------AAQAL---LDSIFL--P----LH
-L----------------------------H-S----------------------------------GTKYKFV------------------GYG-----
--LP--------------------------------------------------R-VGN-QA----FADYV-DS-HVTD---------------------
--------------------------------------LTHVTNR----K--------D--------------------------------PIP------
II--P-G---R--------------------------------------------FL-----G------FQ--------HP-Q----------------G
EI----HIQESGE-W------------------------------------------K-A-C------------PD------------------------
-------------------------------------------------------------------GH----YP-FLA-A-CVL---------------
----------------------------------------------------------------------------------------------------
----------------------------------------------------------------------------------------------------
----------------------------------------------------------------------------------------------------
----------------------------------------------------------------------------------------------------
----------------------------------------------------
>PC_05LE3G
----------------------------------------------------------------------------------------------------
----------------------------------------------------------------------------------------------------
----------------------------------------------------------------------------------------------------
----------------------------------------------------------------------------------------------------
----------------------------------------------------------------------------------------------------
----------------------------------------------------------------------------------------------------
----------------------------------------------------------------------------------------------------
----------------------------------------------------------------------------------------------------
----------------------------------------------------------------------------------------------------
----------------------------------------------------------------------------------------------------
--------MLFPG-I--------------------------TN-LGIRVY----------NGF--LSA-------------Q-K-RTAL-D-ILAA--TQ
KT--------------------------------------------------------------------------------------------------
------------------------LT-DY--S--GV-SV-ALVGHSL----------------------G-------GTIAL---LDALYL--P----LH
-L----------------------------P-S----------------------------------RPKFKFV------------------GYG-----
--LP--------------------------------------------------R-VGN-NK----FAAYM-DA-NFSD---------------------
--------------------------------------LTHINNQ----E--------D--------------------------------LVP------
IL--L-G---R--------------------------------------------FL-----G------YH--------HL-H----------------G
EV----RITNDNT-N------------------------------------------S-L-C------------T-------------------------
------------------------------------------------------------------------------------V-GDVTSI--------
-----------------------------------------------LV--GQISQ---H-HGP-----------------Y-NG--I-TTGT---C---
---------------SQ-----------------------------------------------------------------------------------
----------------------------------------------------------------------------------------------------
----------------------------------------------------------------------------------------------------
----------------------------------------------------
>PC_05MYXO
----------------------------------------------------------------------------------------------------
----------------------------------------------------------------------------------------------------
----------------------------------------------------------------------------------------------------
----------------------------------------------------------------------------------------------------
----------------------------------------------------------------------------------------------------
----------------------------------------------------------------------------------------------------
----------------------------------------------------------------------------------------------------
----------------------------------------------------------------------------------------------------
----------------------------------------------------------------------------------MF-----TD-------P-
-N-M-LL---IP-LDS--VGPPM-----------------------------------------------------------------------------
----------------------------------------KGS-GDARVH----------AGF--GVA-------------F-G-SVSD-L-VLNT--M-
-VE---QLRQY-----------------------------------------------------------------------------------------
------------------------P------S--Y--SV-VLTGHSM----------------------G-------GALAA---IGGTLL--K----VN
-A----------------------------T------------------------------------ETAIRVF------------------TFV-----
--QP--------------------------------------------------R-TGN-TN----FVDLL---------DELI--GSDN----------
--------------------------------------IFRAVHT----W--------DG-------------------------------V-P------
TI--K-P-------------------------------------------------L-----G------YR--------HQ-R----------------A
LP----AVRMIQV-L-----------T------------------------------R-S-E------------VL-L----------------------
-----------------------------------------------------------------------------------ST-GTSKNLL------A
VRTCVNAP-VRRIQD---VARPS--------------LLQASIS----------HT---T-CT------------------S-DK--T-PLSARE-----
----------------------------------------------------------------------------------------------------
----------------------------------------------------------------------------------------------------
----------------------------------------------------------------------------------------------------
----------------------------------------------------
>PC_05WSP2
----------------------------------------------------------------------------------------------------
----------------------------------------------------------------------------------------------------
----------------------------------------------------------------------------------------------------
----------------------------------------------------------------------------------------------------
----------------------------------------------------------------------------------------------------
----------------------------------------------------------------------------------------------------
----------------------------------------------------------------------------------------------------
----------------------------------------------------------------------------------------------------
----------------------------------------------------------------------------------------------------
----------------------------------------------------------------------------------------------------
----------------------------------CS-----LT-SGCGVH----------SGF--QNA-------------W-N-EISA-A-ATAA--VA
KAR-----K-------------------------------------------------------------------------------------------
---------------------------AN--P--SF-KV-VSVGHSL----------------------G-------GAVAT---LAGANL--R----V-
G-----------------------------G-T---P-L--------------------------------DIY------------------TYG-----
--SP--------------------------------------------------R-VGN-TQ----LAAFV-SN-QA-----------------------
----------------------------------G-GE-FRVTNA----K--------DP--------------------------------VP------
RL--PPL-------------------------------I----------------------FG------YR--------HT-S----------------P
EY----WLSGSG------GD-------K------------------I---DYTINDVK-V-C-EGAANL-QCNG-G------------------------
---------------------------------------------------------------------------------------T--L---------
---------------------------------------GLD----------------------------------------------------------
----------------------------------------------------------------------------------------------------
----------------------------------------------------------------------------------------------------
----------------------------------------------------------------------------------------------------
----------------------------------------------------
>PC_01SI12
----------------------------------------------------------------------------------------------------
----------------------------------------------------------------------------------------------------
----------------------------------------------------------------------------------------------------
----------------------------------------------------------------------------------------------------
----------------------------------------------------------------------------------------------------
----------------------------------------------------------------------------------------------------
----------------------------------------------------------------------------------------------------
----------------------------------------------------------------------------------------------------
----------------------------------------------------------------------------------------------------
----------------------------------------------------------------------------------------------------
-------------------------------------D---IC-SGCTAH----------WGF--WTS-------------W-V-DARG-P-VLHA--VR
TAV-----A-------------------------------------------------------------------------------------------
---------------------------KN--P--GF-RI-AFTGHSL----------------------G-------GAIAS---LAAAEL--R----D-
N-----------------------------G-Y---N-I--------------------------------DLY------------------TFG-----
--AP--------------------------------------------------R-FGD-ET----LSTYI-TN-Q------------------------
------------------------------A--GG--N-YRITHY----N--------DP--------------------------------VP------
RV--PPML-----------------------------------------------------VG------YA--------HL-S----------------P
EY----YVSTPA------LT-------P-----------------------VTTADIR-V-C-AGIRNS-DCNG-A------------------------
---------------------------------------------------------------------------------------WI-----------
---------------------------------------IVN-----------ILA---H-IQY-------------------FD--L--M---------
----------GICF-PLLD----V----------------------------------------------------------------------------
----------------------------------------------------------------------------------------------------
----------------------------------------------------------------------------------------------------
----------------------------------------------------
>PC_03P8VF
----------------------------------------------------------------------------------------------------
----------------------------------------------------------------------------------------------------
----------------------------------------------------------------------------------------------------
----------------------------------------------------------------------------------------------------
----------------------------------------------------------------------------------------------------
----------------------------------------------------------------------------------------------------
----------------------------------------------------------------------------------------------------
----------------------------------------------------------------------------------------------------
----------------------------------------------------------------------------------------------------
----------------------------------------------------------------------------------------------------
---------------------------------------------------------------------------------------------MPA--VS
TAL-----L-------------------------------------------------------------------------------------------
---------------------------EH--P--DY-RI-VVTGHSL----------------------G-------AAVGT---LAAVDL--R----S-
W---------------------------K-D-S---V-V--------------------------------DLY------------------TYG-----
--SP--------------------------------------------------R-VGN-QA----FADFV-TS-QAPA---------------------
-----------------------------Q----G-SN-FRMTHE----N--------DP--------------------------------VP------
QL--PPT-------------------------------L----------------------VG------YQ--------HT-S----------------P
EY----WLSGGD------AL-------K------------------D---DYSSQDVV-V-C-YGVGNE-ACNA--------------------------
---------------------------------------------------------------------------------------GT-G---------
---------------------------------------LVP---------INGEA---H-DHY-------------------LG--L--I---------
----------AACQ-GQ-S----S----F-----------------------------------------------------------------------
----------------------------------------------------------------------------------------------------
----------------------------------------------------------------------------------------------------
----------------------------------------------------
>PC_05ZKK6
----------------------------------------------------------------------------------------------------
----------------------------------------------------------------------------------------------------
----------------------------------------------------------------------------------------------------
----------------------------------------------------------------------------------------------------
----------------------------------------------------------------------------------------------------
----------------------------------------------------------------------------------------------------
----------------------------------------------------------------------------------------------------
----------------------------------------------------------------------------------------------------
----------------------------------------------------------M----ST----L--------HVTDSL-----TA-------R-
-R-F-FP---DY-VGYW-PTQNA------------------------------------------------------V---VVTH-------------QG
IDPYK---LLDGF-QI-----------------LNSTLFPGVP-SDVFVH----------GGF--ADE-------------H-A-KTAT-T-ILDT--V-
-KV---LLSLS-----------------------------------------------------------------------------------------
------------------------N------A--S--AF-IPIGHSL----------------------G-------AALAE---LDTMFF--G----LN
-L----------------------------P----------------------------------NVY--VKSV------------------TYG-----
--TP--------------------------------------------------R-VGN-DK----WAGLF---------DARVPDFIRISNKKDP----
--------------GPVSTQPYEFFGFRHPHGK-------------------------------------------------------------------
----------------------------------------------------------------------------------------------------
-I----HLAGPAE-A------------------------------------------Y-S-C------------PG-D----------------------
----------------------------------------------------------D----DA---ADF---------R-CTI-LQVQTPS------V
ERDS------------------------------------------------------------------------------------------------
----------------------------------------------------------------------------------------------------
----------------------------------------------------------------------------------------------------
----------------------------------------------------------------------------------------------------
----------------------------------------------------
>PC_060RF7
----------------------------------------------------------------------------------------------------
----------------------------------------------------------------------------------------------------
----------------------------------------------------------------------------------------------------
----------------------------------------------------------------------------------------------------
----------------------------------------------------------------------------------------------------
----------------------------------------------------------------------------------------------------
----------------------------------------------------------------------------------------------------
----------------------------------------------------------------------------------------------------
----------------------------------------------------------------------------------------------------
----------------------------------------------------------------------------------------------------
----------------------------------------MLL-IPIQVH----------GGY--VTA-------------W-N-SASS-D-IIAA--IK
TQM-----A-------------------------------------------------------------------------------------------
---------------------------SH--S--GY-TL-TVTGHSL----------------------G-------GALAS---LASPSL--V------
-----------------------------------------------------------------GVGMTITTY------------------TFG-----
--QP--------------------------------------------------R-TGN-PA----YANMV-DQ-VL-----------------------
---------------------------------PF-GKMFRVTHA----N--------DG--------------------------------VP------
QT--ITV-----------------------------------------------------------------ADG-YR-HH-S----------------T
EF----WENDPAG-A---N------TTV------------------------Q--CY-------------------------------------------
----------------------------------------------------------------------------------------------------
----------------------------------------------------------------------------------------------------
----------------------------------------------------------------------------------------------------
----------------------------------------------------------------------------------------------------
----------------------------------------------------------------------------------------------------
----------------------------------------------------
>PC_067AU0
----------------------------------------------------------------------------------------------------
----------------------------------------------------------------------------------------------------
----------------------------------------------------------------------------------------------------
----------------------------------------------------------------------------------------------------
----------------------------------------------------------------------------------------------------
----------------------------------------------------------------------------------------------------
----------------------------------------------------------------------------------------------------
----Y-------I--A---------------------------------------------------------------KDPE-----------------
---------------KQA-------------I-----------------IV-----AFR----GT----VPG------SIRNYI-----TD-------I-
-I---IT---RD--------------------------------------------------------------------SWE-----------------
---------------------------------------SA---PGTLIH----------RGF--LDA-------------W-K-EIQP-Q-VTDD--L-
-IK---LIR-------------------------------------------------------------------------------------------
---------------------------EN--P--TF-QV-GFTGHSL----------------------G-------GALAT---LSALDAIHK------
-APE----------------------------L-------------------------------SK-NENLFLT------------------TFG-----
--QP--------------------------------------------------R-VGD-EK----FAKFV-DE-NI-----------------------
-------------------------------------RAIRTIVR----G--------DP--------------------------------VP------
------PMG------------------------------------------------VN--------------------GV-D----------------G
AK----RVNATKE-V---N-----------------------------------ATKEVD-G------------TK------------------------
--------------------------------------------------------------------EVI---------G-TKG-VN------------
------------GV------------------------D------------RAKGY---R----------------------------------------
----------------------------------------------------------------------------------------------------
----------------------------------------------------------------------------------------------------
----------------------------------------------------------------------------------------------------
----------------------------------------------------
>PC_06LZOW
----------------------------------------------------------------------------------------------------
----------------------------------------------------------------------------------------------------
----------------------------------------------------------------------------------------------------
----------------------------------------------------------------------------------------------------
----------------------------------------------------------------------------------------------------
----------------------------------------------------------------------------------------------------
----------------------------------------------------------------------------------------------------
----------------------------------------------------------------------------------------------------
-------------------------------------------------------------------MTP--------DSLSLL-----VD-------G-
-N-V-RK---SS-LDP------------------------------------------------------------------------------------
--------TLFPG-V--------------------------P--LSVLVH----------SGF--ARA-------------H-A-RSAS-S-VLSE--VK
KL--------------------------------------------------------------------------------------------------
------------------------MN-VT--R--TR-SV-TTVGHSL----------------------G-------GALAA---LDALFL--A----LN
-L----------------------------P-S----------------------------------GSEVRGV------------------TYG-----
--TP--------------------------------------------------R-VGN-AA----FAELL-DF-NVPD---------------------
--------------------------------------FFRINHR----K--------D--------------------------------PIP------
IV--P-A---Q--------------------------------------------YL-----G------FR--------HP-S----------------G
EI----HIDRKKN-A------------------------------------------V-F-C------------PG------------------------
-------------------------------------------------------------------VLPLDCSW-ELV-A-YMH-YSFQKV--------
-----------------------------------------------PI--IPLT-------------------------------------L---N---
---------------ARTRW--------------------------------------------------------------------------------
----------------------------------------------------------------------------------------------------
----------------------------------------------------------------------------------------------------
----------------------------------------------------
>PC_06SZLF
----------------------------------------------------------------------------------------------------
----------------------------------------------------------------------------------------------------
----------------------------------------------------------------------------------------------------
----------------------------------------------------------------------------------------------------
----------------------------------------------------------------------------------------------------
------------------------------------------------------MGS--NSTGD------------------------------------
---------------------------------------------------------------------T--------L-------EDAQ----------
---LL-------LIQF---------------------------------------------------------------PN--PT---------------
---------------AND-------------L-----------------IS-----LVN----RT----S------------TI-----SE---------
-S-DSKQ---MF-K--------------------------------------------------------------------------------------
---------AFTG-SQ--------------Q--------------GAMVH----------RGF--YGE-------------W-L-AVKP-M-VLPA--LK
AM--------------------------------------------------------------------------------------------------
------------------------T-QRY--P--DY-DI-SFVGHSL----------------------G-------GAMAV---VGAADA--V----VD
-G--------------------------------------------------------------LAPATRVRII------------------TFG-----
--QP--------------------------------------------------R-VGN-SA----FRDFV-NG----MKF-------------------
------------------------------------KEISRIVQS----G--------D--------------------------------IIP------
H------LGLA--------------------------------------------SW-----G------FS--------HI-S----------------K
EY----FVEKGG--S---M--------------------------------------R-T-C------------NDSDMATMG-RIRTV-----------
----------------------------------------------------------------------------------------------------
----------------------------------------------------------------------------------------------------
----------------------------------------------------------------------------------------------------
----------------------------------------------------------------------------------------------------
----------------------------------------------------------------------------------------------------
----------------------------------------------------
>PC_07BMD9
----------------------------------------------------------------------------------------------------
----------------------------------------------------------------------------------------------------
----------------------------------------------------------------------------------------------------
----------------------------------------------------------------------------------------------------
----------------------------------------------------------------------------------------------------
----------------------------------------------------------------------------------------------------
----------------------------------------------------------------------------------------------------
----------------------------------------------------------------------------------------------------
----------------------------------------------------------------------------------------------------
----------------------------------------------------------------------------------------------------
------------------------------------------------------------MGF--QTA-------------W-S-ATYV-E-VKAQ--VQ
AQ--------------------------------------------------------------------------------------------------
------------------------LAAHP--D--AV-RV-FVTGHSL----------------------G-------ATIAV---LDGIAL--R----NV
-V----------------------------P-T----------------------------------SVQVEVS------------------VTG-----
--QP--------------------------------------------------R-VGN-PV----FAALL-DQ-LVATP--------------------
--------------------------------SEN-FVYHRITNH----A--------D--------------------------------VFP------
HL--F-P---M--------------------------------------------IT-----G------YQ--------HS-T----------------N
EI----WIPTAGS-T---PAT----------------------------------DAL-L-C------------PG------------------------
-------------------------------------------------------------------REN--------K-N-CAN-SQVR-N--------
-----------------------------------------------LN--MFDHP--------------------------------------------
----------------------------------------------------------------------------------------------------
----------------------------------------------------------------------------------------------------
----------------------------------------------------------------------------------------------------
----------------------------------------------------
>PC_07RT3A
----------------------------------------------------------------------------------------------------
-----------------------------------------------------------------------------------------------MSSDL
-D-----S-----V-II---V--------EC------------------------QA--TPSF-------------------------------------
-----VP-----V--VS-----------------------------------------------------------------------------------
-----------------------------------------------------------------------------SNNSD------------------
-----------SVH-----------F-----PC-------------LTRGS--VLME-------------------------------------------
----------------------------------------------------------------------------------------------------
----------------------------------------------------------------------------------------------------
-----------------------------------------------------------------------I--------LVLI-----AD-------E-
-D-F-FP---TE-LGST-LFYGI-----------------------------------------------------------------------------
-------------------------------------TMRKPT-AVQSAK----------PDY--SA---------------------------------
----------------------------------------------------------------------------------------------------
-----------------------NIV-TI--V------------DYL----------------------D-------KY--I---LLSLSF--T----DH
----------------------------------------------------------------FPADAQFKTF------------------GFG-----
--PP--------------------------------------------------R-PSQ-TH----SSIWA---------DG------------------
----------------------------------T-FLIAHVANE----E--------EK--------------------------------EP------
IS--T-------------------------L--------LGG------------CFLG-----------FA--------QQ-A----------------R
II----SE---TL-L------------NGV---------------------------L-A-S------------AR------------------------
----------------------------------------------------------------------------------------------------
----------------------------------------------------------------------------------------------------
----------------------------------------------------------------------------------------------------
----------------------------------------------------------------------------------------------------
----------------------------------------------------------------------------------------------------
----------------------------------------------------
>PC_07RT5Z
----------------------------------------------------------------------------------------------------
----------------------------------------------------------------------------------------------------
----------------------------------------------------------------------------------------------------
----------------------------------------------------------------------------------------------------
----------------------------------------------------------------------------------------------------
-------------------------------------------------------------MPV----------ASG-----------------------
--------------------------------------------------------G------N-------------SN-------SVQF----------
---WF-------V--G---------------------------------------------------------------YDPT-----------------
--------------LDT--------------V-----------------IV-----SHQ----GT----VPT---------KILPLV--TD-------G-
-D-F-FL---TN-LDST-----------------------------------------------------------------------------------
---------LSSG-IS------SD----------------------IQAH----------SGF--KDV-------------R-A-DIAT-D-VLAA--LQ
SAM-----S-------------------------------------------------------------------------------------------
---------------------------NY----SAN-SV-TLVGHSL----------------------G-------AAITL---LDSVYL--P----LH
L-P---------------------------------------------------------------AGTQFKII------------------GYG-----
--LP--------------------------------------------------R-VGN-QV----FMNYV-DA-NL-----------------------
-------------------------------------QLSHVTNE----K--------DP--------------------------------IP------
TL--LGI--------------------------------------------------------------F---LG-FV-RL-A----------------G
KD----HIENST-------------------------------------------QWD-A-C------------PG-SAR--------------------
----------------------------------------------------------------------------------------------------
----------------------------------------------------------------------------------------------------
----------------------------------------------------------------------------------------------------
----------------------------------------------------------------------------------------------------
----------------------------------------------------------------------------------------------------
----------------------------------------------------
>PC_04ABZV
----------------------------------------------------------------------------------------------------
----------------------------------------------------------------------------------------------------
----------------------------------------------------------------------------------------------------
----------------------------------------------------------------------------------------------------
----------------------------------------------------------L----AS---ASY------CPTN-------------------
--------L--IKN-----------W-----TCG-------------QHCD--AL--PS-MIIY----------DAG-----------------------
--------------------------------------------------------G------N-------------NQ-------DVPY----------
---WC-------V--G---------------------------------------------------------------YLPL-----------------
--------------LES--------------A-----------------VV-----AHQ----GT----SPS---------ELESVL--FN-------A-
-N-Y-FL---DN-LDPK-----------------------------------------------------------------------------------
---------YFPR-IN------PP----------------------VQVH----------QGF--AAC-------------H-G-KTAD-R-VNLA--VK
KIL-----R-------------------------------------------------------------------------------------------
---------------------------DH----QIN-EV-VTIGHSL----------------------G-------GALAV---LDAMSL--Q----QF
L-P---------------------------------------------------------------SATRFKIV------------------IFR-----
--QP--------------------------------------------------R-VGN-QE----FADHF-DA-REC----------------------
---------------------------------SF-PKISRLTHK----D--------DV--------------------------------VP------
IL--PGR--------------------------------------------------------------F---LG-FH-HT-G----------------G
EN----HIDPEG-------------------------------------------QWW-R-C------------IG-NIML-------------------
--------------------------------------------------------------------CSC------------LR-QRS-----------
----------------------------------------------------------------------------------------------------
----------------------------------------------------------------------------------------------------
----------------------------------------------------------------------------------------------------
----------------------------------------------------------------------------------------------------
----------------------------------------------------
>PC_01YBZ0
----------------------------------------------------------------------------------------------------
----------------------------------------------------------------------------------------------------
----------------------------------------------------------------------------------------------------
----------------------------------------------------------------------------------------------------
----------------------------------------------------------------------------------------------------
----------------------------------------------------------------------------------------------------
----------------------------------------------------------------------------------------------------
----------------------------------------------------------------------------------------------------
----------------------------------------------------------------------------------------------------
------M---VA-AN-------------------------------------------------------------------------------------
-------D------------------------LFP----QCA---DCSIH----------NGF--MRA-------------F-S-SVRA-D-LEQT--LK
AEL-----A-------------------------------------------------------------------------------------------
------------------------KP-GQ--E--SF-RV-VITGHSL----------------------G-------GAVAT---VAAPYL--R----T-
-Q----------------------------G-I------------------------------------ACDLY------------------TYG-----
--SP--------------------------------------------------R-VGN-QE----FANLI-TN-DS-----------------------
------------------------------------NFSARITNG----N--------DF--------------------------------VA------
SV--P-FG-----------------------------SLFQ---------------L--G--F------YA--------HT-Y----------------P
EY----WYKDGLL-G---TAR-GYE---------------------------T--TAT-K-C------------AS-R----------------------
----------------------------------------------------------------------E---------Q-CGG-PTC-----------
------GRARNFWE------FPV-----------ARYTC--SI-----------SD---H-TNY-----------------------V-DP-K-------
---------LLLC---------------KD-----------------------VRKGKSSKP----------------------------------S-IT
AEE-------------------------------FQQF---LE--TQ---E-K---------EEEEEEEKQEQ---------------------------
----------------------------------------------------------------------------------------------------
----------------------------------------------------
>PC_02LBRR
----------------------------------------------------------------------------------------------------
----------------------------------------------------------------------------------------------------
----------------------------------------------------------------------------------------------------
----------------------------------------------------------------------------------------------------
----------------------------------------------------------------------------------------------------
----------------------------------------------------------------------------------------------------
----------------------------------------------------------------------------------------------------
----------------------------------------------------------------------------------------------------
----------------------------------------------------------------------------------------------------
----------------------------------------------------------------------------------------------------
-----------------------------------------------MVF----------AGW--QNA-------------W-S-KGWN-D-VSAA--LA
ETI-----K-------------------------------------------------------------------------------------------
---------------------------QF----PND-QI-IVTGHSQ----------------------G-------AAISL---LTALAI--Q----NQ
FGN-------------------------------------------------------------------------------------------------
------------------------------------------------------------------FADAF-DA-IF-----------------------
----------------------------------P-GKYTGVVNG----D--------DW--------------------------------VP------
SL--PSQ--------------------------------------------------------------P----I-FR-HP-S----------------G
MV----WINPANS-----------------------------------------TSWK-Y-Y------------PG-QENP-------------------
--------------------------------------------------------------------D-------------GPD-SR---VV-------
-------------Q------MFYP-----------------GTL------QFNWGT---I-REF-----------------T-CI--A-LWAR-RK----
----------DLAL-LRLED--FN--MCFI-------------------VTAN-T-T----------------LS---------------------GFIR
SV--------------------------------------------------------------------------------------------------
----------------------------------------------------------------------------------------------------
----------------------------------------------------
>PC_02M3IE
----------------------------------------------------------------------------------------------------
-------------------------------------------------------------------------------MLT--------------PILL
-S-----L-----L-AAA-------------------------------------------------------------------------AASPTP---
AAIN-VA-DRQQQ--IDYMT-SILKVQADPAWSTM----SDSNL-------------ANAFQQ------LLLSKS-D---------------AVAG---N
L--KTT------LT-------------RRVAQST-DEV-S--QEMH--D-DL-DLHAYY----MS---AAY------CL---------------------
-------APV-VKD-----------W-----SC-------------GSRCG--G-PT--SGTQ----------V----WK--------------------
----------Y--------------------------FD------------------ED---------------F--LT-------QNVV----------
---GY-------V--A---------------------------------------------------------------TN--NN---------------
---------------MNA-------------I-----------------IV-----AYR----GT----LSP--------QNAL-----VD-------I-
-D-L----------------------------------------------------------------------------LYQSQ-------PNS-T---
----------FSS-SQ----SP--------------------P-ANAFVH----------SGF--QNA-------------Y-A-ASAN-D-VIGT--L-
-KN---LL--------------------------------------------------------------------------------------------
-----------------------SQS-QF--S--NY-EI-HVVGHSM----------------------G-------GAIAS---VATLDI--I----SK
-F----------------------------P------------------------------------NSVVKTY------------------TYG-----
--QP--------------------------------------------------R---------------------------------------------
----------------------------------------------------------------------------------------------------
----------------------------------------------------------------------------------------------------
----------------------------------------------------------------------------------------------------
----------------------------------------------------------------------------------------------------
----------------------------------------------------------------------------------------------------
----------------------------------------------------------------------------------------------------
----------------------------------------------------------------------------------------------------
----------------------------------------------------------------------------------------------------
----------------------------------------------------
>PC_013OKC
----------------------------------------------------------------------------------------------------
----------------------------------------------------------------------------------------MHIP--NA----
---------------LLST---------------------------------SFA-A-------------------------------------------
----------------------------------------------------------------------------------------------------
-------LV-------------AAGVAGG--KTD-RTV-S--PAL---FTEL-EEAARL----AD---IAY------CVGV------------------S
--------GI-WKP--------------F--GCL-------------SRCG--DFP--------------------------------------------
--------DFEL----------VD---------------------------------------------T----W--NTGP--L-LSDSC----------
---GY-------I--A---------------------------------------------------------------LD--HPKK-------------
------------------------------RI-----------------VV-----AFR----GT----Y--------SIASAL-----AD-------L-
-A-T-TPQVYVP-YPEDPPATS----------------KPK--------------RR-GWR-------------------GWIPWFGGRGTTQQD-VLSA
LAGSGSGSGSADGDI---S--------HNKPASGGGRTDKPTC-KNCTVH----------LGF--LTA-------------W-T-HTRP-S-LLPH--LA
RLA-----TV------------------------------------------------------------------------------------------
----------------------------V--P--DY----------------------------------------------------------------
----------------------------------------------------------------------------------------------------
----------------------------------------------------------------------------------------------------
----------------------------------------------------------------------------------------------------
----------------------------------------------------------------------------------------------------
----------------------------------------------------------------------------------------------------
----------------------------------------------------------------------------------------------------
----------------------------------------------------------------------------------------------------
----------------------------------------------------------------------------------------------------
----------------------------------------------------------------------------------------------------
----------------------------------------------------------------------------------------------------
----------------------------------------------------
>PC_031SDV
----------------------------------------------------------------------------------------------------
---------------------------------------------------------------------------------MRIP----TA----LLLL-
TAA-------------T-----------------------------------------------------------------------------------
----------------------------------------------------------------------------------------------------
-----------------------SAAVAAGGKSD-RTV-S--PTL---FAEL-EEAARL----AD---IAY------CVGIS------------------
--------GI-WKP--------------F--GCL-------------SRCA--DFP--------------------------------------------
--------DFEL----------VD---------------------------------------------T----W--NTGP--L-QSDSC----------
---GY-------I--A---------------------------------------------------------------LD--HAKKR------------
-------------------------------I-----------------IV-----AFR----GT----F--------SLASAL-----AD-------L-
-A-T-TPQVYVP-YPEPPPASA------------------------------PPRRR-GWF-------------------DWIPWPGGRGQQGIL-----
----------------------------AAAVGDGEGDERPVC-TNCTVH----------AGF--LAA-------------W-T-HTRP-F-LLPH--LS
RLA-----RV------------------------------------------------------------------------------------------
----------------------------V--P--EY-EI-HLVGHSL----------------------G-------GALAA---LAGLEL--R----A-
Q-----------------------------G-V------------------------------------EVVVT------------------TFG-----
--EP--------------------------------------------------R-IGN-V---------------------------------------
----------------------------------------------------------------------------------------------------
----------------------------------------------------------------------------------------------------
----------------------------------------------------------------------------------------------------
----------------------------------------------------------------------------------------------------
----------------------------------------------------------------------------------------------------
----------------------------------------------------------------------------------------------------
----------------------------------------------------------------------------------------------------
----------------------------------------------------------------------------------------------------
----------------------------------------------------
>PC_05369Z
----------------------------------------------------------------------------------------------------
---------------------------------------------------------------------------------MRIP----TA----LLLL-
TAA-------------T-----------------------------------------------------------------------------------
----------------------------------------------------------------------------------------------------
-----------------------SAAVAAGGKSD-RTV-S--PTL---FAEL-EEAARL----AD---IAY------CVGIS------------------
--------GI-WKP--------------F--GCL-------------SRCA--DFP--------------------------------------------
--------DFEL----------VD---------------------------------------------T----W--NTGP--L-QSDSC----------
---GY-------I--A---------------------------------------------------------------LD--HAKKR------------
-------------------------------I-----------------IV-----AFR----GT----F--------SLASAL-----AD-------L-
-A-T-TPQVYVP-YPEPPPASA------------------------------PPRRR-GWF-------------------DWIPWPGGRGQQGIL-----
----------------------------AAAVGDGEGDERPVC-TNCTVH----------AGF--LAA-------------W-T-HTRP-F-LLPH--LS
RLA-----RV------------------------------------------------------------------------------------------
----------------------------V--P--EY-EI-HLVGHSL----------------------G-------GALAA---LAGLEL--R----A-
Q-----------------------------G-V------------------------------------EVVVT------------------TFG-----
--EP--------------------------------------------------R-IGN-VG--------------------------------------
----------------------------------------------------------------------------------------------------
----------------------------------------------------------------------------------------------------
----------------------------------------------------------------------------------------------------
----------------------------------------------------------------------------------------------------
----------------------------------------------------------------------------------------------------
----------------------------------------------------------------------------------------------------
----------------------------------------------------------------------------------------------------
----------------------------------------------------------------------------------------------------
----------------------------------------------------
>PC_0228G5
----------------------------------------------------------------------------------------------------
----MD--------------------------------ISTQAT---SLTPPLQ------A------------TNSDQVQP----E---------SE---
----------------------------------------------------------------------------------------------------
-------------------------------------------L--D-AE--N---LAP-----------------------------------------
---------------------------IKTPDGV-PSI-S--PEK---YEEL-VRYFKY----AS---SSY-TL--ICPR--------------------
------------------------------------------------PC----------GNTLVT----S-----------------F--S--------
-----------------------------------NVATD------------------------------------------------IL----------
---GF-------I--V---------------------------------------------------------------RD--SA---------------
---------------RKE-------------I-----------------IV-----ATR----GS----ASI------A--DV-----ILD-------A-
-Q-V-VQ---VP-LVAP----GV---------------------------------------------K-------V----LS-----------E-V---
-----------------------------------------------RVH----------AGF--LAA-------------W-D-SVAL-Q-VLTV--LL
A---------------------------------------------------------------------------------------------------
----------------------QHK--IY--P--DY-SF-VTTGHSL----------------------G-------GAVAL---LAALSL--K----GT
-FPS--RY----------------------------------------------------------VAP----F------------------AVI-----
--LE--------------------------------------------------L-RGH-----------------------------------------
----------------------------------------------------------------------------------------------------
----------------------------------------------------------------------------------------------------
----------------------------------------------------------------------------------------------------
----------------------------------------------------------------------------------------------------
----------------------------------------------------------------------------------------------------
----------------------------------------------------------------------------------------------------
----------------------------------------------------------------------------------------------------
----------------------------------------------------------------------------------------------------
----------------------------------------------------
>PC_024XOX
----------------------------------------------------------------------------------------------------
-------------------------------------------------------------------------------------MR--------FL--T
-T----------VV-FLAIGG----QL---E-F-------------------------------------------------------------------
----------------------------------------------------------------------------------------------------
---------CM--------------GMQETFSEI-SGI-S--LSTY--A-EL-TLFTKY----SS---AAY------QP---------------------
-------------------------------IC-------------PRPLG--NT------LVAS-----------------------------------
------------------------------------FKN------------------IL----------T-----------------GTQ----------
---GF-------V--G---------------------------------------------------------------RD--DH---------------
---------------RKE-------------I-----------------VV-----AFR----GS----Q--------DLEDFL-----LD-------G-
-N-L-VL---VP-FAS--PGILL------------------------------------------------------NSSEPVDA-------------HA
------G-FLSGY-NS-----------------VAQTVLSEVK-SQLNKH----------KGY--SII-------------L-T-DARK-V-DVAL--A-
-VQ---QL--------------------------------------------------------------------------------------------
--------------------------------------------IKL----------------------GKQ----------------------------
--------------------------------------------------------------------RGVSGD------------------AQD-----
--SS--------------------------------------------------M-VEG-EE----LGNLA---------EKED--EDEV----------
--------------------------------------ED------------------------------------------------------------
----------------------------------------------------------------------------------------------------
----------------------------------------------------------------------------------------------------
----------------------------------------------------------------------------------------------------
----------------------------------------------------------------------------------------------------
----------------------------------------------------------------------------------------------------
----------------------------------------------------------------------------------------------------
----------------------------------------------------------------------------------------------------
----------------------------------------------------
>PC_02EHQG
----------------------------------------------------------------------------------------------------
----------------------------------------------------------------------------------------------------
----------------M--------ASLW-S-P--L--------IHL----------P---------------------------------SL-------
----------------------------------------------------------------------------------------------------
----------W--------------N-HR-NSHL-NVV-S--EKIV--E-DL-KLHARY----AA---AAY------CPT--------------------
-------ERV--MS-----------W-----SC-------------GDRCE--SG------LNVTS----------------------------------
------------Y-----------------------FVS------------------PS----------S-----------------QVA----------
---GF-------M--G---------------------------------------------------------------YN--PD---------------
---------------KRK-------------M-----------------VV-----SFR----GS----S--------NIQNWI-----HD-------V-
-Q-F-LP---ID-FEY--PH--Q------------------------------------------------------A----------------------
---------------------------------------SDYP-LGIKVH----------GGF--FRA-------------Y-E-SLRA-Q-VRDA--I-
-EL---LGSIL-----------------------------------------------------------------------------------------
------------------------AD-EF--P--EY-EL-IVTGHSL----------------------G-------AAIAV---FAAMDL--S----QN
-Y----------------------------S-G---DKAA----ES--F--------------A-INPKKMFVH------------------TYG-----
--GP--------------------------------------------------R-IGN-SG----FARPG---------L-------------------
----------------------------------------------------------------------------------------------------
----------------------------------------------------------------------------------------------------
----------------------------------------------------------------------------------------------------
----------------------------------------------------------------------------------------------------
----------------------------------------------------------------------------------------------------
----------------------------------------------------------------------------------------------------
----------------------------------------------------------------------------------------------------
----------------------------------------------------------------------------------------------------
----------------------------------------------------
>PC_0483MJ
----------------------------------------------------------------------------------------------------
-------------------------------------------------------------------------------------MK--------FL--S
-I----------LL-SLFGLA----TA--GG-D------------LV--K-------R------------------------------------------
----------------------------------------------------------------------------------------------------
---------QP--------------KVPV----------T--NEQW--Q-SL-VDYAGY----PG---ISG-----------------------------
-------ILA--ER-----------Q-----CS-------------NGGNG--AK------LIKY-----------------------------------
------------------------------------IDI------------------SQ----------T-----------------DTQ----------
---AA-------I--W---------------------------------------------------------------KH--EP---------------
---------------TRE-------------I-----------------II-----GLP----GT----A--------TKRDWL-----TD-------F-
-A-A-FL---VP-YLA--PRV-------------------------------------------------------------------------------
----------------------------------------SCP-ASCRVH----------FGF--LMA-------------W-N-SLAP-T-LEDE--L-
-TK---ALADN-----------------------------------------------------------------------------------------
------------------------P---------GY-TT-VISGHSL----------------------G-------GALAT---LAFGSL--V----NG
-P----------------------------F-------------------------------------NLTRC---------------------------
-------------------------------------------------------------------------------------GQL------------
-----------------------------SRWPC----GR-IRE--------------------------------------------------------
----------------------------------------------------------------------------------------------------
----------------------------------------------------------------------------------------------------
----------------------------------------------------------------------------------------------------
----------------------------------------------------------------------------------------------------
----------------------------------------------------------------------------------------------------
----------------------------------------------------------------------------------------------------
----------------------------------------------------------------------------------------------------
----------------------------------------------------
>PC_055J81
----------------------------------------------------------------------------------------------------
-----------------------------------------------------------------MSS-G---SASLQETRV--SVT--------KL--K
-GSGNAQIDVDVTS-VVEDLE----VI-------------------------------------------------------------------------
----------------------------------------------------------------------------------------------------
----------T--------------TADSEGPDP-TPI-S--TEKY--E-EL-VHYFKY----AS---SSY------AL---------------------
-------------------------------IC-------------PRPCG--NK------LVST-----------------------------------
------------------------------------FSN------------------AV----------T-----------------DIQ----------
---GF-------V--A---------------------------------------------------------------RD--EK---------------
---------------RKE-------------L-----------------VV-----ALR----GS----A--------SIADII-----LD-------A-
-N-I-IL---VP-ALA--PGIKA------------------------------------------------------PFHSWIGL-------------DR
------VRTDMKI-N----------------------------------------------QQ--ELG-------------W-N-SVAL-Q-VLTI--V-
-QT---QLKRH-----------------------------------------------------------------------------------------
------------------------P------E--IE-GV-VTTGHSL----------------------G-------GAVAL---LGALSL--V----GK
-V----------------------------D-ESVSPIKD---------------AWREELTLILGCDRKVRTY------------------SYG-----
--SP--------------------------------------------------R-AGV-GL--------------------------------------
----------------------------------------------------------------------------------------------------
----------------------------------------------------------------------------------------------------
----------------------------------------------------------------------------------------------------
----------------------------------------------------------------------------------------------------
----------------------------------------------------------------------------------------------------
----------------------------------------------------------------------------------------------------
----------------------------------------------------------------------------------------------------
----------------------------------------------------------------------------------------------------
----------------------------------------------------
>PC_05NMUH
----------------------------------------------------------------------------------------------------
----------------------------------------------------------------------------------------------------
----------------------------------------------------------------------------------------------------
-------------------------------------------------------------------------------MF----------LSGTT---R
V-----------L--------------SDAQ-PD-AAG-G--RSV---------GFLTL----AF---HTY------CK---------------------
-------PSV------------------------------------------------------------------------------------------
---------------------------------------------------------TK---------------T-----------WTCG----------
---RY-------V--G---------------------------------------------------------------YS--PS---------------
---------------LQT-------------V-----------------IV-----AHR----GA----DAS------KIEALA-----TD-------A-
-N-I----------------------------------------------------------------------------IRR-----------------
----RFDSTLFPG-IS----SDV------------------------GIH----------DSF--GSE-------------Q-E-KTAT-Q-VLVA--V-
-QS---AV--------------------------------------------------------------------------------------------
-------------------------S-AH--G--AK-QV-TIVGHSL----------------------G-------VAISL---IDSVYL--P----LH
-D----------------------------S-----------------------------------GVS-FKTV------------------LYG-----
--MP--------------------------------------------------R-L----R----LP--------------------------------
----------------------------------------------------------------------------------------------------
----------------------------------------------------------------------------------------------------
----------------------------------------------------------------------------------------------------
----------------------------------------------------------------------------------------------------
----------------------------------------------------------------------------------------------------
----------------------------------------------------------------------------------------------------
----------------------------------------------------------------------------------------------------
----------------------------------------------------------------------------------------------------
----------------------------------------------------
>PC_086GA9
----------------------------------------------------------------------------------------------------
----------------------------------------------------------------------------------------------------
---MLVFI-----T---S--------LFVRS-TFTF-------------------------PV--LLP--------------------------------
----------------------------------------------------------------------------------------------------
--FHH-----------------H---HDTSSTPT-TPV-N--NDFV--SSKL-SRPALF----SR---VVY------CAKQ-------------------
--------T--VTK-----------W-----DCG-------------GPCE--AI--GPDIHVI----------KWG-----------------------
--------------------------------------------------------G------N-------------DG-------LVPS----------
---YL-------I--A---------------------------------------------------------------HDPS-----------------
--------------TNT--------------I-----------------VS-------------------------------------------------
----------------------------------------------------------------------------------------------------
---------IFKQ-SA------KK----------------------VEVH----------EGF--QNT-------------F-R-HTSS-I-VLTE--VK
KAL-----I-------------------------------------------------------------------------------------------
---------------------------QY----KSQ-SV-LLTGHSL----------------------G-------AAVAV---LDAIML--R----EN
L-D---------------------------------------------------------------SSVKQSVV------------------VFG-----
--LP--------------------------------------------------R-MST-GP----SLLTR-RL-VQS----------------------
---------------------------------SF--ELR-IA---------------------------------------------------------
RT--P-----------------------------------------------------------------------------------------------
----------------------------------------------------------------------------------------------------
----------------------------------------------------------------------------------------------------
----------------------------------------------------------------------------------------------------
----------------------------------------------------------------------------------------------------
----------------------------------------------------------------------------------------------------
----------------------------------------------------------------------------------------------------
----------------------------------------------------
>PC_039VGI
------------------------------------MAFRRAL-----------YLTL-----------AFVALARSTSLMDEAEEVRIVNI------TE
PIIHFTTTVAGTNQDVTI-----------DNN------DYNQLS---NVDPADS-------H---LN--S--DEGIQALGKQ--YAGVGAGVSTGVSTEF
-TT--DEL-----Q-SCTGEN-------------------------------------------------------------------------------
--------------------------------------------------------------------------D-------------------------
-------YC----------K--DSNQYARKENQR-VEI-D--EDL---YERL-VYFSKA----CC---MTN------CISD-G-----------------
--------LL-FQN---------KTLREG--GCPQ---------HLKF-CS--AEEDNP---TV------------------------------------
-------NNTHV----------EM-----------VLSAD--------------------------------------R------GEMGT----------
---GY-------V--I---------------------------------------------------------------VD-------------------
-------------HPKNV-------------I-----------------II-----AFR----GS----S--------TRQDWF-----ND-------F-
-Q-I-FP---TN-YAPGSLAEYN-----------------------------------------------------------------------------
--------------------------------NLVESGKIDAC-EDCKIH----------RGF--YRF-------------R-ETLGR--Q-FLH--KV-
-DS---IF-E------------------------------------------------------------------------------------------
---------------------------TY--P--TY-NI-VVVGHSL----------------------G-------AAMAS---IAAIEL--K----LR
------------------------------G-Y------------------------------------EPTVF------------------TYA-----
--MP--------------------------------------------------R-IFN-GS----LKAWI-DK-LFHTERIHEE---------------
----------------SI-----KAGKLMYR-----GGYFRIIHN----Q--------DY--------------------------------IP------
MV--PPF--------------------------------------------------------------YD--------SA-G----------------L
EI----FIKKI-E--L-PHL---------------------------------IEDLE-Y-R-------------GKS----------------------
---------------------------------------------------------------------TS---------A-FDY-SGFEPN--------
------------------------------------TFEYVQD-------WLHMYE---H-RAY-------------------FI--L--IK--------
-----------DCS-GF-----------------------------------------------------------------------------------
----------------------------------------------------------------------------------------------------
----------------------------------------------------------------------------------------------------
----------------------------------------------------
>PC_03MGGU
------------------------------------MLF----------------VKI------------SVITIWLLR---KSQAFQLQG---------
-----TLKYYDSAEKFRL-----------NYNGNA-KEEYDGVDVNTETDHGNY--LDNN-S---GY--D--DDGETGLENV--YDGLEESLSEQK--EV
-YN--ENF-----E-TS-----------------------------------------------------------------------------------
----------------------------------------------------------------------------------------------------
-------------------------TSRNEDYKN-VKI-S--QDF---YDRL-VYFSKV----CA---MTS------CISD-N-----------------
--------LI-KEN---------KTFAEG--GCPG---------HLKF-CK--DPIDNP---TY------------------------------------
-------TRTRI----------EM-----------VLSAD--------------------------------------K------GELGT----------
---GY-------V--I---------------------------------------------------------------VD-------------------
-------------HKRKV-------------V-----------------II-----AFR----GS----S--------TRQDWF-----SD-------F-
-Q-I-YP---VD-YEPASLVAYN-----------------------------------------------------------------------------
--------------------------------KLVNKRIIPEC-HNCKIH----------RGF--YRF-------------K-ETLGP--L-FLD--KI-
-EA---IF-N------------------------------------------------------------------------------------------
---------------------------KY--P--DY-RA-VVSGHSL----------------------G-------AAMAS---ITGIEL--K----LR
------------------------------G-Y------------------------------------NPIVL------------------TYA-----
--TP--------------------------------------------------R-MFN-TE----MREWI-DT-IFSTDQIHYT---------------
----------------SV-----SKGVVDYNHCDK-GGYFRVVHN----Q--------DY--------------------------------IP------
MV--PPF--------------------------------------------------------------YE--------AA-G----------------L
EL----FINKI-E--L-PHT---------------------------------IDDVE-Y-R-------------GHK----------------------
---------------------------------------------------------------------KT---------Y-FED-ITKL-N--------
------------------------------------TVNHVED-------WLHTYE---H-RAY-------------------FI--L--IE--------
-----------GCH-NI-----------------------------------------------------------------------------------
----------------------------------------------------------------------------------------------------
----------------------------------------------------------------------------------------------------
----------------------------------------------------
>PC_03TCYW
-------------------------------------------------------MKS---------K--------------------------------
--------------------------------------------------------WGI----------L----LT-----------------------V
-VV--TEI-----C-NYAAGL--------PTYN--Q--------TEV------------E--------------NF------------E--SFEER----
------------H----------ADLSALYTAGRF--ARDLLSF----------G--G-I---------------------------------------D
----------------------PKAKLNYVLESS-EQI-N--DDL---FYQLATQYIPL----LQ---VAY------CDNEQG-----------------
--------AL-RT----------HENSEF--LLPP----KL---RLPFQCN--ETLENS----Q------------------------------------
-------RRFRL----------LK-----------VFR-I--------------------------PPHK----M--IS------KGGGN----------
---GY-------I--L---------------------------------------------------------------LD-------------------
-------------HKLKK-------------I-----------------NV-----FFR----GS----R--------FANDWL-----TN-------L-
-D-Y-VE---KP-YRPNVWNSSV---VSET-----INNHDGVSENLIQKYISRAVEVDSFTC----------NEWRNETTERAPTIKYYQEIATL-----
----LHDSNRAE-----------------INSAFERKTGGELC-FNCEIH----------SGF--NSV-------------M-KVVLP--E-ILP--LV-
-FQ---SI-E------------------------------------------------------------------------------------------
---------------------------QF--P--AY-QL-VLGGHSQ----------------------G-------GAFAQ---ILQLEL--S----LL
------------------------------Q-I------------------------------------KSFAL------------------TAS-----
--AS--------------------------------------------------R-VFS-HE----LAYLY-DL-MTKVNEIEEHLI-------------
-----------------------EGQ--FPT-----EGHVRIVHH----G--------DI--------------------------------IP------
SI--PFR-NV-----------------------------------------------------------FS--------HT-G----------------Y
EV----YLANV-Y--I-PHS---------------------------------TGDFY-L-S-------------GMR----------------------
---------------------------------------------------------------------EY---------L-DIL-QDLDSSG------I
V---ESFRFSRGWVSFDYYLRKLGKLLKIKPTLKAIKDYVMNE-------KIGAYS---H-RNI-------------------ID--N--IS--------
-----------ACN-ALRL---------------------------------------------------------------------------------
----------------------------------------------------------------------------------------------------
----------------------------------------------------------------------------------------------------
----------------------------------------------------
>PC_00TM9I
-------------------------------------------------------MKS---------R--------------------------------
--------------------------------------------------------LRI----------L----VI-----------------------V
-VV--TAG-----C-NYVVGL--------PAYN--L--------TEV------------E--------------NV-----------VE--SAQER----
------------H----------SDLDALYTAGRL--ARDLLSF----------G--G-I---------------------------------------D
----------------------PKAKLSYVLESS-EQI-N--DDL---YHQLATQYVPL----LQ---VAY------CDNEQG-----------------
--------AL-RT----------HEDLEF--LLPS----KL---RLPFQCN--ETLENS----Q------------------------------------
-------PRFRL----------LK-----------VFR-I--------------------------PPHK----M--IS------KGGGN----------
---GY-------I--L---------------------------------------------------------------LD-------------------
-------------HKLKK-------------I-----------------NV-----FFR----GS----R--------FANDWL-----TN-------L-
-D-Y-VE---RP-YRPNVWNSSV---VSEI-----INNNDGVSKNLIQEYISRTVEVDSFTC----------NEWSNETTEWTPTIKYYQEIATL-----
----LQVSNRSE-----------------INSASERKTSGELC-FKCEIH----------SGF--NSV-------------M-KVVLP--E-ILP--LV-
-FQ---SI-E------------------------------------------------------------------------------------------
---------------------------EF--P--EY-QV-VLGGHSQ----------------------G-------GAFAQ---ILQLEL--S----LL
------------------------------Q-I------------------------------------KSFAL------------------TAS-----
--AS--------------------------------------------------R-VFS-HE----LAYLY-DL-MTNVNEIEKHLV-------------
-----------------------VGQ--FPA-----EGHVRIVHH----G--------DI--------------------------------IP------
SI--PFR-NV-----------------------------------------------------------FS--------HT-G----------------Y
EV----YLANV-Y--T-PHR---------------------------------TGDFY-L-S-------------GMR----------------------
---------------------------------------------------------------------EY---------L-DIL-QDLDSSG------I
V---ESFRFYRSWVSFDYYLRKLGRMLKIKPTLKAIKDYVMNE-------KIGAYS---H-RNI-------------------ID--N--IS--------
-----------ACN-ALSL---------------------------------------------------------------------------------
----------------------------------------------------------------------------------------------------
----------------------------------------------------------------------------------------------------
----------------------------------------------------
>PC_003IQ0
----------------------------------------------------------------------------------------------------
----------------------------------------------------------------------------------------------------
------------------------------------------------MP----PLIEARLQ-------------------------AA--RSDAS----
----------------------------------------VVHI-PERKLVT------------------------SA--KSHSSD--KEGKNTI---P-
-----ASYAVVNYA-----EKME-PVL-----GI-SQV-S--HAGV--S-EL-THHANL----AA---AAY------CPQ--------------------
-------IMT-SPK-----------Y----------------------------P------EALGS----------------------------------
----------------V-----VA-----------AFNS-----------------SSP----------H-----------------NAT----------
---AF-------V--S---------------------------------------------------------------VS--DE---------------
---------------NMA-------------I-----------------YV-----AFA----GS----V--------GPRDFI-----DH-------S-
-S-Y-NM---TS-YTPV-DNAHV-----------------------------------------------------------------------------
-------------------------------------------------N----------SQI--YDA-------------Y-L-SIEE-K-LIMT--L-
-AD---LIP-------------------------------------------------------------------------------------------
----------------------K-----K--D--GY-QI-KTVGHSM----------------------G-------GALAT---FAALDI--Y----QR
---------------------------------FQG-----------------------------ANSTDIFIY------------------SYG-----
--EP--------------------------------------------------R-VGD-LA----FAKYA---------NATNI---------------
---------------------------------SK----YRVVNW----A--------DA-------------------------------V-P------
HM--P-----------------------------------N----LD-------NNG-----T------FV--------HF-G----------------L
EMLI----GNAI--P------------QLTW----------------------------Q-C------------DT-D-------QLE------------
---------------------------------------------------------------------SE---------Y-CSN-LL------------
--------------------------------------PDYDIS-----------Y---N-FR------------------Y-YD--A---SMGE-----
-----------CP---------------------------------------------------------------------------------------
----------------------------------------------------------------------------------------------------
----------------------------------------------------------------------------------------------------
----------------------------------------------------
>PC_004JLQ
----------------------------------------------------------------------------------------------------
----------------------------------------------------------------------------------------------------
----------------------------------------------------------------------------------------------------
----------------------------------------------------------------------------------------------------
----------------------------------------------------------------------------------------------------
----------------------------------------------------------------------------------------------------
----------------------------------------------------------------------------------------------------
---GY-------V--A---------------------------------------------------------------AH--PG---------------
---------------YQR-------------I-----------------FV-----AFR----GS----T--------NVASWM-----QN-------L-
-D--FTK---VP-LNL------------------------------------------------------------------------------------
------------P-GD--------------G--------------GARVH----------RGF--AEC-------------F-D-AVKD-R-LRPL--VL
AA--------------------------------------------------------------------------------------------------
------------------------VKQ-F--P--GY-TV-TYTGYSL----------------------G-------AAVTI---LAAANF--R----SQ
-----------------------------------------------------------------LANVPQQLF------------------TYG-----
--EP--------------------------------------------------R-IGD-NK----FARFT-SN----LFPASN----------------
--------------------------------NIA-DQPLRVVNY----N--------D--------------------------------IVP------
RL--P-P---S--------------------------------------------WT-----G------YQ--------HR-D----------------R
EV----WITSESD-T---G--------------------------------------A-V-L------------CDAN----------------------
-----------------------------------------------L------------------GKED--------P-N-CAW-SVS-----------
-----------------------------------------------GS--LDTTR---H-RW------------------Y------------------
----------------------------------------------------------------------------------------------------
----------------------------------------------------------------------------------------------------
----------------------------------------------------------------------------------------------------
----------------------------------------------------
>PC_005SBG
----------------------------------------------------------------------------------------------------
---------------------------------------------------------------------------------MFKSAA-VRA--I------
-AALGLT----------AS---------VLAAPV----------------------------------------------------E-------------
-----LG--RRD----------------------------------------------------------------------------------------
-------------------------------------V-S--QDL---FDQL-NLFEQY----SA---AAY------CSANN-EA-S-------------
-------A---GTA-----------I-----SCS------------AGNCP--LVQ------------------------------------QAG-----
---------ATI----------LY-----------SF-N---------------------------------------NIG----SGDVT----------
---GF-------L--A---------------------------------------------------------------LD--ST---------------
---------------NQL-------------I-----------------VL-----SFR----GS----E--------TLENWI-----AD-------L-
-E-A-DL---VD----------------------------------------------------------------------------------------
----------------------------------A-SA---IC-SGCEAH----------DGF--LSS-------------W-N-SVAS-T-LTSK--IS
SAV-----N-------------------------------------------------------------------------------------------
---------------------------EH--P--SY-KL-VFTGHSL----------------------G-------AALAT---LGAVSL--R----E-
-----------------------------SG-Y---N-ID--------------------------------LY------------------NYG-----
--CP--------------------------------------------------R-VGN-TA----LADFI-TT-Q------------------------
------------------------------SG--G-TN-YRVTHS----D--------DP--------------------------------VP------
KL--PPRS-----------------------------------------------------FG------YS--------QP-S----------------P
EY----WITSGN------NV-------T-----------------------VQPSDIE-V-I-EGVDST-AGND-G------------------------
---------------------------------------------------------------------------------------TP-----------
--------------------------------------AGLD-----------IDA---H-RWY-------------------FG--P--I---------
----------SACS--------------------------------------------------------------------------------------
----------------------------------------------------------------------------------------------------
----------------------------------------------------------------------------------------------------
----------------------------------------------------
>PC_040D7C
----------------------------------------------------------------------------------------------------
----------------------------------------------------------------------------------------------------
----------------------------------------------------------------------------------------------------
-------------------M-------------------ILFRF-----ITAV---AA---------------------------------LTATATA--
----------------------------GLLRRA-DVV-S--STVL--A-RL-SLIEQY----SA---AAY------CTK-N------------------
-----DIAAP-GTP-----------I-----ACAP------------GNCP--TVEQ-------------------------------------------
-----------D----------L-----------------------------------------------------------------------------
-----------------------------------------------------------------------------ATVS--FS---------------
---------------FLK-------------L-----------------TG-----AIACSKGDG----GDT------G--FIA-----AD-------I-
-A-NSFL---FS-PSVA-L---------------------------------------------------------------------------------
--------------------------------------GALRM-VSLSST----------PGS--WDS-------------W-D-PVSA-R-ITTE--LT
NAQ-------------------------------------------------------------------------------------------------
-------------------------V-AT--G--FT-TL-IVTGHGV----------------------G-------GALAT---LAATRF--R----TT
-P----------------------------I-P-G------------------IPAANV------QLLTEWLKF------------------TYG-----
--SP--------------------------------------------------R-VGN-TV----FATFV-TT-QG-----------------------
---------------------------------AA-ANNFRVTHT----D--------DP--------------------------------IP------
KV--P-SR--------------------------------------------------SL--G------YL--------QW-G----------------P
EY----WIRSPTG-Q---PVH-ANDI-----------------------D--VIPGTE-T-P------------LG-N-S--------------------
---------------------------------------------------------------------GT---------P-PS------FDI-------
------PAHLWYFN------S--------------VAACVLVP-----------GE---I-GYD----------------EY-VS--E-FA-T-------
---------ISLQ---------------DE-----------------------NET------K-GLE----------IV--------------P--R---
IYK-------------------------------YPGAK-----------------------F----------------------NVFE--RIPG-----
----------------------------------------------------------------------------------------------------
----------------------------------------------------
>PC_01TG8X
----------------------------------------------------------------------------------------------------
--------------------------------------------------------------------------------MI--LLR---------LITT
-VAA--LA-----A-TVT-AG-------VTR-G-------------------------------------------------------------------
----------------------------------------------------------------------------------------------------
---------------------LIISLDNETAMDV-D------TTT---LGNL-NLYEQY----SA---AAY------CFANDIATP--------------
-----------GTP-----------I-----RCA------------AGNCP--LVETN------------------------------------------
--------LATVS----------F-----------SFLDV--------------------------------------G------KGGVS----------
---GF-------V--A---------------------------------------------------------------AD--NT---------------
---------------NRI-------------L-----------------VL-----AFR----GI----R--------SVETGI-----TT---------
-L-DTRL---VD----------------------------------------------------------------------------------------
------------------------------------TSLCGAT-VGCQVN----------EGF--QDS-------------W-D-SVSA-R-ITRE--IA
NAQ-----A-------------------------------------------------------------------------------------------
---------------------------AT--T--FT-TL-VVTGHGV----------------------G-------GALAT---LAATLY--R---T--
-T-------------------------P-----------------------------------PVAAVTTIDLY------------------TYG-----
--SP--------------------------------------------------R-VGN-AI----FATFV-TT-GND--A-------------------
-------------------------------------INFRATHT----D--------DP--------------------------------IP------
KF----P---------------------------------------------------------------SRALG-YL-QW-G----------------P
EY----WIRAPTG-Q---A------VHT------------------------T--DIT-K-L------------SG-T-ETPF-----------------
--------------------------------------------------------------------GNG---------G-------------------
------------------------------------TPPI-----------FDIPA---H-LWY-------------------FN--E-VAK--------
------------CI--------------------------------------------------------------------------------------
----------------------------------------------------------------------------------------------------
----------------------------------------------------------------------------------------------------
----------------------------------------------------
>PC_002UXZ
----------------------------------------------------------------------------------------------------
-------------------------------------------------------------------------------MMM--LLK---------LIT-
--AVAAFT-----A-TAS-AG-------LIQ-R-------------------------------------------------------------------
----------------------------------------------------------------------------------------------------
---------------------GDAAADA-----I-N------TTT---LATL-NLYEQY----SA---AAY------CTRNTIASP--------------
-----------GTL-----------I-----TCA------------AGNCP--LVETN------------------------------------------
--------GATIA----------Y-----------SFKDI--------------------------------------G------VGDVS----------
---GF-------L--A---------------------------------------------------------------VD--PT---------------
---------------NSL-------------L-----------------VL-----AFA----GI----R--------DIAGWI-----TK-------L-
-N-DRLV---PS----------------------------------------------------------------------------------------
------------------------------------TTVCGTT-ANCTVH----------QGF--LNS-------------W-S-SVSG-I-IVPQ--II
NAS-----A-------------------------------------------------------------------------------------------
---------------------------TT--G--FT-TL-VLTGHGF----------------------G-------GALAA---LATAQF--R---T--
-T-------------------------PI----------------------------------G--NIAITTLL------------------TYG-----
--SP--------------------------------------------------R-VGN-TA----FATYL-TT-TNA--T-------------------
------------------------------------TFNFRVTHT----D--------DP--------------------------------VP------
KF----P---------------------------------------------------------------SRALG-YL-QW-G----------------P
EY----WIRSPTG-A---P------VRT------------------------F--DVD-Q-I------------NG-T-ETST-----------------
--------------------------------------------------------------------GNS---------G-------------------
------------------------------------TPFS-----------LDFPA---H-FWY-------------------FN--A-IAA--------
------------CK--------------------------------------------------------------------------------------
----------------------------------------------------------------------------------------------------
----------------------------------------------------------------------------------------------------
----------------------------------------------------
>PC_05PYDK
----------------------------------------------------------------------------------------------------
------------------------------------------------------------------------------------------------MILF
-RFITAVA-----A-LTA-TA-------TAG-L-------------------------------------------------------------------
----------------------------------------------------------------------------------------------------
---------------------LRREADV-----V-S------STV---LARL-SLIEQY----SA---AAY------CTKNDIAAP--------------
-----------GTP-----------I-----ACA------------PGNCP--TVEQD------------------------------------------
--------LATVS----------F-----------SFLNK--------------------------------------G------DGGDT----------
---GF-------I--A---------------------------------------------------------------AD--IA---------------
---------------NSF-------------L-----------------VL-----AFR----GA----R--------SIENGV-----TK---------
-L-DTRL---VG----------------------------------------------------------------------------------------
------------------------------------TSLCGAT-VGCLVH----------EGF--QDS-------------W-D-PVSA-R-ITTE--LT
NAQ-----V-------------------------------------------------------------------------------------------
---------------------------AT--G--FT-TL-IVTGHGV----------------------G-------GALAT---LAATRF--R---T--
-T-------------------------PI----------------------------------PGIPAANVQLF------------------TYG-----
--SP--------------------------------------------------R-VGN-TV----FATFV-TT-QGA--A-------------------
------------------------------------ANNFRVTHT----D--------DP--------------------------------IP------
KV----P---------------------------------------------------------------SRSLG-YL-QW-G----------------P
EY----WIRSPTG-Q---P------VHA------------------------N--DID-V-I------------PG-T-ETPL-----------------
--------------------------------------------------------------------GNS---------G-------------------
------------------------------------TPPS-----------FDIPA---H-LWY-------------------FN--S-VAA--------
------------CV--------------------------------------------------------------------------------------
----------------------------------------------------------------------------------------------------
----------------------------------------------------------------------------------------------------
----------------------------------------------------
>PC_083TL4
----------------------------------------------------------------------------------------------------
----------------------------------------------------------------------------------------------------
----------------------------------------------------------------------------------------------------
----------------------------------------------MMLLKTI---A-TLTAL------CATATA-GLI----G----------------
-------------------------RD---TDAV-QQI-T--QQQLFTLNLF-EQY-------SA---ASY------CLSNDI-----------------
-------ASP-GTL-----------I-----RCS----------A--RNCP--IVES--A----------------------------------------
--------GSS-----I-----GY-----------SFL-------------------------------D----K--GI-------GGVT----------
---GF-------I--A---------------------------------------------------------------SD--TV---------------
---------------YNT-------------T-----------------VL-----AFR----GV----RAVT----R----WL----L-T-------L-
-D-D-TL---------------------------------------------------------------------------------------------
-----------------------TS--TT---------LCGNT-TNCQVN----------QGF--LNS-------------W-D-SVSD-N-IITH--LS
TVT-----N-------------------------------------------------------------------------------------------
--------T-------------------S--K--LT-NV-AVVGHGF----------------------G-------GALAV---LAATQL--R----N-
-A----------------------------G-----------------------------------TFGNVSLY------------------TFG-----
--SP--------------------------------------------------R-VGN-TA----FANLV-TG-GT-----------------------
-------------------------------------NNFRVTHT----D--------DP--------------------------------VP------
KF--P------S----------------------SSL-------------------------G------YL--------QW-G----------------P
EF----WIRAPTG-Q---P-----------------------------VHAF--DVEG-P-I-------------NGT-E--------------------
---------------------------------------------------------------------SP---------Q-GNG-GTP-PSL-------
-----------------------------------------DI-----------PA---H-LW-H---------------------------FN------
--------SIAACI-L------------------------------------------------------------------------------------
----------------------------------------------------------------------------------------------------
----------------------------------------------------------------------------------------------------
----------------------------------------------------
>PC_06I54I
----------------------------------------------------------------------------------------------------
----------------------------------------------------------------------------------------------------
----------------------------------------------------------------------------------------------------
----------------------------------------------MILLKLN---T-AVAAL------AATATA-GVV----R----------------
-------------------------RD---ADSA-QVV-S--PNQLQLLSLY-EQF-------SA---AA------------------------------
--------------------------------------------A--GNCP--TVEQ--H----------------------------------------
--------GAT-----V-----EF-----------LFL-------------------------------N----E--GD-------SDVT----------
---GF-------I--A---------------------------------------------------------------VD--ND---------------
---------------P---------------------------------LN-----PSI----VL----AFRG----V----RS----I-E-------T-
-G-L-TK---LNT---------------------------------------------------------------------------------------
-----------------------RL--VP---------NAACG-AGCEVH----------EGF--QKA-------------W-D-SVAA-S-ITRQ--LT
AIQ-----A-------------------------------------------------------------------------------------------
--------V-------------------T--T--LN-RL-VITGHGV----------------------G-------GALAT---LAALQY--R----T-
-A----------------------------T-SL----------------IPG------------IPATSVQLY------------------TYG-----
--SP--------------------------------------------------R-VGN-RI----FALSI-TG-GT-----------------------
-------------------------------------TNVRVTHI----D--------DP--------------------------------IP------
KF--P------S----------------------TNL-------------------------G------YV--------QW-G----------------P
EF----WIRSPTG-Q---P-----------------------------VHTV--DIDP-V-I------------PAGI-E--------------------
---------------------------------------------------------------------NS---------N-GNS-GTP-PSL-------
-----------------------------------------NI-----------PA---H-LW-Y---------------------------FN------
--------NVVACI--------------------------------------------------------------------------------------
----------------------------------------------------------------------------------------------------
----------------------------------------------------------------------------------------------------
----------------------------------------------------
>PC_07K7BW
----------------------------------------------------------------------------------------------------
------------------------------------------------------------------------------------------------MILL
-KLITAVA-----A-LAA-TA-------TAG-V-------------------------------------------------------------------
----------------------------------------------------------------------------------------------------
---------------------VRRDADSAQ--VV-T------PNQ---LQLF-SLYEQF----SA---AAY------CTRNELVQP--------------
-----------GTV-----------I-----ACN------------AGNCP--TVEEH------------------------------------------
--------GATVE----------F-----------SFLNE--------------------------------------G------DSDVT----------
---GF-------I--A---------------------------------------------------------------VDNDPL---------------
---------------NPS-------------I-----------------VL-----AFR----GV----R--------SIETGL-----TK-------L-
-N-TRL----------------------------------------------------------------------------------------------
------------------------------------VPNAACG-AGCEVH----------EGF--QKA-------------W-D-SVAA-S-ITRQ--LT
AIQ-----A-------------------------------------------------------------------------------------------
---------------------------VT--T--LN-RL-VITGHGV----------------------G-------GALAT---LAALQY--R---TDT
-S-------------------------LI----------------------------------PGIPATSVQLY------------------TYG-----
--SP--------------------------------------------------R-VGN-RI----FARSI-TG-GT-----------------------
-------------------------------------TNVRVTHT----D--------DP--------------------------------IP------
KF----P---------------------------------------------------------------RTNLG-YV-QW-G----------------P
EF----WIRSPTG-Q---P------VRT------------------------A--DID-P-V----------TPAG-I-ENSN-----------------
--------------------------------------------------------------------GNS---------G-------------------
------------------------------------TPLS-----------LNIPA---R-LWY-------------------FN--N-VVA--------
------------CI--------------------------------------------------------------------------------------
----------------------------------------------------------------------------------------------------
----------------------------------------------------------------------------------------------------
----------------------------------------------------
>PC_01WMIJ
----------------------------------------------------------------------------------------------------
----------------------------------------------------------------------------------MSFAS-F----C------
-A-PLLL-----F---LTL---------VNAAPF----------------------------------------------------T-------------
-----LQ--KR-----------------------------------------------------------------------------------------
------------------------------------AV-S--QDL---LNQL-AFFEQY----SA---AAY------CPDNN-V--P-------------
-------SSS--AN-----------I-----TCE------------AGNCP--LVQ------------------------------------TAG-----
---------AES----------LL-----------EFQN----------------------------------------EG----LADST----------
---GF-------V--A---------------------------------------------------------------VD--HT---------------
---------------NQM-------------I-----------------VM-----SFR----GT----T--------SFSNIL-----AD-------I-
-N-L-VM---V-----------------------------------------------------------------------------------------
----------------------------------P-WD---VC-TLCTAH----------SGF--LDS-------------W-K-AVKP-Q-IEGV--LA
SAK-----V-------------------------------------------------------------------------------------------
---------------------------TY--P--SY-KI-VATGHSL----------------------G-------GAVAT---LAAAEL--R----E-
T-----------------------------G-Y---D-I--------------------------------ALY------------------TYG-----
--SP--------------------------------------------------M-VGN-YF----LATFI-TD-Q------------------------
------------------------------S---G-GN-YRVTHA----Q--------DI--------------------------------VP------
KL--PGY------------------------------------------------------PI------FA--------HV-S----------------P
EY----WITSPT------NV-------A-----------------------VTVNDIQ-Q-S-SGVIDL-DGNQ-G------------------------
---------------------------------------------------------------------------------------EL-----------
---------------------------------------DSS-----------IDD---H-GWY-------------------FN--S--I---------
----------AACS-PGLG----S----ELAR------------------------ASGGFLS-HP------------------D----LS---------
---AP-----------------------------DKEA--ASAAVD------------------------------------------------------
----------------------------------------------------------------------------------------------------
----------------------------------------------------
>PC_00W538
----------------------------------------------------------------------------------------------------
----------------------------------------------------------------------------------MSFAS-F----C------
-A-PLLL-----F---LAL---------VNAAPF----------------------------------------------------T-------------
-----LQ--KR-----------------------------------------------------------------------------------------
------------------------------------AV-S--QDL---LNQL-AFFEQY----SA---AAY------CPDNN-V--P-------------
-------SSS--AN-----------I-----TCE------------AGNCP--LVQ------------------------------------TAG-----
---------AES----------LL-----------EFQN----------------------------------------EG----LADST----------
---GF-------V--A---------------------------------------------------------------VD--HT---------------
---------------NQM-------------I-----------------VM-----SFR----GT----T--------SFSNIL-----AD-------I-
-N-L-VM---V-----------------------------------------------------------------------------------------
----------------------------------P-WD---VC-TLCTAH----------SGF--LDS-------------W-K-AVKP-Q-IEGV--LA
SAK-----V-------------------------------------------------------------------------------------------
---------------------------TY--P--SY-KI-VATGHSL----------------------G-------GAVAT---LAAAEL--R----E-
S-----------------------------G-N---D-I--------------------------------ALY------------------TYG-----
--SP--------------------------------------------------M-VGN-YF----LATFI-TD-Q------------------------
------------------------------S---G-GN-YRVTHA----Q--------DI--------------------------------VP------
KL--PGY------------------------------------------------------PI------FA--------HV-S----------------P
EY----WITSPT------NV-------A-----------------------VTVNDIQ-Q-S-SGVIDL-DGNQ-G------------------------
---------------------------------------------------------------------------------------EL-----------
---------------------------------------DSS-----------IDD---H-GWY-------------------FN--S--I---------
----------AACS-PGLG----S----ELAR--------------------------------------------------------------------
----------------------------------------------------------------------------------------------------
----------------------------------------------------------------------------------------------------
----------------------------------------------------
>PC_03QIVN
----------------------------------------------------------------------------------------------------
----------------------------------------------------------------------------------MSFAS-I----Y------
-V-PILL-----L---LTL---------ANAAPF----------------------------------------------------A-------------
-----LQ--KR-----------------------------------------------------------------------------------------
------------------------------------AI-S--QDL---FNQL-SFFEQY----SA---AAY------CPNNN-V--A-------------
-------SST--SN-----------I-----TCA------------AGNCP--LVQ------------------------------------TAG-----
---------AES----------LL-----------EFQN----------------------------------------EG----LADST----------
---GF-------V--A---------------------------------------------------------------VD--HT---------------
---------------NQM-------------I-----------------VM-----SFR----GT----T--------SFGNIL-----AD-------I-
-N-L-VM---V-----------------------------------------------------------------------------------------
----------------------------------P-WD---VC-DLCTAH----------SGF--LDS-------------W-Q-TVKP-Q-IQGV--LA
SAK-----A-------------------------------------------------------------------------------------------
---------------------------SY--P--SY-KI-IATGHSL----------------------G-------GAVAT---LAAADL--R----G-
S-----------------------------G-Y---S-I--------------------------------ALY------------------TYG-----
--SP--------------------------------------------------M-VGN-YF----LATFI-TN-Q------------------------
------------------------------S---G-GN-YRVTHA----Q--------DL--------------------------------VP------
KL--PGY------------------------------------------------------PI------FA--------HV-S----------------P
EY----WITSPT------NA-------A-----------------------VTVNDIQ-E-S-SGVIDL-QGNQ-G------------------------
---------------------------------------------------------------------------------------QL-----------
---------------------------------------DSS-----------IED---H-GWY-------------------FN--S--I---------
----------AACS-PGLG----S----ELVR--------------------------------------------------------------------
----------------------------------------------------------------------------------------------------
----------------------------------------------------------------------------------------------------
----------------------------------------------------
>PC_07J0X5
----------------------------------------------------------------------------------------------------
----------------------------------------------------------------------------------MTFAS-I----Y------
-V-PILL-----L---LTL---------ANAAPF----------------------------------------------------A-------------
-----LQ--KR-----------------------------------------------------------------------------------------
------------------------------------AI-S--QDL---FNQL-SFFEQY----SA---AAY------CPNNN-V--A-------------
-------SST--SN-----------I-----TCA------------AGNCP--LVQ------------------------------------TAG-----
---------AES----------LL-----------EFQN----------------------------------------EG----LADST----------
---GF-------V--A---------------------------------------------------------------VD--HT---------------
---------------NQM-------------I-----------------VM-----SFR----GT----T--------SFGNIL-----AD-------I-
-N-L-VM---V-----------------------------------------------------------------------------------------
----------------------------------P-WD---VC-DLCTAH----------SGF--LDS-------------W-Q-TVKP-Q-IQGV--LA
SAK-----A-------------------------------------------------------------------------------------------
---------------------------SY--P--SY-KI-IATGHSL----------------------G-------GAVAT---LAAADL--R----G-
S-----------------------------G-Y---S-I--------------------------------ALY------------------TYG-----
--SP--------------------------------------------------M-VGN-YF----LATFI-TN-Q------------------------
------------------------------S---G-GN-YRVTHA----Q--------DL--------------------------------VP------
KL--PGY------------------------------------------------------PI------FA--------HV-S----------------P
EY----WITSPT------NA-------A-----------------------VTVNDIQ-E-S-SGVIDL-QGNQ-G------------------------
---------------------------------------------------------------------------------------QL-----------
---------------------------------------DSS-----------IED---H-GWY-------------------FN--S--I---------
----------AACS-PGLG----S----ELVR--------------------------------------------------------------------
----------------------------------------------------------------------------------------------------
----------------------------------------------------------------------------------------------------
----------------------------------------------------
>PC_01665F
----------------------------------------------------------------------------------------------------
----------------------------------------------------------------------------------MSSTS-I----Y------
-V-SFLL-----F---LTL---------VNAAPF----------------------------------------------------A-------------
-----LQ--KR-----------------------------------------------------------------------------------------
------------------------------------AI-S--QDL---FNQL-SFFEQY----SA---AAY------CTNNN-V--A-------------
-------ASN--SN-----------I-----TCA------------AENCP--LVQ------------------------------------TAG-----
---------AES----------LL-----------EFQN----------------------------------------EG----PEDST----------
---GF-------V--A---------------------------------------------------------------VD--HT---------------
---------------NQL-------------I-----------------VM-----SFR----GT----T--------SFGNIL-----AD-------I-
-N-L-VM---T-----------------------------------------------------------------------------------------
----------------------------------P-WS---VC-DSCTAH----------SGF--LDS-------------W-Q-TVKP-Q-IQGV--LS
SAK-----A-------------------------------------------------------------------------------------------
---------------------------SY--P--SY-KI-IATGHSL----------------------G-------GAVAT---LAAADL--R----G-
S-----------------------------G-Y---N-I--------------------------------ALY------------------TYG-----
--SP--------------------------------------------------M-VGN-YV----LATFI-TN-Q------------------------
------------------------------S---G-GN-YRVTHA----Q--------DI--------------------------------VP------
KL--PGY------------------------------------------------------PI------FA--------HV-S----------------P
EY----WITSPT------NV-------A-----------------------VTVNDIQ-E-S-TGVIDL-QGNQ-G------------------------
---------------------------------------------------------------------------------------QL-----------
---------------------------------------ESS-----------IVD---H-GWY-------------------FN--S--I---------
----------AACS-PGLG----S----ELVK--------------------------------------------------------------------
----------------------------------------------------------------------------------------------------
----------------------------------------------------------------------------------------------------
----------------------------------------------------
>PC_00YU28
----------------------------------------------------------------------------------------------------
----------------------------------------------------------------------------------MSSAS-F----C------
-A-PFLL-----F---LAF---------VYAAPF----------------------------------------------------T-------------
-----LQ--KR-----------------------------------------------------------------------------------------
------------------------------------AI-S--QDL---LNQL-AFFEQY----SA---AAY------CPDNN-V--P-------------
-------SSS--TN-----------I-----TCE------------AGNCP--LVQ------------------------------------TAG-----
---------AES----------LL-----------EFQN----------------------------------------EG----LADST----------
---GF-------V--A---------------------------------------------------------------VD--HT---------------
---------------NQM-------------I-----------------VM-----SFR----GT----T--------SFSNIL-----AD-------I-
-N-L-VM---V-----------------------------------------------------------------------------------------
----------------------------------P-WD---IC-TLCTAH----------SGF--LDS-------------W-K-AVKP-Q-IEGV--LA
SAK-----V-------------------------------------------------------------------------------------------
---------------------------TY--P--SY-KI-VATGHSL----------------------G-------GAVAT---LAAAEL--R----E-
S-----------------------------G-Y---D-I--------------------------------ALY------------------TYG-----
--SP--------------------------------------------------M-VGN-YF----LATFI-TD-Q------------------------
------------------------------S---G-DN-YRVTHA----Q--------DI--------------------------------VP------
KL--PGY------------------------------------------------------PI------FA--------HV-S----------------P
EY----WITSPT------NV-------A-----------------------VTVNDIQ-Q-S-SGVIDL-DGNQ-G------------------------
---------------------------------------------------------------------------------------EL-----------
---------------------------------------DSS-----------IDD---H-GWY-------------------FN--S--I---------
----------AACS-PGLG----S----ELAR--------------------------------------------------------------------
----------------------------------------------------------------------------------------------------
----------------------------------------------------------------------------------------------------
----------------------------------------------------
>PC_034UN3
----------------------------------------------------------------------------------------------------
----------------------------------------------------------------------------------------------------
----------------------------------------------------------------------------------------------------
----------------------------------------------------------------------------------------------------
---------------------------------------------------M-SFFEQY----SA---AAY------CPNNN-V--A-------------
-------SSN--TT-----------I-----TCT------------AGNCP--LVQ------------------------------------TAQ-----
---------AES----------LL-----------EFQN----------------------------------------EG----LADST----------
---GF-------V--A---------------------------------------------------------------ID--HT---------------
---------------NQL-------------I-----------------VM-----SFR----GT----T--------SFSNIL-----AD-------I-
-N-L-VM---V-----------------------------------------------------------------------------------------
----------------------------------P-WT---LC-NLCTAH----------SGF--LDS-------------W-R-TVKP-Q-IQGV--LA
SAK-----A-------------------------------------------------------------------------------------------
---------------------------SY--P--SY-NI-ISTGHSL----------------------G-------GAVAT---LAAADL--R----T-
S-----------------------------G-Y---N-I--------------------------------ALY------------------TYG-----
--SP--------------------------------------------------M-VGN-YL----LATFI-TN-Q------------------------
------------------------------S---G-GN-YRVTHA----E--------DI--------------------------------VP------
KL--PGY------------------------------------------------------PI------FA--------HV-S----------------P
EY----WITSPT------NA-------A-----------------------VTVNDVQ-V-S-TGVIDL-QGNQ-G------------------------
---------------------------------------------------------------------------------------QL-----------
---------------------------------------DSS-----------IED---H-GWY-------------------FN--S--I---------
----------AACS-PGLG----S----ELVR--------------------------------------------------------------------
----------------------------------------------------------------------------------------------------
----------------------------------------------------------------------------------------------------
----------------------------------------------------
>PC_06FXLN
----------------------------------------------------------------------------------------------------
----------------------------------------------------------------------------------------------------
----------------------------------------------------------------------------------------------------
----------------------------------------------------------------------------------------------------
---------------------------------------------------M-SFFEQY----SA---AAY------CPNNN-V--A-------------
-------SSN--TN-----------I-----TCA------------AGNCP--LVQ------------------------------------TAE-----
---------AES----------LL-----------EFQN----------------------------------------EG----LADST----------
---GF-------V--A---------------------------------------------------------------ID--HM---------------
---------------NQL-------------I-----------------VM-----SFR----GT----T--------SFSNIL-----AD-------I-
-N-L-VM---V-----------------------------------------------------------------------------------------
----------------------------------P-WT---LC-NLCTAH----------SGF--LDS-------------W-R-TVKP-Q-IQSV--LA
SAK-----A-------------------------------------------------------------------------------------------
---------------------------SY--P--SY-NI-ISTGHSL----------------------G-------GAVAT---LAAADL--R----T-
S-----------------------------G-Y---N-I--------------------------------ALY------------------TYG-----
--SP--------------------------------------------------M-VGN-YL----LATFI-TN-Q------------------------
------------------------------S---G-GN-YRVTHA----Q--------DI--------------------------------VP------
KL--PGY------------------------------------------------------PI------FA--------HV-S----------------P
EY----WITSPT------NA-------A-----------------------VTINDVQ-V-S-TGVIDL-QGNQ-G------------------------
---------------------------------------------------------------------------------------QL-----------
---------------------------------------DSS-----------IED---H-GWY-------------------FN--S--I---------
----------AACS-PGLG----S----ELVR--------------------------------------------------------------------
----------------------------------------------------------------------------------------------------
----------------------------------------------------------------------------------------------------
----------------------------------------------------
>PC_00UBU7
----------------------------------------------------------------------------------------------------
---------------------------------------------------------------------------------MLSQLC-Y----L------
-S-LLSV-----F---LTF---------VYAAPL----------------------------------------------------A-------------
-----LD--KR-----------------------------------------------------------------------------------------
------------------------------------AI-S--QDL---LNEL-SFFEQY----SA---AAY------CPENN-V--P-------------
-------VSN--AS-----------I-----SCD------------ADNCP--LVQ------------------------------------SAG-----
---------AES----------IL-----------EFQN----------------------------------------EG----LADAT----------
---GF-------V--A---------------------------------------------------------------LD--HT---------------
---------------NQL-------------I-----------------VM-----SFR----GT----T--------SFSNIL-----AD-------I-
-N-L-VM---I-----------------------------------------------------------------------------------------
----------------------------------P-WD---IC-TLCTAH----------SGF--LDS-------------W-T-SVKP-Q-IEGV--IA
SAR-----Q-------------------------------------------------------------------------------------------
---------------------------SF--P--SY-RI-VATGHSL----------------------G-------GAIAT---LAAADL--R----EN
S-----------------------------G-Y---D-V--------------------------------SLY------------------TYG-----
--SP--------------------------------------------------M-VGN-YL----LATFI-TN-Q------------------------
------------------------------S---S-DN-YRVTHA----Q--------DL--------------------------------IP------
KL--PGY------------------------------------------------------PI------YA--------HV-S----------------P
EY----WITSPT------DA-------A-----------------------VTPNDVQ-V-S-SGVINL-KGNQ-G------------------------
---------------------------------------------------------------------------------------QL-----------
---------------------------------------DSS-----------ITD---H-GWY-------------------FN--S--I---------
----------SACS-PGLG----S----ELGR--------------------------------------------------------------------
----------------------------------------------------------------------------------------------------
----------------------------------------------------------------------------------------------------
----------------------------------------------------
>PC_02NM3O
----------------------------------------------------------------------------------------------------
--------------------------------------------------------------------------------M------------FTSHSLI
-PVALLCY-----S-VLAS-P----------LQ-------------------------------------------------------------------
----------------------------------------------------------------------------------------------------
---------------------RR-----ESTGVI-S------GSL---LDSF-NLYEQY----AA---TAY------CHANTHSPM--------------
------------SS-----------KI----ACA------------KGNCQ--RVAQA------------------------------------------
--------DTKSA----------L-----------EFHSK--------------------------------------A------LTGAT----------
---GY-------L--A---------------------------------------------------------------FD--KT---------------
---------------NQV-------------V-----------------IL-----SFR----GS----E--------SVMNWV-----TD-------L-
-T-V-------V----------------------------------------------------------------------------------------
------------------------------------PVPVDLC-NGCLAH----------GGI--WTS-------------W-L-AVRD-E-IKEA--MI
VTA-----G-------------------------------------------------------------------------------------------
---------------------------VH--P--GY-KI-VVTGHSL----------------------G-------AGLAT---FAATEF--R------
-----------------------------------------------------------------NLGLTVDLV------------------SLA-----
--SP--------------------------------------------------R-VGN-PA----LARYI-TN-QSP----------------------
---------------------------------ML-GQNYRFTHL----N--------DP--------------------------------VP------
NF--PTE-----------------------------------------------------------------ALG-FQ-HP-S----------------P
EY----YIKSPNG-A---P------VTN------------------------N--DIT-V-C------------AG-L-GN-S-----------------
--------------------------------------------------------------------N-------------CN----------------
-----------------------------------ARWKT-----------SDPNA---H-DWY-------------------FD--K-VSA--------
------------CY-DGGIE--TG--VL------------------------------------NLG-----------I--NTG------------LNLV
----------------------------------------------------------------------------------------------------
----------------------------------------------------------------------------------------------------
----------------------------------------------------
>PC_08BHNE
----------------------------------------------------------------------------------------------------
--------------------------------------------------------------------------------M------------FTSHSFI
-PAALLCY-----S-VLAS-P----------LQ-------------------------------------------------------------------
----------------------------------------------------------------------------------------------------
---------------------RR-----ENTGVI-S------ASL---LSSF-NLYEQY----AA---TAY------CHANTHSPM--------------
------------SS-----------KI----ACA------------KGNCQ--RVAQA------------------------------------------
--------DTKSA----------L-----------EFHSK--------------------------------------A------LAGAT----------
---GY-------L--A---------------------------------------------------------------FD--KT---------------
---------------NQV-------------V-----------------IL-----SFR----GS----E--------SVMNWT-----MD-------L-
-T-V-------V----------------------------------------------------------------------------------------
------------------------------------PVPIDLC-NGCLAH----------GGI--WTS-------------W-L-EVRD-E-IKEA--MI
VTA-----G-------------------------------------------------------------------------------------------
---------------------------VH--P--GY-KI-VVTGHSL----------------------G-------GGLAT---FAATEF--R------
-----------------------------------------------------------------NLGLTVDLV------------------SLA-----
--SP--------------------------------------------------R-VGN-PA----LARYI-TN-QSP----------------------
---------------------------------ML-GQNYRFTHL----N--------DP--------------------------------VP------
NF--PTE-----------------------------------------------------------------ALG-FQ-HP-S----------------P
EY----YIKSPNG-T---P------VTN------------------------N--DIT-V-C------------AG-L-GN-S-----------------
--------------------------------------------------------------------S-------------CN----------------
-----------------------------------AHWKI-----------SDPNA---H-DWY-------------------FD--K-VSA--------
------------CY-DGGIE--TG--VL------------------------------------DLG-----------I--NIG------------LHLV
----------------------------------------------------------------------------------------------------
----------------------------------------------------------------------------------------------------
----------------------------------------------------
>PC_0046G8
----------------------------------------------------------------------------------------------------
----------------------------------------------------------------------------------------------------
----------------------------------------------------------------------------------------------------
-------------------------------------------------MQSF---T-LTVLA------ACLGTA-TAN----P----------------
-------------------------LW---GRAT-AAI-T--SAQLTEFELF-SQY-------AG---AAY------CTNVVQ-----------------
-------DPA-TTL-----------I-----ECE----------ANGGACA--KVEA--N----------------------------------------
--------AAF-----V-----LD-----------SFY-------------------------------Q----V--GS-------QLTT----------
---GY-------I--G---------------------------------------------------------------ID--PT---------------
---------------NNL-------------I-----------------VV-----AFQ----GT----PGF------DSAQLV----D-D-------L-
-E-I-YR---DDT---------------------------------------------------------------------------------------
-----------------------TI--CG---------SADTN-DSCEIH----------SGF--LSA-------------W-N-EVQS-L-VETG--MA
SAI-----A-------------------------------------------------------------------------------------------
--------A-------------------Y--P--SY-GL-VFTGHSM----------------------G-------AAIAA---IGAAVE--R----N-
-A----------------------------G-HI----------------ID--------------------LY------------------TFG-----
--QP--------------------------------------------------R-IGS-AD----ISNYI-TN-QAPA---------------------
----------------------------------L-GGNYRMTDY----N--------DI--------------------------------IP------
QL--P------T----------------------HVY---------------------LFGKD------WD--------HY-T----------------P
EY----YIDINGT-D---I-----------------------------T----TADIQ-V-I------------TTPL-F--------------------
---------------------------------------------------------------------ST---------A-GNS-GW------------
------------------------------------SLIDSSI-----------TA---H-RE-Y---------------------------FG------
--------YISACS--------------------------------------------------------------------------------------
----------------------------------------------------------------------------------------------------
----------------------------------------------------------------------------------------------------
----------------------------------------------------
>PC_044T66
----------------------------------------------------------------------------------------------------
----------------------------------------------------------------------------------------------------
----------------------------------------------------------------------------------------------------
-------------------------------------------------MKSF---T-LTVLA------ACWGTA-NAN----P----------------
-------------------------LW---GRAT-AAI-T--SAQLTDFELF-SQY-------AG---AAY------CTNVVQ-----------------
-------DTA-TTL-----------I-----ECE----------ANGGACA--KVEA--N----------------------------------------
--------AAF-----V-----LD-----------SFY-------------------------------Q----V--GS-------QLTT----------
---GY-------I--G---------------------------------------------------------------ID--PT---------------
---------------NNL-------------I-----------------VV-----AFQ----GT----PGF------DSAQLL----D-D-------L-
-E-I-YR---DDT---------------------------------------------------------------------------------------
-----------------------TI--CG---------SADTN-DSCEIH----------SGF--LSA-------------W-N-EVQS-L-VETA--LV
AAI-----A-------------------------------------------------------------------------------------------
--------A-------------------Y--P--SY-GL-VFTGHSM----------------------G-------AAIAA---IGATVE--R----N-
-A----------------------------G-YV----------------ID--------------------LY------------------TFG-----
--QP--------------------------------------------------R-LGS-VD----ISNYI-TN-QAPA---------------------
----------------------------------L-GSNYRMTDY----N--------DI--------------------------------IP------
QL--P------T----------------------HVY---------------------LFGKE------WD--------HY-T----------------P
EY----YIDINGT-D---I-----------------------------T----TADIQ-V-I------------TTPL-F--------------------
---------------------------------------------------------------------ST---------A-GNS-GW------------
------------------------------------SLVDSSI-----------TA---H-RE-Y---------------------------FG------
--------YISACS--------------------------------------------------------------------------------------
----------------------------------------------------------------------------------------------------
----------------------------------------------------------------------------------------------------
----------------------------------------------------
>PC_08DK10
----------------------------------------------------------------------------------------------------
---------------------------------------------------------------------------------M--FSQ---------TSLS
-A-LLAAV-----T-LLS-PA-------KAI-P-------------------------------------------------------------------
----------------------------------------------------------------------------------------------------
---------------------APLARR-----DI-S------DDV---LAKL-YLAHQY----SA---AAY------CPNNND-NS--------------
-----------SSK-----------L-----TCS------------TGNCD--IVQA--D----------------------------------------
--------NTSVL----------T-----------EFQNL--------------------------------------G------LADST----------
---GY-------V--A---------------------------------------------------------------LD--HT---------------
---------------RSK-------------I-----------------IL-----AYR----GS----E--------SIQNFL-----AD-------A-
-S----F---PL----------------------------------------------------------------------------------------
------------------------------------VPAPDIC-ASCHAE----------SGF--YSF-------------W-H-ASKP-A-VLAA--LD
QAR-----T-------------------------------------------------------------------------------------------
---------------------------QH--P--SY-SL-DVIGHSL----------------------G-------AAAAT---LAAAHV--R---NT-
-------------------------------------------------------------------GLHADLY------------------SFS-----
--SP--------------------------------------------------R-VGD-PA----FARYV-SG-QDG--V-------------------
---------------------------------S--GRNYRVTHR----D--------DW--------------------------------VP------
KA----P---------------------------------------------------------------LKAMG-YL-HV-A----------------D
EY----WISSPNG-V---N------VTT------------------------S--DVV-V-F------------EG-Y-EGED-----------------
--------------------------------------------------------------------YDG---------GNAG----------------
-----------------------------------TEKTD-----------PTFQT---H-EWI-------------------FD--K-ITL--------
------------CY-PKGTI--E-----------------------------------------------------------------------------
----------------------------------------------------------------------------------------------------
----------------------------------------------------------------------------------------------------
----------------------------------------------------
>PC_02K2Y8
----------------------------------------------------------------------------------------------------
-------------------------------------------------------------------------------MLT--ATV----------VLY
-CLL---V-----P-SLGWTM-------PAA-D-------------------------------------------------------------------
----------------------------------------------------------------------------------------------------
---------------------IH-----LERRDV-P------VET---LTWL-TLFSEY----SA---AAT------CAANFNSQG--------------
------------SK-----------V-----VCD------------PGVCP--ILEQI------------------------------------------
--------DTTVI----------T-----------GFMGH--------------------------------------N------PGNTT----------
---GF-------M--A---------------------------------------------------------------VD--KT---------------
---------------NEL-------------I-----------------VL-----SFR----GS----R--------TEGNWI-----TD-------L-
-E----L---EQ----------------------------------------------------------------------------------------
------------------------------------VPIYDIC-PGCYVH----------HGY--YYA-------------W-G-NFSQ-Y-IMPS--IN
QLA-----A-------------------------------------------------------------------------------------------
---------------------------QY--P--GY-HI-VFTGHSF----------------------G-------GALAT---LGAVLE--GT-ANR-
-------------------------------------------------------------------PIS--LY------------------TFE-----
--CP--------------------------------------------------Q-LGN-YT----FAQFI-TG-NTV----------------------
------------------------------------GNGYRVTHS----D--------DP--------------------------------VP------
RA--FSTS---------------------------PGF--------------------------------NNTWQ-YS-TT-S----------------P
EF----WITSGND-M---P------VTA------------------------S--DIQ-V-I------------WG-I-DNKN-----------------
--------------------------------------------------------------------GNL---------GT------------------
-----------------------------------TGL--------------DLAA---H-NWY-------------------IG--N-MSG--------
------------CS-TN-----------------------------------------------------------------------------------
----------------------------------------------------------------------------------------------------
----------------------------------------------------------------------------------------------------
----------------------------------------------------
>PC_03HLKE
----------------------------------------------------------------------------------------------------
-------------------------------------------------------------------------------MLT--TTV----------VLC
-SLL---L-----P-SLGWTM-------PAA-D-------------------------------------------------------------------
----------------------------------------------------------------------------------------------------
---------------------IH-----LERRGV-P------PEI---LTWF-SVFSEY----SA---AAT------CAANFDSQG--------------
------------SK-----------V-----VCD------------PGVCP--ILQQL------------------------------------------
--------DTQVI----------T-----------GFMGH--------------------------------------S------PGNTT----------
---GF-------L--A---------------------------------------------------------------VD--NT---------------
---------------NGL-------------I-----------------VL-----SFR----GT----R--------TPGNTV-----TD-------L-
-E----Y---EQ----------------------------------------------------------------------------------------
------------------------------------VPIYGICGPGCYVH----------HGY--YYA-------------W-G-NFSQ-Y-IMPR--VR
QLS-----A-------------------------------------------------------------------------------------------
---------------------------QY--P--QY-SI-VFTGHSL----------------------G-------GALAT---LGAVLE--GTVNNR-
-------------------------------------------------------------------PIN--LF------------------TFG-----
--CP--------------------------------------------------Q-LGN-HT----FAGFI-SD-NIV----------------------
------------------------------------GRGYRVTHS----D--------DP--------------------------------VP------
RA--FSTT---------------------------PWV--------------------------------NRTWQ-YS-TT-S----------------P
EF----WITSGND-Q---P------VRE------------------------S--DVD-V-I------------WG-I-DNKN-----------------
--------------------------------------------------------------------GNL---------GT------------------
-----------------------------------TGM--------------DLAA---H-NWY-------------------IG--N-MSG--------
------------CS-TN-----------------------------------------------------------------------------------
----------------------------------------------------------------------------------------------------
----------------------------------------------------------------------------------------------------
----------------------------------------------------
>PC_02665K
----------------------------------------------------------------------------------------------------
---------------------------------------MGILA---VTLPFL--QIHLPSS---PSS-----AQNAHC---------------------
----------------------------------------------------------------------------------------------------
-----------------------NCN--------------TLQSPVPLFGVDN---A-AADI--------------------------------------
------------------------------HLER-RGV-P--PEILT---WF-TVFSEY----SA---AAT------CAANFD-----------------
-------SHG--SK-----------V-----VCD----------P--GVCP--ILQQ--L----------------------------------------
--------DTQ-----V-----IT-----------GFM-------------------------------G----H--YP-------GNTT----------
---GF-------L--A---------------------------------------------------------------VD--NT---------------
---------------NGL-------------I-----------------IL-----SFR----GT----RTPG----N----TV----T-D-------L-
-E----Y---EQV---------------------------------------------------------------------------------------
-----------------------P----I---------YGICG-AGCYVH----------HGY--YYA-------------W-G-NFSQ-Y-IMPR--VR
QLS-----A-------------------------------------------------------------------------------------------
--------Q-------------------Y--P--QY-SI-VFTGHSL----------------------G-------GALAT---LGAVLE--G----TV
-N----------------------------N-RP----------------IN--------------------LY------------------TFG-----
--CP--------------------------------------------------Q-LGN-HT----FAGFI-SD-N------------------------
---------------------------------TV-GRGYRVTHS----D--------DP--------------------------------VP------
RA--F------S----------------------TTPLV-N----------------RTW--Q------YS--------TT-S----------------P
EF----WITSGND-Q---P-----------------------------V---TESDVE-V-I------------WG-I-D--------------------
---------------------------------------------------------------------NK---------N-GNL-GTE-----------
-G--M------------------------------------DL-----------AA---H-NW-Y---------------------------IG------
--------NMSGCL-TN-----------------------------------------------------------------------------------
----------------------------------------------------------------------------------------------------
----------------------------------------------------------------------------------------------------
----------------------------------------------------
>PC_075S0O
----------------------------------------------------------------------------------------------------
-------------------------------------------------------------------------------MLT--ATV----------ILC
-SLL---F-----P-SLGWTM-------PAA-D-------------------------------------------------------------------
----------------------------------------------------------------------------------------------------
---------------------IH-----LERRGV-P------PEI---LTWF-TVFSEY----SA---AAT------CAANFDSHG--------------
------------SK-----------V-----VCD------------PGVCP--ILQQL------------------------------------------
--------DTQVI----------T-----------GFMGH--------------------------------------Y------PGNTT----------
---GF-------L--A---------------------------------------------------------------VD--NT---------------
---------------NGL-------------I-----------------IL-----SFR----GT----R--------TPGNTV-----TD-------L-
-E----Y---EQ----------------------------------------------------------------------------------------
------------------------------------VPIYGICGAGCYVH----------HGY--YYA-------------W-G-NFSQ-Y-IMPR--VR
QLS-----A-------------------------------------------------------------------------------------------
---------------------------QY--P--QY-SI-VFTGHSL----------------------G-------GALAT---LGAVLE--GTVNNR-
-------------------------------------------------------------------PIN--LY------------------TFG-----
--CP--------------------------------------------------Q-LGN-HT----FAGFI-SD-NTV----------------------
------------------------------------GRGYRVTHS----D--------DP--------------------------------VP------
RA--FSTT---------------------------PLV--------------------------------NRTWQ-YS-TT-S----------------P
EF----WITSGND-Q---P------VTE------------------------S--DVE-V-I------------WG-I-DNKN-----------------
--------------------------------------------------------------------GNL---------GT------------------
-----------------------------------AGM--------------DLAA---H-NWY-------------------IG--N-MSG--------
------------CL-TN-----------------------------------------------------------------------------------
----------------------------------------------------------------------------------------------------
----------------------------------------------------------------------------------------------------
----------------------------------------------------
>PC_07DM6Q
----------------------------------------------------------------------------------------------------
-------------------------------------------------------------------------------MLT--ASV----------VFC
-SLL---F-----P-SLGWTI-------PAA-D-------------------------------------------------------------------
----------------------------------------------------------------------------------------------------
---------------------IH-----LERRGV-P------PGI---LTWF-TVFSEY----SA---AAT------CAANFDSHG--------------
------------SK-----------V-----VCD------------PGVCP--ILQQL------------------------------------------
--------DTEVI----------T-----------GFMGH--------------------------------------Y------PGNTT----------
---GF-------L--A---------------------------------------------------------------VD--NT---------------
---------------NGL-------------I-----------------VL-----AFR----GT----R--------TPGNTV-----TD-------L-
-E----Y---GQ----------------------------------------------------------------------------------------
------------------------------------VPIYGICGAGCYVH----------HGY--YYA-------------W-G-NFSQ-Y-IMPR--VR
QLS-----A-------------------------------------------------------------------------------------------
---------------------------QY--P--QY-SI-VFTGHSL----------------------G-------GALAT---LGAVLE--GTVNNR-
-------------------------------------------------------------------PIN--LY------------------TFG-----
--CP--------------------------------------------------Q-LGN-HT----FAGFI-SD-NTV----------------------
------------------------------------GRGYRVTHS----D--------DP--------------------------------VP------
RA--FSTT---------------------------PWV--------------------------------NKTWQ-YS-TT-S----------------P
EF----WITSGND-Q---P------VTE------------------------S--DVE-V-I------------WG-I-DNKN-----------------
--------------------------------------------------------------------GNL---------GT------------------
-----------------------------------AGM--------------DLAA---H-NWY-------------------IG--N-MSG--------
------------CL-TN-----------------------------------------------------------------------------------
----------------------------------------------------------------------------------------------------
----------------------------------------------------------------------------------------------------
----------------------------------------------------
>PC_07E1RS
----------------------------------------------------------------------------------------------------
----------------------------------------------------------------------------------------------------
--------------------M-------PAA-D-------------------------------------------------------------------
----------------------------------------------------------------------------------------------------
---------------------IH-----LERRGV-P------PVI---LTWL-TMFSEY----SA---AAT------CAANFDSHG--------------
------------SK-----------V-----VCD------------SGVCP--ILQQL------------------------------------------
--------DTQVI----------T-----------GFMGH--------------------------------------Y------PGNTT----------
---GF-------L--A---------------------------------------------------------------VD--NT---------------
---------------NGL-------------I-----------------VL-----SFR----GT----R--------TLGNTA-----TD-------L-
-K----Y---EQ----------------------------------------------------------------------------------------
------------------------------------VPINGICGAGCYVH----------HGY--YYA-------------W-G-NFSQ-Y-IMPR--VR
QLS-----A-------------------------------------------------------------------------------------------
---------------------------QY--P--QY-SI-VFTGHSL----------------------G-------GALAT---LGAVLE--RTVNNR-
-------------------------------------------------------------------PIN--LY------------------TFG-----
--CP--------------------------------------------------Q-LGN-HT----FAGFI-SD-NTV----------------------
------------------------------------GRGYRVTHS----D--------DP--------------------------------VP------
RA--FSTI---------------------------PWI--------------------------------NRTWQ-YS-TT-S----------------P
EF----WITSGND-Q---P------VTE------------------------S--DVE-V-I------------WG-I-DNKN-----------------
--------------------------------------------------------------------GNL---------GT------------------
-----------------------------------AGM--------------DLAA---H-NWY-------------------IG--N-MSG--------
------------CS-TN-----------------------------------------------------------------------------------
----------------------------------------------------------------------------------------------------
----------------------------------------------------------------------------------------------------
----------------------------------------------------
>PC_07ATVU
----------------------------------------------------------------------------------------------------
----------------------------------------------------------------------------------------------------
--------------------M-------PAA-D-------------------------------------------------------------------
----------------------------------------------------------------------------------------------------
---------------------IH-----LERRGV-P------PEI---LTWF-SVFSEY----SA---AAT------CAANFDSQG--------------
------------SK-----------V-----VCD------------PGVCP--ILQQL------------------------------------------
--------DTQVI----------T-----------GFMGH--------------------------------------S------PGNTT----------
---GF-------L--A---------------------------------------------------------------VD--NT---------------
---------------NGL-------------I-----------------VL-----SFR----GT----R--------TPGNTV-----TD-------L-
-E----Y---EQ----------------------------------------------------------------------------------------
------------------------------------VPIYGICGPGCYVH----------HGY--YYA-------------W-G-NFSQ-Y-IMPR--VR
QLS-----A-------------------------------------------------------------------------------------------
---------------------------QY--P--QY-SI-VFTGHSL----------------------G-------GALAT---LGAVLE--GTVNNR-
-------------------------------------------------------------------PIN--LF------------------TFG-----
--CP--------------------------------------------------Q-LGN-HT----FAGFI-SD-NIV----------------------
------------------------------------GRGYRVTHS----D--------DP--------------------------------VP------
RA--FSTT---------------------------PWV--------------------------------NRTWQ-YS-TT-S----------------P
EF----WITSGND-Q---P------VRE------------------------S--DVD-V-I------------WG-I-DNKN-----------------
--------------------------------------------------------------------GNL---------GT------------------
-----------------------------------TGM--------------DLAA---H-NWY-------------------IG--N-MSG--------
------------CS-TN-----------------------------------------------------------------------------------
----------------------------------------------------------------------------------------------------
----------------------------------------------------------------------------------------------------
----------------------------------------------------
>PC_07B8YB
----------------------------------------------------------------------------------------------------
----------------------------------------------------------------------------------------------------
--------------------M-------PAA-D-------------------------------------------------------------------
----------------------------------------------------------------------------------------------------
---------------------IH-----LERRGV-P------PVI---LTWL-TMFSEY----SA---AST------CAANFDSHG--------------
------------SK-----------V-----VCD------------SGVCP--ILQQL------------------------------------------
--------DTQVI----------T-----------GFMGH--------------------------------------Y------PGNTT----------
---GF-------L--A---------------------------------------------------------------VD--NT---------------
---------------NGL-------------I-----------------VL-----SFR----GT----R--------TLGNTA-----TD-------L-
-K----Y---EQ----------------------------------------------------------------------------------------
------------------------------------VPIYGICGAGCSVH----------HGY--YYA-------------W-G-NFSQ-Y-IMPR--VR
QLS-----T-------------------------------------------------------------------------------------------
---------------------------QY--P--QY-SI-VFTGHSL----------------------G-------GALAT---LGAVLE--RTVNNR-
-------------------------------------------------------------------PIN--LY------------------TFG-----
--CP--------------------------------------------------Q-LGN-HT----FAGFI-SD-NTA----------------------
------------------------------------GRGYRVTHS----D--------DP--------------------------------VP------
RA--FSTT---------------------------PWV--------------------------------NRTWQ-YS-TT-S----------------P
EF----WITSGND-Q---P------VTG------------------------S--DVE-V-I------------WG-I-DNKN-----------------
--------------------------------------------------------------------GNL---------GT------------------
-----------------------------------AGM--------------DLAA---H-NWY-------------------IG--N-MSG--------
------------CS-TN-----------------------------------------------------------------------------------
----------------------------------------------------------------------------------------------------
----------------------------------------------------------------------------------------------------
----------------------------------------------------
>PC_08EGIN
----------------------------------------------------------------------------------------------------
---------------------------------------------------------------------------------MHNLQS-IWA--G------
-VALALS----------VL---------VAGRPA----------------------------------------------------P-------------
-----LV--ARD----------------------------------------------------------------------------------------
-------------------------------------V-S--SDL---LDQF-NLFEQY----AA---AAY------CSENF-N--S-------------
-------T---GTK-----------L-----TCS------------AGNCP--LVQ------------------------------------AVD-----
---------TET----------LD-----------EFAD---------------------------------------TSG----YGDTT----------
---GF-------L--A---------------------------------------------------------------VD--KT---------------
---------------NEL-------------I-----------------VL-----SFR----GS----S--------SFDNWI-----AN-------I-
-D-F--V---KT----------------------------------------------------------------------------------------
----------------------------------D-VD---LC-DGCEAH----------SGF--WEA-------------W-G-SVAD-S-VTSQ--ID
SAL-----S-------------------------------------------------------------------------------------------
---------------------------TY--S--GY-KL-VITGHSL----------------------G-------AALAT---LGGAVL--R----N-
-----------------------------SG-H---T-LD--------------------------------LY------------------TFG-----
--CP--------------------------------------------------R-VGN-EA----LAQYI-TS-Q------------------------
------------------------------S---D-AT-YRLTHT----D--------DP--------------------------------VP------
KL--PPKS-----------------------------------------------------LG------FS--------QP-S----------------P
EY----WITSAS------GD-------P-----------------------VTASDIQ-V-I-QGIDSE-AGND-G------------------------
---------------------------------------------------------------------------------------TA-----------
--------------------------------------TGLD-----------IEA---H-RWY-------------------FN--A--I---------
----------SACN--------------------------------------------------------------------------------------
----------------------------------------------------------------------------------------------------
----------------------------------------------------------------------------------------------------
----------------------------------------------------
>PC_04MXFO
----------------------------------------------------------------------------------------------------
---------------------------------------------------------------------------------MLKVQS-IWA--S------
-IALALS----------IQ---------VVARPA----------------------------------------------------P-------------
-----II--GRD----------------------------------------------------------------------------------------
-------------------------------------V-S--SDL---LDQF-NLFEQY----AA---AAY------CSENF-N--S-------------
-------T---GTK-----------L-----TCS------------AGNCP--LVQ------------------------------------AAD-----
---------TET----------LD-----------EFAD---------------------------------------TSG----YGDTT----------
---GF-------L--A---------------------------------------------------------------VD--KT---------------
---------------NEL-------------I-----------------VL-----SFR----GS----S--------SFDNWI-----AN-------I-
-D-F--V---KT----------------------------------------------------------------------------------------
----------------------------------D-VD---LC-DGCEAH----------SGF--WEA-------------W-G-SVAD-S-VTSQ--ID
SAL-----S-------------------------------------------------------------------------------------------
---------------------------TY--P--GY-KL-VFTGHSL----------------------G-------AALAT---LGGTVV--R----N-
-----------------------------SG-H---T-LD--------------------------------LY------------------TFG-----
--CP--------------------------------------------------R-VGN-EE----LAQYI-TS-Q------------------------
------------------------------S---D-AN-YRLTHT----D--------DP--------------------------------VP------
KL--PPKS-----------------------------------------------------FG------FS--------QP-S----------------P
EY----WITSGT------ND-------P-----------------------VTASDIQ-V-I-QGIDSD-AGND-G------------------------
---------------------------------------------------------------------------------------TA-----------
--------------------------------------TGLD-----------IDA---H-KWY-------------------FN--A--I---------
----------SACS--------------------------------------------------------------------------------------
----------------------------------------------------------------------------------------------------
----------------------------------------------------------------------------------------------------
----------------------------------------------------
>PC_03HM1Y
----------------------------------------------------------------------------------------------------
---------------------------------------------------------------------------------MHNLQS-IWA--G------
-VALALS----------VL---------VAGRPA----------------------------------------------------P-------------
-----LV--ARD----------------------------------------------------------------------------------------
-------------------------------------V-S--SDL---LDQF-NLFEQY----AA---AAY------CSENF-N--S-------------
-------T---GTK-----------L-----TCS------------AGNCP--LVQ------------------------------------AAD-----
---------TET----------LD-----------EFAD---------------------------------------TSG----YGDTT----------
---GF-------L--A---------------------------------------------------------------VD--KT---------------
---------------NEL-------------I-----------------VL-----SFR----GS----S--------SFDNWI-----AN-------I-
-D-F--V---KT----------------------------------------------------------------------------------------
----------------------------------D-VD---LC-DGCEAH----------SGF--WEA-------------W-G-SVAD-S-VTSQ--ID
SAL-----S-------------------------------------------------------------------------------------------
---------------------------TY--S--GY-KL-VITGHSL----------------------G-------AALAT---LGGVVL--R----N-
-----------------------------SG-H---T-LD--------------------------------LY------------------TFG-----
--CP--------------------------------------------------R-VGN-EA----LAQYI-TS-Q------------------------
------------------------------S---D-AT-YRLTHT----D--------DP--------------------------------VP------
KL--PPKS-----------------------------------------------------LG------FS--------QP-S----------------P
EY----WITSAS------GD-------P-----------------------VTASDIQ-V-I-QGIDSE-AGND-G------------------------
---------------------------------------------------------------------------------------TA-----------
--------------------------------------TGLD-----------IEA---H-RWY-------------------FN--A--I---------
----------SACN--------------------------------------------------------------------------------------
----------------------------------------------------------------------------------------------------
----------------------------------------------------------------------------------------------------
----------------------------------------------------
>PC_07MGHN
----------------------------------------------------------------------------------------------------
---------------------------------------------------------------------------------MLNWQS-IW---A------
-VALALG----------SQ---------VVARPA----------------------------------------------------P-------------
-----LV--RRD----------------------------------------------------------------------------------------
-------------------------------------V-S--SDL---LARF-NLIEQY----AA---AAY------CSANH-D--S-------------
-------T---GTK-----------L-----ICS------------SGNCP--LVQ------------------------------------AAT-----
---------TDS----------LD-----------EFED---------------------------------------TSD----YGDTT----------
---GF-------L--A---------------------------------------------------------------VD--ET---------------
---------------NEL-------------I-----------------VL-----SFR----GS----S--------SLDNWI-----AD-------L-
-D-F--I---KT----------------------------------------------------------------------------------------
----------------------------------D-VD---LC-DGCEAH----------KGF--WKS-------------W-E-SVAD-A-VTAQ--ID
SAL-----S-------------------------------------------------------------------------------------------
---------------------------TY--S--GY-TL-VITGHSL----------------------G-------AAVAT---LAGTAL--R----N-
-----------------------------SG-Y---T-LE--------------------------------LY------------------TFG-----
--SP--------------------------------------------------R-VGN-KA----LAEYI-TS-Q------------------------
------------------------------S---D-ST-YRLTHT----D--------DP--------------------------------VP------
KL--PPKL-----------------------------------------------------TG------FS--------QS-S----------------P
EY----WITSAT------DA-------A-----------------------VTKSDIE-V-I-EGIDSK-AGND-G------------------------
---------------------------------------------------------------------------------------TA-----------
--------------------------------------IGLD-----------TAA---H-GWY-------------------FN--A--I---------
----------SSCG--------------------------------------------------------------------------------------
----------------------------------------------------------------------------------------------------
----------------------------------------------------------------------------------------------------
----------------------------------------------------
>PC_01FTXU
----------------------------------------------------------------------------------------------------
--------------------------------------------------------------------------------MIAIPGL-FFF--V------
-VISFLV----------FA---------VDALPL----------------------------------------------------S-------------
-----IK--KRA----------------------------------------------------------------------------------------
-------------------------------------I-S--QDL---LDTL-SLFEQY----SA---AAY------CPENN-EP-D-------------
-------S---STL-----------I-----TCS------------AGNCP--LVQ------------------------------------SAG-----
---------AES----------IA-----------EFQN----------------------------------------VG----LSDAT----------
---GF-------V--A---------------------------------------------------------------ID--HT---------------
---------------HNQ-------------I-----------------II-----SFR----GS----R--------SVQNFL-----SD-------A-
-D-F-GL---VS----------------------------------------------------------------------------------------
----------------------------------W-SS---IC-PGCTVH----------SGF--LDS-------------W-T-SVKP-L-IQNA--VD
GAR-----A-------------------------------------------------------------------------------------------
---------------------------AY--P--NY-AI-VSTGHSL----------------------G-------GAIAT---LAAAGL--R----T-
-----------------------------AG-Y---G-VS--------------------------------LY------------------TYG-----
--SP--------------------------------------------------M-VGN-VA----LATFV-TG-Q------------------------
------------------------------T---G-QN-FRVTHA----N--------DL--------------------------------VP------
KL--PGYL-----------------------------------------------------LG------YA--------HV-S----------------P
EY----WITSAT------GV-------A-----------------------VTAEDVQ-T-S-SGVVDL-AGNE-G------------------------
---------------------------------------------------------------------------------------QL-----------
---------------------------------------GGS-----------VDD---H-LFY-------------------FN--E--V---------
----------SACG-PDGL----E----F-----------------------------------------------------------------------
----------------------------------------------------------------------------------------------------
----------------------------------------------------------------------------------------------------
----------------------------------------------------
>PC_02LOYR
---------------------------------------------------------------------------------------------MIS----
----G---------INIL--------------------A-------------YIL----------LCT----TLAHAVPLQLNERRD-LAH--V------
-IPLRLD-----K---RGG---------LPAFPI----------------------------------------------------R-------------
-----LN--KR-----------------------------------------------------------------------------------------
------------------------------------AI-S--QDL---LDTF-SLYEQY----SA---AAY------CADNN-V--P-------------
-------SSN-GTA-----------I-----TCV------------AGNCP--QVQ------------------------------------ADG-----
---------AES----------VI-----------EFQN----------------------------------------IG----SGDAT----------
---GF-------V--A---------------------------------------------------------------LD--HT---------------
---------------TQQ-------------I-----------------II-----SFR----GS----Q--------SLQNFV-----AD-------A-
-E-F-PL---S-----------------------------------------------------------------------------------------
----------------------------------P-ST---IC-TGCEVH----------TGF--LDS-------------W-T-SVKS-L-VQGA--VE
TAR-----T-------------------------------------------------------------------------------------------
---------------------------TY--P--SY-GV-VSTGHSL----------------------G-------AALAT---LAAADL--R----N-
G-----------------------------G-Y---G-V--------------------------------SLY------------------TYG-----
--SP--------------------------------------------------M-VGN-IA----LATFI-TA-Q------------------------
------------------------------D-----AN-FRITHA----N--------DL--------------------------------VP------
KL--PGYG-----------------------------------------------------LG------YA--------HV-S----------------P
EY----WITSAT------GV-------V-----------------------VTVDDVQ-T-S-EGVVDV-QGNE-G------------------------
---------------------------------------------------------------------------------------QP-----------
---------------------------------------GGD-----------LGD---H-LFY-------------------FN--E--V---------
----------AACG-PDVL----G----LEGL------------------------VWGGEVE-AV------------------Q----LK---------
---L------------------------------------------------------------------------------------------------
----------------------------------------------------------------------------------------------------
----------------------------------------------------
>PC_050RZZ
----------------------------------------------------------------------------------------------------
-----------------------------------------------------------------------------------MSL--LRH--I------
-FTCTFI-----F---LGL---------VRSLPL----------------------------------------------------E-------------
-----LD--KR-----------------------------------------------------------------------------------------
------------------------------------AI-S--QDL---LNQL-SLFEQY----SA---AAY------CPANNSP--G-------------
---------S-TAA-----------I-----TCD------------VGNCP--LVQ------------------------------------SAG-----
---------AQS----------IV-----------EFKD----------------------------------------VG----SGDTQ----------
---GY-------V--A---------------------------------------------------------------LD--HT---------------
---------------NRL-------------I-----------------VI-----AFR----GS----V--------SIENWI-----SN-------L-
-D-A-LM---E-----------------------------------------------------------------------------------------
----------------------------------P-SD---IC-SGCQAH----------SGF--LDS-------------W-N-SAKS-I-VQGA--VD
GAR-----Q-------------------------------------------------------------------------------------------
---------------------------AN--P--SY-SI-VSTGHSL----------------------G-------GALAT---LAAADL--R----N-
S-----------------------------G-Y---N-I--------------------------------ALY------------------TYG-----
--SP--------------------------------------------------M-VGN-VA----LATFI-TG-Q------------------------
------------------------------S--GG--N-YRVTHA----N--------DI--------------------------------VP------
KL--PGYP-----------------------------------------------------LG------FA--------SV-S----------------P
EY----WITSPS------LV-------P-----------------------VTANDVQ-V-S-TGVVDL-QGDE-G------------------------
---------------------------------------------------------------------------------------QL-----------
---------------------------------------GGS-----------VAD---H-LWY-------------------FN--G--I---------
----------SNCS-L------------------------------------------------------------------------------------
----------------------------------------------------------------------------------------------------
----------------------------------------------------------------------------------------------------
----------------------------------------------------
>PC_008FNN
----------------------------------------------------------------------------------------------------
----------------------------------------------------------------------------------MAKQV-I----L------
-IAMLAF-----I---LDL---------LAALPL----------------------------------------------------T-------------
-----MS--TR-----------------------------------------------------------------------------------------
------------------------------------AI-S--SDL---LNQL-SFFGQY----AA---AAY------CPANN-S--P-------------
-------GSD--PQ-----------I-----TCD------------TDICP--LVQ------------------------------------QAE-----
---------AQS----------IV-----------EFEN----------------------------------------VG----ISDAT----------
---GF-------V--S---------------------------------------------------------------LD--HT---------------
---------------NKL-------------I-----------------VV-----SFR----GS----R--------SVRNFI-----GN-------L-
-N-F-VL---A-----------------------------------------------------------------------------------------
----------------------------------P-WS---IC-SGCTAH----------LGF--LDS-------------W-M-SARS-V-VLEA--VT
SAK-----E-------------------------------------------------------------------------------------------
---------------------------SN--P--NY-QV-VSTGHSL----------------------G-------GALAT---LAAADL--R----E-
S-----------------------------G-H---D-V--------------------------------ELY------------------TYG-----
--SP--------------------------------------------------M-AGN-SL----LALFI-TG-Q------------------------
------------------------------S---S-AN-FRVSHL----Q--------DV--------------------------------VP------
KL--PGYA-----------------------------------------------------FG------YA--------HI-S----------------P
EY----WITSPS------NA-------P-----------------------VTENDIQ-V-S-TGVINF-KGNS-G------------------------
---------------------------------------------------------------------------------------TL-----------
---------------------------------------GNS-----------VED---H-LWY-------------------FD--S--I---------
----------SGCG-G-EG----L----EIFK------------------------V-------------------------------------------
----------------------------------------------------------------------------------------------------
----------------------------------------------------------------------------------------------------
----------------------------------------------------
>PC_03KONH
----------------------------------------------------------------------------------------------------
-----------------------------------------------------------------------------------MAF--LLI--L------
-TTFISL-----F---LNP---------IAALPL----------------------------------------------------S-------------
-----IE--AR-----------------------------------------------------------------------------------------
------------------------------------AV-S--QDL---LTQL-SFFEQY----SA---AAY------CPANNSP--G-------------
---------S-STA-----------I-----TCE------------AGNCP--LVQ------------------------------------TAG-----
---------AQS----------IV-----------EFQN----------------------------------------VG----ISDST----------
---GF-------V--A---------------------------------------------------------------LD--HT---------------
---------------NNL-------------I-----------------VI-----SFR----GS----R--------SVLNFI-----AN-------L-
-N-F-VL---V-----------------------------------------------------------------------------------------
----------------------------------P-WS---VC-NGCFAH----------AGW--LDS-------------W-S-GVKS-Q-VQGA--VD
DAR-----A-------------------------------------------------------------------------------------------
---------------------------TY--P--SY-KI-IATGHSL----------------------G-------GALAT---LAAADL--R----T-
A-----------------------------G-Y---T-I--------------------------------DLY------------------TYG-----
--SP--------------------------------------------------M-VGN-AA----LATFV-TA-Q------------------------
------------------------------T--TA--N-FRVTHA----Q--------DV--------------------------------VP------
KL--PGYG-----------------------------------------------------FG------YA--------HV-S----------------P
EY----WITSAT------GA-------A-----------------------VTPNDIQ-V-S-SGVVNF-KGNQ-G------------------------
---------------------------------------------------------------------------------------TL-----------
---------------------------------------GNS-----------IDD---H-LWY-------------------FN--N--I---------
----------SGCG-GDTL----E------IVKV------------------------------------------------------------------
----------------------------------------------------------------------------------------------------
----------------------------------------------------------------------------------------------------
----------------------------------------------------
>PC_034QDZ
----------------------------------------------------------------------------------------------------
-----------------------------------------------------------------------------------MPF--SSS--I------
-IVIFAL-----F---FAL---------VTALPF----------------------------------------------------S-------------
-----LG--RR-----------------------------------------------------------------------------------------
------------------------------------AV-S--QDL---LNQL-SFFEQY----SA---AAY------CPDNNIP--T-------------
---------S-STT-----------I-----TCS------------AGNCP--QVQ------------------------------------AAG-----
---------AQS----------IL-----------EFQN----------------------------------------VG----LSDAT----------
---GF-------V--A---------------------------------------------------------------LD--HT---------------
---------------NQL-------------I-----------------VI-----SFR----GS----Q--------SIQNFI-----AD-------L-
-T-F-VM---V-----------------------------------------------------------------------------------------
----------------------------------P-WS---LC-TDCTAH----------AGF--LDS-------------W-N-GVKS-Q-VQGA--ID
GAK-----L-------------------------------------------------------------------------------------------
---------------------------NY--S--SY-QI-VATGHSL----------------------G-------GALAT---LAAAEL--R----D-
S-----------------------------G-H---S-V--------------------------------SLY------------------TYG-----
--SP--------------------------------------------------M-VGN-AV----LANFT-TA-Q------------------------
------------------------------S--GG--N-YRVTHA----Q--------DI--------------------------------VP------
KL--PGYF-----------------------------------------------------LG------FA--------HV-S----------------P
EY----WITSPT------DA-------E-----------------------VTANDVQ-V-S-SGVINL-QGNQ-G------------------------
---------------------------------------------------------------------------------------QL-----------
---------------------------------------ESS-----------VED---H-LWY-------------------FN--S--I---------
----------SACG-PDGI----E------VKA-------------------------------------------------------------------
----------------------------------------------------------------------------------------------------
----------------------------------------------------------------------------------------------------
----------------------------------------------------
>PC_016J37
----------------------------------------------------------------------------------------------------
-----------------------------------------------------------------------------------MSL--LRI--L------
-IAYAFI-----L---FTA---------VQALPV----------------------------------------------------A-------------
-----LD--KR-----------------------------------------------------------------------------------------
------------------------------------AI-S--QEL---LDQL-SFFEQY----SA---AAY------CPANNIP--D-------------
---------S-STA-----------I-----TCS------------AGNCP--LVQ------------------------------------SAG-----
---------AQS----------IL-----------EFEN----------------------------------------VG----SGDTQ----------
---GF-------V--A---------------------------------------------------------------LD--HT---------------
---------------NQL-------------I-----------------VV-----SFR----GS----V--------SIQNWI-----SN-------L-
-D-L-GM---K-----------------------------------------------------------------------------------------
----------------------------------T-WS---IC-SGCQAH----------SGF--LDS-------------W-N-SAKA-I-VQGA--ID
GAK-----T-------------------------------------------------------------------------------------------
---------------------------AN--P--SY-NI-VATGHSL----------------------G-------AAVAT---LAAADL--R----N-
S-----------------------------G-Y---N-I--------------------------------ALY------------------TYG-----
--SP--------------------------------------------------M-VGN-TP----LANFI-TA-Q------------------------
------------------------------A--GG--N-FRVTHA----N--------DI--------------------------------VP------
KL--PGYP-----------------------------------------------------LG------YA--------HV-S----------------P
EY----WITSPA------LA-------S-----------------------VTANDVQ-V-S-SGVIDL-QGNQ-G------------------------
---------------------------------------------------------------------------------------QL-----------
---------------------------------------GGT-----------VTD---H-LWY-------------------FN--G--I---------
----------SNCD-V------------------------------------------------------------------------------------
----------------------------------------------------------------------------------------------------
----------------------------------------------------------------------------------------------------
----------------------------------------------------
>PC_07EAFP
----------------------------------------------------------------------------------------------------
---------------------------------------------------------------------------------MVVFGR-VAT--F------
-AGLVAQ----------AL---------AAPA--------------------------------------------------------------------
-----PV--RRD----------------------------------------------------------------------------------------
-------------------------------------V-T--ASV---LGNL-DLFAQY----SA---AAY------CLENL-N--S-------------
-------T---GTE-----------L-----SCS------------VGNCA--LVE------------------------------------AAS-----
---------TLT----------ID-----------EFEE---------------------------------------STS----YGQPS----------
---GF-------I--A---------------------------------------------------------------AD--NT---------------
---------------NKL-------------L-----------------VV-----SFR----GS----A--------DLSNWI-----AN-------L-
-N-F-GL---EG----------------------------------------------------------------------------------------
----------------------------------A-DS---LC-SGCEVH----------SGF--LQA-------------W-G-GVAN-T-ITTK--LA
AAR-----K-------------------------------------------------------------------------------------------
---------------------------KY--P--SY-RL-AFTGHSY----------------------G-------AALAA---LAATAL--R----N-
-----------------------------TG-L---T-VD--------------------------------LY------------------TYG-----
--QP--------------------------------------------------R-IGN-LE----LAEHI-TN-Q------------------------
------------------------------N--KG-GN-YRVTHT----D--------DI--------------------------------VP------
NL--PPKL-----------------------------------------------------IG------YH--------HS-S----------------P
EY----WITSSD------DV-------T-----------------------VTKDDVR-E-I-VGIDSR-EGND-G------------------------
---------------------------------------------------------------------------------------TA-----------
---------------------------------------GLS-----------TKA---H-RWY-------------------FV--Y--I---------
----------SQCS-TLY----------------------------------------------------------------------------------
----------------------------------------------------------------------------------------------------
----------------------------------------------------------------------------------------------------
----------------------------------------------------
>PC_04JQ25
----------------------------------------------------------------------------------------------------
---------------------------------------------------------------------------------MKYLAG-AGA--A------
-AAALLA----------LS---------TAAAAE----------------------------------------------------P-------------
-----IH--RRT----------------------------------------------------------------------------------------
-------------------------------------I-G--TSL---LDDL-DLFAQY----SA---AAY------CSANL-D--S-------------
-------T---GSA-----------L-----ACS------------VGNCP--LVE------------------------------------AAD-----
---------TTI----------LY-----------DFDE---------------------------------------TND----YGDTA----------
---GY-------I--A---------------------------------------------------------------VD--TT---------------
---------------NGY-------------I-----------------IL-----TFR----GS----D--------SLENWI-----AD-------L-
-T-F-KL---ID----------------------------------------------------------------------------------------
----------------------------------A-SD---IC-SGCEVH----------DGF--WKS-------------W-E-TVAD-D-ITSQ--IE
SAV-----E-------------------------------------------------------------------------------------------
---------------------------TY--P--DY-TL-IATGHSL----------------------G-------AALAA---IAATVL--R----L-
-----------------------------DG-Y---T-VE--------------------------------LY------------------NYG-----
--QP--------------------------------------------------R-IGN-LA----LADYI-TS-E------------------------
------------------------------S--MG-TN-YRVTHT----D--------DI--------------------------------VP------
KV--PPEL-----------------------------------------------------LG------YA--------HF-S----------------P
EY----WITSGN------DV-------T-----------------------VTDADVN-E-V-VGVDST-AGND-G------------------------
---------------------------------------------------------------------------------------TT-----------
---------------------------------------DDS-----------VEA---H-RWY-------------------FV--H--I---------
----------SACS--------------------------------------------------------------------------------------
----------------------------------------------------------------------------------------------------
----------------------------------------------------------------------------------------------------
----------------------------------------------------
>PC_03EJXL
----------------------------------------------------------------------------------------------------
----------------------------------------------------------------------------------MKFPT-A-V--G------
-AAALLA----------LP---------VTAAPQ----------------------------------------------------P-------------
-----VS--RRT----------------------------------------------------------------------------------------
-------------------------------------I-S--TSV---LDEI-DLFAQF----SA---AAY------CSANL-N--T-------------
-------T---GTA-----------L-----ACD------------VGNCP--LVE------------------------------------ASD-----
---------TTI----------LY-----------NFDD---------------------------------------TNS----FGDTT----------
---GY-------I--A---------------------------------------------------------------VD--TT---------------
---------------HKL-------------I-----------------IL-----SFR----GS----S--------DLSNWI-----AD-------I-
-D-F-PL---TD----------------------------------------------------------------------------------------
----------------------------------A-SD---IC-SGCKFH----------EGF--WDA-------------W-E-TVAS-N-ITAQ--IE
SAL-----S-------------------------------------------------------------------------------------------
---------------------------TY--P--GY-TL-VSTGHSL----------------------G-------AALAA---IAATVF--R----V-
-----------------------------SG-Y---T-VE--------------------------------LY------------------NYG-----
--QP--------------------------------------------------R-IGN-LA----LADFI-TT-E------------------------
------------------------------D--MG-SN-YRVTHT----D--------DP--------------------------------VP------
KL--PPEL-----------------------------------------------------LG------FA--------HF-S----------------P
EY----WITSGN------NV-------T-----------------------VTDYNVT-E-V-IGVNSA-AGND-G------------------------
---------------------------------------------------------------------------------------TT-----------
---------------------------------------NSS-----------VSA---H-LFY-------------------TI--Y--I---------
----------SACS--------------------------------------------------------------------------------------
----------------------------------------------------------------------------------------------------
----------------------------------------------------------------------------------------------------
----------------------------------------------------
>PC_083S36
----------------------------------------------------------------------------------------------------
----------------------------------------------------------------------------------MKLLA-G-T--V------
-VGAILA----------LP---------VMAVPT----------------------------------------------------P-------------
-----IT--RRT----------------------------------------------------------------------------------------
-------------------------------------V-S--TSL---LNTL-DLFAQY----SA---AAY------CSANF-G--S-------------
-------T---GTS-----------L-----ACS------------AGNCP--TVQ------------------------------------AAN-----
---------TKI----------LY-----------SFNK---------------------------------------SSS----FGDAT----------
---GY-------V--A---------------------------------------------------------------VD--NT---------------
---------------NKL-------------I-----------------VI-----AFR----GS----S--------DLSNWI-----AN-------L-
-D-I-PL---AN----------------------------------------------------------------------------------------
----------------------------------A-SQ---IC-SGCEVH----------SGF--YAS-------------W-Q-TVAS-D-ITAT--LD
SAL-----S-------------------------------------------------------------------------------------------
---------------------------TY--P--GY-TV-VTTGHSL----------------------G-------GALAA---IAATVL--R----S-
-----------------------------SG-Q---V-VQ--------------------------------LY------------------DYG-----
--QP--------------------------------------------------R-IGN-LA----LANFI-TS-E------------------------
------------------------------T--VG-SN-YRVTHS----D--------DI--------------------------------VP------
KL--PPEL-----------------------------------------------------LG------YA--------HF-S----------------P
EY----WITSGD------NV-------T-----------------------VTDADIV-E-V-VGVDST-AGND-G------------------------
---------------------------------------------------------------------------------------TS-----------
---------------------------------------GDS-----------VDA---H-LWY-------------------FE--S--I---------
----------SACS--------------------------------------------------------------------------------------
----------------------------------------------------------------------------------------------------
----------------------------------------------------------------------------------------------------
----------------------------------------------------
>PC_037D6W
----------------------------------------------------------------------------------------------------
---------------------------------------------------------------------------------MFGLGG-ILC--V------
-CLVACA----------AL---------SAAVPA----------------------------------------------------Q-------------
-----LD--TRD----------------------------------------------------------------------------------------
-------------------------------------V-S--LES---LKEF-TLFAEY----AA---AAY------CDENL-E--S-------------
-------P---GTK-----------V-----RCQ------------KGNCP--TVE------------------------------------KAD-----
---------TKT----------LT-----------EFHG---------------------------------------RYE----YGDVA----------
---GF-------L--A---------------------------------------------------------------AD--AT---------------
---------------NKR-------------L-----------------VL-----SFR----GT----R--------SLSTWI-----AN-------L-
-D-L-VL---EE----------------------------------------------------------------------------------------
----------------------------------LDDE---LC-LGCSAH----------RGF--WKS-------------W-Q-TVEK-N-LTEE--ID
LAL-----K-------------------------------------------------------------------------------------------
---------------------------AR--P--DY-SV-TLTGHSY----------------------G-------AALAT---LGAVAL--R----N-
-----------------------------AG-H---K-ID--------------------------------LY------------------TYG-----
--SP--------------------------------------------------R-VGN-TE----LAEYI-TA-H------------------------
----------------------------------G-PN-YRVTHS----N--------DI--------------------------------VP------
RL--PSHI-----------------------------------------------------LG------YT--------HF-S----------------P
EY----WITTEN------DM-------K-----------------------VTSSDIK-V-I-DGVGSD-EGNA-G------------------------
---------------------------------------------------------------------------------------SG-----------
--------------------------------------LDLS-----------IPA---H-SWY-------------------FV--E--I---------
----------DTC---------------------------------------------------------------------------------------
----------------------------------------------------------------------------------------------------
----------------------------------------------------------------------------------------------------
----------------------------------------------------
>PC_02NYXW
----------------------------------------------------------------------------------------------------
---------------------------------------------------------------------------------MFGPGG-ILC--V------
-CLVACA----------AL---------SAAVPA----------------------------------------------------Q-------------
-----LD--TRD----------------------------------------------------------------------------------------
-------------------------------------V-S--LES---LKEF-TLFAEY----AA---AAY------CDENL-E--S-------------
-------P---GTK-----------V-----RCP------------KGNCP--TVE------------------------------------KAD-----
---------TKT----------LT-----------EFHG---------------------------------------RYE----YGDVA----------
---GF-------L--A---------------------------------------------------------------AD--AT---------------
---------------NKR-------------L-----------------VL-----SFR----GT----R--------SLSTWI-----AN-------L-
-D-L-VL---EE----------------------------------------------------------------------------------------
----------------------------------LNDE---LC-LGCSAH----------RGF--WKS-------------W-Q-TVEK-N-LTEE--ID
LAL-----K-------------------------------------------------------------------------------------------
---------------------------AR--P--GY-SV-TLTGHSY----------------------G-------AALAT---LGAVAL--R----N-
-----------------------------AG-Y---K-IE--------------------------------LY------------------TYG-----
--SP--------------------------------------------------R-VGN-TE----LAEYI-TA-H------------------------
----------------------------------G-PN-YRVTHS----N--------DI--------------------------------VP------
RL--PSHI-----------------------------------------------------LG------YT--------HS-S----------------P
EY----WITTEN------DM-------K-----------------------VTSSDIK-V-I-DGVGSD-EGNA-G------------------------
---------------------------------------------------------------------------------------SG-----------
--------------------------------------LDMS-----------IPA---H-TWY-------------------FV--E--I---------
----------DTCE--------------------------------------------------------------------------------------
----------------------------------------------------------------------------------------------------
----------------------------------------------------------------------------------------------------
----------------------------------------------------
>PC_02Z8EB
----------------------------------------------------------------------------------------------------
---------------------------------------------------------------------------------MFRLGS-ILW--V------
-CLVACA----------AL---------SAAVPA----------------------------------------------------Q-------------
-----LD--TRD----------------------------------------------------------------------------------------
-------------------------------------V-S--LES---LKEF-TLFAEY----AA---AAY------CDENL-E--S-------------
-------P---GTK-----------V-----RCQ------------KGNCP--TVE------------------------------------KAD-----
---------TET----------LI-----------EFHG---------------------------------------RYE----FGDVA----------
---GF-------L--A---------------------------------------------------------------AD--AT---------------
---------------NNR-------------L-----------------VL-----SFR----GT----R--------SLSTWI-----AN-------L-
-D-L-VL---ED----------------------------------------------------------------------------------------
----------------------------------LDDE---LC-LGCSAH----------HGF--WRS-------------W-Q-TVEK-N-LTAE--ID
SAL-----K-------------------------------------------------------------------------------------------
---------------------------TR--P--GY-SV-TFTGHSH----------------------G-------AALAT---LGAVAL--R----N-
-----------------------------AG-Y---K-IE--------------------------------LY------------------TYG-----
--SP--------------------------------------------------R-VGN-TE----LAEYI-TA-H------------------------
----------------------------------G-PN-YRVTHS----N--------DI--------------------------------VP------
RL--PSHI-----------------------------------------------------LG------YT--------HS-S----------------P
EY----WITTEN------DV-------K-----------------------VTSSDIK-V-I-EGVGSD-EGNA-G------------------------
---------------------------------------------------------------------------------------SG-----------
--------------------------------------LDMS-----------IPA---H-SWY-------------------FV--E--I---------
----------DTC---------------------------------------------------------------------------------------
----------------------------------------------------------------------------------------------------
----------------------------------------------------------------------------------------------------
----------------------------------------------------
>PC_02A5MO
----------------------------------------------------------------------------------------------------
---------------------------------------------------------------------------------MFNSVA-KWA--V------
-TALTLG----------LF---------VSAAPY----------------------------------------------------K-------------
-----PE--RRD----------------------------------------------------------------------------------------
-------------------------------------V-S--AEL---LQQF-NLFEQY----AA---AAY------CEENF-N--S-------------
-------T---GTK-----------L-----TCS------------AGNCP--LVE------------------------------------AAD-----
---------TKT----------ID-----------EF-T---------------------------------------DSS----YGNVT----------
---GF-------L--A---------------------------------------------------------------VD--NT---------------
---------------NKL-------------I-----------------VL-----SFR----GT----R--------SIDTWI-----SN-------L-
-D-F-TL---KD----------------------------------------------------------------------------------------
----------------------------------I-GD---IC-SGCEIH----------NGF--WKS-------------W-N-SVSD-D-LTSR--LQ
STV-----S-------------------------------------------------------------------------------------------
---------------------------EY--P--DY-AI-IFTGHSA----------------------G-------AAVAT---VGTLVL--R----K-
[truncated: 7,589,337 more chars]
