# Supplementary material for: Remote homology clustering identifies lowly conserved families of effector proteins in plant-pathogenic fungi
Source: Microb Genom. 2021 Sep 1;7(9):000637. doi: 10.1099/mgen.0.000637 (PMC8715435; doi:10.1099/mgen.0.000637)
Supplement: Supplementary material 15 [file mgen-7-0637-s0015.zip › fastas/markov-PC_02VR38.fasta]

>PC_0211IV
----------------------------------------------------------------------------MKV--SSVAAFFIAIAAVSGKGPY
DYCCCTRTKPE---------------------------QCDPDSTNAVVAKV-KD-LGLQWEVSQ------IVWAMY------------------DGAPW
KQTEYVWIREKNTKWPPTSKERKNDGKIGVKEFSEYCDKFGKL-----GN-NCKCWNKIPD-----PDSPPCPPGKARSRSMDDRTCRTEYFTDPHYRVP
PRE--------------------------------------------------
>PC_022BKU
----------------------------------------------------------------------------MKV--SSFAAFFMAIVAVSG-NPY
EYCCCYKKNAD---------------------------TCDVDSTKAVVTKATND-FKLVWQIFD------GTWGVY------------------DGAPW
RQK-DVWVWEQDTRSASQLKNKANDGLIGVKEFSEYCDKFGKV-----GN-GAKCWNPLRD-----PDFPPCPKGTARSREKDDRTCRTEYYRARGGSPG
GVPGDPRGGPPGGFPGGPPHKPP----------RR------------------
>PC_00G5J7
----------------------------------------------------------------------------MVIYLPLYLLVLGIATTTIS-QPH
LLCACESGRRD---------------------------GVDDTRTLKVVKG-----TGGRFVFS-------IYWTKA------------------EGAPH
EGN-YAHAINGTITKKGTNIQAHDDGLIGGEEMNSLCPE------------HSTCFSPNLKAKSTH---SCGPDG--------KYGCVSAWLSVNWEG--
--------QIQ------------------------------------------
>PC_036RP9
----------------------------------------------------------------------------MVIYLPLYLLVLGIATTTIS-QPH
LLCACESGRRD---------------------------GVDDTRTLKVVKG-----TGGRFVFSS------RYWTKA------------------EGAPH
EGN-YAHAINGTITKKGTNIQAHDDGLIGGEEMNSLCPE------------HSTCFSPNLKAKSTH---SCGPDG--------KYGCVSAWLSVNWEG--
--------QIQ------------------------------------------
>PC_067L9W
----------------------------------------------------------------------------MK--LTTLTALLPLLGLGMA-NKH
RLCACESSRGS---------------------------AIDDDLTQSVITKH----SNGNWVYST------FFWPIK------------------YGAPH
AGK-YIHAIDGTITVNGQ--SATDDGFIGGDEVEGLCIQAG------AP--HSTCFSPNKASIGDGFSYMHCGEG--------AGGCWTKLASNTDGL--
--------GHPRG----------------------------------------
>PC_02VR38
---------------------------------------------------------------------------MLL--KDLCLLSLLMVARVSA-DKH
RLCACISDQGL------------------------VGVQINDDATKAVVNA-----YDGRFVYAG------GNWFSD---------------E-LHGAPY
SGP-YWHAIEGTVN------GAKDDGWVGGDEAHGLCKKQN-------C--DSACFSPGES-----FNWQGCGPD---------DECFTSKAKKTDKF--
--------GNPV-----------------------------------------
>PC_02D1KH
---------------------------------------------------------------------------MLL--KDLCLLGLIMVARVSA-DKH
RLCACISDQGL------------------------VDVQINEEATKAVVNA-----YDGRFVYAG------GNWFSD---------------E-LHGAPY
SGP-YWHAIEGTVN------GAKDDGWVGGDEAHGLCKKQN-------C--DSACFSPGES-----FNWQGCGPD---------DECFTSKAKKTDKF--
--------GNPV-----------------------------------------
>PC_04ZIJF
---------------------------------------------------------------------------MVK--LISALSVLALATSVTA-GKY
RLCACFKDGK-----------------------------LDETSTKDVVNH-----ADGKYIYSY------FTWKADGETPADNQNPKTPVDKKTHGAPA
DGS-YWHAIMGTIN------GSDDDGWIGAKEAARACVAEK------AT--EGLCFTPPVD-----FNWRDCGNK----------DCFTSKAERTDDA--
--------GNPIKLSNPSK----------------------------------
>PC_03UID1
---------------------------------------------------------------------------MVK--LISALSVLALATSVTA-GKY
RLCACFKDGK-----------------------------LDETSTKDVVKH-----ADGKYIYSF------FTWKADGETPADNQNPKTPADKKTHGAPA
DGS-YWHAIMGTIN------GSEDDGWIDAKEASRACVAEK------AT--EGLCFTPPVD-----FNWRDCGKK----------DCFTSKAERTDDA--
--------GTPIKLSNPSK----------------------------------
>PC_02X0S7
---------------------------------------------------------------------------MVK--LISALSVLALATSVTA-GKY
RLCACFKDGK-----------------------------LDETSTKDVVKH-----ADGKYIYSF------FTWKADGETPADNQNPKTPADKKTHGAPA
DGS-YWHAIMGTIN------GSDDDGWIGAKEAARACVAEK------AT--EGVCFTPPVD-----FNWRDCGKK----------DCFTSKAERTDDA--
--------GNPIKLSNPSK----------------------------------
>PC_03H248
---------------------------------------------------------------------------MVK--LISALSVLALATSVTA-GKY
RLCACFKDGK-----------------------------LDETSTKDVVNH-----ADGKYIYSF------FTWKADGETPADNQNPKTPADKKTHGAPA
DGS-YWHAIMGTIN------GSDDDGWIGAKEAARACVAEK------AT--EGLCFTPPVD-----FNWRDCGKK----------DCFTSKAERTDDA--
--------GNPIKLSNPSK----------------------------------
>PC_020P81
----------------------------------------------------------------------------MK--TTFAVLTLFLAATASA-DPH
RLCACRDNGAT---------------------------VTSEEYTKSVVYA-----SSGKFVFSG------KKWTKD------------------DGAEY
EGV-YYHAIEGSVN------GGEDDGWVGGDESFQLCKPLKEGPGFKHE--QSTCFTPKDG-----VDWRDCGPD---------GNCFTSKAAKTDGF--
--------GKPVA----------------------------------------
>PC_076M25
----------------------------------------------------------------------------MK--TAFAFLTLFLAATASA-DKH
RLCACRDHGAT---------------------------VTSEEYTKSVVYA-----SSGKFVFSG------EKWTKD------------------DGAEY
EGV-YYHAIEGSVN------GGEDDGWVGGNESFQLCKPLKEGPGFSHE--QSTCFTPKDG-----VDWRDCGPD---------GNCFTSKATKTDGF--
--------GKPVA----------------------------------------
>PC_06JXOQ
----------------------------------------------------------------------------MK--TTFAFLTLLLAVTASA-EKH
RLCACRDNGAT---------------------------VTSDEYTKSVVYA-----ASGKFVFSG------KKWTKD------------------DGAEF
EGV-YYHAIEGSVN------GGEDDGWVGGNESAQLCRPLKEGPGFSHE--RSTCFTPKDG-----VDWRDCGAD---------GNCFTSKAAKTDGF--
--------GKPVA----------------------------------------
>PC_0763FC
---------------------------------------------------------------------------MAK--TFGFLAVLMMAVAANA-DKH
RLCACVRDQPP------------------------AGMIIDDEATKAVVNG-----SDGRFVYSE------AWWYIG-----------------LHNAPH
DGS-YYHAIEGTVN------GATDDGWVGGDESSGLCKQYN-------A--GSTCFSPVDV-----FVWQHCGAS---------KVCWTSKAARTDMY--
--------GVPLPS---------------------------------------
>PC_00EYZ4
---------------------------------------------------------------------------MAK--TFGFLVVLMMAVVANA-DKH
RLCACVRDQPP------------------------AGMIIDDEATKAVVNG-----SDGRFVYSE------AWWYIE-----------------LHNAPH
DGS-YYHAIEGTVN------GATDDGWVGGDESSGLCKQHN-------A--GSTCFSPVDV-----FVWQHCGAS---------KVCWTSKAAWTDMY--
--------GVPLPSS--------------------------------------
>PC_076QEO
---------------------------------------------------------------------------MAK--TFGFLAVLMMAVVANA-DKH
RLCACVRDQPP------------------------AGMIIDDEATKAVVNV-----SDGRFVYSE------AWWYIG-----------------LHNAPH
DGS-YYHAIEGTVN------GATDDGWVGGDESSGLCKQYN-------A--GSTCFSPVDV-----FVWQHCGAS---------KVCWTSKAARTDMY--
--------GVPLPS---------------------------------------
>PC_02PJQ8
---------------------------------------------------------------------------MVK--LLSFLSALLLTAAVNA-DKH
RLCACIKDQGDP-----------------------LYWQIDEDASKAVVNG-----AEGRFVWSD------GPWFKD-----------------FHDAPY
VGS-YWHAIDGTVN------GATDDGWVGGDEANGLCKGQN-------A--ESTCFSPGDL-----FNWQNCGYN----------DCFTSKAAKTDGF--
--------GNPK-----------------------------------------
>PC_06S2NT
---------------------------------------------------------------------------MVK--LLSFLSALLLTAAVNA-DKH
RLCACIKDQGDP-----------------------LYWQIDEDASKAVVNG-----AEGRFVWSD------GPWFKD-----------------FHDAPY
VGS-YWHAIDGTVN------GATDDGWVGGDEANGLCKGQN-------A--ESTCFSPGDL-----FNWQNCGYN----------DCFTSKAAKTDGL--
--------GNPK-----------------------------------------
>PC_01PF0A
----------------------------------------------------------------------------MT--RAIFFTVLLLTASVNA-SKH
RLCACISDQGA------------------------VGVQIDDKATKEVVMG-----SDGRFVYND------GIWFND---------------Q-LHDAPY
GGA-YWHAIDGTIN------GATDDGWVGGDEANGLCKEKK-------T--DSACFSPGDS-----FDWQRCSPN---------DKCFTSKATKTDGF--
--------GNPA-----------------------------------------
>PC_076LF2
---------------------------------------------------------------------------MAK--ILGFLAVLLMAANVNA-AKH
RLCACITDQGA------------------------IGMQIDEEASEAVVKG-----SEGRFVYSD------GPWFTD---------------PLIHDAPY
SGP-YFHAIDGDVN------GANDDGWLGGNEVHGLCGKQF-------A--ESSCWTPSDM-----FNWRGCGAS---------EVCWTSKADRTDGF--
--------GTPLPPI--------------------------------------
>PC_03L308
---------------------------------------------------------------------------MAR--ILGFLAVLLMAANVNA-AKH
RLCACITDQGA------------------------IGMQIDEEASKAVVKG-----SEGRFVYSD------GPWFTD---------------PLIHDAPY
SGP-YFHAIDGDVN------GANDDGWLGGNEVHGLCGKQF-------A--ESSCWTPSDM-----FNWRGCGAS---------QVCWTSKADRTDGF--
--------GTPLPPI--------------------------------------
>PC_033VSD
---------------------------------------------------------------------------MAK--ILGFLAVLLMAANVNA-AKH
RLCACITDQGA------------------------IGMQIDEEASKAVVKA-----SEGKFVYSD------GPWFTD---------------PLIHDAPY
SGP-YFHAIDGDVN------GANDDGWLGGNEVHGLCGKQF-------A--ESSCWTPSDM-----FNWRGCGAS---------QVCWTSKADKTDGF--
--------GTPI-----------------------------------------
>PC_05FX83
----------------------------------------------------------------------------MR--YSVFFIG-VMAAVVNA-DRH
RLCACQVASDG---------------------------VIDDAKTQEVVMN-----SKGQLIYSN------YFWKRS------------------DGAHF
GGR-YFHVLEGTNKWGGN--SASDDGWIGGDEANGKCLDAG------AA--DTTCFNARDW--------KRCGEG--------ADGCFNSYGSTDGNG--
--------NIV------------------------------------------
>PC_00L9FI
----------------------------------------------------------------------------MKL--SSIAALLMGIVSVSG-GAY
DLCCCATF-KG---------------------------GCDIDSTNKVVDMVKNLKKPLPWKIDP------EYYDKE------------------HD---
-----KAPHACRACYAQELPSKDHDQKIGAKQMTGFCNKWGFV-----KDVFADCFDRRTS-----YPPPPCPGKQVRNPI-PPYNCYDPWPAPKSPGRG
G----------------------------------------------------
>PC_00QDN6
----------------------------------------------------------------------------MKLTFAL--LAASLAALVSA-KAY
QLCCCVKPDEQKI---------------GGRVFQVGTPKCQHDATKAAADT-----KPGDFMFTT------HEWIGDGYG---------------PEPPY
AGSNYIYAT---------GA-NNQDNKIGAKEMAKLCKAQG-------A--GQACWSPGDA-----YSYNYKGEY--------CGSGYLI----------
--------NQTLPSSRTNLIQSLPTSTTNHNLPRTHLQEHTKEASEQEWAHFW
>PC_0877SL
-----------------------MYRPLTNIFSNT-TPSS-SYPTSTIVGNRLTP-I-----ID--FDTSLDNNSAMKFTFNLLVISLANLATVSA-DTY
ELCCCTKLQSTS-----------------------HTVQCDHDTTKKIVDL-----MYGHFAFTK------HYWESVWSD---------------VKLKY
DGSDYIYAT---------GK-DGDDTVIGAKEMRNWCKKWS-------A--GHYCWSPGNR-----FSYNYKGEL--------VR---------------
-----------------------------------------------------
>PC_087951
-----------------------MW-FLCGIFLKISSSSS-SHPKPTSTSGSSQPNQ-----VQNPSTLVFNQNHAMKFTFTL--LVASLATSVSA-KRF
ELCCCLKHQEGS-----------------------DYYTCDKDATKTLVDA-----KPGHYAFTS------RYWWSIYHN---------------KPIKY
ESDNYIYAT---------GK-DGEDTVIGKKEMHHWCDKQK-------A--GYYCFSPGFD-----YSYNYKGEF--------IGTGKTP----------
--------IPVTKWP--------------------------------------
>PC_08777I
------------------------------------MAERARLDDIVVYPTNTSPKHSNPPDIYSSWIRTFKNNPAMKLTFTL--LAASLATSVSA-ASY
KLCCCTKTTPPQDLKDPRYYRDLDPAAQNAFLMGPPTEQCNHDATKAIVDS-----SDGSFKFSS------HFWVGHF-----------------PTPRL
RGQDYMYAT---------GTKKGEDTNIGPKEIKGLCGRVQ-------A--GRYCFTPDSS-----FIVDYTGDH--------RRADNFG----------
--------HD-------------------------------------------
>PC_08777H
MVYFSIRYPRVANITSVAARYPGLGIYCAIIYLEINSPNNEQLPFETSDPTNTSPKHSNPPDIYSSWIRTFKNNPAMKLTFTL--LAASLATSVSA-ASY
KLCCCTKTTPPQDLKDPRYYRDLDPAAQNAFLMGPPTEQCNHDATKAIVDS-----SDGSFKFSS------HFWVGHF-----------------PTPRL
RGQDYMYAT---------GTKKGEDTNIGPKEIKGLCGRVQ-------A--GRYCFTPDSS-----FIVDYTGDH--------RRADNFG----------
--------HD-------------------------------------------
>PC_0879T3
-----------------------MSIEIVATELEIST------------SKSFISNI-----QLRKKHSQQQKIPAMRLTVTL--LVASLAASVSA-ASY
ELCCCTKTQKD------------------------GTYKCDHDATQKVADD-----KKGFFAFTP------RYWINLTKG---------------GAPIY
QGSDYIYAT---------GK-NYEDTKIGPKEMRGYCRRQG-------ADVDQYCWSPGNQ-----WTYNYKGDK--------IGGNGKG----------
--------A--------------------------------------------
>PC_087AH5
--------------------------------MRAKGQDRTRIAT---GSVRLSPHYCVKP---FHSDKTSKNNPAVKLALSL--LAASLATSVSA-KAY
ELCCCSNPANPKDLHDSRYFEGLDPKFRANN---IPVKQCDHKATKAVLDS-----KPGQYAFSP------HFWDGHP-----------------GTPRF
KGDSYIYAT---------GL-NGEDNLIGQGEMSDACNKQN-------A--GRYCWTPGRT-----FLYNYKGEY--------RGFPGGS----------
--------G--------------------------------------------
>PC_087C5T
---------------------------------------------------------MPRP------RHCTRNPQAMKL--TF--TLLALATSVSA-STY
ALCCCTTSINSSE--------SPDPEVRKTV---TMAKACNHDATKNIVDT-----MNGQFAFST------HFWKARD-----------------KYPRF
VGDNYIYAT---------GI-NGDDNKIGQAEMTGLCKKKN-------A--GRYCWTPGSD-----SLYNYKGEW--------IGPGKPP----------
--------AKPPA----------------------------------------
>PC_07U7DR
----------------------------------------------------------------------------MKL--TF--TLLALATSVSA-STY
ALCCCTTSINSSE--------SPDPEVRKTV---TMAKACNHDATKNIVDT-----MNGQFAFST------HFWKARD-----------------KYPRF
VGDNYIYAT---------GI-NGDDNKIGQAEMTGLCKKKN-------A--GRYCWTPGSD-----SLYNYKGEW--------IGPGKPP----------
--------AKPPA----------------------------------------
>PC_08C5KP
----------------------------------------------------------------------------MKL--TF--TLLALATSVSA-STY
ALCCCTTSINSSE--------SPDPEVRKTV---TMAKACNHDATKNIVDT-----MNGQFAFST------HFWKARD-----------------KYPRF
VGDNYIYAT---------GI-NGDDNKIEQAEMTGLCKKKN-------A--GRYCWTPGSD-----SLYNCKGEW--------IGPGKPP----------
--------A--------------------------------------------
>PC_08BIP7
----------------------------------------------------------------------------MKP-AFALLIASFASSASAG-HAY
DLCCCATKKTPK-----------------------DKFECSDDPGGKVISD-----YGGRYKWSASESGEKFKWTGV------------------HGARA
EGH-YFHATGR-----GSGLGNNYDLKIGSEEIGPPCKKYQ-------A--SKQCFNLGKY-----SRFDFDGNE--------RNDPPSGWNPDPASS--
--------QTHAPWAYPPSYHPP----------PIHV----------------
