# Supplementary material for: Remote homology clustering identifies lowly conserved families of effector proteins in plant-pathogenic fungi
Source: Microb Genom. 2021 Sep 1;7(9):000637. doi: 10.1099/mgen.0.000637 (PMC8715435; doi:10.1099/mgen.0.000637)
Supplement: Supplementary material 15 [file mgen-7-0637-s0015.zip › fastas/markov-PC_0206OW.fasta]

>PC_0206OW
MQLKTVLSTAAILAYHASGVVAIRDCRLYYCWGPGSDNRRVVGTVDKGGSLKDYVNGETITVKAGKDCKAEIIGGKTCDMMPSFSWCLVNASHATSPTRG
ARELPDWGSNWTTGTQPPLRDMSAQDSQTALTRVMYANCYKFPGVAKAMQILKSETAHDAAEAGVADFNKD
>PC_049RVC
MQLKTVLSTAAILAYHASGVVAIRDCRLYYCWGPGDNNRVVIGTVDKGKTLVNYDGEYITIVRAGKDCKPLIEDG-------------------------
---------------RPPLRDMSAQDSQTALTRVMYAKCYKVPGVAKAMQILKSETAHDAAEAGVADFNKD
