# Supplementary material for: Remote homology clustering identifies lowly conserved families of effector proteins in plant-pathogenic fungi
Source: Microb Genom. 2021 Sep 1;7(9):000637. doi: 10.1099/mgen.0.000637 (PMC8715435; doi:10.1099/mgen.0.000637)
Supplement: Supplementary material 15 [file mgen-7-0637-s0015.zip › fastas/markov-PC_03LC2L.fasta]

>PC_03LC2L
MLSLKAFLLLSVSCLAHLAAAGPLEHAQMESRN--LICAVSGIKKGTDGTHPGDACTTCNS-DCHTVAGQPPCC-----
>PC_07HIFY
MLSLKAFLLLSVSCLAHLAAAGPLEHAHMESRS--VTCAVSGIRKGTDGTHPGDACTSCNS-NCHTVEGQPSCC-----
>PC_07OBO0
MLSLKTLLFVSVACLAQLAAAGPLDVRDS---PK-LICVAD-GSKGGDRTQQSDLCT-CSP-NCRRVAPQPECCPGTHL
>PC_04C5OO
MLSLKTLLFVSVACLAQLAAAGPLDVRDS---PK-LICVAD-GSKGGDRTQQSDLCTECSP-NCRRVAPQPECCPGTHL
>PC_08JK3P
MFSLKAFLLVSVSCLAQLAAAGPLEYAGLEARGQIVVCPVTGAP--NGDIASGKMCTSCGP-GCITVAKQPPCCPP---
>PC_07XKHY
MFSLKAFLLVSVSCLAQLAAAGPLEYAGLEARGQIVVCPVTGAP--NGDIFSGEMCTSCGP-GCITVPKQPPCCPP---
>PC_01S9GB
MFSLKAFLLVSVSCLAQLAAAGPLEYAGLEARGQIVVCPVTGAP--NGDIFSGKMCTSCGP-GCITVPKQPPCCPP---
>PC_03TUF5
MFSLKAFLLVSVSCLAQLAAAGPLEYAGLEARGQIVVCPVTGAP--NGDIASGKMCTDSEL-RL---------------
>PC_051QP7
MLSLKALLFVSVSCLAHLAAASPLDHPGLEVRQE--ICV--PGSKGGDKSTIGDLCTKCHVNNCRKVAGQPDCC-----
>PC_0052D5
MLSLKALLLVSVSCLAHLAAASPLDHPGLEVRQE--ICV--PGSKGGDKATIGDLCTKCNVNNCRKVAGQPPCC-----
>PC_051NRZ
MYFLKAFLLLSVFGLAQLAAANPVSYVGLEARDQKPICQV---GTNGDGTNPADTCTDFFES-----------------
>PC_08JO70
MYSFKAFLLLSVLGLAQLAVASPVPNGGA---DPLPTCSV---ITKGDGTNPNNNCT-----------KQPGCCPN---
>PC_05COAN
MYSFKAFLLLSVLGLAQLAAASPVPNGDA---DPLPTCAV---FTQGDGTNPNNLCTICNSNCVRNPQRQPGCCHN---
>PC_04ZIJ7
MYSFKAFLLLSVLGLAQLAVASPVPNGGA---DPLPTCSV---ITKGDGTNPNNNCTLCNSNCVRDAKKQPGCCPN---
>PC_07XLFH
MYSFKAFLLLSVLGLAQLAAASPVPNGGA---DPLPTCSV---ITQGDGTNPNNNCTA---------KKQPGCCHN---
>PC_07HHW1
MLSLKTILLVSFSCIAQLAAAHPMNNGGLEPRQS--ICSPN-GHTDGDLTNPNSLCTLCNG-GCTRVQGQPACC-----
>PC_05WI2Y
MLSLKTLLLVSVSCLAQLAAAHPLDNGGLEPRQQ-KICSPN-GHTDGDLTNPNSLCTLCNS-GCQRVAGQPACCS----
>PC_06R7ZV
MLSLKAFLLLSVSCLAHLAAAGPLEHAQMESRN--LICAVSGIKKGTDGTHPGDACT----------------------
>PC_07O97Z
MLSLKAFLLLSVSCLASLAAASPVELAQMETRATTTICAVSGIKKGTDGTHQGDACTEWLV-TF---------------
>PC_0721EP
MFSLKAFLFVSVLGLAQLAVASPIDKQVD---QPLICAVA---GTRGDPTNPKDLCTVSRCNPSLPY-PSPKTL-----
