# Supplementary material for: Remote homology clustering identifies lowly conserved families of effector proteins in plant-pathogenic fungi
Source: Microb Genom. 2021 Sep 1;7(9):000637. doi: 10.1099/mgen.0.000637 (PMC8715435; doi:10.1099/mgen.0.000637)
Supplement: Supplementary material 15 [file mgen-7-0637-s0015.zip › fastas/markov-PC_045SAO.fasta]

>PC_00VU74
----------------------------------------------------------------------------------------------------
---------------MKQ---INFL--SATLAVACLL--------HST-----------------------------C-V----Q-GAHPSVNC------
------------YTS----------RK--------------------------SEQL---------NAGNCLR-----------------ALETIIWDEN
--LS--------------LDSIS----N--------------------------------------PITVGYA--D-CMVKIDKPKR-------------
----------------------------------------------------------------------------------------------------
--------------------------ER--PKRDH-------------------VVDIVLD-VIKS-CPSRGGV--------------------------
----SSYIHG-M-----SAQVFPSSA--------------GEIND--ISIPVCS--ARH-------CQ-YEARDCPS-----------------------
--------ALE-L-V-------------------G-----------------------LDLETVYL--------------------SP--STFTSGNCT-
-----L-------------------------------------TLATTD---------------------------------------------------
-----------------------------------DSPFAISSS-SLKPTYDKL----------------------------AKRCVS----D-------
-----------PGWVY--------MS--AG-NA--------------GQ-----IDGLRLSAQGSQCP--------------------------------
------------------------------------------------------------------------------------
>PC_01L618
----------------------------------------------------------------------------------------------------
---------------MKQ---NNFL--SATIAVACLL--------HST-----------------------------C-V----Q-GGHPSVNC------
------------YTS----------RK--------------------------SEQL---------NVGNCLR-----------------ALETIIWDEN
--LS--------------LDSIS----N--------------------------------------PITVGYA--D-CMVKIDKPKR-------------
----------------------------------------------------------------------------------------------------
--------------------------ER--PKRDH-------------------VVDIVLD-VIKS-CPSRGGV--------------------------
----SSYIHG-M-----SAQVFPSSA--------------GEIND--ISIPVCS--ARH-------CQ-YEARDCPS-----------------------
--------ALE-L-V-------------------G-----------------------LDLETVYL--------------------SP--SSFTSGNCT-
-----L-------------------------------------TLATTD---------------------------------------------------
-----------------------------------DSPFAISSS-SLKPTYDKL----------------------------AKRCVS----D-------
-----------PGWVY--------MS--AG-NA--------------GQ-----IDGLRLSAQGSQCP--------------------------------
------------------------------------------------------------------------------------
>PC_049G72
----------------------------------------------------------------------------------------------------
---------------MKQ---INFL--SATLAVACLL--------HST-----------------------------C-V----Q-GAHPSVNC------
------------YTS----------RK--------------------------SEQL---------NAGNCLR-----------------ALETIIWDEN
--LS--------------MDSIS----N--------------------------------------PITVGYA--D-CMVKIDKPKR-------------
----------------------------------------------------------------------------------------------------
--------------------------ER--PKRDH-------------------VVDIVLD-VIKS-CPSRLYS--------------------------
----WHE-----------RASIPFLS--------------GRDQR--HKHPSVL--CTP-------LP-I--RSSRL-----------------------
--------PK------------------------------------------------------------------------------------------
-----L-------------------------------------TLATTD---------------------------------------------------
-----------------------------------DSPFAISSS-SLKPTYDKL----------------------------AKRCVS----D-------
-----------PGWVY--------MS--AG-NA--------------GQ-----IDGLRLSAQGSQCP--------------------------------
------------------------------------------------------------------------------------
>PC_051CVU
-----------------------------------------------------------------------MP--LTDLSSSLCDRRVAH---RENNAPL
---AYF--LLDTDMKLHA---RRLL--S-AVAAAGIF--------RKT-----------------------------Q-V----QAHHHPSVNC------
------------YTS----------RK--------------------------AEQL---------NAANCLK-----------------ALDTIVWDDS
--LS--------------MDIIS----S--------------------------------------PITVGYL--D-CMIRIEKPKR-------------
----------------------------------------------------------------------------------------------------
--------------------------ER--PKRDQ-------------------VFDIVED-VINS-CPSRGGV--------------------------
----SSYIHG-M-----SAQVFPTSA--------------GNAQD--ISIPVCT--GRR-------CH-YDAHDCLS-----------------------
--------ALE-LLI-------------------G-----------------------PDADNIYF--------------------SP--SNFTSGNCT-
-----L-------------------------------------TLTTND---------------------------------------------------
-----------------------------------DASFVASYT-STKAVYEKL----------------------------AKRCSS----D-------
-----------PGWVY--------VQ--GANPE--------------GQ-----INGIRVSTQGSLCT--------------------------------
------------------------------------------------------------------------------------
>PC_04C7XA
-----------MAEPSSILPFIQPVLATRTLLALVLCVGGYRTAGIYPIFPAEADGLQINQPIGIDRCRVKMP--LTDLSSSLCDRRVAH---RENNAPL
---AYF--LLDTDMKLHA---RRLL--S-AVAAAGIF--------RKT-----------------------------Q-V----QAHHHPSVNC------
------------YTS----------RK--------------------------AEQL---------NAANCLK-----------------ALDTIVWDDS
--LS--------------MDIIS----S--------------------------------------PITVGYL--D-CMIRIEKPKR-------------
----------------------------------------------------------------------------------------------------
--------------------------ER--PKRDQ-------------------VFDIVED-VINS-CPSRGGV--------------------------
----SSYIHG-M-----SAQVFPTSA--------------GNAQD--ISIPVCT--GRR-------CH-YDAHDCLS-----------------------
--------ALE-LLI-------------------G-----------------------PDADNIYF--------------------SP--SNFTSGNCT-
-----L-------------------------------------TLTTND---------------------------------------------------
-----------------------------------DASFVASYT-STKAVYEKL----------------------------AKRCSS----D-------
-----------PGWVY--------VQ--GANPE--------------GQ-----INGIRVSTQGSLCT--------------------------------
------------------------------------------------------------------------------------
>PC_01O45X
-----------MAEPSSILPFIQPVLATRTLLALVLCVGGYRTAGIYPIFPAEADGLQINQPIGIDRCRVKMP--LTDLSSSLCDRRVAH---RENNAPL
---AYF--LLDTDMKLHA---RRLL--S-AVAAAGIF--------RKT-----------------------------Q-V----QAHHHPSVNC------
------------YTS----------RK--------------------------AEQL---------NAANCLK-----------------ALDTIVWDDS
--LS--------------MDIIS----S--------------------------------------PITVGYL--D-CMIRIEKPKR-------------
----------------------------------------------------------------------------------------------------
--------------------------ER--PKRDQ-------------------VFDIVED-VINS-CPSRGGV--------------------------
----SSYIHG-M-----SAQVFPTSA--------------GNAQD--ISIPVCT--ARR-------CH-YDAHDCLS-----------------------
--------ALE-LLI-------------------G-----------------------PDADNIYF--------------------SP--SNFTSGNCT-
-----L-------------------------------------TLTTND---------------------------------------------------
-----------------------------------DASFVASYT-STKAVYEKL----------------------------AKRCSS----D-------
-----------PGWVY--------VQ--GANPE--------------GQ-----INGIRVSTQGSLCT--------------------------------
------------------------------------------------------------------------------------
>PC_008ENQ
-----------------------------------------------------------------------MP--LTDLSSSLCDRRVAH---RENNAPL
---AYF--LLDTDMKLHA---RRLL--S-AVAAAGIF--------RKT-----------------------------Q-V----QAHHHPSVNC------
------------YTS----------RK--------------------------AEQL---------NAANCLK-----------------ALDTIVWDDS
--LS--------------MDIIS----S--------------------------------------PITVGYL--D-CMIRIEKPKR-------------
----------------------------------------------------------------------------------------------------
--------------------------ER--PKRDQ-------------------VFDIVED-VINS-CPSRGGV--------------------------
----SSYIHG-M-----SAQVFPTSA--------------GNAQD--ISIPVCT--ARR-------CH-YDAHDCLS-----------------------
--------ALE-LLI-------------------G-----------------------PDADNIYF--------------------SP--SNFTSGNCT-
-----L-------------------------------------TLTTND---------------------------------------------------
-----------------------------------DASFVASYT-STKAVYEKL----------------------------AKRCSS----D-------
-----------PGWVY--------VQ--GANPE--------------GQ-----INGIRVSTQGSLCT--------------------------------
------------------------------------------------------------------------------------
>PC_04TG3F
-----------MTDSVLGASFRHPQISLRRQD--TGMPGSIGSMAIPVPALAALRGPA--TRITVHLNTWIPPTAILNILIPDLTSDY------------
PL-----TSLNLLNGSDH---GHIV----FLTAT-YLL----HACNAY---------------------------------DTS----DPNIKC------
------------VPK----------IQTGRANCKRYTLI---DFIAAVTSALQLNNSDLLTCILDIPIPCEIS-----------------AYLKIRYEPD
--ST--------------LDKFP----G--------------------------------------HTEKISG--N-CVIMV------------------
----------------------------------------------------------------------------------------------------
--------------------DR-PYQLS--LPKQV-------------------IEDGFAK-MLSH-CKEHPGTYM------------------------
------LPGY---KDVKLSTRQRAPL-----PTI------EDDSP--LIRHFAL--GE-RPS-------KPRGLREV-----------------------
--------SFT-G--------------------LR-----------------------TDGQHNFLDHN---G----------DFANN--VYNVVKSCH-
-----V-------------------------------------IINSSDG-------------------SVVT---------------------------
----------------------------------------IKKP-DAAILAYRT----------------------------VAKCNY----K-------
-----------WGAIT--------LR--SG-VD--------------GT-----DGRLIMTFLPTGIK--------------------------------
------------------------------------------------------------------------------------
>PC_05RYUV
MTPSISCERPQVLTSVVGYGFTDCASKVE--------LGEC-AALITTTHPESDGARA--CRMGYDMAELLKPMAMAPA---------------------
----ACCHGTAPCTDLSS---FAV---------TG-LL----RAGNSL---------------------------------QATAPAP-ADVKC------
------------DPK----------RVVSSAD--------------------------------------CDK-----------------AWAKIKYEPD
--ST--------------LFKDS----G--------------------------------------HIERISG--N-CVVSPPLQLSVT---V-------
-----------------VKTAQTI----------------------------------------------------------------------------
------------------------------VNKPT-------------------VEDGFKK-MIAR-CKNSARLSSALL--------------LISIDGA
HYAYYPLPGL---QDAHLAIRPRAKT-----FPI------EDDAA--FNEPVCL--DMPDVP---K---AEKADCME-----------------------
--------AYK-A--------------------LT-----------------------TNSDGHFVDAS---K----------APINV--VVTTVKTCK-
-----V-------------------------------------SPTLIQIPYPDPLENYGGASTHQTFQELPR---------------------------
----------------------------------------ATKH-DLDSIFGKM----------------------------LDKCNG----K-------
-----------WAAVP--------IE--KG-AA--------------GA-----KRAIVFDSYASQKALVNLIWYN--Q---------------------
----A-KYLDRCPSH------------SN-------------------------------------------------------
>PC_06N9UJ
---------------------MAQVIA-------------IQMGSLYLLHTEYHHQQQQQQQLLTK-SSSGPN--IHGASNNLHSSPVKTHARFGGSAS-
----YRRPAFLSKKKMTS---CGLFR-TSSGAAAVIFLAN----IWVL-----------------------------L-T----LPASIQSTHC------
------------YTS----------AL--------------------------ARGV---------EGRHCEK-----------------ALEKIIYDVN
--QT--------------LDDDS----R--------------------------------------SLTVFHK--T-CLVNVQKPRR-------------
----------------------------------------------------------------------------------------------------
--------------------------ST--PSRGQ-------------------IEAAVFE-VIHS-CPGK-------------------------GGV-
----TISSTN-LIA-----IVHRTTS--------------KNTYE--INQPRCD--KQR-------CA-VSQEDCMA-----------------------
--------AFQ-S--------------------LP-----------------------LNRKGIFIGQE-------------RV--YA--SNATRGNCL-
-----V-------------------------------------KIATSD---------------------------------------------------
-----------------------------------YAPFRASHV-DVGGSFRVL----------------------------VNGCKQ----H-------
----------APGVIF--------VN--GG-TA--------------GF-----NGDLRISIRNSDHDRCS-----------------------------
------------------------------------------------------------------------------------
>PC_06OB5K
---------------------MAQVIA-------------IQMGLLYLLHTEYHHQQQQQQQLLTK-SSSGPN--IHGASNNLHSSPVKTHARFGGSAS-
----YRRPAFLSKKKMTS---CGLFR-TSSGTAAVIFLAN----IWVL-----------------------------L-T----LPASIQSTHC------
------------YTS----------AL--------------------------ARGV---------EGRHCEK-----------------ALEKIIYDVN
--QT--------------LDDDS----R--------------------------------------SLTVFHK--T-CLVNVQKPRR-------------
----------------------------------------------------------------------------------------------------
--------------------------ST--PSRGQ-------------------IEAAVFE-VIHS-CPGK-------------------------GGV-
----TISSTN-LIA-----IVHRTTS--------------KNTYE--INQPRCD--KQR-------CA-VSQEDCMA-----------------------
--------AFQ-S--------------------LP-----------------------LNRKGIFIGQE-------------RV--YA--SNATRGNCL-
-----V-------------------------------------KIATTD---------------------------------------------------
-----------------------------------YAPFRASHV-DVGGSFRVL----------------------------VNGCKQ----H-------
----------APGVIF--------VN--GG-TA--------------GF-----NGDLRISIRNSDHDRLDDSDR-------------------------
------------------------------------------------------------------------------------
>PC_00K74P
----------------------------------------------------------------------------------------------------
----------------------------------------------------------------------------------------------------
----------------------------------------------------------------------------------------------------
---------------------ME----S--------------------------------------LIERVFG--T-CT---------V----A------
--------------VENPKFLKVP----------------------RAKI--------------------------------------------------
-------------------------------------------------------EDAFNQ-MGAK-CNGLTGNVILPGYDG------------------
---------------VRLLV--RHH-T-RRYVKY------ENDIG--LLEPLCF--RPP------VKAV-VTDDCKK-----------------------
--------AWD-S--------------------IP-----------------------TNDKGQPVSID--THQ--------TVNSI----HSIAGICF-
-----M-------------------------------------DLSTSDH-------------------SRIWGS-------------------------
-----------------------VSNFKLLI-ENSGALSLNESR-E------------------------------------------------------
----------------------------------------------------------------------------------------------------
------------------------------------------------------------------------------------
>PC_019XW3
----------------------------------------------------------------------------------------------------
----------------------------------------------------------------------------------------------------
----------------------------------------------------------------------------------------------------
----------------------------------------------------------------------------------------------------
----------------------------------------------------------------------------------------------------
-----------------------MGAMP--SPKEI-------------------IEDAFNQ-VVTK-CDGVPGHA-------------------------
-----NLTSF---DGVRVLV--RHHTR-PSVYGY------EDDTE--LNQSICF--RDSD----TQDIV--EEDCME-----------------------
--------AYR-L--------------------LP-----------------------TDTAGHFLSVE--HHV----------QGNS--IGLTFKTCL-
-----V-------------------------------------SVWTSDG-------------------SK-----------------------------
--------------------------------------IIVLKG-DMERLFGKL----------------------------MQQCKV--NGK-------
-----------GGTLI--------TE---G-AQ--------------GK-----NGKVNLQVSTPKT---------------------------------
------------------------------------------------------------------------------------
>PC_050P53
----------------------------------------------------------------------------------------------------
----------------------------------------------------------------------------------------------------
----------------------------------------------------------------------------------------------------
--------------------MKG----V--------------------------------------LKRLLEA--A-LYT-------------H------
--------------IENIKW--------------------------------------------------------------------------------
--------------------------LK--VPKAI-------------------IENGFDQ-ILAK-CHGYAGNAT------------------------
------LPGF---DGVRLLTRHHK--G-PDASAY------EEDIK--LNQVICS--N-DP----KDTK-VVKEDCAE-----------------------
--------AYR-L--------------------IP-----------------------TNAEGRFVSVD---HH---------VPRNV--VRATYKKCL-
-----V-------------------------------------AIWTSDV-------------------SKVI---------------------------
----------------------------------------ALKS-DIDILFQKV----------------------------MQECNT----R-------
-----------WGFIL--------TP--KG--------------------ALGKNGKVNLLIRTPHEK--------------------------------
------------------------------------------------------------------------------------
>PC_089B23
----------------------------------------------------------------------------------------------------
----------------------------------------------------------------------------------------------------
----------------------------------------------------------------------------------------------------
-------------------------------------------------------------------------------T-------------R------
--------------I-------------------------------------------------------------------------------------
--------------------EN-PKFLK--VPKAK-------------------IEDAFNR-MGAK-CNGFAGWAS------------------------
------LPGF---DGVQLWVRHHT--R-GGV-RY------EDDME--LHHPFCY--A-DT-----ERK-LVVADCME-----------------------
--------AYR-L--------------------LP-----------------------TNPEGRFVTTD---TH---------QIMNT--VHVDFKSCA-
-----V-------------------------------------WVYTSDG-------------------SKIA---------------------------
----------------------------------------ALKK-DLDGLPEKL----------------------------MGECNT----K-------
-----------VSNP-------------TA--LS-------------------NDGHFYL----------------------------------------
------------------------------------------------------------------------------------
>PC_01GV3R
----------------------------------------------------------------------------------------------------
----------------------------------------------------------------------------------------------------
----------------------------------------------------------------------------------------------------
----------------------------------------------------------------------------------------------------
----------------------------------------------------------------------------------------------------
----------------------------------------------------------------------------------------------------
M---SIIPDS---NDAEIYITPRQTPR-NWNTPY------DPDYP--FDKPYCF--QSGG----AIATK--KEDCIE-----------------------
--------AYR-Q--------------------IP-----------------------SDNQGRLIDPK--TKA----------PSHS--ISFKYNTCR-
-----V-------------------------------------SFYTTDE-------------------SK-----------------------------
--------------------------------------VIAKSE-ENRDIVARM----------------------------ANQCGK----Q-------
-----------WGTVN--------IK---G-AE--------------GP-----NGHTIITTRTY-----------------------------------
------------------------------------------------------------------------------------
>PC_00LZXZ
----------------------------------------------------------------------------------------------------
----------------------------------------------------------------------------------------------------
----------------------------------------------------------------------------------------------------
----------------------------------------------------------------------------------------------------
----------------------------------------------------------------------------------------------------
--------------------------------------------------------------MIFD-VQSGYV---------------------------
-----SIKDN---QDVEVWVTPRQEPR-ESQIPY------DPDFE--LGKPFCF--HGT-------KAV--KQDCLD-----------------------
--------AYN-Q--------------------FP-----------------------VDEQGHLINPE--TKS----------LANS--LHLKFKSCS-
-----I-------------------------------------TVYTTDG-------------------TN-----------------------------
--------------------------------------VLVKKQ-DSLDVVNTM----------------------------MNTCDS----Q-------
-----------WGIVN--------IK---G-AE--------------GP-----NGHVTITSRSTTTSHSS-----------------------------
------------------------------------------------------------------------------------
>PC_06D44T
----------------------------------------------------------------------------------------------------
----------------------------------------------------------------------------------------------------
----------------------------------------------------------------------------------------------------
----------------------------------------------------------------------------------------------------
----------------------------------------------------------------------------------------------------
--------------------------------------------------------------MLFD-LQSGHA---------------------------
-----KIKGN---TEVAIWVTQRLQRR-DWYTPY------DPDFP--LEKAYCF--HRD-------GAV--KEDCLE-----------------------
--------AFN-Q--------------------LP-----------------------VDKQGQLVSPA--TKK----------LAHS--LDLKFKSCR-
-----V-------------------------------------TAYTSDG-------------------TN-----------------------------
--------------------------------------VVVKKQ-DVSAIVIGM----------------------------INRCNR----E-------
-----------WGW-N--------IK---G-AE--------------GP-----NGHVTITSRSY-----------------------------------
------------------------------------------------------------------------------------
>PC_05S523
----------------------------------------------------------------------------------------------------
----------------------------------------------------------------------------------------------------
----------------------------------------------------------------------------------------------------
----------------------------------------------------------------------------------------------------
----------------------------------------------------------------------------------------------------
------------------------------------------------------MQLELGS-LFKL-CPHGGG---------------------------
--GRIPFPDN---PAVTMEIRGRGPPD-SEWAAY------NPDYP--YGEPYCY--T-KH----GAPDQV-VDDCLK-----------------------
--------AFE-Q--------------------VP-----------------------VDSDGRIT-DA--NKI--------R--TKS--LEVVFKSCA-
-----V-------------------------------------KIFSNDG-------------------SN-----------------------------
--------------------------------------INLVKE-QASVTFGDM----------------------------VRKCDK----Q-------
-----------LGYLN--------VD---G-KE--------------GP-----NEE-------------------------------------------
------------------------------------------------------------------------------------
>PC_063SR8
----------------------------------------------------------------------------------------------------
----------------------------------------------------------------------------------------------------
----------------------------------------------------------------------------------------------------
----------------------------------------------------------------------------------------------------
----------------------------------------------------------------------------------------------------
----------------------------------------------------------------------------------------------------
----------------MYSSRPRAKDG-TQWTAF------NPDFE--FTKPYCY--K-PK----GTPDLK-RDDCLK-----------------------
--------AYD-N--------------------LH-----------------------HDIQGRIN-WA--DNA--------P--SQW--ARTSFGGCQ-
-----L-------------------------------------TISTNDG-------------------SM-----------------------------
--------------------------------------LQMGLM-QAYPYYEKL----------------------------VKTCDK----S-------
-----------PGFMN--------LD---A-AE--------------GI-----NGRVMVRTEAIKKH--------------------------------
------------------------------------------------------------------------------------
>PC_04ATXQ
----------------------------------------------------------------------------------------------------
----------------------------------------------------------------------------------------------------
----------------------------------------------------------------------------------------------------
----------------------------------------------------------------------------------------------------
----------------------------------------------------------------------------------------------------
----------------------------------------------------------------------------------------------------
-----MFPNI---PQASLEIRERAAAG-SRYEAF------NPDAE--LDKPYCY--Q-AK----GMPDIKANDDCIK-----------------------
--------AYE-G--------------------LS-----------------------TDSQGRIS-PT--TNG--------A--H------VVFQSCY-
-----L-------------------------------------SISTTDE-------------------S------------------------------
-------------------------------------MLQVMKK-DADAIVKNM----------------------------ITKCDK----K-------
-----------SGFVN--------LR---G-AQ--------------GK-----NGRVFVETHAA-----------------------------------
------------------------------------------------------------------------------------
>PC_050KLG
----------------------------------------------------------------------------------------------------
----------------------------------------------------------------------------------------------------
-------------------------------------------------------MI---------NSTTRSA-----------------KNYSIIYGDR
--QA--------------ADYDL----T--------------------------------------GICFSAE--S-SQ---------------------
----------------------------------------------------------------------------------------------------
-------------------FLI-EHRAV--YTKKQ-------------------IGDTVSA-LLTA-CKSGYV---------------------------
-----SIKDN---QDVEVWVTPRQEPR-ESQIPY------DPDFE--LGKPFCF--HGT-------KAV--KQDCLE-----------------------
--------DEK-P--------------------SK-----------------------LTSF-------------------------K--IQIMQYNCL-
-----H-------------------------------------N----RW-------------------NK-----------------------------
--------------------------------------RSCKKQ-DSLDVVNTM----------------------------MNTCDS----P-------
-----------VGYCE--------YQ---R-------------------GLRDPNGHVTITSRSTTTSHSS-----------------------------
------------------------------------------------------------------------------------
>PC_0540AK
----------------------------------------------------------------------------------------------------
----------------------------------------------------------------------------------------------------
----------------------------------------------------------------------------------------------------
----------------------------------------------------------------------------------------------------
----------------------------------------------------------------------------------------------------
------------------MDSI-GVSQK--DSPMQ-------------------VNEAYIE-HFKK-CPGKAG---------------------------
---RTVFPSN---KELVLEIKLRATPS-TQLDPW------ESDGG--LLKPYCY--R-AP----GARAVGSKDDCII-----------------------
--------AYN-T--------------------VP-----------------------VDPRTGYI-TR--T--------------SG--FQITYRSCM-
-----I-------------------------------------RMDTTDG-------------------SP-----------------------------
--------------------------------------NKMKKV-DADSAIFGM----------------------------IEKCDK----L-------
-----------PGVVN--------LN---G-AS--------------GP-----NGRLFVRTIGVDPNEK------------------------------
------------------------------------------------------------------------------------
>PC_05SURJ
----------------------------------------------------------------------------------------------------
----------------------------------------------------------------------------------------------------
----------------------------------------------------------------------------------------------------
----------------------------------------------------------------------------------------------------
-------------------MVDRT----------------------KDVV--------------------------------------------------
-------------------------------------------------------EAGFKK-LLSL-CGDSSGTYTTPN---AEAIK------F------
---------------IVRG-------R-LPPPTI------EDDAP--FLKPQCI--SKS-----KK--AVNLDDCAA-----------------------
--------AYS-Q--------------------LP-----------------------VDATGNFLDDSIPRGI--------PTSIN----SRTLKTCT-
-----G-------------------------------------GGFSVDK-------------------G------------------------------
----------------------------------------------------------------------------------------------------
-------------------------------VM--------------GR-----NGRFIVLAVPSQKMSLKQRNELY-Q--------F------------
------------------------------------------------------------------------------------
>PC_0895AH
----------------------------------------------------------------------------------------------------
----------------------------------------------------------------------------------------------------
----------------------------------------------------------------------------------------------------
----------------------------------------------------------------------------------------------------
----------------------------------------------------------------------------------------------------
--------------------------------------------------------------MLSH-CKEHPGTYV------------------------
------LPGY---EGVKLSTRLREPL-----PRI------EDDTP--LDTPICH--DS-KDR-------SNPEHCAK-----------------------
--------AFS-A--------------------LH-----------------------ADGQKQFVEPS---G----------APTNI--AGSTVKSCD-
-----V-------------------------------------VIFSTDG-------------------SALD---------------------------
----------------------------------------ITKE-DARAIFYRI----------------------------VSTCNG----K-------
-----------WGAIS--------LE--TG-VD--------------GR-----NGRLVVLLRPTGK---------------------------------
------------------------------------------------------------------------------------
>PC_01F4SM
----------------------------------------------------------------------------------------------------
----------------------------------------------------------------------------------------------------
----------------------------------------------------------------------------------------------------
--------------------------------------------------------------------------------MV------------------
----------------------------------------------------------------------------------------------------
--------------------DR-PYQLS--LPKQV-------------------IEDGFAK-MLSH-CKEHPGTYM------------------------
------LPGY---KDVKLSTRQRAPL-----PTI------EDDSP--LNTPLCL--DM-KDR-------PNPEDCAK-----------------------
--------AFT-G--------------------LR-----------------------TDGQHNFLDHN---G----------DFANN--VYNVVKSCH-
-----V-------------------------------------IINSSDG-------------------SVVT---------------------------
----------------------------------------IKKP-DAAILAYRT----------------------------VAKCNY----K-------
-----------WGAIT--------LR--SG-VD--------------GT-----DGRLIMTFLPTGIK--------------------------------
------------------------------------------------------------------------------------
>PC_0892JO
----------------------------------------------------------------------------------------------------
----------------------------------------------------------------------------------------------------
----------------------------------------------------------------------------------------------------
----------------------------------------------------------------------------------------------------
----------------------------------------------------------------------------------------------------
--------------------------------MNQ-------------------QYQKRVR-IFDQ-CAPHTGA--------------------------
----GTVPAA---ETLFLSVGNRLTG---GDAPY------NSNFP--ADGELSS------------PP-ND-----------------------------
--------------------------------------------------------------------------------------MSGKILKTNGTCT-
-----V-------------------------------------YLSTSDG-------------------SKIV---------------------------
----------------------------------------ATDA-NLLPLFKRT----------------------------FDVCNG------------
----------ESGVLT--------MK--D--------------------GAQGDNGRLIVKVR-SSRPCGVDNPAR------------------------
---------QVCH-----------------------------------------------------------------------
>PC_0897BW
----------------------------------------------------------------------------------------------------
----------------------------------------------------------------------------------------------------
----------------------------------------------------------------------------------------------------
----------------------------------------------------------------------------------------------------
----------------------------------------------------------------------------------------------------
-------------------------------------------------------------------MFAQAGSTKLTVKG-------------------
-------------AEVLVKLGNRSPKD-SWKKPF------DADFP--YDQETCL--SVT-----GTKP-IDIRDCMQ-----------------------
--------AFR-M--------------------IP-----------------------VDPSGTTFAF-RQ--------------ERRTEITVQQNTCE-
-----L-------------------------------------KISTSDG-------------------SPIV---------------------------
----------------------------------------ASIS-QVMSAMTKL----------------------------F-KCDT----K-------
-----------WGIIS--------IR-----------------------GAGGPNGRTYIQVQSV-----------------------------------
------------------------------------------------------------------------------------
>PC_0896UO
----------------------------------------------------------------------------------------------------
----------------------------------------------------------------------------------------------------
----------------------------------------------------------------------------------------------------
----------------------------------------------------------------------------------------------------
----------------------------------------------------------------------------------------------------
---------------------------------------------------------------MCF-QA---GG--------------------------
----GYLDTA---PSIHLNIGNSATGP---YKPY------NSDFP--YLTETCG--LNT-----HAHD-IV-----------------------KEDCM-
-------KAYH-S--------------------IP-----------------------MSVEGNFLNEN---NQ-----------EAPS-IEKTVGTCT-
-----L-------------------------------------IFYASDG-------------------SKMN---------------------------
----------------------------------------ATNG-QIRPIFEQL----------------------------VNKCDK------------
----------QSGVVS--------VK--G--------------------GVEGQNGRVYLKIR-SSRSCKV-----------------------------
---------QVCY-----------------------------------------------------------------------
>PC_06HG11
----------------------------------------------------------------------------------------------------
----------------------------------------------------------------------------------------------------
----------------------------------------------------------------------------------------------------
---------------------------------------------------------------------------M-NQI--------------------
----------------------------------------------------------------------------------------------------
------------------IVLN-PDGAA--TNKAQ-------------------IEDGFKQ-ILDK-CNPHAGE--------------------------
----GPLKVN---EGVFLHIAHRSNA---SYAAY------ESDHP--FLKPTCG--MNM-----NAPD-TQ-----------------------SEDCE-
-------KAYK-D--------------------IP-----------------------LNGQGQFLSPA---KQ-----------KTSS-VTSTYKSCN-
-----V-------------------------------------TIYTSDD-------------------SALL---------------------------
----------------------------------------ATKA-NLDNTFEQM----------------------------LGQCKG------------
----------KSGVVS--------IK--E--------------------GAQGLNGRVLLDIK-SSVPCGF-GPGK------------------------
---------QVCH-----------------------------------------------------------------------
>PC_089BWY
----------------------------------------------------------------------------------------------------
----------------------------------------------------------------------------------------------------
----------------------------------------------------------------------------------------------------
----------------------------------------------------------------------------------------------------
----------------------------------------------------------------------------------------------------
---------------------------------ME-------------------LSLMIHE-LTAI-CPST-------------------------GGV-
----LSQSAS-VAL-----KIERSDA--------------QNVYK--FDQPVCN--KEK-------CP-LNRSDCLS-----------------------
--------ALY-Q--------------------LP-----------------------ASAMGVFVNGK-------------GR-TSI--ARTTSGNCT-
-----I-------------------------------------TASTTD---------------------------------------------------
-----------------------------------LSAFTVPRQ-FILPTMKKL----------------------------INDCDE----H-------
-----------PGKLY--------IS--GG-TK--------------GY-----NGDIWLLARAANRALCE-----------------------------
------------------------------------------------------------------------------------
>PC_04MTVV
----------------------------------------------------------------------------------------------------
----------------------------------------------------------------------------------------------------
----------------------------------------------------------------------------------------------------
----------------------------------------------------------------------------------------------------
----------------------------------------------------------------------------------------------------
----------------------------------------------------------------------------------------------------
-----------MEL-----MVERGTK--------------ANIHD--VNIPICK--KQE-------CP-LTQSDIDI-----------------------
--------VGA-ESLMKDQRVFHLGYTVNITTHRL-----------------------PNAKGIFVNGK-------------GK-VPF------------
-----V-------------------------------------TASTTD---------------------------------------------------
-----------------------------------LSAFTIPRQ-FVLPTMKKL----------------------------VKECGE----H-------
-----------PGKIY--------FS--SG-TK--------------GY-----NGDIWLSARASNKDLCHQFLSSKSLR--LVCSSE------------
--------M---------------------------------------------------------------------------
>PC_01AZJI
----------------------------------------------------------------------------------------------------
---------------MWR---WAWE----FCLNALASRRGHLWSEASQE------------------------KQAVLAASTPGGPADSAVPEC------
------------FGK----------Q-----------------------------AV---------KKTDCNN-----------------ALAKIIYQKD
--TL---------------SLLE----T--------------------------------------RVTVASG--G-CF---------------------
----------------------------------------------------------------------------------------------------
-----------------IRVYN-NKQVS--VTRKQ-------------------IEDTVTK-VVKA-CQSGSV---------------------------
-----AIKDN---PEVKVRVRARPQPR-NWYTPY------DPDFP--LEKPFCF--QGA-------KVV--KEDCLE-----------------------
----------------------------------------------------------------------------------------------------
----------------------------------------------------------------------------------------------------
----------------------------------------------------------------------------------------------------
----------------------------------------------------------------------------------------------------
------------------------------------------------------------------------------------
>PC_01NZOB
----------------------------------------------------------------------------------------------------
---------------MLC---KPF----VVVVAISLITGG-----------------------------------------------SF-AIDC------
------------YPE----------RVVDTQ--------------------------------------DCHA-----------------AMSQIVYNQD
--QT--------------LSPVS----K--------------------------------------TLGYISG--N-CSV--------------------
----------------------------------------------------------------------------------------------------
------------------ILVN-LNGVP--LTRER-------------------IETGFDQ-ILEK-CQPHAGG--------------------------
----GNLPQN---EDVFLNIGN------------------------------------------------------------------------------
----------------------------------------------------------------------------------------------------
----------------------------------------------------------------------------------------------------
----------------------------------------------------------------------------------------------------
----------------------------------------------------------------------------------------------------
------------------------------------------------------------------------------------
>PC_0896UP
----------------------------------------------------------------------------------------------------
---------------MFS---YQF----VLIAVVSQLAG------------------------------------------------NSLAIDC------
------------YPN----------NDVIKEDCH--------------------------------------A-----------------AIDKIVYNKD
--NR--------------LDTTS----K--------------------------------------HFDYNSK--N-CSI--------------------
----------------------------------------------------------------------------------------------------
------------------VLTN-PDGIS--PTKDQ-------------------VLAGYDQ-ILNQ-CVPKASQ--------------------------
----ASIWLL---GSTQEEIKND-----------------------------------------------------------------------------
----------------------------------------------------------------------------------------------------
----------------------------------------------------------------------------------------------------
----------------------------------------------------------------------------------------------------
----------------------------------------------------------------------------------------------------
------------------------------------------------------------------------------------
>PC_055L5A
----------------------------------------------------------------------------------------------------
--------------MLTS---SRHV-----ALAMSLLT-GAWLART-----------------------------------------TLA-VDC------
------------NFG----------ESVDRKECDQ-------------------------------------------------------AVASIVYDKP
--NN-------------TLDRVS----S--------------------------------------RFAKLSG--N-CTII-------------------
----------------------------------------------------------------------------------------------------
-------------------VLN-PTKEV--VTKQQ-------------------IEAGFKS-IFDL-CQPNFDGH-------------------------
-----CLT-D---I-RSALQIRKN--V------------LN-----------------------------------------------------------
----------------------------------------------------------------------------------------------------
----------------------------------------------------------------------------------------------------
----------------------------------------------------------------------------------------------------
----------------------------------------------------------------------------------------------------
------------------------------------------------------------------------------------
>PC_05F6TU
----------------------------------------------------------------------------------------------------
--------------MLA----SPHH-----LVVVTLLT-GAWLART-----------------------------------------TLAQVTC------
------------DSR----------EIIDKKQCAQ-------------------------------------------------------AISQIVYDQP
--KN-------------ILDRVS----T--------------------------------------IFMKRSG--N-CTIL-------------------
----------------------------------------------------------------------------------------------------
-------------------VYN-PDEAL--VTKKQ-------------------IEAGFVS-IFDK-CQSRQPSILLCLEN-------------------
-------------------VLSELMHK------------SNHSLTLATNLQPNT--QTK-----SGGH-CCII---------------------------
----------------------------------------------------------------------------------------------------
----------------------------------------------------------------------------------------------------
----------------------------------------------------------------------------------------------------
----------------------------------------------------------------------------------------------------
------------------------------------------------------------------------------------
>PC_06CR2G
----------------------------------------------------------------------------------------------------
---------------MPA---YKFF----FTILSLLACSS-----LSR-----------------------------------CSQQ--PEKKC------
------------F---------------------------------------TDGKV---------DPDECAN-----------------TFNKIEFSTG
--DA--------------VMAGE----K--------------------------------------NITVASG--G-CL---------I----E------
--------------IIA-----------------------------------------------------------------------------------
-----------------------TDSGA--IGKIK-------------------I---------------------------------------------
----------------------------------------------------------------------------------------------------
-----------------------------------------------------------NKASPQNILA---Q-----------SRGT--IETASGSCL-
-----V-------------------------------------RIRSSNE-------------------LDIT---------------------------
----------------------------------------LLLQ-AKSASFLEL----------------------------KLPA--------------
----------------------------------------------------------------------------------------------------
------------------------------------------------------------------------------------
>PC_008P86
----------------------------------------------------------------------------------------------------
---------------MLV---SPF----VFVTVFSVLARG-----------------------------------------------SF-AIDC------
------------YPH----------TSVDKA--------------------------------------QCHA-----------------AISQIIYNKD
--GT--------------LSTDS----K--------------------------------------KLGYISG--N-CSVCPMSLSCLK-N---------
----------------------------------------------------------------------------------------------------
-------YSTV-----FIIVLN-PKGAS--LNKAQ-------------------IERGFEQ-ILDK-CKPGTGG--------------------------
----ADLPVG---EGVFLNIGNRGTA---ANEPY------QSDFP--LLKETCG--LSK-----GAPK-TV-----------------------KGDCL-
-------KAYA-S--------------------IP-----------------------LSREGQFLSDQ---HQ-----------AASS-VKKTYKTCT-
-----I-------------------------------------LFSTSDG-------------------STIV---------------------------
----------------------------------------ATDS-NVRPVFDKL----------------------------LNTCHG------------
----------QVSISL--------SC--Q---------------------------ILF-----TLVWCGQRAKGC------------------------
---------QGCQWQ--------VVFEE------Q-KQRTLWARR--------------SCQT---SLCLNCFKFLFANIIH--
>PC_00B2L5
----------------------------------------------------------------------------------------------------
---------------MVV---YQLV----FLVTLSLLLGLASAQDLQT------------------------------------VLQKAYDIKC------
------------D---------------------------------------SKQKL---------KASDCLR-----------------AIAKFKYTSS
--KE--------------LDRDA----V--------------------------------------EIQKAFG--N-CV---------V----T------
--------------MYNINRDPMN----------------------QAVL--------------------------------------------------
-------------------------------------------------------EGSFKK-ILDK-CKDSAGSAPLPGSPDGNAYY------QHRP---
---------------LRFTT--RPR-G-IHIIPV------EEDYP--NLKPLCF--PS--------PKI-LSSDCQN-----------------------
--------AYN-N--------------------IP-----------------------INHQTGTFLWS--NDY--------AYVAPL--SESINKTCQ-
-----A-------------------------------------TIYTTDG-------------------STL----------------------------
---------------------------------------TIKKGKTTDGLFKQL----------------------------IDACKD----K-------
-----------PGVIF--------TS--GG-AK--------------GL-----NGRVGIYVQRPQHRQNKKQ---------------------------
------------------------------------------------------------------------------------
>PC_0497VT
----------------------------------------------------------------------------------------------------
---------------MVA---YQLV----FLVTLSLLLGLASPQDLQT------------------------------------VLQKPYDIKC------
------------D---------------------------------------SKQKL---------KASDCLR-----------------AIAKFKYTSS
--KE--------------LDRDA----V--------------------------------------EIQKAFG--N-CV---------V----T------
--------------MYNINRDPMN----------------------QAVL--------------------------------------------------
-------------------------------------------------------EGSFKK-ILDK-CKDSAGSAPLPGSPDGNAYY------QHRP---
---------------LRFTT--RPR-G-IHIIPV------EEDYP--NLKPLCF--PS--------PKI-LSSDCQN-----------------------
--------AYN-N--------------------IP-----------------------INHQTGTFLWS--NDY--------AYVAPL--SESINKTCQ-
-----A-------------------------------------TIYTTDG-------------------STL----------------------------
---------------------------------------TIKKGKTTDGLFKQL----------------------------IDACKD----K-------
-----------PGVIF--------TS--GG-AK--------------GL-----NGRVGIYVQRPQHRQNKKQ---------------------------
------------------------------------------------------------------------------------
>PC_057S2H
----------------------------------------------------------------------------------------------------
---------------MVA---YQLV----FLVTLSLLLGLASAQDLQT------------------------------------VLQKAYDIKC------
------------D---------------------------------------SKQKL---------KASDCLR-----------------AIAKFKYTSS
--KE--------------LDREA----V--------------------------------------EIQKAFG--N-CV---------V----T------
--------------MYNINRDPMN----------------------QAVL--------------------------------------------------
-------------------------------------------------------EGSFKK-ILDK-CKDSAGSAPLPGSPDGNAYY------QHRP---
---------------LRFTT--RPR-G-IHIIPV------EEDYP--NLKPLCF--PS--------PKI-LSSDCQN-----------------------
--------AYN-N--------------------IP-----------------------INHQTGTFLWS--NDY--------AYVAPL--SESINKTCQ-
-----A-------------------------------------VIYTTDG-------------------SVL----------------------------
---------------------------------------TIKKGKTTDGLFKQL----------------------------IDACKD----K-------
-----------PGIIY--------TS--EG-AK--------------GL-----NGRVGIYVQRPQHKQKKKQ---------------------------
------------------------------------------------------------------------------------
>PC_00NHP7
-------------------------------------------------------------MVQTT----------------------------------
--------------GMLI---HQIV----FLTAT-YLL----HACNAY---------------------------------DTS----DPNIKC------
------------VPK----------IQTGRANCKRYTLI---DFIAAVTSALQLNNSDLLTCILDIPIPCEIS-----------------AYLKIRYEPD
--ST--------------LDKFP----G--------------------------------------HTEKISG--N-CVPSGLDHVSFR---GT------
--------------LWNPKA------------------LLLTHDTYYDTN------------------------------GNALWLIGLINFHCEF--KR
LVQLSDQSRIE-----YLLPRR-IFPII--RPKQV-------------------IEDGFAK-MLSH-CKEHPGTYM------------------------
------LPGY---KDVKLSTRQRAPL-----PTI------EDDSP--LNTPLCL--DM-KDR-------PNPEDCAK-----------------------
--------AFT-G--------------------LR-----------------------TDGQHNFLDHN---G----------DFANN--VYNVVKSCH-
-----V-------------------------------------IINSSDG-------------------SVVT---------------------------
----------------------------------------IKKP-DAAILAYRT----------------------------VAKCNY----K-------
-----------WGAIT--------LR--SG-VD--------------GT-----DGRLIMTFLPTGIK--------------------------------
------------------------------------------------------------------------------------
>PC_00QXNF
----------------------------------------------------------------------------------------------------
--------------MFSS---SHYL-----TLVALVLT-GVWLTRT-----------------------------------------TLA-VSC------
------------KPD----------ESVDRKQCAQ-------------------------------------------------------AISQIIYDKP
--NN-------------ILDRVS----I--------------------------------------GLARQSG--N-CTVI-------------------
----------------------------------------------------------------------------------------------------
-------------------VSN-TEKDI--VTKKQ-------------------IEAGFNS-ILDQ-CQNHAGQN-------------------------
-----PLF-K---M-VYVEVQNRQARH------------DTNFFPP--RVLTCG--LNR-----NAPL-TADKDCQT-----------------------
----------------------------------------------------LFDSIPVDKQGRLSS-----------------------TFKTFKTCT-
-----I-------------------------------------LL-------------------------------------------------------
-------------------------------YTTDDSPLIAKKS-DIAPVVSDM----------------------------IKGCKGKS----------
------------GVIS--------LT----------------------KGASGNNGLAVVKLRSSKLCGDGSDS------------L-------Q-----
----------VCL-----------------------------------------------------------------------
>PC_0895L9
----------------------------------------------------------------------------------------------------
--------------MLAPS--HYLA-----L-VLTLLT-GAWLART-----------------------------------------TLAQVSC------
------------DPN----------ELLDRNQCAE-------------------------------------------------------AISQILYDQP
--EN-------------TLDRLS----T--------------------------------------IFAKLAG--N-CTII-------------------
----------------------------------------------------------------------------------------------------
-------------------VSNPN-KVE--VSKQQ-------------------IEDGYAS-IFNQ-CQPNSGQTP------------------------
------LF-D---G-VYLQSQNHSSGH------------DTDYFPP--QTLTCG--LNT-----NAPL-TVGEDCQD-----------------------
----------------------------------------------------AFESIFVDNKDRMVDDN---FQ----------PTSS--ITKTRQTCT-
-----V-------------------------------------L--------------------------------------------------------
------------------------------IYTTDNSPIVLKKS-DISPVVLKT----------------------------IEDCEGKS----------
------------GVVS--------ST----------------------EGGSGYNGFTVVKVRSSKRCGSRSDS------------E-------G-----
---------QVCY-----------------------------------------------------------------------
>PC_05ZZ1W
----------------------------------------------------------------------------------------------------
--------------MLAPS--HYLA-----L-VLTLLT-GAWLART-----------------------------------------TLAQVSC------
------------DPN----------ELLDRNQCAE-------------------------------------------------------AISQILYDQP
--EN-------------TLDRLS----T--------------------------------------IFAKLAG--N-CTVC-------------------
----------------------------------------------------------------------------------------------------
-------------------LNRYRSSGI--ISKQQ-------------------IEDGYAS-IFNQ-CQPNSGQTP------------------------
------LF-D---G-VYLQSQNHSSGH------------DTDYFPP--QTLTCG--LNT-----NAPL-TVGEDCQD-----------------------
----------------------------------------------------AFESIFVDNKDRMVDDN---FQ----------PTSS--ITKTRQTCT-
-----V-------------------------------------L--------------------------------------------------------
------------------------------IYTTDNSPIVLKKS-DISPVVLKT----------------------------IEDCEGKS----------
------------GVVS--------ST----------------------EGGSGYNGFTVVKVRSSKRCGSRSDS------------E-------G-----
---------QVCY-----------------------------------------------------------------------
>PC_0899OT
----------------------------------------------------------------------------------------------------
--------------MLAPS--HYLA-----L-VLTLLT-GAWLART-----------------------------------------TLAQVSC------
------------DPN----------ELLDRNQCAE-------------------------------------------------------AISQILYDQP
--EN-------------TLDRLS----T--------------------------------------IFAKLAG--N-CTII-------------------
----------------------------------------------------------------------------------------------------
-------------------VSNPN-KVE--VSKHQ-------------------IEDGYAS-IFNQ-CQPNSGQTP------------------------
------LF-D---G-VYLQSQNHSSGH------------DTDYFPP--QTLTCG--LNT-----NAPL-TVGEDCQD-----------------------
----------------------------------------------------AFESIFVDNKDRMVDDN---FQ----------PTSS--ITKTRQTCT-
-----V-------------------------------------L--------------------------------------------------------
------------------------------IYTTDNSPIVLKKS-DISPVVLKT----------------------------IEDCEGKS----------
------------GVVS--------ST----------------------EGGSGYNGFTVVKVRSSKRCGSRSDS------------E-------G-----
---------QVCY-----------------------------------------------------------------------
>PC_03T59X
----------------------------------------------------------------------------------------------------
---------------MFAS--SHCL-----A-LVVLLS-GAWLTPT-----------------------------------------GLAQISC------
------------DPN----------ELLDRKQCAK-------------------------------------------------------TISQIVYDKP
--QN-------------TLDRFS----T--------------------------------------IFARTSG--N-CTII-------------------
----------------------------------------------------------------------------------------------------
-------------------VSN-PNKGV--VTKQQ-------------------IEAGYAG-IFDQ-CKPNSGQTP------------------------
------LT-N---G-VYLQSQNHSSGH------------DTDYFPP--RTLTCG--LNT-----NAPL-TVAKDCQD-----------------------
----------------------------------------------------AFKSILVDGQGTLSGDH---HQ----------PASN--ILKTTRTCT-
-----V-------------------------------------LI-------------------------------------------------------
-------------------------------YTTDNSPLIAKKS-EIGPVVSKI----------------------------IKDCEGES----------
------------GVIS--------LT----------------------KGGSGNNGLTVIKVRSSKRCGSRVDS------------D-------G-----
---------QVCN-----------------------------------------------------------------------
>PC_0899OW
----------------------------------------------------------------------------------------------------
---------------MFAS--SHCL-----A-LVVLLS-GAWLTPT-----------------------------------------GLAQISC------
------------DPN----------ELLDRKQCAK-------------------------------------------------------TISQIVYDKP
--QN-------------TLDRFS----T--------------------------------------IFARTSG--N-CTII-------------------
----------------------------------------------------------------------------------------------------
-------------------VSN-PNKGV--VTKQQ-------------------IEAGYAG-IFDQ-CKPNSGQTP------------------------
------LT-N---G-VYLQSQNHSSGH------------DTDYFPP--RTLTCG--LNT-----NAPL-TVAKDCQD-----------------------
----------------------------------------------------AFKSILVDGQGTLSGDH---HQ----------PASN--ILKTTRTCT-
-----V-------------------------------------LI-------------------------------------------------------
-------------------------------YTTDNSPLIAKKS-EISPVVSKI----------------------------IKDCEGES----------
------------GVIS--------LT----------------------KGGSGNNGLTVIKVRSSKRCGSRVDS------------D-------G-----
---------QVCN-----------------------------------------------------------------------
>PC_01XRAO
----------------------------------------------------------------------------------------------------
---------------MFAS--SHCL-----A-LVVLLS-GAWLTPT-----------------------------------------GLAQISC------
------------DPN----------ELLDRKQCAK-------------------------------------------------------TISQIVYDKP
--QN-------------TLDRFS----T--------------------------------------IFARTSG--N-CTII-------------------
----------------------------------------------------------------------------------------------------
-------------------VSN-PNKGV--VTKQQ-------------------IEAGYAG-IFDQ-CKPNSGQTP------------------------
------LT-N---G-VYLQSQNHSSGH------------DTDYFPP--RTLTCG--LNT-----NAPL-TVAKDCQD-----------------------
----------------------------------------------------AFKSILVDGQGTLSGDH---HQ----------PASN--ILKTTRTCT-
-----V-------------------------------------LI-------------------------------------------------------
-------------------------------YTTDNSPLIAKKS-EIGPVVSKI----------------------------IKDCEGES----------
------------GVIS--------LT----------------------KGGSGNNGLTVIKVRSSKRCGSRVDS------------E-------G-----
---------QVCN-----------------------------------------------------------------------
>PC_05T3Y1
----------------------------------------------------------------------------------------------------
---------------MFAS--SHCL-----A-LVVLLS-GAWLTPT-----------------------------------------GLAQISC------
------------DPN----------ELLDRKQCAK-------------------------------------------------------TISQIVYDKP
--QN-------------TLDRFS----T--------------------------------------IFARTSG--N-CTII-------------------
----------------------------------------------------------------------------------------------------
-------------------VSN-PNKGV--VTKQQ-------------------IEAGYAG-IFDQ-CKPNSGQTP------------------------
------LT-N---G-VYLQSQNHSSGH------------DTDYFPP--RTLTCG--LNT-----NAPL-TVAKDCQD-----------------------
----------------------------------------------------AFKSILVDGQGTLSGDH---HQ----------PASN--ILKTTRTCT-
-----V-------------------------------------SAIVFRGLLVAEVEGTLT---------------------------HFVD-------I
FPSIG---------------------SKVLIYTTDNSPLIA-----------------------------------------------------------
----------------------------------------------------------------------------------------------------
------------------------------------------------------------------------------------
>PC_0899P0
----------------------------------------------------------------------------------------------------
--------------MLA----SPHH-----LVLVALLT-GAWLARI-----------------------------------------TLAQVTC------
------------DSH----------EIVDKKQCAQ-------------------------------------------------------AISQIVYDKP
--KN-------------TLDRVS----T--------------------------------------IFMKRSG--N-CTIL-------------------
----------------------------------------------------------------------------------------------------
-------------------VDN-PDEAL--VTKKQ-------------------IEAGFDS-LFDK-CQSREGNVALSDMVD------------------
-----------------LQVNYYQSYR------------ADYYFPP--QNLTCG--LNT-----NAPP-TVEKDCQD-----------------------
----------------------------------------------------VFESFPVDGQGRLINDD---HH----------PSNY--MTKSFKTCT-
-----I-------------------------------------IF-------------------------------------------------------
-------------------------------YTTDESPLIAKKS-ELKPVITKM----------------------------LKGCRGKS----------
------------GVMA--------MK----------------------KGGSGNNGLTVVKVQSSKPCESPANT------------D-------G-----
---------QKCR-----------------------------------------------------------------------
>PC_0895LC
----------------------------------------------------------------------------------------------------
--------------MLA----SPHH-----LVVVTLLT-GAWLART-----------------------------------------TLAQVTC------
------------DSR----------EIIDKKQCAQ-------------------------------------------------------AISQIVYDQP
--KN-------------ILDRVS----T--------------------------------------IFMKRSG--N-CTIL-------------------
----------------------------------------------------------------------------------------------------
-------------------VYN-PDEAL--VTKKQ-------------------IEAGFVS-IFDK-CQSREGTVALSDMAN------------------
-----------------LQVNYYQSYR------------ADYYFPP--QNLTCR--PNT-----NAPL-TVEKDCQD-----------------------
----------------------------------------------------VFESYLADGEGRLLNDD---RH----------PSNY--LTKSFKTCT-
-----I-------------------------------------IF-------------------------------------------------------
-------------------------------YTTDNSPVIAKKS-ELKPVITKI----------------------------IKGCKGKS----------
------------SVIA--------MK----------------------KGGGGNNGLTVVKVQSSKPCESPANT------------D-------G-----
---------QKCR-----------------------------------------------------------------------
>PC_0899OZ
----------------------------------------------------------------------------------------------------
---------------MLAS--PHHL-----V-LVTLLT-GAWLARI-----------------------------------------TLAEVSC------
------------DPT----------ITIDRKQCAQ-------------------------------------------------------AISQIVYDKP
--KD-------------TLDRFS----T--------------------------------------VFAKLSG--N-CTII-------------------
----------------------------------------------------------------------------------------------------
-------------------VENY-NKDV--VTKQQ-------------------IEAGYAS-IFNK-CQTKGGINSLPN---------------------
------L--------VGFRIHDHRTFV------------DDLYFPP--RTLTCG--LNT-----NAPL-TVEKDCQD-----------------------
----------------------------------------------------AFKSFPVDGQGRMLDDD---HQ----------PADF--LIKTSKTCT-
-----V-------------------------------------HL-------------------------------------------------------
-------------------------------YTTDNSPIIAKKS-EIEPVITNM----------------------------IKVCKGKS----------
------------GVIA--------QK----------------------KGGSGNNGLTLIKVRSSKPCYSPANP------------D-------T-----
---------QNCR-----------------------------------------------------------------------
>PC_03K73T
----------------------------------------------------------------------------------------------------
--------------MLTC---SHHL-----ALAMYLLA-GAWLVRT-----------------------------------------TLA-VSC------
------------DP-----------ESVEREQCAQ-------------------------------------------------------AIASIVYDQP
--KN-------------ILDRAS----S--------------------------------------VFGKLSG--N-CTII-------------------
----------------------------------------------------------------------------------------------------
-------------------VFN-FDKVV--ATKQQ-------------------IEAGYKS-IFEQ-CLPHSGST-------------------------
-----RLS-N---G-VFLQIQDHQLGQ------------DREYFPP--RTLTCG--LNG-----NAPL-SVDKDCQD-----------------------
----------------------------------------------------AFDSIPVDRQGRLLGDK---GQ----------PAAS--ILKTLKTCT-
-----V-------------------------------------LI-------------------------------------------------------
-------------------------------YTTDESPLIAKKS-EIGPVVSKT----------------------------IKECKGKS----------
------------GVIG--------LS----------------------KGGSGNNGLTVVKVRSSKPCGGKTDS------------E-------G-----
---------QHCVP----------------------------------------------------------------------
>PC_00FKRY
----------------------------------------------------------------------------------------------------
--------------MLTC---SHHL-----ALAMYLLA-GAWLVRT-----------------------------------------TLA-VSC------
------------DP-----------ESVEREQCAQ-------------------------------------------------------AIASIVYDQP
--KN-------------ILDRAS----S--------------------------------------VFGKLSG--N-CTII-------------------
----------------------------------------------------------------------------------------------------
-------------------VFN-FDKVV--ATKQQ-------------------IEAGYKS-IFEQ-CLPHSGST-------------------------
-----RLS-N---G-VFLQIQDHQLGQ------------DREYFPP--RTLTCG--LNS-----NAPL-TVDKDCQD-----------------------
----------------------------------------------------AFDSIPVDRQGRLLGDK---GQ----------PAAS--ILKTLKTCT-
-----V-------------------------------------LI-------------------------------------------------------
-------------------------------YTTDESPLIAKKS-EIGPVVSRT----------------------------IKECKGKS----------
------------GVIG--------LS----------------------KGGSGNNGLTVVKVRSSKPCGGKTDS------------E-------G-----
---------QHCVP----------------------------------------------------------------------
>PC_0075EO
----------------------------------------------------------------------------------------------------
--------------MLTS---SHHL-----ALAMSLLA-GAWLVRT-----------------------------------------TLA-VSC------
------------DP-----------ESVEREQCAQ-------------------------------------------------------AIASIVYDQP
--KN-------------ILDRVS----S--------------------------------------VFGKLSG--N-CTII-------------------
----------------------------------------------------------------------------------------------------
-------------------VFN-FDKVV--ATKQQ-------------------IEAGYKS-IFDQ-CLPHSGST-------------------------
-----RLS-N---G-VFLQIQDHQLGQ------------DREYFPP--RTLTCG--LNG-----NAPL-SVDKDCQD-----------------------
----------------------------------------------------AFNSIPVDRQGRLLGDK---GQ----------PAAS--ISKTLKTCT-
-----V-------------------------------------LI-------------------------------------------------------
-------------------------------YTTDESPLIAKKS-EIGPVVSKT----------------------------IKECKGKS----------
------------GVIG--------LS----------------------KGGSGNNGLTVVKVRSSKPCGGKTDS------------E-------G-----
---------QHCVP----------------------------------------------------------------------
>PC_04WK3E
----------------------------------------------------------------------------------------------------
--------------MLTC---SHHL-----ALVMYLLA-GAWLVRT-----------------------------------------TLA-VSC------
------------DP-----------ESVEREQCAQ-------------------------------------------------------AIASIVYDQP
--KN-------------ILDRAS----S--------------------------------------VFGKLSG--N-CTII-------------------
----------------------------------------------------------------------------------------------------
-------------------VFN-FDKVV--ATKQQ-------------------IEAGYKS-IFDQ-CLPHSGST-------------------------
-----RLS-N---G-VFLQIQDHQLGQ------------DREYFPP--RTLTCG--LNG-----NAPL-SVDKDCQD-----------------------
----------------------------------------------------AFNSIPVDRQGRLLGDK---GQ----------PAAS--ILKTLKTCT-
-----V-------------------------------------LI-------------------------------------------------------
-------------------------------YTTDESPLIAKKS-EIGPVVSRA----------------------------IKECKGKS----------
------------GVIG--------LS----------------------EGGSGNNGLAVVKVRSSKPCGGKTDS------------E-------G-----
---------QRCVP----------------------------------------------------------------------
>PC_01ALFD
----------------------------------------------------------------------------------------------------
--------------MLSS---SHHL-----TLLTLALA-GAWFAPT-----------------------------------------SLA-ASC------
------------DF-----------EPVDRKECAQ-------------------------------------------------------AISQIVYDQP
--KN-------------ILDRVS----S--------------------------------------RFAKLSG--N-CTII-------------------
----------------------------------------------------------------------------------------------------
-------------------VSV-PNRGV--VTKQQ-------------------LEAGFNS-IFDQ-CPSITGRA-------------------------
-----PLP-N---S-VELTVQDHRAEH------------DTDYFPP--SNLACG--LNV-----GAPL-TVDNDCQT-----------------------
----------------------------------------------------AFNSIPTDNKGRMLGDK---GT----------SAPS--ILKTFKTCT-
-----V-------------------------------------LI-------------------------------------------------------
-------------------------------YTTDASFLIIKKK-EIAPVVSKT----------------------------IKECKGKS----------
------------GVIS--------QT----------------------KGGAGNNGLTVVKVRSSLRCGSRSDS------------E-------G-----
---------QFCA-----------------------------------------------------------------------
>PC_01LMZI
----------------------------------------------------------------------------------------------------
--------------MLTC---SHHL-----ALAMYLLA-GAWLVRT-----------------------------------------TLA-VSC------
------------DP-----------ESVEREQCAQ-------------------------------------------------------AIASIVYDQP
--KN-------------ILDRAS----S--------------------------------------VFGKLSG--N-CTII-------------------
----------------------------------------------------------------------------------------------------
-------------------VFN-FDKVV--ATKQQ-------------------IEAGYKS-IFDQ-CLPHSGST-------------------------
-----RLS-N---G-VFLQIQDHQLGQ------------DREYFPP--RTLTCG--LNG--------------NAPF-----------------------
----------------------------------------------------AFNSIPVDRQGRLLGDK---GQ----------PAAS--ISKTLKTCT-
-----V-------------------------------------LI-------------------------------------------------------
-------------------------------YTTDESPLIAKKS-EIGPVVSKT----------------------------IKECKGKS----------
------------GVIG--------LS----------------------KGGSGNNGLTVVKVRSSKPCGGKTDS------------E-------G-----
---------QHCVP----------------------------------------------------------------------
>PC_06LZIG
----------------------------------------------------------------------------------------------------
--------------MLTC---SHHL-----ALVMYLLA-GAWLVRT-----------------------------------------TLA-VSC------
------------DP-----------ESVEREQCAQ-------------------------------------------------------AIASIVYDQP
--KN-------------ILDRAS----S--------------------------------------VFGKLSG--N-CTII-------------------
----------------------------------------------------------------------------------------------------
-------------------VFN-FDKVV--ATKQQ-------------------IEAGYKS-IFDQ-CLPHSGST-------------------------
-----RLS-N---G-VFLQIQDHQLGQ------------DREYFPP--RTLTCG--LNG-----NAPF-I------------------------------
---------------------------------------------------------PVDRQGRLLGDK---GQ----------PAAS--ILKTLKTCT-
-----V-------------------------------------LI-------------------------------------------------------
-------------------------------YTTDESPLIAKKS-EIGPVVSRA----------------------------IKECKGKS----------
------------GVIG--------LS----------------------EGGSGNNGLAVVKVRSSKPCGGKTDS------------E-------G-----
---------QRCVP----------------------------------------------------------------------
>PC_043T7B
----------------------------------------------------------------------------------------------------
---------------MLA---HLRSISISVIAAV------------------------------------------------TLLASHSLAIDC------
------------APD------FINHRPVRRDEC--------------------------------------SK-----------------AISQIVYNSD
--NT--------------LDKTS----K--------------------------------------RTDYTFG--E-SRS------TMI-W---------
----------------------------------------------------------------------------------------------------
-------VLIC-----DT--------------KEQ-------------------VQYQFNT-ILDQ-CHNESGGNT------------------------
----TTSHDA---SPVSFYIGNRAID---DYLPW------ESDFP--PRVPTCE--VRDP------TH-LT-----------------------QSDCM-
-------KAFS-D--------------------IV-----------------------TDTQGRFLTDE---HE-----------QTDS-VEKTYKSCT-
-----V-------------------------------------NIYTYDF-------------------SKLN---------------------------
----------------------------------------VKKQ-DVEDDFGKT----------------------------LHFCNS------------
----------QCGVIR--------IR--G--------------------GAEGPNGRVYLSFRRSN-TDGCMITRK------------------------
---------PLLTA----------------------------------------------------------------------
>PC_00J5BD
----------------------------------------------------------------------------------------------------
---------------MLA---HLRSISISVIAAV------------------------------------------------TLLASHSLAIDC------
------------APD------FINHRPVRRDEC--------------------------------------SK-----------------AISQIVYNSD
--NT--------------LDKTS----K--------------------------------------RTDYTFG--E-SRS------TMI-W---------
----------------------------------------------------------------------------------------------------
-------VLIC-----ELRLHS-KPSST--RHQGA-------------------SPIPINT-ILDQ-CHNESGGNT------------------------
----TTSHDA---SPVSFYIGNRAID---DYLPW------ESDFP--PRVPTCE--VRDP------TH-LT-----------------------QSDCM-
-------KAFS-D--------------------IV-----------------------TDTQGRFLTDE---HE-----------QTDS-VEKTYKSCT-
-----V-------------------------------------NIYTYDF-------------------SKLN---------------------------
----------------------------------------VKKQ-DVEDDFGKT----------------------------LHFCNS------------
----------QCGVIR--------IR--G--------------------GAEGPNGRVYLSFRRSN-TDGCMITRK------------------------
---------PLLTA----------------------------------------------------------------------
>PC_08986M
----------------------------------------------------------------------------------------------------
---------------MLA---HLRSISISVIAAV------------------------------------------------TLLASHSLAIDC------
------------APD------FINHRPVRRDEC--------------------------------------SK-----------------AISQIVYNSD
--NT--------------LDKTS----K--------------------------------------RIDYTFG--E------------------------
----------------------------------------------------------------------------------------------------
----------C-----SISLYN-DLGAD--ITKEQ-------------------VQYQFNT-ILDQ-CHNESGGNT------------------------
----TTSHDA---SPVSFYIGNRAID---DYLPW------ESDFP--PRVPTCE--VRDP------TH-LT-----------------------QSDCM-
-------KAFS-D--------------------IV-----------------------TDTQGRFLTDE---HE-----------QNDS-VERTYKSCT-
-----V-------------------------------------NIYTYDF-------------------SKLN---------------------------
----------------------------------------VKKQ-DVEDDFGKT----------------------------LHFCNS------------
----------QCGVIR--------IR--G--------------------GAEGPNGRVYLSFRRSN-TDGCMITRK------------------------
---------PLLTA----------------------------------------------------------------------
>PC_01RH6J
----------------------------------------------------------------------------------------------------
---------------MLA---HLRSISISVIAAV------------------------------------------------TLLASHSLAIDC------
------------APD------FINHRPVRRDEC--------------------------------------SK-----------------AISQIVYNSD
--NT--------------LDKTS----K--------------------------------------RIDYTFG--E------------------------
----------------------------------------------------------------------------------------------------
----------C-----SISLYN-DLGAD--ITKEQ-------------------VQYQFNT-ILDQ-CHNESGGNT------------------------
----TTSHDA---SPVSFYIGNRAID---DYLPW------ESDFP--PRVPTCE--VRDP------TH-LT-----------------------QSDCMK
VSYPVYSRAFS-D--------------------IV-----------------------TDTQGRFLTDE---HE-----------QTDS-VEKTYKSCT-
-----V-------------------------------------NIYTYDF-------------------SKLN---------------------------
----------------------------------------VKKQ-DVEDDFGKT----------------------------LHFCNS------------
----------QCGVIR--------IR--G--------------------GAEGPNGRVYLSFRRSN-TDGCMITRK------------------------
---------PLLTA----------------------------------------------------------------------
>PC_0896BV
----------------------------------------------------------------------------------------------------
---------------MLA---HLRSISISVIAAV------------------------------------------------TLLASHSLAIDC------
------------APD------FINHRPVRRDEC--------------------------------------SK-----------------A---------
------------------------------------------------------------------------I--S------------------------
----------------------------------------------------------------------------------------------------
----------Q-----IISLYN-DLGAD--ITKEQ-------------------VQYQFNT-ILDQ-CHNESGGNT------------------------
----TTSHDA---SPVSFYIGNRAID---DYLPW------ESDFP--PRVPTCE--VRDP------TH-LT-----------------------QSDCM-
-------KAFS-D--------------------IV-----------------------TDTQGRFLTDE---HE-----------QTDS-VEKTYKSCT-
-----V-------------------------------------NIYTYDF-------------------SKLN---------------------------
----------------------------------------VKKQ-DVEDDFGKT----------------------------LHFCNS------------
----------QCGVIR--------IR--G--------------------GAEGPNGRVYLSFRRSN-TDGCMITRK------------------------
---------PLLTA----------------------------------------------------------------------
>PC_05EZIA
----------------------------------------------------------------------------------------------------
---------------MVA---YY--NHFVLSALIAFLAG------------------------------------------------ESLAIEC------
------------D------SRLIPHRPVRKAEC--------------------------------------MR-----------------AISQIVYNSD
--NT--------------LDTTS----K--------------------------------------RVDYTFG--E------------------------
----------------------------------------------------------------------------------------------------
----------C-----NVSIYN-DLGIE--ITKAQ-------------------VEHRFNK-ILDK-CRYDAGGND------------------------
------FHDN---DPVFFYIGNRAIG---RFQSW------DSDFP--TRLPTCA--VED-----NAPA-LY-----------------------QDDCI-
-------KAFS-D--------------------IA-----------------------TDTTGRILTDD---YK-----------QTDQ-VEKTYKSCT-
-----I-------------------------------------NVYTYDF-------------------SKLD---------------------------
----------------------------------------VTKP-ELEDDFVKT----------------------------LQYCSN------------
----------KCGVIR--------IV--G--------------------GTHGPNGRVYLSFKHAQSQDSCSIYRS------------------------
---------PLRTQ----------------------------------------------------------------------
>PC_017NTY
----------------------------------------------------------------------------------------------------
---------------MVA---YH--TRLSIIAAVTLLAGH------------------------------------------SLA------IDC------
------------DPKI------IPHRPVRREEC--------------------------------------LK-----------------AISQIVYNSD
--NS--------------LDKTS----K--------------------------------------RVDYTFG--E------------------------
----------------------------------------------------------------------------------------------------
----------C-----NVSIYN-DLGAD--ITKAQ-------------------VLHRFNA-ILDK-CRYDAGGNT------------------------
------FHDA---SPIWFYVGNRAIG---PLQSW------ESDFP--SRSPTCA--AQDD----VSPP-LS-----------------------QDDCI-
-------KAFS-D--------------------IA-----------------------TDSHGRTLTED---YQ-----------QTDS-IEKTYKSCT-
-----V-------------------------------------NVYTYDY-------------------SKLT---------------------------
----------------------------------------ATKA-DLEDDFAKT----------------------------LQYCNN------------
----------KCGVIR--------IP--G--------------------GAEGPNSRVYLSFRHAN-TDGCTIPRA------------------------
---------PLRTP----------------------------------------------------------------------
>PC_089073
---------------------------------------------------------------MYKFCELQNQICAHPGFIPCDRHGD-----L----ST
NEY--------RCRWTSF---WP--MSFQSRQSNTVVARHCPA-WNST----------------------------------ELQNSTAPPTSC------
------------QSLCWLGTLSPSTVTPKSSPT--------------------------------------DQ-----------------AISQIVYNSD
--NS--------------LDKTS----K--------------------------------------RVDYTFG--E------------------------
----------------------------------------------------------------------------------------------------
----------C-----NVSIYN-DLGAD--ITKAQ-------------------VLHRFNA-ILDK-CRYDAGGNT------------------------
------FHDA---SPIWFYVGNRAIG---PLQSW------ESDFP--SRSPTCA--AQDD----VSPP-LL-----------------------QDDCI-
-------KAFS-D--------------------IA-----------------------TDSHGRTLTED---YQ-----------QTDS-IEKTYKSCT-
-----V-------------------------------------NVYTYDY-------------------SKLT---------------------------
----------------------------------------ATKA-DLEDDFAKT----------------------------LQYCNN------------
----------KCGVIR--------IP--G--------------------GAEGPNSRVYLSFRHAN-TDGCTIPRA------------------------
---------PLRTP----------------------------------------------------------------------
>PC_0306HB
----------------------------------------------------------------------------------------------------
---------------MVA---YH--TRLSIIAAVTLLAGH------------------------------------------SLA------IDC------
------------DPKI------IPHRPVRREEC--------------------------------------LK-----------------AISQIVYNSD
--NS--------------LDKTS----K--------------------------------------RVDYTFG--E------------------------
----------------------------------------------------------------------------------------------------
----------C-----NVSIYN-DLGAD--ITKAQ-------------------VLHRFNA-ILDK-CRYDAGGNT------------------------
------FHDA---SPIWFYVGNRAIG---PLQSW------ESDFP--SRSPTCA--AQDD----VSPP-LL-----------------------QDDCI-
-------KAFS-D--------------------IA-----------------------TDSHGRTLTED---YQ-----------QTDS-IEKTYKSCT-
-----V-------------------------------------NVYTYDY-------------------SKLT---------------------------
----------------------------------------ATKA-DLEDDFAKT----------------------------LQYCNN------------
----------KCGVIR--------IP--G--------------------GAEGPNSRVYLSFRHAN-TDGCTIPRA------------------------
---------PLRTP----------------------------------------------------------------------
>PC_02HLIU
----------------------------------------------------------------------------------------------------
-------------------------------MPITLLAGH------------------------------------------SLA------IDC------
------------DPKI------IPHRPVRREEC--------------------------------------LK-----------------AISQIVYNSD
--NS--------------LDKTS----K--------------------------------------RVDYTFG--E------------------------
----------------------------------------------------------------------------------------------------
----------C-----NVSIYN-DLGAD--ITKAQ-------------------VLHRFNA-ILDK-CRYDAGGNT------------------------
------FHDA---SPIWFYVGNRAIG---PLQSW------ESDFP--SRSPTCA--AQDD----VSPP-LS-----------------------QDDCI-
-------KAFS-D--------------------IA-----------------------TDSHGRTLTED---YQ-----------QTDS-IEKTYKSCT-
-----V-------------------------------------NVYTYDY-------------------SKLT---------------------------
----------------------------------------ATKA-DLEDDFAKT----------------------------LQYCNN------------
----------KCGVIR--------IP--G--------------------GAEGPNSRVYLSFRHAN-TDGCTIPRA------------------------
---------PLRTP----------------------------------------------------------------------
>PC_06W5RG
----------------------------------------------------------------------------------------------------
---------------MVA---YH--TRLSIIAAVTLLAG-------------------------------------------------------------
-----------------------------HSLA--------------------------------------ID-----------------SISQIVYNSD
--NS--------------LDKTS----K--------------------------------------RVDYTFG--E------------------------
----------------------------------------------------------------------------------------------------
----------C-----NVSIYN-DLGAD--ITKAQ-------------------VLHRFNA-ILDK-CRYDAGGNT------------------------
------FHDA---SPIWFYVGNRAIG---PLQSW------ESDFP--SRSPTCA--AQDD----VSPP-LS-----------------------QDDCI-
-------KAFS-D--------------------IA-----------------------TDSHGRTLTED---YQ-----------QTDS-IEKTYKSCT-
-----V-------------------------------------NVYTYDY-------------------SKLT---------------------------
----------------------------------------ATKA-DLEDDFAKT----------------------------LQYCNN------------
----------KCGVIR--------IP--G--------------------GAEGPNSRVYLSFRHAN-TDGCTIPRA------------------------
---------PLRTP----------------------------------------------------------------------
>PC_01V0S4
----------------------------------------------------------------------------------------------------
---------------TSK---MVSITQFVIFAAITL------------------------------------------------LARDSLAIEC------
------------DTG------VIPHRPVHKEEC--------------------------------------SK-----------------AISQIVYNAD
--DT--------------WNKMS----K--------------------------------------RADYTYG--E------------------------
----------------------------------------------------------------------------------------------------
----------C-----NISVHN-DLGQN--LTKSQ-------------------IEQGFER-VLNY-CPNASGGHN------------------------
------YRDN---EPVTFYFGNREIG---TFQAW------EPDYP--AGLPTCA--IND-----GGAR-LS-----------------------QKHCL-
-------KAFS-D--------------------IP-----------------------TNSQGQLLGDD---NQ-----------KTDL-IQKSYRSCT-
-----V-------------------------------------ILMTSDY-------------------SKLV---------------------------
----------------------------------------SVKS-ELEDNLGKT----------------------------LDFCHE------------
----------SCGLIR--------IP--G--------------------GAEGPNGRAYLSYSHGK-R-GCTNGRI------------------------
---------PLLTK----------------------------------------------------------------------
>PC_089070
----------------------------------------------------------------------------------------------------
---------------------MVSITQFVIFAAITL------------------------------------------------LARDSLAIEC------
------------DTG------VIPHRPVHKEEC--------------------------------------LK-----------------AISQIVYNAD
--DT--------------WNKMS----K--------------------------------------RADYTYG--E------------------------
----------------------------------------------------------------------------------------------------
----------C-----NISVHN-DLGQN--LTKSQ-------------------IEQGFER-VLNY-CPNASGGHN------------------------
------YRDN---EPVTFYFGNREIG---TFQAW------EPDYP--AGLPTCA--IND-----GGAR-LS-----------------------QKHCL-
-------KAFS-D--------------------IP-----------------------TNSQGQLLGDD---NQ-----------KTDL-IQKSYRSCT-
-----V-------------------------------------ILMTSDY-------------------SKLV---------------------------
----------------------------------------SVKS-ELEDNLGKT----------------------------LDFCHE------------
----------SCGLIR--------IP--G--------------------GAEGPNGRAYLSYSHGK-R-GCTNGRI------------------------
---------PLLTK----------------------------------------------------------------------
>PC_02T4OK
----------------------------------------------------------------------------------------------------
---------------------MVSITQFVIFAAITL------------------------------------------------LARDSLAIEC------
------------DTG------VIPHRPVHKEEC--------------------------------------SK-----------------AISQIVYNAD
--DT--------------WNKMS----K--------------------------------------RADYTYG--E------------------------
----------------------------------------------------------------------------------------------------
----------C-----NISVHN-DLGQN--LTKSQ-------------------IEQGFER-VLNY-CPNASGGHN------------------------
------YRDN---EPVTFYFGNREIG---TFQAW------EPDYP--AGLPTCA--IND-----GGAR-LS-----------------------QKHCL-
-------KAFS-D--------------------IP-----------------------TNSQGQLLGDD---NQ-----------KTDL-IQKSYRSCT-
-----V-------------------------------------ILMTSDY-------------------SKLV---------------------------
----------------------------------------SVKS-ELEDNLGKT----------------------------LDFCHE------------
----------SCGLIR--------IP--G--------------------GAEGPNGRAYLSYSHGK-R-GCTNGRI------------------------
---------PLLTK----------------------------------------------------------------------
>PC_05TVI4
----------------------------------------------------------------------------------------------------
---------------------MVSITQFVIFAAITL------------------------------------------------LARDSLAIEC------
------------DTG------VIPHRPVH---K--------------------------------------EE-----------------AISQIVYNAD
--DT--------------WNKMS----K--------------------------------------RADYTYG--E------------------------
----------------------------------------------------------------------------------------------------
----------C-----NISVHN-DLGQN--LTKSQ-------------------IEQGFER-VLNY-CPNASGGHN------------------------
------YRDN---EPVTFYFGNREIG---TFQAW------EPDYP--AGLPTCA--IND-----GGAR-LS-----------------------QKHCL-
-------KAFS-D--------------------IP-----------------------TNSQGQLLGDD---NQ-----------KTDL-IQKSYRSCT-
-----V-------------------------------------ILMTSDY-------------------SKLV---------------------------
----------------------------------------SVKS-ELEDNLGKT----------------------------LDFCHE------------
----------SCGLIR--------IP--G--------------------GAEGPNGRAYLSYSHGK-R-GCTNGRI------------------------
---------PLLTK----------------------------------------------------------------------
>PC_06XJ50
----------------------------------------------------------------------------------------------------
--------------MVSI---TQFV----I--FAA----------ITL------------------------------------LARDSLAIEC------
------------DTG----------VI-------------------------PHRPV---------HKEECLK-----------------AISQIVYNAD
--DT--------------WNKMS----K--------------------------------------RADYTYG--E-CN---------S----Q------
--------------IE------------------------------------------------------------------------------------
--------------------------------------------------------QGFER-VLNY-CPNASGGHNYRD--NE-------------P---
---------------VTFYF--GNREI-GTFQAW------EPDYP--AGLPTCA--IND-----GGARL-SQKHCLK-----------------------
--------AFS-D--------------------IP-----------------------TNSQGQLLGDD--NQK--------TDLI-----QKSYRSCT-
-----V-------------------------------------ILMTSDY-------------------SKL----------------------------
---------------------------------------VSVKS-ELEDNLGKT----------------------------LDFCHE----S-------
-----------CGLIR--------IP--GG-AE--------------GP-----NGRAYLSYSHGKRGCTNGRIPLLTK---------------------
------------------------------------------------------------------------------------
>PC_06IVWW
----------------------------------------------------------------------------------------------------
---------------------MFAFNQFIIIAALTL------------------------------------------------LARDSLAIEC------
------------TPE------NIPHRPVRKGHCW--------------------------------------K-----------------AISQIVYNSD
--GT--------------LDKTS----R--------------------------------------RVNYNYG--E------------------------
----------------------------------------------------------------------------------------------------
----------C-----HISFDN-DLGED--VTKTQ-------------------IEQGFHR-LFDK-CQDYNGGNT------------------------
------YNED---VPTHFYFGNRELG---TFQAW------EPDYP--AGVPSCD--ILD-----GGKP-IT-----------------------QADCV-
-------QALA-S--------------------IP-----------------------ADAHGRLVGDD---YQ-----------LTDH-IEKRYRSCV-
-----V-------------------------------------NVYTSDF-------------------SKLM---------------------------
----------------------------------------VIKP-DVEDNLGKT----------------------------MDWCHE------------
----------KCGVIR--------IP--G--------------------GAEGPNGRAYVTLRNVK-RGGCQEPRT------------------------
---------PLRTK----------------------------------------------------------------------
>PC_050G2U
----------------------------------------------------------------------------------------------------
---------------------MFAFNQFIIIAALTL------------------------------------------------LARDSLAIEC------
------------TPE------NIPHRPVRKGHCFGFVTI-----------------------------VIADR-----------------AISQIVYNSD
--GT--------------LDKTS----R--------------------------------------RVNYNYG--E------------------------
----------------------------------------------------------------------------------------------------
----------C-----HISFDN-DLGED--VTKTQ-------------------IEQGFHR-LFDK-CQDYNGGNT------------------------
------YNED---VPTHFYFGNRELG---TFQAW------EPDYP--AGVPSCD--ILD-----GGKP-IT-----------------------QADCV-
-------QALA-S--------------------IP-----------------------ADAHGRLVGDD---YQ-----------LTDH-IEKRYRSCV-
-----V-------------------------------------NVYTSDF-------------------SKLM---------------------------
----------------------------------------VIKP-DVEDNLGKT----------------------------MDWCHE------------
----------KCGVIR--------IP--G--------------------GAEGPNGRAYVTLRNVK-RGGCQEPRT------------------------
---------PLRTK----------------------------------------------------------------------
>PC_05MTKG
----------------------------------------------------------------------------------------------------
---------------------MFAFNQFIIIAALTL------------------------------------------------LARDSLAIEC------
------------TPE------NIPHRPVRKGHCW--------------------------------------K-----------------AISQIVYNSD
--GT--------------LDKTS----R--------------------------------------RVNYNYG--E------------------------
----------------------------------------------------------------------------------------------------
----------C-----HISFDN-DLGED--VTKTQ-------------------IEQGFHR-LFDK-CQDYNGGNT------------------------
------YNED---VPTHFYFGNRELG---TFQAW------EPDYP--AGVPSCD--ILD-----GGKP-IT-----------------------QADCV-
-------QALA-S--------------------IP-----------------------ADAHGRLVGDD---YQ-----------LTDH-IEKRYRSCV-
-----V-------------------------------------NVYTSDF-------------------SKLM---------------------------
----------------------------------------VIKP-DVEDNLGKT----------------------------MDWCHE------------
----------KCGVIR--------VP--G--------------------GAEGPNGRAYVTLRNVK-RGGCQEPRT------------------------
---------PLRTK----------------------------------------------------------------------
>PC_053N76
----------------------------------------------------------------------------------------------------
---------------MSN---YH--HLFVTIALVALLA------------------------------------------------GKSLAITC------
------------YPG------PIAHRSVRKEEC--------------------------------------MR-----------------AISQIVYDAD
AHQT--------------LNPLS----K--------------------------------------QVDYTYG--E------------------------
----------------------------------------------------------------------------------------------------
----------C-----NISIIN-TSGIP--INKAQ-------------------VKQRFSK-ILDQ-CPNT-GGFD------------------------
---------F---DQTYFHVGMRSLD---RYKSW------DSDFP--ARLPTCA--VAD-----RAAK-LS-----------------------PDDCI-
-------KAFS-D--------------------IP-----------------------TDAHGRLLDQD---NR-----------RTHS-VELTSKTCT-
-----L-------------------------------------AVYTIDF-------------------SKLD---------------------------
----------------------------------------VTKA-QLENDFLKT----------------------------LDLCDK------------
----------KCGVIR--------IE--G--------------------GAEGPNGRVYLSFRHATADKSCTIRFS------------------------
---------PLLN-----------------------------------------------------------------------
>PC_002TCX
----------------------------------------------------------------------------------------------------
---------------MSN---YH--HLFVTIALVALLA------------------------------------------------GKSLATTC------
------------YPG------PIAHRAVRKEEC--------------------------------------MR-----------------AISQIVYDAD
AHQT--------------LNPLS----K--------------------------------------QVDYTYG--E------------------------
----------------------------------------------------------------------------------------------------
----------C-----NISIIN-TSGIP--ISKAQ-------------------VKQRFSK-ILDQ-CPNT-GGFD------------------------
---------F---DQTYFHVGMRSLD---RYKSW------DSDFP--ARLPTCA--VAD-----RAAK-LS-----------------------PDDCI-
-------KAFS-D--------------------IP-----------------------TDAHGRLLDQD---NR-----------RTHS-VELTSKTCT-
-----L-------------------------------------AVYTIDF-------------------SKLD---------------------------
----------------------------------------VTKA-QLENDFLKT----------------------------LDLCDK------------
----------KCGVIR--------IE--G--------------------GAEGPNGRVYLSFRHATADKSCTIRFS------------------------
---------PLLN-----------------------------------------------------------------------
>PC_01P4LO
----------------------------------------------------------------------------------------------------
---------------MSN---YH--HLFVTIALVALLA------------------------------------------------GKSLAITC------
------------YPG------PIAHRSVRKEEC--------------------------------------MR-----------------AISQIVYDAD
AHQT--------------LNPLS----K--------------------------------------QVDYTYG--E------------------------
----------------------------------------------------------------------------------------------------
----------C-----NISIIN-TSGIP--INKAQ-------------------VKQRFSR-ILDQ-CPNT-GGFD------------------------
---------F---DQTYFHVGMRSLD---RYKSW------DSDFP--ARLPTCA--VAD-----RAAK-LS-----------------------PDDCI-
-------KAFS-D--------------------IP-----------------------TDAHGRLLDQD---NR-----------RTHS-VELTSKTCT-
-----L-------------------------------------AVYTIDF-------------------SKLD---------------------------
----------------------------------------VTKA-QLEDDFLKT----------------------------LDLCDK------------
----------KCGVIR--------IE--G--------------------GAEGPNGRVYLSFRHVTADKSCTIRFS------------------------
---------PLLN-----------------------------------------------------------------------
>PC_0685QI
----------------------------------------------------------------------------------------------------
---------------MSA---YP--KLFMTIALVTQLA------------------------------------------------GKSLAIEC------
------------YPG------PVPHRPVLREEC--------------------------------------SK-----------------AISQIVYNPD
--QT--------------LDPAS----K--------------------------------------QVDYSYG--D------------------------
----------------------------------------------------------------------------------------------------
----------C-----NISVVN-QFGIR--INKAQ-------------------VEHRFNE-IFDK-CPHNTGGID------------------------
---------V---DQIVFYANKRSID---GYQSW------DSDFP--ARLPVCA--LAD-----RAPR-LT-----------------------QNDCT-
-------KAFS-D--------------------IP-----------------------TDSHGRIVDQD---GR-----------RTHS-VELTNKTCT-
-----L-------------------------------------TVYTFDF-------------------SKLD---------------------------
----------------------------------------VTKA-QPEDDFLKT----------------------------LEHCDR------------
----------KCGVVR--------IQ--G--------------------GAEGPNGRVYLSFRHASADKSCTIPFL------------------------
---------PFLK-----------------------------------------------------------------------
>PC_04NA6N
----------------------------------------------------------------------------------------------------
---------------MSA---YP--KLSMTIALVTLLA------------------------------------------------GKSLAIEC------
------------YPG------PVPHRPVLREEC--------------------------------------SK-----------------AISQIVYKPD
--QT--------------LDPAS----K--------------------------------------QVDYSYG--D------------------------
----------------------------------------------------------------------------------------------------
----------C-----NISVVN-QFGIR--INKAQ-------------------VEHRFNE-IFDK-CPHNTGGID------------------------
---------V---DQIVFYANKRSID---GYQSW------DSDFP--ARLPVCA--LAD-----RAPR-LT-----------------------QNDCT-
-------KAFS-D--------------------IP-----------------------TDSHGRIVDQD---GR-----------RTHS-VQLTNKTCT-
-----L-------------------------------------TVYTFDF-------------------SKLD---------------------------
----------------------------------------VTKA-QPEDDFLKT----------------------------LEHCDR------------
----------KCGVVR--------IQ--G--------------------GAEGPNGRVYLSFRHASADKSCTIPFL------------------------
---------PFLK-----------------------------------------------------------------------
>PC_06K58Q
----------------------------------------------------------------------------------------------------
---------------MSA---YP--KLSMTIALVTLLA------------------------------------------------GKSLAIEC------
------------YPG------PVPHRPVLREEC--------------------------------------SK-----------------AISQIVYKPD
--QT--------------LDPAS----K--------------------------------------QVDYSYG--D------------------------
----------------------------------------------------------------------------------------------------
----------C-----NISVVN-QFGIR--INKAQ-------------------VEHRFNE-IFDK-CPHNTGGID------------------------
---------V---DQIVFYANKRSID---GYQSW------DSDFP--ARLPVCA--LAD-----RAPR-LT-----------------------QNDCT-
-------KAFS-D--------------------IP-----------------------TDSHGRIVDQD---GR-----------RTHS-VQLTNKTCT-
-----L-------------------------------------TVYTFDF-------------------SKLD---------------------------
----------------------------------------VTKA-QLEDDFLKT----------------------------LEHCDR------------
----------KCGVVR--------IQ--G--------------------GAEGPNGRVYLSFRHASADKSCTIPFL------------------------
---------PFLK-----------------------------------------------------------------------
>PC_00771Z
----------------------------------------------------------------------------------------------------
---------------MSA---YP--KLFMTIALVTQLA------------------------------------------------GKSLAIEC------
------------YPG------PVPHRPVLREEC--------------------------------------SK-----------------AISQIVYNPD
--QT--------------LDPAS----K--------------------------------------QVDYSYG--D------------------------
----------------------------------------------------------------------------------------------------
----------C-----NISVVN-QFGIR--INKAQ-------------------VEHRFNE-IFDR-CPHNTGGID------------------------
---------V---DQIVFYANKRSID---GYQSW------DSDFP--ARLPVCA--LAD-----RAPR-LT-----------------------QNDCT-
-------KAFS-D--------------------IP-----------------------TDSHGRIVDKD---GR-----------RTHS-VELTNKTCT-
-----L-------------------------------------TVYTFDF-------------------SKLD---------------------------
----------------------------------------VTKA-QLEDDFLKT----------------------------LEHCDR------------
----------KCGVVR--------IQ--G--------------------GAEGPNGRVYLSFRHASADKSCTIPFL------------------------
---------PFLK-----------------------------------------------------------------------
>PC_046608
----------------------------------------------------------------------------------------------------
---------------MSA---YP--KLSMTIALVTLLA------------------------------------------------GKSLAIEC------
------------YPG------PVPHRPVLREEC--------------------------------------SK-----------------AISQIVYKPD
--QT--------------LDPAS----K--------------------------------------QVDYSYG--D------------------------
----------------------------------------------------------------------------------------------------
----------C-----NISVVN-QFGIR--INKAQ-------------------VEHRFNE-IFDK-CPHNTGGID------------------------
---------V---DQIVFYANKRSID---GYQSW------DSDFP--ARLPVCA--LAD-----RAPR-LT-----------------------QNDCT-
-------KAFS-D--------------------IP-----------------------TDSHGRIVDQD---GR-----------RTHS-VQLTNKT---
----------------------------------------------------------------------------------------------------
---------------------------------------------------------------------------------------C------------
----------TCGVVR--------IQ--G--------------------GAEGPNGRVYLSFRHASADKSCTIPFL------------------------
---------PFLK-----------------------------------------------------------------------
>PC_03671G
----------------------------------------------------------------------------------------------------
--------------MFSS---SHHL-----TFVTLVLT-ATWLART-----------------------------------------TLAAVNC------
------------DTQ---------FGSVDTNECAR-------------------------------------------------------AVSQIVYEKP
--GN-------------TLDRVS----T--------------------------------------AFAKLYG--N-CTIF-------------------
----------------------------------------------------------------------------------------------------
-------------------VFN-PEKAV--VTKQQ-------------------IETGFTS-IFDQ-CKAFTGQV-------------------------
-----SLS-N---S-SFIQVSDHRRSY------------DTGYIEP--QTLTCG--LNT-----NAPL-AVDKDCQA-----------------------
----------------------------------------------------AYNSIPVDKQSRLLGDN---GQ----------PTTT--IFKTFKTCT-
-----L-------------------------------------QI-------------------------------------------------------
-------------------------------FTTDESVLIGTKS-EIGSVVSKT----------------------------IKECKGKS----------
------------GVIA--------SS----------------------KGGAGINGLTVVKVRSSLKCADRRDP------------P-------G-----
---------KYQTCE---------------------------------------------------------------------
>PC_057ZLS
----------------------------------------------------------------------------------------------------
--------------MFSS---SHHL-----TFVTLVLT-ATWLART-----------------------------------------TLAAVNC------
------------DTK---------FGSVDKNECAQ-------------------------------------------------------AVSQIVYEKP
--GN-------------TLDRVS----T--------------------------------------AFAKLYG--N-CTIF-------------------
----------------------------------------------------------------------------------------------------
-------------------VFN-PEKAV--VTKQQ-------------------IETGFTS-IFDQ-CKAFTGQV-------------------------
-----SLS-N---SSSFIQVSEHRRGY------------DTGYIEP--QTLTCG--LNT-----NAPL-TVNKDCQA-----------------------
----------------------------------------------------AYNSIPVDKQSRLLGDN---GQ----------PTTT--IFKTFKTCT-
-----L-------------------------------------QI-------------------------------------------------------
-------------------------------FTTDESVLIGTKS-EIGSVVSKT----------------------------IKECKGKS----------
------------GVIA--------SS----------------------KGGAGINGLTVVKVRSSLKCADRRDP------------P-------G-----
---------KYQTCE---------------------------------------------------------------------
>PC_0394OB
----------------------------------------------------------------------------------------------------
--------------MFSS---SHHL-----TFVTLVLT-ATWLART-----------------------------------------TLAAVNC------
------------DTQ---------FGSVDTNECAR-------------------------------------------------------AVSQIVYEKP
--GN-------------TLDRVS----T--------------------------------------AFAKLYG--N-CTIF-------------------
----------------------------------------------------------------------------------------------------
-------------------VFN-PEKAV--VTKQQ-------------------IETGFTS-IFDQ-CKAFTGQV-------------------------
-----SLS-N---S-SFIQVSDHRRSY------------DTGYIEP--QTLTCG--LNT-----NAPL-AVDKDCQA-----------------------
----------------------------------------------------AYNSIPVDKQSRLLGDN---GQ----------PTTT--IFKTFKTCT-
-----L-------------------------------------QI-------------------------------------------------------
-------------------------------FTTDGSILIGTKS-EIGSVVSKT----------------------------IKECKGKS----------
------------GVIA--------SS----------------------KGGAGINGLTVVKVRSSLKCADRRDP------------P-------G-----
---------KYQTCE---------------------------------------------------------------------
>PC_06D6UU
----------------------------------------------------------------------------------------------------
--------------MFSS---SHHL-----TFVTLVLT-ATWLART-----------------------------------------TLAAVNC------
------------DTK---------FGSVDTNECAQ-------------------------------------------------------AVSQIVYEKP
--GN-------------TLDRVS----T--------------------------------------AFAKLYG--N-CTIF-------------------
----------------------------------------------------------------------------------------------------
-------------------VFN-PEKAV--VTKQQ-------------------IETGFTS-IFDQ-CKAFTGQV-------------------------
-----SLS-N---S-SFIQVSEHRRGY------------DIGYIEP--QTLTCG--LNT-----NAPL-TVDKDCQA-----------------------
----------------------------------------------------AYNSIPVDKQSRLLGDN---GQ----------PTTT--IFKTFKTCT-
-----L-------------------------------------QI-------------------------------------------------------
-------------------------------FTTDESVLIGTKS-EIGSVVSKT----------------------------IKDCKGKS----------
------------GVIA--------SS----------------------KGGAGINGLTVVKVRSSLKCADRRDP------------P-------G-----
---------KYQTCE---------------------------------------------------------------------
>PC_00Q10P
----------------------------------------------------------------------------------------------------
--------------MLASS--HRLA-----L-FVTLLT-GTWLAHD-----------------------------------------SLAQVSC------
------------DPG----------ELFDTKQCAQ-------------------------------------------------------AIAQIVYDKP
--QN-------------TLDRFS----T--------------------------------------IFAKLAG--N-CTII-------------------
----------------------------------------------------------------------------------------------------
-------------------VQN-PQKRA--ITKQQ-------------------IEAGYAK-IFDQ-CQPNITDLKASHSPNLKKNA-----------EK
QAG-QAPV-G---D-AYLLSQNHSSEH------------DTDFFPP--RTLTCG--LNL-----NAPL-TAEKDCED-----------------------
----------------------------------------------------AFKSILVDRQGRLLGDK---NK----------PAPT--ILKTLQTCT-
-----S-------------------------------------QWDDKLTSFVGVHIAWGI---------------------------GTHLHNRSLPTH
RWPHE---------------------NQIFFQLSLPPGNISKKS-EIGSVVSKT----------------------------IKQCKGKS----------
------------GVVS--------MT----------------------KGGSGNNGLTVVKVRSSKRCGSRVDS------------E-------G-----
---------QVCY-----------------------------------------------------------------------
>PC_0899OU
---------------------------------------------MPFPST---------------------------LPIHADLRRD------------
---KNLTKLSFEAHRHAGF--FSSP-----S-SVTLLT-GTWLAHD-----------------------------------------SLAQVSC------
------------DPG----------ELFDTKQCAQ-------------------------------------------------------AIAQIVYDKP
--QN-------------TLDRFS----T--------------------------------------IFAKLAG--N-CTII-------------------
----------------------------------------------------------------------------------------------------
-------------------VQN-PQKRA--ITKQQ-------------------IEAGYAK-IFDQ-CQPNAG---------------------------
----QAPV-G---D-AYLLSQNHSSEH------------DTDFFPP--RTLTCG--LNL-----NAPL-TAEKDCED-----------------------
----------------------------------------------------AFKSILVDRQGRLLGDK---NK----------PAPT--ILKTLQTCT-
-----V-------------------------------------LIYTTD---------------------------------------------------
-----------------------------------HSPLIAKKS-EIGSVVSKT----------------------------IKQCKGKS----------
------------GVVS--------MT----------------------KGGSGNNGLTVVKVRSSKRCGSRVDS------------E-------G-----
---------QVCY-----------------------------------------------------------------------
>PC_042H0J
----------------------------------------------------------------------------------------------------
-------------MLASSH---RLA-----L-FVTLLT-GTWLAHD-----------------------------------------SLAQVSC------
------------DPG----------ELFDTKQCAQ-------------------------------------------------------AIAQIVYDKP
--QN-------------TLDRFS----T--------------------------------------IFAKLAG--N-CTII-------------------
----------------------------------------------------------------------------------------------------
-------------------VQN-PQKRA--ITKQQ-------------------IEAGYAK-IFDQ-CQPNAG---------------------------
----QAPV-G---D-AYLLSQNHSSEH------------DTDFFPP--RTLTCG--LNL-----NAPL-TAEKDCED-----------------------
----------------------------------------------------AFKSILVDRQGRLLGDK---NK----------PAPT--ILKTLQTCT-
-----V-------------------------------------LIYTTD---------------------------------------------------
-----------------------------------HSPLIAKKS-EIGSVVSKT----------------------------IKQCKGKS----------
------------GVVS--------MT----------------------KGGSGNNGLTVVKVRSSKRCGSRVDS------------E-------G-----
---------QVCY-----------------------------------------------------------------------
>PC_00HGOW
----------------------------------------------------------------------------------------------------
--------------MLSS---SHHL-----TLVTLVLA-ASWLARP-----------------------------------------TLAAVSC------
------------DAN----------EFIDRNECAR-------------------------------------------------------AVSQIVYEKA
--GN-------------TLDRVS----T--------------------------------------KFAKLSG--N-CTIL-------------------
----------------------------------------------------------------------------------------------------
-------------------VGN-PEKGA--VTKQQ-------------------IEAGFTS-IFDQ-CKVNTGQV-------------------------
-----SLA-N---S-LFLQVQDHRLGY------------DSGDIES--TTLICG--LNT-----NAPL-TINKDCQT-----------------------
----------------------------------------------------AYNNIPVDKNGRLLGED---GQ----------PTAS--VLKTFKTCT-
-----V-------------------------------------LV-------------------------------------------------------
-------------------------------YTTDNSTLIGTKS-EIGSVVSKT----------------------------INDCKGKS----------
------------GVIG--------SP----------------------KGGAGINGLTVVKVRSSKECGDHRDT------------E-------G-----
---------KYQSCY---------------------------------------------------------------------
>PC_00Y5DI
----------------------------------------------------------------------------------------------------
--------------MLSS---SHHL-----TLVTLVLA-ASWLARP-----------------------------------------TLAAVSC------
------------DAN----------EFIDRNECAR-------------------------------------------------------AVSQIVYEKA
--GN-------------TLDRVS----T--------------------------------------KFAKLSG--N-CTIL-------------------
----------------------------------------------------------------------------------------------------
-------------------VGN-PEKGV--VTKQQ-------------------IEAGFTS-IFDQ-CKVNTGQV-------------------------
-----SLA-N---S-LFLQVQDHRLGY------------DSGDIES--TTLICG--LNT-----NAPL-TINKDCQT-----------------------
----------------------------------------------------AYNNIPVDKNGRLLGED---GQ----------PTAS--VLKTFKTCT-
-----V-------------------------------------LV-------------------------------------------------------
-------------------------------YTTDNSTLIGTKS-EIGSVVSKT----------------------------INDCKGKS----------
------------GVIG--------SP----------------------KGGAGINGLTVVKVRSSKECGDHRDT------------E-------G-----
---------KYQSCY---------------------------------------------------------------------
>PC_04O5YU
----------------------------------------------------------------------------------------------------
--------------MLSS---SHHL-----TLVTLVLA-ASWLARP-----------------------------------------TLAAVSC------
------------DAN----------EFIDRNECAR-------------------------------------------------------AVSQIVYEKA
--GN-------------TLDRVS----T--------------------------------------KFAKLSG--N-CTIL-------------------
----------------------------------------------------------------------------------------------------
-------------------VGN-PEKGV--VTKQQ-------------------IEAGFTS-IFDQ-CKVNTGQV-------------------------
-----SLA-N---S-LFLQVQDHRLGY------------DSGDIES--TTLICG--LNT-----NAPL-AINKDCQT-----------------------
----------------------------------------------------AYNNIPVDKNGRLLGED---GQ----------PTAS--VLKTFKTCT-
-----V-------------------------------------LV-------------------------------------------------------
-------------------------------YTTDNSTLIGTKS-EIGSVVSKT----------------------------INDCKGKS----------
------------GVIG--------SP----------------------KGGAGINGLTVVKVRSSKECGDHRDT------------E-------G-----
---------KYQSCY---------------------------------------------------------------------
>PC_07402C
----------------------------------------------------------------------------------------------------
--------------MLSS---SHHL-----TLVTLVLA-ASWLAHP-----------------------------------------TLAAVSC------
------------DTN----------EFIDRNECAR-------------------------------------------------------AVSQIVYEKA
--GN-------------TLDRVS----T--------------------------------------KFAKLSG--N-CTIL-------------------
----------------------------------------------------------------------------------------------------
-------------------VGN-PEKGA--VTKQQ-------------------IEAGFTS-IFDQ-CKVNTGQV-------------------------
-----SLA-S---S-LFLQVQDHRLGY------------DSGDIES--TTLICG--LNT-----NAPL-TINKDCQT-----------------------
----------------------------------------------------AYNNIPVDKNGRLLGED---GQ----------PTAS--VLKTFKTCT-
-----V-------------------------------------LV-------------------------------------------------------
-------------------------------YTTDNSTLIGTKS-EIGSVVSKT----------------------------INDCKGKS----------
------------GVIG--------SP----------------------KGGAGINGLTVVKVRSSKECGDHRDT------------E-------G-----
---------KYQSCY---------------------------------------------------------------------
>PC_03DZ7E
----------------------------------------------------------------------------------------------------
--------------MLSS---THQM-----TL--VLTG-ITWLART-----------------------------------------TLAAVGC------
------------DAT----------EFIDRNQCAR-------------------------------------------------------AISQIVYEKP
--GN-------------TLDRVS----T--------------------------------------RFAKLSG--N-CTIL-------------------
----------------------------------------------------------------------------------------------------
-------------------VGN-PEKGA--VTKQQ-------------------IEAGFTS-ILDQ-CKANSGYV-------------------------
-----SLP-N---S-LYLSVQDHRLGY------------DSGDIEP--RTLTCG--LNT-----NAPL-TVDKDCHT-----------------------
----------------------------------------------------AYDSIPVDKKGRLLGED---GQ----------PTAV--VEKTFKTCT-
-----V-------------------------------------LI-------------------------------------------------------
-------------------------------NTTDNSPLIGTKS-EIGSVVSKT----------------------------IKDCKGKS----------
------------GLIA--------SP----------------------KGGAGINGLTAVRVRSSAYCGDHRDT------------E-------G-----
---------KYQSCY---------------------------------------------------------------------
>PC_02HMIU
----------------------------------------------------------------------------------------------------
--------------MLSS---THQM-----TL--VLTG-ITWLART-----------------------------------------TLAAVGC------
------------DAT----------EFIDRNQCAR-------------------------------------------------------AISQIVYEQP
--GN-------------TLDRVS----T--------------------------------------RFAKLSG--N-CTIL-------------------
----------------------------------------------------------------------------------------------------
-------------------VGN-PEKGA--VTKQQ-------------------IEAGFTS-ILDQ-CKANSGYV-------------------------
-----SLP-N---S-LYLSVQDHRLGY------------DSGDIEP--RTLTCG--LNT-----NAPL-TVDKDCHT-----------------------
----------------------------------------------------AYNSIPVDKKSRLLGED---GQ----------PTAV--VEKTFKTCT-
-----V-------------------------------------LI-------------------------------------------------------
-------------------------------KTTDNSTLIGTKS-EIGSVVSKT----------------------------IKDCKGKS----------
------------GLIA--------SP----------------------KGGAGINGLTAVRVRSSAYCGDHRDT------------E-------G-----
---------KYQSCY---------------------------------------------------------------------
>PC_01KRR4
----------------------------------------------------------------------------------------------------
--------------MLSS---THQM-----TL--VLTG-ITWLART-----------------------------------------TLAAVGC------
------------DAT----------EFIDRNQCAR-------------------------------------------------------AISQIVYEKP
--GN-------------TLDRVS----T--------------------------------------RFAKLSG--N-CTIL-------------------
----------------------------------------------------------------------------------------------------
-------------------VGN-PEKGA--VTKQQ-------------------IEAGFTS-ILDQ-CKANSGYV-------------------------
-----SLP-N---S-LYLSVQDHRLGY------------DSGDIEP--RTLTCG--LNT-----NAPL-TVDKDCHT-----------------------
----------------------------------------------------AYNSIPVDKKSRLLGED---GQ----------PTAV--VEKTFKTCT-
-----V-------------------------------------LI-------------------------------------------------------
-------------------------------KTTDNSTLIGTKS-EIGSVVSKT----------------------------IKDCKGKS----------
------------GLIG--------SP----------------------KGGAGINGLTAVRVRSSAFCGSHRDT------------E-------G-----
---------KYQSCY---------------------------------------------------------------------
>PC_060LR9
----------------------------------------------------------------------------------------------------
--------------------------------------------MF-----------------------------------------TDGFTSI------
------------FLQ----------SESPCCSLTR-------------------------------------------------------AISQIVYEKP
--GN-------------TLDRVS----T--------------------------------------RFAKLSG--N-CTIL-------------------
----------------------------------------------------------------------------------------------------
-------------------VGN-PEKGA--VTKQQ-------------------IEAGFTS-ILDQ-CKANSGYV-------------------------
-----SLP-N---S-LYLSVQDHRLGY------------DSGDIEP--RTLTCG--LNT-----NAPL-TVDKDCHT-----------------------
----------------------------------------------------AYNSIPVDKKSRLLGED---GQ----------PTAV--VEKTFKTCT-
-----V-------------------------------------LI-------------------------------------------------------
-------------------------------KTTDNSTLIGTKS-EIGSVVSKT----------------------------IKDCKGKS----------
------------GLIG--------SP----------------------KGGAGINGLTAVRVRSSAFCGSHRDT------------E-------G-----
---------KYQSCY---------------------------------------------------------------------
>PC_0446EC
----------------------------------------------------------------------------------------------------
--------------MLTP---SHHL-----ALVMSLLT-GAWLART-----------------------------------------TFAALNC------
------------AGG----------EVVDWNECTR-------------------------------------------------------AIATIVYDKP
--KN-------------TLDRVS----S--------------------------------------RFAKLSG--N-CTIL-------------------
----------------------------------------------------------------------------------------------------
-------------------VNN-PDREV--VTKQQ-------------------IEAGFKS-ILDA-CKPNTGSI-------------------------
-----SLS-D---S-VYVESQNHQSLH------------DTDYLAP--TTLACG--LNS-----NAPL-TVDKDCQD-----------------------
----------------------------------------------------AFDSISVDRWGRLLGDK---GK----------PTPS--VLKTLKTCT-
-----V-------------------------------------LI-------------------------------------------------------
-------------------------------YTTDASQLIAKKA-EIGAVVSKT----------------------------IKQCKGQS----------
------------GVIG--------LT----------------------KGGAGNNGLTVVKVRSSKRCGSRVDS------------E-------G-----
---------QYCAP----------------------------------------------------------------------
>PC_05CX7X
----------------------------------------------------------------------------------------------------
--------------MLTP---SHHL-----ALVMSLLA-GAWLART-----------------------------------------SFAALNC------
------------AGG----------EVVDWNECTR-------------------------------------------------------AIATIVYDKP
--KN-------------TLDRVS----S--------------------------------------RFAKLSG--N-CTIL-------------------
----------------------------------------------------------------------------------------------------
-------------------VNN-PDREV--VTKQQ-------------------IEAGFKS-ILDA-CKPNTGSI-------------------------
-----SLS-D---S-VYVESQNHQSLH------------DTDYLAP--TTLACG--LNS-----NAPL-TVDKDCQD-----------------------
----------------------------------------------------AFDSISVDRWGRLLGDK---GK----------PTPS--ILKTLKTCT-
-----V-------------------------------------LI-------------------------------------------------------
-------------------------------YTTDASQLIAKKA-EIGAVVSKT----------------------------IKQCKGQS----------
------------GVIG--------LT----------------------KGGAGNNGLTVVKVRSSKRCGSRVDS------------E-------G-----
---------QFCAP----------------------------------------------------------------------
>PC_049JVM
----------------------------------------------------------------------------------------------------
--------------MLAP---SHHL-----ALVMSLLT-GAWLART-----------------------------------------TFAALNC------
------------AGG----------EVVDWNECTR-------------------------------------------------------AIATIVYDKP
--KN-------------TLDRVS----S--------------------------------------RFAKLSG--N-CTIL-------------------
----------------------------------------------------------------------------------------------------
-------------------VNN-PDREV--VTKQQ-------------------IEAGFKS-ILDA-CKPNTGSI-------------------------
-----SLS-D---S-VYVESQNHQSLH------------DTDYLAP--TTLACG--LNS-----NAPL-TVDKDCQD-----------------------
----------------------------------------------------AFDSISVDRWGRLLGDK---GK----------PAPS--VLKTLKTCT-
-----V-------------------------------------LI-------------------------------------------------------
-------------------------------YTTDASQLIAKKA-EIGVVVSKT----------------------------IKQCKGQS----------
------------GVIG--------LT----------------------KGGSGNNGLTVVKVRSSKRCGSRVDS------------E-------G-----
---------QYCAP----------------------------------------------------------------------
>PC_05G8V3
----------------------------------------------------------------------------------------------------
----------MLLIMFTS---SHHL-----TLAMSLLA-GAWSART-----------------------------------------TLA-VTC------
------------HRD----------QLVDMKQCAQ-------------------------------------------------------ALASIVYDKP
--EN-------------TLDRVS----T--------------------------------------KFSKLSG--N-CTIT-------------------
----------------------------------------------------------------------------------------------------
-------------------VVN-YNKEV--VTKQQ-------------------IEAAYKS-ISGQ-CSPNSGSA-------------------------
-----PLF-N---T-VLLETQNYV--P------------NTGFYLP--HPLTCG--LDG-----NRPL-TVDKDCQD-----------------------
----------------------------------------------------AYNSIPVDRQGRLLGDK---GQ----------PAPS--TVKTSKTCT-
-----V-------------------------------------AI-------------------------------------------------------
-------------------------------FTTDESPLIAKKT-EIDRVVSKS----------------------------IKECKGK-----------
-----------SGLTV--------LA----------------------QGGSGNNGLTMVTVKSSQPFGG------------------------------
------------------------------------------------------------------------------------
>PC_02KXI6
----------------------------------------------------------------------------------------------------
----------MLLIMFTS---SHHL-----TLAMSLLA-GAWSART-----------------------------------------TLA-VTC------
------------HRD----------QLVDMKQCAQ-------------------------------------------------------ALASIVYDKP
--EN-------------TLDRVS----T--------------------------------------KFSKLSG--N-CTIT-------------------
----------------------------------------------------------------------------------------------------
-------------------VVN-YNKEV--VTKQQ-------------------IEAAYKS-ISGQ-CSPNSGSA-------------------------
-----PLF-N---T-VLLETQNYV--P------------NTGFYLP--HPLTCG--LDG-----NRPL-TVDKDCQD-----------------------
----------------------------------------------------AYNSIPVDRQGRLLGDK---GQ----------PAPS--TVKTSKTCT-
-----V-------------------------------------AI-------------------------------------------------------
-------------------------------FTTDESPLIAKKT-EIDRVVSKS----------------------------IKECKGKVRGSRRLLEHL
KSLNTKNLIKQSGLTV--------LA----------------------QGGSGNNGLTMVTVKSSQPFGG------------------------------
------------------------------------------------------------------------------------
>PC_00T056
----------------------------------------------------------------------------------------------------
---------------MAS---FILF----FVAMSLLANQI----------------------------------------------SLSDAAKC------
------------N---------------------------------------DGFNL---------DLNECKV-----------------ARDSIAYVPG
--KD-------------LIKSIE----R--------------------------------------SIQVSSG--N-CM---------I----Q------
--------------IDVV----------------------------------------------------------------------------------
---------------------P-TPPPV--ISKKE-------------------IDETIND-IL-S-CATHAGINDP---VKN-----------------
---------------IQVQI--SSIPS-SYGATY------GPNQK--MDTAVCN--TDA-----DGGKN-EQQDCLK-----------------------
--------AFN-K--------------------IT-----------------------TNKLGQLLDE---NGQ--------ATNKI----IRKQNSCV-
-----V-------------------------------------QISSTNG-------------------LPV----------------------------
---------------------------------------TEKLD-NLFKSLNII----------------------------LNTCKK----Q-------
-----------SGYLA--------RL--RG-TD--------------GL-----NGRLSVKTLRAST---------------------------------
------------------------------------------------------------------------------------
>PC_01M431
----------------------------------------------------------------------------------------------------
---------------MAS---FKLF----LVAMSLLANHI----------------------------------------------SLSDAAQC------
------------N---------------------------------------DGFNL---------DLKECKV-----------------ARDSIAYVPG
--KD-------------IIKSIE----R--------------------------------------AIQVSSG--N-CM---------I----Q------
--------------IDVV----------------------------------------------------------------------------------
---------------------P-TPSPV--ISKKE-------------------IDETIND-IL-S-CATHAGINDP---VKN-----------------
---------------IQVQI--SSIPS-SYGATY------GPNQK--MDTAVCN--TDA-----DGGKN-EQQDCLK-----------------------
--------AFN-K--------------------IS-----------------------TNKQGQLLDE---NGR--------ATYKI----SRKEKSCI-
-----V-------------------------------------QISSTNG-------------------LPV----------------------------
---------------------------------------TEKLD-KLSKSLNII----------------------------LNTCKK----Q-------
-----------SGYLA--------RL--RG-TD--------------GL-----NGRLSVKTLSAST---------------------------------
------------------------------------------------------------------------------------
>PC_07FZBM
----------------------------------------------------------------------------------------------------
---------------MAS---FKLF----LVAMSLLANHI----------------------------------------------SLSDAAQC------
------------N---------------------------------------DGFNL---------DLKECKA-----------------ARDSIAYVPG
--KD-------------IIKSIE----R--------------------------------------AIQVSSG--N-CM---------I----Q------
--------------IDVV----------------------------------------------------------------------------------
---------------------P-TPSPV--ISKKE-------------------IEGTIND-IL-S-CATHAGINDP---VKN-----------------
---------------IQVQI--SSIPS-SYSATY------GPNEK--MDTAVCN--TDA-----DGGKN-EQQDCLK-----------------------
--------AFN-K--------------------IS-----------------------TNKQGQLLDE---NGR--------ATYKI----SRKEKSCI-
-----V-------------------------------------QISSTNG-------------------LPV----------------------------
---------------------------------------TEKLD-KLSKSLNII----------------------------LNTCKK----Q-------
-----------SGYLA--------RL--RG-TD--------------GL-----NGRLSVKTLSAST---------------------------------
------------------------------------------------------------------------------------
>PC_01RXWW
----------------------------------------------------------------------------------------------------
---------------MSA---YKLA----LVVISLLANHI----------------------------------------------SLSAAAAC------
------------D---------------------------------------DLSKL---------DINECQA-----------------ARDSIAYVPG
--QN-------------VIKSVE----R--------------------------------------SIQASSG--K-CM---------I----Q------
--------------VLVV----------------------------------------------------------------------------------
---------------------P-TPSPV--ISKNE-------------------IDTTIND-IL-A-CGTHAGKNDP---VKN-----------------
---------------IQVMV--SGIPD-NYTDTY------GPNQK--MNTAVCN--TDA-----NGGKN-EKQDCLD-----------------------
--------AFK-K--------------------IT-----------------------TNNLGQLLDT---HGQ--------PSNHT----YTTVKTCT-
-----V-------------------------------------QIFSTNG-------------------LPV----------------------------
---------------------------------------NEKLD-KLSSSLNVI----------------------------LDTCHK----Q-------
-----------SGYLA--------LH--GG-TE--------------GL-----NGRLSVKTGAY-----------------------------------
------------------------------------------------------------------------------------
>PC_05E4EJ
----------------------------------------------------------------------------------------------------
---------------MSA---YKLA----LVVISLLANHI----------------------------------------------SLSAAAAC------
------------D---------------------------------------DLSKL---------DINECQA-----------------ARDSIAYVPG
--QN-------------VIKSVE----R--------------------------------------SIQASSG--K-CM---------I----Q------
--------------VLVV----------------------------------------------------------------------------------
---------------------P-TPSPV--ISKNE-------------------IDTTIND-IL-A-CGTHAGKNDP---VKN-----------------
---------------IQVMV--SGIPD-NYTDTY------GPNQK--MNTAVCN--TDA-----NGGKN-EKQDCLD-----------------------
--------AFK-K--------------------IT-----------------------TNNLGQLLDT---HGQ--------PSNHT----YTTVKTCT-
-----V-------------------------------------QIFSTNG-------------------LPV----------------------------
---------------------------------------NEKLD-KLSSSLNVI----------------------------LDTCHK----Q-------
-----------SGYLA--------LH--GG-TE--------------GL-----NGRLSVKTGAF-----------------------------------
------------------------------------------------------------------------------------
>PC_02YD8L
----------------------------------------------------------------------------------------------------
---------------MSA---YKLA----LVVISLLANHI----------------------------------------------SLSAAAAC------
------------D---------------------------------------DRSKL---------DIKECQA-----------------ARDSIAYVPG
--QN-------------VIKSVE----R--------------------------------------SIQASSG--K-CM---------I----Q------
--------------VLVV----------------------------------------------------------------------------------
---------------------P-TPSPV--ISKNE-------------------VDTTIND-IL-A-CGTHAGKNDP---VKN-----------------
---------------IQVMV--SGIPD-NYTDTY------GPNQK--MNTAVCN--TDA-----NGGKN-EKQDCLD-----------------------
--------AFK-K--------------------IT-----------------------TNNLGQLLDT---HGQ--------PSNHT----YTTVKTCT-
-----V-------------------------------------QIFSTNG-------------------LPV----------------------------
---------------------------------------NEKLD-KLSSSLNVI----------------------------LDTCNK----Q-------
-----------SGYLA--------LH--GG-TE--------------GL-----NGRLSVKTGAF-----------------------------------
------------------------------------------------------------------------------------
>PC_03SM8Y
----------------------------------------------------------------------------------------------------
---------------MSA---YKLA----LVVISLLANHI----------------------------------------------SLSAAAAC------
------------D---------------------------------------DRSKL---------DINECQA-----------------ARDSIAYVPG
--QN-------------VIKSVE----R--------------------------------------SIQASSG--K-CM---------I----Q------
--------------VLVV----------------------------------------------------------------------------------
---------------------P-TPSPV--ISKNE-------------------IDTTIND-IL-A-CGTHAGKNDP---VKN-----------------
---------------IQVMV--SGIPD-NYTDTY------GPNQK--MNTAVCD--TDA-----NGGKN-EKQDCLD-----------------------
--------AFK-K--------------------IT-----------------------TNNLGQLLDT---HGQ--------PSNHT----YTTVKTCT-
-----V-------------------------------------QIFSTNG-------------------LPV----------------------------
---------------------------------------NEKLD-KLSSSLNVI----------------------------LDTCHK----Q-------
-----------SGYLA--------LH--GG-TE--------------GL-----NGRLSVKTGAF-----------------------------------
------------------------------------------------------------------------------------
>PC_02VCV6
----------------------------------------------------------------------------------------------------
---------------MSA---YKLA----LVVISLLANHI----------------------------------------------SISAAAAC------
------------D---------------------------------------NLSKL---------DINECQA-----------------ARDSIAYVPG
--QN-------------VIKSVE----R--------------------------------------SIQASSG--K-CM---------V----L------
--------------V--V----------------------------------------------------------------------------------
---------------------P-TPSPV--ISKNE-------------------IDTTIND-IL-A-CGTHAGNNDP---VKN-----------------
---------------IQVMV--SGIPD-NYTDTY------GPNQK--MNTAVCN--TDA-----NGGKN-EKQDCLD-----------------------
--------AFK-K--------------------IT-----------------------TNNLGQLLDT---HGQ--------PSNHT----FTTVNTCT-
-----V-------------------------------------QIFSTNG-------------------LPV----------------------------
---------------------------------------NEKLD-KLSSSLNVI----------------------------LDTCNK----Q-------
-----------SGYLA--------LH--GG-TE--------------GL-----NGRLSVKTGAV-----------------------------------
------------------------------------------------------------------------------------
>PC_017UDZ
----------------------------------------------------------------------------------------------------
--------------------------------MSLLANHI----------------------------------------------SLSDAAQC------
------------N---------------------------------------DGFNL---------DLKECKA-----------------ARDSIAYVPG
--KD-------------IIKSIE----R--------------------------------------AIQVSSG--N-CM---------I----Q------
--------------IDVV----------------------------------------------------------------------------------
---------------------P-TPSPV--ISKKE-------------------IEGTIND-IL-S-CATHAGINDP---VKN-----------------
---------------IQVQI--SSIPS-SYSATY------GPNEK--MDTAVCN--TDA-----DGGKN-EQQDCLK-----------------------
--------AFN-K--------------------IS-----------------------TNKQGQLLDE---NGR--------ATYKI----SRKEKSCI-
-----V-------------------------------------QISSTNG-------------------LPV----------------------------
---------------------------------------TEKLD-KLSKSLNII----------------------------LNTCKK----Q-------
-----------SGYLA--------RL--RG-TD--------------GL-----NGRLSVKTLSAST---------------------------------
------------------------------------------------------------------------------------
>PC_00AGZO
----------------------------------------------------------------------------------------------------
---------------MSA---YKLA----LVVISLLANHI----------------------------------------------SLSAAAAC------
------------D---------------------------------------DLSKL---------DINECQA-----------------ARDSIAYVPG
--QN-------------VIKSVE----R--------------------------------------SIQASSG--K-CM---------I----Q------
--------------VLVV----------------------------------------------------------------------------------
---------------------P-TPSPV--ISKNE-------------------IDTTIND-IL-A-CGTHAGKNDP---VKN-----------------
---------------IQVMV--SGIPD-NYTDTY------GPNQK--MNTAVCN--TDA-----NGGKN-EKQDCLD-----------------------
--------AFK-K--------------------IT-----------------------TNNLGQLLDT---HGQ--------PSNHT----YTTVKTCT-
-----V-------------------------------------SQPGPKC-------------------LME----------------------------
---------------------------------------T------------------------------------------------------------
----------------------------------------------------------------------------------------------------
------------------------------------------------------------------------------------
>PC_00IOQK
----------------------------------------------------------------------------------------------------
------------MANRTP---FPVA----FVVISLLA-HL------SF------------------------------------SISQKTPLVC------
------------S---------------------------------------KIATL---------DKGECVK-----------------ARDSISYTPG
--GT--------------TKPIE----R--------------------------------------VIPVSYS--K-CF---------I----L------
--------------VNAT----------------------------------------------------------------------------------
---------------------R-STAQA--FSKAD-------------------IDKNINQ-ILDQ-CSSSAGTFKP---DTN-----------------
---------------LDVYI--RDIPS-YLTNVY------GAFQH--MNEAVCN--TDS-----DGGKN-DKKDCTD-----------------------
--------AFN-K--------------------IP-----------------------TNNLDQLLDKP--GGK--------IASKI----ISLEKSCK-
-----I-------------------------------------EIASTND-------------------LPV----------------------------
---------------------------------------TEQKK-KLFSSLNKI----------------------------LTSCNK----Q-------
-----------TGYLG--------LE--KG-TD--------------GL-----NGRLSMKTLRPDA---------------------------------
------------------------------------------------------------------------------------
>PC_03U7UX
----------------------------------------------------------------------------------------------------
------------MANRTP---FHVS----FVVISLLA-HL------SF------------------------------------SISQKTPLTC------
------------S---------------------------------------KIITL---------DKGECVK-----------------ARDSISYTPR
--GT--------------TKPIE----R--------------------------------------VIPVSYS--K-CF---------I----L------
--------------VNTT----------------------------------------------------------------------------------
---------------------R-STAEV--FSKAD-------------------IDKNINQ-ILDK-CSSHAGNYKP---DTN-----------------
---------------LDVQI--RDIPS-YLTNVY------GAFQH--MNEAVCN--TDS-----DGGKN-DKKDCTD-----------------------
--------AFN-K--------------------IP-----------------------TNNLDQLLDKP--GGK--------TASKI----ISLEKSCK-
-----I-------------------------------------EIASTND-------------------LPV----------------------------
---------------------------------------TEQKK-KLFSSLNKI----------------------------LNSCNK----Q-------
-----------SGYLG--------LE--KG-TD--------------GL-----NGRLSMKTLRPDA---------------------------------
------------------------------------------------------------------------------------
>PC_05SHK8
----------------------------------------------------------------------------------------------------
------------MANRTP---FPVA----FVVISLLA-HL------SF------------------------------------SISQKTPLVC------
------------S---------------------------------------KIATL---------DKGECVK-----------------ARDSISYTPG
--GT--------------TKPIE----R--------------------------------------VIPVSYS--K-CF---------I----L------
--------------VNAT----------------------------------------------------------------------------------
---------------------R-STAQA--FSKAD-------------------IDKNINQ-ILDQ-CSSSAGTFKP---DTN-----------------
---------------LDVYI--RDIPS-YLTNVY------GPFQH--MNEAVCN--TDP-----DGGRN-DKKDCTD-----------------------
--------AFN-K--------------------IP-----------------------TNNLDQLLDKP--GGK--------IASKI----ISLEKSCK-
-----I-------------------------------------EIASTND-------------------LPV----------------------------
---------------------------------------TQQKK-KLFSSLNKI----------------------------LTSCNK----Q-------
-----------TGYLG--------LE--KG-TD--------------GL-----NGRLSMKTLRPDA---------------------------------
------------------------------------------------------------------------------------
>PC_015IYO
----------------------------------------------------------------------------------------------------
----------------MN---FRFA----LIAVMSLLAAHCQCAVASN--------------------------------------G-KDPTTC------
------------FTD----------VKVTRTDCMK-------------------------------------------------------ALGEIVYD--
-------------------ASGE----T--------------------------------------TVQRISG--N-CYVQINKPSGVGISQAQVQSSVD
KILNSCSPQ-------------------------------------------------------------------------------------------
-----------------------------------------------------------------------AGSTKLTVKG-------------------
-------------AEVLVKLGNRSPKD-SWQTPF------DADFP--FDQETCL--SVT-----GTKP-IQREDCMQ-----------------------
--------ALN-N--------------------IP-----------------------FGREGNSVGF-LW--------------ERKPEMIAQHQSC--
----------------------------------------------------------------------------------------------------
--------------------------------------------------------------------------------------------Q-------
-----------WGIIS--------IK-----------------------GAAGPNGRTYIQMQST-----------------------------------
------------------------------------------------------------------------------------
>PC_0081YI
----------------------------------------------------------------------------------------------------
-----------MVDIMMN---FRFT----LIAVISLLAAHPQCAVASN--------------------------------------E-KEPTTC------
------------FTD----------VKVTRTDCMK-------------------------------------------------------ALREIVYD--
-------------------ASGE----T--------------------------------------TVQRISG--N-CY---------------------
-------------------G--------------------------------------------------------------------------------
----------------ELADGD-PLA---------------------IVSSQAQVQSSVDK-ILSS-CSPQAGSTKLTVHG-------------------
-------------AEVSVKLGNRSPKD-SWMKPF------DADFP--FGQETCF--SVS-----GTKP-IKNEDCIQ-----------------------
--------AYN-K--------------------IP-----------------------IGREGNLAGF-LW--------------ERRTEMTVEHQTCQ-
-----L-------------------------------------KISTSDG-------------------SPIV---------------------------
----------------------------------------ARPN-EFMRGISQL----------------------------L-NCDK----Q-------
-----------WGIVS--------IK-----------------------GAAGPNGRVYIQIQST-----------------------------------
------------------------------------------------------------------------------------
>PC_056A68
----------------------------------------------------------------------------------------------------
---------------MMN---FRFT----LIAVISLLAAHPQCAVASN--------------------------------------E-KEPTTC------
------------FTD----------VKVTRTDCMKYAPIS----------------------------PTCPT--LI---SLAEVIRASRALREIVYD--
-------------------ASGE----T--------------------------------------TVQRISG--N-CYVSLGVFPLINCPGPNYQTQ--
-----CGGHVSEQSLYSIQG--------------------------------------------------------------------------------
----------------ELADGD-PLA---------------------IVSSQAQVQSSVDK-ILSS-CSPQAGSTKLTVHG-------------------
-------------AEVSVKLGNRSPKD-SWMKPF------DADFP--FGQETCF--SVS-----GTKP-IKNEDCIQ-----------------------
--------AYN-K--------------------IP-----------------------IGREGNLAGF-LW--------------ERRTEMTVEHQTCQ-
-----L-------------------------------------KISTSDG-------------------SPIV---------------------------
----------------------------------------ARPN-EFMRGISQL----------------------------L-NCDK----Q-------
-----------WGIVS--------IK-----------------------GAAGPNGRVYIQIQST-----------------------------------
------------------------------------------------------------------------------------
>PC_03H13C
----------------------------------------------------------------------------------------------------
---------------MMN---FRFT----LIAVISLLAAHPQCAVASN--------------------------------------E-KEPTTC------
------------FTD----------VKVTRTDCMK-------------------------------------------------------ALREIVYD--
-------------------ASGE----T--------------------------------------TVQRISG--N-CY---------------------
-------------------G--------------------------------------------------------------------------------
----------------ELADGD-PLA---------------------IVSSQAQVQSSVDK-ILSS-CSPQAGSTKLTVHG-------------------
-------------AEVSVKLGNRSPKD-SWMKPF------DADFP--FGQETCF--SVS-----GTKP-IKNEDCIQ-----------------------
--------AYN-K--------------------IP-----------------------IGREGNLAGF-LW--------------ERRTEMTVEHQTCQ-
-----L-------------------------------------KISTSDG-------------------SPIV---------------------------
----------------------------------------ARPN-EFMRGISQL----------------------------L-NCDK----Q-------
-----------WGIVS--------IK-----------------------GAAGPNGRVYIQIQST-----------------------------------
------------------------------------------------------------------------------------
>PC_01RSGH
----------------------------------------------------------------------------------------------------
---------------MSV---YRLL----LTVVTLLVSRT-------L-----------------------------------SQKGRPGNSPC------
------------S---------------------------------------TQLTL---------NQNDCTA-----------------AFKLIKYTNG
--GR------------IIPSPDQ----K--------------------------------------NIVTGSG--Q-CK---------V----D------
--------------DNL-----------------------------------------------------------------------------------
---------------------------------------------------------------IYN-CD--AFDTTFQALSGG---------------TV
--------------QVFTEIAFN---G-DPSSPV------GGNNK--FSEPTCQ--GGS----------VVL----------------------------
--------ALA-K--------------------IK-----------------------QNKKGEFISPA--NGM--------PW--YT--MTSQVGKCY-
-----V-------------------------------------NLSTIGG-------------------SGTSN--------------------------
----------------------------------VIL---------------------------------------------------------------
----------------------------------------------------------------------------------------------------
------------------------------------------------------------------------------------
>PC_00B0PI
----------------------------------------------------------------------------------------------------
---------------MSV---YRLL----LTVVSLLVSRT-------L-----------------------------------SQKGRPGNSPC------
------------S---------------------------------------TQLTL---------NQNDCTA-----------------AFKLIKYTNG
--GR------------IIPSPDQ----K--------------------------------------NIVTGSG--Q-CK---------M----T------
--------------IRF-----------------------------------------------------------------------------------
-------------------------TTV--ITKDE-------------------LDQTVNK-MLKQ-CKSKAFDTTFQALSGG---------------TV
--------------QVFTEIAFN---G-DPSSPV------GGNNK--FSEPTCQ--GGS----------VVLSDCTV-----------------------
--------ALA-K--------------------IK-----------------------QNKKGEFISPA--NGM--------PW--YT--MTSQVGKCY-
-----V-------------------------------------NLSTIGG-------------------SGTSN--------------------------
----------------------------------VIL---------------------------------------------------------------
----------------------------------------------------------------------------------------------------
------------------------------------------------------------------------------------
>PC_000D1Y
----------------------------------------------------------------------------------------------------
---------------MSV---YRLL----LTVVTLLVSRT-------L-----------------------------------SQKGRPGNSPC------
------------S---------------------------------------TQLTL---------NQNDCTA-----------------AFKLIKYTNG
--GR------------IIPSPDQ----K--------------------------------------NIVTGSG--Q-CK---------M----T------
--------------IRF-----------------------------------------------------------------------------------
-------------------------TTV--ITKDE-------------------LDQTVNK-MLKQ-CQSKAFDTTFQALSGG---------------TV
--------------QVFTEIAFN---G-DPSSPV------GGNNK--FSEPTCQ--GGS----------VVLSDCTA-----------------------
--------ALA-K--------------------IK-----------------------QNKKGEFISPA--NGM--------PW--YT--MTSQVGKCY-
-----V-------------------------------------NLSTIGG-------------------SGTSN--------------------------
----------------------------------VILDAG-----DQNTALGLL----------------------------TKKCKT----N-------
-----------GGSII--------IK--GS-KA--------------AP-----NTNVQMEYF-------------------------------------
------------------------------------------------------------------------------------
>PC_02WNER
---------------------------------------------MLAPPR--DREPA------------------------------------------
-PSSAG-----SSSSLCG---WRYV----ICSEGPPGALK-------F-----------------------------------SGAMDRYENPS------
------------S---------------------------------------HYTTK---------AHLAIAN-----------------AFKLIKYTNG
--GR------------IIPSPDQ----K--------------------------------------NIVTGSG--Q-CK---------M----T------
--------------IRF-----------------------------------------------------------------------------------
-------------------------TTV--ITKDE-------------------LDQTVNK-MLKQ-CKSKAFDTTFQALSGG---------------TV
--------------QVFTEIAFN---G-DPSSPV------GGNNK--FSEPTCQ--GGS----------VVL----------------------------
--------ALA-K--------------------IK-----------------------QNKKGEFISPA--NGM--------PW--YT--MTSQVGKCY-
-----T-------------------------------------VSLGQSF-------------------YHRRV--------------------------
----------------------------------RYFQRYLGCR-GSKHSFGFI----------------------------DQEM--------------
----------------------------------------------------------------------------------------------------
------------------------------------------------------------------------------------
>PC_0220S2
----------------------------------------------------------------------------------------------------
---------------MIV---SRYV----LA-----AAIGLITAKSS------------------------------------E--SANVESWC------
------------DTY----------PA---------------------------------------NQVHCYKA-----------------ITNIKLE--
---------------NGKLPGNE----Y--------------------------------------EIRTISD--S-CSLI-------------------
----------------------------------------------------------------------------------------------------
------------------VFNS-YLIEN--ITPAD-------------------ITEAVTL-HFEK-CPHKAG---------------------------
---MITLPSN---NKVTVQIKIRAPPD-SEWSAW------NSDAE--LNKPYCF--R-PE----AGPTIQSIDDCIA-----------------------
--------AYQ-K--------------------FP-----------------------VDPRTGYM-IE--LVP--------T--PIS--LVLNSGSCR-
-----V-------------------------------------RISTTDG-------------------SD-----------------------------
--------------------------------------IQMNKK-EVDSAIIGM----------------------------IKKCGN----L-------
-----------TNLDK--------TK---P-LT-------------------------------------------------------------------
------------------------------------------------------------------------------------
>PC_00MGVR
----------------------------------------------------------------------------------------------------
---------------MIA---SRYV----LA-----AAISLITAKST------------------------------------E--GNNMNSWC------
------------DTY----------PA---------------------------------------NQAHCYKA-----------------IANIKLE--
---------------NGKLPSTE----N--------------------------------------EVRTIAD--S-CSLI-------------------
----------------------------------------------------------------------------------------------------
------------------VFNK-NLMQD--ITPAQ-------------------ITEAVTA-HFEK-CPDKAG---------------------------
---WIILPSN---KQVLVQIKIRAPPN-SQWSAW------NSDAE--LNKAYCY--R-PE----GESAIGSGDDCIA-----------------------
--------AYQ-K--------------------FP-----------------------IDPRTGYL-IG--LVP--------T--PMA--LELNSGSCT-
-----V-------------------------------------QISTTDG-------------------SD-----------------------------
--------------------------------------IQMNKK-EVDSAIIGM----------------------------MNKCGN----T-------
-----------PGVVN--------VN---G-AQ--------------GP-----NGRIFVQTYSSSQE--------------------------------
------------------------------------------------------------------------------------
>PC_00XFDW
----------------------------------------------------------------------------------------------------
------------------------------------------MAKSS------------------------------------E--SANVQHGC------
------------YQN----------TV---------------------------------------NQNECKKCILISFEL--PFFIPAIAIATIKLDR-
---------------HDRLPPSE----S--------------------------------------EVRTISG--S-CSLV-------------------
----------------------------------------------------------------------------------------------------
------------------VFNK-KLFQD--VTMDQ-------------------ITQGLAT-HFKN-CPNKAG---------------------------
---FFALPGN---EEVMVQIKTRAAPG-SQWNAW------NADAE--LNKPYCF--K-PK----GDQDIASSEDCIA-----------------------
--------FFI-H--------------------TP--------------------------------------------------PRG--FQISSGSCT-
-----V-------------------------------------IISTTDG-------------------SV-----------------------------
--------------------------------------IKMNKK-DSDSAIIAM----------------------------MKECGKLK--L-------
-----------PGVVN--------VK---G-AE--------------GP-----NGKVFVQTIHHQN---------------------------------
------------------------------------------------------------------------------------
>PC_00D90N
----------------------------------------------------------------------------------------------------
---------------MIA---SRFV----FV-----AAISLITAKSS------------------------------------Q--SAKVDSGC------
------------YPE----------IV---------------------------------------NQVHCRKA-----------------MGYIKLAD-
---K-----------TMHLPGNE----N--------------------------------------QITTLAG--N-CRFI-------------------
----------------------------------------------------------------------------------------------------
------------------VWNK-KWIQL--VSPMQ-------------------VNEAYIE-HFKK-CPGKAG---------------------------
---RTVFPSN---KELVLEIKLRATPS-TQLDPW------ESDGG--LLKPYCY--R-AP----GARAVGSKDDCII-----------------------
--------AYN-T--------------------VP-----------------------VDPRTGYI-TR--T--------------SG--FQITYRSCM-
-----I-------------------------------------RMDTTDG-------------------SP-----------------------------
--------------------------------------NKMKKV-DADSAIFGM----------------------------IEKCDK----L-------
-----------PGVVN--------LN---G-AS--------------GP-----NGRLFVRTIGVDPNEK------------------------------
------------------------------------------------------------------------------------
>PC_00GFC9
----------------------------------------------------------------------------------------------------
---------------MIT---LRFG----LV-----AAIGLITAE-----------------------------------------NFQSANAC------
------------YPY----------NV---------------------------------------VQDDCNNA-----------------IEKIQLVN-
---E-----------KL--PENE----N--------------------------------------EIRAISG--T-CAVV-------------------
----------------------------------------------------------------------------------------------------
------------------VWNK-KWIKH--VTRDQ-------------------IREAATE-HFKG-CPGQAG---------------------------
---IILLPSN---QELALEFKIRAPAL-SQWEAW------NADAE--FKKAYCF--Q-PE----DELGIGSKEDCKI-----------------------
--------AYNTA--------------------VP-----------------------VNPQTKFI-SR--T--------------SW--FQVKYGSCM-
-----V-------------------------------------RFTTSDG-------------------SP-----------------------------
--------------------------------------IRMKKE-DADQAIIAM----------------------------FDQCDK----I-------
-----------PGAVN--------LN---G-AT--------------GP-----NGRLFVRTMATKKKRPSLLLI-------------------------
------------------------------------------------------------------------------------
>PC_061077
----------------------------------------------------------------------------------------------------
---------------MIA---LRFV----FVAVIGLI-RA-------D-----------------------------------SSESAGVKAGC------
------------S---------------------------------------AETPA---------NLDQCKK-----------------AITNIKLDNG
--KL------------P---GNE----P--------------------------------------EIRAISD--S-CS---------I----V------
--------------VLNR----------------------------------------------------------------------------------
-----------------------QLVKD--VTPDQ-------------------ITEALNT-HFKN-CPSQGGS---IALLGH---------------KD
--------------RVFLQIKTRNPVG-SKDEAL------NADAE--LNKPYCS--QPKT----RPSTTSFSDDCLA-----------------------
--------AYK-N--------------------FR-----------------------ANPNTGILTIP--GP-------------KG--SQVISASCM-
-----I-------------------------------------QITTTDG-------------------TEAKM--------------------------
----------------------------------------------------------------------------------------------------
----------------------------------------------------------------------------------------------------
------------------------------------------------------------------------------------
>PC_089CXG
----------------------------------------------------------------------------------------------------
---------------MIA---HHCL----FI-----ALVSSLLTE-----------------------------------------SLAVGFQC------
------------WND----------PV-----------------------------P---------NPKECEG-----------------AITNIHFDTT
--TK-----------PSRLPLTE----G--------------------------------------KVRTING--G-CAL--------------------
----------------------------------------------------------------------------------------------------
------------------IIKN-PNRAS--VTEDS-------------------IRKVLDD-AAKQ-CPGKGG---------------------------
---RFSFPEN---RSVNLEIRPRAAPG-SERLAF------DPDFP--LEKTYCY--QGGK----EILPITDKGACIK-----------------------
--------ALE-N--------------------LP-----------------------TDANGIIM-GD--DNK--------P--ATS--VYKYSKSCT-
-----L-------------------------------------YIFTTDQ-------------------SL-----------------------------
--------------------------------------LQVVKK-DVAPKITKM----------------------------IQECDT----K-------
-----------RGNLN--------LN---G-AQ--------------GP-----NGRVLVYTYA------------------------------------
------------------------------------------------------------------------------------
>PC_026WZT
----------------------------------------------------------------------------------------------------
---------------MIA---HHCL----FI-----ALVSSLLTE-----------------------------------------SLAVGFQC------
------------WND----------PV-----------------------------P---------NPKECEG-----------------AITNIHFDTT
--TK-----------PSRLPLTE----G--------------------------------------KVRTING--G-CAVSPYFGNLPDFW-PS------
--------------SFELGDIHLF----------------------LILI-------------------------------------TDH----------
D-ASMTSFALN-----QLIIKN-PNRAS--VTEDS-------------------IRKVLDD-AAKQ-CPGKGG---------------------------
---RFSFPEN---RSVNLEIRPRAAPG-SERLAF------DPDFP--LEKTYCY--QGGK----EILPITDKGACIK-----------------------
--------ALE-N--------------------LP-----------------------TDANGIIM-GD--DNK--------P--ATS--VYKYSKSCT-
-----L-------------------------------------YIFTTDQ-------------------SL-----------------------------
--------------------------------------LQVVKK-DVAPKITKM----------------------------IQECDT----K-------
-----------RGNLN--------LN---G-AQ--------------GP-----NGRVLVYTYA------------------------------------
------------------------------------------------------------------------------------
>PC_01ANV6
----------------------------------------------------------------------------------------------------
---------------MIA---HHCL----FI-----ALVSSLLTE-----------------------------------------SLAVGFQC------
------------WND----------PV-----------------------------P---------NPKECEG-----------------AITNIHFDTT
--TK-----------PSRLPLTE----G--------------------------------------KVRTING--G-CAL--------------------
----------------------------------------------------------------------------------------------------
------------------IIKN-PNRAS--VTEDS-------------------IRKVLDA-AAKQ-CPGKGG---------------------------
---RFSFPEN---RSVNLEIRPRAAPG-SERLAF------DPDFP--LEKTYCY--QGGK----EILPITDKGACIK-----------------------
--------ALE-N--------------------LP-----------------------TDANGIIM-GD--DNK--------P--ATS--VYKYSKSCT-
-----L-------------------------------------YIFTTDQ-------------------SL-----------------------------
--------------------------------------LQVVKK-DVAPKITKM----------------------------IQECDT----K-------
-----------RGNLN--------LN---G-AQ--------------GP-----NGRVLVYTYA------------------------------------
------------------------------------------------------------------------------------
>PC_000V4Y
----------------------------------------------------------------------------------------------------
--------MVDINIKMIA---HHVI----FI-----ALISLLPTE-----------------------------------------SLAVDKAC------
------------YKD----------HA----------------------------VL---------IPKDCDG-----------------AIKNIIFDTT
--TK-----------PPQLFLNE----G--------------------------------------EVRTISG--G-CSL--------------------
----------------------------------------------------------------------------------------------------
------------------VVNN-PSRAI--VTEAS-------------------IRKAVDA-LIKQ-CPGKGG---------------------------
---KLGFSDN---PKVVLEIRQRAPPG-TEFEGY------NPDFP--LEKPYCF--QVPK----GKPEVTDQRACIE-----------------------
--------SVH-Y--------------------IAYHKLIKTSSSPVNLTISAFAGMFTDTAGVIM-GD--DKK--------P--TNT--IVAGSNKCT-
-----L-------------------------------------YMFTTDQ-------------------SR-----------------------------
--------------------------------------IKVVQK-DAAPLIVTM----------------------------LQQCGT----K-------
-----------SGTLN--------LK---G-AE--------------GA-----NGRVIVRTYGY-----------------------------------
------------------------------------------------------------------------------------
>PC_04GEK7
----------------------------------------------------------------------------------------------------
---------------MIA---HHVI----FI-----ALISLLPTE-----------------------------------------SLAVDKAC------
------------YKD----------HA----------------------------VL---------IPKDCDGCNLIALSEQEGKAAESHAIKNIIFDTT
--TK-----------PPQLFLNE----G--------------------------------------EVRTISG--G-CSL--------------------
----------------------------------------------------------------------------------------------------
------------------VVNN-PSRAI--VTEAS-------------------IRKAVDA-LIKQ-CPGKGG---------------------------
---KLGFSDN---PKVVLEIRQRAPPG-TEFEGY------NPDFP--LEKPYCF--QVPK----GKPEVTDQRACID-----------------------
--------SLY-R--------------------LSQAHQN-----------LLFSGMFTDTAGVIM-GD--DKK--------P--TNT--IVAGSNKCT-
-----S-------------------------------------PEGCR----------------------------------------------------
----------------------------------------AVDR-NNAPTVWYE----------------------------GEHEAFLYASL-------
-----------TLALD--------IK---I-AR-------------------------------------------------------------------
------------------------------------------------------------------------------------
>PC_06SXDK
----------------------------------------------------------------------------------------------------
---------------MIA---HHVI----FI-----ALISLLPTE-----------------------------------------SLAVDKAC------
------------YKD----------HA----------------------------VL---------IPKDCDG-----------------AIKNIIFDTT
--TK-----------PPQLFLNE----G--------------------------------------EVQTISG--G-CSL--------------------
----------------------------------------------------------------------------------------------------
------------------VVNN-PSRAI--VTEAS-------------------IRKAVDA-LIKQ-CPGKGG---------------------------
---KLGFSDN---PKVVLEIRQRAPPG-TEFEGY------NPDFP--LEKPYCF--QVPK----GKPEVTDQRACID-----------------------
--------SLY-R--------------------LSQAHQ--------N---LLFSGMFTDTAGVIM-GD--DKK--------P--TST--IVAGSNKCT-
-----L-------------------------------------YMFTTDQ-------------------SR-----------------------------
--------------------------------------IKVVQK-DAAPLIITM----------------------------LQQCGT----K-------
-----------SGTLN--------LK---G-AE--------------GA-----NGRVIVRTYGY-----------------------------------
------------------------------------------------------------------------------------
>PC_046J0S
----------------------------------------------------------------------------------------------------
---------------MIA---HHVI----FI-----ALISLLPTE-----------------------------------------SLAVDKAC------
------------YKD----------HA----------------------------VP---------IPKDCDG-----------------AIKNIIFDTT
--TK-----------PPQLFLNE----G--------------------------------------EVRTISG--G-CSL--------------------
----------------------------------------------------------------------------------------------------
------------------VVNN-PSRAI--VTEAS-------------------IRKAVDA-LIKQ-CPGKGG---------------------------
---KLGFSDN---PKVVLEIRQRAPPG-TEFEGY------NPDFP--LEKPYCF--QVPK----GKPEVTDQRACID-----------------------
--------AFA--------------------------------------------GMFTDTAGVIM-GD--DKK--------P--TNT--IVAGSNKCT-
-----L-------------------------------------YMFTTDQ-------------------SR-----------------------------
--------------------------------------IKVVQK-DAAPLIVTM----------------------------LQQCGT----K-------
-----------SGTLN--------LK---G-AE--------------GA-----NGRVIVRTYGY-----------------------------------
------------------------------------------------------------------------------------
>PC_03KC7T
----------------------------------------------------------------------------------------------------
---------------MIA---YRCV----LI-----VVISILLATTF------------------------------------PV--D--AKGC------
------------WNV----------NG------------------------DVNRKR---------NNKDCYA-----------------AMKKIIFDTS
--GK-----------APHLPTDE----G--------------------------------------VVKTISG--G-CSL--------------------
----------------------------------------------------------------------------------------------------
------------------IVKN-PNHAI--VTEPD-------------------IKVALEA-LFKK-CPNIGG---------------------------
---YVMFPNI---PQASLEIRERAAAG-SRYEAF------NPDAE--LDKPYCY--Q-AK----GMPDIKANDDCIK-----------------------
--------AYE-G--------------------LS-----------------------TDSQGRIS-PT--TNG--------A--H------VVFQSCY-
-----L-------------------------------------SISTTDE-------------------S------------------------------
-------------------------------------MLQVMKK-DADAIVKNM----------------------------ITKCDK----K-------
-----------SGFVN--------LR---G-AQ--------------GK-----NGRVFVETHAA-----------------------------------
------------------------------------------------------------------------------------
>PC_05KDLO
----------------------------------------------------------------------------------------------------
---------------MIA---YRCV----LI-----VVISILLARTF------------------------------------PV--D--AKGC------
------------WNV----------NG------------------------DVHRKR---------NNKDCYACV-------------AIAIKKIIFDTS
--GK-----------APHLPTDE----G--------------------------------------AVKTISG--G-CSL--------------------
----------------------------------------------------------------------------------------------------
------------------IVNN-PNHAI--VTEPD-------------------IKVALEA-LFKK-CPNIGG---------------------------
---YVMFPNV---PTASLEIRERAPAG-SRYEAF------NPDAE--LDKPYCY--Q-AK----GMPDIKANDDCIK-----------------------
--------AYE-G--------------------LS-----------------------TDPQGRIS-PT--TNG--------V--H------VVFQSCY-
-----A-------------------------------------SQTGQAN-------------------IRTPL--------------------------
------------------------LLAN-----DWHEQNSTMKK-DADPIVKNM----------------------------ITKCDK----K-------
-----------SGFVN--------LR---G-AQ--------------GK-----NGRVFVETHAAQIVDSKDGSSSFLNS----TFQL------------
-HRYPISHLVG-------------------------------------------------------------------------
>PC_034C58
----------------------------------------------------------------------------------------------------
---------------MIA---YRCV----LI-----VVISVLLATTF------------------------------------PV--DAATKGC------
------------WNV----------NG------------------------DVNRKR---------NNKDCYA-----------------AMKKIIFDTS
--GK-----------APHLPTDE----G--------------------------------------VVKTISG--G-CSL--------------------
----------------------------------------------------------------------------------------------------
------------------IVKN-PNHAI--VTEPD-------------------IKVALEA-LFKK-CPNIGG---------------------------
---YVMIPNI---PQASVEIRERAAAG-SRFEAF------NPDAE--LDKTYCY--Q-AK----GAPDIKANDDCIK-----------------------
--------AYE-G--------------------LS-----------------------TDSQGRIS-PT--TTG--------A--H------VIFQSCY-
-----L-------------------------------------AIYTTDD-------------------S------------------------------
-------------------------------------MLQVMKK-DVDAIVKKM----------------------------ITTCDK----K-------
-----------SGFVN--------LR---G-AQ--------------GK-----NGRVFVETHAA-----------------------------------
------------------------------------------------------------------------------------
>PC_065R06
----------------------------------------------------------------------------------------------------
---------------MIA---YRCV----LI-----VVISILLATTF------------------------------------PV--D--AKGC------
------------WNV----------NG------------------------DVNRKR---------NNKDCYA-----------------AMKKIIFDTS
--GK-----------APHLPTDE----G--------------------------------------VVKTISG--G-CSL--------------------
----------------------------------------------------------------------------------------------------
------------------IVKN-PNHAI--VTEPD-------------------IKVALEA-LFKK-CPNIGG---------------------------
---YVMFPNI---PQASLEIRERAAAG-SRYEAF------NPDAE--LDKPYCY--Q-AK----GMPDIKANDDCIK-----------------------
--------AYE-G--------------------LS-----------------------TDSQGRIS-PT--TNG--------A--H------VVFQSCY-
-----L-------------------------------------SISTTDE-------------------S------------------------------
-------------------------------------MLQVMKK-DADAIVKNM----------------------------ITKCDK----K-------
-----------VSNIG--------PL---T-FL--------------GS---------------------------------------------------
------------------------------------------------------------------------------------
>PC_00VHQ3
----------------------------------------------------------------------------------------------------
---------------MIA---YRCV----LI-----VVISVLLATTF------------------------------------PV--DAATKGC------
------------WNV----------NG------------------------DVNRKR---------NNKDCYA-----------------AIKKIIFDTS
--GK-----------APHLPTDE----G--------------------------------------AVKTISG--G-CSL--------------------
----------------------------------------------------------------------------------------------------
------------------IVNN-PNHAI--VTEPD-------------------IKVALEA-LFKK-CPNIGG---------------------------
---YVMFPNV---PTASLEIRERAPAG-SRYEAF------NPDAE--LDKPYCY--Q-AK----GMPDIKANDDCIK-----------------------
--------AYE-G--------------------LS-----------------------TDSQGRIS-PT--TNG--------V--H------VVFQSCY-
-----A-------------------------------------SQTGQAN-------------------IRTPL--------------------------
------------------------LLAN-----D------------------------------------------------------------------
----------------------------------------------------------------------------------------------------
------------------------------------------------------------------------------------
>PC_00Z27Q
----------------------------------------------------------------------------------------------------
---------------MIA---YRCV----LI-----VVISILLATTF------------------------------------PV--D--AKGC------
------------WNV----------NG------------------------DVNRKR---------NNKDCYA-----------------AMKKIIFDTS
--GK-----------APHLPTDE----G--------------------------------------VVKTISG--G-CSL--------------------
----------------------------------------------------------------------------------------------------
------------------IVKN-PNHAI--VTEPD-------------------IKVALEA-LFKK-CPNIGG---------------------------
---YVMFPNI---PQASLEIRERAAAG-SRYEAF------NPDAE--LDKPYCY--Q-AK----GMPDIKANDDCIK-----------------------
--------AYE-G--------------------LS-----------------------TDSQGRIS-PT--TNG--------A--H------VVFQSCY-
-----V-------------------------------------SQTGQAN-------------------IRTPL--------------------------
------------------------LLAN-----D------------------------------------------------------------------
----------------------------------------------------------------------------------------------------
------------------------------------------------------------------------------------
>PC_02BJUG
----------------------------------------------------------------------------------------------------
---------------MIA---YQFL----FI-----TVISFLLTQ-----------------------------------------TLAVDIGC------
------------WKR----------DP----------------------------VP---------NPKDCDG-----------------AIKKILFDTK
--AK-----------TPHLPVNE----G--------------------------------------EVRTIDG--G-CSL--------------------
----------------------------------------------------------------------------------------------------
------------------TVVN-HSRAI--VTEDS-------------------IRKAVES-ATKQ-CPGTGG---------------------------
---WVRFSDN---KSVGAEIRMRAAPG-TEWEGY------NPDFA--LEKPYCY--QGPK----GTPEVTDKDACIK-----------------------
--------AFA-N--------------------LP-----------------------TDAKGVIM-GK--DNK--------P--TNS--ISLQSKSCS-
-----I-------------------------------------YMFTTDQ-------------------SL-----------------------------
--------------------------------------LQVIKK-DAAPMITKM----------------------------VQECNK----K-------
-----------IAT--------------------------------------------------------------------------------------
------------------------------------------------------------------------------------
>PC_06EQ3B
----------------------------------------------------------------------------------------------------
---------------MIA---YQFL----FI-----AVISFLLTQ-----------------------------------------TLAVDIGC------
------------WKR----------DP----------------------------VP---------NPKDCDG-----------------AIKKILFDTK
--AK-----------TPHLPVNE----G--------------------------------------EVRTIDG--G-CSL--------------------
----------------------------------------------------------------------------------------------------
------------------TVVN-HSRAI--VTEDS-------------------IRKAVES-ATKQ-CPGTGG---------------------------
---WVRFSDN---KSVGAEIRMRAAPG-TEWEGY------NPDFA--LEKPYCY--QGPK----GTPEVTDKDACIK-----------------------
--------AFA-N--------------------LP-----------------------TDAKGVIM-GK--DNK--------P--TNS--ISLQSKSCS-
-----I-------------------------------------YMFTTDQ-------------------SL-----------------------------
--------------------------------------LQVIKK-DAAPMITKM----------------------------VQECDK----K-------
-----------RGTLN--------LK---G-AE--------------GP-----NGRVIVRTYAY-----------------------------------
------------------------------------------------------------------------------------
>PC_00ICRX
----------------------------------------------------------------------------------------------------
---------------MIA---YQFL----FI-----AVISFLLTQ-----------------------------------------TLAVDIGC------
------------WNC----------DQ----------------------------KN------------------------------------PFRY--Q
--RK-----------TPHLPVNE----G--------------------------------------EVRTIDG--G-CSL--------------------
----------------------------------------------------------------------------------------------------
------------------TVVN-HSRAI--VTEDS-------------------IRKAVES-ATKQ-CPGTGG---------------------------
---WVRFSDN---KSVGAEIRMRAAPG-TEWEGY------NPDFA--LEKPYCY--QGPK----GTPEVTDKDACIK-----------------------
--------AFA-N--------------------LP-----------------------TDAKGVIM-GK--DNK--------P--TNS--ISLQSKSCS-
-----I-------------------------------------YMFTTDQ-------------------SL-----------------------------
--------------------------------------LQVIKK-DAAPMITKM----------------------------VQECDK----K-------
-----------RGTLN--------LK---G-AE--------------GP-----NGRVIVRTYAY-----------------------------------
------------------------------------------------------------------------------------
>PC_04PQDI
----------------------------------------------------------------------------------------------------
--------------MFAS---CQLI----FI-----AVIGLLPESLS------------------------------------P-----VEAIC------
------------REN----------VQ-----------------------------T---------NPYHCVK-----------------ALQRIIYDEE
--GH--------------LPTTE----T--------------------------------------SVKVMYK--S-CLI--------------------
----------------------------------------------------------------------------------------------------
------------------LVDN-PTRAF--VTEEK-------------------IVNLAVN-IFQQ-CSKSAG---------------------------
---RLQLPDD---ASIGVEIMQPAPPG-SQLEAY------NPDFE--LHRPSCH--E-VK----VRVKIV-QADCIK-----------------------
--------AYE-S--------------------LS-----------------------TDPQGNIS-AR--NNL--------G--TAS--VGATYKSCS-
-----L-------------------------------------NIMTTDG-------------------SK-----------------------------
--------------------------------------IRMRKE-DAETFFKTM----------------------------VQKCDG----K-------
-----------WGYIN--------MI---G-AE--------------GP-----NGRTIMHTFSDALPPRRMLA--------------------------
------------------------------------------------------------------------------------
>PC_0897TS
----------------------------------------------------------------------------------------------------
--------------MFAS---CQLI----FI-----AVIGLLPESLS------------------------------------P-----VDAIC------
------------REN----------VQ-----------------------------T---------NPYHCVK-----------------ALQRIIYDEE
--GH--------------LPTTE----T--------------------------------------SVKVMYK--S-CLI--------------------
----------------------------------------------------------------------------------------------------
------------------LVDN-PTRAF--VTEEK-------------------IVNLAVN-IFQQ-CSKSAG---------------------------
---RLQLPDD---ASIGVEIMQPAPPG-SQLEAY------NPDFE--LHRPSCH--E-VK----VRVKIV-QADCIK-----------------------
--------AYE-S--------------------LS-----------------------TDPQGNIS-AR--NNL--------G--TAS--VGATYKSCS-
-----L-------------------------------------NIMTTDG-------------------SK-----------------------------
--------------------------------------IRMRKE-DAETFFKTM----------------------------VQKCDG----K-------
-----------WGYIN--------MI---G-AE--------------GP-----NGRTIMHTFSDALPPRRMLA--------------------------
------------------------------------------------------------------------------------
>PC_06G0JJ
----------------------------------------------------------------------------------------------------
--------------MFAS---CQLI----FI-----AVIGLLLESLS------------------------------------P-----VEAIC------
------------REN----------VQ-----------------------------T---------NPYHCVK-----------------ALQRIIYDEE
--GH--------------LPTTE----T--------------------------------------SVKVMYK--S-CLI--------------------
----------------------------------------------------------------------------------------------------
------------------LVDN-PTRAF--VTEEK-------------------IVNLAVN-IFQQ-CSKSAG---------------------------
---RLQLPDD---ASIGVEIMQPAPPG-SQLEAY------NPDFE--LHRPSCH--E-VK----VRVKIV-QADCIK-----------------------
--------AYE-S--------------------LS-----------------------TDPQGNIS-AR--NNL--------G--TAS--VGATYKSCS-
-----L-------------------------------------NIMTTDG-------------------SK-----------------------------
--------------------------------------IRMRKE-DAETFFKTM----------------------------VQKCDG----K-------
-----------WGYIN--------MI---G-AE--------------GP-----NGRTIMHTFSDALPPRRMLA--------------------------
------------------------------------------------------------------------------------
>PC_072R1K
----------------------------------------------------------------------------------------------------
--------------MFAS---CQLI----FI-----AVIGLLLESLS------------------------------------P-----VEAIC------
------------REN----------VQ-----------------------------T---------NPYHCVK-----------------ALQRIIYDEE
--GH--------------LPTTE----T--------------------------------------SVKVMYK--S-CLI--------------------
----------------------------------------------------------------------------------------------------
------------------LVDN-PTRAF--VTEEK-------------------IVNLAVN-IFQQ-CSKSAG---------------------------
---RLQLPDD---ASIGVEIMQPAPPG-S-------------QQR--RTTPISS--S-TD----LH------VMRSK-----------------------
--------AYE-S--------------------LS-----------------------TDPQGNISARE--TTL--------E--QLQ--LERPTSH---
-----L-------------------------------------NIMTTDG-------------------SK-----------------------------
--------------------------------------IRMRKE-DAETFFKTM----------------------------VQKCDG----K-------
-----------WGYIN--------MI---G-AE--------------GP-----NGRTIMHTFSDALPPRRMLA--------------------------
------------------------------------------------------------------------------------
>PC_045KLA
----------------------------------------------------------------------------------------------------
--------------MFSI---YHFL----FL-----ASIGLFLDKLS------------------------------------P-----VEATC------
------------RKD----------VG-----------------------------T---------TPYECIK-----------------ALGKITYNAD
--GT--------------LPKTQ----T--------------------------------------SVKAMFK--S-CLI--------------------
----------------------------------------------------------------------------------------------------
------------------IVDN-PTGAV--VTEEK-------------------IINVALT-LFQQ-CYQSGG---------------------------
---RLQLPDN---PTVGVEIAQPAQAG-SQLEVY------NPDFP--IHKASCA--E-VK----ARVRIV-PDDCMK-----------------------
--------AYD-D--------------------LP-----------------------SDPQGRIS-SR--NQA--------P--TSS--IGLTYKSCN-
-----I-------------------------------------NLVTTDG-------------------SM-----------------------------
--------------------------------------IHMMKS-EARSYFQTM----------------------------TQQCGE----K-------
-----------WGYIK--------MM---G-TD--------------GN-----NGRTIMHTFSDAQSAKRMRA--------------------------
------------------------------------------------------------------------------------
>PC_02J1F7
----------------------------------------------------------------------------------------------------
--------------MFSI---YHFL----FL-----ASIGLFLDKLS------------------------------------P-----VEATC------
------------RKD----------VG-----------------------------T---------TPYECIK-----------------ALGKITYNAD
--GT--------------LPKTQ----T--------------------------------------SVKAMFK--S-CLI--------------------
----------------------------------------------------------------------------------------------------
------------------IVDN-PTGVV--VTEEK-------------------IINVALT-LFQQ-CYQSGG---------------------------
---RLQLPDN---PTVGVEIAQPAQAG-SQLEVY------NPDFP--IHKASCA--E-VK----ARVRIV-PDDCMK-----------------------
--------AYD-D--------------------LP-----------------------SDPQGRIS-SR--NQA--------P--TSS--IGLTYKSCN-
-----I-------------------------------------NLVTTDG-------------------SM-----------------------------
--------------------------------------IRMMKS-EARSYFQTL----------------------------TQQCGG----K-------
-----------WGYIK--------MM---G-TD--------------GN-----NGRTIMHTFSDAQSAKRMRA--------------------------
------------------------------------------------------------------------------------
>PC_05DTDD
----------------------------------------------------------------------------------------------------
--------------MFSI---YHFL----FL-----ASIGLFLDKLS------------------------------------P-----VEATC------
------------RKD----------VG-----------------------------T---------TPYECIK-----------------ALGKITYNAD
--GT--------------LPKTQ----T--------------------------------------SVKAMFK--S-CLI--------------------
----------------------------------------------------------------------------------------------------
------------------IVDN-PTGAV--VTEEK-------------------IINVALT-LFQQ-CYQSGG---------------------------
---RLQLPDN---PTVGVEIAQPAQAG-SQLEVY------NPDFP--IHKASCA--E-VK----ARVRIV-PDDCMK-----------------------
--------AYD-D--------------------LP-----------------------SDPQGRIS-SR--NQA--------P--TSS--IGLTYKSCN-
-----I-------------------------------------NLVTTDG-------------------SM-----------------------------
--------------------------------------IRMMKS-EARSYFQTM----------------------------TQQCGE----K-------
-----------WGYIK--------MM---G-TD--------------GN-----NGRTIMHTFSDAQSAKRMRA--------------------------
------------------------------------------------------------------------------------
>PC_00FKP2
----------------------------------------------------------------------------------------------------
--------------MFSI---YHFL----FL-----ASIGLFLDKLS------------------------------------P-----VEATC------
------------RKD----------VG-----------------------------T---------TPYECIK-----------------ALGKITYNAD
--GT--------------LPKTQ----T--------------------------------------SVKAMFK--S-CLI--------------------
----------------------------------------------------------------------------------------------------
------------------IVDN-PTGAV--VTEEK-------------------IINVALT-LFQQ-CYQSGG---------------------------
---RLQLPDN---PTVGVEIAQPAQAG-SQLEVY------NPDFP--IHKASCA--E-VK----ARVRIV-PDDCMK-----------------------
--------AYD-D--------------------LP-----------------------SDPQGRIS-SR--NQA--------P--TSS--IGLTYKSCN-
-----I-------------------------------------NLVTTDG-------------------SM-----------------------------
--------------------------------------IRMMKS-EARSYFQTL----------------------------TQQCGG----K-------
-----------WGYIK--------MM---G-TD--------------GN-----NGRTIMHTFSDAQSAKRMRA--------------------------
------------------------------------------------------------------------------------
>PC_06XUVE
----------------------------------------------------------------------------------------------------
--------------MFSI---YHFL----FL-----ASIGLFLDKLS------------------------------------P-----VEATC------
------------RKD----------VG-----------------------------T---------TPYECIK-----------------ALGKITYNAD
--GT--------------LPKTQ----T--------------------------------------SVKAMFK--S-CLI--------------------
----------------------------------------------------------------------------------------------------
------------------IVDN-PTGAV--VTEEK-------------------IINVALT-LFQQ-CYQSGG---------------------------
---RLQLPDN---PTVGVEIAQPAQAG-SQLEVY------NPDFP--IHKASCA--E-VK----ARVRIV-PDDCMK-----------------------
--------AYD-D--------------------LP-----------------------SDPQGRIS-SR--NQA--------P--TSS--IGLTYKSCN-
-----I-------------------------------------NLVTTDG-------------------SM-----------------------------
--------------------------------------IRMSVL-QRTCYYNLL----------------------------SLD---------------
----------------------------------------------------------------------------------------------------
------------------------------------------------------------------------------------
>PC_040F6H
----------------------------------------------------------------------------------------------------
--------------MFSI---SPLV----LICVIGLF----------L------------------------------------DNLYQVRAIC------
------------RPD----------VKTNTYHCVKINVH---KWVAHQISGSHD--I---------FNFQQIR-----------------AMHQIVYDNK
--GK--------------LPLTE----T--------------------------------------SVNVMFQ--S-CL---------G----A------
----------------------------------------------------------------------------------------------------
----------------------------------------------------------------------------------------------------
---QIQLPSN---SAVSVGIGQPAPRG-SELEPY------NPGFQ--IHTPSCH--EVK-----FRVRI-AQGDCIR-----------------------
--------AYE-S--------------------LS-----------------------ADSQGNLSAKN---NL--------AAPSV----SASYRSCR-
-----V-------------------------------------IIVTTDG-------------------SKI----------------------------
---------------------------------------RMKKA-AAEPFFKRM----------------------------VQACDG----K-------
----------------------------------------------------------------------------------------------------
------------------------------------------------------------------------------------
>PC_03L6XB
----------------------------------------------------------------------------------------------------
---------------MFT---YNLL----FV-----ALINAFLANST------------------------------------P-----LESTC------
------------YND----------VV-----------------------------T---------TPKACGI-----------------ALGFIAYDHE
--GD-------------ILPLNE----D--------------------------------------SVKLIGE--S-CSL--------------------
----------------------------------------------------------------------------------------------------
------------------VVSK-PMSAR--VTRKQ-------------------VENAVGS-LFKL-CPHGGG---------------------------
---RIPLPDN---PAVTMEIRGRAPPD-SEWAAY------NPDYP--YGEPYCY--T-KH----GAPDQV-ADDCLK-----------------------
--------AFE-Q--------------------VP-----------------------VDSDGRIT-DA--NKI--------R--IKS--LEVVFNSCA-
-----V-------------------------------------RIFTNDG-------------------SN-----------------------------
--------------------------------------INLVKE-QASVSFGDM----------------------------VRKCDK----Q-------
-----------QGFLN--------VD---G-TE--------------GP-----NGRVMIKTFHS-----------------------------------
------------------------------------------------------------------------------------
>PC_05NS59
----------------------------------------------------------------------------------------------------
---------------MLT---YNLV----FV-----ALVNAFLANST------------------------------------P-----LESTC------
------------YND----------VV-----------------------------T---------TPKACGI-----------------ALGFIAYDHE
--GD-------------ILPLNE----D--------------------------------------SVKLIGE--S-CSL--------------------
----------------------------------------------------------------------------------------------------
------------------VVSK-PMSAR--VTRKQ-------------------VENAVGS-LFKL-CPHGGG---------------------------
---RIPLPDN---PAVTMEIRGRGPPD-SEWAAY------NPDYP--YGEPYCY--T-KH----GAPDQV-VDDCLK-----------------------
--------AFE-Q--------------------VP-----------------------VDSDGRIT-DA--NKI--------R--IKS--LEVVFNSCA-
-----V-------------------------------------KIFTNDG-------------------SN-----------------------------
--------------------------------------INLVKE-QASVTFGDM----------------------------VRKCDK----Q-------
-----------LGYLN--------VD---G-KE--------------GP-----NEE-------------------------------------------
------------------------------------------------------------------------------------
>PC_01BP8H
----------------------------------------------------------------------------------------------------
---------------MFT---YNLL----FV-----ALINAFLANST------------------------------------P-----LESTC------
------------YND----------VV-----------------------------T---------TPKACGI-----------------ALGFIAYDHE
--GD-------------ILPLNE----D--------------------------------------SVKLIGE--S-CSL--------------------
----------------------------------------------------------------------------------------------------
------------------VVSK-PMSAR--VTRKQ-------------------VENAVGS-LFKL-CPHGGG---------------------------
---RIPLPDN---PAVTMEIRGRAPPD-SEWAAY------NPDYP--YGEPYCY--T-KH----GAPDQV-ADDCLK-----------------------
--------AFE-Q--------------------VP-----------------------VDSDGRIT-DA--NKI--------R--IKS--LEVVFNSCA-
-----V-------------------------------------RIFTNDG-------------------SN-----------------------------
--------------------------------------INLVKE-QASVSFGDM----------------------------VRKCDK----Q-------
-----------NLMCW--------GT--------------------------------------------------------------------------
------------------------------------------------------------------------------------
>PC_089DB6
----------------------------------------------------------------------------------------------MGTRPV
VMTSRRTCAIELPPPLKL---FKYC----KP-----SLDQKLNYNLL------------------------------------LAKSSSVNAVC------
------------YGN---------------------------------------AKA---------IKPECD-----------------AAFAWILYENN
--GN-------------TMPTNE----A--------------------------------------SIKTIAG--D-CSL--------------------
----------------------------------------------------------------------------------------------------
------------------IIDK-PKRAV--VTRAQ-------------------GIEALHN-LYSK-CSNIAG---------------------------
---RLPFPSH---PDVFIEVRPRAKDG-TQWTAF------NPDFE--FTKPYCY--K-PK----GTPDLK-RDDCLK-----------------------
--------AYD-N--------------------LH-----------------------HDIQGRIN-WA--DNA--------P--SQW--ARTSFGGCQ-
-----L-------------------------------------TISTNDG-------------------SM-----------------------------
--------------------------------------LQMGLM-QAYPYYEKL----------------------------VKTCDK----S-------
-----------PGFMN--------LD---A-AE--------------GI-----NGRVMVRTEAIKKH--------------------------------
------------------------------------------------------------------------------------
>PC_0185NO
----------------------------------------------------------------------------------------------------
---------------MML---YRFV----LI-----AIISLLLTS-----------------------------------------TVNARCYR------
------------RPA---------------------------------------------------NQNHCNG-----------------AIDKITFQE-
----------------GKLPMIE----N--------------------------------------EVVAISD--T-CSL--------------------
----------------------------------------------------------------------------------------------------
------------------IVRN-LHRQV--VTKDL-------------------IKSGVAE-LFKQ-CPGKCG---------------------------
---SVKVPSN---P------------------------------------------K-PN----GEPEVKSNNDCIK-----------------------
--------AYN-Q--------------------IP-----------------------IDSQGHLT-HK--SKG--------P--LTQ--MGVTFGSCT-
-----L-------------------------------------ALTSTDG-------------------SI-----------------------------
--------------------------------------FQLNKK-DTAPIITKM----------------------------IQQCDK----K-------
-----------PGSVN--------LK---G-TQ--------------GP-----NGRVFVHTYSSK----------------------------------
------------------------------------------------------------------------------------
>PC_02X2G0
----------------------------------------------------------------------------------------------------
---------------MML---YRFV----LI-----AIISLLLTS-----------------------------------------TVNARCYR------
------------RPA---------------------------------------------------NQNHCNG-----------------AIDKITFQE-
----------------GKLPMIE----N--------------------------------------EVVAISD--T-CSL--------------------
----------------------------------------------------------------------------------------------------
------------------IVRN-LHRQV--VTKDL-------------------IKSGVAE-LFKQ-CPGKCG---------------------------
---SVKVPSN---PKVSVLVKMRAPAG-TQWEAW------NADAE--LNKPYCY--Q-PN----GEPEVKSNNDCIK-----------------------
--------AYN-Q--------------------IP-----------------------IDSQGHLT-HK--SKG--------P--LTQ--MGVTFGSCT-
-----L-------------------------------------ALTSTDG-------------------SI-----------------------------
--------------------------------------FQLNKK-DTAPIITKM----------------------------IQQCDK----K-------
-----------PGSVN--------LK---G-TQ--------------GP-----NGRVFVHTYSSK----------------------------------
------------------------------------------------------------------------------------
>PC_049SG6
----------------------------------------------------------------------------------------------------
---------------MLS---YQLV----LI-----AVISLLLTS-----------------------------------------TVNAICAP------
------------WPA---------------------------------------------------NENHCNG-----------------AIDKIIFQD-
----------------GKLPMIE----T--------------------------------------EVAAVSD--T-CSL--------------------
----------------------------------------------------------------------------------------------------
------------------IVIN-SHQQV--VTKDL-------------------IKSGLSE-LFKQ-CHGKGG---------------------------
---LVEVPSN---RKVKVAVKARAPAG-TQWEAW------NANAE--LNKPYCY--L-PK----GDPEVKLKDDCIK-----------------------
--------AYN-Q--------------------IP-----------------------TDAQGRLT-DK--SDH--------PLTLTV--MVVVFGSCS-
-----L-------------------------------------AFTSTDG-------------------SV-----------------------------
--------------------------------------FQLNKK-DSTQIITRM----------------------------IQECDR----K-------
-----------HGSVN--------LK---G-TQ--------------GP-----NGRVLVHTYATK----------------------------------
------------------------------------------------------------------------------------
>PC_00QWBO
----------------------------------------------------------------------------------------------------
---------------MLS---YQLV----LI-----AVISLLLTS-----------------------------------------TVNAICAP------
------------WPA---------------------------------------------------NENHCNGNSQSTVLR--PKTRFFRAIDKIIFQD-
----------------GKLPMIE----T--------------------------------------EVAAVSD--T-CS---------------------
----------------------------------------------------------------------------------------------------
---------------------------V--VTKDL-------------------IKSGLSE-LFKQ-CHGKGG---------------------------
---LVEVPSN---RKVKVAVKARAPAG-TQWEAW------NANAE--LNKPYCY--L-PK----GDPEVKLKDDCIK-----------------------
--------AYN-Q--------------------IP-----------------------TDAQGRLT-DK--SDH--------PLTLTV--MVVVFGSCS-
-----L-------------------------------------AFTSTDG-------------------SV-----------------------------
--------------------------------------FQLNKK-DSTQIITRM----------------------------IQECDR----K-------
-----------HGSVN--------LK---G-TQ--------------GP-----NGRVLVHTYATK----------------------------------
------------------------------------------------------------------------------------
>PC_01A0UJ
----------------------------------------------------------------------------------------------------
---------------MLS---YQLV----LI-----AVISLLLTS-----------------------------------------TVNAICAP------
------------WPA---------------------------------------------------NENHCNG-----------------AIDKIVFQD-
----------------GKLPMIE----T--------------------------------------EVAAVSD--T-CSL--------------------
----------------------------------------------------------------------------------------------------
------------------IVIN-SHQQV--VTKDL-------------------IKSGLSE-LFKQ-CHGKGG---------------------------
---LVEVPSN---RKVKVAVKARAPAG-TQWEAW------NANAE--LNKPYCY--L-PK----GDPEVKLKDDCIK-----------------------
--------AYN-Q--------------------IP-----------------------TDAQGRLT-DK--SDH--------PLTLTV--MVVVFGSCS-
-----L-------------------------------------AFTSTDG-------------------SV-----------------------------
--------------------------------------FQLNKK-DSTPIITRM----------------------------IQECDK----K-------
-----------HGSVN--------LK---G-TQ--------------GP-----NGRVLVHTYATK----------------------------------
------------------------------------------------------------------------------------
>PC_0231J3
----------------------------------------------------------------------------------------------------
---------------MYP---SKFF----FIMISVLAHFS-----LSI-----------------------------------RQAQ----AQC------
------------P---------------------------------------T-AKV---------DQNDCVI-----------------ASRMIQFGTD
--DS--------------IVKGE----S--------------------------------------KIVVRYG--G-CL---------L----S------
--------------TESI----------------------------------------------------------------------------------
-----------------------PNSGA--ALRKD-------------------VFKATNDVFFGT-CTKSLPWSIDAPAAR------------------
-----PN--------ATFVLTVDQPNP---NDIF------FGNNK--VTLDKVT--CGTS---KLPSAI-NLQDCIS-----------------------
--------SIP-K--------------------FF-----------------------GTQ-----------------------SNVE--IRITTKTCS-
-----V-------------------------------------YLKSSN--------------------RMFL---PD----------------------
-----------------------------------------DQN-YYWAMINSI----------------------------GQQCKS----N-------
-----------AGSMI--------KKSSPN-VL--------------WK-----NAMVYLETSAPGGAATTKRAPRKNR--------I------------
------------------------------------------------------------------------------------
>PC_006C3D
----------------------------------------------------------------------------------------------------
---------------MYP---SKFF----FIMISVLAHFS-----LSI-----------------------------------RQAQ----AQC------
------------P---------------------------------------T-AKV---------DQNDCVI-----------------ASRMIQFGTD
--DS--------------IVKGE----S--------------------------------------KIVVRYG--G-CL---------L----S------
--------------TESI----------------------------------------------------------------------------------
-----------------------PNSGA--ALRKD-------------------VFKATNDVFFGT-CTKSLPWSIDAPAAR------------------
-----PN--------ATFVLTVDQPKP---NDIF------FGNNK--VTLDKVT--CGTS---KLPSAI-NLQDCIS-----------------------
--------SIP-K--------------------FF-----------------------GTQ-----------------------SNVE--IRITTKTCS-
-----V-------------------------------------YLKSSNR-------------------MFLP---DD----------------------
-----------------------------------------QNY-YWDMIN-SI----------------------------GQQCKT----N-------
-----------AGSMI--------KKSSPN-VL--------------WK-----NAMVYLETSAPGGAATTKRAPRKNR--------I------------
------------------------------------------------------------------------------------
>PC_02AT2L
----------------------------------------------------------------------------------------------------
------------------------M----SPSFTIVRLSH-----TSP-----------------------------------SRGQ--GGLSC------
------------P---------------------------------------YVSKA---------PQDNCDK-----------------ALESIQFAPD
--YT--------------ITAGE----T--------------------------------------EIDVSSG--L-CK---------I----R------
--------------ITTV----------------------------------------------------------------------------------
-----------------------NGAGA--VSKQN-------------------IIDGMNI-IYNG-CK-------KYFAGIY-----------------
-----AV--------NAFTIDIQEVPP-T-DPTF------GSRVQ--FNKAVCL--NP-----TSKKPI-IPADCTK-----------------------
--------GAA-N--------------------LP-----------------------IQGQGPQGLLK---QV--------KG--QG--ILNLSASCN-
-----I-------------------------------------TVTAGNK-------------------LDIT---------------------------
----------------------------------------LDKE-TLKTMMKKI----------------------------TDQCKT----S-------
-----------PGYMT--------VG--KG-TF--------------GS-----NGRVTLSTSLNRNQR-------------------------------
------------------------------------------------------------------------------------
>PC_01RPN5
---------------------------------------------MPLS---------------------------------------------------
--LEDS-----YLDRQIE---LSLI----SPSFTIVRLPH-----TSP-----------------------------------SRGQ--GGLSC------
------------P---------------------------------------YVSKA---------PQDNCDK-----------------ALESIQFAPD
--YT--------------ITAGE----T--------------------------------------EIDVSSG--L-CK---------I----R------
--------------ITTV----------------------------------------------------------------------------------
-----------------------NGAGA--VSKQN-------------------IIDGMNI-IYNG-CK-------KYFAGIY-----------------
-----AV--------NAFTIDIQEVAP-T-DPTF------GSRVQ--FNEAVCT--NP-----TSKKPI-IPADCTK-----------------------
--------GAA-S--------------------LP-----------------------IQGQGPQALLK---QV--------KG--QG--IINLSASCK-
-----I-------------------------------------TVIAGNR-------------------LDIT---------------------------
----------------------------------------LDKE-TLKTMMKKL----------------------------TDKCKT----S-------
-----------PGYMT--------VG--KG-TF--------------GS-----NGRVTLSTSLNRNQR-------------------------------
------------------------------------------------------------------------------------
>PC_06B208
----------------------------------------------------------------------------------------------------
------------------------M----SPSFTIVRLSH-----TSP-----------------------------------SRGQ--GGLSC------
------------P---------------------------------------YVSKA---------PQDNCDK-----------------ALESIQFAPD
--YT--------------ITAGE----T--------------------------------------EIDVSSG--L-CK---------I----R------
--------------ITTV----------------------------------------------------------------------------------
-----------------------NGAGA--VSKQN-------------------IIDGMNI-IYNG-CK-------KYFAGIY-----------------
-----AV--------NAFTIDIQEVPP-T-DPTF------GSRVQ--FNKAVCL--NP-----TSKKPI-IPADCTK-----------------------
--------GAA-S--------------------LP-----------------------IQGQGPQGLLK---QV--------KG--QG--ILNLSASCN-
-----I-------------------------------------TVTAGNK-------------------LDIT---------------------------
----------------------------------------LDKE-TLKTMMKKI----------------------------TDQCKT----S-------
-----------PGYVT--------VG--KG-TF--------------GS-----NGRVTLSTSLNRNQR-------------------------------
------------------------------------------------------------------------------------
>PC_00Z86D
----------------------------------------------------------------------------------------------------
------------------------M----SPSFTIVRLSH-----TSP-----------------------------------SRGQ--GGLSC------
------------P---------------------------------------YVSKA---------PQDNCDK-----------------ALESIQFAPD
--YT--------------ITAGE----T--------------------------------------EIDVSSG--L-CK---------I----R------
--------------ITTV----------------------------------------------------------------------------------
-----------------------NGAGA--VSKQN-------------------IIDGMNI-IYNG-CK-------KYFAGIY-----------------
-----AV--------NAFTIDIQEVPP-T-DPTF------GSRVQ--FNEAVCL--NP-----TSKKPI-IPADCTK-----------------------
--------GAA-N--------------------LP-----------------------IQGQGPQGLLK---QV--------KG--QG--ILNLSASCN-
-----I-------------------------------------TVTAGNK-------------------LDIT---------------------------
----------------------------------------LPMQ-NQSWLYDSW----------------------------------------------
----------------------------------------------------------------------------------------------------
------------------------------------------------------------------------------------
>PC_05LXD3
----------------------------------------------------------------------------------------------------
------------------------M----SPSFTIVRLSH-----TSP-----------------------------------SRGQ--GGLSC------
------------P---------------------------------------YVSKA---------PQDNCDK-----------------ALESIQFAPD
--YT--------------ITAGE----T--------------------------------------EIDVSSG--L-CK---------I----R------
--------------ITTV----------------------------------------------------------------------------------
-----------------------NGAGH--LTRI-----------------------------GIQ-CF---------QAGIY-----------------
-----AV--------NAFTIDIQEVPP-T-DPTF------GSRVQ--FNEAVCL--NP-----TSKKPI-IPADCTK-----------------------
--------GAA-N--------------------LP-----------------------IQGQGPQGLLK---QV--------KG--QG--ILNLSASCN-
-----I-------------------------------------TVTAGNK-------------------LDIT---------------------------
----------------------------------------LPMQ-NQSWLYDSW----------------------------------------------
----------------------------------------------------------------------------------------------------
------------------------------------------------------------------------------------
>PC_02ESA0
----------------------------------------------------------------------------------------------------
---------------MEV---YLFV----FIVVT-VLL----QACTSY---------------------------------DTS----DPNVKC------
------------FP-----------TKAGRAD--------------------------------------CNN-----------------ALKKIMYEAD
--SS--------------LDIRE----Y--------------------------------------HVERISG--N-CVVMVDNPNVLA---L-------
----------------------------------------------------------------------------------------------------
-------------------------------NKQI-------------------VTDGFKK-LLGH-CKNNSGYYNL-----------------------
------TN-P---ATVTLSIRSRQPL-----PII------EDDSK--FNEVFCY--GKKL---------ASPSDCQK-----------------------
--------YA------------------------------------------------------------------------------------------
----------------------------------------------------------------------------------------------------
----------------------------------------------------------------------------------------------------
----------------------------------------------------------------------------------------------------
------------------------------------------------------------------------------------
>PC_020VDX
----------------------------------------------------------------------------------------------------
---------------MEV---YLFV----FIVVT-VLL----QACTSY---------------------------------DTS----DPNVKC------
------------FP-----------TKAG----------------------------------------------------------------GLIVTTD
--SS--------------LDIRE----Y--------------------------------------HVERISG--N-CVVMVDNPNVLA---L-------
----------------------------------------------------------------------------------------------------
-------------------------------NKQI-------------------VTDGFKK-LLGH-CKNNSGYYNL-----------------------
------TN-P---ATVTLSIRSRQPL-----PII------EDDSK--FNEVFCY--GKKL---------ASPSDCQK-----------------------
--------AYV-Q--------------------VN-----------------------PIGINFKF----------------------------------
----------------------------------------------------------------------------------------------------
----------------------------------------------------------------------------------------------------
----------------------------------------------------------------------------------------------------
------------------------------------------------------------------------------------
>PC_003X86
----------------------------------------------------------------------------------------------------
---------------MIS---YRVV----FIVAVSL-----LNAGKSL---------------------------------QQAGKPAPLDIKC------
------------SNK----------KQLRPADCV-------------------------------------------------------SAYKKIIYDGD
--ST--------------TDIME----S--------------------------------------LIERVFG--T-CTV-------------A------
--------------VENPKF--------------------------------------------------------------------------------
--------------------------LK--VPRAK-------------------IEDAFNQ-MGAK-CNGLTGNVI------------------------
------LPGY---DGVRLLVRHHT--R-RYV-KY------ENDIG--LLEPLCF--R-PP-----VKA-VVTDDCK------------------------
----------------------------------------------------------------------------------------------------
----------------------------------------------------------------------------------------------------
----------------------------------------------------------------------------------------------------
----------------------------------------------------------------------------------------------------
------------------------------------------------------------------------------------
>PC_0152LI
----------------------------------------------------------------------------------------------------
---------------MAL---HRVV----LVVVISL-----LNLQGSL---------------------------------QQTKPPSLTDIKC------
------------GDK----------KEFKAGDCA-------------------------------------------------------AAYRKINYDKD
--ST--------------LDINE----S--------------------------------------NVERSSE--S-CIT-------------R------
--------------INNPKF--------------------------------------------------------------------------------
--------------------------VN--VPKAI-------------------IENGFDQ-ILAK-CNGYSGSAT------------------------
------LPGF---NGVQLLTSHHA--G-PDFRSY------DDYKE--FNRMICN--GDFP----KGRK-VLKEDCME-----------------------
--------YVS-F--------------------HL-----------------------------------------------------------------
----------------------------------------------------------------------------------------------------
----------------------------------------------------------------------------------------------------
----------------------------------------------------------------------------------------------------
------------------------------------------------------------------------------------
>PC_04C5NW
----------------------------------------------------------------------------------------------------
---------------MAL---HRVV----LVVAISL-----LNLQSSL---------------------------------QQTKPSSLKHITC------
------------GHK----------KNLHAGDCA-------------------------------------------------------AAYRKILYDGD
--ST--------------LDQNE----S--------------------------------------SAERTSG--S-CVT-------------N------
--------------IKNPKF--------------------------------------------------------------------------------
--------------------------MN--VPKAI-------------------IENAFDQ-ILAR-CNSRSGSAA------------------------
------LPGF---DGVRLSTRHHR--H-PSASSW------EDDME--LNRVFCS--N-GP----KGIK-IVKQDCVE-----------------------
--------YVF-F--------------------F----------------------------------------------------------TCEGYCL-
-----L-------------------------------------GC-------------------------------------------------------
----------------------------------------------------------------------------------------------------
----------------------------------------------------------------------------------------------------
------------------------------------------------------------------------------------
>PC_02I32B
----------------------------------------------------------------------------------------------------
---------------MAL---HRVV----LVVAISL-----LNLQSSL---------------------------------QQTKPSSLKHITC------
------------GHK----------KNLHAGDCA-------------------------------------------------------AAYRKILYDGD
--ST--------------LDQNE----S--------------------------------------SAERTSG--S-CVT-------------N------
--------------IKNPKF--------------------------------------------------------------------------------
--------------------------MN--VPKAI-------------------IENAFDQ-ILAR-CNSRSGSAA------------------------
------LPGF---DGVRLSTRHHR--H-PSASSW------EDDME--LNRVFCS--N-GP----KGIK-IVKQDCGL-----------------------
--------QID-P--------------------Y----------------------------------------------------------Q-------
----------------------------------------------------------------------------------------------------
----------------------------------------------------------------------------------------------------
----------------------------------------------------------------------------------------------------
------------------------------------------------------------------------------------
>PC_05GA3G
----------------------------------------------------------------------------------------------------
---------------MAL---HRVV----LVVLISL-----LNLQSSL---------------------------------QQTKPPSLKDITC------
------------GRK----------KELQAGDCK-------------------------------------------------------AAYRKIIYDGD
--ST--------------LDHNE----R--------------------------------------SVEKTSG--S-CVT-------------H------
--------------IENIKW--------------------------------------------------------------------------------
--------------------------LK--VPKAI-------------------IENGFDQ-ILAK-CHGYAGNAT------------------------
------LPGF---DGVRLLTRHHK--G-PDASAY------EEDIK--LNQVICS--N-DP----KDTK-VVKEDWPT-----------------------
--------D-------------------------------------------------------------------------------------------
----------------------------------------------------------------------------------------------------
----------------------------------------------------------------------------------------------------
----------------------------------------------------------------------------------------------------
------------------------------------------------------------------------------------
>PC_046WNM
----------------------------------------------------------------------------------------------------
---------------MVS---HRFI----FIAVICL-----LNAPSSL---------------------------------QLTKPVPLTDIKC------
------------SKK----------RQLRPGDCA-------------------------------------------------------RAYQKIIYDTD
--LT--------------LDQSE----I--------------------------------------TLEKVSG--S-CVT-------------R------
--------------IDNPKF--------------------------------------------------------------------------------
--------------------------LN--VPKEI-------------------IEDAFNQ-VVTK-CDGVVS---------------------------
----------------------------------------------------------------------------------------------------
----------------------------------------------------------------------------------------------------
--------------------------------------------VWTSDG-------------------SKII---------------------------
----------------------------------------VLKG-DMERLFGKL----------------------------MQQCKV----N-------
-----------GKLGT--------TT--ND-------------------CK---IMKLIV----------------------------------------
------------------------------------------------------------------------------------
>PC_02HW8N
----------------------------------------------------------------------------------------------------
---------------MAV---YKLL----STLIGLLAHVS-----ISR-----------------------------------GQAPAAPPHTC------
------------N---------------------------------------GGPKL---------QTSQCQT-----------------VIGNLKYAPD
--NT--------------VLSGE----T--------------------------------------LISVSSG--Q-CL---------V----E------
--------------IVS-----------------------------------------------------------------------------------
-----------------------NGGGA--TTKND-------------------MGIAILR-LFQL-CP-------ASFSGRI-----------------
-----TM--------PNFELRVKNGDA-DPYYQFGSKQPVGFIRC--NIPQDG-----------QPKPI-QGSDCQG-----------------------
--------ALK-N--------------------SD-----------------------RSMR------------------------GL--IMGASKSCA-
-----I-------------------------------------SALASNS-------------------LGLT---------------------------
----------------------------------------ISDG-IILSTVGKI----------------------------TGKCGK----Q-------
-----------SGRMV--------VP--LG-AF--------------GL-----NSKVSITVLSNVKGPIND----------------------------
------------------------------------------------------------------------------------
>PC_02JZXO
----------------------------------------------------------------------------------------------------
---------------MLA---YYIH----FAFIAL----------FNH------------------------------------LAAESTSIKC------
------------NPD----------ID-------------------------PHRPV---------RKEECLK-----------------AISQIVYNPD
--NT--------------LDLAS----K--------------------------------------LADYTYG--E-CN---------I----S------
--------------IYNELGSRIT----------------------KSEV--------------------------------------------------
-------------------------------------------------------EARFNE-ILEK-CRYDAGGTTTHS--KD-------------P---
---------------IWFYT--GIRAL-GGFQSW------DSDFP--ARLPTCA--IND-----DNAKPLTKDDCMK-----------------------
----------------------------------------------------------------------------------------------------
----------------------------------------------------------------------------------------------------
----------------------------------------------------------------------------------------------------
----------------------------------------------------------------------------------------------------
------------------------------------------------------------------------------------
>PC_0892JS
----------------------------------------------------------------------------------------------------
---------------MFS---NPL----VFVSFICLLARS-----------------------------------------------SFVLLSC------
------------DSN----------AIVDKD--------------------------------------DCLR-----------------ALHQIVYKVD
--NT--------------LDTDS----K--------------------------------------RFSYIYG--N-CSI--------------------
----------------------------------------------------------------------------------------------------
------------------AVSN-AYGAS--ATRNE-------------------VENAFIR-IFDQ-CAPHTGA--------------------------
----GTVPAA---KNLFLSVGNGLTG---GDAPY------NSDFL--FLKPTCG--LNK-----NAPH-TTKEDCLKYVTWN------------------
----------------------------------------------------------------------------------------------------
----------------------------------------------------------------------------------------------------
----------------------------------------------------------------------------------------------------
----------------------------------------------------------------------------------------------------
------------------------------------------------------------------------------------
>PC_03YEWN
----------------------------------------------------------------------------------------------------
---------------MFS---YQFV----L--IAV----------VSQ------------------------------------LAGNSLAIDC------
------------Y---------------------------------------PNNDV---------IKEDCHA-----------------AIDKIVYNKD
--NR--------------LDTTS----K--------------------------------------HFDYNSK--N-CS---------I----V------
--------------LTNPDGISPY----------------------VEPL--------------------------------------------------
---------------------------------------------------------------RTK-FWLDTIRSLTSA--GGGYLD------TAPS---
---------------IHLNI--GNSAT-GPYKPY------NSDFP--YLTETCG--LNT-----HAHDI-VKEDCMK-----------------------
----------------------------------------------------------------------------------------------------
----------------------------------------------------------------------------------------------------
----------------------------------------------------------------------------------------------------
----------------------------------------------------------------------------------------------------
------------------------------------------------------------------------------------
>PC_06OG9F
----------------------------------------------------------------------------------------------------
---------------MSA---RLL----LLASVLGLIVRG-----------------------------------------------SF-AIYC------
------------YSG----------RVVDKE--------------------------------------QCHR-----------------AISQIVYQDD
--GT--------------LGTAS----Q--------------------------------------YFGYISG--N-CSI--------------------
----------------------------------------------------------------------------------------------------
------------------ILLN-PN-G-ASPTKKQ-------------------IHDGYNK-ILNY-CKPLAGT--------------------------
----SDLMND---TTITLNIGNRGLT---SFAPY------ESDFP--ALKEACG--LNK-----NAPA-IV-----------------------KEDCL-
-------KYGH----------------------ST-----------------------REKRSDWPMTL----------------LPSAEREHS------
----------------------------------------------------------------------------------------------------
----------------------------------------------------------------------------------------------------
----------------------------------------------------------------------------------------------------
------------------------------------------------------------------------------------
>PC_02Q1BI
----------------------------------------------------------------------------------------------------
---------------MTA---YNFV----FTVISLLAQIS-----TSR------------------------------------A------LQC------
------------G---------------------------------------D-GKF---------NLNECKT-----------------AQAGIPYQQP
--RL------------TLGPTGP----I--------------------------------------ETSSLAG--G-CL---------I----V------
--------------IHRI----------------------------------------------------------------------------------
-----------------------SPGNV--AAQAD-------------------VDKALNT-IY-G-CPGSSGFTDVQSVGG------------------
-----------------STIQ--RSTN-N-MTAYT-----FFFIV--ISAPYVE--PPEGTMCSQELKV-KKEDCKK-----------------------
--------AQA-A--------------------IV-----------------------YQKPSLTIGP---------------TGPFA--TTVKAGGCV-
-----I-------------------------------------QIRRMRY-------------------AQTVVAKADVDRALTTI-----------FGC
SPSAGSAFVKSVGHIVRV---TVEPLRQ------------------------------------------------------------------------
----------------------------------------------------------------------------------------------------
------------------------------------------------------------------------------------
>PC_003Z3H
----------------------------------------------------------------------------------------------------
---------------MTA---YNFV----FTVISLLAQIS-----TSR------------------------------------A------LQC------
------------G---------------------------------------D-GKF---------NLNECKT-----------------AQAGIPYQQP
--RL------------TLGPTGP----I--------------------------------------ETSSLAG--G-CL---------I----V------
--------------IHRI----------------------------------------------------------------------------------
-----------------------SPGNV--AAQAD-------------------VDKALNT-IY-G-CPGSSGFTDVQSVGG------------------
-----------------STIQVSRSTN-N-MTAYT-----FFFIV--ISAPYVE--PPEGTTCSQELKV-KKEDCKK-----------------------
--------AQA-A--------------------IV-----------------------YQKPSLTIGP---------------TGPFA--TTVKAGGCV-
-----I-------------------------------------QIRRMRY-------------------AQTVVAKADVDRALTTI-----------FGC
SPSAGSAFVKSVGHIVRV---TVEPLRQYQIRRMRYAQTVVAKA-DVDRALTTI----------------------------FG-CSP----S-------
-----------AGSAF--------VK-----SV--------------GH-----IVRVTVEPLRQ-----------------------------------
------------------------------------------------------------------------------------
>PC_089BS7
----------------------------------------------------------------------------------------------------
---------------MTA---YNFV----FTVISLLAQIS-----TSR------------------------------------A------LQC------
------------G---------------------------------------D-GKF---------NLNECKT-----------------AQAGIPYQQP
--RL------------TLGPTGP----I--------------------------------------ETSSLAG--G-CL---------I----V------
--------------IHRI----------------------------------------------------------------------------------
-----------------------SPGNV--AAQAD-------------------VDKALNT-IY-G-CPGSSGFTDVQSVGG------------------
-----------------STIQVSV------------------------IAPYVE--PPEGTTCSQELKV-KKEDCKK-----------------------
--------AQA-A--------------------IV-----------------------YQKPSLTIGP---------------TGPFA--TTVKAGGCV-
-----I-------------------------------------QIRRMRY-------------------AQTVVAKADVDRALTTI-----------FGC
SPSAGSAFVKSVGHIVRV---TVEPLRQ------------------------------------------------------------------------
----------------------------------------------------------------------------------------------------
------------------------------------------------------------------------------------
>PC_089426
----------------------------------------------------------------------------------------------------
---------------MTT---YKFI----FVVISFLAQIS-----ISH-----------------------------------AA------FQC------
------------Y---------------------------------------P-QQA---------NLADCKM-----------------AQGKIVYQQP
--SK------------TLGPTGR----M--------------------------------------ETTSEVG--G-CL---------I----K------
--------------IHRL----------------------------------------------------------------------------------
-----------------------VEGNV--AAQAD-------------------VENALKA-IY-A-CSGSSGITTVKSVGG------------------
-----------------SNIQVMVIPP-P--------------------KTTVE--QPEMTRCYEQLSV-NKDDFKK-----------------------
--------AQG-A--------------------IV-----------------------YQKPSLTIGP---------------TGPPE--TSVQAGGCR-
-----I-------------------------------------KILRLQA--------------------TTVAAQTDVDRALATL-----------LGC
PLSAGFARVKSVGGIIQV---TVEPV--------------------------------------------------------------------------
----------------------------------------------------------------------------------------------------
------------------------------------------------------------------------------------
>PC_05R4R2
----------------------------------------------------------------------------------------------------
---------------MTA---YKFI----FAVISLLAQIS-----ASR------------------------------------A------LQC------
------------F---------------------------------------N-GNV---------NVKDCQA-----------------AQASIPYQQP
--SL------------TLGPTGR----I--------------------------------------ETSSVVG--G-CL---------I----L------
--------------IHRT----------------------------------------------------------------------------------
-----------------------SEGNV--AAQTD-------------------VDKALNT-IY-G-CSGSSGFTDVQSVGG------------------
-----------------STIQVTV------------------------VAPPNE--PAEGTTCSKQQKV-NKEDCKK-----------------------
--------AQG-T--------------------IV-----------------------YQKPSLTLGP---------------TGPLV--TIVKAGGCS-
-----I-------------------------------------KIHRMRY-------------------SQAVAAKADVDKALTAL-----------FGC
PLSAGSARVKSAGHIIRV---TVEPV--------------------------------------------------------------------------
----------------------------------------------------------------------------------------------------
------------------------------------------------------------------------------------
>PC_035TIT
----------------------------------------------------------------------------------------------------
---------------MTA---YKFI----FAVISLLAQIS-----ASR------------------------------------A------LQC------
------------F---------------------------------------N-GNV---------NVKDCQA-----------------AQASIPYQQP
--SL------------TLGPTGR----I--------------------------------------ETSSVVG--G-CLFSVGHVYHKI----L------
--------------IHRT----------------------------------------------------------------------------------
-----------------------SEGNV--AAQAD-------------------VDKALNT-IY-G-CSGSSGFTDVQSVGG------------------
-----------------STIQVTV------------------------VAPPNE--PAEGTTCSKQQKV-NKEDCKK-----------------------
--------AQG-T--------------------IV-----------------------YQKPSLTLGP---------------TGPLV--TIVKAGGCS-
-----I-------------------------------------KIHRMRY-------------------SQAVAAKADVDKALTAL-----------FGC
PLSAGSARVKSAGHIIRV---TVEPV--------------------------------------------------------------------------
----------------------------------------------------------------------------------------------------
------------------------------------------------------------------------------------
>PC_01HXK5
----------------------------------------------------------------------------------------------------
---------------MTA---YNFV----FTVISLLAQIS-----TSR------------------------------------A------LQC------
------------F---------------------------------------N-GNV---------NVKDCQA-----------------AQASIPYQQP
--SL------------TLGPTGR----I--------------------------------------ETSSVVG--G-CL---------I----L------
--------------IHRT----------------------------------------------------------------------------------
-----------------------SEGNV--AAQAD-------------------VDKALNT-IY-G-CSGSSGFTDVQSVGG------------------
-----------------STIQVTV------------------------VAPPNE--PAEGTTCSKQQKV-NKEDCKK-----------------------
--------AQG-T--------------------IV-----------------------YQKPSLTLGP---------------TGPLV--TIVKAGGCS-
-----I-------------------------------------KIHRMRY-------------------SQAVAAKADVDKALTAL-----------FGC
PLSAGSARVKSAGHIIRV---TVEPV--------------------------------------------------------------------------
----------------------------------------------------------------------------------------------------
------------------------------------------------------------------------------------
>PC_072TZ7
----------------------------------------------------------------------------------------------------
---------------MTA---YKFI----FAVISLLAQIS-----ASR------------------------------------A------LQC------
------------F---------------------------------------N-GNV---------NVKDCQA-----------------AQASIPYQQP
--SL------------TLGPTGR----I--------------------------------------ETSSVVG--G-CL---------I----L------
--------------IHRT----------------------------------------------------------------------------------
-----------------------SEGNV--AAQAD-------------------VDKALNT-IY-G-CSGSSGFTDVQSVGG------------------
-----------------STIQVTV------------------------VAPPNE--PAEGTTCSKQQKV-NKEDCKK-----------------------
--------AQG-T--------------------IV-----------------------YQKPSLTLGP---------------TGPLV--TIVKAGGCS-
-----I-------------------------------------KIHRMRY-------------------SQAVAAKADVDKALTAL-----------FGC
PLSAGSARVKSAGHIIRV---TVEPV--------------------------------------------------------------------------
----------------------------------------------------------------------------------------------------
------------------------------------------------------------------------------------
>PC_02RK7O
---------------------------------------------MSLN---------------------------------------------------
KYGIDT-----GLFGAGM---FRDL----NLQYVS--SPI--IGVLLL------------------------------------TAEICGTLYG------
------------R---------------------------------------PTAAG---------HPAPDDH-----------------ALGKIIYESD
--GT--------------LPLNE----N--------------------------------------LIERAQG--T-CV---------V----I------
--------------VGKKFRTVIR----------------------KTDV--------------------------------------------------
-------------------------------------------------------EAAFKK-INDE-CKDSVLGAEGT----VFRVR------ARGS---
---------------VPFV-------T-EDDAPF------GKPVC--MAPRKGT--ESF----------KKPEDCLA-----------------------
--------AFE-K--------------------LP-----------------------TNADGRFLKD---GKI--------AINVV----KHAVNTCF-
-----V-------------------------------------GVFTSDG-------------------SPI----------------------------
---------------------------------------VATKE-GVRDAFKNM----------------------------VDACTS----R-------
-----------YAVIP--------LQ--QG-AS--------------GK-----NGRFIMIAIPNKK---------------------------------
------------------------------------------------------------------------------------
>PC_02SA00
----------------------------------------------------------------------------------------------------
----------------------------------------------------------------------------------------------------
-------------------------------------------------------------------------------------------MKKIIFDTS
--GK-----------APHLPTDE----G--------------------------------------VVKTISG--G-CSL--------------------
----------------------------------------------------------------------------------------------------
------------------IVKN-PNHAI--VTEPD-------------------IKVALEA-LFKK-CPNISG---------------------------
---DQGAR----------------GGW-FKIEAF------NPDAE--LDKPYCY--Q-AK----GMPDIKANDDCIK-----------------------
--------AYE-G--------------------LS-----------------------TDSQGRIS-PT--TNG--------A--H------VVFQSCY-
-----L-------------------------------------ASPQQMN-------------------QCFKC--------------------------
------------------------QCFK-----HI-----------------------------------------------------------------
----------------------------------------------------------------------------------------------------
------------------------------------------------------------------------------------
>PC_05P12M
----------------------------------------------------------------------------------------------------
----------------------------------------------------------------------------------------------------
----------------------------------------------------------------------MKSET-------------TRAMKKIIFDTS
--GK-----------APHLPTDE----G--------------------------------------VVKTISG--G-CSL--------------------
----------------------------------------------------------------------------------------------------
------------------IVKN-PNHAI--VTEPD-------------------IKVALEA-LFKK-CPNIGG---------------------------
---YVMIPNI---PQASVEIRERAAAG-SRFEAF------NPDAE--LDKTYCY--Q-AK----GAPDIKANDDCIK-----------------------
--------AYE-G--------------------LS-----------------------TDSQGRIS-PT--TNG--------A--H------VVFQSCY-
-----V-------------------------------------SQTGQAN-------------------IRTPL--------------------------
------------------------LLAN-----D------------------------------------------------------------------
----------------------------------------------------------------------------------------------------
------------------------------------------------------------------------------------
>PC_06RFB6
----------------------------------------------------------------------------------------------------
---------------------------------------------------------------------------------------MRDVIDG------
------------RQT---------------------------------------------------KIIATGG-----------------AINKITFQE-
----------------GKLPMIE----N--------------------------------------EVVAISD--T-CSL--------------------
----------------------------------------------------------------------------------------------------
------------------IVRN-LHQQV--VTKDL-------------------IKSGVAE-LFKQ-CPGKCG---------------------------
---SVKVPSN---PKVSVLVKMRAPAG-TQWEAW------NADAE--LNKPYCY--Q-PN----GEPEVKSKYDCIK-----------------------
--------AYN-Q--------------------IP-----------------------IDSQGHLT-HK--SKG--------L--LTQ--MGVTFGSCT-
-----V-------------------------------------SPQSHIN-------------------SN-----------------------------
--------------------------------------CSV-----------------------------------------------------------
----------------------------------------------------------------------------------------------------
------------------------------------------------------------------------------------
>PC_02X5UR
----------------------------------------------------------------------------------------------------
--------------MMLS---YRFV----LI-----AIISLLLTS-----------------------------------------TVNARCYR------
------------RPA---------------------------------------------------NQNHCNG-----------------AINKITFQE-
----------------GKLPMIE----N--------------------------------------EVVAILD--T-CSL--------------------
----------------------------------------------------------------------------------------------------
------------------IVRN-LHQQV--VTKDL-------------------IKSGVAE-LFKQ-CPGKCG---------------------------
---SVKVPSN---PKVSVLVKMRAPAG-TQWEAW------NADAE--LNKPYCY--Q-PN----GEPEVKSKYDCIK-----------------------
--------AYN-Q--------------------IP-----------------------IDSQGHLT-HK--SKG--------L--LTQ--MGVTFGSCT-
-----L-------------------------------------ALTSTDG-------------------SI-----------------------------
--------------------------------------FQLNKK-DTAPIITKM----------------------------IQQCDK----K-------
-----------VRN--------------------------------------------------------------------------------------
------------------------------------------------------------------------------------
>PC_058TTQ
----------------------------------------------------------------------------------------------------
----------------------------------------------------------------------------------------------------
----------------------------------------------------------------------------------------------------
--------------------MIE----N--------------------------------------EVVAISD--T-CSL--------------------
----------------------------------------------------------------------------------------------------
------------------IVRN-LHQQV--VTKDL-------------------IKSGVAE-LFKQ-CPGKCG---------------------------
---SVKVPSN---PKVSVLVKMRAPAG-TQWEAW------NADAE--LNKPYCY--Q-PN----GEPEVKSNNDCIK-----------------------
--------SYN-Q--------------------IP-----------------------IDSQGHLT-HK--SKG--------L--LTQ--MGVTFGSCT-
-----L-------------------------------------ALTSTDG-------------------SI-----------------------------
--------------------------------------FQL-----------------------------------------------------------
----------------------------------------------------------------------------------------------------
------------------------------------------------------------------------------------
>PC_04YO8J
----------------------------------------------------------------------------------------------------
----------------------------------------------------------------------------------------------------
----------------------------------------------------------------------------------------------------
--------------------MIE----N--------------------------------------EVVAILD--T-CSL--------------------
----------------------------------------------------------------------------------------------------
------------------IVRN-LHQQV--VTKDL-------------------IKSGVAE-LFKQ-CPGKCG---------------------------
---SVKVPSN---PKVSVLVKMRAPAG-TQWEAW------NADAE--LNKPYCY--Q-PN----GEPEVKSKYDCIK-----------------------
--------AYN-Q--------------------IP-----------------------IDSQGHLT-HK--SKG--------L--LTQ--MGVTFGSCT-
-----V-------------------------------------SPQSHIN-------------------SN-----------------------------
--------------------------------------CSV-----------------------------------------------------------
----------------------------------------------------------------------------------------------------
------------------------------------------------------------------------------------
>PC_02TD7Y
----------------------------------------------------------------------------------------------------
------------------------------------MYSRTQGAQAPN--------------------------------------K-DDPTTC------
------------FSD----------MKVTKADCTK-------------------------------------------------------ALGGIVYTGQ
VQGD------------KLLMSGE----T--------------------------------------IVQSIAG--N-CNVQIYKKI--------------
----------------------------------------------------------------------------------------------------
-------------------------S---------------------LMLSKAQIESSVEK-IMTS-CSPQAGSTKLTGYG-------------------
-------------DDVLVKLVNRAPKG-SWQEPY------DPDFP--LEKPACL--AVA-----GTNP-IDQADCAH-----------------------
--------AAR-L--------------------LP-----------------------TVTVGDYGAIGNS--------------SSRSEAVAQFKTCQ-
-----V-------------------------------------KVSTSDG-------------------SQIL---------------------------
----------------------------------------ARIA-DIMVPLIVL----------------------------HQQCHQ----N-------
-----------WGVLA--------IK-----------------------GALG-------P---------------------------------------
-NGR--TYVQVTSIAPVELSRYFPDFDIS----FVSQNNLYIFQSSTMNTNNSHLYKLVGAKGGTNRQCAAVFKPYSEHLKGYY
>PC_053H2U
----------------------------------------------------------------------------------------------------
---------------MIH---LRFS----LITIISLLAARTQGAQAPN--------------------------------------K-DDPTTC------
------------FSD----------MKVTKADCTK-------------------------------------------------------ALGGIVYTGQ
VQGD------------KLLMSGE----T--------------------------------------IVQSIAG--N-CNVQIYKKI--------------
----------------------------------------------------------------------------------------------------
-------------------------S---------------------LMLSKAQIESSVEK-IMTS-CSPQAGSTKLTGYG-------------------
-------------DDVLVKLVNRAPKG-SWQEPY------DPDFP--LEKPACL--AVA-----GTNP-IDQADCAH-----------------------
--------AAR-L--------------------LP-----------------------TVTVGDYGAIGNS--------------SSRSEAVAQFKTCQ-
-----V-------------------------------------KVSTSDG-------------------SQIL---------------------------
----------------------------------------ARIA-DIMVPLIVL----------------------------HQQCHQ----N-------
-----------WGVLA--------IK-----------------------GALG-------P---------------------------------------
-NGR--TYVQVTSIAPVELSRYFPDFDIS----FVSQNNLYIFQSSTMNTNNSHLYKLVGAKGGTNRQCAAVFKPYSEHLKGYY
>PC_003GJG
----------------------------------------------------------------------------------------------------
---------------MIH---LRFS----LITIISLLAARTQGAQAPN--------------------------------------K-DDPTTC------
------------FSD----------MKVTKADCTK-------------------------------------------------------ALGGIVYTGQ
VQGD------------KLLMSGE----T--------------------------------------IVQSIAG--N-CNVQIYKKI--------------
----------------------------------------------------------------------------------------------------
-------------------------S---------------------LMLSKAQIESSVEK-IMTH-VRHS---TKLTGYG-------------------
-------------DDVLVKLVNRAPKG-SWQEPY------DPDFP--LEKPACL--AVA-----GTNP-IDQADCAH-----------------------
--------AAR-L--------------------LP-----------------------TVTVGDYGAIGNS--------------SSRSEAVAQFKTCQ-
-----V-------------------------------------KVSTSDG-------------------SQIL---------------------------
----------------------------------------ARIA-DIMVPLIVL----------------------------HQQCHQ----N-------
-----------KKRDI--------EY-----------------------QNLLTVGCSCHQRGTRSQRENLRSSHIHVIPRLYINHS------TADSCDH
AHRI--NAINDLPSAPVELSRYFPDFDIS----FVSQNNLYIFQSSTMNTNNSHLYKLVGAKGGTNRQCAAVFKPYSEHLKGYY
>PC_02WXP7
----------------------------------------------------------------------------------------------------
---------------MRT---HHVF----FIAVLG-LI-----PGPSS---------------------------------Q-QISVITPKCDK------
------------NAN----------VKFNPEN--------------------------------------CKT-----------------ALKRVLYEPG
--NI--------------LDRVE----T--------------------------------------HVERASG--S-CVIVF------------------
----------------------------------------------------------------------------------------------------
------------------SSKG-KVPSP--ISKDS-------------------FELSINK-ILTQ-CKDTAG---------------------------
---SIPHPTI---SGVTFQVRPRGKD-----PVY------EEDFP--AENQHVM--RSQTQG---NRSAGLKVDCNV-----------------------
--------AYG-A--------------------IF-----------------------SYNDRSFSLDG---Y----------NPTNV--ARKELEYAR-
-----Y-------------------------------------KYSRRMD-------------------QSLR---------------------------
----------------------------------------R-------QFFKRS----------------------------L-----------------
----------------------------------------------------------------------------------------------------
------------------------------------------------------------------------------------
>PC_030BQ4
----------------------------------------------------------------------------------------------------
-----LKPKTKNKDQMVS---HHLS----WMIVA-CLM----QACHSF---------------------------------DTS----DPNVKC------
------------FS-----------QKAGRAD--------------------------------------CNL-----------------AFPKILYEEA
--SV--------------LDIRE----K--------------------------------------TVDRISG--N-CVDV-------------------
----------------------------------------------------------------------------------------------------
------------------------------------------------------VEAGFKK-LLSL-CGDSSGT-YT-----------------------
------TPNA---EAIKFIVRGRLPP-----PTI------EDDAP--FLKPQCI--SKSKKA-------VNLDDCAA-----------------------
--------AYS-Q--------------------LP-----------------------VDATGNFLDDS----------IPRGIPTSI--NSRTLKTCT-
----------------------------------------------------------------------------------------------------
----------------------------------------------------------------------------------------------------
----------------------------------------------------------------------------------------------------
------------------------------------------------------------------------------------
>PC_026Y4O
----------------------------------------------------------------------------------------------------
-----LKPKTKNKDQMVS---HHLS----WMIVA-CLM----QACHSL---------------------------------DTS----DPSVKC------
------------FS-----------QKAGRAD--------------------------------------CNL-----------------TFPKILYEEA
--SV--------------LDIRE----K--------------------------------------TVDRISG--N-CVVSPS-P---------------
----------------------------------------------------------------------------------------------------
-------------------------------TKDV-------------------VEAGFKK-LLSL-CGDSVIWHLH-----------------------
------YSNA---EAIKFIVRGRLPP-----PTI------EDDAP--FLKPQCI--SKSKKA-------VNLDDCAA-----------------------
--------AYS-Q--------------------LP-----------------------VDATGNFLDDL----------FPRKVPTAI--NSRTLKTCT-
-----V---------------------------------------RFYS---------------------------------------------------
----------------------------------------------------------------------------------------------------
----------------------------------------------------------------------------------------------------
------------------------------------------------------------------------------------
>PC_01GKL7
----------------------------------------------------------------------------------------------------
---------------MLV---HQII----CLTVT-SLL----HACSAY---------------------------------DTS----DPNIKC------
------------VPR----------VQTGRAN--------------------------------------CKT-----------------AYGKIQYEPD
--ST--------------LDVSE----M--------------------------------------GVEKIQN--N-CVVRVDKPWNLR---I-------
----------------------------------------------------------------------------------------------------
-------------------------------TKQA-------------------IEAGFDK-MLSH-CKEHVGAPPFVTSS---------------FTYQ
GLENSRMNNF---QGVKLSTRPRNPY-----PII------EDDTP--SDKLICY--EQ-KDH-------TLPEDCAR-----------------------
--------AFS-G--------------------LR-----------------------TRHDGIFVGDG---E----------RMMTA--TYNSWGTCN-
----------------------------------------------------------------------------------------------------
----------------------------------------------------------------------------------------------------
-----------WGSIA--------MS--GG-VK--------------GR-----NGRAIFTLSAKLK---------------------------------
------------------------------------------------------------------------------------
>PC_02IMHP
-----------------------------------------------------MAKP-------------------------------------LPV-TL
PHDSTFKIVSEKSTNMLV---YQII----FLTVT-SLL----HACSAY---------------------------------DTS----DPNIKC------
------------VPK----------IQTGRAN--------------------------------------CKT-----------------AYGKILYEPD
--ST--------------LDVSE----M--------------------------------------GVEKIQN--N-CVVRVDKPFDLK---I-------
----------------------------------------------------------------------------------------------------
-------------------------------SKQA-------------------IEAGFDK-MLSH-CKEHPGTYV------------------------
------LPDF---KGVTLSTRPRNPY-----PII------EDDTP--SDKLICY--EQ-KDH-------TLPEDCAR-----------------------
--------AFS-G--------------------LR-----------------------TRHDGLFVIDG---E----------RTMTA--TYNSWGTCN-
-----V-------------------------------------AIVSSDT-------------------SALT---------------------------
----------------------------------------VNKE-DATAKIYQI----------------------------ISTCNG----K-------
-----------WGSIA--------MK--GG-VK--------------GR-----NGRAIFTLSAKLK---------------------------------
------------------------------------------------------------------------------------
>PC_060OT3
-----------------------------------------------------MAKP----------------LPVCTLISVCSSSDT-H--LIPQV-TL
PHDSTFKIVSEKSTNMLV---YQII----FLTVT-SLL----HACSAY---------------------------------DTS----DPNIKC------
------------VPK----------IQTGRAN--------------------------------------CKT-----------------AYGKILYEPD
--ST--------------LDVFE----M--------------------------------------RVERIQN--N-CVVRVDKPFDLK---IR------
--------------VFTYKL--------------------------------------------------------------------------------
----------P------------IFPVP--RSKQA-------------------IEAGFDK-MLSH-CKEHPGTYV------------------------
------LPDF---KGVTLSTRPRNPY-----PII------EDDTP--SDKLICY--EQ-KDH-------TLPEDCAR-----------------------
--------AFS-G--------------------LR-----------------------TRHDGLFVIDG---E----------RTMTA--TYNSWGTCN-
-----V-------------------------------------AIVSSDT-------------------SALT---------------------------
----------------------------------------VNKE-DATAKIYQI----------------------------ISTCNG----K-------
-----------WGSIA--------MK--GG-VK--------------GR-----NGRAIFTLSAKLK---------------------------------
------------------------------------------------------------------------------------
>PC_0890DQ
-----------------------------------------------------MAKP----------------LPVCTLISVCSSSDT-H--LIPQV-TL
PHDSTFKIVSEKSTNMLV---YQII----FLTVT-SLL----HACSAY---------------------------------DTS----DPNIKC------
------------VPK----------IQTGRAN--------------------------------------CKT-----------------AYGKILYEPD
--ST--------------LDVFE----M--------------------------------------RVERIQN--N-CVVRVDKPFDLK-----------
----------------------------------------------------------------------------------------------------
------------------------------ISKQA-------------------IEAGFDK-MLSH-CKEHPGTYV------------------------
------LPDF---KGVTLSTRPRNPY-----PII------EDDTP--SDKLICY--EQ-KDH-------TLPEDCAR-----------------------
--------AFS-G--------------------LR-----------------------TRHDGLFVIDG---E----------RTMTA--TYNSWGTCN-
-----V-------------------------------------AIVSSDT-------------------SALT---------------------------
----------------------------------------VNKE-DATAKIYQI----------------------------ISTCNG----K-------
-----------WGSIA--------MK--GG-VK--------------GR-----NGRAIFTLSAKLK---------------------------------
------------------------------------------------------------------------------------
>PC_00I3ZU
----------------------------------------------------------------------------------------------------
-------MDFVQTTGMLI---HQII----PFTAAYLIR----HACNAY---------------------------------RTS----DPNIQC------
------------VPR----------IQTGRANCKRCTYR---SHSS-------------------RHCRTAPN-----------------AYLKIRYEPD
--ST--------------LDVYA----A--------------------------------------HVEKIFG--N-CV---------------------
---------------------------------------IVVDKPY------------------------------------------------------
-------------------------DVK--ITQKT-------------------IESAFAK-MLSH-CKEHPGTYI------------------------
------LPGY---QGVTLSTRQRATL-----PIV------EDDAP--LNTPLCL--GL-KNR-------PTLDDCGK-----------------------
--------AFT-G--------------------LR-----------------------TDGEQNFVDYR---G----------DRANY--VANAVKSCK-
-----V-------------------------------------VIMSTDG-------------------SVLT---------------------------
----------------------------------------IKKQ-DAAGIAYRT----------------------------VAKCNL----K-------
-----------WGAIT--------LR--SG-VD--------------GT-----NGRLLMIFLPTGQ---------------------------------
------------------------------------------------------------------------------------
>PC_04BFXI
------------------------------------MPGSIGNMAIPVPALKPC-------YMNYFLNTWILPTKIGNILTAHLVITY--------F-TL
PN-----PQLIQTTGMLI---HQII----FLTAT-YLL----HACNAY---------------------------------DTS----DPNIQC------
------------VPR----------IQTGRAN--------------------------------------CKS-----------------AYLKIRYESD
--ST--------------LDVFE----T--------------------------------------NVEKISG--N-CVIMVEKPYDVK-----------
----------------------------------------------------------------------------------------------------
------------------------------ITQQT-------------------IEGAFAK-MLSH-CKEHPGTYV------------------------
------LPGY---EGVKLSTRLREPL-----PRI------EDDTP--LDTPICH--DS-KDR-------SNPEHCAK-----------------------
--------AFS-A--------------------LH-----------------------ADGQKQFVEPS---G----------APTIL--LV--------
------------------------------------------------------------------------A---------------------------
----------------------------------------RTKE-DARAIFYRI----------------------------VSTCNG----K-------
-----------WGAIS--------LE--TG-VD--------------GR-----NGRLVVLLRPTGK---------------------------------
------------------------------------------------------------------------------------
>PC_05NHLB
----------------------------------------------------------------------------------------------------
---------------MLI---HQII----PFTAAYLIR----HACNAY---------------------------------RTS----DPNIQC------
------------VPR----------IQTGRAN--------------------------------------CKS-----------------AYLKIRYEPD
--ST--------------LDVYA----A--------------------------------------HVEKIFG--N-SFRYGFRVTSRD---SL------
--------------KLQGPFTKVR-----------RDNNIVVDKPYDVKM------------------------------LVQ-----------------
---SSDASRME-----YLLSRC-NFPVI--RTQKT-------------------IESAFAK-MLSH-CKEHPGTYI------------------------
------LPGY---QGVTLSTRQRATL-----PIV------EDDAP--LNTPLCL--GL-KNR-------PTLDDCGK-----------------------
--------AFT-G--------------------LR-----------------------TDGEQNFVDYR---G----------DRANY--VANAVKSCK-
-----V-------------------------------------VIMSTDG-------------------SVLT---------------------------
----------------------------------------IKKQ-DAAGIAYRT----------------------------VAKCNL----K-------
-----------F----------------------------------------------------------------------------------------
------------------------------------------------------------------------------------
>PC_089E3G
----------------------------------------------------------------------------------------------------
---------------MLI---HQIV----FLTAT-YLL----HACNAY---------------------------------DTS----DPNIKC------
------------VPK----------IQTGRANCKRYTLI---DFIAAVTSALQLNNSDLLTCILDIPIPCEIS-----------------AYLKIRYEPD
--ST--------------LDKFP----G--------------------------------------HTEKISG--N-CVIMV------------------
----------------------------------------------------------------------------------------------------
--------------------DR-PYQLS--LPKQV-------------------IEDGFAK-MLSH-CKEHPGTYM------------------------
------LPGY---KDVKLSTRQRAPL-----PTI------EDDSP--LDTPLCL--GL-KDR-------PNPEDCAK-----------------------
--------AFT-G--------------------LR-----------------------TDGQHNFLDHN---G----------DFANN--VYNVVKSCH-
-----V-------------------------------------IINSSDG-------------------SVVT---------------------------
----------------------------------------IKKP-DAAILAYRT----------------------------VAKCNY----K-------
-----------WGAIT--------LR--SG-VD--------------GT-----DGRLIMTFLPTGIK--------------------------------
------------------------------------------------------------------------------------
>PC_05N2CC
-------------------------------------------MAIPVPALAALRGPA--TRITTT----------------------------------
--------------GMLI---HQIV----FLTAT-YLL----HACNAY---------------------------------DTS----DPNIKC------
------------VPK----------IQTGRANCKRYTLI---DFIAAVTSALQLNNSDLLTCILDIPIPCEIS-----------------AYLKIRYEPD
--ST--------------LDKFP----G--------------------------------------HTEKISG--N-CVIMV------------------
----------------------------------------------------------------------------------------------------
--------------------DR-PYQLS--LPKQV-------------------IEDGFAK-MLSH-CKEHTSK--------------------------
-----------------LSTRQRAPL-----PTI------EDDSP--LNTPLCL--DM-KDR-------PNPEDCAK-----------------------
--------AFT-G--------------------LR-----------------------TDGQHNFLDHN---G----------DFANN--VYNVVKSCH-
-----V-------------------------------------IINSSDG-------------------SVVT---------------------------
----------------------------------------IKKP-DAAILAYRT----------------------------VAKCNY----K-------
-----------WGAIT--------LR--SG-VD--------------GT-----DGRLIMTFLPTGIK--------------------------------
------------------------------------------------------------------------------------
>PC_0891YP
-------------------------------------------------------------MVQTT----------------------------------
--------------GMLI---HQIV----FLTAT-YLL----HACNAY---------------------------------DTS----DPNIKC------
------------VPK----------IQTGRANCKRYTLI---DFIAAVTSALQLNNSDLLTCILDIPIPCEIS-----------------AYLKIRYEPD
--ST--------------LDKFP----G--------------------------------------HTEKISG--N-CVIMV------------------
----------------------------------------------------------------------------------------------------
--------------------DR-PYQLS--LPKQV-------------------IEDGFAK-MLSH-CKEHPGTYM------------------------
------LPGY---KDVKLSTRQRAPL-----PTI------EDDSP--LNTPLCL--DM-KDR-------PNPEDCAK-----------------------
--------AFT-G--------------------LR-----------------------TDGQHNFLDHN---G----------DFANN--VYNVVKSCH-
-----V-------------------------------------IINSSDG-------------------SVVT---------------------------
----------------------------------------IKKP-DAAILAYRT----------------------------VAKCNY----K-------
-----------WGAIT--------LR--SG-VD--------------GT-----DGRLIMTFLPTGIK--------------------------------
------------------------------------------------------------------------------------
>PC_028PJS
----------------------------------------------------------------------------------------------------
---------------MEV---YLFV----FIVVT-VLL----QACTSY---------------------------------DTS----DPNVKC------
------------FP-----------TKAGRAD--------------------------------------CNN-----------------ALKKIMYEAD
--SS--------------LDIRE----Y--------------------------------------HVERISG--N-CVVMVDNPNVLA---L-------
----------------------------------------------------------------------------------------------------
-------------------------------NKQI-------------------VTDGFKK-LLGH-CKNNSGYYNL-----------------------
------TN-P---ATVTLSIRSRQPL-----PII------EDDSK--FNEVFCY--GKKL---------ASPSDCQK-----------------------
--------AYG-L--------------------LP-----------------------TNQAGNFVYSE---DIR--------FVTSS--VTRAYGSCS-
-----V-------------------------------------LPMSSDG-------------------SFMY---------------------------
---------------------------------------LLK-Q-DVKPFFDKI----------------------------ISKCNG----R-------
-----------WGAMS--------IQ--NG-VY--------------GR-----NGKFMIVVFPVNTK--------------------------------
------------------------------------------------------------------------------------
>PC_03K3F7
----------------------------------------------------------------------------------------------------
---------------MQV---HQAV----FLIAS-CLL----HACSSY---------------------------------DTS----DPNIKC------
------------VPR----------VKTGRAN--------------------------------------CKS-----------------AYAKIIYESD
--ST--------------LDQNE----R--------------------------------------HVQRISG--N-CAVMVDKPFNVK---I-------
----------------------------------------------------------------------------------------------------
-------------------------------TRQT-------------------IEDGFAK-MLGH-CKEHPGTYT------------------------
------LPDF---QGVTLSTRERLPY-----PRI------EADTP--NDQLTCY--GT-KDH-------TTPDDCAA-----------------------
--------AYN-A--------------------LP-----------------------TNSDGLFTTQG---S-----------TCTS--VNHSFKSCN-
-----V-------------------------------------LITSSDA-------------------SAMT---------------------------
----------------------------------------ITKT-DATLIIYKI----------------------------ISTCNG----K-------
-----------WGGMA--------VQ--NG-VL--------------GR-----NGRIVVILSPTGQYT-------------------------------
------------------------------------------------------------------------------------
>PC_020T1R
-------------------------------------------MLAARPHPNKIRQP----------------QQVDSIYQQLDRS------DFTID-SF
NHSSYSSLKPFRKTDMQV---HQAV----FLIAT-CLL----HACSSY---------------------------------DTS----DPNIKC------
------------VPR----------VKTGRAN--------------------------------------CKS-----------------AYAKIIYESD
--ST--------------LDQYE----R--------------------------------------HVERISG--N-CAVMVDKPPNVK---I-------
----------------------------------------------------------------------------------------------------
-------------------------------TRQT-------------------IEDGFAK-MLGH-CKEHPGTYT------------------------
------LPDF---QDVTLSTRERLPY-----PRI------ESDTP--NDQLTCY--GT-KDH-------TTPDDCAA-----------------------
--------AYN-A--------------------LP-----------------------TNSDGLFTTQG---S-----------TCTS--VNHSFKSCN-
-----V-------------------------------------LITSSDA-------------------SAMT---------------------------
----------------------------------------ITKT-DTTPIIYKI----------------------------ISTCNG----K-------
-----------WGGMA--------VQ--NG-VL--------------GR-----NGRIVVILSPTGKYT-------------------------------
------------------------------------------------------------------------------------
>PC_04C2U9
-------------------------------------------MLAALPHPNKIRQP----------------QQVDSIYPQLDRS------DFTID-SF
-HSSYSSLKPFRKTDMQV---HQAV----FLIAS-CLL----HACRSY---------------------------------DTS----DPNIKC------
------------VPK----------IQTGRAN--------------------------------------CKS-----------------AYAKIIYESD
--ST--------------LDQNE----R--------------------------------------HVQRISG--N-CAVMVDKPLNVK---I-------
----------------------------------------------------------------------------------------------------
-------------------------------TRQT-------------------IEDGFAK-MLGH-CKEHPGTYT------------------------
------LPDF---QGVTLSTRERLPY-----PRI------EADTP--NNQLTCY--GT-KDH-------TTPDDCAA-----------------------
--------AYN-A--------------------LP-----------------------TNSDGLFTNQG---S-----------TCTS--VNHSFKSCN-
-----V-------------------------------------LITSSDA-------------------SAMT---------------------------
----------------------------------------ITKT-DATPIIYKI----------------------------ISTCNG----K-------
-----------WGGMA--------VQ--NG-VL--------------GR-----NGRIVVILSPTGQYT-------------------------------
------------------------------------------------------------------------------------
>PC_05CTEL
----------------------------------------------------------------------------------------------------
---------------MQV---HQAV----FLIAT-CLL----HACSSY---------------------------------DTS----DPNIKC------
------------VPR----------VKTGRAN--------------------------------------CKS-----------------AYAKIIYESD
--ST--------------LDQYE----R--------------------------------------HVERISG--N-CAVMVDKPPNVK---I-------
----------------------------------------------------------------------------------------------------
-------------------------------TRQT-------------------IEDGFAK-MLGH-CKEHPGTYT------------------------
------LPDF---QDVTLSTRERLPY-----PRI------ESDTP--NDQLTCY--GT-KDH-------TTPDDCAA-----------------------
--------AYN-A--------------------LP-----------------------TNSDGLFTTQG---S-----------TCTS--VNHSFKSCN-
-----V-------------------------------------LITSSDA-------------------SAMT---------------------------
----------------------------------------ITKT-DTTPIIYKI----------------------------ISTCNG----K-------
-----------WGGMA--------VQ--NG-VL--------------GR-----NGRIVVILSPTGKYT-------------------------------
------------------------------------------------------------------------------------
>PC_01FAY3
----------------------------------------------------------------------------------------------------
---------------MLI---HQII----FLTAT-YLL----HACNAY---------------------------------DTS----DPNIQC------
------------VPR----------IQTGRAN--------------------------------------CKS-----------------AYLKIRYESD
--ST--------------LDVFE----T--------------------------------------NVEKISG--N-CVIMVEKPYDVK-----------
----------------------------------------------------------------------------------------------------
------------------------------ITQQT-------------------IEGAFAK-MLSH-CKEHPGTYV------------------------
------LPGY---EGVKLSTRLREPL-----PRI------EDDTP--LDTPICH--DS-KDR-------SNPEHCAK-----------------------
--------AFS-A--------------------LH-----------------------ADGQKQFVEPS---G----------APTNI--AGSTVKSCD-
-----V-------------------------------------VIFSTDG-------------------SALD---------------------------
----------------------------------------ITKE-DARAIFYRI----------------------------VSTCNG----K-------
-----------WGAIS--------LE--TG-VD--------------GR-----NGRLVVLLRPTGK---------------------------------
------------------------------------------------------------------------------------
>PC_05H9NV
----------------------------------------------------------------------------------------------------
--------------MLYI---LFFV----IILI--GLL----PACSPY---------------------------------DTS----DPNVKC------
------------SL-----------PRAGRAD--------------------------------------CNK-----------------AYRQIIYEAD
--LT--------------LDTSE----Y--------------------------------------IVERIFG--N-CAIMVDNPNTHK---L-------
----------------------------------------------------------------------------------------------------
-------------------------------TKQT-------------------IEDGFNK-LLGH-CKNNSGYFNL-----------------------
------TAPN---DKVALIIRSRQPL-----PTV------EMDAP--FKVPICY--RTST-V-------LRPDDCNT-----------------------
--------AYD-R--------------------LP-----------------------TNNKGVFVDSQ---Q----------SPVDV--QASTFQSCS-
-----V-------------------------------------AVYSSDG-------------------SVMT---------------------------
---------------------------------------MTK-Q-TVTPLFKQL----------------------------LPKCSN----T-------
-----------AAGMI--------LP--GG-VQ--------------GR-----NGRFQIIIRRPL----------------------------------
------------------------------------------------------------------------------------
>PC_01WAMJ
----------------------------------------------------------------------------------------------------
---------------MQV---HQAV----FLIAS-CLL----HACSSY---------------------------------DTS----DPNINPNHTPFS
KLSPRGVPSSQFYLE----------SAHTPKS--------------------------------------FTK-----------------AIQLLIKMRG
--TF--------------KGFPGTALSW--------------------------------------LISPSML--K-CELKKFSGGP-------------
----------------------------------------------------------------------------------------------------
---------------------L-QISDG--STRQT-------------------IEDGFAK-MLGH-CKEHPGTYT------------------------
------LPDF---QGVTLSTRERLPY-----PRI------EADTP--NDQLTCY--GT-KDH-------TTPDDCAA-----------------------
--------AYN-A--------------------LP-----------------------TNSDGLFTTQG---S-----------TCTS--VNHSFKSCN-
-----S-------------------------------------SKSAHNI-------------------IRCI---------------------------
----------------------------------------SH---DYMQLL-------------------------------------------------
----------------------------------------------------------------------------------------------------
------------------------------------------------------------------------------------
>PC_0890DT
----------------------------------------------------------------------------------------------------
---------------MLI---HQIV----FLTAT-YLL----HACNAY---------------------------------DTS----DPNIKC------
------------VPK----------IQTGRANCK--------------------------------------S-----------------AYLKIRYEPD
--ST--------------LDKFP----G--------------------------------------HTEKISG--N-CVIMV------------------
----------------------------------------------------------------------------------------------------
--------------------DR-PYQLS--LPKQV-------------------IEDGFAK-MLSH-CKEHPGTYM------------------------
------LPGY---KDVKLSTRQ--------------------------------------HR-------PNPEDCAK-----------------------
--------AFT-G--------------------LR-----------------------TDGQHNFLDHN---G----------DFANN--VYNVVKSCH-
-----V-------------------------------------IINSSDG-------------------SVVT---------------------------
----------------------------------------IKKP-DAAILAYRT----------------------------VAKCNY----K-------
-----------WGAIT--------LR--SG-VD--------------GT-----DGRLIMTFLPTGIK--------------------------------
------------------------------------------------------------------------------------
>PC_04ODLC
----------------------------------------------------------------------------------------------------
---------------MFI---HQFF----FLTAT-CLL----HACSSY---------------------------------DTS----DPNIKC------
------------FPG----------NQPGRAN--------------------------------------CKS-----------------AYGKIIYESD
--ST--------------LDVNE----G--------------------------------------HVEKISG--N-CAP-----YDLK---L-------
----------------------------------------------------------------------------------------------------
-------------------------------TRQT-------------------IEDGFAK-MLSH-CADYSGSYT------------------------
------LPDF---KDVKLSTRGRVPY-----PGI------EQDTP--SDKLICH--PVTKNR-------SAPEDCID-----------------------
--------AYD-A--------------------IP-----------------------TNADGEFLFEG---S-----------TCTS--VYNTVKSCT-
-----V-------------------------------------AIMSSDE-------------------SDQK---------------------------
----------------------------------------GHEQ-NNL----------------------------------------------------
-------------------------P--NG-VN--------------M----------------------------------------------------
------------------------------------------------------------------------------------
>PC_01JDJL
----------------------------------------------------------------------------------------------------
---------------MFI---HQFF----FLTVT-CLL----HACRSY---------------------------------DTS----DPNIKC------
------------FPG----------DQPGRAN--------------------------------------CKR-----------------AYGKIIYESD
--ST--------------LDVNE----A--------------------------------------QVENISG--N-CVVVIEKPYDLK---L-------
----------------------------------------------------------------------------------------------------
-------------------------------TRQN-------------------IEDGFAK-MLSH-CADYSGSHT------------------------
------LPDF---KDVKLSTRTRRPY-----PGI------EQDTP--SDKLICH--PITQNR-------SAPEDCID-----------------------
--------AYD-A--------------------IP-----------------------TNSDGEFLFED---S-----------TCTS--VYNTVKSCS-
-----V-------------------------------------TIMSSDI-------------------SVML---------------------------
----------------------------------------VTKK-EMNKIIYRM----------------------------VSTCEG----K-------
-----------WSGIA--------LK--GG-VE--------------GR-----NGRIVVTVAPTDK---------------------------------
------------------------------------------------------------------------------------
>PC_041WZE
----------------------------------------------------------------------------------------------------
---------------MFI---HQFF----FLTAT-CLL----HACSSY---------------------------------DTS----DPNIKC------
------------FPG----------NQPGRAN--------------------------------------CKS-----------------AYGKIIYESD
--ST--------------LDVNE----G--------------------------------------HVEKISG--N-CAVMVDKPYDLK---L-------
----------------------------------------------------------------------------------------------------
-------------------------------TRQT-------------------IEDGFAK-MLSH-CADYSGSYT------------------------
------LPDF---KDVKLSTRGRVPY-----PGI------EQDTP--SDKLICH--PVTKNR-------SAPEDCID-----------------------
--------AYD-A--------------------IP-----------------------TNADGEFLFEG---S-----------TCTS--VYNTVKSCT-
-----V-------------------------------------AIMSSDE-------------------SDQK---------------------------
----------------------------------------GHEQ-NNL----------------------------------------------------
-------------------------P--NG-VN--------------M----------------------------------------------------
------------------------------------------------------------------------------------
>PC_002V4B
----------------------------------------------------------------------------------------------------
---------------MFI---HQFF----FLTAT-CLL----HACSSY---------------------------------DTS----DPNIKC------
------------FPG----------NQPGRAN--------------------------------------CKS-----------------AYGKIIYESD
--ST--------------LDVNE----G--------------------------------------HVEKISG--N-CAVMVDKPYDLK---LQ------
--------------VTSQKV--------------------------------------------------------------------------------
----------E-----CLLPGY-ISRVI--RTRQT-------------------IEDGFAK-MLSH-CADYSGSYT------------------------
------LPDF---KDVKLSTRGRVPY-----PGI------EQDTP--SDKLICH--PVTKNR-------SAPEDCIE-----------------------
--------YLK-V--------------------AP-----------------------WQ----------------------------------------
----------------------------------------------------------------------------------------------------
----------------------------------------------------------------------------------------------------
----------------------------------------------------------------------------------------------------
------------------------------------------------------------------------------------
>PC_040DNP
----------------------------------------------------------------------------------------------------
---------------MLI---HQII----FLTAT-YLL----HACNAY---------------------------------DTS----DPNIQC------
------------VPR----------IQTGRAN--------------------------------------CKS-----------------AYLKIRYESD
--ST--------------LDVFE----T--------------------------------------NVEKISG--N-CVIMVEKPYDVK---IV------
--------------EY------------------------------------------------------------------------------------
-----------------SLPRC-NFPVI--RTQQT-------------------IEGAFAK-MLSH-CKEHPGTYV------------------------
------LPGY---EGVKLSTRLREPL-----PRI------EDDTP--LDTPICH--DS-KDR-------SNPEHCAK-----------------------
--------AFS-A--------------------LH-----------------------ADGQKQFVEPS---G----------APTNI--AGSTVKSCD-
----------------------------------------------------------------------------------------------------
----------------------------------------------------------------------------------------------------
----------------------------------------------------------------------------------------------------
------------------------------------------------------------------------------------
>PC_03ZCO1
----------------------------------------------------------------------------------------------------
------------MANRTP---FHVS----FVVISLLA-HL------SF------------------------------------SISQKTPLTC------
------------S---------------------------------------KIITL---------DKGECVK-----------------ARDSISYTPR
--GT--------------TKPIE----R--------------------------------------VIPVSYS--K-CF---------I----L------
--------------VNTT----------------------------------------------------------------------------------
---------------------R-STAEV--FSKAD-------------------IDKNINQ-ILDK-CSSHAGNYKP---DTN-----------------
---------------LDVQI--RDIPS-YLTNVY------GAFQH--MNEAVCN--TDS-----DGGKN-DKKDCTD-----------------------
--------AFN-K--------------------IP-----------------------TNNLDQLLDKP--GGK--------TASKI----ISLEKSCK-
-----L-------------------------------------FQ-------------------------------------------------------
----------------------------------------------------------------------------------------------------
----------------------------------------------------------------------------------------------------
------------------------------------------------------------------------------------
>PC_03BOU6
------------------------------------------MAPRPLPIRPWQHSPE------------------------------------------
IQQPFL-----SLNTKDS---TR------ARIFKMLACAS------FF------------------------------------LYQPKNPLVC------
------------S---------------------------------------KIATL---------DKGECVK-----------------ARDSISYTPG
--GT--------------TKPIE----R--------------------------------------VIPVSYS--K-CF---------I----L------
--------------VNAT----------------------------------------------------------------------------------
---------------------R-STAQA--FSKAD-------------------IDKNINQ-ILDQ-CSSSAGTFKP---DTN-----------------
---------------LDVYI--RDIPS-YLTNVY------GPFQH--MNEAVCN--TDP-----DGGRN-DKKDCTD-----------------------
--------AFN-K--------------------IP-----------------------TNNLDQLLDKP--GGK--------IASKI----ISLEKSCK-
----------------------------------------------------------------------------------------------------
----------------------------------------------------------------------------------------------------
----------------------------------------------------------------------------------------------------
------------------------------------------------------------------------------------
>PC_045SAO
----------------------------------------------------------------------------------------------------
-------MQVIAQRELPG---FTLK----TF---------------SN---------------------------------IPCQSTGVFASLT------
------------FAF----------SSLSTPNQY-------------------------------------------------------SAYRKILYDGD
--ST--------------LDQNE----S--------------------------------------SAERTSG--S-CVT-------------N------
--------------IKNPKF--------------------------------------------------------------------------------
--------------------------MN--VPKAI-------------------IENAFDQ-ILAR-CNSRSGSAA------------------------
------LPGF---DGVRLSTRHHR--H-PSASSW------EDDME--LNRVFCS--N-GP----KGIK-IVKQDCVE-----------------------
--------AYR-L--------------------IP-----------------------TNDSGRFVSVD---QH---------VPMNS--ISSSVKKCV-
-----A-------------------------------------SVWTSDG-------------------SKVE---------------------------
----------------------------------------AFKS-DIEILFQKV----------------------------MQECD-------------
-----------TRLSK--------L---------------------------------------------------------------------------
------------------------------------------------------------------------------------
>PC_02WGVL
----------------------------------------------------------------------------------------------------
---------------MAL---HRVV----LVVAISL-----LNLQSSL---------------------------------QQTKPSSLKHITC------
------------GHK----------KNLHAGDCA-------------------------------------------------------AAYRKILYDGD
--ST--------------LDQNE----S--------------------------------------SAERTSG--S-CVT-------------N------
--------------IKNPKF--------------------------------------------------------------------------------
--------------------------MN--VPKAI-------------------IENAFDQ-ILAR-CNSRSGSAA------------------------
------LPGF---DGVRLSTRHHR--H-PSASSW------EDDME--LNRVFCS--N-GP----KGIK-IVKQDCVE-----------------------
--------AYR-L--------------------IP-----------------------TNDSGRFVSVD---QH---------VPMNS--ISSSVKKCV-
-----A-------------------------------------SVWTSDG-------------------SKVE---------------------------
----------------------------------------AFKS-DIEILFQKV----------------------------MQECD-------------
-----------TRGGY--------IM--TN-GA-------------------------------------------------------------------
-------------------------LGKN----GK-VSLLIWG-R--------------V------------------------
>PC_03O0B5
----------------------------------------------------------------------------------------------------
-------MQVIAQRELPG---FTLK----TF---------------SN---------------------------------IPCQSTGVFASLT------
------------FAF----------SSLSTPNQY-------------------------------------------------------SAYRKILYDGD
--ST--------------LDQNE----S--------------------------------------SAERTSG--S-CVT-------------N------
--------------IKNPKF--------------------------------------------------------------------------------
--------------------------MN--VPKAI-------------------IENAFDQ-ILAR-CNSRSGSAA------------------------
------LPGF---DGVRLSTRHHR--H-PSASSW------EDDME--LNRVFCS--N-GP----KGIK-IVKQDCVE-----------------------
--------AYR-L--------------------IP-----------------------TNDSGRFVPVY---GH---------LMDQRLRRLSLILKFY-
-----F-------------------------------------KR-------------------------------------------------------
----------------------------------------------------------------------------------------------------
----------------------------------------------------------------------------------------------------
------------------------------------------------------------------------------------
>PC_04EAXK
----------------------------------------------------------------------------------------------------
----------------------------------------------------------------------------------------------------
----------------------------------------------------------------------------------------------------
----------------------------------------------------------------------------------------------------
----------------------------------------------------------------------------------------------------
-------------------------------TKQQ-------------------IEAGYAS-IFNK-CQTKGGINSLPN---------------------
------L--------VGFRIHDHRTFV------------DDLYFPP--RTLTCG--LNT-----NAPL-TVEKDCQD-----------------------
----------------------------------------------------AFKSFPVDGQGRMLDDD---HQ----------PADF--LIKTSKTCT-
-----V-------------------------------------NF-------------------------------------------------------
-------------------------------YTTDNSPIIVKKS-EIEPVVTKM----------------------------IKSCQGKS----------
------------GVIG--------MT----------------------KGGSGKNGFTLYKVRSSKPCYSPANP------------D-------T-----
---------QNCR-----------------------------------------------------------------------
>PC_04TINP
----------------------------------------------------------------------------------------------------
----------------------------------------------------------------------------------------------------
----------------------------------------------------------------------------------------------------
----------------------------------------------------------------------------------------------------
----------------------------------------------------------------------------------------------------
----------------------------------------------------------------------------------------------------
---------------------MANLQV-NYYQSY------RADYYFPPQNLTCR--PNT-----N-APLTVEKDCQD-----------------------
--------VFE-S--------------------YL-----------------------ADGEGRLLNDD---RH--------PSNYL----TKSFKTCT-
-----V-------------------------------------GTDLFES-------------------SHLDRDTQFMAILPSTRTTDHLLHDRQLSSH
RVTEGSHFHNPKRAQLPVAKANQLLLFNYFL---CSAKTTRKKS-ELKPVITKI----------------------------IKGCKG----K-------
-----------SSVIA--------MK--KG-GG--------------GN-----NGLTVVNVRSSKPCESPVNTDG------------------------
---------QKCH-----------------------------------------------------------------------
>PC_04KCTZ
----------------------------------------------------------------------------------------------------
----------------------------------------------------------------------------------------------------
----------------------------------------------------------------------------------------------------
-------------------------------------------------------------------------------VI-------------------
----------------------------------------------------------------------------------------------------
-------------------VSN-TEKDI--VTKKQ-------------------IEAGFNS-ILDQ-CQNHAGQN-------------------------
-----PLF-K---M-VYVEVQNRQARH------------DTNFFPP--RVLTCG--LNR-----NAPL-TADKDCQT-----------------------
----------------------------------------------------LFDSIPVDKQGRLSS-----------------------TFKTFKTCT-
-----I-------------------------------------LL-------------------------------------------------------
-------------------------------YTTDDSPLIAKKS-DIAPVVSDM----------------------------IKGCKGKS----------
------------GVIS--------LT----------------------KGASGNNGLAVVKLRSSKLCGDGSDS------------L-------Q-----
----------VCL-----------------------------------------------------------------------
>PC_007NQL
----------------------------------------------------------------------------------------------------
----------------------------------------------------------------------------------------------------
------------------------------------------------------------------------------------------SLASIVYDKP
--NN-------------TLDRVS----R--------------------------------------RFAKLSG--N-CTII-------------------
----------------------------------------------------------------------------------------------------
-------------------LSN-PRKDV--VTKQQ-------------------IEAGFKS-IFDQ-CEPNTGNN-------------------------
-----PLF-N---S-VYLQNQNHQSEH------------DTNYFPP--RNLTCG--LNI-----GAPL-TVDKDCQD-----------------------
----------------------------------------------------AFNSISVDRQGRLLGDK---GQ----------PAPS--ILKTSKTCT-
-----V-------------------------------------LI-------------------------------------------------------
-------------------------------YTTDDSPLIAKKS-EIGSVVSKT----------------------------IKECQGKS----------
------------GVIG--------LT----------------------KGASGNNGLTVVKVRSSLRCGSRVDS------------E-------G-----
---------QYCAP----------------------------------------------------------------------
>PC_02NMAO
----------------------------------------------------------------------------------------------------
--------------MLTS---SRHV-----ALAMSLLT-GAWLARS-----------------------------------------TLA-VDC------
------------NFG----------ESVDRKECDQ-------------------------------------------------------AVASIVYDKP
--NN-------------TLDRVS----S--------------------------------------RFAKLSG--N-CTVCLYSSVYH------------
----------------------------------------------------------------------------------------------------
---------------SEIIVLN-PTKEV--VTKQQ-------------------IEAGFKS-IFDL-CQPNTGNN-------------------------
-----PLF-S---S-VYLQNQNHQSEH------------DTNYFPP--RNLTCG--LNI-----GAPL-TVDQDCQD-----------------------
----------------------------------------------------AFNSISVDRQGRLLGDK---GQ----------PAPS--ILKTSKTCT-
-----V-------------------------------------LI-------------------------------------------------------
-------------------------------YTTDDSPLIAKKS-EIGSVVSKT----------------------------IKECKGKS----------
------------GVIG--------LT----------------------KGASGNNGLTVVKVRSSLRCGSRVDS------------E-------G-----
---------QYCAP----------------------------------------------------------------------
>PC_0546K5
----------------------------------------------------------------------------------------------------
--------------MLVS---SHHL-----ALATSLLT-GAWLART-----------------------------------------TLA-VSC------
------------DIG----------ELVDRKECDA-------------------------------------------------------AVASIVYDKP
--SN-------------TLDRVS----S--------------------------------------RFAKLSG--N-CTII-------------------
----------------------------------------------------------------------------------------------------
-------------------LSN-PRKDV--VTKQQ-------------------IEAGFKS-IFDQ-CEPNAGEN-------------------------
-----PLF-N---S-VYLLNQNHQSEH------------DTNYFPP--RTLACG--LNI-----GAPL-TVDKDCQN-----------------------
----------------------------------------------------AFNSISVDSKGRLLGDK---GQ----------PAPS--ILKTLKTCT-
-----V-------------------------------------LI-------------------------------------------------------
-------------------------------YTTDDSPLIAKKS-EIGSVVSKT----------------------------IKECKGKS----------
------------GVIG--------LT----------------------KGASGNNGLTVVRVRSSLRCGSRADS------------G-------G-----
---------QYCAP----------------------------------------------------------------------
>PC_06IGUS
----------------------------------------------------------------------------------------------------
--------------MLTS---SRHV-----ALAMSLLT-GAWLART-----------------------------------------TLA-VDC------
------------NFG----------ESVDRKECDQ-------------------------------------------------------AVASIVYDKP
--NN-------------TLDRVS----S--------------------------------------RFAKLSG--N-CTI--------------------
----------------------------------------------------------------------------------------------------
------------------IVLN-PTKEV--VTKQQ-------------------IEAGFKS-IFDL-CQPNTGNN-------------------------
-----PLF-N---S-VYLQNQNHQSEH------------DTNYFPP--RNLTCG--LNI-----GAPL-TVDKDCQD-----------------------
----------------------------------------------------AFNSISVDRQGRLLGDK---GQ----------PAPS--ILKTSKTCT-
-----V-------------------------------------LI-------------------------------------------------------
-------------------------------YTTDDSPLIAKKS-EIGSVVSKT----------------------------IKECKGKS----------
------------GVIG--------LT----------------------KGASGNNGLTVVKVRSSLRCGSRVDS------------E-------G-----
---------QYCAP----------------------------------------------------------------------
>PC_01DH67
----------------------------------------------------------------------------------------------------
--------------MLTS---SRHV-----ALAMSLLT-GAWLART-----------------------------------------TLA-VDC------
------------NFG----------ESVDRKECDQ-------------------------------------------------------AVASIVYDKP
--NN-------------TLDRVS----R--------------------------------------RFAKLSG--N-CTI--------------------
----------------------------------------------------------------------------------------------------
------------------IVLN-PNKEV--VTKQQ-------------------IEAGFKS-IFDL-CQPNTGNN-------------------------
-----PLF-N---S-VYLQNQNHQSEH------------DTNYFPP--RNLTCG--LNI-----GAPL-TVDKDCQD-----------------------
----------------------------------------------------AFNSISVDRQGRLLGDK---GQ----------PAPS--ILKTSKTCT-
-----V-------------------------------------LI-------------------------------------------------------
-------------------------------YTTDDSPLIAKKS-EIGSVVSKT----------------------------IKECQGKS----------
------------GVIG--------LT----------------------KGASGNNGLTVVKVRSSLRCGSRVDS------------E-------G-----
---------QYCAP----------------------------------------------------------------------
>PC_05B99C
----------------------------------------------------------------------------------------------------
----------------------------------------------------------------------------------------------------
------------------------------------------------------------------------------------------------MVES
--GR-------------VDD-VS----S--------------------------------------DS------------L-------------------
----------------------------------------------------------------------------------------------------
-------------------NSC-IGCSS--RTKQQ-------------------IEAGFTS-IFDQ-CKVNTGQV-------------------------
-----SLA-S---S-LFLQVQDHRLGY------------DSGDIES--TTLICG--LNT-----NAPL-TINKDCQT-----------------------
----------------------------------------------------AYNNIPVDKNGRLLGED---GQ----------PTAS--VLKTFKTCT-
-----V-------------------------------------LV-------------------------------------------------------
-------------------------------YTTDNSTLIGTKS-EIGSVVSKT----------------------------INDCKGKS----------
------------GVIG--------SP----------------------KGGAGINGLTVVKVRSSKECGDHRDT------------E-------G-----
---------KYQSCY---------------------------------------------------------------------
>PC_04LDJF
----------------------------------------------------------------------------------------------------
---------------MYP---YKFF----FIMISVLAHFS-----LSI-----------------------------------RQAQ----AQC------
------------P---------------------------------------T-AKV---------DQNDCVI-----------------ASRMIQFGTD
--DS--------------IVKGE----S--------------------------------------KIVVRYG--G-CL---------L----S------
--------------TESI----------------------------------------------------------------------------------
-----------------------PNSGA--ALRKD-------------------VFKATNDVFSGT-CTKSLPWSIDAPAAR------------------
-----PN--------ATFVLTVDQPNP---NDIF------FGNNK--VTLDKVT--CGTS---KLPSAI-NLQDCIS-----------------------
--------SIP-K--------------------FF-----------------------GTQ-----------------------SNVE--IRITTKTCS-
-----V-------------------------------------YLKSSNR-------------------MFLP---ES----------------------
-----------------------------------------VFD-LIKN---------------------------------------------------
----------------------------------------------------------------------------------------------------
------------------------------------------------------------------------------------
>PC_04O9MJ
----------------------------------------------------------------------------------------------------
---------------MIA---LTTF----LIAISLLAHLN-----ICA-----------------------------------DEAK-AKGVTC------
------------F---------------------------------------K-KRV---------TGKDCAT-----------------AMQGIVYTD-
--NA--------------VTKDE----T--------------------------------------RISVGFG--N-CL---------L----E------
--------------IET-----------------------------------------------------------------------------------
-----------------------HGAGP--AKKDD-------------------IELAILQ-LFSQ-CH-------ELLSGET-----------------
-----KK--------DAFTIDINRMGT-H-NPVF------GRGVQ--LGVPYCG--VKTKDDSVEKSPI-NQADCVK-----------------------
--------AID-R--------------------IP-----------------------ENPAGSKFPLA---QS--------KKPSGE--ISARFGTCH-
-----V-------------------------------------SKYSTKW--------------------------------------------------
----------------------------------------------------------------------------------------------------
----------------------------------------------------------------------------------------------------
------------------------------------------------------------------------------------
>PC_04VRNA
----------------------------------------------------------------------------------------------------
---------------MIS---TMIF---LALSVAGL--------LPSF-----------------------------V-S----GQAQN-NVTC------
------------YVN----------RP--------------------------PRPI---------DFRDCQG-----------------ALNKIVYDQY
--NR--------------LDSVS----G--------------------------------------RLFVWHK--T-CRIHVQKTVT-------------
----------------------------------------------------------------------------------------------------
--------------------------LT--PSRAH-------------------IEGAVRG-IFHS-CNYTVGRYSIRASDEHPGLASKLIKYIP-----
----TEPADL-SQTEVCLPAKRLSSI--------------LRRRR--AGSPVHP--DRR-------PV-PSRRVAYR-----------------------
--------AFN-Q--------------------IP-----------------------VDNKGNFEPNL-------------MN--NV--ARVKRGNCT-
-----V-------------------------------------VVRTTD---------------------------------------------------
-----------------------------------LAPFRTSHP-QLNSAFKQL----------------------------LSRCGN----H-------
-----------PGKIF--------VP--GG-TA--------------GR-----NGAIKLSIRASRTDTCK-----------------------------
------------------------------------------------------------------------------------
>PC_089BWU
----------------------------------------------------------------------------------------------------
---------------MLS---TMIF---LASSFAAF--------LPSC-----------------------------V-S----GQAQNNSMIC------
------------YAS----------RP--------------------------AKTI---------DFRHCQG-----------------ALNKINFDQN
--NR--------------LDSVS----D--------------------------------------RVLVWHK--T-CVINVHKNVT-------------
----------------------------------------------------------------------------------------------------
--------------------------FT--PSRAH-------------------IEGTVRE-IFHN-CNSTGGYRTESHMSTRVYQ--------------
-----------------------SSP--------------KNVYP--QNQPICH--KRK-------CT-FEPNDCLL-----------------------
--------AFN-Q--------------------IP-----------------------VDHSGNFKPNF-------------EN--DV--IHVKRGNCT-
-----V-------------------------------------SVKTTD---------------------------------------------------
-----------------------------------HSDFRTTHL-QVNSAFKNL----------------------------LNQCSH----H-------
-----------PGKIF--------VP--GG-TS--------------GR-----NGALRIAIASRHRATCN-----------------------------
------------------------------------------------------------------------------------
>PC_04Q4D9
----------------------------------------------------------------------------------------------------
---------------MFS---MMIF---LALSVAGL--------LPSC-----------------------------V-S----GQAQN-NLTC------
------------YVN----------RS--------------------------AKPI---------DFRHCQG-----------------ALNKISYDQH
--NR--------------LDSVS----S--------------------------------------RLFVWHK--T-CTINVHKTTS-------------
----------------------------------------------------------------------------------------------------
--------------------------LT--PSRAH-------------------IEGSVRE-LFHH-CNSTGGLRSEPQMNTRVSR--------------
-----------------------ANA--------------LNAYP--VNQPICR--KRK-------CN-FQPNDCLL-----------------------
--------AFN-Q--------------------IP-----------------------VDHKGNFVPNL-------------IN--NA--VRVKRGNCS-
-----V-------------------------------------VVRTTD---------------------------------------------------
-----------------------------------RAPFRTSHP-QLNSAFKQL----------------------------LSRCGN----H-------
-----------PGKIF--------VP--GG-TA--------------GR-----NGAIKISIRARRLGTCK-----------------------------
------------------------------------------------------------------------------------
>PC_01A3UQ
----------------------------------------------------------------------------------------------------
---------------MIS---TMIF---LALSVAGL--------LPSF-----------------------------V-S----GQAQN-NVTC------
------------YVN----------RP--------------------------PRPI---------DFRDCQG-----------------ALNKIVYDQY
--NR--------------LDSVS----G--------------------------------------RLFVWHK--T-CRIHVQKTVA-------------
----------------------------------------------------------------------------------------------------
--------------------------LT--PSRAR-------------------IEGAVRG-IFHS-CNYTGGIRSEPQMSTRVSR--------------
-----------------------ASS--------------LNTYP--QNQPICR--KRK-------CA-FQPNDCLL-----------------------
--------AFN-Q--------------------IP-----------------------VDNKGNFKPNL-------------MN--NV--ARVKRGNCT-
-----V-------------------------------------VVRTTD---------------------------------------------------
-----------------------------------LAPFRTSHP-QLNSAFKQL----------------------------LSRCGN----H-------
-----------PGKIF--------VP--GG-TA--------------GR-----NGAIKLSIRASRTDTCK-----------------------------
------------------------------------------------------------------------------------
>PC_0140MY
----------------------------------------------------------------------------------------------------
---------------MIS---TMIF---LALSVAGL--------LPSC-----------------------------V-S----GQAQN-NVTC------
------------YVN----------RP--------------------------PRPI---------DFRDCQG-----------------ALNKIVYDQY
--NR--------------LDSVS----S--------------------------------------RLFVWHK--T-CRIHVQKTVT-------------
----------------------------------------------------------------------------------------------------
--------------------------LT--PSRAH-------------------IEGAVRG-IFHS-CNYTGGIRSEPQMSTRVSR--------------
-----------------------ASS--------------LNTYP--QSQPICR--KRK-------CA-FQPNDCLL-----------------------
--------AFN-Q--------------------IP-----------------------VDNKGNFKPNL-------------MN--NV--ARIKRGNCT-
-----V-------------------------------------VVRTTD---------------------------------------------------
-----------------------------------LAPFRTSHP-QLNSAFKQL----------------------------LSRCGN----H-------
-----------PGKIF--------VP--GG-TA--------------GR-----NGAIKLSIRASRTDTCK-----------------------------
------------------------------------------------------------------------------------
>PC_036O41
----------------------------------------------------------------------------------------------------
---------------MIS---TMIF---LALSVAGL--------LPSF-----------------------------V-S----GQAQN-NVTC------
------------YVN----------RP--------------------------PRPI---------DFRDCQG-----------------ALNKIVYDQY
--NR--------------LDSVS----G--------------------------------------RLFVWHK--T-CRIHVQKTVT-------------
----------------------------------------------------------------------------------------------------
--------------------------LT--PSRAH-------------------IEGAVRG-IFHS-CNYTGGIRSEPQMSTRVSR--------------
-----------------------ASS--------------LNTYP--QNQPICR--KRK-------CA-FQPNDCLL-----------------------
--------AFN-Q--------------------IP-----------------------VDNKGNFEPNL-------------MN--NV--ARVKRGNCT-
-----V-------------------------------------VVRTTD---------------------------------------------------
-----------------------------------LAPFRTSHP-QLNSAFKQL----------------------------LSRCGN----H-------
-----------PGKIF--------VP--GG-TA--------------GR-----NGAIKLSIRASRTDTCK-----------------------------
------------------------------------------------------------------------------------
>PC_02MS9X
----------------------------------------------------------------------------------------------------
---------------MIS---TMIF---LALSVAGL--------LPSC-----------------------------V-S----GQAQN-NVTC------
------------YVN----------RP--------------------------PRPI---------DFRDCQG-----------------ALNKIVYDQY
--NR--------------LDSVS----G--------------------------------------RLFVWHK--T-CRIHVQKTVA-------------
----------------------------------------------------------------------------------------------------
--------------------------LT--PSRAR-------------------IEGAVRG-IFHS-CNYTGGIRSEPQMSTRVSR--------------
-----------------------ASS--------------LNTYP--QNQPICR--KRK-------CA-FQPNDCLL-----------------------
--------AFN-Q--------------------IP-----------------------VDNKGNFKPNL-------------MN--NV--ARVKRGNCT-
-----V-------------------------------------VVRTTD---------------------------------------------------
-----------------------------------LAPFRTSHP-QLNSAFKQL----------------------------LSRCGN----H-------
-----------PGKIF--------VP--GG-TA--------------GR-----NGAIKLSIRASRTDTCK-----------------------------
------------------------------------------------------------------------------------
>PC_01P4EU
----------------------------------------------------------------------------------------------------
---------------MIS---TMIF---LALSVAGL--------LPSF-----------------------------V-S----GQAQN-NVTC------
------------YVN----------RP--------------------------PRPI---------DFRDCQG-----------------ALNKIVYDQY
--NR--------------LDSVS----G--------------------------------------RLFVWHK--T-CRIHVQKTVT-------------
----------------------------------------------------------------------------------------------------
--------------------------LT--PSRAH-------------------IEGAVRG-IFHS-CNYTGGMRSEPQMSTRVSR--------------
-----------------------ASS--------------LNTYP--QNQPICR--KRK-------CA-FQPNDCLL-----------------------
--------AFN-Q--------------------IP-----------------------VDNKGNFEPNL-------------MN--NV--ARVKRGNCT-
-----V-------------------------------------VVRTTD---------------------------------------------------
-----------------------------------LAPFRTSHP-QLNSAFKQL----------------------------LSRCGN----H-------
-----------PGKIF--------VP--GG-TA--------------GR-----NGAIKLSIRASRTDTCK-----------------------------
------------------------------------------------------------------------------------
>PC_04278Y
----------------------------------------------------------------------------------------------------
----------MRAQRSRS---MNF-L-TESATAAVLL-------SIFL-----------------------------A-T----LPVLAQSSKC------
------------YTS----------LR--------------------------SHGV---------EARHCEK-----------------AMENIIYDVD
--QK--------------LDDVS----R--------------------------------------YLTVFHK--S-CSINVQKPRRYT-----------
----------------------P-----------------------------------------------------------------------------
-------------------------------TRGQ-------------------VEATIYN-ITRS-CPGK-------------------------GGV-
----LVTPSN-LIT-----IVRRSTS--------------RNTYE--INKPNCE--QKQ-------CF-ISPQECMN-----------------------
--------AFE-N--------------------LP-----------------------VNRKGVFTGNQ-------------TI--YS--SNSTRGNCL-
-----V-------------------------------------KISTTD---------------------------------------------------
-----------------------------------YAPFRTSHL-ETLSSFRVL----------------------------VNECKE----H-------
-----------PGVVF--------MN--GG-TA--------------GY-----NGDVKISFRNWDEGKCV-----------------------------
------------------------------------------------------------------------------------
>PC_05EUKL
----------------------------------------------------------------------------------------------------
------------------------MT-FLKKFAAVFL-------SVSL-----------------------------A-A----LPAFIESTKC------
------------YTS----------LP--------------------------SHGV---------EARHCEK-----------------AMEKIIYDVN
--QT--------------LDDVS----R--------------------------------------SLTVSHK--S-CMINVQKPRR-------------
----------------------------------------------------------------------------------------------------
--------------------------ST--PTRGD-------------------IQAAIFN-VTHS-CPSR-------------------------GGV-
----LITPSD-LII-----IVHRSTA--------------KNTYE--IEKPRCE--KKR-------CF-LTSQDCMD-----------------------
--------AFQ-S--------------------LP-----------------------VDRNGIFIGQE-------------RL--YS--SNATRGNCQ-
-----V-------------------------------------TISTTD---------------------------------------------------
-----------------------------------YAPFRASPV-EVSEPFRLL----------------------------VNKCKE----H-------
-----------PGTVF--------VN--GG-TA--------------GY-----NGDVRISIRNWDDNQCI-----------------------------
------------------------------------------------------------------------------------
>PC_0891AU
----------------------------------------------------------------------------------------------------
------------------------MT-FLKKFAAVLL-------SVSL-----------------------------A-A----LPAFIESTKC------
------------YTS----------LP--------------------------SHGV---------EARHCEK-----------------AMEKIIYDVN
--QT--------------LDDVS----R--------------------------------------SLTVSHK--S-CMINVQKPRR-------------
----------------------------------------------------------------------------------------------------
--------------------------ST--PTRGD-------------------IQAAIFN-VTHS-CPSR-------------------------GGV-
----LITPSD-LII-----IVHRSTA--------------KNTYE--IEKPRCE--KKR-------CF-LTSQDCMD-----------------------
--------AFQ-S--------------------LP-----------------------VDRNGIVIGQE-------------RL--YS--SNATRGNCQ-
-----V-------------------------------------TISTTD---------------------------------------------------
-----------------------------------YAPFRASPV-EVSEPFRLL----------------------------VNKCKE----H-------
-----------PGTVF--------VN--GG-TA--------------GY-----NGDVRISIRNWDDNQCI-----------------------------
------------------------------------------------------------------------------------
>PC_057T09
----------------------------------------------------------------------------------------------------
-----------------------M-N-PLTKSAAVGL-------SILL-----------------------------A-A----LPAFTQGSQC------
------------YTS----------LR--------------------------SHGV---------EARHCEK-----------------AMEKIIYDVN
--QT--------------LDDVS----R--------------------------------------SLIVFHK--S-CAINVQKPRRYT-----------
----------------------P-----------------------------------------------------------------------------
-------------------------------TRGQ-------------------VEAAIHN-ITRS-CPSK-------------------------GGV-
----LVTPSN-LIT-----IVHRSTS--------------KNTYE--INKPMCE--KKR-------CS-IPSQDCMD-----------------------
--------AFQ-N--------------------LP-----------------------VNRKGVFLGQQ-------------TF--YS--SNVTRGNCL-
-----V-------------------------------------KVSTTD---------------------------------------------------
-----------------------------------YAPFKTSHE-EVNGPFRVL----------------------------LNECKE----H-------
-----------SGVVF--------IN--GG-TA--------------GY-----NGDVRISIHYLNEQ--------------------------------
------------------------------------------------------------------------------------
>PC_05SGTR
----------------------------------------------------------------------------------------------------
-----------------------M-N-PLTKSAAVGL-------SILL-----------------------------A-A----LPAFTQGSQC------
------------YTS----------LR--------------------------SHGV---------EARHCEK-----------------AMEKIIYDVN
--QT--------------LDDVS----R--------------------------------------SLIVFHK--S-CAINVQKPRRYT-----------
----------------------P-----------------------------------------------------------------------------
-------------------------------TRGQ-------------------VEAAIHN-ITRS-CPSK-------------------------GGV-
----LVTPSN-LIT-----IVHRSTS--------------KNTYE--INKPMCE--KKR-------CS-IPSQDCMD-----------------------
--------AFQ-N--------------------LP-----------------------VNRKGVLLGQQ-------------TF--YS--SNVTRGNCL-
-----V-------------------------------------KISTTD---------------------------------------------------
-----------------------------------YAPFKTSHE-EVDGPFRVL----------------------------LNECKE----H-------
-----------SGVVF--------IN--GG-TA--------------GY-----NGDVRISIQCLDEE--------------------------------
------------------------------------------------------------------------------------
>PC_00O1DV
----------------------------------------------------------------------------------------------------
-----------------------M-N-PLTKSAAVGL-------SILL-----------------------------A-A----LPAFTQGSQC------
------------YTS----------LR--------------------------SHGV---------EARHCEK-----------------AMEKIIYDVN
--QT--------------LDDVS----R--------------------------------------SLIVFHK--S-CAINVQKPRRYT-----------
----------------------P-----------------------------------------------------------------------------
-------------------------------TRGQ-------------------VEAAIHN-ITRS-CPSK-------------------------GGV-
----LVTPSN-LIT-----IVHRSTS--------------KNTYE--INKPMCE--KKR-------CS-IPSQDCMD-----------------------
--------AFQ-N--------------------LP-----------------------VNRKGVFLGQQ-------------TF--YS--SNVTRGNCL-
-----V-------------------------------------KVSTTD---------------------------------------------------
-----------------------------------YAPFKTSHE-EVNGPFRVL----------------------------LNECKE----H-------
-----------SGVVF--------IN--GG-TA--------------GY-----NGDVRISIQCLDEE--------------------------------
------------------------------------------------------------------------------------
>PC_036O47
----------------------------------------------------------------------------------------------------
-----------------------M-N-PLTKTAAVGL-------SILL-----------------------------A-A----LPAFTQGSQC------
------------YTS----------LR--------------------------SHGV---------EARHCEK-----------------AMEKIIYDVN
--QT--------------LDDVS----R--------------------------------------SLIVFHK--S-CAINVQKPRRYT-----------
----------------------P-----------------------------------------------------------------------------
-------------------------------TRGQ-------------------VEAAIHN-ITRS-CPSK-------------------------GGV-
----LVTPSN-LIT-----IVHRSTS--------------KNTYE--INKPMCE--KKR-------CS-IPSQDCMD-----------------------
--------AFQ-N--------------------LP-----------------------VNRKGVLLGQQ-------------TF--YS--SNVTRGNCL-
-----V-------------------------------------KVSTTD---------------------------------------------------
-----------------------------------YAPFKTSHE-EVNGPFRVL----------------------------LNECKE----H-------
-----------SGVVF--------IN--GG-TA--------------GY-----NGDVRISIHYLNEQ--------------------------------
------------------------------------------------------------------------------------
>PC_02OU05
----------------------------------------------------------------------------------------------------
-----------------------M-N-PLTKSAAVGL-------SILL-----------------------------A-A----LPAFTQGSQC------
------------YTS----------LR--------------------------SHGV---------EARHCEK-----------------AMEKIIYDVN
--QT--------------LDDVS----R--------------------------------------SLIVFHK--S-CAINVQKPRRYT-----------
----------------------P-----------------------------------------------------------------------------
-------------------------------TRGQ-------------------VEAAIHN-ITRS-CPSK-------------------------GGV-
----LVTPSN-LIT-----IVHRSTS--------------KNTYE--INKPMCE--KKR-------CS-IPSQDCMD-----------------------
--------AFQ-N--------------------LP-----------------------VNRKGVLLGQQ-------------TF--YS--SNVTRGNCL-
-----V-------------------------------------KISTTD---------------------------------------------------
-----------------------------------YAPFKTSHE-EVDGPFRVL----------------------------LNECKE----H-------
-----------SGVVF--------IN--GG-TA--------------GY-----NGDVRISIQNLDEE--------------------------------
------------------------------------------------------------------------------------
>PC_06V1UX
----------------------------------------------------------------------------------------------------
------------------------MT-FLKKFAAVLL-------SVSL-----------------------------A-A----LPAFIESTKC------
------------YTS----------LP--------------------------SHGV---------EARHCEK-----------------AMEKIIYDVN
--QT--------------LDDVS----R--------------------------------------SLTVSHKSSM-CKNRGAAPRQYD-----------
----------------------LT-------------------------S--------------------------------------------------
----PDSARSF--------EEF-WNSDI--QYQGD-------------------IQAAIFN-VTHS-CPSR-------------------------GGV-
----LITPSD-LII-----IVHRSTA--------------KNTYE--IEKPRCE--KKR-------CF-LTSQDCMD-----------------------
--------AFQ-S--------------------LP-----------------------VDRNGISLAKR-------------DS--IH--PMP--PG---
----------------------------------------------------------------------------------------------------
-------------------------------------EIVSSPV-EVSEPFRLL----------------------------VNKCKE----H-------
-----------PGTVF--------VN--GG-TA--------------GY-----NGDVRISIRNWDDNQCI-----------------------------
------------------------------------------------------------------------------------
>PC_048L8E
----------------------------------------------------------------------------------------------------
-----------------------M-N-PLTKTAAVGL-------SILL-----------------------------A-A----LPAFTQGSQC------
------------YTS----------LR--------------------------SHGV---------EARHCEK-----------------AMEKIIYDVN
--QT--------------LDDVS----R--------------------------------------SLIVFHK--S-CAINVQKPRRYT-----------
----------------------PI-------------------------I--------------------------------------------------
----C---------------------TL--STRGQ-------------------VEAAIHN-ITRS-CPSK-------------------------GGV-
----LVTPSN-LIT-----IVHRSTS--------------KNTYE--INKPMCE--KKR-------CS-IPSQDCMD-----------------------
--------AFQ-N--------------------LP-----------------------VNRKGVLLGQQ-------------TF--YS--SNVTRGNCL-
-----V-------------------------------------KVSTTD---------------------------------------------------
-----------------------------------YAPFKTSHE-EVNGPFRVL----------------------------LNECKE----H-------
-----------SGVVF--------IN--GG-TA--------------GY-----NGDVRISIHYLNEQ--------------------------------
------------------------------------------------------------------------------------
>PC_02UP9X
----------------------------------------------------------------------------------------------------
------------------------MT-FLKKFAAVLL-------SVSL-----------------------------A-A----LPAFIESTKC------
------------YTS----------LP--------------------------SHGV---------EARHCEK-----------------AMEKIIYDVN
--QT--------------LDDVS----R--------------------------------------SLTVSHK--S-CMINVQKPRR-------------
----------------------------------------------------------------------------------------------------
--------------------------ST--PTRGD-------------------IQAAIFN-VTHS-CPSR-------------------------GGV-
----LITPSD-LII-----IVHRSTA--------------KNTYE--IEKPRCE--KKR-------CF-LTSQDCMD-----------------------
--------AFQ-S--------------------LP-----------------------VDRNGISLAKR-------------DS--IH--P--MPPGEI-
-----V-------------------------------------TISTTD---------------------------------------------------
-----------------------------------YAPFRASPV-EVSEPFRLL----------------------------VNKCKE----H-------
-----------PGTVF--------VN--GG-TA--------------GY-----NGDVRISIRNWDDNQCI-----------------------------
------------------------------------------------------------------------------------
>PC_03VHQE
----------------------------------------------------------------------------------------------------
--------MFSKSFQGLS---LLVV---LMASIIFN--------CDES-----------------------------N-AQSNFNSFQQPGTNC------
------------YEQ----------SK--------------------------SYGI---------NFEHCEK-----------------ALRKISYDSN
--GN--------------LDNSS----K--------------------------------------TVFVWHK--S-CVVKVQKATY-------------
----------------------------------------------------------------------------------------------------
--------------------------AQ--PSRQQ-------------------VEYGVRN-LLQT-CPTR-------------------------GGI-
----YIPSND-FRT-----YVYSSNR--------------ENVYN--LNSPVCI--KHQ-------CH-INPNDCLM-----------------------
--------AFN-N--------------------IP-----------------------LSTKGFFLPSG-------------STSSNV--IKTSSGNCT-
-----V-------------------------------------KLVTTD---------------------------------------------------
-----------------------------------GAGFRINHP-EINSGIKTL----------------------------LSKCGS----R-------
-----------PGYNY--------FG--GG-SL--------------GM-----NGDIKIITQNSYNNGQCN----------------------------
------------------------------------------------------------------------------------
>PC_01148Y
----------------------------------------------------------------------------------------------------
---------------MTS---CGLFR-TSSGTAAVIFLAN----IWVL-----------------------------L-T----LPASIQSTHC------
------------YTS----------AL--------------------------ARGV---------EGRHCEK-----------------ALEKIIYDVN
--QT--------------LDDDS----R--------------------------------------SLTVFHK--T-CLVNVQKPRR-------------
----------------------------------------------------------------------------------------------------
--------------------------ST--PSRGQ-------------------IEAAVFE-VIHS-CPGK-------------------------GGV-
----TISSTN-LIA-----IVHRTTS--------------KNTYE--INQPRCD--KQR-------CA-VSQEDCMA-----------------------
--------AFQ-S--------------------LP-----------------------LNRKGIFIGQE-------------RV--YA--SNTTRGNCL-
-----V-------------------------------------KIATTD---------------------------------------------------
-----------------------------------YAPFRASHV-DVGGSFRVL----------------------------VNGCKQ----H-------
----------APGVIF--------VN--GG-TA--------------GF-----NGDLRISIRNSDHDRLDDSDR-------------------------
------------------------------------------------------------------------------------
>PC_01D2HW
----------------------------------------------------------------------------------------------------
---------------MTS---CGLFR-TSSGAAAVIFLAN----IWVL-----------------------------L-T----LPASIQSTHC------
------------YTS----------AL--------------------------ARGV---------EGRHCEK-----------------ALEKIIYDVN
--QT--------------LDDDS----R--------------------------------------SLTVFHK--T-CLVNVQKPRR-------------
----------------------------------------------------------------------------------------------------
--------------------------ST--PSRGQ-------------------IEAAVFE-VIHS-CPGK-------------------------GGV-
----TISSTN-LIA-----IVHRTTS--------------KNTYE--INQPRCD--KQR-------CA-VSQEDCMA-----------------------
--------AFQ-S--------------------LP-----------------------LNRKGIFIGQE-------------RV--YA--SNATRGNCL-
-----V-------------------------------------KIATTD---------------------------------------------------
-----------------------------------YAPFRASHV-DVGGSFRVL----------------------------VNGCKQ----H-------
----------APGVIF--------VN--GG-TA--------------GF-----NGDLRISIRNSDHDRLDDSDR-------------------------
------------------------------------------------------------------------------------
>PC_06CQ2U
----------------------------------------------------------------------------------------------------
---------------MFS---LFGI---LMVLAAFP--------STLT-----------------------------A----QQ----SGKVTC------
------------FK-----------SQ--------------------------YIGL---------DVNHCRR-----------------ALRNIVYDTN
--GH--------------LDSRS----S--------------------------------------TVFTWHQ--T-CVINIQKLQQ-------------
----------------------------------------------------------------------------------------------------
--------------------------NQ--PTRQW-------------------VEATVLA-IAQT-CRQS-------------------------GGI-
----RKYTDG-TQA-----QVYRSTA--------------SNVYN--VNQPMCQ--KSV-------CN-FQPNDCLR-----------------------
--------ALN-Q--------------------LP-----------------------VDQKGNFNVQS-------------TD-APS--SKATWGNCT-
-----V-------------------------------------LMQTTD---------------------------------------------------
-----------------------------------SSSFRISHP-EVNPSFKRI----------------------------VNQCG-------------
-----------------------------S-RW--------------GN-----DR------QQWRCPYIHSGIELLNTR--IATNNL------------
-TRLADVAMEK-------------------------------------------------------------------------
>PC_069OR3
----------------------------------------------------------------------------------------------------
---------------MFS---LFGI---LMVLAAFP--------STLT-----------------------------A----QQ----SGKVTC------
------------FK-----------SQ--------------------------YIGL---------DVNHCRR-----------------ALRNIVYDTN
--GH--------------LDSRS----S--------------------------------------TVFTWHQ--T-CVINIQKLQQ-------------
----------------------------------------------------------------------------------------------------
--------------------------NQ--PTRQW-------------------VEATVLA-IAQT-CRQS-------------------------GGI-
----RKYPDE-TQA-----QVYRSTA--------------NNVYN--VNQPMCQ--KSV-------CN-FQPNDCLL-----------------------
--------ALN-Q--------------------LP-----------------------VDQKGNFNVQS-------------TD-APS--SKATWGNCT-
-----V-------------------------------------LMQTTD---------------------------------------------------
-----------------------------------SSSFRISHP-EVNPSFKRI----------------------------VNYCEP----V-------
-----------RLSSW--------NN--LY-QW--------------GH-----DR------QQWRCPYIHSGIELLNTR--IANKNL------------
-TRLADVAMEK-------------------------------------------------------------------------
>PC_03967J
----------------------------------------------------------------------------------------------------
---------------MFS---LFGI---LMVLAAFP--------STLT-----------------------------A----QQ----SGKVTC------
------------FK-----------SQ--------------------------YIGL---------DVNHCRR-----------------ALRNIVYDTN
--GH--------------LDSRS----S--------------------------------------TVFTWHQ--T-CVINIQKLQQ-------------
----------------------------------------------------------------------------------------------------
--------------------------NQ--PTRQW-------------------VEATVLA-IAQT-CRQSVSNSEPGHISNLFNLLK-VTDFFLQGGI-
----RKYTDG-TQA-----QVYRSTA--------------SNVYN--VNQPMCQ--KSV-------CN-FQPNDCLL-----------------------
--------ALN-Q--------------------LP-----------------------VDQKGNFNVQS-------------TD-APS--SKATWGNCT-
-----V-------------------------------------LMQTTD---------------------------------------------------
-----------------------------------SSSFRISHP-EVNPSFKRI----------------------------VNYCEP----V-------
-----------RLSSW--------NN--LY-QW--------------GH-----DR------QQWRCPYIHSGIELLNTR--IANKNL------------
-TRLADVAMEK-------------------------------------------------------------------------
>PC_03CKRM
----------------------------------------------------------------------------------------------------
---------------MFS---ILGF---LMVLVAFP--------STLI-----------------------------A----QQNNNNSNRVTC------
------------FK-----------SQ--------------------------YTGL---------DVNHCRR-----------------ALRNIVYDSN
--GR--------------LDSLS----S--------------------------------------TVFTWHQ--S-CVINIQKLQQ-------------
----------------------------------------------------------------------------------------------------
--------------------------NQ--PTRQW-------------------VEATVLA-IANT-CRPS-------------------------GGI-
----RKYPDG-TQA-----QVYRSTA--------------SNVYN--VNQPRCQ--QRV-------CN-FQPNDCLL-----------------------
--------ALN-Q--------------------LP-----------------------VDQKGNFNVQN-------------TN-APF--SKATWGNCT-
-----V-------------------------------------LMQTTD---------------------------------------------------
-----------------------------------SSNFRTSHP-EVNPSFKRI----------------------------LNQCGS----R-------
-----------PGSIY--------IS--GG-TA--------------GN-----NGDVRLSTQGSNC---------------------------------
------------------------------------------------------------------------------------
>PC_067UV9
----------------------------------------------------------MQHPILSY-I--IP---LAATT----NRPFP--PRITNYPPY
---PILNPIRLTPTKMFS---MLGF---IIVLAAFP--------ISLF-----------------------------A----QQ----ADNVTC------
------------FG-----------TQ--------------------------YTGL---------DVNHCRR-----------------ALRNIVYDSN
--GR--------------LDSYS----S--------------------------------------TVFTWHK--T-CVINVQKVQK-------------
----------------------------------------------------------------------------------------------------
--------------------------NQ--PTRQW-------------------LEATVLA-IART-CRPS-------------------------GGI-
----RKYPDG-TQA-----QVYRSTA--------------TNVYD--VNQPVCR--KRT-------CN-FQPNDCLL-----------------------
--------ALN-Q--------------------LS-----------------------VDPKGNFMGQK-------------AA-TPV--SQATWGNCT-
-----T-----------------------------------------TDS-------------------S------------------------------
-------------------------------------AFRISHP-EVNSSFKRM----------------------------LSQCGS----H-------
-----------PGSVY--------IS--GG-TE--------------GS-----NGDVRLSTLGSKC---------------------------------
------------------------------------------------------------------------------------
>PC_00GTTQ
----------------------------------------------------------------------------------------------------
---------------MFS---MLGF---IIVLAAFP--------ISLF-----------------------------A----QQ----ADNVTC------
------------FG-----------TQ--------------------------YTGL---------DVNHCRR-----------------ALRNIVYDSN
--GR--------------LDSYS----S--------------------------------------TVFTWHK--T-CVINVQKVQK-------------
----------------------------------------------------------------------------------------------------
--------------------------NQ--PTRQW-------------------LEATVLA-IART-CRPS-------------------------GGI-
----RKYPDG-TQA-----QVYRSTA--------------TNVYD--VNQPVCR--KRT-------CN-FQPNDCLL-----------------------
--------ALN-Q--------------------LS-----------------------VDPKGNFMGQK-------------AA-TPV--SQATWGNCT-
-----V-------------------------------------SVYKALT-------------------RPS----------------------------
-----------------------------------SRLTSHHLF-LVNSSFKRM----------------------------LSQCGS----H-------
-----------PGSVY--------IS--GG-TE--------------GS-----NGDVRLSTLGSKC---------------------------------
------------------------------------------------------------------------------------
>PC_01SHZE
----------------------------------------------------------------------------------------------------
---------------MFS---ILGF---LMVLVAFP--------STLI-----------------------------A----QQ--NNNNRVTC------
------------FK-----------SQ--------------------------YTGL---------DVNHCRR-----------------ALRNIVYDSN
--GR--------------LDSLS----S--------------------------------------TVFTWHQ--S-CVINIQKLQQ-------------
----------------------------------------------------------------------------------------------------
--------------------------NQ--PTRQW-------------------VEATVLA-IANT-CRPS-------------------------GGI-
----RKYPDG-TQA-----QVYRSTA--------------SNVYN--VNQPRCQ--QRV-------CN-FQPNDCLL-----------------------
--------ALN-Q--------------------LP-----------------------VDQKGNFNVQN-------------TN-APF--SKATWGNCT-
-----V-------------------------------------LMQTTD---------------------------------------------------
-----------------------------------SSNFRTSHP-EVNPSFKRI----------------------------LNQCGS----R-------
-----------PGSIY--------IS--GG-TA--------------GN-----NGDVRLSTQGSNC---------------------------------
------------------------------------------------------------------------------------
>PC_01Z0L7
----------------------------------------------------------------------------------------------------
---------------MFS---MLGF---IMVLSALP--------STLI-----------------------------A----QQ----THNVTC------
------------FK-----------SQ--------------------------YTGL---------NVNHCQR-----------------ALRNIVYDSN
--GL--------------LDSRS----S--------------------------------------TVFTWHK--T-CVINIQKLQQ-------------
----------------------------------------------------------------------------------------------------
--------------------------KQ--PTRQW-------------------VEATVLA-IART-CRTS-------------------------GGI-
----RNYADG-TQA-----QVYRSTT--------------SNVYN--VNQPICQ--KRA-------CN-FQPNDCLL-----------------------
--------ALN-Q--------------------LP-----------------------VDHKGNFNAQS-------------TA-TPS--VKATWGNCT-
-----V-------------------------------------LMQTTD---------------------------------------------------
-----------------------------------SSIFRTSHP-EVNPSFKRV----------------------------LNQCGS----R-------
-----------PGTIY--------IS--GG-TE--------------GN-----NGDVRLSTQGLNC---------------------------------
------------------------------------------------------------------------------------
>PC_0481YV
----------------------------------------------------------------------------------------------------
---------------MFS---MLGF---IMVLAALP--------STLI-----------------------------A----QQ----TQNVTC------
------------FK-----------SQ--------------------------YTGL---------NVNHCQR-----------------ALRNIVYDSN
--GL--------------LDSRS----S--------------------------------------TVFTWHK--T-CVINIQKLQK-------------
----------------------------------------------------------------------------------------------------
--------------------------KQ--PTRQW-------------------VEATVLA-IART-CRTS-------------------------GGI-
----RNYADG-TQA-----QVYRSTT--------------SNVYN--VNQPICQ--KRA-------CN-FQPNDCLL-----------------------
--------ALN-Q--------------------LP-----------------------VDHKGNFNAQS-------------TA-TPS--VKATWGNCT-
-----V-------------------------------------LMQTTD---------------------------------------------------
-----------------------------------SSIFRTSHP-EVNPSFKRV----------------------------LNQCGS----R-------
-----------PGTIY--------IS--GG-TE--------------GN-----NGDVRLSTQGLNC---------------------------------
------------------------------------------------------------------------------------
>PC_05RA1Z
----------------------------------------------------------------------------------------------------
---------------MFS---LFGI---LMVLAAFP--------STLT-----------------------------A----QQ----SGKVTC------
------------FK-----------SQ--------------------------YIGL---------DVNHCRR-----------------ALRNIVYDTN
--GH--------------LDSRS----S--------------------------------------TVFTWHQ--T-CVINIQKLQQ-------------
----------------------------------------------------------------------------------------------------
--------------------------NQ--PTRQW-------------------VEATVLA-IAQT-CRQS-------------------------GGI-
----RKYPDE-TQA-----QVYRSTA--------------NNVYN--VNQPMCQ--KSV-------CN-FQPNDCLL-----------------------
--------ALN-Q--------------------LP-----------------------VDQKGNFNVQS-------------AD-APS--SKATWGNCT-
-----V-------------------------------------LMQTTD---------------------------------------------------
-----------------------------------SSSFRISHP-EVNPSFKRI----------------------------VNQCGS----R-------
-----------PGTIY--------IS--GG-TT--------------GN-----NGDVRISTQGSNC---------------------------------
------------------------------------------------------------------------------------
>PC_04HO7Q
----------------------------------------------------------------------------------------------------
---------------MFS---MLGF---IIVLAAFP--------ISLF-----------------------------A----QQ----ADNVTC------
------------FG-----------TQ--------------------------YTGL---------DVNHCRR-----------------ALRNIVYDSN
--GR--------------LDSYS----S--------------------------------------TVFTWHK--T-CVINVQKVQK-------------
----------------------------------------------------------------------------------------------------
--------------------------NQ--PTRQW-------------------LEATVLA-IART-CRPS-------------------------GGI-
----RKYPDG-TQA-----QVYRSTA--------------TNVYD--VNQPVCR--KRT-------CN-FQPNDCLL-----------------------
--------ALN-Q--------------------LS-----------------------VDPKGNFMGQK-------------AA-TPV--SQATWGNCT-
-----V-------------------------------------LMQTTDS-------------------S------------------------------
-------------------------------------AFRISHP-EVNSSFKRM----------------------------LSQCGS----H-------
-----------PGSVY--------IS--GG-TE--------------GS-----NGDVRLSTLGSKC---------------------------------
------------------------------------------------------------------------------------
>PC_059CET
----------------------------------------------------------------------------------------------------
---------------MAL---IQFL----IT-----ALLGLQVLAA----------------------------------SPPKKPVDPTAPHC------
------------FTD--------------------------------------MGEA---------QKTECPV-----------------ALAKIIYNKD
--TM---------------NKLE----N--------------------------------------KLSVVSG--D-CY---------------------
----------------------------------------------------------------------------------------------------
-----------------INVYN-KKKVV--VVVLT-------------------TSPS------------I-----------------------------
-----GGPGN---TEVTIWVTARFNPR-NWYTPY------DPDFP--LEKIYCF--HGA-----G-VRC--LIRLAR-----------------------
--------AFN-Q--------------------IP-----------------------VDGQGQLVSPT--TKK----------LAQS--LEIKAKACR-
-----V-------------------------------------TAYTSDG-------------------TN-----------------------------
--------------------------------------VVLSAF-ELRIA--------------------------------------------------
----------------------------------------------------------------------------------------------------
------------------------------------------------------------------------------------
>PC_00Y5DT
----------------------------------------------------------------------------------------------------
---------------MAV---FQFV----LM-----AMLCLQVLAA---------------------------------------SPPAKKPAC------
------------LNN----------L-----------------------------VV---------KNEDCER-----------------AKSKIVYDKG
--IL---------------SKVE----T--------------------------------------KVSVVSK--D-CL---------------------
----------------------------------------------------------------------------------------------------
-----------------IEIYN-PKQTV--VTTKQ-------------------IDDTVTE-VLTA-CKSGHV---------------------------
-----RIKDN---QEVGVWVTPRPKPR-NWYSPY------DPDVE--LGKAFCF--AAAE----G-KVV--KEECMQ-----------------------
--------AFN-Q--------------------IT-----------------------TDNLGSLMSLN--EAT--------PGPRHS--YTSKYKSCR-
-----P-------------------------------------KAGRSGR-------------------FY-----------------------------
--------------------------------------YNDQHL-W------------------------------------------------------
----------------------------------------------------------------------------------------------------
------------------------------------------------------------------------------------
>PC_03IHOH
----------------------------------------------------------------------------------------------------
---------------MAG---FQFV----LM-----AMLCLQVLAA---------------------------------------SPPAKKPAC------
------------LNN----------L-----------------------------VV---------KNEDCER-----------------AKSKIVYDKG
--IL---------------SKVE----T--------------------------------------KVSVVSK--D-CL---------------------
----------------------------------------------------------------------------------------------------
-----------------IEIYN-SKQTV--VTPKQ-------------------IDDTVAE-VLAA-CKSGHV---------------------------
-----RIKDN---QEVGVWVTPRPKPR-NWYSPY------DPDVE--LGKAFCF--AAAE----G-KVV--KEECMQ-----------------------
--------AFN-Q--------------------IT-----------------------TDNLGSLMSLN--EAT--------PGPRHS--YTSKYKSCR-
-----V-------------------------------------TIYTTDG-------------------SQ-----------------------------
--------------------------------------VKIPKQ-DALADFTTM----------------------------INTCGD----Q-------
-----------WGTVN--------IQ---G-AQ--------------GP-----NGHVTIISRSY-----------------------------------
------------------------------------------------------------------------------------
>PC_00ETPL
----------------------------------------------------------------------------------------------------
-------------MQMAV---FQFV----LM-----AMLCLQVLAA---------------------------------------SPPAKKPAC------
------------LNN----------L-----------------------------VV---------KNEDCER-----------------AKSKIVYDKG
--IL---------------SKVE----T--------------------------------------KVSVVSK--D-CL---------------------
----------------------------------------------------------------------------------------------------
-----------------IEIYN-PKQTV--VTTKQ-------------------IDDTVTE-VLTA-CKSGHV---------------------------
-----RIKDN---QEVGVWVTPRPKPR-NWYSPY------DPDVE--LGKAFCF--AAAE----G-KVV--KEECMQ-----------------------
--------AFN-Q--------------------IT-----------------------TDNLGSLMSLN--EAT--------PGPRHS--YTSKYKSCR-
-----P-------------------------------------KAGRSGR-------------------FY-----------------------------
--------------------------------------YNDQHL-W------------------------------------------------------
----------------------------------------------------------------------------------------------------
------------------------------------------------------------------------------------
>PC_05BG77
----------------------------------------------------------------------------------------------------
---------------MRT---HRFF----FIAVLG-LV-----PGPSS---------------------------------Q-QISVITPKCDK------
------------NAN----------VKFNPEN--------------------------------------CKT-----------------ALKRVLYEPG
--NI--------------LDRVE----T--------------------------------------HVERASG--S-CVIVFSSKGK-------------
----------------------------------------------------------------------------------------------------
------------------------VPSP--ISKDS-------------------FELSINK-ILTQ-CKDTVR---------------------------
---------------------PRGKD-----PVY------EEDFP--AEKPACY--GVADAR---KSAAGLKVDCNV-----------------------
--------AYG-A--------------------IF-----------------------SYNDRSFSLDG---Y----------NPTNV--ARKGVGICQ-
-----V-------------------------------------QVFTSDG-------------------SIIK---------------------------
----------------------------------------ASIQ-QLDPIFKKM----------------------------TAKCDT----R-------
-----------NVMSVWC-----DHL--PY-R----------------------GNRKEWKSIP------------------------------------
------------------------------------------------------------------------------------
>PC_02OF80
----------------------------------------------------------------------------------------------------
---------------MRT---HRFF----FIAVLG-LV-----PGPSS---------------------------------Q-QISVITPKCDK------
------------NAN----------VKFNPEN--------------------------------------CKT-----------------ALKRVLYEPG
--NI--------------LDRVE----T--------------------------------------HVERASG--S-CVVRPLIGSTSF---N-------
-----------------ESSSTSN---------------VFNQLPRVD-N------------------------------DNDDWPSSTDSIQ-------
----------L-----EGTDWQ-SPLIF--SSKDS-------------------FELSINK-ILTQ-CKDTAG---------------------------
---SISHPTI---SGVTFQVRPRGKD-----PVY------EEDFP--AEKPACY--GVADAR---KSAAGLKVDCNV-----------------------
--------AYG-A--------------------IF-----------------------SYNDRSFSLDG---Y----------NPTNV--ARKGVGICQ-
-----V-------------------------------------QVFTSDG-------------------SIIK---------------------------
----------------------------------------ASIQ-QLDPIFKKM----------------------------TAKCDT----R-------
-----------NVMSVWC-----DHL--PY-R----------------------GNRKEWKSIP------------------------------------
------------------------------------------------------------------------------------
>PC_02F6ZB
----------------------------------------------------------------------------------------------------
---------------MRT---HHFF----FIAVLG-LI-----PGPSS---------------------------------Q-QISVITPKCDQ------
------------NAN----------VKFNPEN--------------------------------------CKT-----------------ALKRVLYEPG
--NI--------------LDRVE----T--------------------------------------HVERASG--S-CVVRPLIGSTSF---N-------
-----------------ESSIQMY---------------STS-FPELIMT------------------------------MMIGLP-----QQ-------
----------I-----VFSSKG-KVPSP--ISKDS-------------------FELSINK-ILTQ-CKDTV----------------------------
--------------------RPRGKD-----PVY------EEDFP--AEKPACY--EVADAR---KSAAGLKVDCNV-----------------------
--------AYG-A--------------------IF-----------------------SYNDRSFSLDG---Y----------NPTNV--ARKGVGICQ-
-----V-------------------------------------QVFTSDG-------------------SIIK---------------------------
----------------------------------------ASIK-QLDPIFKKM----------------------------TAKCDT----R-------
-----------YGAIISH-----TGA--TG-R----------------------NGRVFLRTVPIDKK--------------------------------
------------------------------------------------------------------------------------
>PC_018ZNI
----------------------------------------------------------------------------------------------------
---------------MRA---HRFF----FIAVLG-LI-----PGPSS---------------------------------Q-QISVITPKCDK------
------------NAN----------VKFNPEN--------------------------------------CKT-----------------ALKRVLYEPG
--NI--------------LDKVE----T--------------------------------------HVERASG--S-CVIV-------------------
----------------------------------------------------------------------------------------------------
-----------------FSSKS-KVPSP--ISKDS-------------------FELSINK-ILTQ-CKDTAG---------------------------
---SISHPSI---SGVTFRVRPRGKD-----PVY------EEDFP--AGKPACY--EVADAS---KSLSGLKADCDV-----------------------
--------AYD-A--------------------IF-----------------------RYNDQFFSLDG---Y----------NPTNV--ARITVGICQ-
-----V-------------------------------------QVFTSDG-------------------STIK---------------------------
----------------------------------------ASVL-QESEEAYHLLVSSHLLLPLRSNSSVQQLTSTFKKM--TAKCEK----R-------
-----------FGVIIS-----NTGA--TG-R----------------------NGRVFLRTV-------PDSKK-------------------------
------------------------------------------------------------------------------------
>PC_02AVTZ
----------------------------------------------------------------------------------------------------
---------------MRA---HQFF----FMAVLG-LI-----PGPSS---------------------------------QADLSVITPTCDK------
------------NAN----------VKFNPEN--------------------------------------CKA-----------------ALKRVLYEPG
--NI--------------LDKVE----T--------------------------------------HVEKASG--S-CVIV-------------------
----------------------------------------------------------------------------------------------------
-----------------FSAKG-KVSNP--ISKDS-------------------FELSINK-ILTQ-CKGTAG---------------------------
---SIPHPSI---SGVAFRVRPRGKD-----PVY------EEDFP--AGKPACY--EVADAS---KSLSGLKADCDV-----------------------
--------AYN-A--------------------IF-----------------------RYNDQFFSLDG---Y----------NPTNV--ARIIVGICQ-
-----F-------------------------------------RPATYLN-------------------IQKN---------------------------
----------------------------------------DCSM-QQAVWCHHFQHRGNR----------------KKWKSIPEDCPR----Q-------
-----------QKVVLL-----FTGL--QH-P----------------------TKKALLTI--------------------------------------
------------------------------------------------------------------------------------
>PC_05C3N1
----------------------------------------------------------------------------------------------------
----------------------------------------------------------------------------------------------------
-------------MQ----------TSSSIPK--------------------------------------IAK-----------------PLKRVLYEPG
--NI--------------LDKVE----T--------------------------------------HVERASG--S-CVIV-------------------
----------------------------------------------------------------------------------------------------
-----------------FSSKS-KVPSP--ISKDS-------------------FELSINK-ILTQ-CKDTAG---------------------------
---SISHPSI---SGVTFRVRPRGKD-----PVY------EEDFP--AGKPACY--EVADAS---KSLSGLKADCDV-----------------------
--------AYD-A--------------------IF-----------------------RYNDQFFSLDG---Y----------NPTNV--ARITVGICQ-
-----V-------------------------------------QVFTSDG-------------------STIK---------------------------
----------------------------------------ASVQ-QLTSTFKKM----------------------------TAKCEK----R-------
-----------LGMFQQANHHCSNGL--PH-YT--------------ML-----NGPLILIILTVAQGILPYKKYP--P---------------------
----GIPAIPECNFR------------TK----GS-SPNVFWL-----------------------------------------
>PC_01A7VR
----------------------------------------------------------------------------------------------------
---------------MRA---HQFF----FMAVLG-LI-----PGPSS---------------------------------QADLSVITPTCDK------
------------NAN----------VKFNPEN--------------------------------------CKA-----------------ALKRVLYEPG
--NI--------------LDKVE----T--------------------------------------HVEKASG--S-CVIV-------------------
----------------------------------------------------------------------------------------------------
-----------------FSAKG-KVSNP--ISKDS-------------------FELSINK-ILTQ-CKGTAG---------------------------
---SIPHPSI---SGVAFRVRPRGKD-----PVY------EEDFP--AGKPACY--EVADAS---KSLSGLKADCDV-----------------------
--------AYD-A--------------------IF-----------------------RYNDQFFSLDG---Y----------NPTNV--ARIIVGICQ-
-----V-------------------------------------QVFTSDG-------------------STIK---------------------------
----------------------------------------ASVQ---------------------------QLTSTFKKM--TAQCNK----R-------
-----------FGVIIS-----NTGA--TG-R----------------------NGRVFLRTV-------PDSKK-------------------------
------------------------------------------------------------------------------------
>PC_03JVQN
----------------------------------------------------------------------------------------------------
---------------MRA---HQFF----FMAVLG-LI-----PGPSS---------------------------------QADLSVITPTCDK------
------------NAN----------VKFNPEN--------------------------------------CKA-----------------ALKRVLYEPG
--NI--------------LDKVE----T--------------------------------------HVEKASG--S-CVIV-------------------
----------------------------------------------------------------------------------------------------
-----------------FSAKG-KVSNP--ISKDS-------------------FELSINK-ILTQ-CKGTAG---------------------------
---SIPHPSI---SGVAFRVRPRGKD-----PVY------EEDFP--AGKPACY--EVADAS---KSLSGLKADCDV-----------------------
--------AYN-A--------------------IF-----------------------RYNDQFFSLDG---Y----------NPTNV--ARIIVGICQ-
-----V-------------------------------------QVFTSDG-------------------STIK---------------------------
----------------------------------------ASVQ---------------------------QLTSTFKKM--TAQCNK----R-------
-----------FGVIIS-----NTGA--TG-R----------------------NGRVFLRTV-------PDSKK-------------------------
------------------------------------------------------------------------------------
>PC_072IJF
----------------------------------------------------------------------------------------------------
---------------MRT---HRFF----FIAVLG-LV-----PGPSS---------------------------------Q-EISVITPKCDQ------
------------NAN----------VKFNPGN--------------------------------------CKT-----------------ALKRVLYEPG
--NI--------------LDRVE----T--------------------------------------HVERASG--S-CVI--------------------
----------------------------------------------------------------------------------------------------
----------------VFSSKG-KVPSP--ISKDS-------------------FELSINK-ILTQ-CKDTAG---------------------------
---SIPHPTI---SGVTFQVRPRGKD-----PVY------EEDFP--ADKPACY--EVADAR---KSAAGLKVDCNV-----------------------
--------AYG-A--------------------IF-----------------------SYNDRSFSLDG---Y----------NPTNV--ARKGVGICQ-
-----V-------------------------------------QVFTSDG-------------------SIIK---------------------------
----------------------------------------ASIQ-QLDPIFKKM----------------------------TAKCDT----R-------
-----------YGAIISH-----TGA--TG-R----------------------NGRVFLRTVPIDKK--------------------------------
------------------------------------------------------------------------------------
>PC_022ZVO
----------------------------------------------------------------------------------------------------
---------------MRA---HHVF----FIAVLG-LI-----PGPSS---------------------------------Q-QISVITPKCDK------
------------NAN----------VKFNPEN--------------------------------------CKT-----------------ALKRVLYEPG
--NI--------------LDRVE----T--------------------------------------HVERASG--S-CVI--------------------
----------------------------------------------------------------------------------------------------
----------------VFSSKG-KVPSP--ISKDS-------------------FELSINK-ILTQ-CKDTAG---------------------------
---SIPHPTI---SGVTFQVRPRGKD-----PVY------EEDFP--AEKPACY--GVADAR---KSAAGLKVDCNV-----------------------
--------AYG-A--------------------IF-----------------------SYNDRSFSLDG---Y----------NPTNV--ARKGVGICQ-
-----V-------------------------------------QVFTSDG-------------------SIIK---------------------------
----------------------------------------ASIK-QLDPIFKKM----------------------------TAKCDT----R-------
-----------YGAIISH-----TGA--TG-R----------------------NGRVFLRTVPINKK--------------------------------
------------------------------------------------------------------------------------
>PC_049SFV
----------------------------------------------------------------------------------------------------
---------------MRA---HRFF----FIAVLG-LI-----PGPSS---------------------------------Q-QISVITPKCDK------
------------NAN----------VKFNPEN--------------------------------------CKT-----------------ALKRVLYEPG
--NI--------------LDKVE----T--------------------------------------HVERASG--S-CVIV-------------------
----------------------------------------------------------------------------------------------------
-----------------FSSKS-KVPSP--ISKDS-------------------FELSINK-ILTQ-CKDTAG---------------------------
---SISHPSI---SGVTFRVRPRGKD-----PVY------EEDFP--AGKPACY--EVADAS---KSLSGLKADCDV-----------------------
--------AYD-A--------------------IF-----------------------RYNDQFFSLDG---Y----------NPTNV--ARITVGICQ-
-----V-------------------------------------QVFTSDG-------------------STIK---------------------------
----------------------------------------AS---------------------------VQQLTSTFKKM--TAKCEK----R-------
-----------FGVIIS-----NTGA--TG-R----------------------NGRVFLRTV-------PDSKK-------------------------
------------------------------------------------------------------------------------
>PC_00JIKX
----------------------------------------------------------------------------------------------------
---------------MRT---HHVF----FIAVLG-LI-----PGPSS---------------------------------Q-QISVITPKCDK------
------------NAN----------VKFNPEN--------------------------------------CKT-----------------ALKRVLYEPG
--NI--------------LDKVE----T--------------------------------------HVERASG--S-CVIV-------------------
----------------------------------------------------------------------------------------------------
-----------------FSSKS-KVPSP--ISKDS-------------------FELSINK-ILTQ-CKDTAG---------------------------
---SISHPSI---SGVTFRVRPRGKD-----PVY------EEDFP--AGKPACY--EVADAS---KSLSGLKADCDV-----------------------
--------AYD-A--------------------IF-----------------------RYNDQFFSLDG---Y----------NPTNV--ARITVGICQ-
-----V-------------------------------------QVFTSDG-------------------STIK---------------------------
----------------------------------------ASVL-QEKLL--------------------------ICWY--HHTYSF----L-------
-----------CIQTVP-----SNNL--PQ-H----------------------SKK-------------------------------------------
------------------------------------------------------------------------------------
>PC_05WO81
----------------------------------------------------------------------------------------------------
---------------MRA---HQFF----FMAVLG-LI-----PGPSS---------------------------------QADLSVITPTCDK------
------------NAN----------VKFNPEN--------------------------------------CKA-----------------ALKRVLYEPG
--NI--------------LDKVE----T--------------------------------------HVEKASG--S-CVIV-------------------
----------------------------------------------------------------------------------------------------
-----------------FSAKG-KVSNP--ISKDS-------------------FELSINK-ILTQ-CKGTAG---------------------------
---SIPHPSI---SGVAFRVRPRGKD-----PVY------EEDFP--AGKPACY--EVADAS---KSLSGLKADCDV-----------------------
--------AYN-A--------------------IF-----------------------RYNDQFFSLDG---Y----------NPTNV--ARIIVGICQ-
-----V-------------------------------------QVFTSDG-------------------STIK---------------------------
----------------------------------------ASVL---------------------------QKKLIIYWY--HHT--H----S-------
-----------FL---------------------------------------------------------------------------------------
------------------------------------------------------------------------------------
>PC_00111O
----------------------------------------------------------------------------------------------------
---------------MVG---YQVI----FYIVLVSLL----QARSSS---------------------------------QAD----VPKATC------
------------DRK----------KVIHETH--------------------------------------CAE-----------------ALLKIIYEAD
--GN--------------LDPLE----I--------------------------------------HVERIFG--N-CVVM-----------L-------
-----------------DKPFNLK----------------------------------------------------------------------------
------------------------------VPKKE-------------------VQDGFSK-IFAQ-CHNLSGRFE------------------------
--------PK---TGVVFRTRPRV-I-----GTL------EDDTP--FGKPVCV--GTKNLV--------KDQDCMA-----------------------
--------AFD-K--------------------IH-----------------------TNAQNIVVHND---G----------QASNV--EHASVGTCD-
-----V-------------------------------------GVFTSDM-------------------SAIT---------------------------
----------------------------------------VAKK-DLLGPLKLM----------------------------LSTCKG----Q-------
-----------WSGVS--------LQ--KG-VT--------------GR-----NGRLLMRAASTKDNF-------------------------------
------------------------------------------------------------------------------------
>PC_089D2J
----------------------------------------------------------------------------------------------------
---------------MVG---YQVI----FHIVLVSLL----QACSSS---------------------------------QAD----VPKATC------
------------DRK----------KVIHETH--------------------------------------CTE-----------------ALLKIIYEAD
--GN--------------LDPLE----I--------------------------------------HVERIFG--N-CVVM-----------L-------
-----------------DKPFNLK----------------------------------------------------------------------------
------------------------------VPKKE-------------------VQDGFSK-IFAQ-CHNLSGRFE------------------------
--------PK---TGVVFRTRPRV-I-----GTL------EDDTP--FGQPVCV--GTKNLV--------KDQDCMA-----------------------
--------AFD-K--------------------IH-----------------------TNAQNIVVHND---G----------QASNV--EHASVGTCD-
-----V-------------------------------------GVFTSDM-------------------SAIT---------------------------
----------------------------------------VAKK-DLLGPLKLM----------------------------LSTCKG----Q-------
-----------WSGVS--------LQ--KG-VT--------------GR-----NGRLIMRAASTKDNF-------------------------------
------------------------------------------------------------------------------------
>PC_04BIGU
----------------------------------------------------------------------------------------------------
---------------MVG---YQVI----FYIVLVSLL----QARSSS---------------------------------QAD----VPKATC------
------------DRK----------KVIHETH--------------------------------------CAE-----------------ALLKIIYEAD
--GN--------------LDPLE----I--------------------------------------HVERIFG--N-CVVM-----------L-------
-----------------DKPFNLK----------------------------------------------------------------------------
------------------------------VPKKE-------------------VQDGFSK-IFAQ-CHNLSGRFE------------------------
--------PK---TGVVFRTRPRV-I-----GTL------EDDTP--FGKPVCV--GTKNLV--------KDQDCMA-----------------------
--------AFD-K--------------------IH-----------------------TNAQNIVVHND---G----------QASNV--EHASVGTCD-
-----V-------------------------------------GVFTSDM-------------------SAIT---------------------------
----------------------------------------V-----------------------------------------------------------
----------------------------------------------------------------------------------------------------
------------------------------------------------------------------------------------
>PC_063H8D
------------------------------------SAASCSSSQADVPKATCDRKKV------------------------------------------
IHETHC-----AEYAFQS---YPLL----SQLLTI------------L------------------------------------------SLRN------
------------R---------------------------------------FFTST---------LYPTQIS-----------------SLLKIIYEAD
--GN--------------LDPLE----I--------------------------------------HVERIFG--N-CV---------V----M------
--------------LDKPFNLKVP----------------------KKEV--------------------------------------------------
-------------------------------------------------------QDGFSK-IFAQ-CHNLSGRFEPKT---GVVFR------TRPR---
---------------VIGT-------L-EDDTPF------GQPIK--IAWLPST--KSI----------PNA----------------------------
-------------------------------------------------------------QNIVVHN---DGQ--------ASNVE----HASVGTCD-
-----V-------------------------------------GVFTSDM-------------------SAI----------------------------
---------------------------------------TVAKK-DLLGPLKLM----------------------------LSTCKG----Q-------
-----------WSGVS--------LQ--KG-VT--------------GR-----NGRLIMRAASTKDNF-------------------------------
------------------------------------------------------------------------------------
>PC_06804R
----------------------------------------------------------------------------------------------------
--------------MLQA---YHLVL-MLFIALLL-PSPGFPLPAGDS---------------------------------SDDAIPLTPICDA------
------------DPN----------RKVSPTN--------------------------------------CVK-----------------ALSLIKYNSD
--AT--------------LDTWE----S--------------------------------------HVERVYG--D-CVVAFDRPLV-------------
--------------------------------------------------------------------------------------------P-------
----------H-----DF-TGK-TSPTP--ITKTK-------------------LERQIHL-ILST-CKGVAG---------------------------
---TVPESTL---QGVLLIVRPRGDT-----PIY------EDDFP--PNEIVCG--Q-----------TVQNDDCMR-----------------------
--------AYD-N--------------------IR-----------------------KEPTGRPSLNG---A----------DPTNS--VHATSGTCK-
-----A-------------------------------------ELFTSDG-------------------TIIS---------------------------
----------------------------------------MLKD-DLKPKFQQMN----------------------------EHCHG----K-------
-----------TSTMT--------ID--TG-AD--------------GM-----NGRLFLRTVPA-----------------------------------
------------------------------------------------------------------------------------
>PC_0388PG
----------------------------------------------------------------------------------------------------
--------------MLQA---YHLVL-MLFIALLL-PSPGFPLPAGDS---------------------------------SDDAIPLTPICDA------
------------DPN----------RKVSPTN--------------------------------------CVK-----------------ALSLIKYNSD
--AT--------------LDTWE----S--------------------------------------HVERVYG--D-CVVAFDRPLV-------------
--------------------------------------------------------------------------------------------P-------
----------H-----DF-TGK-TSPTP--ITKTK-------------------LERQIHL-ILST-CKGVAG---------------------------
---TVPESTL---QGVLLIVRPRGDT-----PIY------EDDFP--PNEIVCG--Q-----------TVQNDDCMR-----------------------
--------AYD-N--------------------IR-----------------------KEPTGRPSLNG---A----------DPSNS--VHATFGTCK-
-----A-------------------------------------ELFTSDG-------------------TIIS---------------------------
----------------------------------------LLKD-DLKPKFQQMN----------------------------EHCHG----K-------
-----------TSTMT--------ID--TG-AD--------------GM-----NGRLFLRTVPA-----------------------------------
------------------------------------------------------------------------------------
>PC_00QMH4
----------------------------------------------------------------------------------------------------
--------------MLQA---YHLVL-MLFIALLL-PSPGFPLPAGDS---------------------------------SDDAIPLTPICDA------
------------DPN----------RKVSPTN--------------------------------------CVK-----------------ALSLIKYNSD
--AT--------------LDTWE----S--------------------------------------HVERVYG--D-CVVAFDRPLV-------------
--------------------------------------------------------------------------------------------P-------
----------H-----DF-TGK-TSPTP--ITKTK-------------------LERQIHL-ILST-CKGVAG---------------------------
---TVPESTL---QGVLLIVRPRGDT-----PIY------EDDFP--PNEIVCG--Q-----------TVQNDDCMR-----------------------
--------AYD-N--------------------IR-----------------------KEPTGRPSLNG---V----------DPSNS--VHATSGTCK-
-----A-------------------------------------ELFTSDG-------------------TIIS---------------------------
----------------------------------------LLKD-DLKPKFQQMN----------------------------EHCHG----K-------
-----------TSTMT--------ID--TG-AD--------------GM-----NGRLFLRTVPA-----------------------------------
------------------------------------------------------------------------------------
>PC_01X5NJ
----------------------------------------------------------------------------------------------------
---------------MVA---YQFV----LFAATG-LL----QARSSL---------------------------------QAAS---LSPIGC------
------------NPD----------RVVRSSD--------------------------------------CPK-----------------AYAKIIYEAD
--ST--------------LYRKE----G--------------------------------------HIERAHG--N-CVVV-----------V-------
-----------------TKTAETI----------------------------------------------------------------------------
------------------------------VDQKM-------------------VETGFKK-MMGQ-CKDS-----------------------------
-YAYYPLPGL---EGVHLVIRPRMHP-----LPI------EDDAP--FLKPVCL--IDEDVK---H--AAVKADCME-----------------------
--------AYK-A--------------------LT-----------------------TDQQGRFSGPK---Y----------QATNV--VSYSVKSCY-
-----V-------------------------------------GVFTSDT-------------------SAIT---------------------------
----------------------------------------ITRP-EVDDIFENM----------------------------LDECNG----K-------
-----------WSGVP--------IQ--QG-AD--------------GP-----NGRLFLIAAPIKFAQTG-----------------------------
------------------------------------------------------------------------------------
>PC_08957R
----------------------------------------------------------------------------------------------------
---------------MVA---YQFV----LFAATG-LL----QARSSL---------------------------------QAAS---LSPIGC------
------------NPD----------RVVRSSD--------------------------------------CPK-----------------AYAKIIYEAD
--ST--------------LYRKE----G--------------------------------------HIERAHG--N-CVVV-----------V-------
-----------------TKTAETI----------------------------------------------------------------------------
------------------------------VDQKM-------------------VETGFKK-MMGQ-CKDS-----------------------------
-YAYYPLPGL---EGVHLVIRPRMHP-----LPI------EDDAP--FLKPVCL--IDEDVK---H--AAVKADCME-----------------------
--------AYK-A--------------------LT-----------------------TDQQGRFSGPK---Y----------QATNV--VSYSVKSCY-
-----V-------------------------------------GVFTSDT-------------------SAIT---------------------------
----------------------------------------ITRP-EVDDIFENM----------------------------LEECNG----K-------
-----------WSGVP--------IQ--QG-AD--------------GP-----NGRLFLIAAPIKFAQTG-----------------------------
------------------------------------------------------------------------------------
>PC_089AI6
----------------------------------------------------------------------------------------------------
---------------MVS---YRFT----LIAVTG-LL----RAGNSL---------------------------------QATAPAP-ADVKC------
------------DPK----------RVVSSAD--------------------------------------CDK-----------------AWAKIKYEPD
--ST--------------LFKDS----G--------------------------------------HIERISG--N-CVVT-----------V-------
-----------------VKTAQTI----------------------------------------------------------------------------
------------------------------VNKPT-------------------VEDGFKK-MIAR-CKNSY----------------------------
--AYYPLPGL---QDAHLAIRPRAKT-----FPI------EDDAA--FNEPVCL--DMPDVP---K---AEKADCME-----------------------
--------AYK-A--------------------LT-----------------------TNSDGHFVDAS---K----------APINV--VVTTVKTCK-
-----V-------------------------------------GVYTSDV-------------------SRIT---------------------------
----------------------------------------ATKH-DLDSIFGKM----------------------------LDKCNG----K-------
-----------WAAVP--------IE--KG-AA--------------GP-----NGRLFLTAMPHRKH--------------------------------
------------------------------------------------------------------------------------
>PC_03N085
------------------------------------------------------------------MAELLKPMAMAPA---------------------
----ACCHGTAPCTDLSS---FAV---------TG-LL----RAGSSL---------------------------------QATAPAP-ADMKC------
------------DPK----------RVVSSAD--------------------------------------CDK-----------------AWAKIKYEPD
--ST--------------LFKDS----G--------------------------------------HIERISG--N-CVVI-----------V-------
-----------------VKTLQTI----------------------------------------------------------------------------
------------------------------VNKQT-------------------VEDGFKK-MIAR-CKNSARLSSALL--------------LISIDGA
HYVYYPLPGL---QGAHLTIRPRAKV-----LPI------EDDAA--FNEPVCL--DMPDVP---K---AEKADCME-----------------------
--------AYK-A--------------------LT-----------------------TNSDGHFVDAS---K----------APINV--VVTTVKTCK-
-----V-------------------------------------GVYTSDV-------------------SRIT---------------------------
----------------------------------------ATKH-DLDSIFGKM----------------------------LDKCNG----K-------
-----------WGGVP--------IE--KG-AA--------------GP-----NGRLFLIAIPTKKP--------------------------------
------------------------------------------------------------------------------------
>PC_089A63
----------------------------------------------------------------------------------------------------
---------------MVA---YRFA----FLVVTS-LL----QAGSSF---------------------------------QAAAPPPAPGIKC------
------------DPK----------KVIRSSD--------------------------------------CDK-----------------AWAKIKYEPD
--SS--------------LFKLS----R--------------------------------------HIERASG--N-CVVI-----------V-------
-----------------VKTFETV----------------------------------------------------------------------------
------------------------------IKKQM-------------------IEDGFKK-MIGQ-CKDS-----------------------------
-YASYPLPDL---KGASLVIRPRGPS-----HVI------EEDAP----------------------------SLSP-----------------------
--------AYK-A--------------------LV-----------------------TDPGGRFVSPA---K----------RVTSI--QYISVKSCD-
-----V-------------------------------------AVLTSDN-------------------SAIT---------------------------
----------------------------------------ATKR-DLDDIFGKM----------------------------LDKCNG----K-------
-----------WGGVP--------IQ--KG-AA--------------GP-----NGRLILLATPTATR--------------------------------
------------------------------------------------------------------------------------
>PC_02AAOW
----------------------------------------------------------------------------------------------------
---------------MVS---YRFT----LIAVTG-LL----RAGSSL---------------------------------QATAPAP-ADMKC------
------------DPK----------RVVSSAD--------------------------------------CDK-----------------AWAKIKYEPD
--ST--------------LFKDS----G--------------------------------------HIERISG--N-CVY--------------------
----------------------------------------------------------------------------------------------------
----------------------------------------------------------------------------------------------------
--VYYPLPGL---QGAHLTIRPRAKV-----LPI------EDDAA--FNEPVCV--DKPNAQ---K---VEKADCME-----------------------
--------SYK-A--------------------LT-----------------------TSSDGHFISAS---K----------APTNV--LVNSVKTCK-
-----V-------------------------------------GVFTSDV-------------------SNIT---------------------------
----------------------------------------ATKH-DVDDIFGKM----------------------------LDKCNG----K-------
-----------WGGVP--------IE--KG-AA--------------GP-----NGRLFLIAIPTKKP--------------------------------
------------------------------------------------------------------------------------
>PC_08959A
----------------------------------------------------------------------------------------------------
---------------MVS---YRFT----LIAVTG-LL----RAGSSL---------------------------------QATAPAP-ADVKC------
------------DPK----------RVVSSAD--------------------------------------CDK-----------------AWAKIKYEAD
--ST--------------LFKES----G--------------------------------------HIERISG--N-CVY--------------------
----------------------------------------------------------------------------------------------------
----------------------------------------------------------------------------------------------------
--VYYPLPGL---QGAHLTIRPRAKV-----LPI------EDDAA--FNEPVCV--DKPNAQ---K---VEKADCME-----------------------
--------SYK-A--------------------LT-----------------------TSSDGHFISAS---K----------APTNV--LVNSVKTCK-
-----V-------------------------------------GVFTSDV-------------------SNIT---------------------------
----------------------------------------ATKH-DVDDIFGKM----------------------------LDKCNG----K-------
-----------WGGVP--------IE--KG-AA--------------GP-----NGRLFLIAIPTKKP--------------------------------
------------------------------------------------------------------------------------
>PC_03SBJE
----------------------------------------------------------------------------------------------------
---------------MVA---YRFA----FLVVTS-LL----QAGSSF---------------------------------QAAAPPP------------
------------------------------AP--------------------------------------GIK-----------------AWAKIKYEPD
--SS--------------LFKLS----R--------------------------------------HIERASG--N-CVVI-----------V-------
-----------------VKTFETV-------------------------------------------------------------------MC-------
----------V-----KEPLQR-LQDTH--RKKQM-------------------IEDGFKK-MIGQ-CKDS-----------------------------
-YASYPLPDL---KGASLVIRPRGPS-----HVI------EEDAP--FLEPVCV--DNKNVK---N--NVVKADCVE-----------------------
--------AYK-A--------------------LV-----------------------TDPGGRFVAVL---T----------SDNSA--ITAT------
----------------------------------------------------------------------------------------------------
------------------------------------------KR-DLDDIFGKM----------------------------LDKCNG----K-------
-----------WGGVP--------IQ--KG-AA--------------GP-----NGRLILLATPTATR--------------------------------
------------------------------------------------------------------------------------
>PC_089BWO
----------------------------------------------------------------------------------------------------
---------------MVA---YRFA----FLVVTS-LL----QAGSSF---------------------------------QAAAPPPAPGIKC------
------------DPK----------KVIRSSD--------------------------------------CDK-----------------AWAKIKYEPD
--SS--------------LFKLS----R--------------------------------------HIERASG--N-CVVI-----------V-------
-----------------VKTFETV----------------------------------------------------------------------------
------------------------------IKKQM-------------------IEDGFKK-MIGQ-CKDS-----------------------------
-YASYPLPDL---KGASLVIRPRGPS-----HVI------EEDAP--FLEPVCV--DNKNVK---N--NVVKADCVE-----------------------
--------AYK-A--------------------LV-----------------------TDPGGRFVSPA---K----------RVTSI--QYISVKSCD-
-----V-------------------------------------AVLTSDN-------------------SAIT---------------------------
----------------------------------------ATKR-DLDDIFGKM----------------------------LDKCNG----K-------
-----------WGGVP--------IQ--KG-AA--------------GP-----NGRLILLATPTATR--------------------------------
------------------------------------------------------------------------------------
>PC_05C4CI
----------------------------------------------------------------------------------------------------
---------------MVS---HHLS----WMIVA-CLM----QACHSF---------------------------------DTS----DPNVKC------
------------FS-----------QKAGRAD--------------------------------------CNL-----------------AFPKILYEEA
--SV--------------LDIRE----K--------------------------------------TVDRISG--N-CVVSPS-PLILY---Q-------
----------------------------------------------------------------------------------------------------
-------------------------------TKDV-------------------VEAGFKK-LLSL-CGDSSGT-YT-----------------------
------TPNA---EAIKFIVRGRLPP-----PTI------EDDAP--FLKPQCI--SKSKKA-------VNLDDCAA-----------------------
--------AYS-Q--------------------LP-----------------------VDATLRPMEDT---RVAVPGLLLAAAGWLR--ASCGTWIRE-
-----E-------------------------------------KLKFDDE-------------------LESEV--------------------------
--------------------------------------RFIKNV-EMNKL--------------------------------------------------
----------------------------------------------------------------------------------------------------
------------------------------------------------------------------------------------
>PC_05PM6Y
----------------------------------------------------------------------------------------------------
---------------MAS---FILF----FVAMSLLANQI----------------------------------------------SLSDAAQC------
------------N---------------------------------------DGFNL---------DLKECKA-----------------ARDSIAYVPG
--KD-------------LIKSIE----R--------------------------------------SIQVSSG--N-CM---------I----Q------
--------------IDVV----------------------------------------------------------------------------------
---------------------P-TPPPV--ISKKE-------------------IEGTIND-IL-S-CATHAGINDP---VKN-----------------
---------------IQVQI--SSIPS-SYGATY------GPNQK--MDTAVCN--TDA-----DGGKN-EQQDCLK-----------------------
--------FVL-P--------------------LI-----------------------N-----------------------------------------
----------------------------------------------------------------------------------------------------
----------------------------------------------------------------------------------------------------
----------------------------------------------------------------------------------------------------
------------------------------------------------------------------------------------
>PC_00QZMU
----------------------------------------------------------------------------------------------------
---------------MAS---FKLF----LVAMSLLANHI----------------------------------------------SLSDAAQC------
------------N---------------------------------------DGFNL---------DLKECKA-----------------ARDSIAYVPG
--KD-------------IIKSIE----R--------------------------------------AIQVSSG--N-CM---------I----Q------
--------------IDVV----------------------------------------------------------------------------------
---------------------P-TPSPV--ISKKE-------------------IEGTIND-IL-S-CATHAGINDP---VKN-----------------
---------------IQVQI--SSIPS-SYSATY------GPNEK--MDTAVCN--TDA-----DGGKN-EQQDCLK-----------------------
--------AFN-K--------------------IS-----------------------TNKQGTDFFH--------------------------------
----------------------------------------------------------------------------------------------------
----------------------------------------------------------------------------------------------------
----------------------------------------------------------------------------------------------------
------------------------------------------------------------------------------------
>PC_00LI5M
----------------------------------------------------------------------------------------------------
---------------MSA---YKLA----LVVISLLANHI----------------------------------------------SLSAAAAC------
------------D---------------------------------------DLSKL---------DINECQA-----------------ARDSIAYVPG
--QN-------------VIKSVE----R--------------------------------------SIQASSG--K-CM---------I----Q------
--------------VLVV----------------------------------------------------------------------------------
---------------------P-TPSPV--ISKNE-------------------IDTTIND-IL-A-CGTHAGKNDP---VKN-----------------
---------------IQVMV--SGIPD-NYTDTY------GPNQK--MNTAVCN--TDA-----NGGKN-EKQDCLE-----------------------
--------FVS-T--------------------F-------------------------------------IDN--------NWKTM----I--------
----------------------------------------------------------------------------------------------------
----------------------------------------------------------------------------------------------------
----------------------------------------------------------------------------------------------------
------------------------------------------------------------------------------------
>PC_05RBTN
----------------------------------------------------------------------------------------------------
---------------MLA---HGF----VFVSVISLLVRS-----------------------------------------------SL-AIDC------
------------YPG----------TVVDSK--------------------------------------ECHR-----------------ALSQIVYEKG
--DV--------------LGTDS----K--------------------------------------HFGYIYG--N-CSI--------------------
----------------------------------------------------------------------------------------------------
------------------IVVN-PKGAS--PSKRQ-------------------IESGFNQ-ILGK-CKPESGG--------------------------
----GNLPAN---EAVFLNIGNRGTG---PYAPY------ESDFP--FLKEACG--LNT-----NAPD-TK-----------------------KEDCL-
-------KAYN-S--------------------IP-----------------------LSAEGQFLSDN---HT-----------ETIK-ILKTYQTCT-
-----V-------------------------------------HIYASDG-------------------SNIV---------------------------
----------------------------------------ATNG-NVRPVFKKM----------------------------LNQCNG------------
----------KFILM-------------------------------------------------------------------------------------
------------------------------------------------------------------------------------
>PC_03YAVV
----------------------------------------------------------------------------------------------------
---------------MLA---HGF----VFVSVISLLVRS-----------------------------------------------SL-AIDC------
------------YPG----------TVVDSK--------------------------------------ECHR-----------------ALSQIVYENG
--DV--------------LGTDS----K--------------------------------------HFGYIYG--N-CSI--------------------
----------------------------------------------------------------------------------------------------
------------------IVVN-PKGAS--PSKQQ-------------------IESGFNQ-ILGK-CKPESGG--------------------------
----GDLPAN---EAVFLNIGNRGTG---PYAPY------ESDFP--FFKEACG--LNT-----NAPD-TK-----------------------KEDCL-
-------KAYN-S--------------------IP-----------------------LSAEGQFLSDN---HT-----------ETIK-ILKTYQTCT-
-----V-------------------------------------HIYASDG-------------------SNIV---------------------------
----------------------------------------ATNG-NVRPVFKKM----------------------------LNQCNG------------
----------KSGVVS--------MK--K--------------------GVQGHNGRLFLKTR-SSVPCGIDGENK------------------------
---------QVCH-----------------------------------------------------------------------
>PC_00DEOT
----------------------------------------------------------------------------------------------------
---------------MLA---HGF----VFVSVISLLVRS-----------------------------------------------SL-AIDC------
------------YPG----------TVVDSK--------------------------------------ECHR-----------------ALSQIVYEKG
--DV--------------LGTDS----K--------------------------------------HFGYIYG--N-CSI--------------------
----------------------------------------------------------------------------------------------------
------------------IVVN-PKGAS--PSKRQ-------------------IESGFNQ-ILGK-CKPESGG--------------------------
----GNLPAN---EAVFLNIGNRGTG---PYAPY------ESDFP--FLKEACG--LNT-----NAPD-TK-----------------------KEDCL-
-------KAYN-S--------------------IP-----------------------LSAEGQFLSDN---HT-----------ETIK-ILKTYQTCT-
-----V-------------------------------------HIYASDG-------------------SNIV---------------------------
----------------------------------------ATNG-NVRPVFKKM----------------------------LNQCNG------------
----------KSGVVS--------MK--K--------------------GVQGHNGRLFLKTR-SSVPCGIDGENK------------------------
---------QVCH-----------------------------------------------------------------------
>PC_037FD7
----------------------------------------------------------------------------------------------------
---------------MFA---NPF----VIATVISLVARD-----------------------------------------------SF-AIDC------
------------NPN----------TVVNAK--------------------------------------ECQE-----------------AISQIVYNH-
--AT--------------LSPLS----K--------------------------------------HFVYAQK--V-SCILLIKG-NLA-V---------
----------------------------------------------------------------------------------------------------
-------SINH-----QINVAN-PKGAI--TNITQ-------------------IESGFNQ-ILQR-CKPGTGG--------------------------
----GNLPAN---QTIFLNIGYRSTAP---YAPY------QSDFP--SRKETCG--LNT-----NAPN-TH-----------------------KDDCW-
-------KAYK-S--------------------VH-----------------------YGVEGKFLDAK---YQ-----------ETSK-VTTTYQSCT-
-----M-------------------------------------SIETSDG-------------------SNIS---------------------------
----------------------------------------AISE-HVQPVFEKL----------------------------LSKCNG------------
----------KSGVVS--------MS--E--------------------GAQGPNGRLFLKTR-SSVPCGINDPTK------------------------
---------QTCY-----------------------------------------------------------------------
>PC_01OGU7
----------------------------------------------------------------------------------------------------
---------------MLV---NPF----VIATVITLVARG-----------------------------------------------SF-AIDC------
------------NPH----------TLVNPK--------------------------------------ECQA-----------------AISQIVYNQD
--GT--------------LSPLS----K--------------------------------------HFVYVNG--R------------------------
----------------------------------------------------------------------------------------------------
----------C-----SINVAN-PKAAL--TNKKQ-------------------IETGFDQ-IIQR-CRPGTGG--------------------------
----GNLPAN---QTVFLNIGTRSAA---PYAPY------QSDFP--FLKETCG--LNT-----NAPD-TH-----------------------KDDCW-
-------KAYK-S--------------------VH-----------------------YSVEGQFLDAQ---HQ-----------ETSN-VTTTYQSCT-
-----V-------------------------------------TLETSDG-------------------SNIV---------------------------
----------------------------------------ATNG-HVQPVFDTL----------------------------LAKCNG------------
----------KSGVVS--------IP--E--------------------GAQGPNGRLFLKTK-SSVPCGINDPTK------------------------
---------QTCY-----------------------------------------------------------------------
>PC_05LBKF
----------------------------------------------------------------------------------------------------
---------------MLV---NPF----VIATVITLVARG-----------------------------------------------SF-AIDC------
------------NPH----------TLVNPK--------------------------------------ECQA-----------------AISQIVYNQD
--GT--------------LSPLS----K--------------------------------------HFVYVNG--R------------------------
----------------------------------------------------------------------------------------------------
----------C-----SINVAN-PKAAL--TNKKQ-------------------IEIGFDQ-IIQR-CRPGTGG--------------------------
----GNLPAN---QTVFLNIGTRSAA---PYAPY------QSDFP--FLKETCG--LNT-----NAPD-TH-----------------------KDDCW-
-------KAYK-S--------------------VH-----------------------YSVEGQFLDAQ---HQ-----------ETSN-VTTTYQSCT-
-----V-------------------------------------TLETSDG-------------------SNIV---------------------------
----------------------------------------ATNG-HVQPVFDTL----------------------------LAKCNG------------
----------KSGVVS--------IP--E--------------------GAQGPNGRLFLKTK-SSVPCGINDPTK------------------------
---------QTCY-----------------------------------------------------------------------
>PC_010YYZ
----------------------------------------------------------------------------------------------------
---------------MLA---RLS----LLASVIGLLVRG-----------------------------------------------SL-AIYC------
------------YPG----------SVVVKEQCHEY--------------------------------APCLR-----------------TISVMIFTRW
--AI--------------LRLRQ----SLNQIIHHNSVEPSRKLYTRTTIPSAQPPNTSDMSLEIAGYASGSE--F-SLI--------------------
----------------------------------------------------------------------------------------------------
------------------RVDP-RKSC-MISTKKQ-------------------IHDGYND-ILNF-CKPRVNVCVQAGT--------------------
----GNLLND---TTIHLNIGNRGTG---PYAPY------ESDFP--ALKETCG--LNK-----NAPV-IKKEDCVKYGIKDYKSAMNASLIVLLPTCI-
-------SAYD-S--------------------IP-----------------------LSGKGTFLTDG---KI-----------ATEA-IEKTYGTCT-
-----I-------------------------------------IFYSSDG-------------------SILI---------------------------
----------------------------------------ATSE-DIRPVFRKL----------------------------IDACDK------------
----------ESGVVS--------IK--K--------------------GAQGQNGRVFLKMR-NSIPCGLDEPGT------------------------
---------QVCH-----------------------------------------------------------------------
>PC_050AWN
----------------------------------------------------------MG-KTIYIYIPTDAPG--PILPIPFSRHPP-----S----TS
GRYTYSDHFTFDDTKMFS---NLL----VFVSVISMLARS-----------------------------------------------SF-AIDC------
------------YPG----------THADKN--------------------------------------ECHR-----------------AISQIVYKSD
--DT--------------LGTDS----K--------------------------------------HFGYISG--N-CSI--------------------
----------------------------------------------------------------------------------------------------
------------------IVLN-PEAAS--TTKKQ-------------------IEAGFDQ-ILDH-CKPQTGG--------------------------
----GDLPSN---KAVFLNIGGRGGK---ESAPY------DSDFP--FLKETCG--LNT-----NAPD-TK-----------------------KEDCL-
-------KAYN-S--------------------LH-----------------------LNAKGQFLDDE---EK-----------ATDR-VTKTYETCT-
-----I-------------------------------------SFYTSDD-------------------SDLV---------------------------
----------------------------------------ATNG-DVRPVFEKL----------------------------LNQCNG------------
----------KSGVVS--------MK--K--------------------GAQGPNGRLFLKVR-SSRRCGLDDPEK------------------------
---------QVCH-----------------------------------------------------------------------
>PC_00LG8W
----------------------------------------------------------------------------------------------------
---------------MLA---HGF----VFVSVISLLVRS-----------------------------------------------SL-AIDC------
------------YPG----------TVVDSK--------------------------------------ECHR-----------------ALSQIVYENG
--DV--------------LGTDS----K--------------------------------------HFGYIYG--N-CSI--------------------
----------------------------------------------------------------------------------------------------
------------------IVVN-PKGAS--PSKQQ-------------------IESGFNQ-ILGK-CKPESGG--------------------------
----GDLPAN---EAVFLNIGNRGTG---PYAPY------ESDFP--FLKEACG--LNT-----NAPD-TK-----------------------KEDCL-
-------KAYN-S--------------------IP-----------------------LSAEGQFLSDN---HT-----------ETIK-ILKTYQTCT-
-----VSRIDFHPTITDLLRANSAEFIWTRHPRLTSRSARQQVHIYASDG-------------------SNIV---------------------------
----------------------------------------ATNG-NVRPVFKKM----------------------------LNQCNG------------
----------KSGVVS--------MK--K--------------------GVQGHNGRLFLKTR-SSVPCGIDGENK------------------------
---------QVCH-----------------------------------------------------------------------
>PC_057U6J
----------------------------------------------------------------------------------------------------
---------------MLA---HGF----VFVSVIGLLVRS-----------------------------------------------SL-AIDC------
------------YPG----------TVVDSK--------------------------------------ECHR-----------------ALSQIVYENG
--DV--------------LGTDS----K--------------------------------------HFGYIYG--N-CSI--------------------
----------------------------------------------------------------------------------------------------
------------------IVVN-PKGAS--PSKQQ-------------------IESGFNQ-ILGK-CKPESGG--------------------------
----GDLPAN---EAVFLNIGNRGTG---PYAPY------ESDFP--FFKEACG--LNT-----NAPD-TK-----------------------KEDCL-
-------KAYN-S--------------------IP-----------------------LSAEGQFLSDN---HT-----------ETIK-ILKTYQTCT-
-----VSRIDFHPTITDLLRANSAEFIWIRTPRLTLRSARQQVHIYASDG-------------------SNIV---------------------------
----------------------------------------ATNG-NVRPVFKKM----------------------------LNQCNG------------
----------KSGVVS--------MK--K--------------------GVQGHNGRLFLKTR-SSAPCGIDGENK------------------------
---------QVCH-----------------------------------------------------------------------
>PC_01I18T
------------------------------------------------------------------------------MP-KTNTKDR-----N----TS
GRYTYSDHFTFDDTKMFS---NLL----VFVSVISMLARS-----------------------------------------------SF-AIDC------
------------YPG----------THADKN--------------------------------------ECHR-----------------AISQIVYKSD
--DT--------------LGTDS----K--------------------------------------HFGYISG--N-CSI--------------------
[truncated: 199,948 more chars]
