# Supplementary material for: Remote homology clustering identifies lowly conserved families of effector proteins in plant-pathogenic fungi
Source: Microb Genom. 2021 Sep 1;7(9):000637. doi: 10.1099/mgen.0.000637 (PMC8715435; doi:10.1099/mgen.0.000637)
Supplement: Supplementary material 15 [file mgen-7-0637-s0015.zip › fastas/markov-PC_03822Z.fasta]

>PC_03822Z
MRPSSLLICLGIWLPSCVSEL-EFGNYRCGNGVTVRDYNIRMAFVAAQRRISGLSANEHQVLQDLLYTGVLARSANEALYQWEVDVPDSSGSSNYRYKYK
ITFNVSY-----EIRWIIYYRENGNTFTEVDCCTRL--------------------
>PC_02FOBY
MHSNRLLSCIGVWFVSAIAVVQCFTDYDCGNNFVVKADMIQTAYDKIEQYLRGATAA-GEYPNEIRYNGNLASESI-PTYFWLITESRNSYN-ELTERYF
ILTSQSG-----AFLGILSTGWMLKIGTNDTLCHPV--------------------
>PC_02K5F1
MHSNRLLSCLAVWLISIIAVVQSFTKYNCNNNMVVTAAQVHEAYERSLKYTNPNARL-RASLEDYRYSGNLGGTPR-STYYWFINCSYDSRG-EWAMDYY
LLVTNSG-----NFVGILSTGWYQKIGLEDTWCTPHIPYEIGNRVFIDSPNFSYEF
>PC_01NCZH
MHSNRLLNCLGIWLISIIAVVQCFTRYKCMNDVVVTATEVQEVYDKSQSHTDSNSRL-RGSLEQFRYTGNLGVMPS-STYYWFVKCSYDGQG-NPAMDYY
ILVTDSG-----SLVGVLSTGWYQQIGLNDTWCTPHLPIPIGNRAFVDSPDYVFDF
>PC_011WRO
MHSNRLISCLGIWLISIIAVVQCFTNYNCGNGVEITATEALRVHGQAMSYLADVAAN-IRPAIKVPYRGTIKNLPT-PTYFWHIKSLANHQG-EVVVNYF
MLTSSTG-----EFLMIISTGWMKEIGEDDTWCPGT--------------------
>PC_032C95
MHSNRLISCLGIWLISIIAVVQCFTNYNCGNGVEITATEALRVHGQAMSYLADVAAN-IRPAIKVPYRGTIKNLPT-PTYFWHIKSLANHQG-GRYSPRN
LLQSTNLVNRGGSKLLYVDFINRRILDDNKHWLDEGDWRR----------------
>PC_01PWTS
MHSNRLISCLGIWLISIIAVVQCYTNYRCGNGVEITENQARTAHGNAMKYLSEVAAF-KKPPIESKYRGNIGRLPF-STYFWYITHSLDPQG-QVVMKYY
LLTSSNG-----EFLMIISTGRMKEIGEEDTWCPGT--------------------
>PC_03EYYC
MHFPRLLNCRAIWFVSIIAVVQCFQNYRCDNNYVVTAEEIEEVYNKVVRYTNDAART-GKSLKDDEYRGNLADVPA-HTYNWFITYSLNSSG-NLAMDYF
LLTSSSN-----EIVGVISTAFSPFVKNDDNWCTPMSPA-----------------
>PC_04KIMS
MRSNRLLNSLGIWLVSTIAAVQCFGDYSCSNDMVISRREIDAAHNKANSYINNAASQ-RMYLSKIVYNGNLNSESD-SVYYWFITQFKADQR-NVTTTYY
LLTSTTG-----EFLGVISTGDYQDIGTSDTWCSPY--------------------
>PC_062Z1Y
MRSNRLLNSLGIWLVSTIAAVQCFGDYSCSNDMVISGREIDAAHDKAKSYINNAASY-SRYLNTILYNGNLNSEPN-SVYYWFLAQLKTDQR-NVTTTYY
LLTSTTG-----EFLGVISTGDYQDIGTSDTWCSPY--------------------
>PC_00EQR7
MRSNRLLNSLGIWLVSTIAAVQCFGDYSCSNDMVISRREIDAAHNKANSYINNAASQ-RMYLSKIVYNGNLNSESD-SMYYWFITQFKADQR-NVTTTYY
LLTSTTG-----EFLGVISTGDYQDIGTSDTWCSPY--------------------
>PC_024PEW
MRSNRLLNSLGIWLVSTIAAVQCFGDYSCSNDMVISGREIDAAHNKAKSYINNAASY-SRYLNTILYNGNLNSEPN-SVYYWFLEQLKTDQR-NVTATYY
LLTSTTG-----EFLGVISTGDYQDIGTSDTWCSPY--------------------
>PC_03QSLW
MRSNRLLNSLGIWLVSTIAAVQCFGDYSCSNDMVISGREIDAAHNKANSYINIAASQ-RMYLSKIVYNGNLNSESD-SMYYWFITQFKADQR-NVMTTYY
LLTSTTG-----EFLGVISTGEYQDIGTSDTWCSPY--------------------
>PC_07TVGI
MHSNRLLSCLGIWLISIIGLVQCITEYYCGNNVVISQELIQSVSDIAISELRAGVTW-HTSLSGIIYRGNLCGLPN-PTYRWFIKQSEDENS-EVVMKYF
LLVSASC-----EVQGVISTGWRKKLGEDDTWCTEA--------------------
>PC_03399P
MHSNRLLSCLGIWLISIIGLVQCITEYYCGNNVVISQELIQSVSEIAISELRAGVTW-HTSLSGIIYRGNLCGLPN-PTYRWFIQQSEDENS-EVVMKYF
LLVSASC-----EVQGVISTGWRKKLGEDDTWCTEA--------------------
>PC_00CS8K
MHSNCLLSCLGIWIISIIGVVQCISEYRCGNNHVISNDEVQRVYNQARPVVLGQVRQ-STPLSGAKYTGNLCGLPK-LTYHWFLNYSKDNYS-QVVMSYF
LLISADG-----ELQGVISTGWKMELGQEDTWCGEA--------------------
>PC_02RFLK
MQSNRLLSCLGIWIISIIGVVQCVSKYYCGNNEVLSNNEVQYVYNQALPIINQKSMQ-GIPLSDIKYTGNLCGLPE-PIYHWFVKFSRDNYS-QVVMSHF
LLISADG-----ELQGVISTGWKMELGQEDTWCGEA--------------------
>PC_06OIUZ
MHSNRLLSSLGLWLVSTIAVVQCYRDYNCAQDMVISSADVRAAHERAISRINNPSTD-NKFPINIQYRGNITPTAN-PAYYWYVTQLTDSQG-RAGMKYY
LLTSASG-----DILGMISTGWGRDLGTSDTWCT----------------------
