# Supplementary material for: Remote homology clustering identifies lowly conserved families of effector proteins in plant-pathogenic fungi
Source: Microb Genom. 2021 Sep 1;7(9):000637. doi: 10.1099/mgen.0.000637 (PMC8715435; doi:10.1099/mgen.0.000637)
Supplement: Supplementary material 15 [file mgen-7-0637-s0015.zip › fastas/markov-PC_01NRLX.fasta]

>PC_01NRLX
----MKTSA--LYLLFAAFNLTSASILITPVFAD-QVLNTR---NNGDCPYGVVTPEGCAPLRKRKPSK---------
>PC_05IXEX
----MKASL--LALFAAAASTVSAGVVITPVFEN-QVVP-K---DSGDCLFGVTTPQGCAPLRKSS------------
>PC_06YBUP
----MKLSL--LAIVAAAATTVSAGVVITPVFAD-QVVA-K---DSGDCFFGVVTPQGCAYVILSPASKNRKKQMENA
>PC_030P98
----MKTAFATTLVAALCATLASAGVVITPIFQN-QIVP-Q---ASNDCFFGKTTPYGCGPVRSQ-------------
>PC_07THEX
----MKFSL--IAFIAAAATTVSAGIVITPVFAD-QVVA-K---DSGDCFFGVTTPQGCAPLRKST------------
>PC_07WHGF
----MKTSTVLLTTLSVFTSVVSAGIVITPIFSN-QIVP-K---SAGDCPYGVITPQGCGPKRG--------------
>PC_009EOL
-----MQFSLSTALLLWTASLASAGIVITPIRDD-QIVQ-R---NAGDCFYGVVTPQGCGPKRG--------------
>PC_03VSH9
-----MKTTFALALLSTALSLVAADIVITPIFED-QIVQ-K---QAGDCFFGVVTPQGCGPRRG--------------
>PC_05US55
-----MKTTLFFTLLSTALSLVAADIVITPIFED-QIVQ-K---QPGDCFFGVVTPQGCGPRRG--------------
>PC_01N4L2
-----MKTTFFFTLLSTALSLVAADIVITPIFED-QIVQ-K---QAGDCFFGVVTPQGCGPRRG--------------
>PC_018R68
-----MKTTIFVTLLSAAASIVSAGIVVTPVFFD-QIVE-K---LSGDCPFGVVTPQGCARQRG--------------
>PC_03L1VG
-----MKTTFLLALLSTAVSFAAADIVITPVFAD-QVVQ-K---QAGDCFFGVVTPQGCAPQRG--------------
>PC_06DY1V
-----MKSTILFAVLSTAISYVSAGIVITPIFGN-QVVE-K---STGDCPYGVITPQGCGPKRG--------------
>PC_02CKWC
-----MKTTFFLALLSTAVSFAAADIVITPVFAD-QIVQ-K---QSGDCFFGVVTPQGCAPQRG--------------
>PC_04DNWE
-----MKTTFIFALLSTAISFVAADIVITPIFED-QVVQ-R---QAGDCFFGVVTPQGCGPKRG--------------
>PC_06Q24V
----MKTSLA--LVLGAAASIVTAGIVITPIMDD-QIVP-R---MGDDCAFGVVTPQGCGPKRN--------------
>PC_04WM3V
------MQFSAVALLLWAASLTSAGIVITPIRDD-QVVP-K---TSGDCFFGVVTPQGCGPKRR--------------
>PC_044580
----MKTSLA--LVLGVAASIVGAGIVITPIKDD-QIVP-S---SSGDCFFGVVTPQGCGPKRN--------------
>PC_06J6SO
----MKTSLA--LVLGAAASIVTAGIVITPIKDD-QIVP-R---MGDDCAFGVVTPQGCGPKRN--------------
>PC_0435GB
----MKTSLA--LVLGAAASIVTAGIVITPIKDD-QIVP-R---MGDDCAFGVVTPQGCG------------------
>PC_01K7GQ
------MKAVAVAIATLCASMASAWVVITPVTPE-MVVP-K---QGNDCFWGVTTPQGCAPFVRAPKK----------
>PC_028QRT
------MKAAAAVVATFLASMASAWVVITPVTPE-MVVP-K---SGDDCFFGVTTPQGCAPFVRQPKK----------
>PC_04V3DU
------MKVSLALLTTLCASLAAAGVVITPVRPN-QIIP-PDQKVSGDCFFGVVTPQGCATPSRPDGEKMAPQ-----
>PC_01JOWK
------MKVSLTLLATLCASLASAGVVITPVHQD-QVVP-AAQKVAGDCFFGVVTPQGCAPLRT--------------
>PC_05GOAX
------MKVSLAILTTLCASLASAGVVITPVRQN-QVIP-PAQLVSGDCFFGVVTPQGCAPLRT--------------
>PC_0294TS
------MKVSLALLTTLCASLAAAAVVITPVRPN-QIVP-PDQKVSGDCFFGVVTPQGCAPLRS--------------
>PC_066UI0
------MKVSLALLATLCASLASAGVVITPVRQN-QIVP-AAQKVSGDCFFGVVTPQGCAPLRT--------------
>PC_07FHRQ
------MKVSLALLTTLCASLAAAGVVITPVRPN-QIIP-PDQKVSGDCFFGVVTPQGCAPLRS--------------
>PC_073TFA
------MKVSLAILTTLCASLATAGVVITPVRQN-QVVP-AAQKVSGDCFFGVVTPQGCAPLRT--------------
>PC_06QP2W
------MKFTLALLTTLCASLASAGVVITPVRPN-QVIP-A---NSGDCFFGVVTPQGCAPLRKS-------------
>PC_0669Z3
------MKVSLAILTTLCASLATAGVVITPVRQN-QVVP-AAQKVSGDCFFGVVTPQGCA------------------
>PC_01BXP8
------MKVSLALLSTLCASLATAGVVITPVRQN-QVVP-ADQRVSGDCFFGVITPQGCA------------------
>PC_02DZSM
-----MKLSAVMAALSTVAALASAGLVIAPIEQD-QVVE-K---MSGDCFFGVVTPQGCGCAIERRKEVMAEI-----
>PC_01SV3L
----MKLSL--LAIVAAAATTVSAGVVITPVFAD-QVVA-K---DSGDCFFGVVTPQGCAQSYQAVLAPDTRTE----
>PC_031RWZ
----MKPAAIAATLLSLCVSLATAGVVSIPITQD-QVVD-K---TDGDCFFGVVTPQGCGPLRSS-------------
>PC_062MCB
--------MKATFVLALCASLASAWVVITPITKD-MVVD-R---SPDDCFFGVVTPQGCGPLRGPSK-----------
>PC_006NH3
--------MKAAFVLALCASLASAWVVITPITKE-MVVD-R---SPDDCFFGVVTPQGCGPLRGSSK-----------
>PC_064WML
--------MKAAFVLALCASLASAWVVITPITKE-MVVD-R---SPDDCFFGVVTPQGCGPLRGPAK-----------
>PC_0400UM
-------MKFIAVVMSLCVSLASAGVVIIPIKPE-QVVP-K---ASEDCYFGVVTPMGCGPLRNN-------------
>PC_04U5SH
------MRLTAAALLAMAASLASGAVVITPVTQN-QVVD-R---VSGDCYFGVATPQGCAPLRN--------------
>PC_04EP00
------MRLTAAALLAMAASLASGAVVITPVTQN-QVVD-R---VSGDCYFGVATPQGCAPLRI--------------
>PC_01XAYZ
------MRLTVAALLATAASLASGAVVITPVTQN-QVVD-R---VSGDCYFGVATPQGCAPLRK--------------
>PC_04SULY
----MKPAAIAATLLSLCVSLATAGVVSIPITQD-QVVD-K---TDGDCFFGVVTPQGCGS-----------------
>PC_00H6WC
MRVSITSVFATLTLTLGMAPLVSAGVVITPVTQD-QVVE-K---TGGDCFFGVVTPRGCAPLRSS-------------
>PC_04LQZ6
------MRLTVAALLAMAASLASGAVVITPVTQN-QVVE-R---VSGDCYFGVATPQGCAPLRK--------------
>PC_05L014
----MKPVTLAAALLSLCASLVSAGVVITPIKPE-QVVP-K---NADDCYFGVTTPQGCGPLRNTKKG----------
>PC_01TA2O
----MQLSL--LAIVAVVVSTVLAGVVITPIFAD-QVVE-K---ASNDCFFGVTTPSGCGPLRKTRKTAA--------
>PC_03YBN7
----MKPVTLAAALLSLCASLVSAGVVITPIKPE-QVVP-K---NAGDCFFGVTTPLGCGPLRNTK------------
>PC_04NEDI
----MKLAAFAAAALSLCASLVSAGVVRTPILPD-QVVP-K---TNGDCYFGVTTPQGCGPLRNN-------------
>PC_03TYND
-----MKTTIFVTLLSAAASLVSAGIVVTPVFFD-QIVE-K---LSGDCPFGVVTPQGCAPQRG--------------
>PC_04SMM4
-----MKTAVFVTLLSAASSLVSAGIVVTPVFFN-QIVE-K---LSGDCPFGVVTPQGCAPQRG--------------
>PC_04FKX1
------MKVSLALLTTLCASMVSAGVVITPVKQN-QVVP-A---NSGDCFFGVTTPQGCAPLRRS-------------
>PC_04GM8I
-----MKTTIFVTLLSAAASLVSAGIVVTPVFFD-QIVE-K---ISGDCPFGVVTPQGCGRQRG--------------
>PC_0764RI
------MKVSIALLTTLCAAMVSAGVVITPVKQN-QVVP-A---NSGDCFFGVTTPQGCAPLRRS-------------
>PC_03OMIE
-----MKTTLFITLLSASASLVSAGIVITPVWAN-QIVE-K---LSGDCPFGEVTPQGCGPKRG--------------
>PC_02X074
-----MKTTVFVTLLSAAASLVSAGIVVTPVFFN-QIVE-K---LSGDCPFGVVTPQGCAPQRG--------------
>PC_02KLY8
-----MKTTLFVTLLSASASLVSAGIVITPVWAN-QIVE-K---LSGDCPFGEVTPQGCGPKRG--------------
>PC_07F0JD
-------MQFNLLLLPLCAALAAAGVVTVPIRPE-QVVE-K---SSDDCFFGVTTPLGCGPLRSS-------------
>PC_00T4MG
------MKTAFAIVMAFAASMASAGVMITPIRAN-QVVP-K---APNDCFYGVTTPQGCGPLRT--------------
>PC_01HM6K
-------MKFSALVFSLCVSLAAAGVVITPIRPD-QVVE-K---SSDDCFFGVTTPSGCGPLRPA-------------
>PC_07EYOA
-------MQFTLLLLPLCAALAAAGVVTVPIRPE-QVVE-K---SSDDCFFGVTTPLGCGPLRSS-------------
>PC_02N64Y
-------MKFLVTILSLCASLAAAGVVITPIRPE-QVVP-K---DAGDCWGGVVTPMGCGPLRSK-------------
>PC_025Q3H
-----MKTTVFVTLLSAAASLVSAGIVVTPVFFN-QIVE-K---LSGDCPFGVVTPQGCA------------------
>PC_06OKJ2
-----MKTSFVVALLSTAISFVAADIVITPIFED-QVVQ-R---QAGDCYFGVVTPQGCGCVSLFSSL----------
>PC_03ER8X
----MKITTLATLAVTLCTSFASAGMVLIPVFPD-QTVQ-K---QSGDCPYGVVTPIGCAPGRPALN-----------
>PC_012T2Y
----MKTAFATTLLAALCATLASAGVVITPIHQN-QVVD-S---LSGDCFFGKSTPYGCGPLRS--------------
>PC_04126B
----MKTAFATTLLAALCATLASAGVVITPIHQD-QVID-S---VTGDCFFGKSTPYGCGPLRS--------------
>PC_02TNJL
----MKTAFATTLLAAMCATLASAGVVITPIHQN-QVVD-S---LSGDCFFGKSTPYGCGPLRS--------------
>PC_006V8G
-----MQTAFFFALLSTAVSFAAASIVITPVFED-QIVQ-K---QPGDCFFGVVTPQGCAPQRG--------------
>PC_083Q4E
-----MKTTLFFTLLSTALSLVAADIVITPIFED-QIVQ-K---QPGDCFFGVVTPQGCGYALFFFPCYLCLLYDRS-
>PC_06B2FJ
-----MQLTTVATALFSLASLASAAVVITPVFTN-QVVN-K---VSGDCAWGVVTPQGCAPLRGQ-------------
>PC_01K5MN
-----MKTTFVFALLSTAISFVAADIVITPIFED-QIVQ-K---QAGDCFFGVVTPQGCG------------------
>PC_081COF
-----MQTAFFFALLSTAVSFAAASIVITPVFED-QVVQ-K---QSGDCFFGVVTPQGCA------------------
>PC_01WITS
-----MRSTTFVAVLLSAVSLASADIVITPIRSD-QIVE-R---VDGDCFFGVVTAQGCGPKRD--------------
>PC_01XP3N
-----MRSTTFVAVLLSAVSLVSADLVITPIRSD-QIVE-R---VDGDCFFGVVTAQGCGPKRD--------------
>PC_035P1H
------MRTVFALVVALAASMASAGVIITPIKAN-QVVP-K---NDDDCFFGVTTPNGCGPLRN--------------
>PC_068TGG
-------MKAASLLVALCASLASAGVVRTPIFQN-QVVD-R---VEGDCFFGVATPSGCGPLRT--------------
>PC_01GMQT
-------MKVTTLLVALCASLASAGVVITPVFAD-QVVP-K---KGDDCALGVTTPSGCAPLRGGATRNTA-------
>PC_01YIYF
-------MNAITFVVAFCASLASAGVVITPISKD-FVVP-K---VEGDCFFGVSTPTGCGPLRE--------------
>PC_01KWWO
------MQFSAVALLLWAASLTSAGIVITPIRDD-QVVP-K---TSGDCFFGVVTPQGCGR-----------------
>PC_00CIJM
----MKPAALAAAALSLCVSLASAGVVITPIKPD-QVVP-K---SSGDCFFGVTTPQGCGPLRSN-------------
>PC_087OIG
----MKTSL--AVLLAAVLSTCSADVVVTPITED-QIVQ-K---VPGDCFFGEVTPQGCGFYMNI-------------
>PC_085UZR
----MRAS--LALLLGAAVSLGRAGLVITPIQDD-QIVK-K---VSKDCLFGEVTPQGCGPRRV--------------
>PC_06LYMP
----MRAS--LALLLGAAVSLGRAGLVITPIQDD-QIVK-K---VSKDCLFGEVTPQGCGETKQPC------------
>PC_02DD1C
----MKTSL--AAMLAAAASLAAAGVVIAPIGAN-QIVN-K---VSGDCFFGVVTPRGCGFQRG--------------
>PC_06XLFJ
----MKTSL--AIILAAAASLASAGIVITPIEAN-QIVD-K---ASGDCFFGVVTPQGCGHRSKSLICPSPKRG----
>PC_06DIUV
----MKTSLALVLSVAASVVSVSAGIVITPIHPD-QVVP-S---NSGDCFFGVVTPQGCGRR----------------
>PC_04535Q
------MNIPASALLLVAARFAAAGIVNWPLDDVVQFVT-K---LGDDCPFGEVTPSGC-------------------
>PC_01OYF3
------MNISALAPVFLFAHLAAAGIVNWPLDEAIQFVV-K---MNGDCPFGEVTPSGCGPRR---------------
