# Supplementary material for: Remote homology clustering identifies lowly conserved families of effector proteins in plant-pathogenic fungi
Source: Microb Genom. 2021 Sep 1;7(9):000637. doi: 10.1099/mgen.0.000637 (PMC8715435; doi:10.1099/mgen.0.000637)
Supplement: Supplementary material 15 [file mgen-7-0637-s0015.zip › fastas/markov-PC_02W1ZZ.fasta]

>PC_02W1ZZ
--------------------SFVQCNHHLLYNGRHWGTIRKKAGWAVRFYEEKPGQPKRLVAICKNASPVHCNYLKCTNLAAGFSAGTSTDVLSSGTVGS
-------------
>PC_04M1RR
MQFSTIITVCLFTG--LASASFVQCNHHLLYNGRHWGTIREKAGWAVRFYEEKPGQPKRLVAICKNASPVHCNYLKCTNLAAGLSAGTSTDVLSSGTVGS
IGNDPQAQRQ---
>PC_08JNGG
MQFSTIITVCLFTG--LASANFVQCNHHLLYNGRHWGTIRKNAGWAVRFYEEKPNQPKRLVAICKNASPVHCNYLKCTNLAPGFSAGTSTDVLSSGTVGS
IGNDPQAQRQ---
>PC_05XX8W
MQFSTIITVCLFTG--LASASFVQCNHHLLYNGRHWGTIRKKAGWAVRFYEEKPGQPKRLVAICKNASPVHCNYLKCTNLAAGFSAGTSTDVLSSGTVGS
IGNDPQAQRQ---
>PC_0363GG
MQFSTIITVCLFTG--LASASFVQCNHHLLYNGRHWGTIRKKVGWAVRFYEEKPGQPKRLVAICKNASPVHCNYLKCTNLAAGFSAGTSTDVLSSGTVGS
IGNDPQAQRQ---
>PC_02LGRX
MQFSTIITVCLFTG--LASASFVQCNHHLLYNGRHWGTIRKKAGWAVRFYEEKPGQPKRLVAICKNASPVHCNYLKCTNLAAGFSAGTSTDVLSSGTVGS
IGNDPHAQRQ---
>PC_03X49W
MQFSTIITVCLFTG--LASASFVQYNHHLLYNGRHWGTIRKKAGWAVRFYEEKPGQPKRLVAICKNASPVHCNYLKCTNLAAGFSAGTSTDVLSSGTVGS
IGNDPQAQRQ---
>PC_02LKXL
MQFSTIITVCLFTG--LASANFVQCNHHLLYNGRHWGTIRKNAGWAVRFYEEKPDQPKRLVAICKNASPVHCNYLKCTNLAPGFSAGTSTDVLSSGTVGS
IGNDPQAQRQ---
>PC_03JQKP
MQISTIATLFLFSA-GLASAQEVKCNHSIKKIGGGTLVATATAGWKARFYFKK-----QLVGVCESRSSQHCRLQNCK-LEPGWEPMAINPVGASGSVGS
LGYDPSGSSY---
>PC_00DDP3
MQFTTIAAACLFSQ--VA--FALKCNISILKDGEYFTQKQEIAGWEVKFEDRN----GNFVGKCKNAHTYACTYVTCKDLAPGYSPGKSWNVVASGNVGS
LGSDPSSS-----
>PC_07ODL5
MKFTTIAAACLFSQ--VA--FALKCNISILKDGKYFTQKQEIAGWTVKFHDLD----GNYVGKCKNAHTYACTYVTCEDLAPGYSPGKSKDVVASGNVGS
LGHDPSSSSPSSP
>PC_05R4YM
MQFTTIAAACLFSQ--VA--FALTCNLSINKDGKYFKQEQAIAGREVKFKDRD----GNVVGICKTTTTYNCRRVTCKDLAPGYSEGEAWDVKPSGAVGS
LGYDPSSS-----
>PC_07OCFZ
MQFSTIATLCLVFGSTLAVGGEIRCNIAIQKNNILQSPEQQTAGNWFSFFVGVK-PNRILVAQCRSRSYHNCNNIECRKLAKGYSAGYVSLVGESGAVGS
LGRDPQATTY---
>PC_05SFYI
MQFSTIATLCLVFGSTLAVGGEIRCNIAIQKNNILQSPEQQTAGNWFSFFVGVK-PNRILVAQCRSRSYHNCNNIECRKLAKGYSAEYVSLVGESGSVGS
LGRDPQATTY---
>PC_02QXUG
MQFSTLAAVCLFST--AALAQEVLCNISIKHNGVFYAVEQVRAGMYRDFFNKKD--KSVKVATCKNDSLHYCGRMSCKFLAPGFSEGESTSPARSGAVAS
LGRDPSGSYY---
