# Supplementary material for: Remote homology clustering identifies lowly conserved families of effector proteins in plant-pathogenic fungi
Source: Microb Genom. 2021 Sep 1;7(9):000637. doi: 10.1099/mgen.0.000637 (PMC8715435; doi:10.1099/mgen.0.000637)
Supplement: Supplementary material 15 [file mgen-7-0637-s0015.zip › fastas/cluster-PC_02HCCM.fasta]

>PC_02HCCM
MNLKALIVIAFPAVASALPT-DEGDIIGTFSIDSSDSQPIKVRWLDTPEISGRSLVKRSALSQSVCTHAGTATGADLHWLNGICTGKSTYTVNCAPAGNK
NAGSSHTGTCPPDEDCFQLERVGNFWGDLEPDVTCAKSGTVFDAADVKTATHVNGKIVTRAGKPNGQARLIRLKAQVYRRDGHYGQTSRMGFFRNGEEEY
GINNVASMGPTWNFDPSIDHSFSFFFTPGPDAFRVQGTINLA
>PC_01Q4NB
MNLKALVVIASVAVTSALPKGEEGDIIGTFNFSSSDSQPLKIHWVDTPDSSGSNLVKRSAHTESVCVHAGTATGADLHWLNAICTGKSTYTVNCAPAGNK
NAGSTHTGTCPAGQDCFQLEQVGNFWGDREPDATCSPSNTVFDAVDDKEATHVNGKVVTRAGKPGIGRKLIRLKAQVYRRDGHYGQTSRMGFFRNGKEVY
HIDNVASMEPTWNFDPSSDQSFSFFFTPGPNAFRIQGTLNLA
>PC_007O3F
MNLKALVVIASVAVTSALPKGEEGDIIGTFNFSSSDSQPLKIHWVDTPDSSGSNLVKRSAHTESVCVHAGTATGADLHWLNAICTGKSTYTVNCAPAGNK
NAGSTHTGTCPAGQDCFQLEQVGNFWGDREPDATCSPSNTVFDAVDDKEATHVNGKVVTREGKPGIGRKLIRLKAQVYRRDGHYGQTSRMGFFRNGKEVY
HIDNVASMGPTWNFDPSSDQSFSFFFTPGPNAFRIQGTLNLA
>PC_06KW94
----------------------EGDIIGTFSIDSSDSQPIKVRWLDTPEISGRSLVKRSALSQSVCTHAGTATGADLHWLNGICTGKSTYTVNCAPADNK
NAGSSHPGTCPPDEDCFQLERVGNFWGDLEPDVTCAKSGTVFDAADVKTATHVNGKVVTRAGKPKVQARLIRLKAQVYRRDGHYGQTSRMGFFRNGKEQY
HIDNVASMGPTWNFDPSTDQSFSFFFTPGPDAFRVQGTINLA
>PC_055BI5
MNLKALVVIASVAVTSALPKGEEGDIIGTFNFSSSDSQPLKIHWVDTPDSSGSNLVKRSAHTESVCVHAGTATGADLHWLNAICTGKSTYTVNCAPAGNK
NAGSTHTGTCPAGQDCFQLEQVGNFWGDREPDATCSPSNTVFDAVDDKEATHVNGKVVTRAGKPGIGRKLIRLKAQVYRRDGHYGQTSRMGFFRNGKEVY
PGFKSIPRNPHMDP----------------------------
