# Supplementary material for: Remote homology clustering identifies lowly conserved families of effector proteins in plant-pathogenic fungi
Source: Microb Genom. 2021 Sep 1;7(9):000637. doi: 10.1099/mgen.0.000637 (PMC8715435; doi:10.1099/mgen.0.000637)
Supplement: Supplementary material 15 [file mgen-7-0637-s0015.zip › fastas/markov-PC_04U5QD.fasta]

>PC_02W9ZO
----------------------------------------------------------------------------------------------------
----------------------------------------------------------------------------------------------------
----MAAF------------------------------------------------------------------V------VVGVTAVQNSQCYEYFHKK
-------------D----GCVQATGNPDHRCAEQVA-H--AV---ESARLLAAQ-------T----GSSG-----------G-PRLQR-----RYDGKAM
LVLDKSDSDLDLPAELN----TQIATHD-------------------SDPYPPAESDGVDTQIEI--------SDQYSPAKPYLVDTPIATPV-------
--------------KTMEQVEMV-----FRCPGFESP------N------------GFEVCLWAGNKNVP--------------------------GNTG
---------------------WINEAI-----------------------RE--NCGK------------------------QV----------------
-----YIQRKG--I------KIA------------------RYPRVV-G---------GCRWGD-G-D----------------------MGPENGCFQI
AMNQA------------------------LFDNFNPSEYEK---ERKEIT-EMTWDFN--------------------NLYFNK--PENAAF--------
----------------------------------------------------------------------------------------------------
-------------------------------
>PC_02WFN7
----------------------------------------------------------------------------------------------------
-----------------------------------------------------------------------------------------------MLFIP
ALVSALF-----------------------------------------------------------------------L--S-AMGVHGSSQCAIWKQKS
G-----------------S-AL------------------------------------------------------------------------------
-----QTT----------------------------------------------------------------------------------AQN-------
--------------IAGSPGSSV-----GACGV----SYAEG--------------TRFVMLWNALNSNVQR--------------------PA-GSTPG
---------------------WLTGA-----------------------T--KQNCGK------------------------QV----------------
-----KVTAN-N--------K-S------------------VIGVVV-E---------SGSFSQ------------------------SPLGEKIGCSSI
SISNQ------------------------MMTDLGAH--GG------VKL-PVTWEFV--------------------GAPF------------------
----------------------------------------------------------------------------------------------------
-------------------------------
>PC_02WPOJ
----------------------------------------------------------------------------------------------------
-----------------------------------------------------------------------------------------------MLFIP
ALVSALF-----------------------------------------------------------------------L--S-AMGVHGSSQCAIWKQKS
G-----------------S-AL------------------------------------------------------------------------------
-----QTT----------------------------------------------------------------------------------AQN-------
--------------IAGSPGSSV-----GACGV----SYAEG--------------TRFVMLWNALNSNVQR--------------------PA-GSTPG
---------------------WLTGA-----------------------T--KQNCGK------------------------QV----------------
-----KVTAN-N--------K-S------------------VIGVVV-E---------SGSFSQ------------------------SPLGEKIGCSSI
SISNQ------------------------MMTDLGAH--GG------VKL-PVTWELP--------------------GPPENP--QDHP-LHVAK----
-SI---YNSI----QSNLLA--------------------------------------------------------------------------------
-------------------------------
>PC_05LVZ2
----------------------------------------------------------------------------------------------------
-----------------------------------------------------------------------------------------------MLFIS
TLVSAFL-----------------------------------------------------------------------V--S-AMAVHGRSQCAAWIQQR
G-----------------H-GD-----------------------------------------------------------------------F---IS-
-----PQR----------------------------------------------------------------------------------PAQ-------
--------------NLASSKGHP-----GACGA----PYKEG--------------EKFVMLWNGIHSNVQI--------------------PP-SLTGG
---------------------WVTGG-----------------------A--NNNCRK------------------------KV----------------
-----RVYAN-G--------R-S------------------VDGIVV-E---------SGSFSP---------------------T-QQPIDETTGCSSI
AISNQ------------------------MMAELGAS--GS------TTL-DVTWQFL--------------------DPAV------------------
----------------------------------------------------------------------------------------------------
-------------------------------
>PC_03GF6Z
----------------------------------------------------------------------------------------------------
----------------------------------------------------------------------------------------------------
----------------------------------------------------------------------------------------------------
---------------------------------M-S-----------A----------------KNEK--A----HAA------RLRR-----R---ND-
-----TP-----------------------------------------------------------------------------------TGT-------
--------------VKTIGSGKT-----SVCSA--T-GYDTA-K------------FKGACLWNGLNQKSTP--------------------PS-GRYAG
---------------------WVNGA-------------------------HTGNCWK------------------------NL----------------
-----WINAKGA--------QGK------------------KFAKVI-D---------GCKFAD---------------------Y----LDVDTGCATL
WVTEA------------------------TFYELGGVEGQN------EVA-IKNWGFS--------------------DTAQ------------------
----------------------------------------------------------------------------------------------------
-------------------------------
>PC_018JQC
----------------------------------------------------------------------------------------------------
----------------------------------------------------------------------------------------------------
----------------------------------------------------------------------------------------------------
---------------------------------------------------MSS----------ADEQLH-----T-----KSASLRR-----R---NT-
------PP----------------------------------------------------------------------------------NNK-------
--------------GMDVAGGPH-----SVCDP-VN-GYDTN-K------------QVGACLWTGQFQWPMY--------------------SNSTYYPG
---------------------WVND-------------------------RNPENCYR------------------------KL----------------
-----YLNPAK---------GDS------------------VYAPVL-D---------GCAFGT----------------------KDKRISVDEGCASI
WVTRA------------------------LFIQLGGKPGEH------NVT-INSWDFE--------------------A-YDAP--GN------------
----------------------------------------------------------------------------------------------------
-------------------------------
>PC_04418K
----------------------------------------------------------------------------------------------------
----------------------------------------------------------------------------------------------------
----------------------------------------------------------------------------------------------------
---------------------------------------------------MSS----------ADEQLH-----T-----KSASLRR-----R---NT-
------PP----------------------------------------------------------------------------------NNK-------
--------------GMDVAGGPH-----SVCDP-VN-GYDTN-K------------QVGACLWTGQFQWPMY--------------------SNSTYYPG
---------------------WVNE-------------------------Y-------------------------------------------------
------LNPAK---------GDS------------------VYAPVL-D---------GCAFGT----------------------KDKRISVDEGCASI
WVTRA------------------------LFIQLGGKPGEH------NVT-INSWDFE--------------------Q-YDAP--GN------------
----------------------------------------------------------------------------------------------------
-------------------------------
>PC_04V61U
----------------------------------------------------------------------------------------------------
----------------------------------------------------------------------------------------------------
----------------------------------------------------------------------------------------------------
----------------------------------------------------------------------------------------------------
----------------------------------------------------------------------------------------------------
---------------MDIAGGPH-----SVCDP-ER-GYDTK-K------------ITGACLWTGQRQSPEF--------------------TKDGYYPG
---------------------WVNG-------------------------DHKENCYR------------------------KL----------------
-----WLKPDQ---------GPV------------------VYAPVI-D---------GCAFAN----------------------EGQTISEDDGCATI
WVTRK------------------------LFTALGGKKDQH------SVW-IHSWDFE--------------------K-HQGP--GN------------
----------------------------------------------------------------------------------------------------
-------------------------------
>PC_04U5QD
----------------------------------------------------------------------------------------------------
----------------------------------------------------------------------------------------------------
---------M--LS---------------------------------------------------SLAVTII--V------ATCINAQIHSQCYTYYASQ
G-----------------SLPASY----------------------------------------------------------------------------
----------------------------------------------------------------------------------------NTTAV-------
--------------GYLPEPSGP-----GACGTYKS-------S------------DVAACLWSGSAAG--------------------------ATTGG
---------------------WINPAA-----------------------AS--NCGK------------------------SV----------------
-----IITANGK-T---------------------------AQGHVA-D---------GCHFG----T----------------------AEASSGCPRI
LLTLG------------------------AFDALATTQDV----ANGNVGS-LTWSFA--------------------NEPM------------------
----------------------------------------------------------------------------------------------------
-------------------------------
>PC_007VDL
MPFPDGKGRYTNRMERPLLSCVYARNKSWVVRMM-----------KLLRHSLSHLSNTRRTLEMIGDGRARGEKGAGWQLMVINHKSTSKHTQSRALDSL
RVCKWLVLVDPWTLTSNSNRVRL----NK----------TFDIPSFRNL--ASITWYLISLTS-S-----------------------------------
------------------------------------ASIKLLDSPDH-SID-STREGHVRAVKSAAHISRRS--D------TGLSPAVANSGCYNYLKEK
D-----------------GCAYANPTNNCARKMSSMAV----------QLFAMG-------PPPGNTSSHID----QSSLPSEKALLK-----RLTP---
----------------------------------------------------------------------------------------------------
--------------------LLL-----QICGNYDG------EE------------QMGVCLWSGPSSGT-----------------------PDSNGSG
---------------------WEIVT--------------------------------------------------------------------------
-----------------------------------------RKSRVL-E---------GCSFS----T----------------------EELSTGCSQI
YITKK------------------------VFMALNPSPTEL---EKGALEDTITWDLL--------------------SRGRFK--LITAVRL-------
-----------------IK---------------------------------------------------------------------------------
-------------------------------
>PC_0161JQ
----------------------------------------------------------------------------------------------------
----------------------------------------------------------------------------------------------------
--MFFFAALVQFLCMS---------------RPVGSAKLKLPDSTSNNQLAGSKHDDFDQIVKATP----RF--R------RSITGAVENTGCYSYLNQK
N-----------------GCAYANPTNNCARKMSSIAV----------RLFAMS-------PQASNSSDT-----NQSSASTEKTLSK-----RSENQTS
WA-PAPMNTTSLLATLN----SSVASNSSSTT------------------------SGSKSIP-------------------------------------
----------------PSELSES-----NICGDYDG------EE------------QMGVCLWSGPSSDS-----------------------QYGNESG
---------------------WVSSDI-----------------------KR--NCHK------------------------EV----------------
-----ILQRTGS-A------SPL------------------IVARVL-E---------GCNFN----T----------------------ADLSIGCSQI
YVTKK------------------------VFMALNPNPSEL---EQGALQDPITWDFV--------------------IVEDFP--WDLEVRILACS---
--------YI------ALETPFASHQSFLEGHHEHLTRFWSLAGKMRE-------AGQA-KVAVTCYSVTNFKNPLANDCTDNIILAMLRWPSELPGGAP
RTFNTLLKPCGKDARSRRGESSRCVIFGDKL
>PC_041EE0
----------------------------------------------------------------------------------------------------
----PSVILKAWTSRGNT----------------------------------------------SNKAVL-------------QFD---KSLQSIRSNYL
NSMFFFAALVQFLCMS---------------RPVGSAKLKLPDSTSNNQLAGSKHDDFDQIVKATP----RF--R------RSITGAVENTGCYSYLNQK
N-----------------GCAYANPTNNCARKMSSIAV----------RLFAMS-------PQASNSSDT-----NQSSASTEKTLSK-----RSENQTS
WA-PAPMNTTSLLATLN----SSVASNSSSTT------------------------SGSKSHVYISSS-FQH-KAQKNKVAHY----LCMSFC-------
--------------LAFLPPSLA-----KICGDYDG------EE------------QMGVCLWSGPSSDS-----------------------QYGNESG
---------------------WVSSDI-----------------------KR--NCHK------------------------EV----------------
-----ILQRTGS-A------SPL------------------IVARVL-E---------GCNFN----T----------------------ADLSIGCSQI
YVTKK------------------------VFMALNPNPSEL---EQGALQDPITWDFV--------------------IVEDFP--WDLEVRILACS---
--------YI------ALETPFASHQSFLEGHHEHLTRFSSLAGKMRE-------AGQA-KVAVTCYSVTNFKNPLANDCTDNIILAMLRWPSELPGGAP
RTFNTLLKPCGKDARSRRGESSRCVIFGDKL
>PC_02V12A
------------------------------------------------------------------------------MSVDGKQKSTSKHTQSRALDSL
RVCKWLVLVDPWTVTSNSNRVRL----NK----------TFDIPSFRNL--ASITWYLISLTS-SWKYVL-------------QYSMVLAQVSPRTSKHS
ASMFFAVGLVHLLCLS---------------HPIGSASIKLLDSPDH-SID-STREGHVQAVKSTAHISRRS--D------TGLSPAVANSGCYNYLKGK
D-----------------GCAYANPTNNCARKMSSMAV----------QLFAMG-------PPPGNTSSHLD----QSSLPGEKALLK-----RNEN-QT
WSAPTPENTTSFLATNS----IL-SSNSSSNS------------------------SIFLGN-----------------------------TS-------
--------------LPLYNNSES-----SICGNYDG------EE------------QMGVCLWSGPASGT-----------------------PDSNGSG
---------------------WVSSNI-----------------------TA--NCHK------------------------EV----------------
-----ILQRSGS-N------SPM------------------IVARVL-E---------GCSFN----T----------------------EELATGCSQI
YVTKK------------------------VFMALNPSPTEL---EKGALEDTITWDFN--------------------SRGNIF--NSAV----------
----------------------------------------------------------------------------------------------------
-------------------------------
>PC_03STDE
----------------------------------------------------------------------------------------------------
-----------------------------------------------------------------------------------------------MPLNV
ATVYFMFLL-HNVLG---------------------------------------------------EKP-----TTFPA--PKDNTANPHSTCYKWLTNS
N-----------------K-VQ----DVSAYRL--------------TSLQTSA----------LTMA-T-----AEV---NSDIKPT-----K------
------------------------------------------------------------------------------------------PSK-------
--------------RISGSSGGQ-----GACGV----AYSGS--------------DLVVCPWNGSGGQD----------------------DS-NSVPG
---------------------WLTGL-----------------------NNGKNNCFK------------------------TV----------------
-----SVIAN-N--------R-T------------------VDGIIA-D---------GCAFTT-----------------------GKPVDIDDGCSGI
YLSDQ------------------------MMSRLGFQDDET------NVK-ITSWSFK--------------------ISNGAN--KPW-----------
----------------------------------------------------------------------------------------------------
-------------------------------
>PC_03THOZ
----------------------------------------------------------------------------------------------------
-----------------------------------------------------------------------------------------------MPLNV
ATVYFMFLL-HNVLG---------------------------------------------------EKP-----TTFPA--PKDNTANPHSTCYKWLTNS
N-----------------K-VQ----DVSAYRL--------------TSLQTSA----------LTMA-T-----AEV---NSDIKPT-----K---PY-
-----WLL----------------------------------------------------------------------------------QSK-------
--------------RISGSSGGQ-----GACGV----AYSGS--------------DLVVCPWNGSGGQD----------------------DS-NSVPG
---------------------WLTGS-----------------------V--------------------------------------------------
-------IAN-N--------R-T------------------VDGIIA-D---------GCAFTT-----------------------GKPVDIDDGCSGI
YLSDQ------------------------MMSRLGFQDDET------NVK-ITSWSLC--------------------ITPSVK--SAMEQTSPGKA---
----------------------------------------------------------------------------------------------------
-------------------------------
>PC_03KFK6
----------------------------------------------------------------------------------------------------
-----------------------------------------------------------------------------------------------MLLNV
ASVFFIVLL-TNVLG---------------------------------------------------QKS-----TTFPA--PKDNTANPHSRCRKWRDDF
K-----------------K-SN----GVSAHRL--------------TSLETSA----------LVAK-T-----AEV---NSQND-------I---EP-
-----A-N----------------------------------------------------------------------------------RSK-------
--------------RISGSSGFT-----GACGV----TYSGQ--------------DRMVCLWNGSFGKD----------------------DP-NYVSG
---------------------WLTGE-----------------------LKGLNNCFK------------------------TV----------------
-----TVTAN-G--------R-T------------------VDATIA-D---------GCAFST-----------------------GKPVDIDHGCSDI
YLSDQ------------------------VMSDLGFTDNDQ------DVR-ITSWDFK--------------------TEVPAN--QPW-----------
----------------------------------------------------------------------------------------------------
-------------------------------
>PC_08B8VG
----------------------------------------------------------------------------------------------------
-----------------------------------------------------------------------------------------------MLSKL
VQVTAFLLL-TFTFIPGTVSLVPGGKGVNKTKPVETNDVILTDPSTNK--------TSKN----ESKIS-----STFPA--PKP-GNGSHSQCFDWRKKL
S-----------------A-SE----SKK----------------------------------------------------------------G---IV-
-----PKI----------------------------------------------------------------------------------KSS-------
--------------PFAGTGDKR-----GACGQ----PYLAS--------------QNVVCLWSGSQSKTPM--------------------AK-DETAG
---------------------WVTGA-----------------------S--PSNCFQ------------------------EI----------------
-----KVTYN-K--------K-T------------------VTGVLA-E---------ACPFVS---------------------P-PETIDLDSGCSGI
FVSEN------------------------MWKELGGK-NET------TLQ-FESWDFV--------------------KPESA-----W-----------
----------------------------------------------------------------------------------------------------
-------------------------------
>PC_05Y01N
----------------------------------------------------------------------------------------------------
--------------------------------------------------------------------------------------MYPHNVIGRMQLAA
ISIH----------------------------------------------------------------------LIF---LILHVEAIQQSGCANFFQLA
PLPLCD-GTPQIPGIGSGGVSSGSSG-EGKPKPPA-----------LGQP------------------------------------------------LP
PTVKAPAT-------------------------------------------------------------TVKDGK---APFLRL---RYRRDA----NFF
AVKKGDDLIFKT---------TE-----PVCGNYDT------NT------------VLGVCLWSGIDETGK-----------------------DPNKSG
---------------------WISGSA-------------------------TTNCNR------------------------EV----------------
----------------------------------------------------------------------------------------------------
----------------------------------------------------------------------------------------------------
----------------------------------------------------------------------------------------------------
-------------------------------
>PC_05ZA41
----------------------------------------------------------------------------------------------------
--------------------------------------------------------------------------------------MYEHNGLGRMQLAA
ISTR----------------------------------------------------------------------LILIFLLILNVEGIQQSGCANFFQLA
PLPLCD-GTPQIPGVGSGGISSGAPPPEPKLKAPS-----------NDRP------------------------------------------------LP
PALKAPGP-------------------------------------------------------------IVKDAKGTTPLFSRW---RHRRDA----NFF
AVKKGDDLTFKT---------TE-----AACGKYDT------DT------------VLGVCLWSGIDESGK-----------------------DPNKSG
---------------------WISGSA-------------------------TTNCNR------------------------EV----------------
----------------------------------------------------------------------------------------------------
----------------------------------------------------------------------------------------------------
----------------------------------------------------------------------------------------------------
-------------------------------
>PC_05JSGW
----------------------------------------------------------------------------------------------------
----------------------------------------------------------------------------------MGGKMYEHNGLGRMQLAA
ISTR----------------------------------------------------------------------LILIFLLILNVEGIQQSGCANFFQLA
PLPLCD-GTPQIPGVGSGGISSGAPPPEPKLKAPS-----------NDRP------------------------------------------------LP
PALKAPGP-------------------------------------------------------------IVKDAKGTTPLFSRW---RHRRDA----NFF
AVKKGDDLTFKT---------TE-----AACGKYDT------DT------------VLGVCLWSGIDESGK-----------------------DPNKSG
---------------------WISGSA-------------------------TTNCNR------------------------EV----------------
----------------------------------------------------------------------------------------------------
----------------------------------------------------------------------------------------------------
----------------------------------------------------------------------------------------------------
-------------------------------
>PC_0034SZ
----------------------------------------------------------------------------------------------------
----------MAKYRFF-QNAEM----GE-VHQAPRLQCTSDHPQSSAL--STIQSAPMK----IYTDTQ-------------SGSLLFTRANPQMKSTC
LA--------------------------------------------------------------------IF--L------ALSASVYGYSGCFDYFLLK
D-----------------GCVNAAEPSDLRCQKPSAPK--EQ---QITYAFKRD-------P--------------------------------------
----------------------------------------------------------------------------------------------------
------------------SALVS-----PTCKPEI--SNVDYDT------------FPAVCLWSGPDWDN------------------------------
---------------PKPEAGWVNHAN-----------------------PS--NCGK------------------------VV----------------
-----YIQKKDQ-P------KAR------------------ILAKVI-E---------GCSFYGWF-H----------------------GNYTTGCSAI
AVSTA------------------------VMKKLAPTHVM-----DHMYEGPVVWDFV--------------------KNDGHQ--EVSGPV--------
----------------------------------------------------------------------------------------------------
-------------------------------
>PC_00BCJA
----------------------------------------------------------------------------------------------------
-----------------------------------------------------------------------------------------------MNRSA
LFLIFASLFI----------------------------------------------------------------------TVA--KATNHTTCFNYFLKK
D-----------------RCVFSSADERTRCKAPPKQH-PS-----P---FALV-------SQDKR----------------------------------
-----------------------------------------------------------------------------SLQGGSLAR-RYDAKK-------
--------------PVFPIGGGT-----GNCGFYNS------TA------------EIGVCLWSGAELKNP-----------------------TVQTAG
---------------------WINSL-------------------------KTSNCGK------------------------RI----------------
-----YIQRTGK-P------ETV------------------QYARVL-D---------GCSFDTR--------------------------RLNVGCFQI
GIT------------------------VELFNKFKPSAKEI---SAQLLLDGVTWDFD--------------------NLNGTI--KDLVIDLYSHQFFV
QVD------------DPIIKPMTRS---------SSRWPGHQADGLVIK-----------------------------PMDDPVIKPMTRSSSR------
-------------------------------
>PC_00QZNG
----------------------------------------------------------------------------------------------------
----------MWEVANLLPRSRL----GP-------------------------GDLA----------VA-------------WWGPGLHRCDGGFLVKK
LRGFRWSNSRLLNSKN---------------EEVGPQ--CLEDCRCTRA--------RYR--TKRHKKVRAQ--K------KKKFWDPRSSRPQALWELL
YQELWRNGISQKLMD---GCVHAANDPKVRCGANKTTN-------APVHAFSGP-----------QAPPN-----------Q-TPLVK-----RYDTKLP
PFQIGQIGGR------------------------------------------------------------------------------------------
----------------------G-----PVCKKYNS------DR------------DLAVCLWNGPDHKKH----------------------TA-ESSG
---------------------WLNEAK-----------------------TS--NCGK------------------------RV----------------
-----YVMRKTD-T------SNI------------------QYAQIV-E---------GCDFPT--------------------------KNFTIGCAQI
GLSNA------------------------LFDKFHPTPKEK---NQRFLDTPMIWDYD--------------------SFNGQH--TQQAPV--------
----------------------------------------------------------------------------------------------------
-------------------------------
>PC_05YT61
----------------------------------------------------------------------------------------------------
------------MLNASLNTVEL----ST---------LTC-------H---PPIPFTPN---------P-------------IFY--------VHLISN
LSHFNMIASLVALI------------------------------------------------------------FALSV---YTVGATYHTGCYNYFLNL
D-----------------GCVHAANDPKVRCGAN-KTTNAP------VHAFSG-----------------------------------------------
--------------------------------------------------------------------------PQAPPNQTPLVK-RYDTKL-------
--------------PPFQIGQIG--GRGPVCKKYN-----S-DR------------DLAVCLWNGPDHKK-----------------------HTAESSG
---------------------WLNE-------------------------AKTSNCGK------------------------RV----------------
-----YVMRKTD-------TSNI------------------QYAQIV-E---------GCDFPT-K-------------------------NFTIGCAQI
GLSN------------------------ALFDKFHPTPKEK---NQRFLDTPMIWDYD--------------------SFNGQH--TQQAPV--------
----------------------------------------------------------------------------------------------------
-------------------------------
>PC_00WZ1J
---------------------------------------------------------------MA---------GPGGFLMS------------------
NSNPPSVILKAWTSRGNT----------------------------------------------SNKAVL-------------QFD---KSLQSIRSNYL
NSMFFFAALVQFLCMS---------------RPVGSAKLKLPDSTSNNQLAGSKHDDFDQIVKATP----RF--R------RSITGAVENTGCYSYLNQK
N-----------------GCAYANPTNNCARKMSSIAV----------RLFAMS-------PQASNSSDT-----NQSSASTEKTLSK-----RSENQTS
WA-PAPMNTTSLLATLN----SSVASNSSSTT------------------------SGSKSIP-------------------------------------
----------------PSELSES-----NICGDYDG------EE------------QMGVCLWSGPSSDS-----------------------QYGNESG
---------------------WVSS---------------------------------------------------------------------------
-----ILQRTGS-A------SPL------------------IVARVL-E---------GCNFN----T----------------------ADLSIGCSQI
YVTKK------------------------VFMALNPNPSEL---EQGALQDPITWDL-------------------------------------------
----------------------------------------------------------------------------------------------------
-------------------------------
>PC_06VVJ3
----------------------------------------------------------------------------------------------------
--------------------------------------------------------------------------------------MLQARLSASTSIYS
SSMILFIGLVHFLCLS---------------QPVGSATIKSADSRSDHGITIFSQHGHVQGVRS-----------------ASQRRSTTNSGCYKYLHEK
D-----------------GCAYANPTNNCARKISSMAV----------QLFAMG-------APSPASNTSSGTTTIGLSAPSDKALSK-----RSRNDTS
WTSP---NTTSFLATES----SQVSSKNSSGS------------------------SGRIGD-----------------------------NS-------
--------------NLPSKPIED-----SICGNYTG------EE------------QMGVCLWSGISDS------------------------QSGNSSG
---------------------WVSSDI-----------------------TA--NCHK------------------------EV----------------
-----ILHRSGS-N------GPL------------------LVARVL-E---------GCSFN----T----------------------AEPSVGCSQI
YITKK------------------------VFMALNPNPSEL---EKGALEDPITWDFV--------------------CTSAGN--ERFPAGMN-CS---
--------DE------LLRQVLRQ------ELPEQVNIPDSVRGKTGRTHYPRLSAGQSGSDSVYCSGS-------------------------------
-------------------------------
>PC_089D9M
----------------------------------------------------------------------------------------------------
----------------------------------------------------------------------------------------------------
--MFFFAALVQFLCMS---------------RPVGSAKLKLPDSTSNNQLAGSKHDDFDQIVKATP----RF--R------RSITGAVENTGCYSYLNQK
N-----------------GCAYANPTNNCARKMSSIAV----------RLFAMS-------PQASNSSDT-----NQSSASTEKTLSK-----RSENQTS
WA-PAPMNTTSLLATLN----SSVASNSSSTT------------------------SGSKSIP-------------------------------------
----------------PSELSES-----NICGDYDG------EE------------QMGVCLWSGPSSDS-----------------------QYGNESG
---------------------WVSSDI-----------------------KR--NCHK------------------------EV----------------
-----ILQRTGS-A------SPL------------------IVARVL-E---------GCNFN----T----------------------ADLSIGCSQI
YVTKK------------------------VFMALNPNPSEL---EQGALQDPITWDFN--------------------SRGNIF--NSAV----------
----------------------------------------------------------------------------------------------------
-------------------------------
>PC_0896T1
----------------------------------------------------------------------------------------------------
----------------------------------------------------------------------------------------------------
--------------MS---------------RPVGSAKLKLPDSTSNNQLAGSKHDDFDQIVKATP----RF--R------RSITGAVENTGCYSYLNQK
N-----------------GCAYANPTNNCARKMSSIAV----------RLFAMS-------PQASNSSDT-----NQSSASTEKTLSK-----RSENQTS
KQ-KSCLYFIIIPT------------QSPEKQ------------------------SSSLL---------------------V----HVILSS-------
--------------IPPSELSES-----NICGDYDG------EE------------QMGVCLWSGPSSDS-----------------------QYGNESG
---------------------WVSSDI-----------------------KR--NCHK------------------------EV----------------
-----ILQRTGS-A------SPL------------------IVARVL-E---------GCNFN----T----------------------ADLSIGCSQI
YVTKK------------------------VFMALNPNPSEL---EQGALQDPITWDL-------------------------------------------
----------------------------------------------------------------------------------------------------
-------------------------------
>PC_04LU19
----------------------------------------------------------------------------------------------------
--------------------------------------------------------------------------------------MVLAQVSPRTSKYS
ASMFFAIGLVHLLCLS---------------HPIGSASIKLLDSPDH-SID-STREGHVRAVKSAAHISRRS--D------TGLSPAVANSGCYNYLKEK
D-----------------GCAYANPTNNCARKMSSMAV----------QLFAMG-------PPPGNTSSHID----QSSLPSEKALLK-----RNEN-QT
WSAPTPKNTTSFLATNS----IL-SSNSSSNS------------------------SVFLGN-----------------------------TS-------
--------------LPLYNNSES-----SICGNYDG------EE------------QMGVCLWSGPSSGT-----------------------PDSNGSG
---------------------WVSSNI-----------------------TG--NCHK------------------------EV----------------
-----ILQRSGS-N------SPM------------------IVARVL-E---------GCSFS----T----------------------EELSTGCSQI
YITKK------------------------VFMALNPSPTEL---EKGALEDTITWDFN--------------------SRGNIF--NSAV----------
----------------------------------------------------------------------------------------------------
-------------------------------
>PC_000D3I
----------------------------------------------------------------------------------------------------
--------------------------------------------------------------------------------------MVLAQVSPRTSKYS
ASMFFASGLVHLLCLS---------------HPIGSASIKLLDSPDH-SID-STREGHVRAVKSAAHISRRS--D------TGLSPAVANSGCYNYLKEK
D-----------------GCAYANPTNNCARKMSSMAV----------QLFAMG-------PPPGNTSSHID----QSSLPSEKALLK-----RNEN-QT
WSAPTPKNTTSFLATNS----IL-SSNSSSNS------------------------SVFLGN-----------------------------TS-------
--------------LPLYNNSES-----SICGNYDG------EE------------QMGVCLWSGPSSGT-----------------------PDSNGSG
---------------------WVSSNI-----------------------TG--NCHK------------------------EV----------------
-----ILQRSGS-N------SPM------------------IVARVL-E---------GCSFS----T----------------------EELSTGCSQI
YITKK------------------------VFMALNPSPTEL---EKGALEDTITWDFN--------------------SRGNIF--NSAV----------
----------------------------------------------------------------------------------------------------
-------------------------------
>PC_02FXGM
----------------------------------------------------------------------------------------------------
--------------------------------------------------------------------------------------MLQARLSASTSIYS
SSMILFIGLVHFLCLS---------------QPVGSATIKSADSRSDHGITIFSQHGHVQGYGG-----------------AT--------ICDGCSESG
E-----------------QYELRHN-------------------------------------------------HYWTVRTSDKALSK-----RSRNDTS
WTSP---NTTSFLATES----SQVSSKNSSGS------------------------SGRIGD-----------------------------NS-------
--------------NLPSKPIED-----SICGNYTG------EE------------QMGVCLWSGISDS------------------------QSGNSSG
---------------------WVSSDI-----------------------TA--NCHK------------------------EV----------------
-----ILHRSGS-N------GPL------------------LVARVL-E---------GCSFN----T----------------------AEPSVGCSQI
YITKK------------------------VFMALNPNPSEL---EKGALEDPITWDFN--------------------SRRNI-----FNSAV-------
----------------------------------------------------------------------------------------------------
-------------------------------
>PC_02IDFU
----------------------------------------------------------------------------------------------------
----------------------------------------------------------------------------------------------------
--------PISVLVA-----------------TRRFRETKVADSTSNNQLAGSKHDDFDQILP----------------------------------QSK
N-----------------GCAYANPTNNCARKMSSIAV----------RLFAMS-------PQASNSSDT-----NQSSASTEKTLSK-----RSENQTS
WA-PAPMNTTSLLATLN----SSVTSNSSSTT------------------------SGSK--------------------------------S-------
--------------IPPSEISES-----NICGDYDG------EE------------QMGVCLWSGPSSDS-----------------------QYGNESG
---------------------WVSSDI-----------------------KR--NCHK------------------------EV----------------
-----ILQ----------------------------------LARVL-E---------GCNFN----T----------------------ADLSIGCSQI
YVTKK------------------------VFMALNPNPSEL---EQGALQDPITWDFV--------------------IVEDFP--CDLEVGILARR---
---------------------------------------------------------------------------------------------SFIGHLP
RAFNTLLKPCGKDARSRPGESSRYVIFGDKL
>PC_03CGJK
----------------------------------------------------------------------------------------------------
-----------------------------------------------------------------------------------------------MQVTT
TAVLLVAFALSGL---------------------------------------------------------------------TAA-GQPNSQCYSYFFKH
S-----------GNK---QCVPASQYEPHRCKDTTGAS-HEL---QETRLFTIQ-------K--NQKRSE-----------E-HPWYA--------DTTT
TR--------------------------------------------------------------------------------------------------
--------------RF--RSLRA-----PTW-LMPS-GKLDPSW------------NYGVCLWAGSGK----------------------------GSSG
---------------------WVDDNN-----------------------HR--NCGK------------------------KV----------------
-----YIQRRGQ-P------GTV------------------IFARVV-G---------GCDFGK--------------------------VTEDAACFNL
AVGPN------------------------LFRALNPTAQEK---HDHKIK-EVSWDLA--------------------KAQTTV--RPERFLKLELA---
-----------------IIILAFRNLWTLDVKAN-VDFFV-AQDSNLEKK--------------FMNVMVSYASPRGASVDDR-----------------
------LEPFAIVAPY---------------
>PC_02JTFH
----------------------------------------------------------------------------------------------------
-----------------------------------------------------------------------------------------------MQVTT
TAVLLVAFALSGL---------------------------------------------------------------------TTA-GQPNSQCYSYFFKT
S-----------GSK---QCVPASQYEPHRCKDTKGAS-HEL---QETRLFTIQ-------K--NQKRSE-----------E-HPLVR-----RYDNYKE
VS--------------------------------------------------------------------------------------------------
--------------IVT-RANMA-----YKC-PRPS-GKLDPSW------------NYGVCLWAGSGK----------------------------GSSG
---------------------WVDDNN-----------------------HRAPSNLN------------------------FS----------------
-----YIQRRGQ-P------GTV------------------IFARVV-G---------GCDFGK--------------------------VTEDAACFNL
AVGPN------------------------LFRALNPTAEEK---NQHKIK-EVSWDLA--------------------KAQTTV--RPERFPKLGLA---
-----------------IIILAFRNLWTLDVKAN-VDFFV-AQDSNLEKK--------------FMNVMVSYASPRGASVDDR-----------------
------LEPFANVAPY---------------
>PC_03L2B0
----------------------------------------------------------------------------------------------------
-----------------------------------------------------------------------------------------------MKVTP
TATLLVASALSGL---------------------------------------------------------------------IAASGLANTECYKYFYHK
D-----------------KCVNYAQNATESCQAKTKTH-HTT---QSIKLYDER----------QLKAGQ-----------D-HRLER-----RYDTTKS
AG--------------------------------------------------------------------------------------------------
--------------VTI--------------THKHG-KKNDDSW------------YRGVCLWSGSGGGK--------------------------YQTG
---------------------WVDKFN-----------------------YR--NCGK------------------------KV----------------
-----WLKRRIS----------------------------------M-V---------SCTP--------------------------------------
-ELSA------------------------TFEALNPTPAER---DSEEIS-GLLWDFN--------------------VDTPDR--ASGAA---------
----------------------------------------------------------------------------------------------------
-------------------------------
>PC_04E5GH
----------------------------------------------------------------------------------------------------
-----------------------------------------------------------------------------------------------MKVTP
TATLLVASALSGL---------------------------------------------------------------------IAASGLANTECYKYFYHK
D-----------------KCVNYAQNATESCQAKTKTH-HTT---QSIKLYDER----------QLKAGQ-----------D-HRLER-----RYDTTKS
AG--------------------------------------------------------------------------------------------------
--------------VTI--------------THKHG-KKNDDSW------------YRGVCLWSGSGGGK--------------------------YQTG
---------------------WVDKFN-----------------------YR--NCGK------------------------KV----------------
-----WLKRKNI--------DGF------------------VYARVV-G---------GCHLGT--------------------------KEKDIGCFNM
AIGKH------------------------TFEALNPTPAER---DSEEIS-GLLWDFN--------------------VDTPDR--ASGAA---------
----------------------------------------------------------------------------------------------------
-------------------------------
>PC_02CK8D
----------------------------------------------------------------------------------------------------
-----------------------------------------------------------------------------------------------MQVTT
TAVLLVAFALSGL---------------------------------------------------------------------TAA-GQPNSQCYSYFFKH
S-----------GNK---QCVPASQYEPHRCKDTTGAS-HEL---QETRLFTIQ-------K--NQKRSE-----------E-HPLVR-----RYDNYKE
VS--------------------------------------------------------------------------------------------------
--------------IVT-RADMA-----YKC-PRPS-GKLDPSW------------NYGVCLWAGSGK----------------------------GSSG
---------------------WVDDNN-----------------------HR--NCGK------------------------KV----------------
-----YIQRRGQ-P------GTV------------------IFARVV-G---------GCDFGK--------------------------VTEDAACFNL
AVGPN------------------------LFRALNPTAQEK---HDHKIK-EVSWDFD--------------------NLKGQS--PNDGAA--------
----------------------------------------------------------------------------------------------------
-------------------------------
>PC_06HN3H
----------------------------------------------------------------------------------------------------
-----------------------------------------------------------------------------------------------MQVTT
TAVLLVAFALSGL---------------------------------------------------------------------TTA-GQPNSQCYSYFFKT
S-----------GSK---QCVPAAQFEAHRCKDTKGAS-HEL---QETRLFTVQ-------N--KKKRSE-----------E-HTLER-----RYDNYKE
VS--------------------------------------------------------------------------------------------------
--------------IVT-RANMA-----YKC-PRPS-GKLDPSW------------NYGVCLWAGSGK----------------------------GSSG
---------------------WVDDNN-----------------------HR--NCGK------------------------KV----------------
-----YIQRRGQ-P------GTV------------------IFARVV-G---------GCDFGK--------------------------VTEDAACFNL
AVGPN------------------------LFRALNPTAEEK---NQHKIK-EVSWDFD--------------------NLKGQS--SKDGAA--------
----------------------------------------------------------------------------------------------------
-------------------------------
>PC_05W9NS
----------------------------------------------------------------------------------------------------
-----------------------------------------------------------------------------------------------MQVTT
TAVLLVAFALSGL---------------------------------------------------------------------TTA-GQPNSQCYSYFFKT
S-----------GSK---QCVPASQYEPHRCKDTKGAS-HEL---QETRLFSVQ-------N--KKKRSE-----------E-HTLER-----RYDNYKE
VS--------------------------------------------------------------------------------------------------
--------------IVT-RANMA-----YRC-PRPS-GKLDPSW------------NYGVCLWAGSGK----------------------------GSSG
---------------------WVDDNN-----------------------HR--NCGK------------------------KV----------------
-----YIQRRGQ-P------GTV------------------IFARVV-G---------GCDFGK--------------------------VTEDAACFNL
AVGPN------------------------LFRALNPTAEEK---NQHKIK-EVSWDFD--------------------NLKGQS--SKDGAA--------
----------------------------------------------------------------------------------------------------
-------------------------------
>PC_00GWGD
----------------------------------------------------------------------------------------------------
-----------------------------------------------------------------------------------------------MKAST
TAILLVAFALSGV-------------------------------MGAKA--------P-------KSPMTPK--S------PTTPAVDPHSACYNYFLNK
-------------D----QCVHASQDPAHRCKGDTASH--AL---EGARLMTVQ-------T----GL------------------ER-----RYDNNR-
-------------------------------------------------------------------------------------------PV-------
--------------GVVQKAKLA-----WSCERPKNPDAS---W------------KYGVCVWAGAGSAK--------------------------TSTG
---------------------WLDENN-----------------------KS--NCGK------------------------QV----------------
-----YIQRRND-I------NNP------------------KYARII-G---------GCDFGG--------------------------VDPSVGCFNI
ALEQN------------------------LFDAFNPTAAEK---NSQSIA-DITWDFN--------------------ALGGNK--PNPDGAN-------
----------------------------------------------------------------------------------------------------
-------------------------------
>PC_036HJE
----------------------------------------------------------------------------------------------------
-----------------------------------------------------------------------------------------------MKAST
TAILLVAFALSGV-------------------------------MGAKA--------P-------KSPMTPK--S------PTTPAVDPHSACYNYFLKK
-------------D----LCVHASQDPAHRCKGDTASH--AL---EGARLMTVQ-------T----GL------------------ER-----RYDNNR-
-------------------------------------------------------------------------------------------PV-------
--------------GVVQKAKLA-----WSCERPKNPDAS---W------------KYGVCVWAGAGSAK--------------------------TSTG
---------------------WLDENN-----------------------KS--NCGK------------------------QV----------------
-----YIQRRND-I------NNP------------------KYARII-G---------GCDFGG--------------------------VDPSVGCFNV
ALDQN------------------------LFDAFNPTAAEK---NSQSIA-DITWDFN--------------------ALGGNK--PNPDGAN-------
----------------------------------------------------------------------------------------------------
-------------------------------
>PC_00BF8S
----------------------------------------------------------------------------------------------------
-----------------------------------------------------------------------------------------------MKAST
TAILLVAFALSGV-------------------------------MGAKA--------P-------KSPMTPK--S------PTTPAVDPHSACYNYFLKK
-------------D----LCVHASQDPAHRCKGDSASH--AL---EGARLMTVQ-------T----GL------------------ER-----RYDNNR-
-------------------------------------------------------------------------------------------PV-------
--------------GVVQKAKLA-----WSCERPKNPDAS---W------------KYGVCVWAGAGSAK--------------------------TSTG
---------------------WLDENN-----------------------KS--NCGK------------------------QV----------------
-----YIQRRND-I------NNP------------------KYARII-G---------GCDFGG--------------------------VDPSVGCFNV
ALDQN------------------------LFDAFNPTAAEK---NSQSIA-DITWDFN--------------------ALGGNK--PNPDGAN-------
----------------------------------------------------------------------------------------------------
-------------------------------
>PC_028D35
----------------------------------------------------------------------------------------------------
-----------------------------------------------------------------------------------------------MKAST
TAILLVAFALSGV-------------------------------MGAKT--------P-------KSPMTPK--S------PTT-PVGPHSACYNYFLNK
-------------D----QCVHASQDPAHRCKGDTASH--AL---EGARLMTVQ-------T----GL------------------ER-----RYDNNR-
-------------------------------------------------------------------------------------------PV-------
--------------GVVQKAKLA-----WSCERPKNPDAS---W------------KYGVCVWSGAGSAK--------------------------TSTG
---------------------WLDENN-----------------------KS--NCGK------------------------QV----------------
-----YIQRRND-I------NNP------------------KYARII-G---------GCDFGG--------------------------VDPSVGCFNI
ALEQN------------------------LFDAFNPTAAEK---NSQSIA-DITWDFN--------------------ALGGNK--PNPDGAN-------
----------------------------------------------------------------------------------------------------
-------------------------------
>PC_04U3A3
----------------------------------------------------------------------------------------------------
-------------MDVGFDEVEF----LP---------SVI-------E--APPAEFPSGR-------GD-------------LFN--------AI--TA
QSILFALGLLSCVAAT---GIVPDVGS--------MTNPNPSSSETTEAKASSEAKTPSE----------AK--TSSEVTTSPEVKRPKKSQCYNYFLEK
D-----------------GCVFGAKKASERCPVK--PDCGHEIPTDKPLVFKSH-------H------------------------------SRSSQQSF
GLSVGPN--------------------------------------------------GVQTFASSMDQEESQTEI-TAPSSKRLVR-RYDSEL-------
--------------DSFAIAGGD-----GICGTYT-----D--D------------QPGVCLWASELD-TG------------------------AKSGG
---------------------WMNG-------------------------TYTKACGR------------------------VV----------------
-----FIQRKG-DP------DNT------------------IYAPIV-D---------GCSFNA-T-------------------------TPEPGCFRI
GFTKA------------------------TFNQLNPTPEEK----NDWIITDLVWDFA--------------------NSLGKD--PKNAAV--------
----------------------------------------------------------------------------------------------------
-------------------------------
>PC_008NIV
----------------------------------------------------------------------------------------------------
-------------------------------------------------------------------------------------M--------QI--TA
QSILFALGLLSCVAAT---GIVPDVGS--------MTNPNPSSSETTEAKASSEAKTPSE----------AK--TSSEVTTSPEVKRPKKSQCYNYFLEK
D-----------------GCVFGAKKASERCPVK--PDCGHEIPTDKPLVFKSH-------H------------------------------SRSSQQSF
GLSVGPN--------------------------------------------------GVQTFASSMDQEESQTEI-TAPSSKRLVR-RYDSEL-------
--------------DSFAIAGGD-----GICGTYT-----D--D------------QPGVCLWASELD-TG------------------------AKSGG
---------------------WMNG-------------------------TYTKACGR------------------------VV----------------
-----FIQRKG-DP------DNT------------------IYAPIV-D---------GCSFNA-T-------------------------TPEPGCFRI
GFTKA------------------------TFNQLNPTPEEK----NDWIITDLVWDFA--------------------NSLGKD--PKNAAV--------
----------------------------------------------------------------------------------------------------
-------------------------------
>PC_04CM15
----------------------------------------------------------------------------------------------------
-------------------------------------------------------------------------------------M--------DI--TA
QSILFALGLLSCVAAT---GIVPDVGS--------MTNPNPSPSETTEAKASSEAK------------------ASSEVNTSPEVKRPKKSQCYNYFLEK
D-----------------GCVFGAKKASERCPVK--PDCGHEIPTDKPLVFKSH-------H------------------------------SRSSQQSF
GLSVGPN--------------------------------------------------GVQTFASSMDQEESQTEI-TALSTKRLVR-RYDSEL-------
--------------DSFAIAGGD-----GICGTYT-----D--D------------QPGVCLWASELD-TG------------------------AKSGG
---------------------WMNG-------------------------TYTKACGR------------------------VV----------------
-----FIQRKG-DP------DNT------------------IYAPIV-D---------GCSFNA-T-------------------------TPEPGCFRI
GFTKA------------------------TFNQLNPTPEEK----NDWIITDLVWDFA--------------------NSQGKD--PKNAAV--------
----------------------------------------------------------------------------------------------------
-------------------------------
>PC_0893IU
----------------------------------------------------------------------------------------------------
-------------------------------------------------------------------------------------M--------QI--TA
QSILFALGLLSCVAAT---GIVPDVGS--------MTNPNPSSSETTEAKASSEAK------------------TSSEVTTSPEVKRPKKSQCYNYFLEK
D-----------------GCVFGAKKASERCPVK--PDCGHEIPTDKPLVFKSH-------H------------------------------SRSSQQSF
GLSVGPN--------------------------------------------------GVQTFASSTDQEESQTEI-TAPSSKRLVR-RYDSEL-------
--------------DSFAIAGGD-----GICGTYT-----D--D------------QPGVCLWASELD-TG------------------------AKSGG
---------------------WMNG-------------------------TYTKACGR------------------------VV----------------
-----FIQRKG-DP------DNT------------------IYAPIV-D---------GCSFNA-T-------------------------TPEPGCFRI
GFTKA------------------------TFNQLNPTPEEK----NDWIITDLVWDFA--------------------NSQGKD--PKNAAV--------
----------------------------------------------------------------------------------------------------
-------------------------------
>PC_04HVJH
----------------------------------------------------------------------------------------------------
----------------------------------------------------------------------------------------------------
----MSCVAATGIVSR---------------RWV-NDQPNPSSSETTEAKASSEAKTP----SEAKTSSEVT--T------SPEVKRPKKSQCYNYFLEK
D-----------------GCVFGAKKASERCPV--K--------------------------PDC-----------GHEIPTDKPLVFKSHHSRSSQQSF
GLSVGPNGVQTFA---------------SSMD-----------------------------------QEESQ-TEITALSTKRLVR-RYDSEL-------
--------------DSFAIAGGD-----GICGTYTD-------D------------QPGVCLWASELD-------------------------TGAKSGG
---------------------WMNGFI-----------------------Q-------------------------------------------------
----------RK-G----DPDNT------------------IYAPIV-D---------GCSFN----A----------------------TTPEPGCFRI
GFTKA------------------------TFNQLNPTPEEK---NDWIITD-LVWDFA--------------------NSLGKD--PKNAAV--------
----------------------------------------------------------------------------------------------------
-------------------------------
>PC_04GO52
----------------------------------------------------------------------------------------------------
-------------------------------------------------------------------------------------M--------QI--TT
QSVLSVLGFLGFALAD---DLLPPNFP--------PPKDIGHVV---------------T----------VP--STPPVTKPPHVSRPKHTRCYNYFLDK
D-----------------DCVFSARKASERCGDD--GKCGRDVPDNKPQVFKSH-------K------------------------------KQSSFSAL
SVSVGSE--------------------------------------------------GIKADLLKAQEEEESNEVPVGTNNHQLVR-RYDSEL-------
--------------DSFAIAGGT-----GICGKYT-----D--D------------EPGVCLWANAQA-NG------------------------TASGG
---------------------WISG-------------------------GFTKTCGR------------------------KI----------------
-----YIQRKG-SN-------ET------------------IYAPVV-D---------GCAFDT-N-------------------------SPDPGCFRI
GFTKH------------------------TFGELKPTAEEA----SRLIIKDLVWNFD--------------------NTYGKH--PENAAP--------
----------------------------------------------------------------------------------------------------
-------------------------------
>PC_05DID4
----------------------------------------------------------------------------------------------------
-------------------------------------------------------------------------------------M--------QI--TT
QSVLSVLGFLGFALAD---NLLPPNFP--------PPKDIGHAV---------------T----------VP--STPPVTKPPHVSRPKHTRCYNYFLDK
D-----------------DCVFSARKASERCGDD--GKCGRDVPDNKPQVFKSH-------K------------------------------KQSSFSAL
SVSVGSE--------------------------------------------------GIKADLLKAQEEEGSNEVPVGTNNHQLVR-RYDSEL-------
--------------DSFAIAGGT-----GICGKYT-----D--D------------EPGVCLWANAQA-NG------------------------TASGG
---------------------WISG-------------------------GFTKTCGR------------------------KI----------------
-----YIQRKG-SN-------ET------------------IYAPVV-D---------GCAFDT-N-------------------------SPDPGCFRI
GFTKH------------------------TFGELKPTAEEA----SRLIIKDLVWNFD--------------------NTYGKH--PENAAP--------
----------------------------------------------------------------------------------------------------
-------------------------------
>PC_015D8X
----------------------------------------------------------------------------------------------------
-------------------------------------------------------------------------------------M--------HI--TS
QSILFAIGLLGFVVAD---GLLPQSTP--------MTDDHSSSN---------------------------------PTPSTTKPKKPKHSQCYNYFLNK
D-----------------KCVFAAKKKSERCPVDSKDQCGHAIPTDMPIVFKSK-------H------------------------------KHSSQSTM
GLEIGPN--------------------------------------------------GINTFASKSEEDEASTEFSAGVPSKKLVR-RYDSEL-------
--------------DSFPIAGGD-----GICGNYK-----D--T------------APGVCLWASAADVPG------------------------SLSGG
---------------------WING-------------------------TFTKPCGR------------------------QV----------------
-----FIQRKG-FP------EHT------------------VYAPVV-D---------GCTFNA-T-------------------------TEEPGCFRI
AFTQA------------------------TFNELNPTQKEI----DDKIIHELVWDFD--------------------NALGTK--PENAAI--------
----------------------------------------------------------------------------------------------------
-------------------------------
>PC_033BBP
----------------------------------------------------------------------------------------------------
-------------------------------------------------------------------------------------M--------HI--TS
QSILFAIGLLGFVVAD---GLLPQSTP--------MTDDHSSSN---------------------------------PTPSTTKPKKPKHSQCYNYFLNK
D-----------------KCVFAAKKKSERCPVDSKDQCGHAIPTDMPIVFKSK-------H------------------------------KHASQSTM
GLEIGPN--------------------------------------------------GINTFASKSEEDEASTEFSAGVPSKKLVR-RYDSEL-------
--------------DSFPIAGGD-----GICGNYK-----D--T------------APGVCLWASAADVPG------------------------SLSGG
---------------------WING-------------------------TFTKPCGR------------------------QV----------------
-----FIQRKG-FP------EHT------------------VYAPVV-D---------GCTFNA-T-------------------------TEEPGCFRI
AFTQA------------------------TFNELNPTQKEI----DDKIIHELVWDFD--------------------NALGTK--PENAAI--------
----------------------------------------------------------------------------------------------------
-------------------------------
>PC_03LPQP
----------------------------------------------------------------------------------------------------
-------------------------------------------------------------------------------------M--------HI--TS
QSILFAIGLLGFVVAD---GLLPQSTP--------MTDDHSSSN---------------------------------PTPSTAKPKKPKHSQCYNYFLNK
D-----------------KCVFAAKKKSERCPVDSKDQCGHAIPTDMPIVFKSK-------H------------------------------KHASQSTM
GLEIGPN--------------------------------------------------GINTFASKSEEDEASTEFSAGVPSKKLVR-RYDSEL-------
--------------DSFPIAGGD-----GICGNYK-----D--T------------APGVCLWASAADVPG------------------------SLSGG
---------------------WING-------------------------TFTKPCGR------------------------QV----------------
-----FIQRKG-FP------EHT------------------VYAPVV-D---------GCTFNA-T-------------------------TEEPGCFRI
AFTQA------------------------TFNELNPTQKEI----DDKIIHELVWDFD--------------------NALGTK--PENAAI--------
----------------------------------------------------------------------------------------------------
-------------------------------
>PC_05QATM
----------------------------------------------------------------------------------------------------
-----------------------------------------------------------------------------------------------MQITA
QSILFALGFLGFILAD---------------SMI-PDDMNVDDSD----------------------TTPVA--S------SLTSTTPKHSQCYNYFLNK
D-----------------HCVYSAKKKSERCPSSSK--------------------------DEC-----------GRPIPTDQPIIFKAHSSHSSQNTL
AMNVSPEGITAFA---------------SQTT-----------------------------------TDESS-AELSTPPSKRLVR-RYDSED-------
--------------DSFTIAGGN-----GICGVYDE-------N------------QPGVCIWASGNDV------------------------SGSRSGG
---------------------WLNSTY-----------------------TK--ACGR------------------------QV----------------
-----YIMRKGK-T----NPEDV------------------VYAPIV-D---------GCSFN----A----------------------EEPEPGCFRI
AFTNA------------------------TFNALNPTDAEA---KSLVMKD-LIWNFD--------------------NEQGTN--PKNAAT--------
----------------------------------------------------------------------------------------------------
-------------------------------
>PC_067ANN
----------------------------------------------------------------------------------------------------
-------------------------------------------------------------------------------------M--------QI--TT
QSVLSVLGFLGFALAD---NLLPPNFP--------PPKDIGHAV---------------T----------VP--STPPVTKPPHVSRPKHTRCYNYFLDK
D-----------------DCVFSARKASERCGDD--GKCGRDVPDNKPQVFKSH-------K------------------------------KQSSFSAL
S---------------------------------------------------------------------GSNEVPVGTNNHQLVR-RYDSEL-------
--------------DSFAIAGGT-----GICGKYT-----D--D------------EPGVCLWANAQA-NG------------------------TASGG
---------------------WISG-------------------------GFTKTCGR------------------------KI----------------
-----YIQRKG-SN-------ET------------------IYAPVV-D---------GCAFDT-N-------------------------SPDPGCFRI
GFTKH------------------------TFGELKPTAEEA----SRLIIKDLVWNFD--------------------NTYGKH--PENAAP--------
----------------------------------------------------------------------------------------------------
-------------------------------
>PC_05FKP5
----------------------------------------------------------------MSALPFRPSY--------------------------
--------GSEVPFRNFINRSPL----SL------DLTSTLQ---------ASVRRTP----------TV-------------KEVLAVHSQHSKMKVTT
TAILLVASALSGL---------------------------------------------------------------------IS--AARNTQCYDYFLKK
S-----------PNK---C-VHYAMEKKQRCPEDDIAT-HSS---AMVQMFEHD-------H--HHNHGD-----------A-HQLER-----RYDNLKA
PP--------------------------------------------------------------------------------------------------
--------------ITQPHAKIT-----FRCPKTHG-LASDGTW------------NYGVCLWDGGA-----------------------------QGSG
---------------------WVDEFE-----------------------RR--NCGK------------------------KV----------------
-----YVQRRGQ-P------KTH------------------VYARII-G---------GCDLKT--------------------------PEPSQGCFNL
AIGPH------------------------LFRALKPNRYEE---AHQTIT-SLSWDFL--------------------VSDDDP--EQGSA---------
----------------------------------------------------------------------------------------------------
-------------------------------
>PC_062ED2
----------------------------------------------------------------------------------------------------
-----------------------------------------------------------------------------------------------MKSTT
SA-IFLALSL----------------------------------------------------------------------SVV--RAAEHTMCYDYFLNK
D-----------------HCVHSSASTLDRCQA--KDH-SE-----PVKAFTMN-------PGVQNAKR------------S------------------
-------------------------------------------------------------------------------EIQGLER-RYDTTR-------
--------------PSFFVAGGD-----GTCGFYNT------TS------------EPGVCLWNGPEQDNP-----------------------TKETAG
---------------------WLNGA-------------------------QKANCGK------------------------QI----------------
-----YIQRKGQ-P------HTV------------------QYVKVL-D---------GCSFGV--------------------------KTPDPGCFDI
AVT------------------------LALFNLFKPSEKEK---QDGKMYGGFTWDFN--------------------SLDGSK--PESSAA--------
----------------------------------------------------------------------------------------------------
-------------------------------
>PC_073PTU
----------------------------------------------------------------------------------------------------
----------------------------------------------------------------------------------------------MLA--T
SFPI-------AIA-----------AL-------------------------------------------------VAIVANPTVKATEHTLCFNYFMQK
D-----------------GCVFSTADPRTRCDIH-GHPPKKG-----VCELKPP-------AG-------------------------------------
-------------------------------------------------------------------------QTHQRREEHTLDR-RYDTPE-------
------------GAQSFFVAGGN-----GICGFYD-----T--N------------NPGACLWTGAEDAAG------------------------NPLGG
---------------------WLND-------------------------TKTSNCGK------------------------FL----------------
-----YIMREK-RP------ETV------------------IYVPVV-D---------GCDFGV-K-------------------------TPDNGCFHI
GVTRA------------------------TFFALQPTEEEK----NQGYLTGLTWDFD--------------------NLSGQH--TRNGPV--------
----------------------------------------------------------------------------------------------------
-------------------------------
>PC_0151PR
----------------------------------------------------------------------------------------------------
-------------------MS--NVMLHRD-HACPGRK----------Q--NHICP----------------------------SIAGWQKCQLIMKSTT
VA-SLVALSL----------------------------------------------------------------------PAV--LATNHTLCYNYFMKK
D-----------------GCVFSAAAPDQRCPAPPKEH-TT-----PVSAFELH-------SGPNLVKR------------S------------------
-------------------------------------------------------------------------------EPRRLER-RYDTTR-------
--------------PSFAVAGGE-----GICGFYNS------TS------------EPGVCLWSGPEQISP-----------------------TVETAG
---------------------WLNGA-------------------------KTSNCGK------------------------RV----------------
-----YIQRKGQ-P------NTV------------------QFVKVL-D---------GCSFGT--------------------------TQPDPGCFDI
ALT------------------------IALFNKFKPTPQEE---KDGLLYGGITWDFD--------------------NLEGTH--TQQAPV--------
----------------------------------------------------------------------------------------------------
-------------------------------
>PC_04U2WA
----------------------------------------------------------------------------------------------------
----------------------------------------------------------------------------------------------MMKAAA
IT-IVLAIAL----------------------------------------------------------------------PAV--MASTHTVCYNYFLEK
D-----------------GCVHSAAAANERCPAPPKDH-TG-----PMKTFDLQ-------SPTQPPKV-------------------------------
----------------------------------------------------------------------------KRAEKASLVR-RYDTTK-------
--------------PSFAVAGGD-----GICGNYDT------NT------------QLGVCLWSGAEQKNP-----------------------TVETAG
---------------------WLNGP-------------------------QTSNCGK------------------------RI----------------
-----YIQRKGD-P------SSV------------------QFAPVL-D---------GCSFNE--------------------------TLPANGCFDI
AVTI------------------------QLFNKFKPTPQEQ---KDGVLYGGLTWDFD--------------------DLYGKD--LAQAPN--------
----------------------------------------------------------------------------------------------------
-------------------------------
>PC_06RPIR
----------------------------------------------------------------------------------------------------
-----------------------------------------------------------------------------------------------MKSTT
VA-SLLALSL----------------------------------------------------------------------PTV--LATNHTLCYNYFMKK
D-----------------GCVFSAAAPDQRCPAPPKEH-TT-----PVSAFELQ-------SGPNLVKR------------S------------------
-------------------------------------------------------------------------------EPRRLER-RYDTTR-------
--------------PSFAVAGGE-----GICGFYNS------TS------------EPGVCLWSGPEQISP-----------------------TVETAG
---------------------WLNGA-------------------------KTSNCGK------------------------RV----------------
-----YIQRKGQ-P------NTV------------------QFVKVL-D---------GCSFGT--------------------------TQPDPGCFDI
ALT------------------------IALFNKFKPTPQEE---KDGLLYGGITWDFD--------------------NLEGTH--TQQAPV--------
----------------------------------------------------------------------------------------------------
-------------------------------
>PC_03Z0LN
----------------------------------------------------------------------------------------------------
-----------------------------------------------------------------------------------------------MKSTT
VA-SLLALSL----------------------------------------------------------------------PAV--LATNHTLCYNYFMKK
D-----------------GCVFSAAAPDQRCPAPPKEH-TT-----PVSAFELQ-------SGPNLVKR------------S------------------
-------------------------------------------------------------------------------EPRRLER-RYDTTR-------
--------------PSFAVAGGE-----GICGFYNS------TS------------EPGVCLWSGPEQISP-----------------------TVETAG
---------------------WLNGA-------------------------KTSNCGK------------------------RV----------------
-----YIQRKGQ-P------NTV------------------QFVKVL-D---------GCSFGT--------------------------TQPDPGCFDI
ALT------------------------IALFNKFKPTPQEE---KDGLLYGGITWDFD--------------------NLEGTH--TQQAPV--------
----------------------------------------------------------------------------------------------------
-------------------------------
>PC_06C2Y2
----------------------------------------------------------------------------------------------------
-----------------------------------------------------------------------------------------------MKSTT
VA-SLVALSL----------------------------------------------------------------------PAV--LATNHTLCYNYFMKK
D-----------------GCVFSAAAPDQRCPAPPKEH-TT-----PVSAFELH-------SGPNLVKR------------S------------------
-------------------------------------------------------------------------------EPRRLER-RYDTTR-------
--------------PSFAVAGGE-----GICGFYNS------TS------------EPGVCLWSGPEQISP-----------------------TVETAG
---------------------WLNGA-------------------------KTSNCGK------------------------RV----------------
-----YIQRKGQ-P------NTV------------------QFVKVL-D---------GCSFGT--------------------------TQPDPGCFDI
ALT------------------------IALFNKFKPTPQEE---KDGLLYGGITWDFD--------------------NLEGTH--TQQAPV--------
----------------------------------------------------------------------------------------------------
-------------------------------
>PC_065GMV
----------------------------------------------------------------------------------------------------
-----------------------------------------------------------------------------------------------MKSTT
AA-ICLALLL----------------------------------------------------------------------PAV--SATVHTLCYNYFMQK
D-----------------GCVYSAAAVDQRCPAPVKPH-PQ-----PVHVVSS-------------S---------------------------------
----------------------------------------------------------------------------KRSESNALER-RYNTNK-------
--------------PSFYVSGGD-----GTCGHYDT------ST------------DLGVCLWNGPEQNNP-----------------------TPETAG
---------------------WLNGA-------------------------KTSNCGK------------------------QV----------------
-----YIQRKGQ-P------NTV------------------QYVKVL-D---------GCSFDI--------------------------KTPDAGCFEI
AIT------------------------LALFYKFNPTPKEL---HDGKIYEGFTWDLF--------------------VKLFLS--LNHSDNI-------
----------------------------------------------------------------------------------------------------
-------------------------------
>PC_01EKC3
----------------------------------------------------------------------------------------------------
-----------------------------------------------------------------------------------------------MKSTT
AA-ICLALLL----------------------------------------------------------------------PAV--SATVHTLCYNYFMQK
D-----------------GCVYSAAAVDQRCPAPVKPH-PQ-----PVHVFQDQ-------TAH--R---------------------------------
----------------------------------------------------------------------------KRSESNALER-RYNTNK-------
--------------PSFYVSGGD-----GTCGHYDT------ST------------DLGVCLWNGPEQNNP-----------------------TPETAG
---------------------WLNGA-------------------------KTSNCGK------------------------QV----------------
-----YIQRKGQ-P------NTV------------------QYVKVL-D---------GCSFDI--------------------------KTPDAGCFEI
AIT------------------------LALFYKFNPTPKEL---HDGKIYEGFTWDFN--------------------NLNGTK--LQQAPV--------
----------------------------------------------------------------------------------------------------
-------------------------------
>PC_08B3RN
----------------------------------------------------------------------------------------------------
-----------------------------------------------------------------------------------------------MA---
-------FAPANVVA----------------------DDDP---------------HYVA----------SN--YSGPNVAHPNGTWDGHSVCFDYFLHK
D-----------------NCVHGSIDHPCPTDGTGTGPPSPG-----YTVHGRT-------IQQLR----------------------------------
----------------------------------------------------------------S--MVQYHEYHPVHRKVAPLVK-RYDTTE-------
--------------NVDYVAGGN-----GICGFYN-----T-TT------------QIGACIWSGDNRTDG----------------------TDPATAG
---------------------WING-------------------------RFNSTCGK------------------------KL----------------
-----YIQRKG-KP------ETV------------------KYLPVL-D---------GCNFAA-Q-------------------------SPADGCFQI
YLTEA------------------------AFLLFADQ-DEF---NNGYLNSSMSWDFD--------------------NLQLDH--PWNAPL--------
----------------------------------------------------------------------------------------------------
-------------------------------
>PC_04EYQL
----------------------------------------------------------------------------------------------------
-----------------------------------------------------------------------------------------------MRATT
SA-IFLAISL----------------------------------------------------------------------SAV--KATVHTVCYNYFLQK
D-----------------GCVFSAAAADQRCPAPPKEH-PA-----EVQAFALN-------TTAQKVKR-------------------------------
-------------------------------------------------------------------------------SVNKLER-RYDTTA-------
--------------PSFAIGGGN-----GTCGFYDS------VN------------QLGVCLWNGAEQNNP-----------------------TIETAG
---------------------WLNGA-------------------------KTSNCGK------------------------RI----------------
-----YIQRKGQ-P------NTV------------------NSSRCS-T---------AVTSEPR-------------------------LLIRVVLTLV
LLKRKLSFHVVTRP--WALLKPTNSPLGQLFNAFNPTPEEQ---RD----GGITWDFD--------------------NLHGLS--PQQAPV--------
----------------------------------------------------------------------------------------------------
-------------------------------
>PC_06FPP8
----------------------------------------------------------------------------------------------------
-----------------------------------------------------------------------------------------------MRATT
SA-IFLAISL----------------------------------------------------------------------SAV--KATVHTVCYNYFLQK
D-----------------GCVFSAAAANQRCPAPPKEH-PA-----EVQAFALN-------STAQKVKR-------------------------------
-------------------------------------------------------------------------------SVNKLER-RYDTTA-------
--------------PSFAIGGGN-----GTCGFYNS------VN------------QLGVCLWNGAEQNNP-----------------------TIKTAG
---------------------WLNGA-------------------------KTSNCGK------------------------RI----------------
-----YIQRKGQ-P------NTV------------------QFVKVL-D---------SCYFGAT--------------------------SPDPGCFDI
GLT------------------------IKLFNAFNPTPEEQ---RDGVIKGGITWDFN--------------------NLHGLS--PQQAPV--------
----------------------------------------------------------------------------------------------------
-------------------------------
>PC_0891MM
----------------------------------------------------------------------------------------------------
-----------------------------------------------------------------------------------------------MRATT
SA-IFLAISL----------------------------------------------------------------------SAV--KATVHTVCYNYFLQK
D-----------------GCVFSAAAANQRCPAPPKEH-PA-----EVQAFALN-------STAQKVKR-------------------------------
-------------------------------------------------------------------------------SVNKLER-RYDTTA-------
--------------PSFAIGGGN-----GTCGFYNS------VN------------QLGVCLWNGAEQNNP-----------------------TIKTAG
---------------------WLNGA-------------------------KTSNCGK------------------------RI----------------
-----YIQRKGQ-P------NTV------------------QFVKVL-D---------A-----T--------------------------SPDPGCFDI
GLT------------------------IKLFNAFNPTPEEQ---RDGVIKGGITWDFN--------------------NLHGLS--PQQAPV--------
----------------------------------------------------------------------------------------------------
-------------------------------
>PC_022KPU
----------------------------------------------------------------------------------------------------
-----------------------------------------------------------------------------------------------MRATT
SA-IFLAISL----------------------------------------------------------------------SAV--KATVHTVCYNYFLQK
D-----------------GCVFSAAAADQRCPAPPKEH-PA-----EVQAFALN-------STAQKVKR-------------------------------
-------------------------------------------------------------------------------SVNKLER-RYDTTA-------
--------------PSFAIGGGN-----GTCGFYDS------VN------------QLGVCLWNGAEQNNP-----------------------TIETAG
---------------------WLNGK--------------------------------------------------------------------------
----------GQ-P------NTV------------------QFVKVL-D---------GCYFGAT--------------------------SPDPGCFDI
GLT------------------------IKLFNAFNPTPEEQ---RDGVIKGGITWDFD--------------------NLHGLS--PQQAPV--------
----------------------------------------------------------------------------------------------------
-------------------------------
>PC_088ZZ9
----------------------------------------------------------------------------------------------------
----------------------------------------------------------------------------------------------------
-----MLASLVAVI------------------------------------------------------------FALSV---YTVGATPHTGCYNHFLKV
D-----------------GCVHAANDPNVRCGAPNKTTHDR------PYKFNG-----------------------------------------------
--------------------------------------------------------------------------PQAAPKQSPLVK-RYDTKL-------
--------------PPYQIGRIG--GIGPVCKKYD-----S-NR------------DLAVCLWNGPDSKK-----------------------HTPESSG
---------------------WLNE-------------------------AKTSNCGK------------------------RV----------------
-----YVMRKTD-------VGNT------------------QFAQIV-E---------GCDFPT-K-------------------------NFTIGCAQI
GLSN------------------------ALFRALKATPQEE---DQGFLNTPLIWDYD--------------------SFSGQH--TQQAPV--------
----------------------------------------------------------------------------------------------------
-------------------------------
>PC_063DZ0
----------------------------------------------------------------------------------------------------
----------------------------------------------------------------------------------------------------
-----MLASLVAVI------------------------------------------------------------FALSV---YTVGATPHTGCYNHFLKV
D-----------------GCVHAANDPNVRCGAPNKTTHDR------PYKFNG-----------------------------------------------
--------------------------------------------------------------------------PQAAPKQSPLVK-RYDTKL-------
--------------PPYQIGRIG--GIGPVCKKYD-----S-NR------------DLAVCLWNGPDSKK-----------------------HTPESSG
---------------------WLNE-------------------------AKTSNCGK------------------------RV----------------
-----YVMRKTD-------VGNT------------------QFAQIV-E---------GCDFPT-K-------------------------NFTIGCAQI
GLSNAVSGPSCHQLSNPSDGSSDSLSTQQLFRALKATPQEE---DQGFLNTPLIWDYD--------------------SFSGQH--TQQAPV--------
----------------------------------------------------------------------------------------------------
-------------------------------
>PC_00F9YZ
----------------------------------------------------------------------------------------------------
----------------------------------------------------------------------------------------------------
-----MLASLVAVI------------------------------------------------------------FALSV---YTVGATPHTGCYNHFLRV
D-----------------GCVHAANDPNVRCGAPNKTTHDR------PYKFNG-----------------------------------------------
--------------------------------------------------------------------------PQAAPKQSPLVK-RYDTKL-------
--------------PPYQIGRIG--GIGPVCKKYD-----S-NR------------DLAVCLWNGPDSKK-----------------------HTPESSG
---------------------WLNE-------------------------AKTSNCGK------------------------RV----------------
-----YVMRKTD-------VGNT------------------QFAQIV-E---------GCDFPT-K-------------------------NFTIGCAQI
GLSN------------------------ALFRALKATPQEE---DQGFLNTPLIWDYD--------------------SFSGQH--TQQAPV--------
----------------------------------------------------------------------------------------------------
-------------------------------
>PC_06REGS
----------------------------------------------------------------------------------------------------
----------------------------------------------------------------------------------------------------
-----MIASLVALI------------------------------------------------------------FALSV---YTVGATYHTGCYNYFLKL
D-----------------GCVHAANDPKVRCGAN-KTTNAP------VHAFSG-----------------------------------------------
--------------------------------------------------------------------------PQAPPNQTPLVK-RYDTKL-------
--------------PPFQIGQIG--GRGPVCKKYD-----S-ER------------DLAVCLWNGPDHKK-----------------------HTADSAG
---------------------WLNE-------------------------AKTSNCGK------------------------RV----------------
-----YVMRKTD-------TSNI------------------QYAPIV-E---------GCDFPT-K-------------------------NFTIGCAQL
GLSI------------------------ALFNKFHPTPKEL---NQRFLDTPMIWDFD--------------------SFNGQH--TQQAPV--------
----------------------------------------------------------------------------------------------------
-------------------------------
>PC_072XSX
----------------------------------------------------------------------------------------------------
----------------------------------------------------------------------------------------------------
-----MIASLVALI------------------------------------------------------------FALSV---YTVGATYHTGCYNYFLNL
D-----------------GCVHAANDPKVRCGAN-KTTNAP------VHAFSG-----------------------------------------------
--------------------------------------------------------------------------PQAPPNQTPLVK-RYDTKL-------
--------------PPFQIGQIG--GRGPVCKKYN-----S-DR------------DLAVCLWNGPDHKK-----------------------HTAESSG
---------------------WLNE-------------------------AKTSNCGK------------------------RV----------------
-----YVMRKTD-------TSNI------------------QYAQIV-E---------GCDFPT-K-------------------------NFTIGCAQI
GLSN------------------------ALFDKFHPTPKEK---NQRFLDTPMIWDYD--------------------SFNGQH--TQQAPV--------
----------------------------------------------------------------------------------------------------
-------------------------------
>PC_0415O7
----------------------------------------------------------------------------------------------------
----------------------------------------------------------------------------------------------------
-----MLASLVAVI------------------------------------------------------------FALSV---YTVGATPHTGCYNHFLKV
D-----------------GCVHAANDPNVRCGAPNKTTHDR------PYKFNG-----------------------------------------------
--------------------------------------------------------------------------PQAAPKQSPLVK-RYDTKL-------
--------------PPYQIGRIG--GIGPVCKKYD-----S-NR------------DLAVCLWNGPDSKK-----------------------HTPESSG
---------------------WLND---------------------------------------------------------------------------
-----YVMRKTD-------VGNT------------------QFAQIV-E---------GCDFPT-K-------------------------NFTIGCAQI
GLSN------------------------ALFRALKATPQEE---DQGFLNTPLIWD--------------------------------------------
----------------------------------------------------------------------------------------------------
-------------------------------
>PC_00Y54U
----------------------------------------------------------------------------------------------------
----------------------------------------------------------------------------------------------------
-----------MCF------------------------------------------------------------SAAALDQRCPAPAKQHSTPVKAFAMA
S-----------------NSRMAKRSD-----------------------------------VAV-----------------------------------
--------------------------------------------------------------------------YKSASESHELER-RYNTTR-------
--------------PSFAVAGGN-----GVRSFSLR-LLRF-EK------------EPGVCLWSGVPPV-------------------------TVQTAG
---------------------WLNG-------------------------AKTSNCGK------------------------RV----------------
-----YIQRKG-QP------STV------------------KFVRVL-D---------GCDFGT-T-------------------------RPDPGCFDI
AVT------------------------IALFNLFNPTYDEQ---RAGELIGGITWDWD--------------------NLDNTHT--QQAPV--------
----------------------------------------------------------------------------------------------------
-------------------------------
>PC_0487L7
----------------------------------------------------------------------------------------------------
-----------------------------------------------------------------------------------------------MKFAT
VA-TFAALSV----------------------------------------------------------------------PAV--MATTHTMCYNYFLQK
D-----------------GCVFSAAALDQRCPAPAKQH-ST-----PVKAFAMA-------SNSRMAKR------------SD----V------------
------------------------------------------------------------------------AVYKSASESHELER-RYNTTR-------
--------------PSFAVAGGN-----GVCGYYDS------KK------------EPGVCLWSGVPPV-------------------------TVQTAG
---------------------WLNGA-------------------------KTSNCGK------------------------RV----------------
-----YIQRKGQ-P------STV------------------KFVRVL-D---------GCDFGT--------------------------TRPDPGCFDI
AVT------------------------IALFNLFNPTYDEQ---RAGELIGGITWDWD--------------------NLDNTH--TQQAPV--------
----------------------------------------------------------------------------------------------------
-------------------------------
>PC_02LFAP
----------------------------------------------------------------------------------------------------
-------------------------------------------------------------------------------------------MKSEMKATT
VA-ILLAISF----------------------------------------------------------------------QAV--LATIHTTCYNYFLEK
D-----------------GCVFSAADARNRCPAPIKDH-DD-----P---FNCI-------NPKVVKRS------------ERHLWV-------------
-------------------------------------------------------------------------------DDTMTMT-GFAVAGGKAYP--
--------------HAATAITSS-----QICGTYNS------TT------------DLGVCLWSGAEQKSP-----------------------TVESAG
---------------------WLNGL-------------------------KTSNCGK------------------------QV----------------
-----YVQRKGQ-P------KTV------------------KYVKVL-D---------GCSFDT--------------------------TALSTGCFQI
ALT------------------------SKLFDEFNPTAKEK---KDGLILDGISWDFN--------------------NLLGQN--LQSGPV--------
----------------------------------------------------------------------------------------------------
-------------------------------
>PC_05N386
----------------------------------------------------------------------------------------------------
-----------------------------------------------------------------------------------------------MKATT
VA-ILLAISF----------------------------------------------------------------------QAV--LATIHTTCYNYFLEK
D-----------------GCVFSAADARNRCPAPIKDH-DD-----P---FNCM-------NPKVVKRS------------ERHSLG-------------
-------------------------------------------------------------------------------R-------RYDDN-----D--
--------------GSFAVAGGK-----GICGTYNS------TT------------DLGVCLWSGAEQKSP-----------------------TVESAG
---------------------WLNGH-------------------------PTAANKC------------------------KIY----------GHQGS
LCAIRYVQRKGQ-P------KTV------------------KYVKVL-D---------GCSFDT--------------------------TALSTGCFQI
ALT------------------------SKLFDEFNPTAKEK---KDGLILDGISWDFN--------------------NLLGQN--LQSGPV--------
----------------------------------------------------------------------------------------------------
-------------------------------
>PC_02WVQE
----------------------------------------------------------------------------------------------------
-----------------------------------------------------------------------------------------------MKATT
VA-ILLAISF----------------------------------------------------------------------QAV--LATIHTTCYNYFLEK
D-----------------GCVFSAADARNRCPAPIKDH-DD-----PVKQFNCM-------NPKVVKRS------------ERHSLG-------------
-------------------------------------------------------------------------------R-------RYDDN-----D--
--------------GSFAVAGGK-----GICGTYNS------TT------------DLGVCLWSGAEQKSP-----------------------TVESAG
---------------------WLNGL-------------------------KTSNCGK------------------------QV----------------
-----YVQRKGQ-P------KTV------------------KYVKVL-D---------GCSFDT--------------------------TALSTGCFQI
ALT------------------------SKLFDEFNPTAKEK---KDGLILDGISWDFN--------------------NLLGQN--LQSGPV--------
----------------------------------------------------------------------------------------------------
-------------------------------
>PC_089E4F
----------------------------------------------------------------------------------------------------
-----------------------------------------------------------------------------------------------MKATT
AA-ILLAISF----------------------------------------------------------------------QAT--LATIHTTCYNYFLEK
D-----------------GCVFSAADARNRCPAPIKDH-DD-----P---FNCI-------NPKVVKRS------------ERHSLG-------------
-------------------------------------------------------------------------------R-------RYDDN-----D--
--------------GSFAVAGGK-----GICGTYNS------TT------------DLGVCLWSGAEQKSP-----------------------TVESAG
---------------------WLNGL-------------------------KTSNCGK------------------------QV----------------
-----YVQRKGQ-P------KTV------------------KYVKVL-D---------GCSFDT--------------------------TALSTGCFQI
ALT------------------------SKLFDEFNPTAKEK---KDGLILDGISWDFN--------------------NLLGQN--LQSGPV--------
----------------------------------------------------------------------------------------------------
-------------------------------
>PC_045EOL
----------------------------------------------------------------------------------------------------
-------------------------------------------------------------------------------------------MKSEMKATT
VA-ILLAISF----------------------------------------------------------------------QAV--LATIHTTCYNYFLEK
D-----------------GCVFSAADARNRCPAPIKDH-DD-----P---FNCM-------NPKVVKRS------------ERHSLG-------------
-------------------------------------------------------------------------------RR-------YDDNDGVRHTSL
LLLGSRNLIPTSCFCRALPLRWK-----GICGTYNS------TT------------DLGVCLWSGAEQKSP-----------------------TVESAG
---------------------WLNGQ--------------------------TSNCGK------------------------QV----------------
-----YVQRKRA-P------KTV------------------KYVKVL-D---------GCSFDT--------------------------TALSTGCFQI
ALT------------------------SKLFDEFNPTAKEK---KDGLILDGISWDFN--------------------NLLGQN--LQSGPV--------
----------------------------------------------------------------------------------------------------
-------------------------------
>PC_070MPP
----------------------------------------------------------------------------------------------------
-----------------------------------------------------------------------------------------------MNRLA
IVLF-------L------------------------------------------------------------------ALSLAVANATIHTMCFDYFLKK
D-----------------KCINGAAGPNIRCGA-KAKPHPKP-----VSTFVLQ-------GPS---K--------------------------------
-------------------------------------------------------------------------KTRT--SGKALER-RYDTNE-------
--------------DVLIMASGE-----GICGRYD-----S-EK------------QDGVCLWSGPEQDH-----------------------PTIHTAG
---------------------WLNS-------------------------LKTSNCGK------------------------QV----------------
-----YIQRRG-S-------KKV------------------FYVPVL-D---------GCGFHK-T-------------------------KVEEGCFEI
GVTHS------------------------LAKKLAIHPNE-LGPHPTALVGGFTWDFN--------------------NLDGKN--PRAGPV--------
----------------------------------------------------------------------------------------------------
-------------------------------
>PC_027SDM
----------------------------------------------------------------------------------------------------
-----------------------------------------------------------------------------------------------MNRAA
LFL-LLALFI----------------------------------------------------------------------AAA--KATVHTTCWNYFMNK
D-----------------GCVFSSADSKTRCNATAKPH-PA-----PVSQFGLV-------SQQPK----------------------------------
------------------------------------------------------------------------------NDGKRLAR-RYDTTE-------
--------------PTFPVAGGK-----GNCGFYDT------NK------------ELGVCLWSGAEQKHP-----------------------TVETAG
---------------------WLNVN-------------------------KTSNCGK------------------------RV----------------
-----YIQRTGK-P------ETV------------------QYAKVL-D---------GCSFNTV--------------------------RLDVGCFQV
GLT------------------------IKLFNLFNPTKKEQ---GDQLLYGGLSWDFD--------------------NLNGTS--TQQGPV--------
----------------------------------------------------------------------------------------------------
-------------------------------
>PC_02CNFD
----------------------------------------------------------------------------------------------------
-----------------------------------------------------------------------------------------------MNRSA
LFLIFASLFI----------------------------------------------------------------------TVA--KATNHTTCFNYFLKK
D-----------------RCVFSSADERTRCKAPPKQH-PS-----PVKQFALV-------SQDKR----------------------------------
-----------------------------------------------------------------------------SLQGGSLAR-RYDAKK-------
--------------PVFPIGGGT-----GNCGFYNS------TA------------EIGVCLWSGAELKNP-----------------------TVQTAG
---------------------WINSL-------------------------KTSNCGK------------------------RI----------------
-----YIQRTGK-P------ETV------------------QYARVL-D---------GCSFDTR--------------------------RLNVGCFQI
GIT------------------------VELFNKFKPSAKEI---SAQLLLDGVTWDFD--------------------NLNGTS--TQQGPV--------
----------------------------------------------------------------------------------------------------
-------------------------------
>PC_039JXY
----------------------------------------------------------------------------------------------------
-----------------------------------------------------------------------------------------------MNRAA
LFL-LLALFI----------------------------------------------------------------------AAA--KATVHTTCWNYFMNK
D-----------------GCVFSSADSKTRCNATAKPH-PA-----PVSQFGLV-------SQQPK----------------------------------
------------------------------------------------------------------------------KDGKRLAR-RYDTTE-------
--------------PTFPVAGGK-----GNCGFYDT------NK------------ELGVCLWSGAEQQHP-----------------------TVETAG
---------------------WLNVN-------------------------KTSNCGK------------------------RV----------------
-----YIQRTGK-P------ETV------------------QYAKVL-D---------GCSFNTV--------------------------RLDVGCFQV
GLT------------------------IKLFNLFNPTKKEQ---GDQLLYGGLSWDFD--------------------NLNGTS--TQQGPV--------
----------------------------------------------------------------------------------------------------
-------------------------------
>PC_01HJ8P
----------------------------------------------------------------------------------------------------
----------------------------------------------------------------------------------------------------
----MFSIFT----------------------------------------------------------------------AVA--EATEHSTCFNYFMKK
D-----------------GCVLSSADSSTRCKAPAKDH-PA-----PVKAFSLG-------SQKNPNQK-------------------------------
----------------------------------------------------------------------------KSPPSSQLIR-RYDAKK-------
--------------SAFPIGSGD-----GICGFYNS------TS------------ELGVCLWSGAEQNEP-----------------------TVKTAG
---------------------WLNGL-------------------------KTSNCGK------------------------RI----------------
-----HIQRTGK-P------ETV------------------QHVQVL-D---------GCGFNTV--------------------------KLDEGCFQI
GVT------------------------VALFNKFKPSADEQ---ASQLLFGGLTWDFD--------------------NLDGKS--TQQGPV--------
----------------------------------------------------------------------------------------------------
-------------------------------
>PC_00ZUFM
----------------------------------------------------------------------------------------------------
-----------------------------------------------------------------------------------------------MNSAI
IA-VFLALAS----------------------------------------------------------------------QAI--LATYHTTCYDYFLKK
D-----------------GCVFSSPATSQRCPAPTKDH-TD-----PVHRFNYG-------PPKAKPND------------G-HSL--------------
------------------------------------------------------------------------------------QR-RYDDNN-------
--------------PSFSVAGGK-----GACDNYNS------AT------------DLGVCLWSGAEQKAP-----------------------TAESAG
---------------------WLNGV-------------------------AKSNCGK------------------------TV----------------
-----YVQRKGD-P------STV------------------KYVKVL-DENVIGYLLLGCSFNT--------------------------TLTNPGCFEI
ALT------------------------TKVIHIFLRPVATA-----------------------------------------------------------
----------------------------------------------------------------------------------------------------
-------------------------------
>PC_04J21P
----------------------------------------------------------------------------------------------------
-----------------------------------------------------------------------------------------------MNSAI
IA-VFLALAS----------------------------------------------------------------------QAI--LATYHTTCYDYFLKK
D-----------------GCVFSSPATSQRCPAPTKDH-TD-----PVHRFNYG-------PPKAKPND------------G-HSL--------------
------------------------------------------------------------------------------------QR-RYDDNN-------
--------------PSFSVAGGK-----GACDNYNS------AT------------DLGVCLWSGAEQKAP-----------------------TAESAG
---------------------WLNGV-------------------------AKSNCGK------------------------TV----------------
-----YVQRKGD-P------STV------------------KYVKVL-D---------GCSFNT--------------------------TLTNPGCFEI
ALT------------------------TKLFDEFKPTAKEK---KDGLLYGGMTWDFL--------------------NLDGKN--PQNGPN--------
----------------------------------------------------------------------------------------------------
-------------------------------
>PC_04HFLJ
----------------------------------------------------------------------------------------------------
----------------------------------------------------------------------------------------------------
----------------------------------------------------------------------------------M--AHKGHTGCYKYFMKK
D-----------------GCVFSAKRPTDRCPAVVKHDQTN-----PAQAFVLN-------PAAANVKR-------------------------------
-------------------------------------------------------------------------------SEDGLAR-RYDTTQ-------
--------------PSFAVAGGN-----GICGFYNS------TA------------EHGVCLWSGPEQTNP-----------------------TRKTAG
---------------------WLNEYALLPLNIDSVGRKANLSSPFTYGSPNPVNCRK------------------------GI----------------
-----YVQRKGQ-P------ETV------------------KYVPLL-D---------GCSFNT--------------------------ISYEPGCFDI
ALT------------------------IKLFDDFNPSEQEK---KDGLLYGGLTWDYD--------------------NVDGNH--PQNAPR--------
----------------------------------------------------------------------------------------------------
-------------------------------
>PC_06CATP
----------------------------------------------------------------------------------------------------
-----------------------------------------------------------------------------------------------MNGLT
CLVL-------L------------------------------------------------------------------ALSMVTVDATIHTMCFNYFLHK
D-----------------GCVNGAAGSQYRCGA-KAKYQSSP-----VPAFGLP-------PKPKKGQ---------------HPLPQGPHHKVPGRQGP
GYQNVPGRQGNHHN-----------------------------------------VPGRHGQPGHHPKQGHHPQNQGHHTKPPLER-RYDTHI-------
--------------DIPKMNTGH-----GICGYYD-----T-NK------------VDGVCLWSGPEQTN-----------------------PTFESAG
---------------------WLNS-------------------------RKDSNCRK------------------------QV----------------
-----YIQRRN-DP------KTV------------------HYVPVL-D---------GCSFHA-V-------------------------TEEQGCFEI
GVTRS------------------------LAAKLAIFPNKT-TPHSNFLYGGFTWDFN--------------------NPTGSQ--SSAGPV--------
----------------------------------------------------------------------------------------------------
-------------------------------
>PC_00805W
----------------------------------------------------------------------------------------------------
-----------------------------------------------------------------------------------------------MNGLT
CLVL-------L------------------------------------------------------------------ALSMVTVDATIHTMCFNYFLHK
D-----------------GCVNGAAGSQYRCGA-KAKYQSSP-----VPAFGLP-------PKPKKGQ---------------HPLPQGPHHKVPGRQGP
GYHNVPGRQGNHHN-----------------------------------------VPGRHGQPGHHPKQGHHPQNQGHHTKPPLER-RYDTHI-------
--------------DIPKMNTGH-----GICGYYD-----T-NK------------VDGVCLWSGPEQTN-----------------------PTFESAG
---------------------WLNS-------------------------RKDSNCRK------------------------QV----------------
-----YIQRRN-DP------KTV------------------HYVPVL-D---------GCSFHA-I-------------------------TEEQGCFEI
GVTRS------------------------LAAKLAIFPNET-TPHSNFLYGGFTWDFN--------------------NPTGSQ--SSAGPV--------
----------------------------------------------------------------------------------------------------
-------------------------------
>PC_053TOO
----------------------------------------------------------------------------------------------------
-----------------------------------------------------------------------------------------------MNGLT
CLVL-------L------------------------------------------------------------------ALSMVTVDATIHTMCFNYFLHK
D-----------------GCVNGAAGSQYRCGA-KAKYQSSP-----VPAFGLP-------PKPKKGQ---------------HPLPQGPHHKVPGRQGP
GYQNVPGRQGNHHN-----------------------------------------VPGRHGQPGHHPKQGHHPQNQGHHTKPPLER-RYDTHI-------
--------------DIPKMNTGH-----GICGYYD-----T-NK------------VDGVCLWSGPEQTN-----------------------PTFESAG
---------------------WLNS-------------------------RKDSNCRK------------------------QV----------------
-----YIQRRN-DP------KTV------------------HYVPVL-D----------------V-------------------------TEEQGCFEI
GVTRS------------------------LAAKLAIFPNET-TPHSNFLYGGFTWDFN--------------------NPTGSQ--SSAGPV--------
----------------------------------------------------------------------------------------------------
-------------------------------
>PC_08B7VU
----------------------------------------------------------------------------------------------------
-----------------------------------------------------------------------------------------------MH---
-------RLSIILG------------------------------------------------------------LALV--SSFAIATQKHSICYNYFLAK
D-----------------KCVFGSTEHPCKEPKSHTKKACSS-----GAVFKHS-------VKHI-----------------------------------
--------------------------------------------------------------------MHTPV--SSPASPSQLKR-RYNTTG-------
--------------RTDYVDGGE-----GTCGNYN-----T-DS------------QVGVCIWNGLTSG------------------------GEPEKAG
---------------------WLNP-------------------------GFTKNCGK------------------------EV----------------
-----YIQRQG-LP------HTV------------------KYAPIL-D---------SCNFDNTT-------------------------DPAYGCFQI
YVTAA------------------------LFDMFKPTKHEL---DTGAL-YNLTWDFN--------------------NLPGSG-KPQNAPV--------
----------------------------------------------------------------------------------------------------
-------------------------------
>PC_06K66E
----------------------------------------------------------------------------------------------------
-----------------------------------------------------------------------------------------------MNKLA
TLVL-------L------------------------------------------------------------------ALGLAVADATIHTMCFNYFLNK
D-----------------KCVNGAAGQNIRCNA-DPKPHEAP-----VAKFVMQ-------TPP---P--------------------------------
-------------------------------------------------------------------------KQAHNGGKNRLER-RYDTYH-------
--------------KVLEMSSGQ-----GICGTYD-----S-DR------------QDGVCLWSGPEQDN-----------------------PTVHTAG
---------------------WLNG-------------------------IKKSNCGK------------------------QV----------------
-----YIQRKD-KS------KGP------------------FYVPVL-D---------GCSFET-K-------------------------KLEEGCFEI
GVTKS------------------------LAAKLTIFPNETSGPDSGYLYGGFTWDFN--------------------NLDGSN--SAAGPV--------
----------------------------------------------------------------------------------------------------
-------------------------------
>PC_05Z8J3
----------------------------------------------------------------------------------------------------
-----------------------------------------------------------------------------------------------MNKLA
TLVL-------L------------------------------------------------------------------ALGLAVADATIHTMCFNYFLNK
D-----------------KCVNGAAGQNIRCNA-DPKPHEAP-----VAKFVMQ-------TPP---P--------------------------------
-------------------------------------------------------------------------KQAHNGGKNRLER-RYDTYH-------
--------------KVLEMSSGQGALLGQICGTYD-----S-DR------------QDGVCLWSGPEQDN-----------------------PTVHTAG
---------------------WLNG-------------------------IKKSNCGK------------------------QV----------------
-----YIQRKD-KS------KGP------------------FYVPVL-D---------GCSFET-K-------------------------KLEEGCFEI
GVTKS------------------------LAAKLTIFPNETSGPDSGYLYGGFTWDFN--------------------NLDGSN--SAAGPV--------
----------------------------------------------------------------------------------------------------
-------------------------------
>PC_00W8IA
----------------------------------------------------------------------------------------------------
-----------------------------------------------------------------------------------------------MNKLA
TLVL-------L------------------------------------------------------------------ALGLAVADATIHTMCFNYFLNK
D-----------------KCVNGAAGQNIRCNA-DPKPHEAP-----VAKFVMQ-------TPP---P--------------------------------
-------------------------------------------------------------------------KQAHNGGKNRLER-RYDTYH-------
--------------KVLEMSSGQ-----GICGTYD-----S-DR------------QDGVCLWSGPEQDN-----------------------PTVHTAG
---------------------WLNG-------------------------IKKSNCGK------------------------QV----------------
-----YIQRKD-KS------KGP------------------FYVPVL-D---------GCSFET-T-------------------------KLEEGCFEI
GVTKS------------------------LAAKLTIFPNETSGPDSGYLYGGFTWDFN--------------------NLDGTN--SAAGPV--------
----------------------------------------------------------------------------------------------------
-------------------------------
>PC_04P105
----------------------------------------------------------------------------------------------------
-----------------------------------------------------------------------------------------------MNRIT
TLVL-------L------------------------------------------------------------------ALSLAAVDATIHTLCFNFFMKK
D-----------------KCVHAAAGQSIRCDA-PPKPHDKP-----VTAVSVP-------PSVSLMF--------------------------------
-------------------------------------------------------------------------VMQTPKPQSRLER-RYNTNG-------
--------------D--VRYSSS-----SICGEYN-----T-EK------------EDGVCLWSGPEQVH-----------------------PTINSAG
---------------------WLNG-------------------------VKTSNCRK------------------------QV----------------
-----YIQRHD-EP------DKP------------------FYVPVL-D---------GCGFHK-T-------------------------KPEEGCFEI
GVTKS------------------------LARKLRRFPNET---DDTPLYGGFTWDFN--------------------NLLGNN--PDAGPV--------
----------------------------------------------------------------------------------------------------
-------------------------------
>PC_02I91Y
----------------------------------------------------------------------------------------------------
-----------------------------------------------------MPHRPPSL-------TQ-------------SFF--------HNEPNH
HTRL-------T------------------------------------------------------------------CLSLAAVDATIHTLCFNFFMKK
D-----------------KCVHAAAGQSIRCDA-PPKPHDKP-----VTA-----------------F--------------------------------
-------------------------------------------------------------------------VMQTPKPQSRLER-RYNTNG-------
--------------DTILMSSGP-----GICGEYN-----T-EK------------EDGVCLWSGPEQVH-----------------------PTINSAG
---------------------WLNG-------------------------VKTSNCRK------------------------QV----------------
-----YIQRHD-EP------DKP------------------FYVPVL-D---------GCGFHK-T-------------------------KPEEGCFEI
GVTKS------------------------LARKLRRFPNET---DDTPLYGGFTWDFN--------------------NLLGNN--PDAGPV--------
----------------------------------------------------------------------------------------------------
-------------------------------
>PC_068F03
----------------------------------------------------------------------------------------------------
-----------------------------------------------------------------------------------------------MNRIT
TL-VLLALSL----------------------------------------------------------------------AAV--DATIHTLCFNFFMKK
D-----------------KCVHAAAGQSIRCDAPPKPH-DK-----PVTAFVMQ-------TPK------------------------------------
-------------------------------------------------------------------------------PQSRLER-RYNTNG-------
--------------DTILMSSGP-----GICGEYNT------EK------------EDGVCLWSGPEQVHP-----------------------TINSAG
---------------------WLNGV-------------------------KTSNCRK------------------------QV----------------
-----YIQRHDE-P------DKP------------------FYVPVL-D---------GCGFHK--------------------------TKPEEGCFEI
GVT------------------------KSLARKLRRFPNET---DDTPLYGGFTWDFN--------------------NLLGNN--PDAGPV--------
----------------------------------------------------------------------------------------------------
-------------------------------
>PC_038TXX
----------------------------------------------------------------------------------------------------
-----------------------------------------------------------------------------------------------MNRIT
TLVL-------L------------------------------------------------------------------ALSLAAVDATIHTLCFNFFMKK
D-----------------KCVHAAAGQSIRCDA-PPKPHDKP-----VT-----------------AF--------------------------------
-------------------------------------------------------------------------VMQTPKPQSRLER-RYN----------
-------------------TNGD-----TILMSSG-----P-GV------------EDGVCLWSGPEQVH-----------------------PTINSAG
---------------------WLNG-------------------------VKTSNCRK------------------------QV----------------
-----YIQRHD-EP------DKP------------------FYVPVL-D---------GCGFHK-T-------------------------KPEEGCFEI
GVTKS------------------------LARKLRRFPNET---DDTPLYGGFTWDFN--------------------NLLGNN--PDAGPV--------
----------------------------------------------------------------------------------------------------
-------------------------------
>PC_01104G
----------------------------------------------------------------------------------------------------
-----------------------------------------------------------------------------------------------MRATT
TA-ILLAISL----------------------------------------------------------------------SAV--KATIHTTCYNFFMQR
D-----------------GCVFSAAGANQRCPAPPKEH-PG-----AVSAFTLQ-------TSGRNFKR-------------------------------
-------------------------------------------------------------------------------SDNELER-RYDSRN-------
--------------PSFAVAGGT-----GICGFYDS------VN------------TPGVCLWSGAEQNNP-----------------------TVSTAG
---------------------WLNGF-------------------------KTSNCGK------------------------RV----------------
-----YVQRTGQ-P------NTR------------------QYVKVL-D---------GCGLGDT--------------------------APIPGCLDL
AVT------------------------LKLFNLFNPTEAEN---QAGKIIGGLTWEFD--------------------NVYGLS--TQQGPV--------
----------------------------------------------------------------------------------------------------
-------------------------------
>PC_05ZPIQ
----------------------------------------------------------------------------------------------------
-----------------------------------------------------------------------------------------------MKAST
TI-IFLAPLL----------------------------------------------------------------------SAV--HATNHTVCYNYFLQK
D-----------------GCVFSAAAPDQRCPAPVKGS-SS-----PVNAFVMN-------PGTANVKR-------------------------------
-------------------------------------------------------------------------------SRVDLER-RYDTTR-------
--------------PSFAVAGGT-----GICGDYNS------TA------------ELGVCLWSGAEQKNP-----------------------TVETAG
---------------------WLNGA-------------------------KTSNCGK------------------------RI----------------
-----YIQRKGQ-P------DTV------------------KFVKVL-D---------GCSFGA--------------------------TSPDPGCFDI
ALT------------------------LKLFELFNPTEQEQ---NDGVLYGGITWDFD--------------------NLLGKS--TQQAPV--------
----------------------------------------------------------------------------------------------------
-------------------------------
>PC_05ZOE1
----------------------------------------------------------------------------------------------------
-----------------------------------------------------------------------------------------------MRATT
TA-ILLAISL----------------------------------------------------------------------SAV--KATIHTTCYNFFMQR
D-----------------GCVFSAAGTNQRCPAPPKEH-PG-----AVSAFTLQ-------TSGRNFKR-------------------------------
-------------------------------------------------------------------------------SDNELER-RYDSRN-------
--------------PSFAVAGGT-----GICGFYDS------VN------------TPGVCLWSGAEQNNP-----------------------TVSTAG
---------------------WLNGF-------------------------KTSNCGK------------------------RV----------------
-----YVQRTGQ-P------NTR------------------QYVKVL-D---------GCGLGDT--------------------------APIPGCLDL
AVT------------------------LKLFNLFNPTEAEN---QAGKIIGGLTWEFD--------------------NVYGLS--TQQGPV--------
----------------------------------------------------------------------------------------------------
-------------------------------
>PC_05VWU0
----------------------------------------------------------------------------------------------------
-----------------------------------------------------------------------------------------------MRATT
TA-ILLAISL----------------------------------------------------------------------SAV--KATIHTTCYNFFMQR
D-----------------GCVFSAAGANQRCPAPPKEH-PG-----AVSAFALQ-------TSGRKFKR-------------------------------
-------------------------------------------------------------------------------SDNELER-RYDSRN-------
--------------PSFAVAGGT-----GICGFYDS------VN------------TPGVCLWSGAEQNNP-----------------------TVSTAG
---------------------WLNGF-------------------------KTSNCGK------------------------RV----------------
-----YVQRTGQ-P------NTR------------------QYVKVL-D---------GCGLGDT--------------------------APIPGCLDL
AVT------------------------LKLFNLFNPTEAEN---QAGKIIGGLTWEFD--------------------NVYGLS--TQQGPV--------
----------------------------------------------------------------------------------------------------
-------------------------------
>PC_03AFHY
----------------------------------------------------------------------------------------------------
-----------------------------------------------------------------------------------------------MRATT
TA-ILLAISL----------------------------------------------------------------------SAV--KATIHTTCYNFLMQR
D-----------------GCVFSAAGASQRCPAPPKEH-PG-----AVSAFTLQ-------TSGRNFKR-------------------------------
-------------------------------------------------------------------------------SDNELER-RYDSRN-------
--------------PSFAVAGGT-----GICGFYDS------VN------------TPGVCLWSGAEQNNP-----------------------TVSTAG
---------------------WLNGF-------------------------KTSNCGK------------------------RV----------------
-----YVQRTGQ-P------NTR------------------QYVKVL-D---------GCGLGDT--------------------------APIPGCLDL
AVT------------------------LKLFNLFNPTEAEN---QAGKIIGGLTWEFD--------------------NVYGLS--TQQGPV--------
----------------------------------------------------------------------------------------------------
-------------------------------
>PC_088ZIT
----------------------------------------------------------------------------------------------------
-----------------------------------------------------------------------------------------------MRATT
TA-ILLAISL----------------------------------------------------------------------SAV--KATIHTTCYNFFMQQ
D-----------------GCVFSAAGANQRCPAPPKEH-PG-----AVSAFTLQ-------TSGRNFKR-------------------------------
-------------------------------------------------------------------------------SDNELER-RYDSRN-------
--------------PSFAVAGGT-----GICGFYDS------VN------------TPGVCLWSGAEQNNP-----------------------TVSTAG
---------------------WLNGF-------------------------KTSNCGK------------------------RV----------------
-----YVQRTGQ-P------NTR------------------QYVKVL-D---------GCGLGDT--------------------------APIPGCLDL
AVT------------------------LKLFNLFNPTEAEN---QAGKIIGGLTWEFD--------------------NVYGLS--TQQGPV--------
----------------------------------------------------------------------------------------------------
-------------------------------
>PC_005VT6
----------------------------------------------------------------------------------------------------
-----------------------------------------------------------------------------------------------MK---
-------SSTSAAI------------------------------------------------------------FLSLWIPAVMPMATNHTMCYNYFMEK
D-----------------GCVFSATASDQRCLAPLKEQNT-P-----VQTFAYM-------PVRSP----------------------------------
--------------------------------------------------------------------------TARRSESSRSER-RHDTIT-------
--------------PSLAIAGGK-----GICGHYN-----S-TS------------EPGVCLWTGVEPV-------------------------TLESAG
---------------------WLNRYAH-KCS-------------KPWESAKRSNCGK------------------------IV----------------
-----RVHRKG-KP------DTA------------------KSVRVL-D---------GCDFGT-K-------------------------SIDPGCYDI
ALS------------------------VKLFEQFNPTEDEK---KDGLIHGGVAWELC--------------------VKLFIFRVSDGLPVNTYE--IL
PPS------------------TTKK---------------------------------------------------------------------------
-------------------------------
>PC_00B99A
----------------------------------------------------------------------------------------------------
-----------------------------------------------------------------------------------------------MKAST
TV-IFIAPLL----------------------------------------------------------------------SVV--HATTHTVCYNYYMQK
D-----------------GCVFSAAAQDQRCPAPPKDH-PA-----PCKTFTHP-------GASKA-KR------------SVADLER------------
------------------------------------------------------------------------RYVTPKPSDIELIC-NDEKLH-------
--------------QSFAVGGGT-----GTCGFYNS------TT------------EAGVCLWNGAEQNNP-----------------------TIDTAG
---------------------WLNGA-------------------------KTSNCGK------------------------RI----------------
-----YIQRTGK-P------ETR------------------QYVKVL-D---------GCYFGA--------------------------TSPKPGCSEV
GLT------------------------IQVGCLLLPPPQAR-------------WNIR--------------------RC--------------------
----------------------------------------------------------------------------------------------------
-------------------------------
>PC_000YMD
----------------------------------------------------------------------------------------------------
-----------------------------------------------------------------------------------------------MKSNT
VA-ILFALSI----------------------------------------------------------------------SAV--SATLHTRCYDYFMKK
D-----------------GCVHSAAAADQRCTAPKKEH-PQ-----PVTAFNMN-------PGVHMAKR------------S------------------
-------------------------------------------------------------------------------ETPDLER-RYNTNQ-------
--------------PSFYVAGGN-----GTCRVYDT------NT------------DLGVCIWNGAEQNNP-----------------------TAETAG
---------------------WLNGF-------------------------ARNRF-E------------------------FR----------------
-----YIQRKGR-P------ETV------------------QYVKVL-D---------GCYFNA--------------------------QTPDVGCFEI
GVT------------------------LALFNKFNPTEKEK---QDGKLYEGMTWDFN--------------------DLDGDK--TANSPV--------
----------------------------------------------------------------------------------------------------
-------------------------------
>PC_019YUZ
----------------------------------------------------------------------------------------------------
-------------------------MRVGK-RINPEYF----------V--SFILPIVLI----LPLAFV-------------SFYLSVINHPSTMKCTT
TA-IFFALSL----------------------------------------------------------------------SAV--TATLHTRCYDYFLAK
D-----------------GCVFSAGEESQRCAAPKKRP-SQ-----PVKAFAMN-------PEVSKAKR------------S------------------
-------------------------------------------------------------------------------QIPGLER-RYDDTQ-------
--------------PSFYVSGGN-----GTCGHYDT------NT------------QLGVCLWNGAEQDNP-----------------------TAETAG
---------------------WLNGD-------------------------QTANCGK------------------------QV----------------
-----YIQRKGH-P------ETV------------------QYVNVL-D---------GCYFEA--------------------------KTPEPGCFEI
GIT------------------------LALFNKLNPTSQEQ---QDGYIYDGISWDFN--------------------KPNNTA--TDWSPV--------
----------------------------------------------------------------------------------------------------
-------------------------------
>PC_062DAR
----------------------------------------------------------------------------------------------------
-----------------------------------------------------------------------------------------------MKCTT
TA-LFFALSL----------------------------------------------------------------------SAV--TATLHTRCYDYFLAK
D-----------------GCVFSAGEESQRCAAPKKRP-SQ-----PVKAFAMN-------PEVSKAKR------------S------------------
-------------------------------------------------------------------------------QIPGLER-RYDDTQ-------
--------------PSFYVSGGN-----GTCGHYDT------NT------------QLGVCLWNGAEQDNP-----------------------TAETAG
---------------------WLNGD-------------------------QTANCGK------------------------QV----------------
-----YIQRKGH-P------ETV------------------QYVNVL-D---------GCYFEA--------------------------KTPEPGCFEI
GIT------------------------LALFNKLNPTSQEQ---QDGYIYDGISWDFN--------------------KPNNTA--TDWSPV--------
----------------------------------------------------------------------------------------------------
-------------------------------
>PC_042MZ0
----------------------------------------------------------------------------------------------------
-----------------------------------------------------------------------------------------------MKCTT
TA-IFFALSL----------------------------------------------------------------------SAV--TATLHTRCYDYFLAK
D-----------------GCVFSAGEESQRCAAPKKRP-SQ-----PVKAFAMN-------PEVSKAKR------------S------------------
-------------------------------------------------------------------------------QIPGLER-RYDDTQ-------
--------------PSFYVSGGN-----GTCGHYDT------NT------------QLGVCLWNGAEQDNP-----------------------TAETAG
---------------------WLNGD-------------------------QTANCGK------------------------QV----------------
-----YIQRKGH-P------ETV------------------QYVNVL-D---------GCYFEA--------------------------KTPEPGCFEI
GIT------------------------LALFNKLNPTSQEQ---QDGYIYDGISWDFN--------------------KPNNTA--TDWSPV--------
----------------------------------------------------------------------------------------------------
-------------------------------
>PC_02WZQH
----------------------------------------------------------------------------------------------------
-----------------------------------------------------------------------------------------------MKSNT
VA-ILFALSI----------------------------------------------------------------------SAV--SATLHTRCYDYFLKK
D-----------------GCVHSAAAADQRCTAPKKEH-PQ-----PVTAFNMN-------PGVHMAKR------------S------------------
-------------------------------------------------------------------------------ETPDLER-RYNTNQ-------
--------------PSFYVAGGN-----GTCRVYDT------NT------------DLGVCIWNGAEQNNP-----------------------TAETAG
---------------------WLNGD-------------------------KKSNCGK------------------------QI----------------
-----YIQRKGR-P------ETV------------------QYVKVL-D---------GCYFNA--------------------------QTPDVGCFEI
GVT------------------------LALFNKFNPTEKEK---QDGKLYEGMTWDFN--------------------DLDGDK--TANSPV--------
----------------------------------------------------------------------------------------------------
-------------------------------
>PC_04MVFC
----------------------------------------------------------------------------------------------------
-----------------------------------------------------------------------------------------------MKSNT
VA-ILFALSI----------------------------------------------------------------------SAV--SATLHTRCYDYFMKK
D-----------------GCVHSAAAADQRCTAPKKEH-PQ-----PVTAFNMN-------PGVHMAKR------------S------------------
-------------------------------------------------------------------------------ETPDLER-RYNTNQ-------
--------------PSFYVAGGN-----GTCRVYDT------NT------------DLGVCLWNGAEQNYP-----------------------TAETAG
---------------------WLNGD-------------------------KKSNCGK------------------------QI----------------
-----YIQRKGR-P------ETV------------------QYVKVL-D---------GCYFNA--------------------------QTPDVGCFEI
GVT------------------------LALFNKFNPTEKEK---QDGKLYEGMTWDFN--------------------DLDGDK--TANSPV--------
----------------------------------------------------------------------------------------------------
-------------------------------
>PC_049ZU3
----------------------------------------------------------------------------------------------------
-----------------------------------------------------------------------------------------------MKSNT
VA-ILFALSI----------------------------------------------------------------------SAV--SATLHTRCYDYFLKK
D-----------------GCVHSAAAADQRCTAPKKEH-PQ-----PVTAFNMN-------PGVHMAKR------------S------------------
-------------------------------------------------------------------------------ETPDLER-RYNTNQ-------
--------------PSFYVAGGN-----GTCRVYDT------NT------------DLGVCLWNGAEQNNP-----------------------TAETAG
---------------------WLNGD-------------------------KKSNCGK------------------------QI----------------
-----YIQRKGR-P------ETV------------------QYVKVL-D---------GCYFNA--------------------------QTPDVGCFEI
GVT------------------------LALFNKFNPTEKEK---QDGKLYEGMTWDFN--------------------DLYGDK--TANSPV--------
----------------------------------------------------------------------------------------------------
-------------------------------
>PC_03NS3R
----------------------------------------------------------------------------------------------------
-----------------------------------------------------------------------------------------------MKSTA
VA-ILFALSI----------------------------------------------------------------------SAV--SATLHTRCYDYFMKK
D-----------------GCVHSAAAADQRCTAPKKEH-PQ-----PVTAFNMN-------PGVHMAKR------------S------------------
-------------------------------------------------------------------------------ETPDLER-RYNTNQ-------
--------------PSFYVAGGN-----GTCRVYDT------NT------------DLGVCIWNGAEQNNP-----------------------TAETAG
---------------------WLNGD-------------------------KKSNCGK------------------------QI----------------
-----YIQRKGR-P------ETV------------------QYVKVL-D---------GCYFNA--------------------------QTPDVGCFEI
GVT------------------------LALFNKFNPTEKEK---QDGKLYEGMTWDFN--------------------DLDGDK--TANSPV--------
----------------------------------------------------------------------------------------------------
-------------------------------
>PC_00U2PA
----------------------------------------------------------------------------------------------------
----------------------------------------------------------------------------------------------------
------------------------------------------------------------------------------------MAAVHNTQCYNYFMYN
-------------D----GCVQATGNKYDRCPARKPSH--HP---KSARLMTIQ-------Q----G----------------SRLER-----RYD--G-
-------------------------------------------------------------------------------------------PA-------
--------------RVITQARLV-----WSCPKIKPDPTG---R------------RPEVCVWAGDAFGR--------------------------SKTG
---------------------WLDVTN-----------------------QN--NCGK------------------------QV----------------
-----YIQRQRQ-P------GQA------------------KYAIIT-G---------GCDFGN--------------------------SDASVGCFQI
AMNQP------------------------LFELFNPTAPER---ASQEIA-EVSWDFN--------------------NLKFDK--PENAAF--------
----------------------------------------------------------------------------------------------------
-------------------------------
>PC_036RNK
----------------------------------------------------------------------------------------------------
-----------------------------------------------------------------------------------------------MKATV
VGILLAAFALA-----------------------------------------------------------------------CVKADNEHTQCYKYFLSK
-------------D----HCVQATGVEADRCIKKESHE---L---ESVRLMTIQ-------S----GGS--------------GRLQR-----RYN--G-
-------------------------------------------------------------------------------------------PA-------
--------------TVAEHATQI-----YSCPGLKPDPN-----------------GYEVCVWAGDGNGS--------------------------KNTG
---------------------WLDKAN-----------------------KV--NCGK------------------------QV----------------
-----YIQRKDD-K------KSV------------------QYATIT-G---------GCDFGN--------------------------VKPESGCFQI
GINQP------------------------LFESFKPSQGEK---DKN-----------------------------------------------------
----------------------------------------------------------------------------------------------------
-------------------------------
>PC_06L16Y
----------------------------------------------------------------------------------------------------
-----------------------------------------------------------------------------------------------MKATV
VGILLAAFALA-----------------------------------------------------------------------CVKADNEHTQCYKYFLNK
-------------D----HCVQATGVEADRCTKKESHE---L---ESVRLMTIQ-------S----GGS--------------GRLQR-----RYN--G-
-------------------------------------------------------------------------------------------PA-------
--------------TVAEHATQI-----YSCPGLKPDPN-----------------GYEVCVWAGDGNGS--------------------------KNTG
---------------------WLDKAN-----------------------KV--NCGK------------------------QV----------------
-----YIQRKDD-K------KSV------------------QYATIT-G---------GCDFGN--------------------------VKPESGCFQI
GINQP------------------------LFESFKPSQGEK---DKKLIA-SMTWDFN--------------------NLNFDN--PKNAAY--------
----------------------------------------------------------------------------------------------------
-------------------------------
>PC_05IA3L
----------------------------------------------------------------------------------------------------
-----------------------------------------------------------------------------------------------MNTTS
IFL-ICAFFI----------------------------------------------------------------------VSV--KATIHTTCYNHFLKK
D-----------------GCVFASASNNTRCKAPPKHN-PT-----PVKQ-------------NTK----------------------------------
-----------------------------------------------------------------------------RSGHHHLER-RYNTQE-------
--------------PVFPIGGGT-----GNCGLYTS------TD------------EIGVCVWSGAEQSNP-----------------------TAETAG
---------------------WVNR---------------------------------------------------------------------------
-----YVHRTGK-P------ETV------------------QYAKVL-D---------GCSFNTT----ELDIGC----------------------TQI
GLS------------------------IKLFAKFNPSDKET---ADQLLYGGLTWDL-------------------------------------------
----------------------------------------------------------------------------------------------------
-------------------------------
>PC_07P5ET
----------------------------------------------------------------------------------------------------
----------------------------------------------------------------------------------------------------
---MLA-------------------TV--------SSDDGDDSS------VVAEDTPK----------------GPGALPEVASEATHNNSMCYKFVLQR
D-----------------GCVPSSTDWPCSGDSANTANYIG------TVSREII-------ECNEPITNV-----------T------------------
--------------------------------------------------------------HTPHSTLSHCTQFDTKPAKRWLGR-RYDTGN-------
--------------TSVSIHGGV-----GICGPYD-----T-TT------------TSGVCLWSGSNWLSG----------------------ADPQTAG
---------------------WLNG-------------------------AATGNCGK------------------------QV----------------
-----YIQRQN-QP------ETM------------------QLAPVI-D---------GCNFWT-T-------------------------QPEVGCSQI
WMTQD------------------------LFNKFGPTEEES---RKLIISSTFTWNFN--------------------NIEGGS--PENAPL--------
----------------------------------------------------------------------------------------------------
-------------------------------
>PC_019BQG
----------------------------------------------------------------------------------------------------
----------------------------------------------------------------------------------------------MNFLAV
KSYLFILVVLILAI-----------FI--------ASDDADDTA------LAAEDAPAVE----------DP--SATNLPSTVAASAANHTLCYDYFLQK
D-----------------GCVQSSVDMPCTGDPNAPI---------------------------------------------------------------
-------------------------------------------------------------------TADYAGIMGDVPENQRFRR-RYDTTN-------
--------------GSVSIHGGG-----GICGPYD-----P-ST------------VSGVCLWSGTSWVNG----------------------ADPQTAG
---------------------WLNW-------------------------AGNGNCGK------------------------QI----------------
-----FIQRQN-QP------ETV------------------QVAKVL-D---------GCNFYT-T-------------------------DPAVGCFQI
WMTKS------------------------LFDKFNPTAEED---RSLLIASPFTWNFD--------------------NLDGQT--PENAPL--------
----------------------------------------------------------------------------------------------------
-------------------------------
>PC_03KZ2I
----------------------------------------------------------------------------------------------------
--------------------------------------------------------------------------------------MNFLAVKSYLFILV
V-LILAIFIASDDADD------------------TAL--AAEDAPAVED--------P-------S-ATNLP--S------TVAASAANHTLCYDYFLQK
-------------D----GCVQSSVDM--PCTGDPNAP-------ITADYAGIM-------G----DVPE-----------N-QRFRR-----RYDTTNG
SVSIHGGGGF---------------------------------------------------------------------TNPLLFHST------------
---------------------LI------GIGRSAVLMIL---A------------RSQICLTMHTLAYP--------------------------HILD
LT-------------FKTYDVNPFRAG-----------------------NG--NCGK------------------------QI----------------
-----FIQRQNQ-P------ETV------------------QVAKVL-D---------GCNFYT--------------------------TDPAVGCFQI
WMTKS------------------------LFDKFNPTAEED---RSLLIASPFTWNFD--------------------NLDGQT--PENAPL--------
----------------------------------------------------------------------------------------------------
-------------------------------
>PC_08B7EW
----------------------------------------------------------------------------------------------------
----------------------------------------------------------------------------------------------------
----MTPTSLFFL---------------------------------------------------------------LF-VAYVQAIASNNTGCYDYFLHK
D-----------------GCVWASNSNPCPLNSPAGKPCTS------LRAFQHN-------QMPPPPPSD-----------QMPPSP-------------
-------------------------------------------------------------PSDAGTQTDEADGASDSETPKRLVR-RYDTTQ-------
--------------ATKAVAGGR-----GICGYYD-----T-NT------------TSGVCLWSGTNWVDG----------------------SDPSTSG
---------------------WLDG-------------------------AETRNCGK------------------------QV----------------
-----YIQLQG-RP------ETV------------------QYANVL-D---------GCNFAT-H-------------------------DPNVGCFQI
YLTID------------------------LFKKFNPTDQEL---ANYTMNALFSWDFN--------------------NESGNN--NCSGPA--------
----------------------------------------------------------------------------------------------------
-------------------------------
>PC_03N6HT
----------------------------------------------------------------------------------------------------
----------------------------------------------------------------------------------------------------
-----MNSVILFPL-----------VC-------------------------------------------------LA-MFYAQVSDAQNTGCYNYFLQK
D-----------------GCVWGSTTNPCPTNSTVEKPCTS------LRAFHYS-------ASSTTTTTT-----------S----TT------------
-TTT--------------------------------------------------------VHAEGTIDSDILESEGLQEAPKRLVR-RYDTTA-------
--------------PTLAVAGGD-----GICGFYN-----S-TI------------TSGVCLWTGEGWVDG----------------------SNQQQSG
---------------------WLNG-------------------------TVTDNCNK------------------------QV----------------
-----YIQRQG-QP------ETV------------------QYAPVL-D---------GCQFFT-A-------------------------DPDVGCFQI
WLTID------------------------LFEKFGPTPEEL---SSFTMNSTFTWDFN--------------------NLNGQN--PTAAPV--------
----------------------------------------------------------------------------------------------------
-------------------------------
>PC_07P0GE
----------------------------------------------------------------------------------------------------
------------MLHPNLSKT------QD---------SHL-------L--ANHSSYPPSL-------TN-------------SFN--------SNKQNF
CLFDIMNSIVLFPL-----------VC-------------------------------------------------VA-MFYAQVSNAQNTGCYNYFLQK
D-----------------GCVWGSKTNPCASNSTAEKPCTS------LRAFHYS-------ASTTTTTST-----------STTTSTT------------
-TST--------------------------------------------------------IQADGTIDSDMSNVDGVQEAPRRLVR-RYDTTA-------
--------------PTLAVAGGN-----GTCGFYN-----S-TI------------TSGVCLWNGADWVDG----------------------SNVQQSG
---------------------WLNG-------------------------TVTDNCNK------------------------QV----------------
-----YIQRRG-QP------ETV------------------QYAPVL-D---------GCQFFT-P-------------------------DPAVGCFQI
WLTID------------------------LFEKFGPTPEEL---SSFTMNSSFTWDFN--------------------NLNGQN--PSAAPI--------
----------------------------------------------------------------------------------------------------
-------------------------------
>PC_051AN2
----------------------------------------------------------------------------------------------------
-----------------------------------------------------------------------------------------------MKATT
IA-VFFALAL----------------------------------------------------------------------PAV--MAKGHSGCYNYFMKK
D-----------------GCVYSAADPRERCPQPRKHAQTN-----PAQKFVMN-------PGAAKGKR-------------------------------
-------------------------------------------------------------------------------SKDSLER-RYDTTR-------
--------------PSFAVGGGK-----GICGFYNS------TT------------ELGVCLWSGPEQNNP-----------------------TADTSG
---------------------WINGL-------------------------KSDNCRK------------------------GV----------------
-----YVQRKND-P------HSV------------------QYVPVL-D---------GCGFDN--------------------------KAYDPGCFDI
ALT------------------------IKLFERFNPTADER---RDGLLYGGLTWDFD--------------------NINGTH--PQNAPI--------
----------------------------------------------------------------------------------------------------
-------------------------------
>PC_02L8W1
----------------------------------------------------------------------------------------------------
-----------------------------------------------------------------------------------------------MKATT
TA-VFLALAL----------------------------------------------------------------------PAV--MATDHSGCYSYFMKK
D-----------------GCVWSAADPNERCPQPLKHGQTN-----PAQQFVIN-------PGVAKSKR-------------------------------
-------------------------------------------------------------------------------SEDSLER-RYDTTR-------
--------------PSFAVAGGN-----GICGFYNS------TT------------ELGVCLWSGPKQKNA-----------------------TADTSG
---------------------WLNGP-------------------------KPDNCRK------------------------GV----------------
-----YVQRKNN-P------HSV------------------QYVPVL-D---------GCGFET--------------------------KEYDPGCYDI
ALT------------------------IRLFERFNPTADER---RDGLLYGGLTWDFD--------------------SINGTH--PQNAPI--------
----------------------------------------------------------------------------------------------------
-------------------------------
>PC_04GC72
----------------------------------------------------------------------------------------------------
-----------------------------------------------------------------------------------------------MKATT
TA-VFLALAL----------------------------------------------------------------------PAV--MATDHSGCYSYFMKK
D-----------------GCVWSAADPNERCPQPLKHGQTN-----PAQQFVMN-------PGVAKSKR-------------------------------
-------------------------------------------------------------------------------SEDSLER-RYDTTR-------
--------------PSFPVAGGN-----GICGFYNS------TT------------ELGVCLWSGPEQNNP-----------------------TADTSG
---------------------WLNGL-------------------------KPDNCRK------------------------GV----------------
-----YVQRKNN-P------HSV------------------QYVPVL-D---------GCSFDT--------------------------KEYDPGCYDI
ALT------------------------IQLFERFNPTADER---RDGLLYGGLTWDFD--------------------SINGTH--PQNAPI--------
----------------------------------------------------------------------------------------------------
-------------------------------
>PC_03PTNS
----------------------------------------------------------------------------------------------------
-----------------------------------------------------------------------------------------------MKATT
IA-VFLALAL----------------------------------------------------------------------PAV--MAKGHSGCYNYFMKK
D-----------------GCVYSAADPRERCPQPRKHAQTN-----PAQKFVMN-------PGAAKGKR-------------------------------
-------------------------------------------------------------------------------SKDSLER-RYDTTR-------
--------------PSFAVGGGK-----GICGFYNS------TT------------ELGVCLWSGPEQNNP-----------------------TADTSG
---------------------WINGL-------------------------KSDNCRK------------------------GV----------------
-----YVQRKND-P------HSV------------------QYVPVL-D---------GCGFDN--------------------------KAYDPGCFDI
ALT------------------------IKLFERFNPTADER---RDGLLYGGLTWDFD--------------------NINGTH--PQNAPI--------
----------------------------------------------------------------------------------------------------
-------------------------------
>PC_00Q02B
----------------------------------------------------------------------------------------------------
-----------------------------------------------------------------------------------------------MKATT
TA-VFLALAL----------------------------------------------------------------------PAV--MATDHSGCYSYFMKK
D-----------------GCVWSAADPNERCPQPLKHGQTN-----PAQQFVIN-------PGVAKSKR-------------------------------
-------------------------------------------------------------------------------SEDSLER-RYDTTR-------
--------------PSFPVAGGN-----GICGFYNS------TT------------ELGVCLWSGPEQNNP-----------------------TADTSG
---------------------WLNGL-------------------------KPDNCRK------------------------GV----------------
-----YVQRKNN-P------HSV------------------QYVPVL-D---------GCSFDT--------------------------KEYDPGCYDI
ALT------------------------IQLFERFNPTADER---RDGLLYGGLTWDFD--------------------SINGTH--PQNAPI--------
----------------------------------------------------------------------------------------------------
-------------------------------
>PC_04N2WG
----------------------------------------------------------------------------------------------------
----------------------------------------------------------------------------------------------------
---MI---HFLFLL-----------VS-------------------------------------------------IA-TVCVKADDAQHTGCYGYFLNK
D-----------------GCVHGSSGAPCSANSAKTS--TS------CNAFKID-------PTC------------------------------------
----------------------------------------------------------------EAAQQQAALQSSQQTHSSRLAR-RYDTTI-------
--------------PTLAVAGGN-----GICGFYD-----S-NT------------TLGVCLWSGEGWVDS----------------------RNEPHSG
---------------------WLNG-------------------------TRTENCQK------------------------QV----------------
-----YIQRQG-KP------ETV------------------QYARVL-D---------GCGFNA-V-------------------------TPDVGCFQV
WMTID------------------------LFDKFGPTPEER---TSFQIDGTFTWDFV--------------------D--GSN--PV------------
----------------------------------------------------------------------------------------------------
-------------------------------
>PC_07OXZF
----------------------------------------------------------------------------------------------------
----------------------------------------------------------------------------------------------------
-----MKFLIYLSI-----------FS-------------------------------------------------AGVFSKPENVTSQHTGCYRYMHKT
F-----------------GCVPSADKSRCAGPREIKK---------------------------------------------------------------
--------------------------------------------------------------------------VSKLSKTQFVGP-GYNTTI-------
--------------PINPVAGGN-----GICGKYD-----S-KA------------TLGVCLWSGSDFVDG----------------------SKASTSG
---------------------WLNG-------------------------GLKTNCGK------------------------FV----------------
-----YVQIKG-KP------ETI------------------RYARVL-D---------GCSFNT-K-------------------------KPEVACQQL
WMTTA------------------------LFNEFKPSKNDL---SKGTISDSFTWGFD--------------------NEYGQH--PFNAPV--------
----------------------------------------------------------------------------------------------------
-------------------------------
>PC_049IEP
----------------------------------------------------------------------------------------------------
-----------------------------------------------------------------------------------------------MKATT
SLFFLAAVAMSAV-------------------------------------------------------------M------ADFDTTPPHTTCYNHFLTT
-------------GK---KCVYSSPNDMERCPAPPD-PPKTS---QSVPLFQHQ-------I-SMNKRSE-----------D-HTLGR-----RYDTTK-
-------------------------------------------------------------------------------------------P--------
---------------VTTAVKMV-----FTCPEPQNPDPNDDSS------------GLGVCLWVGANC----------------------------NSTG
---------------------WVNKDN-----------------------FS--NCGK------------------------QL----------------
-----YIQRKGD-I------MNP------------------KYPRVI-G---------GCDFGP---D----------------------LPNEVGCFNL
AVNQK------------------------LFDAFNPTEEER---STGVLSNIMTWDFN--------------------NLKGSK--KQNGPN--------
----------------------------------------------------------------------------------------------------
-------------------------------
>PC_06678Q
----------------------------------------------------------------------------------------------------
-----------------------------------------------------------------------------------------------MKATT
SLFFLAAVAMSAV-------------------------------------------------------------M------ADFDTTPPHTTCYNHFLTT
-------------GK---KCVYSSPNDMERCPAPPD-PPKTS---QSVPLFEHQ-------I-SMNKRSE-----------D-HTLGR-----RYDTTK-
-------------------------------------------------------------------------------------------P--------
---------------VTTAVKVV-----FTCPEPQNPDPNDDSS------------GLGVCLWVGANC----------------------------NFTG
---------------------WVSKDN-----------------------FS--NCGK------------------------QL----------------
-----YIQRKGD-I------MNP------------------KYPRVI-G---------GCDFGP---D----------------------LPNEVGCFNL
AVNQK------------------------LFDAFNPTEEER---STGVLSNIMTWDFN--------------------NLKGSK--KQNGPN--------
----------------------------------------------------------------------------------------------------
-------------------------------
>PC_006GCU
----------------------------------------------------------------------------------------------------
----------------------------------------------------------------------------------------------------
---------MSAV-------------------------------------------------------------M------ADFDTTPPHTTCYNHFLTT
-------------GK---KCVYSSPNDMERCPAPPD-PPKTS---RSVPLFQHQ-------I-SMNKRSE-----------D-HTLGR-----RYDTTK-
-------------------------------------------------------------------------------------------P--------
---------------VTTAVKMV-----FTCPEPQNPDPNDDSS------------GLGVCLWVGANC----------------------------NSTG
---------------------WVSKDN-----------------------FS--NCGK------------------------QL----------------
-----YIQRKGD-I------MNP------------------KYPRVI-G---------GCDFGP---D----------------------LPNEVGCFNL
AVNQK------------------------LFDAFNPTEEER---STGVLSNIMTWDFN--------------------NLKGSK--KQNGPN--------
----------------------------------------------------------------------------------------------------
-------------------------------
>PC_04R9EM
----------------------------------------------------------------------------------------------------
-----------------------------------------------------------------------------------------------MKATV
AVIFLAVLILPAV-------------------------------------------------------------M------ANPEPPSQHSTCYNYFLGK
-------------D----KCVFAAEVDADRCPAPTNSHQKRS---GSTPLFTPK-------T-ENMKRSN-----------D-HLLER-----RYDTTT-
-------------------------------------------------------------------------------------------K--------
---------------ARKTVTML-----YTCPEPQKPNP----D------------GLGVCLWAGAGS----------------------------KSTG
---------------------WVNK---------------------------------------------------------------------------
-----YIQRKGV---------PA------------------IYPNII-G---------GCDFGD---K----------------------VENDVGCFNI
ALNEK------------------------LFEALKPTEEER---KAGSLSQGVTWDFN--------------------NLKGDK--KENGST--------
----------------------------------------------------------------------------------------------------
-------------------------------
>PC_04X6A4
----------------------------------------------------------------------------------------------------
-----------------------------------------------------------------------------------------------MKATV
AVIFLAVLILPAV-------------------------------------------------------------M------ANPEPPSQHSTCYNYFLGK
-------------D----KCVFAAEVDADRCPAPTNSHQKRS---GSTPLFTPK-------T-ENMKRSN-----------D-HLLER-----RYDTTT-
-------------------------------------------------------------------------------------------K--------
---------------ARKTVTML-----YTCPEPQKPNP----D------------GLGVCLWAGAGS----------------------------KSTG
---------------------WVNKEI-----------------------HQ--NCGK------------------------QI----------------
-----YIQRKGV---------PA------------------IYPNII-G---------GCDFGD---K----------------------VENDVGCFNI
ALNEK------------------------LFEALKPTEEER---KAGSLSQGVTWDFN--------------------NLKGDK--KENGST--------
----------------------------------------------------------------------------------------------------
-------------------------------
>PC_089E05
----------------------------------------------------------------------------------------------------
-----------------------------------------------------------------------------------------------MKATV
AVIFLAVLILPAV-------------------------------------------------------------M------ANPEPPSQHSTCYNYFLGK
-------------D----KCVFAAKVDADRCPAPTNSHQKRS---GSTPLFTPK-------T-ENMKRSN-----------D-HLLER-----RYDTTT-
-------------------------------------------------------------------------------------------K--------
---------------ARKTVTML-----YTCPEPQKPNP----D------------GLGVCLWAGAGS----------------------------KSTG
---------------------WVNKEI-----------------------HQ--NCGK------------------------QI----------------
-----YIQRKGV---------PA------------------IYPNII-G---------GCDFGD---K----------------------VENDVGCFNI
ALNEK------------------------LFEALKPTEEEC---KAGSLSQGVTWDFN--------------------NLKGDK--KENGST--------
----------------------------------------------------------------------------------------------------
-------------------------------
>PC_05O86S
----------------------------------------------------------------------------------------------------
-----------------------------------------------------------------------------------------------MKATV
TVLLA-ALSLSE---------------------------------------------------------------------VMTGAAATNSQCYDHFLRT
-------------D----HCVVAAANEQQRCGANNH-HGKLL---EGVQLMT------------MQTTTE-----------K-RSLVR-----RYDTTI-
-------------------------------------------------------------------------------------------P--------
---------------ASTDAHVA-----FRCPIPKNPDSS---W------------DNTACLWSGSGS----------------------------GKVG
---------------------WVDQ---------------------------------------------------------------------------
-----WIQKQGQ-K------GTV------------------QYARIS-G---------GCEFRP-N-N----------------------IDESVGCFNL
AVNQK------------------------VFDGFNPTTEEK---NNHRLKGILSWDFN--------------------NPNGKT--PLDGAA--------
----------------------------------------------------------------------------------------------------
-------------------------------
>PC_04J8H6
----------------------------------------------------------------------------------------------------
-----------------------------------------------------------------------------------------------MKATV
TVLLA-ALSLSE---------------------------------------------------------------------VMTGAAATNSQCYDHFLRT
-------------D----HCVVAAANEQQRCGANNH-HGKLL---EGVQLMT------------MQTTTE-----------K-RSLVR-----RYDTTI-
-------------------------------------------------------------------------------------------P--------
---------------ASTDAHVA-----FRCPIPKNPDSS---W------------DNTACLGPDPVSQAS----------------------TDEIAIS
---------------------RLTIRF-----------------------RQ--KLRE------------------------ED----------------
-----MDSKARQ-K------GTV------------------QYARISGG---------SCEFRP-N-N----------------------IDESVGCFNL
AVNQK------------------------VFDGFNPTTEEK---NNHRLKGILSWDFN--------------------NPNGKT--PLDGAA--------
----------------------------------------------------------------------------------------------------
-------------------------------
>PC_02IUKF
----------------------------------------------------------------------------------------------------
-----------------------------------------------------------------------------------------------MKATV
TVLLA-ALSLSE---------------------------------------------------------------------VMTGAAATNSQCYDHFLRT
-------------D----HCVVAAANEQQRCGANNH-HGKLL---EGVQLMT------------MQTTTE-----------K-RSLVR-----RYDTTI-
-------------------------------------------------------------------------------------------P--------
---------------ASTDAHVA-----FRCPIPKNPDSS---W------------DNTACLWSGSGS----------------------------GKVG
---------------------WVDQGF-----------------------AK--NCGK------------------------KI----------------
-----WIQKQGQ-K------GTV------------------QYARIS-G---------GCEFRP-N-N----------------------IDESVGCFNL
AVNQK------------------------VFDGFNPTTEEK---NNHRLKGILSWDFN--------------------NPNGKT--PLDGAA--------
----------------------------------------------------------------------------------------------------
-------------------------------
>PC_03NPVR
----------------------------------------------------------------------------------------------------
-----------------------------------------------------------------------------------------------MKATA
SLICLVALSLSVA-------------------------------------------------------------T------AFSDPAKPHTTCYDHFLHT
-------------GK---KCVYASANPNERCPPPPD-PPKAP---ATVPQFTVQ-------Q-ARKTKRS-----------E-DTFWN-----A------
----------------------------------------------------------------------------------------------------
----------------------D-----MT------PPYRNPGD------------GLGVCLWAGAGG----------------------------NSNG
---------------------WVNQEN-----------------------KS--NCGK------------------------QM----------------
-----KGDA-----------KNP------------------HYAKVI-G---------GCDFGP---N----------------------IDETVGCFNI
AVNEA------------------------LFEKLNPTEAER---KNGALCDVTTWDFN--------------------NLKGTK--PENASY--------
----------------------------------------------------------------------------------------------------
-------------------------------
>PC_01ZTUY
----------------------------------------------------------------------------------------------------
----------------------------------------------------------------------------------------------------
-----MIASSLAVL------------------------------------------------------------CALSFYSFSYVVATEHTGCYNFYLKK
D-----------------KCVPAANDPKIRACP-NITAPGQ------TFKFQG-----------------------------------------------
--------------------------------------------------------------------------PQ--PHSGKLTK-RYDTAL-------
--------------PPYPIGSLG--GRGPVCRKYD-----S-DN------------EFAVCLYNGPDHRH-----------------------HAPAYAG
---------------------WLNE-------------------------GKKSNCGK------------------------RV----------------
-----YVMRGGDHP----DKANT------------------QYATVV-E---------GCDFPT-K-------------------------DWSVGCAQI
GLSN------------------------KLFAALKPTKKES---DQGFLDGSLIWNFD--------------------SDNGQH--TQQGPV--------
----------------------------------------------------------------------------------------------------
-------------------------------
>PC_01D5WF
----------------------------------------------------------------------------------------------------
----------------------------------------------------------------------------------------------------
-----MIASSLAVL------------------------------------------------------------CALSFYSFSYVVATEHTGCYNFYLKK
D-----------------KCVPAANDPKIRACP-NITAPGQ------TFKFQG-----------------------------------------------
--------------------------------------------------------------------------PQ--PHSGKLTK-RYDTAL-------
--------------PPYPIGSLG--GRGPVCRKYD-----S-DN------------EFAVCLYNGPDHRH-----------------------HAPAYAG
---------------------WLNE-------------------------GKKSNCGK------------------------RV----------------
-----YVMRGGEHP----DKANT------------------QYATVV-E---------GCDFPT-K-------------------------DWSVGCAQI
GLSN------------------------KLFAALKPTKKES---DQGFLDGSLIWNFD--------------------SDNGQH--TQQGPV--------
----------------------------------------------------------------------------------------------------
-------------------------------
>PC_00SQCS
----------------------------------------------------------------------------------------------------
----------------------------------------------------------------------------------------------MVNFAL
AAAF-------L------------------------------------------------------------------AVVLPPVMPTTHTTCYNYFLKK
D-----------------GCVNSANDPKIRC---EPKPYSGG-----VPAFSMS-------GGSKT----------------------------------
--------------------------------------------------------------------------KRGVETTISLIK-RYDTTQ-------
--------------PSFFLASGT-----GNCGYYD-----T-NT------------QDGACLWSGPEQNN-----------------------PTVESAG
---------------------WLNS-------------------------QKTSNCHK------------------------EL----------------
-----YIGLKEEGA------AGT------------------KYAPVL-D---------GCSFGT-T-------------------------DPAVGCFQI
GVTLQ------------------------LFKKFNPTPAEN---MAGKITRTIVWDFN--------------------SFKGEH--TKNGPV--------
----------------------------------------------------------------------------------------------------
-------------------------------
>PC_013RC3
----------------------------------------------------------------------------------------------------
-----------------------------------------------------------------------------------------------MNGLT
TLVL-------L------------------------------------------------------------------ALSLAVVDATIHTLCFNYFLGK
D-----------------KCVNGAAGQKIRCGA-KAKYQSKP-----VPAFGAP-------GKPGNSAKG-----------GNHPKNQGHHAQNQ-----
---------GHHSK-----------------------------------------GQ------GHHATGGH---HKGRGGKPALER-RYDTHI-------
--------------NIMKLQSGR-----GICDPYD-----T-TK------------VDGVCLWSGPKDSK-----------------------ATFSNAG
---------------------WVNS-------------------------RKDSNCGK------------------------KV----------------
-----YIQRRD-DP------DHV------------------HYVPVL-D---------GCPFNA-V-------------------------TPEDGCFEI
GVTVA------------------------LAKKMQKFANET-D--SAELYGGFTWDFL--------------------NGDGSN--PQWGPV--------
----------------------------------------------------------------------------------------------------
-------------------------------
>PC_00WMES
----------------------------------------------------------------------------------------------------
-----------------------------------------------------------------------------------------------MNGLT
TL-----------------------------------------------------------------VLLAL--S------LAVVDATIHTLCFNYFLGK
D-----------------KCVNGAAGQKIRCGAKAKYQ---S---KPVPAFGAP-------GKPGNGAKG-----------GNHPKNQ-----GHHAQNQ
GHHSKGQGHH-----------------A-----------------------TGGHHKGRG-------------------GK----------PA-------
--------------LERRYDTHI-----NICDPYDT------TK------------VDGVCLWSGPKDSKA----------------------TF-SNAG
---------------------WVNRYGVQQLLHPDT------------LCRKDSNCGK------------------------KV----------------
-----PYNFADT-S------KDVTTPIMFTTSQFWMSGMYLIYPQNSSP---------GCPFNA--------------------------VTPEDGCFEI
GVTVA------------------------ASCHRDCLNCE-----------QIHMDAN--------------------YF--SC--QEDAKVCQR-----
-------------------NRFRRTLWWIHMGFPQWRWFKPPMGTRLNAI--------------TMNILLTGKT--------------------------
-------------------------------
>PC_0896BW
----------------------------------------------------------------------------------------------------
-----------------------------------------------------------------------------------------------MNGLT
TLVL-------L------------------------------------------------------------------ALSLAVVDATIHTLCFNYFLGK
D-----------------KCVNGAAGQKIRCGA-KAKYQSKP-----VPAFGAP-------GKPGNGAKG-----------GNHPKNQGHHAQNQ-----
---------GHHSK-----------------------------------------GQ------GHHATGGH---HKGRGGKPALER-RYDTHI-------
--------------NIMKLQSGR-----GICDPYD-----T-TK------------VDGVCLWSGPKDSK-----------------------ATFSNAG
---------------------WVNS-------------------------RKDSNCGK------------------------KV----------------
-----YIQRRD-DP------DHV------------------HYVPVL-D---------GCPFNA-V-------------------------TPEDGCFEI
GVTVA------------------------LAKKMQKFANET-D--SAELYGGFTWDFL--------------------NGDGSN--PQWGPV--------
----------------------------------------------------------------------------------------------------
-------------------------------
>PC_089BFY
----------------------------------------------------------------------------------------------------
-----------------------------------------------------------------------------------------------MNGLT
TLVL-------L------------------------------------------------------------------ALSLAVVDATIHTLCFNYFLGK
D-----------------KCVNGAAGQKIRCGA-KAKYQSKP-----VPAFGAP-------GKPGNSAKG-----------GNHPKNQGHHAQNQ-----
---------GHHSK-----------------------------------------GQ------GHHATGGH---HKGRGGKPALER-RYDTHI-------
--------------NIMKLQSGR-----GICDPYD-----T-TK------------VDGVCLWSGPKDTK-----------------------ATFSNAG
---------------------WVNS-------------------------RKDSNCGK------------------------KV----------------
-----YIQRRD-DP------DHV------------------HYVPVL-D---------GCPFNA-V-------------------------TPEDGCFEI
GVTVA------------------------LAKKMQKFANET-D--SAELYGGFTWDFL--------------------NGDGSN--PQWGPV--------
----------------------------------------------------------------------------------------------------
-------------------------------
>PC_03APRX
----------------------------------------------------------------------------------------------------
-----------------------------------------------------------------------------------------------MNGLT
TLVL-------L------------------------------------------------------------------ALSLAVVDATIHTLCFNYFLGK
D-----------------KCVNGAAGQKIRCGA-KAKYQSKP-----VPAFGAP-------GKPGNGARA-----------GTTQRNQGHHAQNQ-----
---------GHHSK-----------------------------------------GQ------GHHATGGH---HKGRGGKPALER-RYDTHI-------
--------------NIMKLQSGR-----GICDPYD-----T-TK------------VDGVCLWSGPKDTK-----------------------ATFSNAG
---------------------WVNS-------------------------RKDSNCGK------------------------KV----------------
-----YIQRRD-DP------DHV------------------HYVPVL-D---------GCPFNA-V-------------------------TPEDGCFEI
GVT--------------------------LAKKMQKFANET-D--SAELYGGFTWDFL--------------------NGDGSN--PQWGPV--------
----------------------------------------------------------------------------------------------------
-------------------------------
>PC_0895F5
----------------------------------------------------------------------------------------------------
-----------------------------------------------------------------------------------------------MNGLT
TLVL-------L------------------------------------------------------------------ALSLAVVDATIHTLCFNYFLGK
D-----------------KCVNGAAGQKIRCGA-KAKYQSKP-----VPAFGAP-------GKPGNGAKG-----------GNHPKNQGHHAQNQ-----
---------GHHSK-----------------------------------------GQ------GHHATGGH---HKGRGGKPALER-RYDTHI-------
--------------NIMKLQSGR-----GICDPYD-----T-TK------------VDGVCLWSGPKDSK-----------------------ATF--SN
---------------------AAHG-------------------------RKDSNCGK------------------------KV----------------
-----YIQRRD-DP------DHV------------------HYVPVL-D---------GCPFNA-V-------------------------TPEDGCFEI
GVTVA------------------------LAKKMQKFANET-D--SAELYGGFTWDFL--------------------NGDGSN--PQWGPV--------
----------------------------------------------------------------------------------------------------
-------------------------------
>PC_00PWPW
----------------------------------------------------------------------------------------------------
-----------------------------------------------------------------------------------------------MNGLT
TLVL-------L------------------------------------------------------------------ALSLAVVDATIHTLCFNYFLGK
D-----------------KCVNGAAGQKIRCGA-KAKYQSKP-----VPAFGAP-------GKPGNGAKG-----------GNHPKNQGHHAQNQ-----
---------GHHSK-----------------------------------------GQ------GHHATGGH---HKGRGGKPALER-RYDTHI-------
--------------NIMKLQSGR-----GICDPYD-----T-TK------------VDGVCLWSGPKDSK-----------------------ATFSNAG
---------------------WVNS-------------------------RKDSNCGK------------------------KV----------------
-----YIQNVT-TP------IMF------------------TTSQFW-M---------VVPFA--V-------------------------TPEDGCFEI
GVT--------------------------LAKKMQKFANET-D--SAELYGGFTWDFL--------------------NGDGSN--PQWGPV--------
----------------------------------------------------------------------------------------------------
-------------------------------
>PC_02UDQO
----------------------------------------------------------------------------------------------------
-----------------------------------------------------------------------------------MVN--------VALTAS
CLAV-------V------------------------------------------------------------------LPAVMVWANQQHTVCYDYFLKK
D-----------------GCVHSAADPAQRCKTAHPKPYSSG-----VPAFSMS-------GG-NR----------------------------------
--------------------------------------------------------------------------KRGVETTIRLMR-RYDTTQ-------
--------------PVFFLASGK-----GNCGYYD-----S-TT------------ERGACLWNGPDQYA-----------------------PTPQTAG
---------------------WLNS-------------------------QQTANCRK------------------------QL----------------
-----YIGLQEEGP------SST------------------KYAPLI-D---------GCSFNT-T-------------------------DPATGCFQI
GVTAK------------------------LFSEFNPNAGEL---QAGKISRTIFWDFD--------------------SSNGQH--PENAPV--------
----------------------------------------------------------------------------------------------------
-------------------------------
>PC_069Q0H
----------------------------------------------------------------------------------------------------
-----------------------------------------------------------------------------------------------MR---
SLIV-------PT-------------L-------------------------------------------------LCVLFIHKSCATVHTQCYNYFLQK
D-----------------GCVFSAADDRNRCSADPKPSTA-------VGVVQES-------N--------------------------------------
----------------------------------------------------------------------------KNVKRHTLAR-RYDTTL-------
------------PSPS---IQGE-----GICGHYD-----T-AT------------AEGASLWVGPNPGS-----------------------TRPEEAG
---------------------WLNR-------------------------GKTSNCNK------------------------RL----------------
-----YVINP--RT------GKT------------------VYIKVI-D---------GHDFQT-T-------------------------QPDVGCFQI
ALTQK------------------------TFLELDPTDEEK----AKGAIGSLTWDFD--------------------NLHGIS--PQQGPV--------
----------------------------------------------------------------------------------------------------
-------------------------------
>PC_00AA7J
----------------------------------------------------------------------------------------------------
-----------------------------------------------------------------------------------------------MR---
SLII-------PA-------------L-------------------------------------------------LCVLFIHKSCATVHTQCYNYFLQK
D-----------------GCVFSAADDRNRCSADPKPSTA-------VGVVQES-------N--------------------------------------
----------------------------------------------------------------------------KNVKRHTLAR-RYDTTL-------
------------PSPS---IQGE-----GICGHYD-----T-AT------------AEGASLWVGPNPGS-----------------------TRPEEAG
---------------------WLNR-------------------------GKTSNCNK------------------------RL----------------
-----YVINP--RT------GKT------------------VYVKVI-D---------GHDFQT-T-------------------------QPDVGCFQI
ALTQK------------------------TFLELDPTDEEK----AKGAIGSLTWDFD--------------------NLHGIS--PQQGPV--------
----------------------------------------------------------------------------------------------------
-------------------------------
>PC_06ULSS
----------------------------------------------------------------------------------------------------
-----------------------------------------------------------------------------------------------MR---
SLIV-------PT-------------L-------------------------------------------------LCVLFIHKSCATVHTQCYNYFLQK
D-----------------GCVFSAADDRNRCSADPKPSTA-------VGVVQAS-------N--------------------------------------
----------------------------------------------------------------------------TNVKRHTLAR-RYDTTL-------
------------PSPS---VRGE-----GICGNYN-----T-AE------------AEGASLWVGPNPDS-----------------------TNPEEAG
---------------------WLNK-------------------------GKTSNCNK------------------------QL----------------
-----YIINP--RT------RKT------------------VYVNVI-D---------GHDFQT-T-------------------------QPDVGCFQI
ALTQN------------------------TFLQLDPTDEEK----EKGSIGSLTWDFN--------------------NLNGAS--PQDGPV--------
----------------------------------------------------------------------------------------------------
-------------------------------
>PC_002I5W
----------------------------------------------------------------------------------------------------
-----------------------------------------------------------------------------------------------MR---
SLIV-------PT-------------L-------------------------------------------------LCVLFIHKSCATVHTQCYNYFLQK
D-----------------GCVFSAADDRNRCSADPKPSTA-------VGVVQES-------N--------------------------------------
----------------------------------------------------------------------------KNVKRHTLAR-RYDTTL-------
------------PSPS---IQGE-----GICGHYD-----T-AT------------AEGASLWVGPNPGS-----------------------TRPEEAG
---------------------WLNR-------------------------GKTSNCNK------------------------RL----------------
-----YVINP--RT------GKT------------------VYVKVI-D---------GHDFQT-T-------------------------QPDVGCFQI
ALTQK------------------------TFLELDPTDEEK----AKGAIGSLTWDFD--------------------NLHGIS--PQQGPV--------
----------------------------------------------------------------------------------------------------
-------------------------------
>PC_070IVA
----------------------------------------------------------------------------------------------------
-----------------------------------------------------------------------------------------------MR---
SLIV-------PT-------------L-------------------------------------------------LCVLFIHKSCATVHTQCYNYFLQK
D-----------------GCVFSAADDRNRCSADPKPSTA-------VGVVQES-------N--------------------------------------
----------------------------------------------------------------------------KNVKRHTLAR-RYDTTL-------
------------PSPS---IQGE-----GICGHYD-----T-AT------------AEGASLWVGPNPGS-----------------------TRPEEAG
---------------------WLNR-------------------------GKTSNCNK------------------------RL----------------
-----YVINP--RT------GKT------------------VYVKVI-D---------GRDFQT-T-------------------------QPDVGCFQI
ALTQK------------------------TILELDPTDEEK----AKGAIGSLTWDFD--------------------NLHGIS--SQQGPV--------
----------------------------------------------------------------------------------------------------
-------------------------------
>PC_05Z2S6
----------------------------------------------------------------------------------------------------
-----------------------------------------------------------------------------------------------MNRFS
VFL-CLALSI----------------------------------------------------------------------AAV--KATEHSTCFNFFLKK
D-----------------GCVNSSAANSTRCQAPPKDD-PA-----PLQL--------------------------------------------------
-----------------------------------------------------------------------------------ELT-LFFLIC-------
--------------LVFPIGSGT-----GNCGLYDS------AK------------ELGVCLWSGAEQTNP-----------------------TVQTAG
---------------------WVNSL-------------------------KTSNCGK------------------------RI----------------
-----YIHRTGK-P------DTV------------------QYAKLV-D---------GCSFNTT--------------------------VLDIGCTQI
GLS------------------------IQLFKKFNPSEKEQ---TDQLLYGGLTWDFD--------------------NLHGQS--TQQAPV--------
----------------------------------------------------------------------------------------------------
-------------------------------
>PC_057N19
----------------------------------------------------------------------------------------------------
-----------------------------------------------------------------------------------------------MNRFS
VFL-CLALSI----------------------------------------------------------------------AAV--KATEHTTCFNFFMKK
D-----------------GCVHSSAANSTRCQAPPKDD-PA-----PVQQ-------------NAK----------------------------------
-----------------------------------------------------------------------------RSEPHRVDR-RYNSQK-------
--------------PVFPIGSGT-----GNCGLYDS------AK------------ELGVCLWSGAEQTNP-----------------------TVQTAG
---------------------WVNSL-------------------------KTSNCGK------------------------RI----------------
-----YIHRTGK-P------DTV------------------QYAKLV-D---------GCSFNTT--------------------------VLDIGCTQI
GLS------------------------IQLFKKFNPSEKEQ---TDQLLYGGLTWDFD--------------------NLHGQS--TQQAPV--------
----------------------------------------------------------------------------------------------------
-------------------------------
>PC_049HNI
----------------------------------------------------------------------------------------------------
----------------------------------------------------------------------------------------------MRFVTV
LFLT-------TAL-----------VA------------------------------------------------------FPAVKATVHTECFNYFMKK
D-----------------GCVWSAADDRTRCNATNGKPPF-----QGVERFQHH-------N--------------------------------------
--------------------------------------------------------------------------------QKTLQR-RYTSED-------
------------TNTSFAMRDGP-----GICGNYS-----T--N------------QPGACLWVGSEQVYG----------------------NDTATAG
---------------------WLNG-------------------------AKTSNCGK------------------------QL----------------
-----YVQRKG-RP------DKP------------------FYVPVL-D---------GCSFYS-K-------------------------NVTVGCTQI
ALSNK------------------------TFYDLEPTAQEL----KQGYLGDLIWDFN--------------------NEAGTK--GQNAPV--------
----------------------------------------------------------------------------------------------------
-------------------------------
>PC_01MUPV
----------------------------------------------------------------------------------------------------
---------------------------------------------------------------------------------------------------M
QFLIAASLVFLALQGV---------------SAS-DE----------------------------K-ATVPT--V------SRKPNTLPHTFCYNFFLQK
D-----------------SCVIGSPIKEDRCDPDKK--------------------------DPK-----------KSEKC-------------------
-------------------------------------------------------------------NKVEH-PNKRHAKQRVLTK-RYDDEG-------
--------------SSFFINSGS-----GICGVYDS-------N------------QPGACLFSGYDDSG-----------------------ANSALAG
---------------------WLNGNQ-----------------------TS--NCGK------------------------QI----------------
-----YIMRQSD-ANLAKEKRNV------------------QYAPVV-D---------GCSFN----L-----------------GGNSAKKNGDGCFRI
GVTNH------------------------TFFALNPTAGEI---QNGTISQ-LLWDFD--------------------AESSDD--KAKENGPF------
----------------------------------------------------------------------------------------------------
-------------------------------
>PC_02P3M2
----------------------------------------------------------------------------------------------------
-----------------------------------------------------------------------------------------------MLFGY
TIIL-------AAL-----------VA------------------------------------------------------AQTAIATNHTACFNYFLQK
D-----------------GCVFASADDETRCNATTGKPEIHSP-MNPVGRFQQK-------GCQKH----------------------------------
-------------------------------------------------------------------------LKIPAPRPASLGR-RYTSEN-------
------------TNTSFAIDDGP-----GACGNYS-----T--N------------MPGACLWAGTEQDKG----------------------DNPLTAG
---------------------WVNG-------------------------AKTSNCGK------------------------QL----------------
-----YIQRKG-RP------DKP------------------FFVPVV-D---------ACNFYT-L-------------------------NVTIGCFQI
AVTNK------------------------TFYDLEPTEQEL----QQGYLGDLVWDF--------------------NNLYGNK--STNGPV--------
----------------------------------------------------------------------------------------------------
-------------------------------
>PC_020KR5
----------------------------------------------------------------------------------------------------
-----------------------------------------------------------------------------------------------MLFGY
TIIL-------AAL-----------VA------------------------------------------------------AQTAIATNHTACFNYFLQK
D-----------------GCVFASADDETRCNATTGKPEIHSP-MNPVGRFQQK-------GCQKH----------------------------------
-------------------------------------------------------------------------LKIPAPRPASLGR-RYTSEN-------
------------TNTSFAIDDGP-----GACGNYS-----T--N------------MPGACLWAGTEQDKG----------------------DNPLTAG
---------------------WVNG-------------------------AKTSNCGK------------------------QL----------------
-----YIQRKG-RP------DKP------------------FFVPVV-D---------ACNFYT-L-------------------------NVTIGCFQI
AVTNKVAAFFIER-------------ILCTFYDLEPTEQEL----QQGYLGDLVWDLHMILRITFSDFICFLFEPHSNNLYGNK--STNGPV--------
----------------------------------------------------------------------------------------------------
-------------------------------
>PC_010JP3
----------------------------------------------------------------------------------------------------
-----------------------------------------------------------------------------------------------MKSAT
SLIFLAAVYV----------------------------------------------------------------------SAV--MATNHTTCYNYFLNK
D-----------------KCVSAAASPNTRCPAPTKSH-DA-----PVKQFVLD-------PKKGKGKK------------G------------------
-------------------------------------------------------------------------------KKGKKDR-RYDNPK-------
--------------PSFSIDGGD-----GICGHYDT------ST------------EIGVCLWSGAEQNNP-----------------------TVETAG
---------------------WLNGL-------------------------KTSNCGK------------------------RV----------------
-----YIQRKGR-P------DTV------------------QYAKVL-D---------GCSFDE--------------------------TSSWPGCFEI
AIT------------------------TKLFELFRPTKKER---DAGYILGGFTWDFD--------------------AQNGTS--LTQSPV--------
----------------------------------------------------------------------------------------------------
-------------------------------
>PC_03N781
----------------------------------------------------------------------------------------------------
-----------------------------------------------------------------------------------------------MKSAT
SLIFLAAVYV----------------------------------------------------------------------SAV--MATNHTTCYNYFLNK
D-----------------KCVSAAASPNTRCPAPTKSH-DA-----PVKQA--N-------PKKGKGKK------------G------------------
-------------------------------------------------------------------------------KKGKKDR-RYDNPK-------
--------------PSFSIDGGD-----GICGHYDT------ST------------EIGVCLWSGAEQNNP-----------------------TVETAG
---------------------WLNGL-------------------------KTSNCGK------------------------RV----------------
-----YIQRKGR-P------DTV------------------QYAKVL-D---------GCSFDE--------------------------TSSWPGCFEI
AIT------------------------TKLFELFRPTKKNG---MLDIFLVASLGTLM--------------------LKTE-----QVSPRAQFSLNGL
LS--------------------------------------------------------------------------------------------------
-------------------------------
>PC_01MOUE
----------------------------------------------------------------------------------------------------
-----------------------------------------------------------------------------------------------MRSTT
AG-LFLALSV----------------------------------------------------------------------PAV--MATTHTMCYNYFLKK
D-----------------GCVFSAAASDQRCPAPPKEH-TS-----PVQAFDMP-------SQSNLAKR------------S------------------
-------------------------------------------------------------------------------ENRRLER-RYDTTR-------
--------------PSFAVAGGE-----GICGFYNS------TT------------DLGVCLWSGPEQNNP-----------------------TVETAG
---------------------WLNGL-------------------------KTSNCGK------------------------RV----------------
-----YIQRKGQ-P------ETV------------------QFVKVL-D---------GCSFGT--------------------------KELDPGCFDI
ALT------------------------IELFNRFKPTPQEQ---KDGLIYGGLTWDFD--------------------NLENTH--TQQAPV--------
----------------------------------------------------------------------------------------------------
-------------------------------
>PC_01FB0B
----------------------------------------------------------------------------------------------------
----------------------------------------------------------------------------------------------MMKAVA
IT-IVLAIAL----------------------------------------------------------------------PAV--MATTHTTCYNYFMQK
D-----------------GCVISANDARHRCPAPAKPQ-SA-----PMKAFALK-------SKSRM--A-------------------------------
----------------------------------------------------------------------------KRTEETTLAR-RYDTSK-------
--------------PSFAVAGGN-----GICGYYDT------NT------------QYGVCLWSGAEQNNP-----------------------TLETAG
---------------------WLNGL-------------------------KTSNCGK------------------------KV----------------
-----YIQRKGD-P------SSV------------------MSVPVL-D---------GCGFND--------------------------VQPLPGCFDI
AVTVSVSSSLNSE----ADES-------------------------------------------------------------------------------
----------------------------------------------------------------------------------------------------
-------------------------------
>PC_04CRH5
----------------------------------------------------------------------------------------------------
-----------------------------------------------------------------------------------------------MKATT
TA-IFVALSL----------------------------------------------------------------------SAV--TATNHTACYNYFLKK
D-----------------GCVFSAAAADQRCPAPVKEH-SA-----PVKAFHAK-------HKANRR---------------------------------
----------------------------------------------------------------------------AKRSENELER-RYTTVT-------
--------------PSFSISDGE-----GICGHYNS------TT------------TAGVCLWSGSEQENP-----------------------TLESAG
---------------------WLNGV-------------------------KTSNCGK------------------------RV----------------
-----YIQRKGH-P------ETV------------------KYAPVL-D---------GCCFDT--------------------------KSLAEGCFDI
AVT------------------------IKLFNEFNPTQKEI---ESGMLEGGLIWDFD--------------------SLYGKS--LQQAPV--------
----------------------------------------------------------------------------------------------------
-------------------------------
>PC_0899NW
----------------------------------------------------------------------------------------------------
-----------------------------------------------------------------------------------------------MKATT
TA-VFVALSL----------------------------------------------------------------------SAV--TATNHTACYNYFLKK
D-----------------GCVFSAAAADQRCPAPVKEH-SA-----PVKAFHAK-------HKATTR---------------------------------
----------------------------------------------------------------------------VKRSENELER-RYTTVT-------
--------------PSFSISDGE-----GICGHYNS------TT------------TAGVCLWSGSEQENP-----------------------TLESAG
---------------------WLNGV-------------------------KTSNCGK------------------------RV----------------
-----YIQRKGH-P------ETV------------------KYAPVL-D---------GCCFDT--------------------------KSLAEGCFDI
AVT------------------------IKLFNEFNPTQKEI---ESGMLEGGLIWDFD--------------------SLYGKS--LQQAPV--------
----------------------------------------------------------------------------------------------------
-------------------------------
>PC_05V0EB
----------------------------------------------------------------------------------------------------
-----------------------------------------------------------------------------------------------MKSTT
AS-IFLALLL----------------------------------------------------------------------PAV--MATTHTLCYNYFLNK
D-----------------GCVFSAAASDQRCPAPVKEH-ST-----PVQAFDMT-------SGSNMHKR------------S------------------
-------------------------------------------------------------------------------ENRRLER-RYDTTR-------
--------------PSFAVAGGE-----GICGFYNS------TT------------DPGVCLWSGPEQNSP-----------------------TVETAG
---------------------WLNGA-------------------------KTSNCGK------------------------RV----------------
-----YIQRKGR-P------ETV------------------KFVKVL-D---------GCSFNT--------------------------TNPDPGCFDI
ALT------------------------INLFNLFNPTPEEQ---RDGLMYGGFTWDFD--------------------NLNNTH--TQQAPV--------
----------------------------------------------------------------------------------------------------
-------------------------------
>PC_05ATVY
----------------------------------------------------------------------------------------------------
-----------------------------------------------------------------------------------------------MKATT
TA-IFVALSL----------------------------------------------------------------------SAV--TATNHTACYNYFLKK
D-----------------GCVFSAAAADQRCPAPVKEH-SA-----PVKAFHAK-------HKANRR---------------------------------
----------------------------------------------------------------------------AKRSENELER-RYTTVT-------
--------------PSFSISDGE-----GICGHYNS------TT------------TAGVCLWSGSEQENP-----------------------TLESAG
---------------------WLNGV-------------------------KTSNCGK------------------------RV----------------
-----YIQRKGH-P------ETV------------------KYAPVL-D---------GCCFDT--------------------------KSLAEGCFDI
AVT------------------------IKVNIFFFVSLLFS---AFGF----------------------------------------------------
----------------------------------------------------------------------------------------------------
-------------------------------
>PC_04VRNO
----------------------------------------------------------------------------------------------------
-----------------------------------------------------------------------------------------------MKSTT
AS-IFLALLL----------------------------------------------------------------------PAV--MATTHTLCYNYFLNK
D-----------------GCVFSAAASDQRCPAPVKEH-ST-----PVQAFDMT-------SGSNMHKR------------S------------------
-------------------------------------------------------------------------------ENRRLER-RYDTTR-------
--------------PSFAVAGGE-----GICGFYNS------TT------------DPGVCLWSGPEQNSP-----------------------TVETAG
---------------------WLNGD-------------------------RPVPTKE------------------------RL----------------
-----HYPVTG---------------------------------TFH-R---------DCTLVRVTSL--------------------VISNRYRSSRVL
TLV-------------------------------------------------------------------------------------------------
----------------------------------------------------------------------------------------------------
-------------------------------
>PC_08BBAL
----------------------------------------------------------------------------------------------------
-----------------------------------------------------------------------------------------------MQSPA
KIVL-------IAI-----------AA------------------------------------------------------FPVVLATIHTECYHYFMKK
D-----------------HCVWAAADTRQRCTPQSGKPPNTR-----VSKFEPP----------------------------------------------
---------------------------------------------------------------------------QHHTNQKTLQR-RYTTDH-------
------------TDTSFEIDGGK-----GICGRYD-----T--N------------QPGACLWVGSRPFDG----------------------SNASTAG
---------------------WLNG-------------------------AKTSNCGK------------------------QL----------------
-----YIERED-NH------TTV------------------VYVPLV-D---------GCRFYT-K-------------------------KPSVGCFQI
AVTNK------------------------TFYDLKPTKKEI----DQGYFDGLIWDFN--------------------DEKGDK--LANAPV--------
----------------------------------------------------------------------------------------------------
-------------------------------
>PC_008DA1
----------------------------------------------------------------------------------------------------
-----------------------------------------------------------------------------------------------MKATT
TA-VFVALSL----------------------------------------------------------------------SAV--TATNHTACYNYFLKK
D-----------------GCVFSAAAADQRCPAPVKEH-SA-----PVKAFHAK----------------------------------------------
----------------------------------------------------------------------------------------HKATQ-------
--------------GVFSISDGE-----GICGHYNS------TT------------TAGVCLWSGSEQENP-----------------------TLESAG
---------------------WLNGP-------------------------PTV--ER------------------------EY----------------
-----ISKGKVI-P------ETV------------------KYAPVL-D---------GCCFDT--------------------------KSLAEGCFDI
AVT------------------------IKLFNEFNPTQKEI---ESGMLEGGLIWDFD--------------------SLYGKS--LQQAPV--------
----------------------------------------------------------------------------------------------------
-------------------------------
>PC_00R8N8
----------------------------------------------------------------------------------------------------
----------------------------------------------------------------------------------------------MLLVSS
SFSL-------ALV-----------AL-------------------------------------------------FSLVANPAVEATSHTICFDYFMMK
D-----------------GCVFSTNDPKKRCEPD-GKPPKQG-----VGVLKSP-------G--------------------------------------
-------------------------------------------------------------------------QKKHRRDEVSLER-RYDTPK-------
------------GSKSFFVSDGT-----GICGTYR-----G--D------------QPGACLWAGGQDGLG------------------------NPTGG
---------------------WLNG-------------------------TKTSNCGK------------------------QL----------------
-----YLQRQG-KP------ETV------------------QYVPVL-D---------GCDFNI-K-------------------------TEYPGCFQI
AVTEH------------------------TFYSMNPTAEEL----RKGYLTGLTWDFN--------------------NLNGDK--TRNGPI--------
----------------------------------------------------------------------------------------------------
-------------------------------
>PC_08945O
----------------------------------------------------------------------------------------------------
-----------------------------------------------------------------------------------------------MKAST
TV-IFIAPLL----------------------------------------------------------------------SVV--HATTHTVCYNYYMQK
D-----------------GCVFSAAAQDQRCPAPPKDH-PA-----PCKTFTHP-------GASKA-KR------------SVADLER------------
------------------------------------------------------------------------R---------------YVTPK-------
--------------PSFAVGGGT-----GTCGFYNS------TT------------EAGVCLWNGAEQNNP-----------------------TIDTAG
---------------------WLNGA-------------------------KTSNCGK------------------------RI----------------
-----YIQRTGK-P------ETR------------------QYVKVL-D---------GCYFGA--------------------------TSPKPGCSEV
GLT------------------------IQLFNLFKPTEKEN---QDGLIYGGLSWQFD--------------------NTLNTS--PQQAPV--------
----------------------------------------------------------------------------------------------------
-------------------------------
>PC_056KDI
----------------------------------------------------------------------------------------------------
-----------------------------------------------------------------------------------------------MK---
-------AST---T------------------------------------------------------------VIFIAPLLSVVHATTHTVCYNYYMQK
D-----------------GCVFSAAAQDQRCPAPPKDHPA-P-----CKTFTHP-------GA-------------------------------------
--------------------------------------------------------------------------SKAKRSVADLER-RYVTPK-------
--------------PSFAVGGGT-----GTCGFYN-----S-TT------------EAGVCLWNGAEQNN-----------------------PTIDTAG
---------------------WLNGPP-------------------------TVARECEVTFPSPILGPLLTDAGPHHSHVNSA----------------
-----ISKERA-SP------ETR------------------QYVKVL-D---------GCYFGA-T-------------------------SPNRGAPKL
VLLSR----------------------WVLFNLFKPTEKEN---QDGLIYGGLSWQFD--------------------NTLNTSP--QQAPV--------
----------------------------------------------------------------------------------------------------
-------------------------------
>PC_03XXCL
----------------------------------------------------------------------------------------------------
-----------------------------------------------------------------------------------------------MRATT
SA-IFLAISL----------------------------------------------------------------------SAV--KATVHTVCYNHFLQK
D-----------------GCVFSAAAADQRCPAPPKEH-PA-----EVQAFALN-------STAQKVKR-------------------------------
-------------------------------------------------------------------------------SVNKLER-RYDTTA-------
--------------PSFAIGGGN-----GTCGFYDS------VN------------QLGVCLWNGAEQNNP-----------------------TIETAG
---------------------WLNGA-------------------------KTSNCGK------------------------RI----------------
-----YIQRKGQ-P------NTV------------------QFVKVL-D---------GCYFGAT--------------------------SPDPGCFDI
GLT------------------------IKLFNAFNPTPEEQ---RDGVIKGGITWDFD--------------------NLHGLS--PQQAPV--------
----------------------------------------------------------------------------------------------------
-------------------------------
>PC_08B7I4
----------------------------------------------------------------------------------------------------
----------------------------------------------------------------------------------------------------
-------------------------------------------------------------------------------------------MCYNYLLQQ
D-----------------GCVYGSSDSPCPEDK-SHKKACSS-----GSVFKHP-------HASP-----------------------------------
--------------------------------------------------------------------RDHND--YSSAPTPKKMR-RYDTTS-------
--------------NIFYVDGGQ-----GTCGFYN-----T-TS------------QLGVCIWDGPEDV------------------------SDPTKAG
---------------------WLNG-------------------------GLSQNCNK------------------------QV----------------
-----YIQREN-QP------ETV------------------QYVPIL-D---------SCSFNS-T-------------------------APEFSCFQT
YVTKA------------------------LFDLFEPTAYEL---ETGSL-YNLTWDFN--------------------NPINSG-KLDNAPI--------
----------------------------------------------------------------------------------------------------
-------------------------------
>PC_08B4PP
----------------------------------------------------------------------------------------------------
-----------------------------------------------------------------------------------------------MH---
-------HAIILLG------------------------------------------------------------LAS---MATVVLARQHSICYDFYLKQ
D-----------------DCVYGSVDKPCPDKNASSKKACSS-----GSVFKYP-------TNSL-----------------------------------
--------------------------------------------------------------------P-EDG--YDSAAAPKMTR-RYDTPD-------
--------------KSFFVAGGQ-----GACGFYN-----T-NS------------QLGVCIWSGPSSS------------------------SDSTQAG
---------------------WLNG-------------------------GLKDNCHK------------------------QV----------------
-----YIQREG-QP------STV------------------QYVPIV-D---------SCGFGT-T-------------------------SPDFGCRQI
YVTRA------------------------LYDSFNPTQHEL---QTGAL-YNITWDFN--------------------NPPHSG-KDYNAPI--------
----------------------------------------------------------------------------------------------------
-------------------------------
>PC_08B4PQ
----------------------------------------------------------------------------------------------------
-----------------------------------------------------------------------------------------------MH---
-------RATILLG------------------------------------------------------------LAL---MATVIFAQQHSICYDFYLKK
D-----------------GCVYGSADKPCPDKNACSKKACSS-----GSVFKHP-------KNCP-----------------------------------
--------------------------------------------------------------------T-EDG--YASAPAPKMTR-RYDTTD-------
--------------KSFFVAGGQ-----GACGFYN-----T-TS------------QLGVCLWSGPSNS------------------------NDSTQAG
---------------------WLNG-------------------------GLKNNCNK------------------------QV----------------
-----YIQRQG-QP------STV------------------QYVPIV-D---------SCGFDT-T-------------------------SADFGCRQI
YVTRA------------------------LYDLFNPTQYEL---QTGAL-YNLTWDFN--------------------NPPDSG-KLDNAPV--------
----------------------------------------------------------------------------------------------------
-------------------------------
>PC_08B7HM
----------------------------------------------------------------------------------------------------
-----------------------------------------------------------------------------------------------MN---
-------YSFLLLV------------------------------------------------------------LSL---SFSVVLAQQHSMCYNYFHKK
D-----------------GCVYGSADCPCPEDN-SHKKACST-----GSVFKHP-------ETSP-----------------------------------
--------------------------------------------------------------------SENHG--YSSVHAPKKMR-RYDTTS-------
--------------NVFYVDGGQ-----GTCGFYN-----T-TS------------QLGVCIWDGPKDV------------------------SDPTKAG
---------------------WLNG-------------------------GLSQNCNK------------------------QV----------------
-----YIQREN-QP------ETV------------------QYVPIL-D---------SCSFNS-T-------------------------APEFSCFQT
YVTKA------------------------LFDLFKPTAYEL---ETGSL-YNLTWDFN--------------------NPINSG-KLDNAPI--------
----------------------------------------------------------------------------------------------------
-------------------------------
>PC_00FXPH
----------------------------------------------------------------------------------------------------
-----------------------------------------------------------------------------------------------MHLAT
NLVI-------TAL-----------TA------------------------------------------------------FPAVMATVHTECFNYFLKK
D-----------------GCVWSAADDRNRCNATNGKPPF-----KGVGQFEYN-------P--------------------------------------
--------------------------------------------------------------------------KKAKRSSITLDR-RYTSEN-------
------------TNTSFQISDGP-----GICGMYN-----S-TT------------QPGACLWVGSEQLYG----------------------NDSSTAG
---------------------WLNG-------------------------AKTSNCGK------------------------QL----------------
-----YVQRKG-RP------DKP------------------FYVPVV-D---------GCRFYT-T-------------------------NVTVGCFQI
GLTKK------------------------TFHDLEPTAEEI----ERGYLGDLIWDFN--------------------NEHGVK--SSNSPV--------
----------------------------------------------------------------------------------------------------
-------------------------------
>PC_05YLCI
----------------------------------------------------------------------------------------------------
-----------------------------------------------------------------------------------------------MHLAT
NLVI-------TAL-----------TA------------------------------------------------------FPAVMATVHTECFNYFLKK
D-----------------GCVWSAADDRNRCNATNGKPPF-----KGVGQFEYN-------P--------------------------------------
--------------------------------------------------------------------------KKAKRSSITLDR-RYTSEN-------
------------TNTSFQISDGP-----GICGMYN-----S-TT------------QPGACLWVGSEQLYG----------------------NDSSTAG
---------------------WLNG-------------------------AKTSNCGK------------------------QL----------------
-----YVQRKG-RP------DKP------------------FYVPVV-D---------GQLSFM-QMS----------------GENIPNLSFASGCRFY
TTNVT------------------------TFHDLEPTAEEI----ERGYLGDLIWDFN--------------------NEHGVK--SSNSPV--------
----------------------------------------------------------------------------------------------------
-------------------------------
>PC_08B75B
----------------------------------------------------------------------------------------------------
----------------------------------------------------------------------------------------------------
-MRL-------ASK-----------TT-------------------------------------------------FAFAVFSTVGAIVHTECYNYFLEK
D-----------------GCVWASAKDTERCDPTSGKSQLKL------G---GD-------EPEKQ----------------------------------
-------------------------------------------------------------------------LMVQKRDKKFLKP-RYTSEN-------
------------TDTSFAIHGGK-----GICGPYD-----P--Q------------EPGACLWLGSEQETG----------------------EDPSTAG
---------------------WLNG-------------------------ANKLNCGK------------------------QV----------------
-----YVQRKD-KP------ENP------------------LFVPIV-D---------GCVFYT-A-------------------------SISVGCFQI
ALTNK------------------------TFYDLEPSPEEI----DQGFVGDLVWDFD--------------------NEHGKK--PQNGPN--------
----------------------------------------------------------------------------------------------------
-------------------------------
>PC_08B9AU
----------------------------------------------------------------------------------------------------
-----------------------------------------------------------------------------------------------MQSPA
QIIL-------IAI-----------AA------------------------------------------------------IPAALATVHTECFDFFRNK
D-----------------GCVWAAADPSIRCNPHNGQPPNLG-----VGAFHEP-------Q--------------------------------------
----------------------------------------------------------------------------YPKTQQTLIR-RYTSEG-------
------------TNTTFSIGGGN-----GICGHYS-----T--H------------HRGACLWVGTEQVRG----------------------DNASTAG
---------------------WLNG-------------------------AKTSNCGK------------------------RL----------------
-----YVERKD-NS------SVV------------------IFPPIV-D---------GCTFYT-T-------------------------DIKVGCFEI
ALTKK------------------------SWEEMHPTHKEK----KQGYLDGVIWDFD--------------------DEYGNK--LSNAPV--------
----------------------------------------------------------------------------------------------------
-------------------------------
>PC_0001TG
----------------------------------------------------------------------------------------------------
-----------------------------------------------------------------------------------------------MNRFS
VFL-CLALSI----------------------------------------------------------------------AAV--KATEHTTCFNFFMKK
D-----------------GCVHSSAANSTRCQAPPKDD-PA-----PVQQ-------------NAK----------------------------------
-----------------------------------------------------------------------------RSEPHRVDR-RYNSQN-------
--------------PVFPIGSGT-----GNCGLYDS------AK------------ELGVCLWSGAEQTNP-----------------------TVQTAG
---------------------WVNSL-------------------------KTSNCGK------------------------RI----------------
-----YIHRTGK-P------DTV------------------QYAKLV-D---------GCSFNTT--------------------------VLDIGCTQI
GLS------------------------IQLFNKFNPSEKEQ---TDQLLYGGLTWDFD--------------------NLHGQS--TQQAPV--------
----------------------------------------------------------------------------------------------------
-------------------------------
>PC_06XH7Q
----------------------------------------------------------------------------------------------------
------------------------------MPSKPGD----------------------------------------------DNCGALADESLDNEHNL
HFS-HLHIFI----------------------------------------------------------------------VSV--KATIHTTCYNHFLKK
D-----------------GCVFASASNNTRCKAPPKHN-PT-----PVKQFALV-------SQNTK----------------------------------
-----------------------------------------------------------------------------RSGHHHLER-RYKTQE-------
--------------PVFPIGGGT-----GNCGLYTS------TD------------EIGVCVWSGAEQSNP-----------------------TAETAG
---------------------WVNSL-------------------------KTSNCGK------------------------RI----------------
-----YVHRTGK-P------ETV------------------QYAKVL-D---------GQFFFHRLNAHVFLTGCPRVEMSNLISSPSQCQA--ALSTLR
SWI------------------------SDLFAKFNPSDKET---ADQLLYGGLTWDFD--------------------NLYGQS--TAQGPI--------
----------------------------------------------------------------------------------------------------
-------------------------------
>PC_00J5JH
----------------------------------------------------------------------------------------------------
-------------------------------------------------------------------------------------------TLLTMNTTS
IFL-ICAFFI----------------------------------------------------------------------VSV--KATIHTTCYNHFLKK
D-----------------GCVFASASNNTRCKAPPKHN-PT-----PVKQFALV-------SQNTK----------------------------------
-----------------------------------------------------------------------------RSGHHHLER-RYNTQE-------
--------------PVFPIGGGT-----GNCGLYTS------TD------------EIGVCVWSGAEQSNP-----------------------TAETAG
---------------------WVNSL-------------------------KTSNCGK------------------------RI----------------
-----YVHRTGK-P------ETV------------------QYAKVL-D---------GCSFNTT----ELDIGCTQIGLSIRVCCSFNTTELDIGCTQI
GLS------------------------IRLFAKFNPSDKET---ADQLLYGGLTWDFD--------------------NLYGQS--TAQGPI--------
----------------------------------------------------------------------------------------------------
-------------------------------
>PC_06VG2D
----------------------------------------------------------------------------------------------------
-------------------------------------------------------------------------------------------SLLTMNTTS
IFL-ICTLFI----------------------------------------------------------------------VSV--KATIHTTCYNHFLKK
D-----------------GCVFASASNNTRCKAPPKHN-PT-----PVKQFALV-------SQNTK----------------------------------
-----------------------------------------------------------------------------RSGHHHLER-RYNTQE-------
--------------PVFPIGGGT-----GNCGLYTS------TD------------EIGVCVWSGAEQSNP-----------------------TAETAG
---------------------WVNSL-------------------------KTSNCGK------------------------RI----------------
-----YVHRTGK-P------ETV------------------QYAKVL-D---------GCSFNTT----ELDIGC----------------------TQI
GLS------------------------IKLFAKFPS-DKET---ADQLLYGGLTWDFD--------------------NLYGQS--TAQGPI--------
----------------------------------------------------------------------------------------------------
-------------------------------
>PC_088ZZS
----------------------------------------------------------------------------------------------------
-----------------------------------------------------------------------------------------------MNTTS
IFL-ICTLFI----------------------------------------------------------------------VSV--KATIHTTCYNHFLKK
D-----------------GCVFASASNNTRCKAPPKHN-PT-----PVKQFALV-------SQNTK----------------------------------
-----------------------------------------------------------------------------RSGHHHLER-RYNTQE-------
--------------PVFPIGGGT-----GNCGLYTS------TD------------EIGVCVWSGAEQSNP-----------------------TAETAG
---------------------WVNSL-------------------------KTSNCGK------------------------RI----------------
-----YVHRTGK-P------ETV------------------QYAKVL-D---------GCSFNTT----ELD----------------------IGCTQI
GLS------------------------IKLFAKFNPSDKET---ADQLLYGGLTWDFD--------------------NLYGQS--TAQGPI--------
----------------------------------------------------------------------------------------------------
-------------------------------
>PC_040CRK
----------------------------------------------------------------------------------------------------
-----------------------------------------------------------------------------------------------MNRFS
VFL-CLALSI----------------------------------------------------------------------AAV--KATEHTTCFNFFMKK
D-----------------GCVHSSAANSTRCQAPPKDD-PA-----PVQQFALV-------SQNAK----------------------------------
-----------------------------------------------------------------------------RSEPHRVDR-RYNSQN-------
--------------PVFPIGSGT-----GNCGLYDS------AK------------ELGVCLWSGAEQTNP-----------------------TVQTAG
---------------------WVNSL-------------------------KTSNCGK------------------------RI----------------
-----YIHRTGK-P------DTV------------------QYAKLV-D---------GCSFNTT--------------------------VLDIGCTQI
GLS------------------------IQLFNKFNPSEKEQ---TDQLLYGGLTWDFD--------------------NLHGQS--TQQAPV--------
----------------------------------------------------------------------------------------------------
-------------------------------
>PC_03M02G
----------------------------------------------------------------------------------------------------
-----------------------------------------------------------------------------------------------MNTTS
IFL-ICAFFI----------------------------------------------------------------------VSV--KATIHTTCYNHFLKK
D-----------------GCVFASASNNTRCKAPPKHN-PT-----PVKQFALV-------SQNTK----------------------------------
-----------------------------------------------------------------------------RSGHHHLER-RYNTQE-------
--------------PVFPIGGGT-----GNCGLYTS------TD------------EIGVCVWSGAEQSNP-----------------------TAETAG
---------------------WVNSL-------------------------KTSNCGK------------------------RI----------------
-----YVHRTGK-P------ETV------------------QYAKVL-D---------GCSFNTT----ELD----------------------IGCTQI
GLS------------------------IKLFAKFNPSDKET---ADQLLYGGLTWDFD--------------------NLYGQS--TAQGPI--------
----------------------------------------------------------------------------------------------------
-------------------------------
>PC_01LMZC
----------------------------------------------------------------------------------------------------
-----------------------------------------------------------------------------------------------MNRFS
VFL-CLALSI----------------------------------------------------------------------AAV--KATEHTTCFNFFLKK
D-----------------GCVNSSAANSTRCQAPPKDD-PA-----PVQQFALV-------SQNAK----------------------------------
-----------------------------------------------------------------------------RSEPHRVDR-RYNSQN-------
--------------PVFPIGSGT-----GNCGLYDS------AK------------ELGVCLWSGAEQTNP-----------------------TVQTAG
---------------------WVNSL-------------------------KTSNCGK------------------------RI----------------
-----YIHRTGK-P------DTV------------------QYAKLV-D---------GCSFNTT--------------------------VLDIGCTQI
GLS------------------------IQLFNKFNPSEKEQ---TDQLLYGGLTWDFD--------------------NLHGQS--TQQAPV--------
----------------------------------------------------------------------------------------------------
-------------------------------
>PC_01LYS2
----------------------------------------------------------------------------------------------------
-----------------------------------------------------------------------------------------------MNRFS
VFL-CLALSI----------------------------------------------------------------------AAV--KATEHSTCFNFFLKK
D-----------------GCVNSSAANSTRCQAPPKDD-PA-----PVQQFALV-------SQKAK----------------------------------
-----------------------------------------------------------------------------RSEPHRVDR-RYNSQN-------
--------------PVFPIGSGT-----GNCGLYDS------AK------------ELGVCLWSGAEQTNP-----------------------TVQTAG
---------------------WVNSL-------------------------KTSNCGK------------------------RI----------------
-----YIHRTGK-P------DTV------------------QYAKLV-D---------GCSFNTT--------------------------VLDIGCTQI
GLS------------------------IQLFKKFNPSEKEQ---TDQLLYGGLTWDFD--------------------NLHGQS--TQQAPV--------
----------------------------------------------------------------------------------------------------
-------------------------------
>PC_089BTE
----------------------------------------------------------------------------------------------------
-----------------------------------------------------------------------------------------------MNTTS
IFL-ICAFFI----------------------------------------------------------------------VSV--KATIHTTCYNHFLKK
D-----------------GCVFASASNNTRCKAPPKHN-PT-----PVKQFALV-------SQNTK----------------------------------
-----------------------------------------------------------------------------RSGHHHLER-RYNTQE-------
--------------PVFPIGGGT-----GNCGLYTS------TD------------EIGVCVWSGAEQSNP-----------------------TAETAG
---------------------WVNSL-------------------------KTSNCGK------------------------RI----------------
-----YVHRTGK-P------ETV------------------QYAKVL-D---------GCSFNTT----ELD----------------------IGCTQI
GLS------------------------IRLFAKFNPSDKET---ADQLLYGGLTWDFD--------------------NLYGQS--TAQGPI--------
----------------------------------------------------------------------------------------------------
-------------------------------
>PC_0323ZR
----------------------------------------------------------------------------------------------------
-----------------------------------------------------------------------------------------------MNQFT
LIL-SFVLLI----------------------------------------------------------------------AVA--KATIHTTCYNHFLKK
D-----------------GCIYSSAANNTRCQLPAKNN-PS-----PAGQLSTA-------SENTK----------------------------------
-----------------------------------------------------------------------------RSEPHRLDR-RYDSQQ-------
--------------PVFPIGGGK-----GNCGEYKS------SE------------VLGVCLWSGAEQDNP-----------------------TVETAG
---------------------WLNSL-------------------------KTSNCGK------------------------RI----------------
-----YIHRTGR-P------DTV------------------QYAKVV-D---------GCSFDTK--------------------------VLDLGCSQI
GLS------------------------VKLFNKFNPTDKEK---KDQFLYGGFTWDFD--------------------NLKGKS--PQQGPV--------
----------------------------------------------------------------------------------------------------
-------------------------------
>PC_08BBAK
----------------------------------------------------------------------------------------------------
-----------------------------------------------------------------------------------------------MQFAA
NIIL-------IAL-----------AA------------------------------------------------------FPAVLATVHTECYNFFLKK
D-----------------GCVWSAADTRNRCNASTGKPPYKP-----VGKFEQK-------SL-------------------------------------
-------------------------------------------------------------------------ALAPQSGKKSLER-RYTSSG-------
------------SNTSFPIGSGD-----GICGNYT-----T--N------------QPGACLWVGSDAIDG----------------------SDPKTAG
---------------------WLNG-------------------------AKTSNCGK------------------------QL----------------
-----YVQRAG-NK------NSV------------------VYVPVL-D---------GCTFYS-R-------------------------DVRVGCYQI
ALSNK------------------------TFYDLKPTPQEI----AQGYLGDLIWDL-------------------------------------------
----------------------------------------------------------------------------------------------------
-------------------------------
>PC_08BBAJ
----------------------------------------------------------------------------------------------------
-----------------------------------------------------------------------------------------------MQFAA
NIIL-------IAL-----------AA------------------------------------------------------FPAVLATIHTECYNYFLKK
D-----------------GCVWSAADTRNRCNATTGKPPNKP-----VGLFAPK-------SP-------------------------------------
-------------------------------------------------------------------------APPNHSSKRSLER-RYTSSN-------
------------TNTSFIIDSGD-----GICGNYT-----T--N------------QPGACLWVGSDAING----------------------SDPNTAG
---------------------WLNG-------------------------AKTSNCGK------------------------QL----------------
-----YVQRSG-NK------SSV------------------VYVPVL-D---------GCRFYS-R-------------------------NASVGCFQI
ALSNK------------------------TFYDLNPTPQEI----ARGYLGDLIWDFN--------------------DEFGLK--TTWGPV--------
----------------------------------------------------------------------------------------------------
-------------------------------
>PC_08B734
----------------------------------------------------------------------------------------------------
----------------------------------------------------------------------------------------------------
-----------------------------------------------------------------------------------------MVWRMLSLTIH
H-----------------GCVWAAADDRTRCDAHNGKPPHHG-----VGLI--H-------K---K----------------------------------
-------------------------------------------------------------------------NSAHKRDEQSLER-RYTTPN-------
------------TNTSFAIGGGT-----GICGDYT-----T--D------------MPGACLWVGTKAENG----------------------DDPTTAG
---------------------WLND-------------------------AKRSNCGK------------------------QI----------------
-----YIQRKH-QP------YMT------------------QYVPLI-D---------GCLFYT-N-------------------------NVAVGCFQI
ALTTK------------------------TFNDLKPSQKEL----DQGYLEGLIWDYN--------------------NEHGSK--SRNGPV--------
----------------------------------------------------------------------------------------------------
-------------------------------
>PC_08B735
----------------------------------------------------------------------------------------------------
-----------------------------------------------------------------------------------------------MRPVV
QVSL-------LAL-----------VA-------------------------------------------------CPAVLATKILAINHTQCFNYFLQK
S-----------------GCVWAAADDHLRCNATDGKPPHHG-----VGLVSIH-------Q---K----------------------------------
-------------------------------------------------------------------------KGGYKHEEQLLER-RYTTPN-------
------------TNTTFAIGGGA-----GICGDYT-----T--D------------MPGACLWIGTRSDSG----------------------ADPSTAG
---------------------WLND-------------------------AKRANCGK------------------------QI----------------
-----YVQRKH-KP------YMT------------------QYVPLI-D---------GCLFYT-K-------------------------DVAVGCFQI
ALTTK------------------------TFNDLKPSPKEL----DQGYLEGLVWDYN--------------------NDNGDK--SRNGPI--------
----------------------------------------------------------------------------------------------------
-------------------------------
>PC_08B72Z
----------------------------------------------------------------------------------------------------
-----------------------------------------------------------------------------------------------MRLVS
QVLL-------LAL-----------VA-------------------------------------------------CP-----AVLATNHTQCFNYFLHK
D-----------------GCVWAAADDRIRCNATDGKPPHYG-----VGLI--H-------K---Q----------------------------------
-------------------------------------------------------------------------NSAHKRDEQWLER-RYTAPN-------
------------TNTSFAIGGGT-----GICGDYT-----T--D------------MPGACLWVGTKAENG----------------------DNITTAG
---------------------WLNA-------------------------AKRSNCGK------------------------QI----------------
-----YVQRKH-KP------YMT------------------QYVPLI-D---------GCLFYT-R-------------------------QVTLGCFQI
ALTTK------------------------TWNDLKPTPKEL----AQNYLEGLVWDFN--------------------NDQGSK--SGNGPV--------
----------------------------------------------------------------------------------------------------
-------------------------------
>PC_08B6ML
----------------------------------------------------------------------------------------------------
-----------------------------------------------------------------------------------------------MRPVS
QVLL-------LAL-----------VA-------------------------------------------------CPA-----VLATIHTQCFNYFMEK
H-----------------GCVWAAADDRTRCDAHNGKAPQHG-----VGLI--H-------Q---K----------------------------------
-------------------------------------------------------------------------QGVRKRDGQSLER-RYIVPN-------
------------TNTSFAIGGGT-----GICGAYT-----T--D------------MPGACLWIGTRRDSG----------------------SDPSTAG
---------------------WINK-------------------------SKQSNCGK------------------------QI----------------
-----YVQRRQ-EP------HMA------------------QFVPLI-D---------GCLFYT-T-------------------------DVAVGCLQI
ALTTK------------------------TFNDLKPTQKEL----NQGYLEGLVWDFN--------------------NIDGGK--SRNGPV--------
----------------------------------------------------------------------------------------------------
-------------------------------
>PC_08B733
----------------------------------------------------------------------------------------------------
-------------------------------------------------------------------------------------M--------CLLCTH
NPLK-------VLF-------------------------------------------------------------------------PSLHLDQLSLTIH
H-----------------GCVWAAADDRTRCDAHNGKPPHHG-----VGLI--H-------K---K----------------------------------
-------------------------------------------------------------------------NSAHKRDEQSLER-RYTTPN-------
------------TNTSFAIGGGT-----GICGDYT-----T--D------------MPGACLWVGTKAENG----------------------DDPTTAG
---------------------WLND-------------------------AKRSNCGK------------------------QI----------------
-----YVQRKH-QP------YMT------------------QYVPLI-D---------GCLFYT-K-------------------------DVAVGCFQI
ALTTK------------------------TFNDLKPSQKEL----DQGYLEGLIWDYN--------------------NEHGSK--SRNGPI--------
----------------------------------------------------------------------------------------------------
-------------------------------
>PC_04ICRO
----------------------------------------------------------------------------------------------------
----------------------------------------------------------------------------------------------------
--MLFNSLAA--VA---------------------------------------------------ALSTVVV--A------GSFEKRTAHTGCYNYYKDT
L-----------------GFVPSGKSYVKVEN--------------------------------------------------------------------
-----------------------------------------------------------------------------AQKFHFGNK-TPIPIA-------
--------------GPKDTHSNP-----GICKYYNS------ST------------ELGVCLWSGSDPSG-----------------------NIIPQSG
---------------------WLNGAK-----------------------RS--NCGK------------------------MV----------------
-----EVKANGK-T---------------------------IHAKLV-D---------GCGLE----A----------------------TTPAKGCSIA
WLTIA------------------------AFNALASPTET----EGNGIAS-IEWKFL--------------------DGPV------------------
----------------------------------------------------------------------------------------------------
-------------------------------
>PC_046338
----------------------------------------------------------------------------------------------------
-----------------------------------------------------------------------------------------------MKSTC
LA--------------------------------------------------------------------IF--L------ALSASVYGYSGCFDYFLLK
D-----------------GCVNAAEPSDLRCQKPSAPK--EQ---QITYAFKRD-------P--------------------------------------
----------------------------------------------------------------------------------------------------
------------------SALVS-----PTCKPEI--SNVDYDT------------FPAVCLWSGPDWDN------------------------------
---------------PKPEAGWVNHAN-----------------------PS--NCGK------------------------VV----------------
-----YIQKKDQ-P------KAR------------------ILAKVI-E---------GCSFYGWF-H----------------------GNYTTGCSAI
AVSTA------------------------VMKKLAPTHVM-----DHMYEGPVVWDFV--------------------KNDGHQ--EVSGPV--------
----------------------------------------------------------------------------------------------------
-------------------------------
>PC_04OF0J
----------------------------------------------------------------------------------------------------
-----------------------------------------------------------------------------------------------MKSSC
LA--------------------------------------------------------------------IF--L------ALSASAYGYSGCFDYFLLK
D-----------------GCVNAAEPSDLRCQKPSAPK--EQ---HTTYAFKRD-------P--------------------------------------
----------------------------------------------------------------------------------------------------
------------------SALVS-----PTCKPEI--SNVDYDT------------FPAVCLWTGPDWDN------------------------------
---------------PKPEAGWVNHAN-----------------------PS--NCGK------------------------VV----------------
-----YIQKKDQ-P------KTR------------------ILAKVI-E---------GCWFQGWF-H----------------------GNYTTGCSAI
AVSTA------------------------VMKKLAPTHVM-----DHMYIGPVVWDFV--------------------KNDGHQ--EVSGPV--------
----------------------------------------------------------------------------------------------------
-------------------------------
>PC_0259VZ
----------------------------------------------------------------------------------------------------
-----------------------------------------------------------------------------------------------MKSTC
LA--------------------------------------------------------------------IF--L------TLSASAYGHSGCFDYFRSK
D-----------------GCVNAAEQSDLRCQKPSAPK--EQ---QVTYRFHID-------P--------------------------------------
----------------------------------------------------------------------------------------------------
------------------LDLVA-----PPASP-K--SVTWILA------------NFQRCVFGGGLTGRM----------------------LSQERDG
LTGESLSPQSVKRCHTYTEFSSSFSAN-----------------------PS--NCGK------------------------VV----------------
-----YIQKKDQ-P------NTC------------------ILAKVT-E---------SCWFNG-F-N----------------------GDYAKGCSAI
AVSNA------------------------VLQKLGPDR-L-----GIMYEGPVVWDFV--------------------KYDGQK--EVAGPV--------
----------------------------------------------------------------------------------------------------
-------------------------------
>PC_00RS6Q
----------------------------------------------------------------------------------------------------
-----------------------------------------------------------------------------------------------MKFTC
L---------------------------------------------------------------------AF--L------ALSASAYGYSGCFDYFLLK
D-----------------GCVNAAEPSDLRCQKPSAPK--EQ---DVTFL--SY-------P--------------------------------------
----------------------------------------------------------------------------------------------------
------------------FDPIA-----PTCQPEI--RNVDSSI------------FPAVCLWRGPDKDN------------------------------
---------------AKPEAGWLNHAN-----------------------PS--NCGK------------------------VV----------------
-----YIQKKDQ-P------KTR------------------ILATVT-D---------SCWFNG-F-N----------------------GDYTKGCSTI
AVSDA------------------------VSYSL-------------------IWDAD--------------------YDCCYC----------------
----------------------------------------------------------------------------------------------------
-------------------------------
>PC_01L8MX
----------------------------------------------------------------------------------------------------
-----------------------------------------------------------------------------------------------MKFTC
L---------------------------------------------------------------------AF--L------ALSASAYGYSGCFDYFLLK
D-----------------GCVNAAEPSDLRCQKPSAPK--EQ---DVTFL--SY-------P--------------------------------------
----------------------------------------------------------------------------------------------------
------------------FDPIA-----PTCQPEI--RNVDSSI------------FPAVCLWRGPDKDN------------------------------
---------------AKPEAGWLNQDS-----------------------QTQATHPN------------------------RR----------------
-----YIQKKDQ-P------KTR------------------ILATVT-D---------SCWFNG-F-N----------------------GDYTKGCSTI
AVSDA------------------------ILQKFRPNP-L-----GVMYEGPVVWDFV--------------------KHDGQK--EIAGPV--------
----------------------------------------------------------------------------------------------------
-------------------------------
>PC_056QVU
----------------------------------------------------------------------------------------------------
-----------------------------------------------------------------------------------------------MKFAC
L---------------------------------------------------------------------AF--L------ALSASAYGYSGCFDYFLLK
D-----------------GCVNAAEPSDLRCQKPSAPK--EQ---DVTFL--SY-------P--------------------------------------
----------------------------------------------------------------------------------------------------
------------------FDPIA-----PTCQPEI--RNVDSSI------------FPAVCLWRGPDKDN------------------------------
---------------AKPEAGWLNHAN-----------------------PS--NCGK------------------------VV----------------
-----YIQKKDQ-P------KTR------------------ILATVT-D---------SCWFNG-F-N----------------------GNYTKGCSTI
AVSDA------------------------ILQKFRPNP-L-----GVMYEGPVVWDFV--------------------KHDGQK--EIAGPV--------
----------------------------------------------------------------------------------------------------
-------------------------------
>PC_021X9N
----------------------------------------------------------------------------------------------------
--------------------------------------------------------------------------------------MS--------FATL
SSIVLATLLLAL--------------------------------------------------------TTSA--M------IPPTSAGAKSGCFEFFMKQ
D-----------------GCASPSSSNNCRPKVTSGSI----------QQFMSG-------GAMEPPYSPFG-----------PGLKK-----GNTTQA-
-------------------------ANSAKLS------------------------P------------------------------MAHGVK-------
--------------MPVSRASSK-----GVCGEYDS------TK------------DFGVCLWSGPDASTMP--------------------TSSKETVG
---------------------WLGQTA-----------------------ND--NCHK------------------------EV----------------
-----FIQRTGS-T------NAP------------------ISAKVI-D---------GCNFG----T----------------------SQQSFGCSQI
FLSHK------------------------AFTAMNPSPEEL---ANGFLKDSITWDFA--------------------SKRDPA--NAAA----------
----------------------------------------------------------------------------------------------------
-------------------------------
>PC_00F8QM
----------------------------------------------------------------------------------------------------
-------------------------MAGDVQETRPGLGE----KNYKDV--STCVAYSLF----T---TA-------------RHPISTTQNQPQMKSST
SAAIFLSLWI----------------------------------------------------------------------PAVMPMATNHTMCYNYFMEK
D-----------------GCVFSATASDQRCLAPLKEQ-NT-----PVQTFAYM-------PVRSPTAR-------------------------------
-----------------------------------------------------------------------------RSESSRSER-RHDTIT-------
--------------PSLAIAGGK-----GICGHYNS------TS------------EPGVCLWTGVEPV-------------------------TLESAG
---------------------WLNRA-------------------------KRSNCGK------------------------IV----------------
-----RVHRKGK-P------DTA------------------KSVRVL-D---------GCDFGT--------------------------KSIDPGCYDI
ALS------------------------VKLFEQFNPTEDEK---KDGLIHGGVAWEFA--------------------PTQKGLV---------------
----------------------------------------------------------------------------------------------------
-------------------------------
>PC_04CHS7
----------------------------------------------------------------------------------------------------
-------------------------MAGDVQETRPGLGE----KNYKDV--STCVAYSLF----T---TA-------------RHPISTTQNQPQMKSST
SAAIFLSLWI----------------------------------------------------------------------PAVMPMATNHTMCYNYFMEK
D-----------------GCVFSATASDQRCLAPLKEQ-NT-----PVQTFAYM-------PVRSPTAR-------------------------------
-----------------------------------------------------------------------------RSESSRSER-RHDTIT-------
--------------PSLAIAGGK-----GICGHYNS------TS------------EPGVCLWTGVEPV-------------------------TLESAG
---------------------WLNRA-------------------------KRSNCGK------------------------IV----------------
-----RVHRKGK-P------DTA------------------KSVRVL-D---------GCDFGT--------------------------KSIDPGCYDI
ALS------------------------VKLFEQFNPTEDEK---KDGLIHGGVAWELC--------------------VKLFIFRVSDGLPVNTYEILPP
STT------------KK-----------------------------------------------------------------------------------
-------------------------------
>PC_06OOMD
----------------------------------------------------------------------------------------------------
-------------------------MAGDVQETRPGLGE----KNYKDV--STCVAYSLF----T---TA-------------RHPISTTQNQPQMKSST
SAAIFLSLWI----------------------------------------------------------------------PAVMPMATNHTMCYNYFMEK
D-----------------GCVFSATASDQRCLAPLKEQ-NT-----PVQTFAYM-------PVRSPTAS-------------------------------
-----------------------------------------------------------------------------RSESSRSER-RHDTIT-------
--------------PSLAIAGGK-----GICGHYNS------TS------------EPGVCLWTGVEPV-------------------------TLESAG
---------------------WLNRA-------------------------KRSNCGK------------------------IV----------------
-----RVHRKGK-P------DTA------------------KSVRVL-D---------GCDFGT--------------------------KSIDPGCYDI
ALS------------------------VKLFEQFNPTEDEK---KDGLIHGGVAWEFA--------------------PTQKGLV---------------
----------------------------------------------------------------------------------------------------
-------------------------------
>PC_00VV6Y
----------------------------------------------------------------------------------------------------
----------MS-VRCVQSSSKTDGQQGWK-S--YEYKY----QCLRGH--CLFAPHPLH----TRLYF---------------ASNSFNPTSAMMKVVA
IT-IVLAIVL----------------------------------------------------------------------PAV--MATTHTTCYNYFMQK
D-----------------GCVHSAADARHRCPAPAKEQ-SV-----PMKPFALK-------SRSHK--V-------------------------------
----------------------------------------------------------------------------KRTEETSLAR-RYDTTN-------
--------------PSFAVAGGN-----GICGFYDS------KT------------QFGVCLWSGAEQNNP-----------------------TLETAG
---------------------WLNGL-------------------------KTSNCGK------------------------RV----------------
-----YIQRKGD-P------SSV------------------QYVPVL-D---------GCGFND--------------------------VQPLPGCFDI
AVTISVSCLPNFE----RTNCTLTHRLRQLFNAFKPSPQEQ---KDGLLYGGFSWDFD--------------------NLHGQS--LQQGPV--------
----------------------------------------------------------------------------------------------------
-------------------------------
>PC_066UUP
----------------------------------------------------------------------------------------------------
--------------------------------------------------------------------------------------MYEHNVLRRMQLAV
---------------------------------------------------------------------------SMIFLMTFNVEAISQSGCANFFQLT
PLPLCD-GTSQVPGVNSGGVSSGGAIAPTVVKPPA-----------------------------------------------------------------
----------------------------------------------------------------------KPDAKAPTPILRRL---RHKRDA----NFF
AVKKGDDLIFKTTEASEAVAGGD-----GVCGNYDT------NV------------VLGVCLWSGIDETGK-----------------------DPNKSG
---------------------WISGSA-------------------------TTNCGR------------------------EV----------------
-----EVWRAST-P------DKK------------------ITAKVV-D---------GCGLKA--------------------------KAFKVGCENL
FLTKK------------------------LLTTLDPAAVGE-------IS-DLKWQFKKLKTIF------------------------------------
----------------------------------------------------------------------------------------------------
-------------------------------
>PC_06H8NG
----------------------------------------------------------------------------------------------------
--------------------------------------------------------------------------------------MYEHNVLRRMQLAV
---------------------------------------------------------------------------SMIFLMTFNVEAISQSGCANFFQLT
PLPLCD-GTSQVPGVNSGGVSSGGAIAPTVVKPPA-----------------------------------------------------------------
----------------------------------------------------------------------KPDAKAPTPILRRL---RHKRDA----NFF
AVKKGDDLIFKT---------TE-----AVCGNYDT------NV------------VLGVCLWSGIDETGK-----------------------DPNKSG
---------------------WISGSA-------------------------TTNCGR------------------------EV----------------
-----EVWRAST-P------DKK------------------ITAKVV-D---------GCGLKA--------------------------KAFKVGCENL
FLTKK------------------------LLTTLDPAAVGE-------IS-DLKWQFKKLKTIF------------------------------------
----------------------------------------------------------------------------------------------------
-------------------------------
>PC_02Z54I
----------------------------------------------------------------------------------------------------
-----------------------------------------------------------------------------------------------MQLAA
IPL------------------------------------------------------------------------PFIFLIFHLVEAIQQSGCANFFQLA
PLPLCD-GTSQIPGISSGGISSGGISSGGISSGGS-----------SSGGFGSGGFGSG----------GF-----GS-----GGFSS-----GGFGSGA
PTAKAPTA-------------------------------------------------------------TVGKLPARRLRFRRNHQSNSTDIN----NVF
AAKTADNLIFKTTQPSQVVAGGK-----GICGNYKT------DV------------DLGVCLWSGIDETGK-----------------------DPNKSG
---------------------WVSGSA-------------------------TTNCKR------------------------EV----------------
-----EVWKAAT-P------DKK------------------ITARVL-D---------GCGLNA--------------------------KAFKVGCENL
FLTKK------------------------LLEVLDPKATGE-------IS-DLKWNL-------------------------------------------
----------------------------------------------------------------------------------------------------
-------------------------------
>PC_06KCZN
----------------------------------------------------------------------------------------------------
-----------------------------------------------------------------------------------------------MQLAA
IPL------------------------------------------------------------------------PFIFLTFHLVEAIQQSGCANFFQLA
PLPLCD-GTSQIPGISSGGISSGGISSGGISSGGS-----------SSGGFGSGGFGSG----------GF-----GS-----GGFSS-----GGFGSGA
PTAKAPTA-------------------------------------------------------------TVGKLPARRLRFRRNHQSNATDIN----NVF
AAKTADNLIFKTTQPSQVVAGGK-----GICGNYKT------DV------------DLGVCLWSGIDETGE-----------------------DPNKSG
---------------------WVSGSA-------------------------TTNCKR------------------------EV----------------
-----EVWKAAT-P------DKK------------------ITARVL-D---------GCGLNA--------------------------KAFKVGCENL
FLTKK------------------------LLEVLDPKATGE-------IS-DLKWNL-------------------------------------------
----------------------------------------------------------------------------------------------------
-------------------------------
>PC_022DQU
----------------------------------------------------------------------------------------------------
--------------------------------------------------------------------------------------MYPHNVIGRMQLAA
ISIH----------------------------------------------------------------------LIF---LILHVEAIQQSGCANFFQLA
PLPLCD-GTPQIPGIGSGGVSSGSSG-EGKPKPPA-----------LGQP------------------------------------------------LP
PTVKAPAT-------------------------------------------------------------TVKDGK---APFLRL---RYRRDA----NFF
AVKKGDDLIFKTTEPSQAVAGGD-----GVCGNYDT------NT------------VLGVCLWSGIDETGK-----------------------DPNKSG
---------------------WISGSA-------------------------TTNCNR------------------------EV----------------
-----EIWKSAT-P------DKK------------------ITAKVI-D---------GCGLEA--------------------------KSFKVGCENL
FLTKK------------------------LLSALDPKAEGE-------IS-DLKWNFKKLKTIF------------------------------------
----------------------------------------------------------------------------------------------------
-------------------------------
>PC_06SEPM
----------------------------------------------------------------------------------------------------
----------------------------------------------------------------------------------MGGKMYEHNGLGRMQLAA
ISTR----------------------------------------------------------------------LILIFLLILNVEGIQQSGCANFFQLA
PLPLCD-GTPQIPGVGSGGISSGAPPPEPKLKAPS-----------NDRP------------------------------------------------LP
PALKAPGP-------------------------------------------------------------IVKDAKGTTPLFSRW---RHRRDA----NFF
AVKKGDDLTFKTTEASQAVAGGD-----GACGKYDT------DT------------VLGVCLWSGIDESGK-----------------------DPNKSG
---------------------WISGSA-------------------------TTNCNR------------------------EV----------------
-----EIWKSST-P------DKK------------------ITAKVI-D---------GCGLNA--------------------------KSFKVGCENL
FLTKK------------------------LLSTLDPQAEGE-------IS-DLKWNFKKLKTIF------------------------------------
----------------------------------------------------------------------------------------------------
-------------------------------
>PC_0890HF
----------------------------------------------------------------------------------------------------
-------MLPSWAIQQSPNLGDR----YREIDQSPAT-VVWQTPMLNQQTSPPPPGYPRLRPSQLVIYTQSRQLKVFLYKHLSLVKMYEHNVLRRMQLAV
---------------------------------------------------------------------------SMIFLMTFNVEAISQSGCANFFQLT
PLPLCD-GTSQVPGVNSGGVSSGGAIAPTVVKPPA-----------------------------------------------------------------
----------------------------------------------------------------------KPDAKAPTPILRRL---RHKRDA----NFF
AVKKGDDLIFKTTEASEAVAGGD-----GVCGNYDT------NV------------VLGVCLWSGIDETGK-----------------------DPNKSG
---------------------WISGSA-------------------------TTNCGR------------------------EV----------------
-----EVWRAST-P------DKK------------------ITAKVV-D---------GCGLKA--------------------------KAFKVGCENL
FLTKK------------------------LLTTLDPAAVGE-------IS-DLKWQFKKLKTIF------------------------------------
----------------------------------------------------------------------------------------------------
-------------------------------
>PC_02EV44
----------------------------------------------------------------------------------------------------
----------------------------------------------------------------------------------MGRKMYEHNGLGRMQLAA
ISTR----------------------------------------------------------------------LILIFLLILNVEGIQQSGCANFFQLA
PLPLCD-GTPQIPGVGSGGISSGAPPPEPKLKAPS-----------NDRP------------------------------------------------LP
PALKAPGP-------------------------------------------------------------IVKDAKGTTPLFSRW---RHRRDA----NFF
AVKKGDDLTFKTTEASQAVAGGD-----GACGKYDT------DT------------VLGVCLWSGIDESGK-----------------------DPNKSG
---------------------WISGSA-------------------------TTNCNR------------------------EV----------------
-----EIWKSST-P------DKK------------------ITAKVI-D---------GCGLNA--------------------------KSFKVGCENL
FLTKK------------------------LLSTLDPQAEGE-------IS-DLKWNFKKLKTVF------------------------------------
----------------------------------------------------------------------------------------------------
-------------------------------
>PC_03JT81
----------------------------------------------------------------------------------------------------
--------------------------------------------------------------------------------------MYEHNGLGRMQLAA
ISTR----------------------------------------------------------------------LILIFLLILNVEGIQQSGCANFFQLA
PLPLCD-GTPQIPGVGSGGISSGAPPPEPKLKAPS-----------NDRP------------------------------------------------LP
PALKAPGP-------------------------------------------------------------IVKDAKGTTPLFSRW---RHRRDA----NFF
AVKKGDDLTFKTTEASQAVAGGD-----GACGKYDT------DT------------VLGVCLWSGIDESGK-----------------------DPNKSG
---------------------WISGSA-------------------------TTNCNR------------------------EV----------------
-----EIWKSST-P------DKK------------------ITAKVI-D---------GCGLNA--------------------------KSFKVGCENL
FLTKK------------------------LLSTLDPQAEGE-------IS-DLKWNFKKLKTVF------------------------------------
----------------------------------------------------------------------------------------------------
-------------------------------
>PC_05Y8XR
----------------------------------------------------------------------------------------------------
----------------------------------------------------------------------------------MGRKMYEHNGLGRMQLAA
ISTR----------------------------------------------------------------------LILIFLLILNVEGIQQSGCANFFQLA
PLPLCD-GTPQIPGVGSGGISSGAPPPEPKLKAPS-----------NDRP------------------------------------------------LP
PALKAPGP-------------------------------------------------------------IVKDAKGTTPLFSRW---RHRRDA----NFF
AVKKGDDLTFKTTEASQAVAGGD-----GACGKYDT------DT------------VLGVCLWSGIDESGK-----------------------DPNKSG
---------------------WISGSA-------------------------TTNCNR------------------------EV----------------
-----EIWKSST-P------DKK------------------ITAKVI-D---------GCGLNA--------------------------KSFKVGCENL
FLTKK------------------------LLSTLDPQAEGE-------IS-DLKWNL-------------------------------------------
----------------------------------------------------------------------------------------------------
-------------------------------
>PC_01AIRA
----------------------------------------------------------------------------------------------------
--------------------------------------------------------------------------------------MYEHNGLGRMQLAA
ISTR----------------------------------------------------------------------LILIFLLILNVEGIQQSGCANFFQLA
PLPLCD-GTPQIPGVGSGGISSGAPPPEPKLKAPS-----------NDRP------------------------------------------------LP
PALKAPGP-------------------------------------------------------------IVKDAKGTTPLFSRW---RHRRDA----NFF
AVKKGDDLTFKTTEASQAVAGGD-----GACGKYDT------DT------------VLGVCLWSGIDESGK-----------------------DPNKSG
---------------------WISGSA-------------------------TTNCNR------------------------EV----------------
-----EIWKSST-P------DKK------------------ITAKVI-D---------GCGLNA--------------------------KSFKVGCENL
FLTKK------------------------LLSTLDPQAEGE-------IS-DLKWNL-------------------------------------------
----------------------------------------------------------------------------------------------------
-------------------------------
>PC_05I0E5
----------------------------------------------------------------------------------------------------
--------------------------------------------------------------------------------------MYGSNVFGRMQLAA
ISVY----------------------------------------------------------------------LIF---QIFPVEAIQQSGCANFFQLA
PLPLCD-GTSQIPGVTSGGGVSSGGAPASKTPAPA-----------SK----------------------------------------------------
----APGI-------------------------------------------------------------FGKG------GGQRL---RF-----------
--RRDTSSANFTDSNSQAVAGGN-----GICGNYNT------DT------------ELGVCLWSGIDETGK-----------------------DPSKSG
---------------------WLSGAA-------------------------TTNCKR------------------------EV----------------
-----EVWRAAT-P------EKK------------------ITAKVL-D---------GCGLNA--------------------------KAFKVGCENL
FLTKK------------------------LLTALDPTANGE-------LC-DLKWSFKKPNTIF------------------------------------
----------------------------------------------------------------------------------------------------
-------------------------------
>PC_018SJ0
----------------------------------------------------------------------------------------------------
---------------------------------------------------------------------------------------M------KGLLYL
HFV-------F------------------------------------------------------------L--I------HFTSAQTQPSGCYNFYLGT
P-----------------GTPPAKTSQVPK----LLAA----------RNLLTS-------RAGSGGDIV-----DQTSSTN-TEMSQ---HE-------
-------------------------------------------------DYLESEQRGTLKYVESVSE-I-----QDDLSSRKLRK-RFQTQK-------
--------------KINFLASGN-----GACGAYDT------EK------------QLGICLWSGDA-KS-----------------------KDPAKSG
---------------------WISLDQ-----------------------RG--NCGK------------------------TV----------------
-----FVQRANN-P------DTL------------------IFAKVV-D---------GCSFN----I----------------------ADHHTGCAQI
FLTKK------------------------AFDAMKPTPEEL---QQGAITN-LVWDFN--------------------TKANMV--V-------------
----------------------------------------------------------------------------------------------------
-------------------------------
>PC_07P4FC
----------------------------------------------------------------------------------------------------
---------------------------------------------------------------------------------------M------KALLYL
HFV-------L------------------------------------------------------------L--I------HFASAQKQPSGCYNFYLGT
P-----------------GTPPAKTSQDAK----LHVA----------RDLLTS-------RADSGGDIV-----DQTSATN-SEMIQ---HEGYLESTP
GTPPAKTSQDAKLHVAR----DLLTSRADSGGDIVDQTSATNSEMIQHEGYLESEQKGTLKHVKSVSK-I-----QDDVSPRKLRK-RFQTPN-------
--------------KINFLASGN-----GACGPYDS------EK------------QLGICLWTGDA-KS-----------------------KDPTKSG
---------------------WISVDQ-----------------------RG--NCGK------------------------TV----------------
-----FVQRANN-P------DTL------------------IFAKVV-D---------GCSFN----I----------------------ADHHTGCAQI
FLTKK------------------------AFEAMKPTPEEL---QQGAITN-LVWDFN--------------------TKANMV--V-------------
----------------------------------------------------------------------------------------------------
-------------------------------
>PC_04PMRJ
----------------------------------------------------------------------------------------------------
---------------------------------------------------------------------------------------M------KGLLYL
HFV-------F------------------------------------------------------------L--I------HFTSAQTQPSGCYNFYLGT
P-----------------GTPPAKTSQVPK----LLAA----------RNLLTS-------RAGSGGDIV-----DQTSSTN-TEMSQ---HE-------
-------------------------------------------------DYLESEQRGTLKYVESVSE-I-----Q---------D-DLSSRK-------
--------------LRKRFQTQK-----KACGAYDT------EK------------QLGICLWSGDA-KS-----------------------KDPAKSG
---------------------WISLDQ-----------------------RG--NCGK------------------------TV----------------
-----FVQRANN-P------DTL------------------IFAKVV-D---------GCSFN----I----------------------ADHHTGCAQI
FLTKK------------------------AFDAMKPTPEEL---QQGAITN-LVWDFN--------------------TKANMV--V-------------
----------------------------------------------------------------------------------------------------
-------------------------------
>PC_08B6IL
----------------------------------------------------------------------------------------------------
--------------------------------------------------------------------------------------MF------RSAMTM
RSLYLYI-LAF------------------------------------------------------------S--H------VIMAQSQERSGCFNYYLAS
P-----------------PLNVPTKSLEQQ----TLAP----------RNIITS-------RLSSNKLSV-----RGIQEAESTELTT------------
---------------------------NDHGH----------------------DRRTTLKVVDEAFT-IQP-RQLNKRFDTPDKP-FTSFRL-------
--------------LTVSYAKPL-----QTCGPYDS------NQ------------ELGVCLWSGIDGDS-----------------------KDPGKTG
---------------------WLGKTL-----------------------TG--NCGK------------------------TL----------------
-----FVQRAGQ-P------ETM------------------IFAKVV-D---------SCAFP----I----------------------TDHGIGCAQI
FLTKK------------------------AFDLMKPTQEEL---QNGAITN-LVWDFN--------------------TEANMA--T-------------
----------------------------------------------------------------------------------------------------
-------------------------------
>PC_00VPB6
----------------------------------------------------------------------------------------------------
-------------------------------------------------------------------------------------------------MFT
STLVTFIMMLS------------------------------------------------------------V--I------AEKPKPNAQPICVNLFNKS
T-----------------PPTSKSTVPTGH----KLSV-----------------------------NSV-----DSTAQRRSLDLEE------------
-----------------------------DGTE----------------------LE-TSVNPNNVLAVKGG-GEQQKGKTPATKL-RFKTTA-------
--------------PVDWLKSDN-----SPCGPYKT------EA------------VMGACLWQGKDPSG-----------------------ADASKAG
---------------------WLSGAA-----------------------TK--MCGQ------------------------EL----------------
-----SVARAGK-P------NDI------------------ITVKVI-D---------ACSFN----I----------------------KMEKAGCNQI
YLSKK------------------------AFDALKPTAVEA---EKGSMSD-LIWDIK--------------------APATGK--ATH-----------
----------------------------------------------------------------------------------------------------
-------------------------------
>PC_06CH3D
---------------------------------------------------------------------MAGGEN-------------------GA----
-YA------------------------------------------------CSSQWITPE----IVDYTI-------------SNSIPAPQYQSIMFSAK
QLIT---------------------------------------------------------------ALTLALL-------SVHLVESMKSQCGQWAMQK
L-----------------S-SSSDSDKVVVAKLM-S-----------A----------------KNER---------A------FLQR-----R---ND-
-----PPGH-----------------------------------------------------------------------------------K-------
--------------GKTVSGGST-----SACGG--K-AYS-D-N------------QQGSCLWNGANQDSSP--------------------RQ-GLYRG
---------------------WLNGA-------------------------NTNNCFK------------------------TL----------------
-----WINGAGP--------L-P------------------KYVPVL-D---------GCPFED---------------------Y---NIKPEVGCATI
WVTKA------------------------TLKALGGKDGDT------EVP-IKNWGFS--------------------ADTPAE----------------
----------------------------------------------------------------------------------------------------
-------------------------------
>PC_00ZV35
----------------------------------------------------------------------------------------------------
-----------------------------------------------------------------------------------------------MFSAK
QLIT---------------------------------------------------------------ALTLALL-------SVHLVESMKSQCGQWAMQK
L-----------------S-SSSDSDKVVVAKLM-S-----------A----------------KNER---------A------FLQR-----R---ND-
-----PPGHKVFHGTINDWKQDPLETDPLAL--------------------------------------------------------LFNVLQ-------
--------------GKTVSGGST-----SACGG--K-AYS-D-N------------QQGSCLWNGANQDSSP--------------------RQ-GLYRG
---------------------WLNGA-------------------------NTNNCFK------------------------TL----------------
-----WINGAGP--------L-P------------------KYVPVL-D---------GCPFED---------------------Y---NIKPEVGCATI
WVTKA------------------------TLKALGGKDGDT------EVP-IKNWGFS--------------------ADTPAE----------------
----------------------------------------------------------------------------------------------------
-------------------------------
>PC_02LXMK
----------------------------------------------------------------------------------------------------
-----------------------------------------------------------------------------------------------MFSAK
QLIT---------------------------------------------------------------ALTLALL-------SVHLVESMKSQCGQWAMQK
L-----------------S-SSSDSDKVVVAKLM-S-----------A----------------KNER---------A------FLQR-----R---ND-
-----PPGHKVFHGTINDCKQDPLETDALAL--------------------------------------------------------LFNVLQ-------
--------------GKTVSGGST-----SACGG--K-AYS-D-N------------QQGSCLWNGANQDSSP--------------------RQ-GLYRG
---------------------WLNGA-------------------------NTNNCFK------------------------TL----------------
-----WINGAGP--------L-P------------------KYVPVL-D---------GCPFED---------------------Y---NIKPEVGCATI
WVTKA------------------------TLKALGGKDGDT------EVP-IKNWGFG--------------------LLYF------------------
----------------------------------------------------------------------------------------------------
-------------------------------
>PC_064P2E
----------------------------------------------------------------------------------------------------
-----------------------------------------------------------------------------------------------MFSAK
QLIT---------------------------------------------------------------ALTLALL-------SVHLVESMKSQCGQWAMQK
L-----------------S-SSSDSDKVVVAKLM-S-----------A----------------KNER---------A------FLQR-----R---ND-
-----PPGH-----------------------------------------------------------------------------------K-------
--------------GKTVSGGST-----SACGG--K-AYS-D-N------------QQGSCLWNGANQDSSP--------------------RQ-GLYRG
---------------------WLNGA-------------------------NTNNCFK------------------------TL----------------
-----WINGAGP--------L-P------------------KYVPVL-D---------GCPFED---------------------Y---NIKPEVGCATI
WVTKA------------------------TLKALGGKDGDT------EVP-IKNWGFS--------------------ADTPAE----------------
----------------------------------------------------------------------------------------------------
-------------------------------
>PC_02YD8M
----------------------------------------------------------------------------------------------------
-----------------------------------------------------------------------------------------------MFSA-
KLTTMLALV-LFVAINAVSA-------------------------------------------------------------------EMRSQCSQWRAAF
G-----------------K-PPS-----KVMTAKL----------------MET----------KNPQSR-----IPI---S--RLQR-----R---IN-
------PP----------------------------------------------------------------------------------SED-------
--------------HNDLHDQDA-----AICLA--K-GYKSS-D------------VDGVSLWTGEGQS--F--------------------HSDTLYAG
---------------------WING-------------------------KHTKNCGR------------------------KI----------------
-----TLQNSR---------VGT------------------IYAPLI-D---------GSAITT---------------------GPGDIIKKEVGCSSI
FVTRH------------------------TFARLGGKAGET------EVP-IGSWDFA--------------------DGEGN-----------------
----------------------------------------------------------------------------------------------------
-------------------------------
>PC_01VUNM
----------------------------------------------------------------------------------------------------
----------------------------------------------------------------------------------------------------
-----------------------------------------------------------------MLALVLFVA-------INAVSAEMRSQCSQWRAAF
G-----------------K-P---PSKVMTAKLM-E-----------T----------------KNPQSRI----PIS------RLQR-----R---IN-
-----PPS-----------------------------------------------------------------------------------ED-------
--------------HNDLHDQDA-----AICLA--K-GYKSS-D------------VDGVSLWTGEGQSFHS---------------------D-TLYAG
---------------------WINGK-------------------------HTKNCGR------------------------KI----------------
-----TLQNSRV--------G-T------------------IYAPLI-D---------GSAITT---------------------GPGDIIKKEVGCSSI
FVTRH------------------------TFARLGGKAGET------EVP-IGSWDFA--------------------DGEGN-----------------
----------------------------------------------------------------------------------------------------
-------------------------------
>PC_00KQ07
----------------------------------------------------------------------------------------------------
----------------------------------------------------------------------------------------------------
-----------------------------------------------------------------MLALVLFVA-------INAVSAEMRSQCSQWRAAF
G-----------------K-P---PSKVMTAKLM-E-----------T----------------KNPQSRI----PIS------RLQR-----R---IN-
-----PPS-----------------------------------------------------------------------------------EG-------
--------------HNDLYDQDE-----AICLA--K-GYKSS-D------------VDGVSLWTGEGQSFHS---------------------D-TLYAG
---------------------WINGK-------------------------HTKNCGR------------------------KI----------------
-----TLQNSRV--------G-T------------------IYAPLI-D---------GSAITT---------------------GPGDIIKKEVGCSSI
FVTRH------------------------TFARLGGKAGET------EVP-IGSWDFA--------------------DGEGN-----------------
----------------------------------------------------------------------------------------------------
-------------------------------
>PC_065F5B
----------------------------------------------------------------------------------------------------
-----------------------------------------------------------------------------------------------MLLNV
ASVLVTVLF-ANVLV---------------------------------------------------IA------ENFPA--PSAN-KGLPSQCAKWRAGF
G-----------------K-PQ----GVTAHRL--------------TGHQTDA----------LQKE-T-----TES---TLRR--------R---IT-
-----PET----------------------------------------------------------------------------------RTS-------
--------------RIHGSSGRK-----GACGV----PYDGS--------------QHVGCIWNGQGHDS----------------------VL-GATSG
---------------------WLTGD-----------------------ATGQTNCFK------------------------KI----------------
-----YVQAN-G--------A-T------------------VYGWVT-D---------SCAIAA---------------------R-GEALPIDVGCSSI
YLSDK------------------------MLEDLQFKNNEG------TVQ-IDSWDFD--------------------QSNTPW----------------
----------------------------------------------------------------------------------------------------
-------------------------------
>PC_00ESIR
----------------------------------------------------------------------------------------------------
-----------------------------------------------------------------------------------------------MLLNV
ASVLVTVLF-ANVLV---------------------------------------------------IA------ENFPA--PSAN-KGLPSQCAKWRAGF
G-----------------K-PQ----GVTAHRL--------------TGHQTDA----------LQKE-T-----TES---TLRR--------R---IT-
-----PET----------------------------------------------------------------------------------RTS-------
--------------RIHGSSGRK-----GACGV----PYDGS--------------QHVGCIWNGQGHDS----------------------VL-GATSG
---------------------WLTGD-----------------------ATGQTNCFK------------------------KI----------------
-----YVQAN-G--------A-T------------------VYGWVT-D---------SCAIAA---------------------R-GEALPIDVGCSSI
YLSDK------------------------MLEDLQFKNNEG------TVQ-IDSWDFV--------------------LSDVQH--RQLFGLSQDSHLFR
LSV---YGLI----GQILPNISLRELWYLRAKRNS-----------------------------------------------------------------
-------------------------------
>PC_057YW2
----------------------------------------------------------------------------------------------------
-----------------------------------------------------------------------------------------------MFSA-
KLITTLTLV--LVAINAVAA-------------------------------------------------------------------GMHSQCSQWKSSS
G-----------------L-SQSLS-ESKTIMAKV----------------MRS----------KIPVSK-----PPT---S--RFQR-----R---IT-
------PP----------------------------------------------------------------------------------NTD-------
--------------YNDLDTQSE-----AVCSA--Q-GYDTE-K------------VDGVCLWTGEGQS--Y--------------------KSSKYYPG
---------------------WVNG-------------------------DHTENCGR------------------------KV----------------
-----SLKNA----------HAN------------------LDAPII-D---------GCSFAN----------------------PGQTIDQDFGCASI
YVTRL------------------------TFAKLGGKPSEH------QVP-ITNWDFK--------------------GKDGN-----------------
----------------------------------------------------------------------------------------------------
-------------------------------
>PC_040ZJC
----------------------------------------------------------------------------------------------------
-----------------------------------------------------------------------------------------------MFSA-
KLITTLTLV--LVAINAVAA-------------------------------------------------------------------GMHSQCSQWKSSS
G-----------------L-SQSLS-ESKTIMAKV----------------MRS----------KIPVSK-----PPT---S--RFQR-----R---IT-
------PP----------------------------------------------------------------------------------NTD-------
--------------YNDLDTQSE-----AVCSA--Q-GYDTE-K------------VDGVCLWTGEGQS--Y--------------------KSSKYYPG
---------------------WLNG-------------------------DHTENCGR------------------------KI----------------
-----SLKNA----------HAN------------------LDAPII-D---------GCSFAN----------------------PGQTIDQDFGCASI
YVTRL------------------------TFAKLGGKPSEH------QVP-ITNWDFK--------------------GKDGN-----------------
----------------------------------------------------------------------------------------------------
-------------------------------
>PC_07FZKW
----------------------------------------------------------------------------------------------------
-----------------------------------------------------------------------------------------------MFSA-
KLITTLTLV--LVAMNAVAA-------------------------------------------------------------------GMHSQCSQWKSSS
G-----------------L-SQSLS-ESKTIMAKV----------------MRS----------KIPVSK-----PPT---S--RFQR-----R---IT-
------PP----------------------------------------------------------------------------------NTD-------
--------------YNDLDTQSE-----AVCSA--Q-GYDTE-K------------VDGVCLWTGEGQS--Y--------------------KSSKYYPG
---------------------WVNG-------------------------DHTENCGR------------------------KI----------------
-----SLKNA----------HAN------------------LDAPII-D---------GCSFAN----------------------PGQTIDQDFGCASI
YVTRL------------------------TFAKLGGKPSEH------QVP-ITNWDFK--------------------GKDGN-----------------
----------------------------------------------------------------------------------------------------
-------------------------------
>PC_03TJD4
----------------------------------------------------------------------------------------------------
-----------------------------------------------------------------------------------------------MFSA-
KLITTLTLV--LVAMNAVAA-------------------------------------------------------------------GMHSQCSQWKSSS
G-----------------L-SQSLS-ESKTIMAKV----------------MRS----------KIPVSK-----PPT---S--RFQR-----R---IT-
------PP----------------------------------------------------------------------------------NTD-------
--------------YNDLDTQSE-----AVCSA--Q-GYDTE-K------------VDGVCLWTGEGQS--Y--------------------KSSKYYPG
---------------------WVNG-------------------------DHTENCGR------------------------KI----------------
-----SLKNA----------HAN------------------LDAPII-D---------GCSFAN----------------------PGQTIDQDFGCASI
YVTRL------------------------TFAKLGGKPSEH------QVP-ITNWDL-------------------------------------------
----------------------------------------------------------------------------------------------------
-------------------------------
>PC_06DK9Q
----------------------------------------------------------------------------------------------------
-----------------------------------------------------------------------------------------------MFSA-
KLITTLTLV--LVAMNAVAA-------------------------------------------------------------------GMHSQCSQWKSSS
G-----------------L-SQSLS-ESKTIMAKV----------------MRS----------KIPVSK-----PPT---S--RFQR-----R---IT-
------PP----------------------------------------------------------------------------------NTD-------
--------------YNDLDTQSE-----AVCSA--Q-GYDTE-K------------VDGVCLWTGEGQS--Y--------------------KSSKYYPG
---------------------WLNG-------------------------DHTENCGR------------------------KI----------------
-----TPTPTWT-------PRLS------------------MDVRLL-T---------RAKRST-----------------------------RTSVVRA
FM--------------------------------------------------------------------------------------------------
----------------------------------------------------------------------------------------------------
-------------------------------
>PC_07OUZK
----------------------------------------------------------------------------------------------------
-----------------------------------------------------------------------------------------------MQSL-
-----SLLSI--------------------------------------------------------ILLLPA--F------LVASSGKHHTQCYNYFLNK
D-----------------KCVYASQSD--PCPANQTVPKKTS---ASGGQIRCP-------TRFPLHTRA-----------F-ADMIP-----RFRRLSS
PAVTDT-------------------------------------------------------------------SRIAEPTTPLLTL--------------
----------------VSQHSAH-----PVSHFYET-NAGHLKP------------HLGVCVWSGSDPTGN----------------------ST-THNG
---------------------WLNKAT-----------------------TD--NCNK------------------------QI----------------
-----YIQREGH-P------NTV------------------HLVPVI-D---------SCNFNT--------------------------VDPALGCFQV
FVTRA-----------------------------------------------------------------------------------------------
----------------------------------------------------------------------------------------------------
-------------------------------
>PC_054UOC
----------------------------------------------------------------------------------------------------
-----------------------------------------------------------------------------------------------MQ---
-------SLSLLSV------------------------------------------------------------ILLLPAFLVASSGERHTQCYNYFLNK
D-----------------QCVYGSQCDPCPAGQPIPKKTCES-----GGQFQHP-------TAVS-----------------------------------
--------------------------------------------------------------------P-TDQMSYSIPAKHARVR-RYDTTT-------
--------------PSSFVAGGN-----GNCGFYN-----T-TSDLGEAHAGYVKPNLGVCIWSGSDTT-G----------------------NSTTDNG
---------------------WLNQ-------------------------ATSDNCNK------------------------QI----------------
-----YIQRQG-QP------DTV------------------KFVPVI-D---------SCNFNT-V-------------------------DPALGCFQV
FVTRA------------------------LYDSFNPTQEEL---NSGAL-NNITWDFN--------------------IGSAED--RQPGPI--------
----------------------------------------------------------------------------------------------------
-------------------------------
>PC_07OYT0
----------------------------------------------------------------------------------------------------
-----------------------------------------------------------------------------------------------MQ---
-------SLSLLSI------------------------------------------------------------ILLLPAFLVASSGKHHTQCYNYFLNK
D-----------------KCVYASQSDPCPANQTVPKKTSAS-----GGQFQHP-------TVVI-----------------------------------
--------------------------------------------------------------------PMTDQMSHSIPATHTRVR-RYDTTI-------
--------------PSSFVAGGD-----GNCGTYN-----T-ST------------DLGVCVWSGSDPT-G----------------------NSTTDNG
---------------------WLNK-------------------------ATTDNCNK------------------------QI----------------
-----YIQREG-HP------NTV------------------HLVPVI-D---------SCNFNT-V-------------------------DPALGCFQV
FVTRA------------------------LYDLFNATQAEL---QSGSL-YNITWDFN--------------------IGSSEN--RQPGPI--------
----------------------------------------------------------------------------------------------------
-------------------------------
>PC_022QI3
----------------------------------------------------------------------------------------------------
-----------------------------------------------------------------------------------------------MFFQT
PSRLLL-------------------------------------------------------------VVGIAL-CLYTA------ESSAESVCHAWWKTL
P-----------------P-G----SRTMTVKLM-K--------------------------QTNVRVIKS----LDL---KAPKEP-------------
----------------------------------------------------------------------------------------------------
---------------MED----------------------------------------------------------------------------------
----------------------------------------------------------------------------------------------------
-----SATSVKG--------R-T------------------SEGTVL-D---------VCTFDE---------------------A-GRKLPVEVGCSMM
YVSLA------------------------TFLELGGVQG----VDNDQIQ-IKEWSFV--------------------DQPY------------------
----------------------------------------------------------------------------------------------------
-------------------------------
>PC_02NZ2I
----------------------------------------------------------------------MGGDS-------------------VA----
------------------------------------------------------------------------------------------SSNVNRNTRQ
PAIFNLHN--PHHLLNGNNH--PESK------------------------------SHQS----CSPQSTLAIL-------SINSVKSMHSQCHCCAHG-
G-----------------K--LGAASGPLVAKMI-P-----------A----------------DKEK----------------SLYR-----R---LT-
-----P------------------------------------------------------------------------------------TQP-------
--------------GKEVAGVKS-----SACSK--H-GYNT---------------KKNMEFAFGMESINGKT----------------------RPNRG
---------------------SLQTY-----------------------TQVGS----------------------------------------------
-------TVGTR--------K-I------------------AVEKFL-D---------GCKFEN---------------------K----LAEADGCSTI
WLTKV------------------------LFRAFGRDEENG------SMH-IDNWDLN--------------------KEKGSN----------------
----------------------------------------------------------------------------------------------------
-------------------------------
>PC_04AEVS
----------------------------------------------------------------------------------------------------
----------------------------------------------------------------------------------------------MMLLKS
PFLVLV-------------------------------------------------------------ASWIGTLSLFST------GGRAQSVCANWWNSL
A-----------------P-S----QQPTSITVR-L------------------------RKRANVTPARI----DGS----KAGRQ-------------
----------------------------------------------------------------------------------------------------
---------------TTFVAPGT-----GACGI----TYTDD--------------DSGACLWGGYNAVQPP--------------------PD-GQQPG
---------------------WHVVNFMTNLSHGAF----LVLASVSSTRSYTQNCGK------------------------NMAWRSSRSSTYGLFLLI
FLIKSYINRG-G--------Q-Q------------------ATGTVL-D---------SCSFED---------------------G--GNLTVEQGCSSI
YVTRA------------------------HGSLLLNF---Y-----LRRL-LSLWVVT--------------------LAAPAA--SKSTVG---TCEFL
LQALAAFPY-------------------------------------------------------------------------------------------
-------------------------------
>PC_05RA7K
----------------------------------------------------------------------------------------------------
-------------------------------------------------------------------------------------------------MIF
QLKGLL-------------------------------------------------------------VLVTAL-TVLVN------TSSSTTVCGRWYKKQ
G-----------------N-K----MT-VTVRLM-K-----------S-------------GGPMVPSWRI----KEK----ESGRP-------------
----------------------------------------------------------------------------------------------------
---------------TRELTADK-----GICE-----TYTNT--------------TRGACLWIGDNPRTPT--------------------PK-GLTPG
---------------------WLTDD-------------------------DKSNCGK------------------------QF----------------
-----IIKQG-K--------K-H------------------VRGKIV-D---------GCGFAE---------------------D-GPPVTTAQGCSAI
YVTKV------------------------LYTELGGNVDDK--NDPGKVE-IEAWDFA--------------------AKNPPV----------------
----------------------------------------------------------------------------------------------------
-------------------------------
>PC_03I4KB
----------------------------------------------------------------------------------------------------
-------------------------------------------------------------------------------------------------MIF
QLKALL-------------------------------------------------------------VLVTAL-TVLVN------ISSSTTVCGRWYKKQ
G-----------------N-K----MT-VTVRLM-K-----------S-------------GGPMVPSWRI----KEK----ESGRP-------------
----------------------------------------------------------------------------------------------------
---------------TRELTADK-----GICE-----TYTNT--------------TRGACLWIGDNPRTPT--------------------PK-GLTPG
---------------------WLTDD-------------------------DKSNCGK------------------------QF----------------
-----IIKQG-K--------K-H------------------VRGKIV-D---------GCGFAD---------------------D-GPPVTTAQGCSAI
YVTKV------------------------LYTELGGNVDDK--NDPGKVE-IEAWDFA--------------------AKNPPV----------------
----------------------------------------------------------------------------------------------------
-------------------------------
>PC_00SZGE
----------------------------------------------------------------------------------------------------
-------------------------------------------------------------------------------------------------MIF
QLKGLL-------------------------------------------------------------VLVTAL-TVLVN------TSSSTTVCGRWYKKQ
G-----------------N-K----MT-VTVRLM-K-----------S-------------EGPMVPSWRI----KEK----ESGRP-------------
----------------------------------------------------------------------------------------------------
---------------TRELTADK-----GVCE-----TYTNT--------------TRGACLWIGDNPRTPT--------------------PK-GLTPG
---------------------WLTDD-------------------------DKSNCGK------------------------QL----------------
-------------------------------------------GKIV-D---------GCGFAD---------------------D-GPPVTTAQGCSAI
YVTKV------------------------LYTELGGNVDDK--NDPGKVE-IEAWDFA--------------------AKNLPV----------------
----------------------------------------------------------------------------------------------------
-------------------------------
>PC_00E59X
----------------------------------------------------------------------------------------------------
----------------------------------------------------------------------------------------------------
----------------------------------------------------------------------------------------------------
-------------------------MT-VTVRLM-K-----------S-------------GGPMVPSWRI----KEK----ESGRP-------------
----------------------------------------------------------------------------------------------------
---------------TRELTADK-----GICE-----TYTNT--------------TRGACLWIGDNPRTPT--------------------PK-GLTPG
---------------------WLTDD-------------------------DKSNCGK------------------------QF----------------
-----IIKQG-K--------K-H------------------VRGKIV-D---------GCGFAD---------------------D-GPPVTTAQGCSAI
YVTKV------------------------LYTELGGNVDDK--NDPGKVE-IEAWDFA--------------------AKNLPV----------------
----------------------------------------------------------------------------------------------------
-------------------------------
>PC_03ZJYY
----------------------------------------------------------------------------------------------------
----------------------------------------------------------------------------------------------------
----------------------------------------------------------------------------------------------------
-------------------------MT-VTVRLM-K-----------S-------------GGPMVPSWRI----KEK----ESGRP-------------
----------------------------------------------------------------------------------------------------
---------------TRELTADK-----GICE-----TYTNT--------------TRGACLWIGDNPRTPT--------------------PK-GLTPG
---------------------WLTDD-------------------------DKSNCGK------------------------QF----------------
-----IIKQG-K--------K-H------------------VRGKIV-D---------GCGFAE---------------------D-GPPVTTAQGCSAI
YVTKV------------------------LYTELGGNVDDK--NDPGKVE-IEAWDLF------------------------------------------
----------------------------------------------------------------------------------------------------
-------------------------------
>PC_0312ZJ
----------------------------------------------------------------------------------------------------
-----------------------------------------------------------------------------------------------MLPRM
YSKALM-------------------------------------------------------------ALVTTL-AVLVT------VSSSASTCGDWYQKN
L-----------------L-Q----GKKLRIRAE-L-----------VRALMII------KRDPFQGPGRI----KSS----NSPFQV-----R---PA-
-----VRRRHSYEKRLGIADAARLTVTTLHMT---------NQ------TYMQID----------------------RPVAWHRDWECGKTHP-------
--------------CGCEFCQRH-----QVCGR----TYLDT--------------DRGACLWDGSNRKTPR--------------------PS-GLAPG
---------------------WLSKYVLPLC------------------CQHRENCGR------------------------QI----------------
-----FMNRK-N--------V-R------------------AEGRIL-D---------SCTFA----------------------G-AKPLTVEQGCSTM
YVTLQ------------------------TQMIQG-----------------------------------------------------------------
----------------------------------------------------------------------------------------------------
-------------------------------
>PC_03IA8S
----------------------------------------------------------------------------------------------------
-----------------------------------------------------------------------------------------------MLSQS
YIKLLL-------------------------------------------------------------ALTITL-TVLVG------WSTSTTVCGEWYKKK
L-----------------Q-A----GNKLRMRAV-L-----------------A------KREQFRGPGRI----LGK----SSTIR-------------
----------------------------------------------------------------------------------------------------
---------------TTWVKPGL-----GACGF----TYTDD--------------SKGACLWTGLNMDSPL--------------------PK-GLSSG
---------------------WLTGA-------------------------HPKNCKR------------------------EL----------------
-----FINRK-D--------I-R------------------AEGRAL-D---------GCPFS----------------------D-TKKLSIEEGCSTI
WVTRA------------------------TFIELGGDPKSG----VTEID-IDTWDFK--------------------KGGQNP--PN------------
----------------------------------------------------------------------------------------------------
-------------------------------
>PC_014XZ9
----------------------------------------------------------------------------------------------------
-----------------------------------------------------------------------------------------------MLSQS
YIKLLL-------------------------------------------------------------ALTITL-TVLVA------WSTSTTVCGEWYKKK
L-----------------Q-A----GNKLRMRAV-L-----------------A------KREQFRGPGRI----LGK----SSTIR-------------
----------------------------------------------------------------------------------------------------
---------------TTWVKPGL-----GACGF----TYTDD--------------SKGACLWTGLNMDSPL--------------------PK-GLSSG
---------------------WLTGA-------------------------HPKNCKR------------------------EL----------------
-----FINRK-D--------I-R------------------AEGRAL-D---------GCPFS----------------------D-TKKLSIEEGCSTI
WVTRA------------------------TFIELGGDPKSG----VTEID-IDTWDFK--------------------KGGQNP--PN------------
----------------------------------------------------------------------------------------------------
-------------------------------
>PC_03GFD2
----------------------------------------------------------------------------------------------------
-----------------------------------------------------------------------------------------------MLPKM
FIKALL-------------------------------------------------------------TLATTL-TVLVS------SSSGLSTCGDWYNKT
L-----------------A-T----GKKIQARAV-L-----------------I------KREPIKDRGRI----KGK----ASPIQ-------------
----------------------------------------------------------------------------------------------------
---------------TAFLLPGL-----GACGK----KYQNE--------------DKGACLWNGENMKSPR--------------------PK-GLSPG
---------------------WLTGA-------------------------NTKNCHR------------------------EL----------------
-----FINRK-D--------V-R------------------AELRVV-D---------GCSLA----------------------D-QKPLTIEEGCSTI
YVTRL------------------------TFIELGGDPAAG------RMQ-IDDWDFK--------------------EATRYP--PA------------
----------------------------------------------------------------------------------------------------
-------------------------------
>PC_03FXTV
----------------------------------------------------------------------------------------------------
-----------------------------------------------------------------------------------------------MLSQS
YIKLLL-------------------------------------------------------------ALTITL-TVLVA------WSTSTTVCGEWYKKK
L-----------------Q-A----GNKLRMRAV-L-----------------A------KREQFRGPGRI----LGK----SSTIR-------------
----------------------------------------------------------------------------------------------------
---------------TTWVKPGL-----GACGF----TYTDD--------------SKGACLWTGLNMDSPL--------------------PK-GLSSG
---------------------WLTGA-------------------------HPKNCKR------------------------EL----------------
-----FINRK-D--------I-R------------------AEGRAL-D---------GCPFS----------------------D-TKKLSIEEGCSTI
WVTRA------------------------TFIELGGDPKSG----VTEID-IDTWDL-------------------------------------------
----------------------------------------------------------------------------------------------------
-------------------------------
>PC_05E5Z9
----------------------------------------------------------------------------------------------------
-----------------------------------------------------------------------------------------------MFLKT
PSIVLL-------------------------------------------------------------ATGIVTLNLLST------GSMGESVCANWWKSL
P-----------------A-G----QKPPVNVAL-A-----------PQRNK--------KESGAKLPGRI----NGN----LAGRN-------------
----------------------------------------------------------------------------------------------------
---------------TTFLSPGA-----GACGI----TYTDE--------------DKGACLWGGLNSVEPI--------------------PQ-GQQSG
---------------------WLTGTN-------------------------TKNCGK------------------------KF----------------
-----FINRG-K--------H-R------------------ATGKFL-D---------SCSLEE---------------------D-KQKLTLDQGCSTI
YVTRA------------------------TFIKLGGDPGGS-----GRIQ-IDNWDFD--------------------ASTPPE----------------
----------------------------------------------------------------------------------------------------
-------------------------------
>PC_05RFEV
----------------------------------------------------------------------------------------------------
-----------------------------------------------------------------------------------------------MFLKT
PSIVLL-------------------------------------------------------------ATGIVTLNLLST------GSMGESVCANWWKSL
P-----------------A-G----QKPPVNVAL-A-----------PQRNK--------KESGAKLPGRI----NGN----LAGRN-------------
----------------------------------------------------------------------------------------------------
---------------TTFLSPGA-----GACGI----TYTDE--------------DKGACLWGGLNSVEPI--------------------PQ-GQQSG
---------------------WLTGTN-------------------------TKNCGK------------------------KF----------------
-----FINRG-K--------H-R------------------ATGKFL-D---------SCSFDE---------------------D-KQKLTLDQGCSTI
YVTRA------------------------TFIKLGGDPGGI-----GRIQ-IDNWDFD--------------------ASTPPE----------------
----------------------------------------------------------------------------------------------------
-------------------------------
>PC_00L3I8
----------------------------------------------------------------------------------------------------
-----------------------------------------------------------------------------------------------MFLKT
PSIVLL-------------------------------------------------------------ATGIVTFNLLST------GSMGESVCANWWKSL
P-----------------A-G----QKPPVNVAL-A-----------PQRNK--------KESGAKLPGRI----NGN----LAGRN-------------
----------------------------------------------------------------------------------------------------
---------------TTFLSPGA-----GACGI----TYTDE--------------DKGACLWGGLNSVEPI--------------------PQ-GQQSG
---------------------WLTGTN-------------------------TKNCGK------------------------KF----------------
-----FINRG-K--------H-R------------------ATGKFL-D---------SCSLEE---------------------D-KQKLTLDQGCSTI
YVTRA------------------------TFIKLGGDPGGS-----GRIQ-IDNWDFD--------------------ASTPPE----------------
----------------------------------------------------------------------------------------------------
-------------------------------
>PC_01XJWC
----------------------------------------------------------------------------------------------------
-----------------------------------------------------------------------------------------------MFLKT
PSIVLL-------------------------------------------------------------ATGIVTLNLLST------GSMGESVCANWWKSL
P-----------------A-G----QKPPVNVAL-A-----------PQRNK--------KESGAKLPGRI----NGN----LAGRN-------------
----------------------------------------------------------------------------------------------------
---------------TTFLSPGA-----GACGI----TYTDE--------------DKGACLWGGLNSVEPI--------------------PQ-GQQSG
---------------------WLTGTN-------------------------TKNCGK------------------------KF----------------
-----FINRG-K--------H-R------------------ATGKFL-D---------SCSLEE---------------------D-KQKLTLDQGCSTI
YVTRA------------------------TFIKLGGDPGGI-----GRIQ-IDNWDL-------------------------------------------
----------------------------------------------------------------------------------------------------
-------------------------------
>PC_06SJ7E
----------------------------------------------------------------------------------------------------
-----------------------------------------------------------------------------------------------MFLKT
PSIVLL-------------------------------------------------------------ATGIVTFNLLST------GSMGESVCANWWKSL
P-----------------A-G----QKPPVNVAL-A-----------PQINK--------KESGAKLPGRI----NGN----LAGRN-------------
----------------------------------------------------------------------------------------------------
---------------TTFLSPGD-----GACGI----TYTNE--------------DKGACLWGGLNSVEPI--------------------PQ-GQQSG
---------------------WLTGTN-------------------------TKNCGK------------------------KL----------------
-----GK-------------H-R------------------ATGKFL-D---------SCSLEE---------------------D-KQKLTLDQGCSTI
YVTRA------------------------IFIKLGGDPGGI-----GRIQ-IDNWDL-------------------------------------------
----------------------------------------------------------------------------------------------------
-------------------------------
>PC_00Z9OE
----------------------------------------------------------------------------------------------------
-----------------------------------------------------------------------------------------------MFFQT
RSIVIL-------------------------------------------------------------AIGSVTLSHLPS------GGMAESVCANWWNSL
P-----------------A-G----QKPAFSVKV-H-----------KQP--------------DENCGRI----DGR----NAAFN-------------
----------------------------------------------------------------------------------------------------
---------------TTTLTPGT-----GACGI----AYNDD--------------TKGACLWGGLNSVEPV--------------------PQ-DQQPG
---------------------WLTGAN-------------------------TKNCGK------------------------KF----------------
-----FINRG-D--------H-H------------------ATGTFV-D---------SCSFAG---------------------A--KKLTIEEGCSTI
YVTLA------------------------TYKDLGGDPSGT-----MRIQ-VDNWDFL--------------------YLSSNA--TL--LI---SCHWF
GGI-------------------------------------------------------------------------------------------------
-------------------------------
>PC_06EQIY
----------------------------------------------------------------------------------------------------
-----------------------------------------------------------------------------------------------MFFQT
YSIVIL-------------------------------------------------------------AIGSVTLSHLPS------GGMAESVCANWWNSL
P-----------------A-G----QKPVFSVKV-H-----------KQP--------------DENCGRI----DGR----NAAFN-------------
----------------------------------------------------------------------------------------------------
---------------TTTLTPGT-----GACGI----TYTDD--------------TKGACLWGGLNSVEPV--------------------PQ-DQQPG
---------------------WLTGAN-------------------------TKNCGK------------------------KF----------------
-----FINRG-D--------H-H------------------ATGTFV-D---------SCSFAG---------------------A--KKLTIEEGCSTI
YVTLA------------------------TYKDLGGDPSGT-----MRIQ-VDNWDLG--------------------LIIPES--LA--PK---E----
----------------------------------------------------------------------------------------------------
-------------------------------
>PC_0701ES
----------------------------------------------------------------------------------------------------
-----------------------------------------------------------------------------------------------MFVQT
PSVVFL-------------------------------------------------------------AIGIATLSLFAI------ETMSESVCANYWKSL
P-----------------A-G----QKPTISVEL-S-----------KQP--------------AGGRGRI----DGH----LAGRN-------------
----------------------------------------------------------------------------------------------------
---------------TTILTPGS-----GACGI----TYTDD--------------DKGACLWGGLNSVEPI--------------------PQ-GQESG
---------------------WLTGSN-------------------------TKNCGK------------------------SF----------------
-----FINRG-N--------K-R------------------ATGKFV-D---------SCSFAD---------------------G--PKLTVKQGCSTI
YVTLA------------------------TYIDLGGNPSGL-----GRIQ-IDNWDFD--------------------ASTPPL----------------
----------------------------------------------------------------------------------------------------
-------------------------------
>PC_02J4US
----------------------------------------------------------------------------------------------------
-----------------------------------------------------------------------------------------------MFFQT
RSIVIL-------------------------------------------------------------AIGSVTLSHLPS------GGMAESVCANWWNSL
P-----------------A-G----QKPAFSVKV-H-----------KQP--------------DENCGRI----DGR----NAAFN-------------
----------------------------------------------------------------------------------------------------
---------------TTTLTPGT-----GACGI----AYNDD--------------TKGACLWGGLNSVEPV--------------------PQ-DQQPG
---------------------WLTGAN-------------------------TKNCGK------------------------KF----------------
-----FINRG-D--------H-H------------------ATGTFV-D---------SCSFAG---------------------A--KKLTIEEGCSTI
YVTLA------------------------TYKDLGGDPSGT-----MRIQ-VDNWDFD--------------------ASTPPQ----------------
----------------------------------------------------------------------------------------------------
-------------------------------
>PC_00T30H
----------------------------------------------------------------------------------------------------
-----------------------------------------------------------------------------------------------MFFQT
YSIVIL-------------------------------------------------------------AIGSVTLSHLPS------GGMAESVCANWWNSL
P-----------------A-G----QKPVFSVKV-H-----------KQP--------------DENCGRI----DGR----NAAFN-------------
----------------------------------------------------------------------------------------------------
---------------TTTLTPGT-----GACGI----TYTDD--------------TKGACLWGGLNSVEPV--------------------PQ-DQQPG
---------------------WLTGAN-------------------------TKNCGK------------------------KF----------------
-----FINRG-D--------H-H------------------ATGTFV-D---------SCSFAG---------------------A--KKLTIEEGCSTI
YVTLA------------------------TYKDLGGDPSGT-----MRIQ-VDNWDFD--------------------ASTPPQ----------------
----------------------------------------------------------------------------------------------------
-------------------------------
>PC_04YWRQ
----------------------------------------------------------------------------------------------------
-----------------------------------------------------------------------------------------------MFFQT
RSIVIL-------------------------------------------------------------AIVSVTLSHLSS------GGMAESVCANWWNSL
P-----------------A-G----QKPVFSVKV-H-----------KQP--------------DENCGRI----DGR----NAAFN-------------
----------------------------------------------------------------------------------------------------
---------------TTTLTPGT-----GACGI----TYTDD--------------TKGACLWGGLNSVEPV--------------------PQ-DQQPG
---------------------WLTGAN-------------------------TKNCGK------------------------KF----------------
-----FINRG-D--------H-H------------------ATGTFV-D---------SCSFAG---------------------A--KKLTIEEGCSTI
YVTLA------------------------TYKDLGGDPSGT-----MRIQ-VDNWDFD--------------------ASTPPQ----------------
----------------------------------------------------------------------------------------------------
-------------------------------
>PC_0197TO
----------------------------------------------------------------------------------------------------
-----------------------------------------------------------------------------------------------MFVQT
PSVVFL-------------------------------------------------------------AIGIATLSLFAI------ETMSESVCANYWKSL
P-----------------A-G----QKPTISVEL-S-----------KQP--------------AGGRGRI----DGH----LAGRN-------------
----------------------------------------------------------------------------------------------------
---------------TTILTPGS-----GACGI----TYTDD--------------DKGACLWGGLNSVEPI--------------------PQ-GQESG
---------------------WLTGSN-------------------------TKNCGK------------------------SF----------------
-----FINRG-N--------K-R------------------ATGKFV-D---------SCSFAD---------------------G--PKLTVKQGCSTI
YVTLA------------------------TYIDLGGNPSGL-----GRIQ-IDNWDL-------------------------------------------
----------------------------------------------------------------------------------------------------
-------------------------------
>PC_000BR8
----------------------------------------------------------------------------------------------------
-----------------------------------------------------------------------------------------------MFFQT
YSIVIL-------------------------------------------------------------AIGSVTLSHLPS------GGMAESVCANWWNSL
P-----------------A-G----QKPVFSVKV-H-----------KQP--------------DENCGRI----DGR----NAAFN-------------
----------------------------------------------------------------------------------------------------
---------------TTTLTPGT-----GACGI----TYTDD--------------TKGACLWGGLNSVEPV--------------------PQ-DQQPG
---------------------WLTGF--------------------------------------------------------------------------
------INRG-D--------H-H------------------ATGTFV-D---------SCSFAG---------------------A--KKLTIEEGCSTI
YVTLA------------------------TYKDLGGDPSGT-----MRIQ-VDNWDFD--------------------ASTPPQ----------------
----------------------------------------------------------------------------------------------------
-------------------------------
>PC_02VN4O
----------------------------------------------------------------------------------------------------
-----------------------------------------------------------------------------------------------MLPQL
CIKALL-------------------------------------------------------------ALGITL-SVLVM------LSSSASTCGDWYQKN
L-----------------L-Q----GKKLTIRAE-L-----------------I------KREPYKGPGRI----KSS----NSPFK-------------
----------------------------------------------------------------------------------------------------
---------------TAYLAPGL-----GACGK----TYVDT--------------DKGACLWDGSHPITPR--------------------PS-GLTPG
---------------------WLTSF--------------------------------------------------------------------------
------INRN-N--------V-R------------------AEGRIL-D---------ACTFA----------------------D-GKPLTVEEGCSTI
YVTKQ------------------------TYIELGGNPSDP--NDPGRIQ-LDDWDLY--------------------VKKTSV----------------
----------------------------------------------------------------------------------------------------
-------------------------------
>PC_03FO2O
----------------------------------------------------------------------------------------------------
-----------------------------------------------------------------------------------------------MFSAK
QLIT---------------------------------------------------------------ALTLALL-------SVHLVESMKSQCGQWAMQK
L-----------------S-SSSDSDKVVVAKLM-S-----------A----------------KNER---------A------FLQR-----R---ND-
-----PPGH-----------------------------------------------------------------------------------K-------
--------------GKTVSGGST-----SACGG--K-AYS-D-N------------QQGSCLWNGANQDSSP--------------------RQ-GLYRG
---------------------WLNGA-------------------------NTNNCFK------------------------TL----------------
-----WINGAGP--------L-P------------------KYAPVL-D---------GCPFED---------------------Y---NIKPEVGCATI
WVTKA------------------------VSSHGFAESNTT------ARS-G------------------------------------------------
----------------------------------------------------------------------------------------------------
-------------------------------
>PC_05KOYP
----------------------------------------------------------------------------------------------------
-----------------------------------------------------------------------------------------------MFSAK
QLIT---------------------------------------------------------------ALTLALL-------SVHLVESMKSQCGQWAMQK
L-----------------S-SSSDSDKVVVAKLM-S-----------A----------------KNER---------A------FLQR-----R---ND-
-----PPGH-----------------------------------------------------------------------------------K-------
--------------GKTVSGGST-----SACGG--K-AYS-D-N------------QQGSCLWNGANQDSSP--------------------RQ-GLYRG
---------------------WLNGA-------------------------NTNNCFK------------------------TL----------------
-----WINGAGP--------L-P------------------KYAPVL-D---------GCPFED---------------------Y---NIKPEVGCATI
WVTKA------------------------TLKALGGKDGDT------EVP-IKNWGFS--------------------ADTPAE----------------
----------------------------------------------------------------------------------------------------
-------------------------------
>PC_001OX5
----------------------------------------------------------------------------------------------------
-----------------------------------------------------------------------------------------------MLPQT
YIKAVL-------------------------------------------------------------AFTTTL-TVMVS------WSSCGSTCGEYYKKT
L-----------------L-K----GQKLRMRAI-M-----------VRMKTSSGQWNGFIDSFLETRI-------------------------------
-----------------------------GGE---------SE--------FCI--------------------------------A-------------
---------------ISEKVLKR-----MSCGI----TYTDN--------------DRGACLWNGLNRKEPR--------------------TS-GTTQG
---------------------WLTGF--------------------------------------------------------------------------
------INRG-K--------F-R------------------AVGKVL-D---------GCSFA----------------------D-GPPVTDVEGCSSI
YVTKQ------------------------TFKDLGGDPAVG------RIE-IDDWDFV--------------------NGRQNP--PF------------
----------------------------------------------------------------------------------------------------
-------------------------------
>PC_001BHB
----------------------------------------------------------------------------------------------------
-----------------------------------------------------------------------------------------------MLPQT
YIKAVL-------------------------------------------------------------AFTTTL-AVMVS------WSSCGSTCGEYYKKT
L-----------------L-K----GQKLRMRAI-M-----------VRMKTSSGQWNGFIGEPVQEHGLI----LGK----LAGRKV-----R---NG-
-----PPLKA----------SSRLRLRPKRMT---------DI--------FCL--------------------------------SRQINQT-------
--------------KTAFLNPGL-----GSCGI----TYTDN--------------DRGACLWNGLNRKEPR--------------------TS-GTTQG
---------------------WLTGD-------------------------NPQNCKK------------------------DI----------------
-----FINRG-K--------F-R------------------AVGKVL-D---------GCSFA----------------------D-GPPVTDVEGCSSI
YVTKQ------------------------TFKDLGGDPAVG------RIE-IDDWDFV--------------------NGRQNP--PF------------
----------------------------------------------------------------------------------------------------
-------------------------------
>PC_01D2TH
----------------------------------------------------------------------------------------------------
-----------------------------------------------------------------------------------------------MLPQT
YIKAVL-------------------------------------------------------------AFTTTL-TVMVS------WSSCGSTCGEYYKKT
I-----------------L-K----GQKLRMRAI-M-----------IK------------REPVQEHGLI----LGK----LAGRKV-----R---NG-
-----PPLKA----------SSRLRLRPKRMT---------DI--------FCL--------------------------------SRQINQT-------
--------------KTAFLNPGL-----GSCGI----TYTDN--------------DRGACLWNGLNRKEPR--------------------TS-GTTQG
---------------------WLTGD-------------------------NPQNCKK------------------------DI----------------
-----FINRG-K--------F-R------------------AVGKVL-D---------GCSFA----------------------D-GPPVTDVEGCSSI
YVTKQ------------------------TFKDLGGDPAVG------RIE-IDDWDFV--------------------NGRQNP--PF------------
----------------------------------------------------------------------------------------------------
-------------------------------
>PC_05EPXK
----------------------------------------------------------------------------------------------------
-----------------------------------------------------------------------------------------------MLPQT
YIKAVL-------------------------------------------------------------AFTTTL-TVMVS------WSSCGSTCGEYYKKT
L-----------------L-K----GQKLRMRAI-M-----------IK------------REPVQEHGLI----LGK----LAGR--------------
----------------------------------------------------------------------------------------------------
--------------KTAFLKPGL-----GSCGI----TYTDN--------------DRGACLWNGLNRKEPR--------------------TS-GTTQG
---------------------WLTGD-------------------------NPQNCKK------------------------DI----------------
-----FINRG-K--------F-R------------------AVGKVL-D---------GCSFA----------------------D-GPPVTDVEGCSSI
YVTKQ------------------------TFKDLGGDPAVG------RIE-IDDWDFV--------------------NGRQNP--PF------------
----------------------------------------------------------------------------------------------------
-------------------------------
>PC_0898WY
----------------------------------------------------------------------------------------------------
-----------------------------------------------------------------------------------------------MLPQT
YIKAVL-------------------------------------------------------------AFTTTL-TVMVS------WSSCGSTCGEYYKKT
I-----------------L-K----GQKLRMRAI-M-----------IK------------REPVQEHGLI----LGK----LAGR--------------
----------------------------------------------------------------------------------------------------
--------------KTAFLNPGL-----GSCGI----TYTDN--------------DRGACLWNGLNRKEPR--------------------TS-GTTQG
---------------------WLTGD-------------------------NPQNCKK------------------------DI----------------
-----FINRG-K--------F-R------------------AVGKVL-D---------GCSFA----------------------D-GPPVTDVEGCSSI
YVTKQ------------------------TFKDLGGDPAVG------RIE-IDDWDFV--------------------NGRQNP--PF------------
----------------------------------------------------------------------------------------------------
-------------------------------
>PC_089CYE
----------------------------------------------------------------------------------------------------
-----------------------------------------------------------------------------------------------MLPQT
YIKAVL-------------------------------------------------------------AFTTTL-TVMVS------WSSCGSTCGEYYKKT
L-----------------L-K----GQKLRMRAI-M-----------IK------------REPVQEHGLI----LGK----LAGR--------------
----------------------------------------------------------------------------------------------------
--------------KTAFLNPGL-----GSCGI----TYTDN--------------DRGACLWNGLNRKEPR--------------------TS-GTTQG
---------------------WLTGD-------------------------NPQNCKK------------------------DI----------------
-----FINRG-K--------F-R------------------AVGKVL-D---------GCSFA----------------------D-GPPVTDVEGCSSI
YVTKQ------------------------TFKDLGGDPAVG------RIE-IDDWDFV--------------------NGRQNP--PF------------
----------------------------------------------------------------------------------------------------
-------------------------------
>PC_05WWF1
----------------------------------------------------------------------------------------------------
-----------------------------------------------------------------------------------------------MILKS
PFLVLV-------------------------------------------------------------ASWIGTLSLFST------GGRAQSVCANWWNSL
A-----------------P-S----QKPTSITVK-L------------------------RKRTDGAPG-----------------R-------------
----------------------------------------------------------------------------------------------------
---------------IDGSRAGR-----QACGI----TYTDD--------------DHGACLWGGRNAVEPP--------------------PD-GQQPG
---------------------WVSG---------------------------------------------------------------------------
-----YINRG-G--------Q-Q------------------AKGKVV-D---------SCSFDD---------------------G--ENMTVEQGCSSI
YVTRA------------------------TFIALGGDPNGT-----GRIQ-VDNWDL-------------------------------------------
----------------------------------------------------------------------------------------------------
-------------------------------
>PC_04GGYC
----------------------------------------------------------------------------------------------------
------------------------------------------------------------------------------------------------MLWL
YLIA------------------------------------------------------------ALTLAFLSID-------AINAVESMHSQCHRWAQG-
G-----------------K--SVPSSRPLVGKMI-P-----------A----------------EKEK----------------RLYR-----R---LT-
-----P------------------------------------------------------------------------------------TQP-------
--------------GKEVVGGKP-----SACSK--D-GYDTE-K------------NHGVCLWNGVSQLQDPTK-PGL--------------PV-DTYPG
---------------------WLSGG-------------------------NTQNCGR------------------------KV----------------
-----YINAPYR--------N-T------------------TYAPVL-D---------GCKFGD---------------------N----LAEEDGCSTI
WLTKI------------------------LFRDLGGDEDRG------SMY-INNWDFD--------------------QEKGSN----------------
----------------------------------------------------------------------------------------------------
-------------------------------
>PC_0081HY
----------------------------------------------------------------------------------------------------
-----------------------------------------------------------------------------------------------MFSTK
YLIA------------------------------------------------------------ALALAFLPID-------AIIAAESIHSQCHRWAQGG
G-----------------K--LGPSSRPVLAKMI-P-----------A----------------EKEK----------------RLYR-----R---LT-
-----P------------------------------------------------------------------------------------TQP-------
--------------GKEVAGGRP-----STCSV--N-GYDTN-K------------NRGVCLWNGVDQLQDPNK-PGL--------------PE-DTYPG
---------------------WLNGG-------------------------NKQNCGR------------------------KV----------------
-----YINAPLR--------N-T------------------TYVPVL-D---------GCMFDD---------------------K----LAEEDGCSTI
WLTKI------------------------LYRELGGDEERG------SMY-IDNWDFD--------------------KEKGSN----------------
----------------------------------------------------------------------------------------------------
-------------------------------
>PC_00I81L
----------------------------------------------------------------------------------------------------
-----------------------------------------------------------------------------------------------MFSTK
YLIA------------------------------------------------------------ALTLAFLSID-------AINAVESMHSQCHRWAQG-
G-----------------K--SVSSSRPLVAKMI-P-----------A----------------EKEK----------------RLYR-----R---LT-
-----P------------------------------------------------------------------------------------TQP-------
--------------GKEVVGGKP-----SACSK--D-GYDTE-K------------NHGVCLWNGVSQLQDPTK-PGL--------------PV-DTYPG
---------------------WLSGG-------------------------NTQNCGR------------------------KV----------------
-----YINAPYR--------N-T------------------TYAPVL-D---------GCKFGN---------------------N----LAEEDGCSTI
WLTKI------------------------LFRDLGGDEDKG------SMY-INNWDFD--------------------QENGSN----------------
----------------------------------------------------------------------------------------------------
-------------------------------
>PC_000M6E
----------------------------------------------------------------------------------------------------
-----------------------------------------------------------------------------------------------MFSAK
HVIV------------------------------------------------------------ALTLAFLAIN-------A----VECGSQCHNWLANG
G-----------------K--SS-APKQVIAKMI-P-----------A----------------HQEK----------------HLQR-----R---IT-
-----P------------------------------------------------------------------------------------TKP-------
--------------AKTIAGGDH-----STCGA----GYNPK-Y------------KPGACLWNGISQASG----VTL--------------KS-GAYPG
---------------------WLNGN-----------------------YKETKNCGR------------------------QI----------------
-----YINAPNQ--------K-T------------------YWTTVL-D---------GCKFGD---------------------Y----LPEADGCSMI
WLTEK------------------------TFRDLGGNPDDG------YMK-INNWDFD--------------------PKTGSD----------------
----------------------------------------------------------------------------------------------------
-------------------------------
>PC_00KSBT
---------------------------------------------------------------MQAASREAGAEG-------------------YAM--T
PVC------------------------------------------------YKGIWVEIE----CN-----------------------LRPPPNMFSAK
HVIV------------------------------------------------------------ALTLAFLAIN-------A----VECGSQCHNWLANG
G-----------------K--SS-APKQVIAKMI-P-----------A----------------HQEK----------------HLQR-----R---IT-
-----P------------------------------------------------------------------------------------TKP-------
--------------AKTIAGGDH-----STCGA----GYNPK-Y------------KPGACLWNGISQASG----VTL--------------KS-GVYPG
---------------------WLNGN-----------------------YKETKNCGR------------------------QI----------------
-----YINAPDQ--------K-T------------------YWTTVL-D---------GCKFGD---------------------Y----LPEADGCSMI
WLTEK------------------------TFRDLGGNPDDG------YMK-INNWDFD--------------------PKTGSD----------------
----------------------------------------------------------------------------------------------------
-------------------------------
>PC_01HZKT
----------------------------------------------------------------------------------------------------
-----------------------------------------------------------------------------------------------MFCV-
KLIVLAL-----ALVAGNVA------------------------------------------------G-----AAS-------ETQPKRSQCALWRAKY
K-----------------G-QS---TTHQSVVVK------------VMKPRMTP----------KTQKAQ-----P-----QDAGLRR-----R---NT-
------PP----------------------------------------------------------------------------------HEM-------
--------------GMDIAGGPH-----SVCDP-ER-GYDTK-K------------ITGACLWTGQRQSPEF--------------------TKDGYYPG
---------------------WVNG-------------------------DHKENCYR------------------------KL----------------
-----WLKPDQ---------GPV------------------VYAPVI-D---------GCAFAN----------------------EGQTISEDDGCATI
WVTRK------------------------LFTALGGKKDQH------SVW-IHSWDFE--------------------K-HQGP--GN------------
----------------------------------------------------------------------------------------------------
-------------------------------
>PC_06YKG3
----------------------------------------------------------------------------------------------------
-----------------------------------------------------------------------------------------------MFCV-
KLIVLAL-----ALVAGNVA------------------------------------------------G-----AAS-------ETQPKRSQCALWRAKY
K-----------------G-QS---TTHQSVVVKVV--GDIS---TVMKPRMTP----------KTQKAQ-----P-----QDAGLRR-----R---NT-
-----PLT----------------------------------------------------------------------------------RWY-------
--------------GMDIAGGPH-----SVCDP-ER-GYDTK-K------------ITGACLWTGQRQSPEF--------------------TKDGYYPG
---------------------WVNG-------------------------DHKENCYR------------------------KL----------------
-----WLKPDQ---------GPV------------------VYAPVI-D---------GCAFAN----------------------EGQTISEDDGCATI
WVTRK------------------------LFTALGGKKDQH------SVW-IHSWDFE--------------------K-HQGP--GN------------
----------------------------------------------------------------------------------------------------
-------------------------------
>PC_01P6G3
----------------------------------------------------------------------------------------------------
-------------------------------------------------------------------------------------MNLSSFNQSIMFSA-
KFITILTLA--FLAINAVAA------------------------------------------------A-----TA----------PVKRSQCSQWKLKN
K-----------------H-PMGSSDDSPMIIARV----------------MTS----------KNSKQT-----LQT---RANKTPP-----P---IT-
------PP----------------------------------------------------------------------------------GGT-------
--------------GKDFGSDSE-----SACPS--G-AYNTN-T------------QPGTCLWTGEAQSPPY--------------------TSTKFYAG
---------------------WLNGLILINASRELT----------YFKSDNQENCAK------------------------TI----------------
-----KLKQKS---------GKE------------------VDAPVI-D---------GCRFAD----------------------DGTTISEAVGCSTV
WVTDY------------------------TFKQLGGKPGTH------TVE-IANWDFA--------------------KGGN------------------
----------------------------------------------------------------------------------------------------
-------------------------------
>PC_051TIM
----------------------------------------------------------------------------------------------------
-----------------------------------------------------------------------------------------------MFSA-
KFITILTLA--FLAINAVAA------------------------------------------------A-----TA----------PVKRSQCAQWKLKN
K-----------------H-PMGSSDDSPMIIARV----------------MTS----------KNSKQT-----LQT---RANKTPP-----P---IT-
------PP----------------------------------------------------------------------------------GGT-------
--------------GKDFGSDSE-----SACPS--G-AYNTN-T------------QPGTCLWTGEAQSPPY--------------------TSTKFYAG
---------------------WLNG-------------------------DNQENCAK------------------------TI----------------
-----KLKQKS---------GKE------------------VDAPVI-D---------GCRFAD----------------------DGTTISEAVGCSTV
WVTDY------------------------TFKQLGGKPGTH------TVE-IANWDLS--------------------VLESLF--NFADVHLFSEL---
--TLVCY---------------------------------------------------------------------------------------------
-------------------------------
>PC_01MYMZ
----------------------------------------------------------------------------------------------------
-----------------------------------------------------------------------------------------------MFSA-
KFITILTLA--FLAINAVAA------------------------------------------------A-----TA----------PVKRSQCSQWKLKN
K-----------------H-PMGSSDDSPMIIARV----------------MTS----------KNSKQT-----LQT---RANKTPP-----P---IT-
------PP----------------------------------------------------------------------------------GGT-------
--------------GKDFGSDSE-----SACPS--G-AYNTN-T------------QPGTCLWTGEAQSPPY--------------------TSTKFYAG
---------------------WLNGLILINASRELT----------YFKSDNQENCAK------------------------TI----------------
-----KLKQKS---------GKE------------------VDAPVI-D---------GCRFAD----------------------DGTTISEAVGCSTV
WVTDY------------------------TFKQLGGKPGTH------TVE-IANWDFA--------------------KGGN------------------
----------------------------------------------------------------------------------------------------
-------------------------------
>PC_03XHCO
----------------------------------------------------------------------------------------------------
-----------------------------------------------------------------------------------------------MFSA-
KFITILTLA--FLAINAVAA------------------------------------------------A-----TA----------PVKRSQCSQWKLKN
K-----------------H-PMGSSDDSPMIIARV----------------MTS----------KNSKQT-----LQT---RANKTPP-----P---IT-
------PP----------------------------------------------------------------------------------GGT-------
--------------GKDFGSDSE-----SACPS--G-AYNTN-T------------QPGTCLWTGEAQSPPY--------------------TSTKFYAG
---------------------WLNG-------------------------DNQENCAK------------------------TI----------------
-----KLKQKS---------GKE------------------VDAPVI-D---------GCRFAD----------------------DGTTISEAVGCSTV
WVTDY------------------------TFKQLGGKPGTH------TVE-IANWDFA--------------------KGGN------------------
----------------------------------------------------------------------------------------------------
-------------------------------
>PC_08900D
----------------------------------------------------------------------------------------------------
-----------------------------------------------------------------------------------------------MFSA-
KFITILTLA--FLAINAVAA------------------------------------------------A-----TA----------PVKRSQCAQWKLKN
K-----------------H-PMGSSDDSPMIIARV----------------MTS----------KNSKQT-----LQT---RANKTPP-----P---IT-
------PP----------------------------------------------------------------------------------GGT-------
--------------GKDFGSDSE-----SACPS--G-AYNTN-T------------QPGTCLWTGEAQSPPY--------------------TSTKFYAG
---------------------WLNG-------------------------DNQENCAK------------------------TI----------------
-----KLKQKS---------GKE------------------VDAPVI-D---------GCRFAD----------------------DGTTISEAVGCSTV
WVTDY------------------------TFKQLGGKPGTH------TVE-IANWDFA--------------------KGGN------------------
----------------------------------------------------------------------------------------------------
-------------------------------
>PC_03L6XX
----------------------------------------------------------------------------------------------------
-----------------------------------------------------------------------------------------------MFSA-
KLFTALPLV--LLVVNAVDA------------------------------------------------I-----THG-------KMPTKRSQCSQWRARW
Q-----------------D-PS---GTSPPAVT--------A---RVMTPQMAA----------KTQKPQ-----S-----STGSLMR-----R---NT-
------PP----------------------------------------------------------------------------------RKI-------
--------------GMDIASGKH-----SICDH-NN-GYNTT-E------------VAGVCLWTGERQSPEY--------------------TNKKFYPG
---------------------WLNY-------------------------EHPENCYR------------------------KI----------------
-----WLNPAKS-------RGEA------------------KYGLVL-D---------GCAFVE----------------------EGETISEDDGCATV
WVTRL------------------------LFEQLGGKKGEH------NVT-IRSWDFE--------------------AHSAPG--N-------------
----------------------------------------------------------------------------------------------------
-------------------------------
>PC_026B78
----------------------------------------------------------------------------------------------------
-----------------------------------------------------------------------------------------------MFSA-
KLFTALPLV--LLVVNAVDA------------------------------------------------I-----THG-------KMPTKRSQCSQWRARW
Q-----------------D-PS---GTSPPAVT--------A---RVMTPQMAA----------KTQKPQ-----S-----STGSLMR-----R---NT-
------PP----------------------------------------------------------------------------------RKI-------
--------------GMDIASGKH-----SICDH-NN-GYNTT-E------------VAGVCLWTGERQSPEY--------------------TNKKFYPG
---------------------WLNY-------------------------EHPENCYR------------------------KI----------------
-----WLNPAKS-------RGEA------------------KYGLVL-D---------GCAFVE----------------------EGETISEDDGCATV
WVTRL------------------------LFEQLGGKKGEH------NVT-IRSWDFP--------------------TNLTLI--MSPNIQRGA-----
----------------------------------------------------------------------------------------------------
-------------------------------
>PC_03FBPZ
----------------------------------------------------------------------------------------------------
-----------------------------------------------------------------------------------------------MFSA-
KLFTALPLV--LLVVNAVDA------------------------------------------------I-----THG-------KMPTKHSQCSQWRARW
Q-----------------G-PS---GTSPPAVT--------A---RVMTPQMAA----------KTQKPQ-----S-----STGSLMR-----R---NT-
------PP----------------------------------------------------------------------------------RKI-------
--------------GMDIASGKH-----SICDH-NN-GYNTT-E------------VAGVCLWTGERQSPEY--------------------TNKKFYPG
---------------------WLNY-------------------------EHPENCYR------------------------KI----------------
-----WLNPAKS-------RGEA------------------KYGLVL-D---------GCAFVE----------------------EGETISEDDGCATV
WVTRL------------------------LFEQLGGKKGEH------SVT-IRSWDFE--------------------AHSAPG--N-------------
----------------------------------------------------------------------------------------------------
-------------------------------
>PC_04ACT1
----------------------------------------------------------------------------------------------------
-----------------------------------------------------------------------------------------------MFSA-
KLFTALPLV--LLVVNAVDA------------------------------------------------I-----THG-------KMPTKHSQCSQWRARW
Q-----------------G-PS---GTSPPAVT--------A---RVMTPQMAA----------KTQKPQ-----S-----STGSLMR-----R---NT-
------PP----------------------------------------------------------------------------------RKI-------
--------------GMDIASGKH-----SICDH-NN-GYNTT-E------------VAGVCLWTGERQSPEY--------------------TNKKFYPG
---------------------WLNY-------------------------EHPENCYR------------------------KI----------------
-----WLNPAKS-------RGEA------------------KYGLVL-D---------GCAFVE----------------------EGETISEDDGCATV
WVTRL------------------------LFEQLGGKKGEH------NVT-IRSWDFE--------------------AHSAPG--N-------------
----------------------------------------------------------------------------------------------------
-------------------------------
>PC_016U71
----------------------------------------------------------------------------------------------------
-----------------------------------------------------------------------------------------------MFSA-
KLFTALPLV--LLVVNAVDA------------------------------------------------I-----THG-------KMPTKHSQCSQWRARW
Q-----------------G-PS---GTSPPAVT--------A---RVMTPQMAA----------KTQKPQ-----S-----STGSLMR-----R---NT-
------PP----------------------------------------------------------------------------------RKI-------
--------------GMDIASGKH-----SICDH-NN-GYNTT-E------------VAGVCLWTGERQSPEY--------------------TNKKFYPG
---------------------WLNY-------------------------EHPENCYR------------------------KI----------------
-----WLNPAKS-------RGEA------------------KYGLVL-D---------GCAFVE----------------------EGETISEDDGCATV
WVTRL------------------------VSSCQNLRA--------------------------------------------------------------
----------------------------------------------------------------------------------------------------
-------------------------------
>PC_070A4D
----------------------------------------------------------------------------------------------------
-----------------------------------------------------------------------------------------------MFST-
KLITALTLV--LLAINVVDA------------------------------------------------K-----THG-------KKPTKRSQCSLWRAKG
D-----------------K-PS---TPKPIT-AKV----------------MSS----------ADEQLH-----T-----KSASLRR-----R---NT-
------PP----------------------------------------------------------------------------------NNK-------
--------------GMDVAGGPH-----SVCDP-VN-GYDTN-K------------QVGACLWTGQFQWPMY--------------------SNSTYYPG
---------------------WVND-------------------------RNPENCYR------------------------KL----------------
-----YLNPAK---------GDS------------------VYAPVL-D---------GCAFGT----------------------KDKRISVDEGCASI
WVTRA------------------------LFIQLGGKPGEH------NVT-INSWDFE--------------------Q-YDAP--GN------------
----------------------------------------------------------------------------------------------------
-------------------------------
>PC_04RM5Q
----------------------------------------------------------------------------------------------------
-----------------------------------------------------------------------------------------------MFSSK
QLITALTLV--VLSINAV--------------------------------------------------------------------ASMRSQCSEWAHPP
N-----------------G-GVSSSQTKKPIVAKL-----------------MS----------AENEAA-----H-----QARSIRR-----R---NT-
------PP----------------------------------------------------------------------------------NRE-------
--------------GATIGGGPT-----STCND--Q-GYDTY-A------------TDGVCLWNGDKQKDEV--------------------P-SYLYAG
---------------------WLNG-------------------------GHKENCYR------------------------QL----------------
-----WVLGKK---------LPK------------------HKAWVI-D---------GCMFKE----------------------N---LDRNTGCATI
WVTKM------------------------LFKKLGGLDGDD------TVD-IESWDFD--------------------GAWGN-----------------
----------------------------------------------------------------------------------------------------
-------------------------------
>PC_0086EP
----------------------------------------------------------------------------------------------------
-----------------------------------------------------------------------------------------------MFSSK
QLITALTLV--FLSINAV--------------------------------------------------------------------ASMRSQCSEWAHPP
T-----------------G-GLSSSQTRKPIVAKL-----------------MS----------AENEAA-----H-----QARSIRR-----R---NT-
------PP----------------------------------------------------------------------------------NRK-------
--------------GKTIGSGKP-----STCSA--D-GYDSD-N------------TDGVCLWNGDKQKDEV--------------------P-SYLYAG
---------------------WLNG-------------------------GHTENCYR------------------------EL----------------
-----WVLGKN---------MSK------------------RKAWVV-D---------GCMFKE----------------------K---LDRDTGCATI
WVTNM------------------------LFKKLGGLPGDE------TVE-IDSWDFN--------------------GAWGN-----------------
----------------------------------------------------------------------------------------------------
-------------------------------
>PC_00KCRV
----------------------------------------------------------------------------------------------------
-----------------------------------------------------------------------------------------------MFSSK
QLITALTLV--FLSINAV--------------------------------------------------------------------ASMRSQCSEWAHPP
N-----------------G-GLSSSQTKKPIVAKL-----------------MS----------AENEAA-----H-----QARSIRR-----R---NT-
------PP----------------------------------------------------------------------------------GRE-------
--------------GATIGGGPT-----STCND--Q-GYDTY-A------------TDGVCLWNGDKQKDEV--------------------P-SYLYAG
---------------------WLNG-------------------------GHKENCYR------------------------QL----------------
-----WVLGKK---------LPK------------------HKAWVI-D---------GCMFKE----------------------N---LDRNTGCATI
WVTKM------------------------LFKKLGGLDGDD------TVD-IESWDFD--------------------GAWGN-----------------
----------------------------------------------------------------------------------------------------
-------------------------------
>PC_0898DG
----------------------------------------------------------------------------------------------------
-----------------------------------------------------------------------------------------------MFSSK
QLITALTLV--FLSINAV--------------------------------------------------------------------ASMRSQCSEWAHPP
N-----------------G-GLSSSQTKKPIVAKL-----------------MS----------AENEAA-----H-----QARSIRR-----R---NT-
------PP----------------------------------------------------------------------------------GRE-------
--------------GATIGGGPT-----STCND--Q-GYDTY-A------------TDGVCLWNGDKQKDEV--------------------P-SYLYAG
---------------------WLNG-------------------------GHKENCYR------------------------QL----------------
-----WVLGKK---------LPK------------------HKAWVV-D---------GCMFKE----------------------K---LDRDTGCATI
WVTNM------------------------LFKKLGGLPGDE------TVE-IDSWDFN--------------------GAWGN-----------------
----------------------------------------------------------------------------------------------------
-------------------------------
>PC_066R2K
----------------------------------------------------------------------------------------------------
-----------------------------------------------------------------------------------------------MFSSK
QLITALTLV--VLSINAV--------------------------------------------------------------------ASMRSQCSEWAHPP
N-----------------G-GVSSSQTKKPIVAKL-----------------MS----------AENEAA-----H-----QARSIRR-----R---NT-
------PP----------------------------------------------------------------------------------NRE-------
--------------GATIGGGPT-----STCND--Q-GYDTY-A------------TDGVCLWNGDKQKDEV--------------------P-SYLYAG
---------------------WLNG---------------------------------------------------------------------------
-----WVLGKN---------MSK------------------RKAWVV-D---------GCMFKE----------------------K---LDRDTGCATI
WVTNM------------------------LFKKLGGLPGDE------TVE-IDSWDFN--------------------GAWGN-----------------
----------------------------------------------------------------------------------------------------
-------------------------------
>PC_00F7IP
----------------------------------------------------------------------------------------------------
----------------------------------------------------------------------------------------------------
----------------------------------------------------------------------------------------MRSQCSEWAHPP
N-----------------G-GLSSSQTKKPIVAKL-----------------MS----------AENEAA-----H-----QARSIRR-----R---NT-
------PP----------------------------------------------------------------------------------GRE-------
--------------GATIGGGPT-----STCND--Q-GYDTY-A------------TDGVCLWNGDKQKDEV--------------------P-SYLYAG
---------------------WLNG-------------------------GHKENCYR------------------------QL----------------
-----WVLGKK---------LPK------------------HKAWVI-D---------GCMFKE----------------------N---LDRNTGCATI
WVTKM------------------------LFKKLGGLDGDD------TVD-IESWDFD--------------------GAWGN-----------------
----------------------------------------------------------------------------------------------------
-------------------------------
>PC_03RA0C
----------------------------------------------------------------------------------------------------
-----------------------------------------------------------------------------------------------MFSA-
KLLTSLTLV--FLVINAVA--------------------------------------------------------------------GMNSQCSQWKAEQ
G-----------------N-KKGSK----VVIAKL----------------MTT----------KNKKS--------G---SKPHTKP-----L---IG-
------PP----------------------------------------------------------------------------------KGQ-------
--------------AGSISSDDE-----AVCPAFVK-GYVSE-D------------VQGLCLWTGEAQGEL---------------------KRKGVYAG
---------------------WVRG-------------------------DHTENCAK------------------------DI----------------
-----SLTKSN---------GQI------------------VHAPVI-D---------GCRFAG----------------------EGETITEDVACRMI
WVTKA------------------------TLKALGAQPGQE------SIA-IQGWDFT--------------------NGSN------------------
----------------------------------------------------------------------------------------------------
-------------------------------
>PC_045PHL
----------------------------------------------------------------------------------------------------
-----------------------------------------------------------------------------------------------MFSV-
KLLTSLTLV--FLVINAVA--------------------------------------------------------------------GLSSQCSQWEAEQ
G-----------------N-KKGSK----VVIAKL----------------MTT----------KNKKS--------G---SKPHKKP-----L---IG-
------PP----------------------------------------------------------------------------------KGQ-------
--------------AGSISSDDE-----AVCPAFAK-GYVSE-D------------VQGLCLWTGEAQGEL---------------------KRKGVYAG
---------------------WVRG-------------------------DHTENCAR------------------------DI----------------
-----SLTKSN---------GQI------------------VHAPVI-D---------GCRFAG----------------------EGETITEDVACRMI
WVTKA------------------------TLKALGARPGQE------SIA-IQGWDFT--------------------NGSN------------------
----------------------------------------------------------------------------------------------------
-------------------------------
>PC_05DUTB
----------------------------------------------------------------------------------------------------
-----------------------------------------------------------------------------------------------MFSV-
KLLTSLTLV--FLVINAVA--------------------------------------------------------------------GLSSQCSQWEAEQ
G-----------------N-KKGSK----VVIAKL----------------MTT----------KNKKS--------G---SKPHKKP-----L---IG-
------PP----------------------------------------------------------------------------------KGQ-------
--------------AGSISSDDE-----AVCPAFVK-GYVSE-D------------VQGLCLWTGEAQGEL---------------------KRKGVYAG
---------------------WVRG-------------------------DHTENCAR------------------------DI----------------
-----SLTKSN---------GQI------------------VHAPVI-D---------GCRFAG----------------------EGETITEDVACRMI
WVTKA------------------------TLKALGARPGQE------SIA-IQGWDFT--------------------NGSN------------------
----------------------------------------------------------------------------------------------------
-------------------------------
>PC_059FW1
----------------------------------------------------------------------------------------------------
-----------------------------------------------------------------------------------------------MFSA-
KLLTSLTLV--FLVINAVA--------------------------------------------------------------------GMNSQCSQWKAEQ
G-----------------N-KKGSK----VVIAKL----------------MTT----------KNKKS--------G---SKPRTKP-----L---IG-
------PP----------------------------------------------------------------------------------KGQ-------
--------------AGSISSDDE-----AVCPAFAK-GYVSE-D------------VQGLCLWTGEAQGEL---------------------KRKGVYAG
---------------------WVRG-------------------------DHTENCAR------------------------DI----------------
-----SLTKSN---------GQI------------------VHAPVI-D---------GCRFAG----------------------EGETITEDVACRMI
WVTKA------------------------TLKALGARPGQE------SIA-IQGWDFT--------------------NGSN------------------
----------------------------------------------------------------------------------------------------
-------------------------------
>PC_014EG6
----------------------------------------------------------------------------------------------------
-----------------------------------------------------------------------------------------------MFSA-
KLLTSLTLV--FLVINAVA--------------------------------------------------------------------GMNSQCSQWKAEQ
G-----------------N-KKGSK----VVIAKL----------------MTT----------KNKKS--------G---SKPHTKP-----L---IG-
------PP----------------------------------------------------------------------------------KGQ-------
--------------AGSISSDDE-----AVCPAFAK-GYVSE-D------------VQGLCLWTGEAQGEL---------------------KRKGVYAG
---------------------WVRG-------------------------DHTENCAK------------------------DI----------------
-----SLTKSN---------GQV------------------VHAPVI-D---------GCRFAG----------------------EGETITEDVACRMI
WVTKA------------------------TLKALGAQPGQE------SIA-IQGWDFT--------------------NGSN------------------
----------------------------------------------------------------------------------------------------
-------------------------------
>PC_02UNRA
----------------------------------------------------------------------------------------------------
-----------------------------------------------------------------------------------------------MFSG-
KFITALVLV--FIAINVVDA------------------------------------------------K-----HKAPTSPKTKDPKGMRSQCSQWRAKG
P-----------------P-ST---AK-PPVMAKL----------------MSA----------ATQKPD-----A-----QTGGLQR-----R---NT-
------PP----------------------------------------------------------------------------------H---------
----------------------Q-----TVCNP-NG-GYNST-T------------TLGTCLWTGERQYPAF--------------------TDTKYYMG
---------------------WVNY---------------------------------------------------------------------------
-----WLNPAK---------GDP------------------VYAPVL-D---------GCAFAE----------------------KDQTISVDDGCATV
WVTDL------------------------LFKKLGGKEGDK------TVI-ISSWDYD--------------------YNNDGP----------------
----------------------------------------------------------------------------------------------------
-------------------------------
>PC_06P5GF
----------------------------------------------------------------------------------------------------
-----------------------------------------------------------------------------------------------MFSG-
KFITALVLV--FIAINVVDA------------------------------------------------K-----HKAPTSPKTKDPKGMRSQCSQWRAKG
P-----------------P-ST---AK-PPVMAKL----------------MSA----------ATQKPD-----A-----QTGGLQR-----R---NT-
------PP----------------------------------------------------------------------------------HQT-------
--------------GIEIGGGPS-----SVCNP-NG-GYNST-T------------TLGTCLWTGERQYPAF--------------------TDTKYYMG
---------------------WVNY-------------------------DHPANCYR------------------------KL----------------
-----WLNPAK---------GDP------------------VYAPVL-D---------GCAFAE----------------------KDQTISVDDGCATV
WVTDL------------------------LFKKLGGKEGDK------TVI-ISSWDYD--------------------YNNDGP--GN------------
----------------------------------------------------------------------------------------------------
-------------------------------
>PC_03QZLM
----------------------------------------------------------------------------------------------------
-----------------------------------------------------------------------------------------------MFST-
KLITALTLV--LLAINAAEA------------------------------------------------I-----THG-------KWPSKRSQCSVWRAKG
N-----------------K-PS---TPKPIT-AKL----------------MSA----------AKEKLH-----Q-----QAASLRR-----R---NT-
------PP----------------------------------------------------------------------------------K---------
----------------------K-----LVCDH-KH-GYDSE-K------------RLGVCLWTGEHQWPKY--------------------SNNTFYPG
---------------------WLNY---------------------------------------------------------------------------
-----WLIPGK---------GDP------------------VYAPVI-D---------GCAFGT----------------------KDKPISVDDGCATV
WVTEL------------------------LFKKLGGKKDDD------TVT-INSWDFE--------------------A-YDAP--GN------------
----------------------------------------------------------------------------------------------------
-------------------------------
>PC_04B13J
----------------------------------------------------------------------------------------------------
-----------------------------------------------------------------------------------------------MFST-
KLITALTLV--LLAINAAEA------------------------------------------------I-----THG-------KWPSKRSQCSVWRAKG
N-----------------K-PS---TPKPIT-AKL----------------MSA----------AKEKLH-----Q-----QAASLRR-----R---NT-
------PP----------------------------------------------------------------------------------KKL-------
--------------GSIVSSDTT-----SVCDH-KH-GYDSE-K------------RLGVCLWTGEHQWPKY--------------------SNNTFYPG
---------------------WLNY-------------------------KHPENCDR------------------------KL----------------
-----WLIPGK---------GDP------------------VYAPVI-D---------GCAFGT----------------------KDKPISVDDGCATV
WVTEL------------------------LFKKLGGKKDDD------TVT-INSWDFE--------------------A-YDAP--GN------------
----------------------------------------------------------------------------------------------------
-------------------------------
>PC_0897R3
----------------------------------------------------------------------------------------------------
-----------------------------------------------------------------------------------------------MFST-
KLITALTLV--LLAINVVDA------------------------------------------------K-----THG-------KGPTKRSQCSLWRAKG
D-----------------K-PS---TPKPIT-AKV----------------MSS----------ADEQLH-----T-----KSASLRR-----R---NT-
------PP----------------------------------------------------------------------------------NNK-------
--------------GMDVAGGPH-----SVCDP-VN-GYDTN-K------------QVGACLWTGQFQWPMY--------------------SNSTYYPG
---------------------WVND-------------------------RNPENCYR------------------------KL----------------
-----YLNPAK---------GDS------------------VYAPVL-D---------GCAFGT----------------------KDKRISVDEGCASI
WVTRA------------------------LFIQLGGKPGEH------NVT-INSWDFE--------------------A-YDAP--GN------------
----------------------------------------------------------------------------------------------------
-------------------------------
>PC_0896KR
----------------------------------------------------------------------------------------------------
-----------------------------------------------------------------------------------------------MFST-
KLITALTLV--LLAINAAEA------------------------------------------------I-----THG-------KWPSKRSQCSVWRAKG
N-----------------K-PS---TPKPIT-AKL----------------MSA----------AKEKLH-----Q-----QAASLRR-----R---NT-
------LP----------------------------------------------------------------------------------KNL-------
--------------YG---IRLS-----ITWF-----DCLER-Y------------NLSVCLWTGEHQWPKY--------------------SNNTFYPG
---------------------WLNY-------------------------KHPENCDR------------------------KL----------------
-----WLIPGK---------GDP------------------VYAPVI-D---------GCAFGT----------------------KDKPISVDDGCATV
WVTEL------------------------LFKKLGGKKDDD------TVT-INSWDFE--------------------A-YDAP--GN------------
----------------------------------------------------------------------------------------------------
-------------------------------
>PC_03T589
----------------------------------------------------------------------------------------------------
-----------------------------------------------------------------------------------------------MFSAK
LLLAVL---------------------------------------------------------------ATVAL-------TVKVDGSTGSQCAAWRNSF
----------------------GRSPRPVIAKVM-P-----------A----------------AEEQ----------------RLQR-----R---IT-
-----P------------------------------------------------------------------------------------DLP-------
--------------VKTVAGGPT-----SACYG--K-GYSTS-F------------NDGVCLWNGASQTGAP--------------------PA-GHFPG
---------------------WLNGN-----------------------YNGLENCGK------------------------RV----------------
-----YLDAPGK--------P-R------------------AQLKVI-D---------GCTFGQ---------------------N----LTEEEGCSTI
WLTQK------------------------SFNSLGGTGS--------TLK-LNGWDL-------------------------------------------
----------------------------------------------------------------------------------------------------
-------------------------------
>PC_034TWQ
----------------------------------------------------------------------------------------------------
-----------------------------------------------------------------------------------------------MFSQT
SAKLLL-------------------------------------------------------------IVGVAL-CLYTA------EISAESVCHKWWKTL
P-----------------N-G----KGKMEIRLA-K--------------------------RASDPAVGR----IKS---GDLKVT-------------
----------------------------------------------------------------------------------------------------
---------------TTTIAGGT-----GACGT----TYGPK--------------NMGGCLWGGANYLGDA--------------------PDKSLTLG
---------------------WVNGSA-------------------------KGNCGK------------------------KF----------------
-----FANRG-D--------K-R------------------VEGTVY-D---------TCSFDE---------------------G-GRKLTIEQGCSTM
YVTAA------------------------LYNALGGTGGRIII---------DDWDFK--------------------ADTPPV----------------
----------------------------------------------------------------------------------------------------
-------------------------------
>PC_01UF99
----------------------------------------------------------------------------------------------------
-----------------------------------------------------------------------------------------------MFSQT
SAKLLL-------------------------------------------------------------IVGVAL-CLYTA------EISAESVCHKWWKTL
P-----------------N-G----KGKMEIRLA-K--------------------------RASDPAVGR----IKS---GDLKVT-------------
----------------------------------------------------------------------------------------------------
---------------TTTIAGGT-----GACGT----TYGPK--------------NMGGCLWGGANYLGDA--------------------PDKSLTLG
---------------------WVNGSA-------------------------KGNCGK------------------------KF----------------
-----FANRG-D--------K-R------------------AEGTVY-D---------TCSFDE---------------------G-GRKLTIEQGCSTM
YVTAA------------------------LYNALGGTGGRIII---------DDWDFK--------------------ADTPPV----------------
----------------------------------------------------------------------------------------------------
-------------------------------
>PC_05RHY1
----------------------------------------------------------------------------------------------------
-----------------------------------------------------------------------------------------------MFFQT
PSRLLL-------------------------------------------------------------VVGIAL-CLYTA------ESSAESVCYRWWKTL
P-----------------S-G----SRTMTVKLM-K--------------------------RTDNHLIKS----QEL---KAPKAK-------------
----------------------------------------------------------------------------------------------------
---------------LLGSGANG-----GACGK----PYGIK--------------DKGICLWAGTNSKSPI--------------------PK-GVDSG
---------------------WVTGGS-------------------------KQNCGK------------------------TV----------------
-----SITSAKG--------R-T------------------SQGTVL-D---------VCTFDE---------------------A-SRKLSVEVGCSMM
YVSLA------------------------TFLELGGVQG----VDNDQIQ-IKEWSFL--------------------DQPY------------------
----------------------------------------------------------------------------------------------------
-------------------------------
>PC_040CRH
----------------------------------------------------------------------------------------------------
-----------------------------------------------------------------------------------------------MFFQT
PSRLLL-------------------------------------------------------------VVGIAL-CLYTA------ESSAESVCYRWWKTL
P-----------------S-G----SRTMTVKLM-K--------------------------RTDNHLIKS----QEL---KAPKAK-------------
----------------------------------------------------------------------------------------------------
---------------LLGSGANG-----GACGK----PYGIK--------------DKGICLWAGTNSKSPI--------------------PK-GVDSG
---------------------WVTGGS-------------------------KQNCGK------------------------TV----------------
-----SITSAKG--------R-T------------------SQGTVL-D---------VCTFDE---------------------A-SRKLSVEVGCSMM
YVSLA------------------------VSIAFNFDILPFIFVHNKDAH-LPPLTYI--------------------DFPRAW--RGPGR---------
----------------------------------------------------------------------------------------------------
-------------------------------
>PC_020UHA
----------------------------------------------------------------------------------------------------
-----------------------------------------------------------------------------------------------MFFQT
PSRLLL-------------------------------------------------------------VVGIAL-CLYTA------ESSAESVCHAWWKTL
P-----------------P-G----SRTMTVKLM-K--------------------------RTNDRVIKS----LDL---KAPKAK-------------
----------------------------------------------------------------------------------------------------
---------------LLGSGANG-----GACGK----PYGIK--------------DKGICLWAGTNSKSEI--------------------PK-GLDSG
---------------------WVTGGS-------------------------KQNCGK------------------------KV----------------
-----SATSVKG--------R-T------------------SEGTVL-D---------VCTFDE---------------------A-GRKLSVEVGCSMM
YVSLA------------------------TFLELGGVQG----VDNDQIQ-IKEWSFV--------------------DQPY------------------
----------------------------------------------------------------------------------------------------
-------------------------------
>PC_03GVU0
----------------------------------------------------------------------------------------------------
-----------------------------------------------------------------------------------------------MFFQA
FSRLLL-------------------------------------------------------------AVGIAL-CVSSAAVADTSIPPATTVCGAWWRKL
K-----------------P-D----DRKMTVKIY-D--------------------------NKAQPVGKI----PGS------SHY-------------
----------------------------------------------------------------------------------------------------
---------------VRNLPQGT-----GACGI----TYGGK-G------------SFGACLWDGGNINTTT--------------------SS-NLSPG
---------------------WLNGAH-------------------------TANCGK------------------------KF----------------
-----YANKK-N--------V-H------------------MEGTVV-D---------ACSFND---------------------D-APKIGIAEGCSTM
YVTQD------------------------LYDKLTNTKHGD--VSKIKLV-LDNWDFV--------------------NAPSA-----------------
----------------------------------------------------------------------------------------------------
-------------------------------
>PC_063A6M
----------------------------------------------------------------------------------------------------
-------------------------------------------------------------------------------------------------MTL
QLKALL-------------------------------------------------------------VLATAL-AILVN------FSSSTTLCGDWYHKL
G-----------------K-Q----GHTLEVKVL-K-----------P-------------HS----WGGI----NSK----GSGRP-------------
----------------------------------------------------------------------------------------------------
---------------TRELSADV-----GVCE-----TYTNT--------------TRGACLWIGDNARTAT--------------------PH-GLTPG
---------------------WLTDN-------------------------DKSNCGK------------------------HF----------------
-----IVKRG-Q--------K-H------------------CGGRIV-D---------ACSFVG---------------------D-GAPLTTTQGCSAI
YVTKA------------------------LYTELGGNVDDP--NDVGSVQ-IDSWDLC--------------------VYPSKC--SFFSLPLFETNVLL
FKIHTQYQPSGLSKGNQTFSLPLETFVF------------------------------------------------------------------------
-------------------------------
>PC_06OFG7
----------------------------------------------------------------------------------------------------
-------------------------------------------------------------------------------------------------MTL
QLKALL-------------------------------------------------------------VLATAL-TVFVN------FSFSTTLCGDWYNKL
G-----------------K-K----GQTLEVKLL------------------------------KSPSWRI----KEK----GSGRP-------------
----------------------------------------------------------------------------------------------------
---------------TRELTADV-----GICE-----TYTNI--------------TRGGCLWIGDNPRTAT--------------------PK-GLTPG
---------------------WLTDK-------------------------DKSNCGK------------------------QF----------------
-----IIKQG-H--------K-H------------------VRGKVV-D---------GCGFGD---------------------D-GPKVTTGQGCSAI
YVTKV------------------------LYAELGGNIDDP--KDSGTVH-IDAWDFA--------------------AKNPPV----------------
----------------------------------------------------------------------------------------------------
-------------------------------
>PC_0436GV
----------------------------------------------------------------------------------------------------
-------------------------------------------------------------------------------------------------MTL
QLKALL-------------------------------------------------------------VLATAL-AILVN------FSSSTTLCGDWYHKL
G-----------------K-Q----GHTLEVKVL-K-----------P-------------HS----WGGI----NSK----GSGRP-------------
----------------------------------------------------------------------------------------------------
---------------TRELSADV-----GVCE-----TYTNT--------------TRGACLWIGDNARTAT--------------------PH-GLTPG
---------------------WLTDN-------------------------DKSNCGK------------------------HF----------------
-----IVKRG-Q--------K-H------------------CGGRIV-D---------ACSFVG---------------------D-GAPLTTTQGCSAI
YVTKA------------------------LYTELGGNVDDP--NDVGSVQ-IDSWDFT--------------------SPPV------------------
----------------------------------------------------------------------------------------------------
-------------------------------
>PC_04KW19
----------------------------------------------------------------------------------------------------
-------------------------------------------------------------------------------------------------MTL
QLKALL-------------------------------------------------------------VLATAL-AILVN------FSSSTTLCGDWYHKL
G-----------------K-Q----GHTLEVKVL-K-----------P-------------HS----WGGI----NSK----GSGRP-------------
----------------------------------------------------------------------------------------------------
---------------TRELSADV-----GVCE-----TYTNT--------------TRGACLWIGDNARTAT--------------------PH-GLTPG
---------------------WLTDN-------------------------DKSNCGK------------------------HF----------------
-----IVKRG-Q--------K-H------------------CGGRIV-D---------ACSFVG---------------------D-GAPLTTTQGCSAI
YVTKA------------------------LYTELGGNVDDP--NDVGSVQ-IDSWDFP--------------------PV--------------------
----------------------------------------------------------------------------------------------------
-------------------------------
>PC_08B7D0
----------------------------------------------------------------------------------------------------
-----------------------------------------------------------------------------------------------MFLLT
LALGSIT-------------------------------------------------------------GKST--NYTKNNNPTS--TKNHTLCYKKWQDL
H-----------------S-TKS-SNHHKRNSVR------------------------------------I----AES---EKEVKL-------------
---------KYFQD----------------------------------------------------------------------------KIG-------
--------------SQVVSGDVQ-----AVCGK----SYKD--D------------SISACLWTGEITTGKN--------------------KLETGKPG
---------------------WLQG-S------------------------NTENCKR------------------------KL----------------
-----FVKKLHNTNANAKVKTEY------------------IVVTLA-D---------GCSMFV---------------------K---NGQEDIGCNNI
WLTKG------------------------AWEMVGASAKER---DSGKIQ--LEWTL-------------------------------------------
----------------------------------------------------------------------------------------------------
-------------------------------
>PC_08BC4L
----------------------------------------------------------------------------------------------------
-----------------------------------------------------------------------------------------------MLLNL
SLFWLIA-------------------------------------------------------------SASL--VVPVTVPPERSHHHSHTQCWPYWKNL
Q-----------------R-VHPHTRVGWQAKPK------------------------------------L----LKG---HHHNNSQ-----I------
-----P----LFRT----------------------------------------------------------------------------RKG-------
--------------SETVSGDTV-----AVCGA----AYKD--E------------SVSACLWDGGVHGDL-----------------------KSQKPG
---------------------WLSDPH------------------------NEKNCNK------------------------TL----------------
-----LVQAVHS-KN----PDDL------------------VPVKVV-D---------GCSMFI---------------------P---PSDPIDGCKEL
WLTQG------------------------AFDAIGATPRDT---ANNDLT--LFWTFK--------------------HEPN------------------
----------------------------------------------------------------------------------------------------
-------------------------------
>PC_019L0G
----------------------------------------------------------------------------------------------------
-----------------------------------------------------------------------------------------------MLTNF
VALLLLS-------------------------------------------------------------SARF--VISQER------ALPRTVCYSFWEEL
Q-----------------R-RPTNTPFMAQGQVR------------------------------------M----IPG---ENPNLAT-----S------
-----PSTPNPFKN----------------------------------------------------------------------------LIG-------
--------------SVEVSGDEE-----TVRHA----PISRGKP------------SVDVFIVASRYVANPTPQTPYLPVFGTGLSMRTRRLHTQAGSSR
---------------------YIRL--------------------------NVSRTMR------------------------AS----------------
-----LVGKVRQTAA----PGSL------------------TVVPVV-D---------GCTMHI---------------------P---SSRPDVGCKEL
WLTRG------------------------AFEAIGATKEEM---DSKQML--LEWTLQ--------------------VSSIV----------------L
LSACISY---------------------------------------------------------------------------------------------
-------------------------------
>PC_08B8EV
----------------------------------------------------------------------------------------------------
-----------------------------------------------------------------------------------------------MELKV
AIKIVMILSSA------------------------------------------------------------C--S------VITQQSPIHSLCYKRSFDG
Y-----------------DPNSGYSATGVQ----I---------------------------------------------------KE------------
--------------------------------------------------------K-PISCGVFTEKDRRG-YGADDLFIPEEAD-GYETED-------
--------------PAYFLDSGH-----GICGQYKS------NS------------TRGVCLWTGTDPSG-----------------------SDPKQAG
---------------------WLNGAL-----------------------DV--NCKK------------------------NI----------------
-----WIMRENQ-A------HTR------------------QIARVI-D---------GCAMNTYN-I----------------------SDANSACQQV
YLSEK------------------------LYYDFDPTDEEL---QSGSISD-LVWNFA--------------------DGTENR--PV------------
----------------------------------------------------------------------------------------------------
-------------------------------
>PC_08BB20
----------------------------------------------------------------------------------------------------
-----------------------------------------------------------------------------------------------MSFKL
SLFIIVTLF-TASCVWGTAG------------------------------------------------------FSQLT--KRDGVNVVASQCYNWRKSW
K-----------------P-PP----SQPVIARA-F-----------TREQSEA----------VAAT-LA----KRS---KLE---R-----R---IK-
-----EPF----------------------------------------------------------------------------------DSS-------
--------------VLGGSQGHV-----GACGW----AYTAD--------------QPFVCLWNGLGFNEKL--------------------PS-NLAPG
---------------------WVSGA-----------------------F--TTNCGK------------------------QV----------------
-----YVNAN-G--------K-T------------------TYPYLV-E---------SCPFGG-------------------------SMDVVKGCSGI
FVSYG------------------------VSCVLADAIHHS------GHL--------------------------------------------------
----------------------------------------------------------------------------------------------------
-------------------------------
>PC_04VH86
----------------------------------------------------------------------------------------------------
-----------------------------------------------------------------------------------------------MSFKL
TILSVLVVL-STTWV--------------------------------------------------SNAK-----TPFPA--PAP-PSGPHSQCGIWRSTF
A-----------------P-DQ----GIQSSSANLL-----------TSKQTQA----------LKSL-T-----KRS---SLR---R-----R---ID-
-----PSE----------------------------------------------------------------------------------PTQ-------
--------------MIADATGAP-----GACGS----PYASD--------------DNVVCLWNGAGFAQPA--------------------SG-NPTPG
---------------------WVTGS-----------------------S--PNNCYR------------------------SI----------------
-----WVQAN-G--------K-M------------------SRGVLA-E---------SCAIFG---------------------S-DETVDLPTGCSAI
FISGN------------------------MFAELGYTSDVG------SIT-IDSWDFD--------------------SPHQ----NAW-----------
----------------------------------------------------------------------------------------------------
-------------------------------
>PC_06V120
---------------------MDKHGVSWLAALFSEGLYALVGVLDLLIDVHLKLIAPPTSLKL----RRQHVTSCGAQVVVGAVLST-------GL---
--DLFLLTISPP-TRHLAQASELGVEIGQV-HQRRRSKE----ALARKL--EAVGPVP---------QS---------------RSAVGTGTSAMMKFVA
IT-IVLAIAL----------------------------------------------------------------------PAI--MATTHTVCYDYFLKK
D-----------------GCVHSAAAANQRCPASPKHH-TG-----PMKTFDLK-------SHIQPPKV-------------------------------
----------------------------------------------------------------------------KRAEKSSLVR-RYDTTK-------
--------------PSFAVAGGD-----GICGNYDT------KT------------QLGVCLWSGAEQKNP-----------------------TVETAG
---------------------WLNGP-------------------------QTSNCGK------------------------RI----------------
-----YIQRKGD-P------SSI------------------QYASVL-D---------GCSFNE--------------------------MLPANGCFDI
AVTT------------------------QLFNKFKPTQQEQ---KDGVLYGGLTWDFD--------------------DLNGKD--PAQGPN--------
----------------------------------------------------------------------------------------------------
-------------------------------
