# Supplementary material for: Remote homology clustering identifies lowly conserved families of effector proteins in plant-pathogenic fungi
Source: Microb Genom. 2021 Sep 1;7(9):000637. doi: 10.1099/mgen.0.000637 (PMC8715435; doi:10.1099/mgen.0.000637)
Supplement: Supplementary material 15 [file mgen-7-0637-s0015.zip › fastas/markov-PC_02EHK0.fasta]

>PC_00RRIK
----------------------------------------MVALAPFSSFSTVMSTMRG----FFVLLFLFASIFHVVLAARG------------N----
PST---AEEEHRFEIERYPSYERQDYVRRFREHVHN------DLGLTQVRLGSVR--DA-PVTSDQLASHLILDKHQRRLIYLGHTEPQ---LSDMVIAS
PLSGG-TS-DGSKLFSIFSAHKNPQ-----RA-GHAKLKAYGFVKVEN--PGPLMQHMDNARGTQ---GLALEKGNVLKLGEMLDE-LPMLFPPGWNGRP
PRR-
>PC_06VM6O
-----------------------------------------------------MSTMRG----FFVLLFLFASIFHVVLAARG------------N----
PST---AEEEHRFEIERYPSYERQDYVRRFREHVHN------DLGLTQVRLGSVR--DA-PVTSDQLASHLILDKHQRRLIYLGHTEPQ---LSDMVIAS
PLSGG-TS-DGSKLFSIFSAHKNPQ-----RA-GHAKLKAYGFVKVEN--PGPLMQHMDNARGTQ---GLALEKGNVLKLGEMLDE-LPMLFPPGWNGRP
PRR-
>PC_00FNGD
--------------------------------------------------------MRG----LFVLLFLFASIFHGALAARG------------N----
PST---AEEEHRFEIERYPPYERQDYVRRFREHVHN------DLGLTQVRLGNVR--DA-PVTSDQLASHLILDKHQRRLIYLGHTEPQ---LSDMVIAS
PLSGG-TS-DDSKLFSIFSAHKNPQ-----RA-GHAKLKAYGFIKVEN--PGPLLQHMDNARGTQ---GLALEKGHVLKLGEMLDE-LPMLFPPGWNGRP
PLR-
>PC_02E3AL
--------------------------------------------------------MRG----FFVLLFLFASIFHGVLAVRG------------Y----
TST---AEEEHRFEIERYPPYERQDYVRRFREHVHN------DLGLTQVRLGNVR--DA-PVTPEQLASNLIVDKHQRRLIYLGHTDRH---LPDMVIAT
PLSGG-TS-DGSKVFSLFSAHKNSH-----RA-GHAKLKAYGFVKVEN--PGPLMQHMDNARGTE---GLALEKGHVLKLGEMLDE-LPMLFPPGWNGRP
PLR-
>PC_011ALA
--------------------------------------------------------MRS--FSLFLVLCIWVIGVIAADNGAS------------SSAAP
AGWN--PD--GFTFEV-TKSPTISLFLEKINELPDM------NRL--FPNIEEVD--MP-RLALDKMPKALKANPYNKRFLFLGKK-PG---VPEMYLAV
PVIINPDG-KKKVLWSLIYAHSDQP-----KT-----LVHHGYIVTTG--GDQITSKLNGAKIPD---GRALETGNTLTIKELLEEELPRLRGVR-----
----
>PC_04LPCZ
--------------------------------------------------------MRS--FSLFLVLCIWVIGVIAPGDKAS------------SSAAP
AQQH--QP--SFKLEI-AENPNVDPFLEKISKLGNS------HDL--YPHVALMR--TT-LYGKDKLTTNLGAYPDFRRFIYLGNS-PG---VPEMYFAV
PLHLNPHGVDRNLAWSLIYAHSDQP-----KT-----LVHHGFVSASG--GHLVLDKVKKTNYPS---SRSFEIGDVLTLREILDIELPALRFAG-----
----
>PC_0145MN
-----------------------------------------------------MLTQPANVILFMVA---FLF--STTA---------------LPGRSY
KPSRFRPYNEPFVVHS--VSKFQDEYADRLILVLQA------YFHQQYAKIKLLD--RD-PISLQDLKQDLRGDRNPKRFIHLGQVVPH---RANMVVAT
YLNRPPNS-DGSRKFVLLSILRP-------QSSDAPHVFIHGYADVAG--LEDIEDQLRNTVNS---ASDDPQFGHVLSIEGVFET-LSRM---------
----
>PC_01NFNR
-----------------------------------------------------MLTQPANVILFMVA---FLF--STTA---------------LPGRSY
KPSRFRPYNEPFVVHS--VSKFQDEYADRLVLVLQA------YFHQQYAKIKLLD--RD-PISLQDLKQDLRGDRNPKRFIHLGQVVPH---RANMVVAT
YLNRPPNS-DGSRKFVLLSILRP-------QSSDAPHVFIHGYADVAG--LEDIEDQLRNTVNS---ASDDPQFGHVLSIEGVFET-LSRM---------
----
>PC_02EHK0
--------------------------------------------------------MKL--FIFIAMA------CLFVNAAFA--MPP-----RRTTAFP
SLVQ--PYQGAYHLQLLPDAALNQQHANYLYSHIYY------GYGLPNSGVTPSTG-AP-TVTAEHMQEGFNTNRDAPRFVYLGTNIE-----GDMMLAA
RMSPRPHA-DGSYIFALLTARHRNV--------GAPQMVVHGFAKVGQ--GTSVLQAMDENKFVPRSAYDVPTIGDSMSIQKIFDR-LTLVRNARPGGI-
----
>PC_05FPLC
--------------------------------------------------------MKL--FALITIASVAITTVFAAGFGMG--FPQ-----HGAPGHE
SPVL--LYDGTYMLRISPDAVTSRIYGDRLQELLRD------AYRLQNHRVNPVGG-S--ALTAPQIQGVFNSNRAMHRFIYLGLGTPG----RGLVLAA
RLSHDTPP-DRGYVFGLLTVRDMGS--------QAPHMVLHGYAEVSK--GEEVLHAMQHARYNPA--AHLLTPGHSLNIDQVFAE-LEVLPHGRRR---
----
>PC_0451C0
--------------------------------------------------------MKV--FALFTLVSTAMALVSATHSSKR--SSQ-----PQPFRVP
ATVS--PFTGKYWFQLRLIPSQRQEYAARLRDHIAN------VFRVPNVDVSEVH---S-AISEPALKGNLNYDRNFRRFLYLGHTYRG---YPDMVLAT
PLDAMPRA-DGSHVWALLIARKPVH-----RL-IGPRISACGFVTVSE--GRAVLGSLAQQRSPD---GGTLEPGHLLNIDEVFEE-LSMLRLPSWEP--
----
>PC_03Z3Q7
--------------------------------------------------------MKV--FALFTLASTAMALVSATHSSKR--PSQ-----PQPFRVP
ATVS--PFTGKYWFQLRLIPSQRQEYAARLRDHIAN------VFRVPNVDVYEVH---S-AISEPALKGNLNYDRNFRRFLYLGHTYRG---YPDMVLAT
PLDAMPRA-DGSHVWALLIARKPVH-----RL-IGPRISACGFVTVSE--GRAVLGSLAQQRSPD---GGTLEPGHLLNIDEVFEE-LSMLRLPSWEP--
----
>PC_04AG4P
--------------------------------------------------------MRT--FMHFTISATWMLVLSAT-GVWQ--LPH-----SQRSSTP
ATVV--PFTGRYSFQLRTIPAQRDEYAERLRSHIAN------VFRIPQVSVSNSH---T-PINEANLQENLNYDRNLRRFLYLGHTYRV---YPDMVLAT
PLHVQPRA-DGSHVWALLTVRQPAY-----RG-AEPRMAANGFVTVSE--GQAVLGRLGRQRSPN---GETLETGDVLNMDEVFEE-LMMLRWSSCEP--
----
>PC_05B071
--------------------------------------------------------MKV--LLNLVALSTAIAGVFALGGISG--SDV-----AGPSEPA
PAAE--PFQDHYF-IETYAPVQHHQFAGSLSHHLKK------EWEINDLQIRTNA--QS-SLSENNLQKILNYDRRARRFLYLGSSYRN---IPDLVLAT
PVDVKG----RSHLWALLQAQQPYI-----ATDGRGHVISHGFVTVSP--GEPALVKLAKYGKPH---NGELKSGHVLSIEEVFGH-LAALKPPV-----
----
>PC_03ZE9T
--------------------------------------------------------MRS--PALLLLL-LFAIEVIATGGSGEPSGAQ-----GPVSSAP
VNGD--PYDGEYAIDM-RPSSLRAPFSARLENHIGD------VWQVPNVHVEPVE--LQ-SFSPTDLRANFNYDRNLRRHLYLYNTYSN---FPDMVFAT
PMHREPRP-QGNHLWALFSAHQPPF-----QG-DHPLIRVHGFVTVSN--GGAVVQRLSELPGPQN--RAAVEKGHVLNIQELFQQ-LGRLRWPHWDRNW
----
>PC_01E4BM
--------------------------------------------------------MKL-----FTFFTAACVAVTAVFAIEE-----------------
SSTS--PDSSPFTVQLQHSPEISRDYVHRLQLIR-Q------DYKLPSFDANRLG-WPR-QIDSQTMQHNLISSRDHPRFVYLGQPEWN---KPEMALAT
PVTLQAKP-DGSHYWALMTVKPPPQ-----G--GVPDLAVHGFVKVPD--GAGMFNEMNSHVLSR---EAVLDKGHTLTIDQVLSE-LSLLKGPTFGV--
----
>PC_03ZROT
----------------------------------------------------------------MKILSLLLFALSAT----------------------
LSVI--ATRYTNVFNLYNSETPHESPAARLPDHLNN------EWWLH-VQSQSYP--PN-AMDHDTLRRDLSSDINHRRFLYLGHTAWG---RPDMVLAV
PLQNGANA-DRTHTWAILSVHKSEN-----PK-RPPYFFVHNYVKVSD--GRATLARLAQAYGPQ---NGVLEHGQALTLEEVFDE-LKMLQPADWPH--
----
>PC_02OSLW
MGKATEMQSLSTNEGRTSGDQVTSGLKKVGVKDSETEENGYKVSSWYVSRTSHHLESRISRKPAMKILSLLLFALSAT----------------------
LSVI--ATRYTNVFNLYNSETPHESPAARLPDHLNN------EWWLH-VQSQSYP--PN-AMDHDTLRRDLSSDINHRRFLYLGHTAWG---RPDMVLAV
PLQNGANA-DRTHTWAILSVHKSEN-----PK-RPPYFFVHNYVKVSD--GRATLARLAQAYGPQ---NGVLEHGQALTLEEVFDE-LKMLQPADWPH--
----
>PC_03S0RC
--------------------------------------------------------MKL--LFFLVCLSAATSSVIAPGG------AS-----TSETDAV
SESR--RFTGPYVLIILRPTATYRGYSKQLQKYARA------YLGLPDLTVTSAAGHSF-RIKPDTLRKDMNHEKDLRRFLYLGPTRHR---RKDMLLAF
PLRLRAPR-SKERIFAIVAAKPPNE------------VVSHGFFKASQ--PTELAESIYKGGYS----PDYLEPGHVLTIQEVFSE-LRTIDYRRIRPI-
----
>PC_0498M1
--------------------------------------------------------MRWAILFYLL------LTLVAYGS--------------PQRFTR
KSQKRNTFNEPFSMYV--ASGSGETLNDRLRQRLHV------GMKVP-VEVERLK--ER-PMTSTELIDEIRKDRNARRFLHLGPSRPG---SRDIVVAA
LLES-PSG-KHERLFAIMSVRGGAEG--MLPPLDRPQIYLHGYARAFK--AGSLPTEHYAYEWD---EIAMGGDPEMLSIQKIFRY-VAHL---------
----
>PC_009TVB
-----------------------------------------------------MSRMRWASLCIVAVLLSMLLSAVNAG---------------PPWQDP
RYTRFRPFDEGFATST--IDSFGNDYADRLRRVLHG------HFGLHDSTVTMLE--SR-PLSPNQLVQDIRRDRNPRRFLYLGPVIPNAPQYPTMVVAT
PIAASDSE-RGARTFALLSVQRHSR---TPPPTDRPHLFIHGYAEVKH--ANDIEERFRRTAPS---GLASPEVGQVFSVEEMFWK-LSHAYQEVLAGLK
KP--
>PC_059RJM
--------------------------------------------------------MRV--SAFASFLLLLVSTVFAAGDASS---SQ-------ASLAG
SSSRRPRPIYESQTQVVAEREWHATYAQRLRHLLKD------KLQLGDITVGSLT--HA-PVSETELLADIYHDPDTARFYYMGHSSFG---QPDMVFFT
PITGHTRT-DGSQVFALLSKRKKGP------------MHLHGYVAVSR--PEKIKRAMRTWIPDL---YLVLEARAPYRLEYACAI-A------------
----
>PC_070ZP9
--------------------------------------------------------MTV--SAFAISLLLLVSTVFATKDASS---AD-------DFGVQ
RSLRRPRPFYARLSHMVAETDRHDTYAQRLRELLND------RLQLPHITVRSLT--TP-PISVTDLVHDIYHDRNAARFYFMGHSRFG---QLDMVFTT
PVTGQIRT-DGSQVFALLSKHQKGP------------MHLHGYVEISS--PENIKPAMSTWKPDL---YLQ--PGVALKMDELLRE-LSLLRPPSWRGGS
VSPR
>PC_05EAJ6
-----------------------------------------------------MSFLSKILWITVLVMAAVLPTTLA--ARSARVLPIDPEP--QSPPPE
SRVNMPVLVTRWDGLT------DDPMQLYLRYHLRH------TYGMDAAHLEPAH--YD-PVTLEELEQQIRESGNQKRFIQLGQTAPG---RSAMRVAF
ALQNTYQG-HGQKYFALLHVGMERR-------AISPYIFSLGFVKASG--VYGFEDAIPVPADLR-NARVVTLHGAPLTANEMLRA-ALFL---------
----
>PC_02F076
-----------------------------------------------------MRVNQLSPFVMTLLAISSLPSILAIFTRKTKVVPEPLPAPMML----
PPPHISYSDQPFDVRF----EPRSTIPPQLESLLRS------RYPHNGAHVRRPA--EI-DMATQELEELIRQDGNSKRFIQLGTHGMG---RHGMDLAM
VLPPV-PG-STERKFALISLRHNGN-------WRNPWVELHGFAEASN--VPFLEYVLHRP---Q-PGILDRITGKVFSAREAFDA-IRFM---------
----
>PC_05DMBO
-----------------------------------------------------MRVKQLSPFTTTLLVVSVLPSALAVFTRKTKVVPQPLPAPTIL----
KPTQISPGEQPFDVRP----GWKTTLPPQLESVLRSLYTHESSYPQDPVHVLGLA--NA-DTTAQELEGLIRQDGNSKRFIQLGTHVVG---SHGMDLAM
ALPPV-PE-STERKFALISLKHNGD-------WRSPWVELHGFVEASN--IPFLDHVLHQT---Q-PGMLDRTVGKSLSAWEAFDA-LKLM---------
----
>PC_058XNY
--------------------------------------------------------------MA---TLVVLPFVSA--FGDAQIHPIDTDP--RPLPPP
TFINRELFVTPWP-VP------DHDFQPLLHHHLVY------SFELPYAHIIPVH--RY-PITIEQLEYQIRHSANKLRFIQLGTANAG----RSMRIAF
AVSDTYQS-HGQKYFALLRVGHERE-------LSQPYVMVVEFVKVSG--VGQMGEEIPRPTWLR-GACVLTLPGAALTGNEVLEA-LRLI---------
----
>PC_05R70E
-----------------------------------------------------MRRYSILFVLPSLMLLMMLQGVIAVRGSTTRVQPLAPDSPPPSPPPS
LPDVMTSRHQPFRIEALDSRDQYETSSLRLQWHLQN------RYDLPLARVNPAL--RE-PIPVATLEDQIRRYATHKHFIRLGEDQ-D---RYEMRLAF
AVHDTFQD-DGQKYFGILALRRPIP-------GFDPSFELLGYVKTSG--VHGVVDRMRTV---E-NRLRLEWPGQALTSYDVFRQ-VRNL---------
----
>PC_01W0LD
-----------------------------------------------------MQRSTILFGLLSLMLLTMLQSVLAVGGRRARVQPLEAELPPPSSPPP
LPDVMTSSRQPFRIHEIGFRGQYESSSSRLEYFLRN------RYDHLLAHVEPAH--IS-PISVDTLEQQIRSHATRKHFIRLGGEGPN---SHEIRLAF
AVDGTFQG-DGQKYFSILTLRRLQP-------GFDPSFDLLGYVKASG--VHGIVDRLHTV---Q-DRLRLDWPGQALTSYQVFDQ-IRDL---------
----
>PC_06V50N
-----------------------------------------------------MHLFMSVFLCFAVTLHVSVQ---------------------SVLAAA
AFSGSNLFIEPFRLLE--SSDHRGIYFIRLDLHLYR------DVHLRNYRVEEID--KSSPLTLRELENQLRHERSLRRFLHLGPAEGN---GDGFVVGF
PLAPELGL-EHDLMFALVAAHSRA--------DDFPVFTLHGLARVTDFDKHDIEGRFGRVPPP---FDHVVGAGDVLSMEEVYAE-TLEHIAL------
----
>PC_03UIXX
-----------------------------------------------------MCPSKAIFFVFSVALFFGIQ---------------------PTSSAA
AFRGTNLFWEPFHLSR--SSDHRAIYSGRLHLHLFR------DVDLEHFRVEEAD--ESSPLPLRELQNQLRYEKTLRRFLHLGPAEGN---RPGFVVGF
PLAPEIGY-EHRVTFALLAAHPLV--------NNFPVFTLHGLAHVTDFEKNDIEELLAQVPPP---FDHAVGAGDVLSMVEVYDE-ALGLHAL------
----
>PC_064U0S
-----------------------------------------------------MHLFMSVFLCFAVTLHVSVQ---------------------SVLAAA
AFSGSNLFIEPFRLLE--SSDHRGIYSIRLDLHLYP-------LYLRNYRVEEID--K-SSLTLRGLENQLRHKRSLRRFLHLGPAEGN---RDGFVVGF
PLAPELGL-EHDLMFALVAAHSRA--------DDFPVFTLHGLARVTDFDKHNIEGGLGRVSPP---FNHVFGAGDVLSMEEVYVE-TLAHQVL------
----
>PC_022DPG
-----------------------------------------------------MCFSSSILLCLAILFSAAMR---------------------QAFAAT
AFSGTDWFNEPFHLST--SSDYLNLYAIRLELYLYQ------SVGLRQYQVKTFD--SLPLINLREIESQLRLQKSPRRFLHLGPTKGN---SPGFVVGF
PLATELGD-EYRPTFALLAARPSAEDEDAGRSGGFPVLTLHGFAKVVDLEKNDVERLLEQVPYR---ADHVIEAGDVLSMRQVYRK-ILQLAEV------
----
>PC_01SB5T
-----------------------------------------------------MNLSCVQIVVYCTAFLLSIR---------------------QSLAAS
SVHTTISFLEPFRLTR--SSEHRSIYTIRLDLHLYQ------SVGLRNYHVSELT--SI-TLNLRELEYQLRYNRSLRQFLHLGPAMGE---LPGIAAGF
PIAVDWGE-ESHYLFALLSVHPPN--------RDIPSITLHGFAKVRAVDETPIEEMLAGVPRQ---PDDQVGPGDVLSIRGIFRQ-VLEHHPV------
----
>PC_00TD9R
------MQ------------QVAEKKLPILENDSKDFTDGAVYDPPAIATRLDDMSINVKSASATSLRFLLLS---------------------AYLDVE
EPRPSFPMALRFDRDQ--EDRWTNIYTIRLDLHLYQ------SVGLRNYHVSELT--SI-TLNLRELEYQLRYNRSLRQFLHLGPAMGE---LPGIAAGF
PIAVDWGE-ESHYLFALLSVHPPN--------RDIPSITLHGFAKVRAVDETPIEEMLAGVPRQ---PDDQVGPGDVLSIRGIFRQ-VLEHHPV------
----
>PC_01LY0B
-----------------------------------------------------MNLSCVQIVVYCTAFLLSIR---------------------QSLAAS
SVHTTISFLEPFRLTR--SSEHRSIYTIRLDLHLYQ------SVGLRNYHVSELT--SI-PLNLRELEYQLRYNRSLRQFLHLGPAMGE---LPGIAAGF
PIAVDWGE-ESHYLFALLSVHPPN--------RDIPSITLHGFAKVRAVDETPIEEMLAGVPRQ---PDDQVGPGDVLSIRGIFRQ-VLEHHPV------
----
>PC_00G0XD
-----------------------------------------------------MNLSCVQIVVYCTAFLLSIR---------------------QSLAAS
SVHTTISFLEPFRLTR--SSEHRSIYTIRLDLHLYQ------SVGLRNYHVSELT--SI-PLNLRELEYQLRYNRSLRQFLHLGPAMGE---LPGIAAGF
PFAVDWGE-ESHYLFALLSVHPPN--------RDIPSITLHGFAKVRAVDETPIEEMLAGVPRQ---PDDQVGPGDVLSIRGIFRQ-VLEHHPV------
----
>PC_02J0JM
-----------------------------------------------------MNLSCVQIVVYCTAFLLSIR---------------------QSLAAS
SVHTTISFLEPFRLTR--SSEHRSIYTIRLDLHLYQ------SVGLRNYHVSELT--SI-PLNLRELEYQLRYNRSLRQFLHLGPAMGE---LPGIAAGF
PISVDWGE-ESHYLFALLSVLPPN--------RDIPSITLHGFAKVRAVDETPIEEMLAGVPRQ---PDDQVGPGDVLSIRGIFRQ-VLEHHPV------
----
>PC_054TGI
-----------------------------------------------------MNLSCVQIVVYCTAFLLSIR---------------------QSLAAS
SVHTTISFLEPFRLTR--SSEHRSIYTIRLDLHLYQ------SVGLRNYHVSELT--SI-PLNLRELEYQLRYNRSLRQFLHLGPAMGE---LPGIAAGF
PIAVDWGE-ESHYLFALLSVHPPN--------RDIPSITLHGFAKVRAVDETPIEEMLAGVPRQ---PDDQVGPGDVLSIRGIFRQ-VLEHHP-------
----
>PC_054UVU
-----------------------------------------------------MNLSCVQIVVYCTAFLLSIR---------------------QSLAAS
SVHTTISFLEPFRLTR--SSEHRSIYTIRLDLHLYQ------SVGLRNYHVSELT--SI-TLNLRELEYQLRYNRSLRQFLHLGPAMGE---LPGIAAGF
PIAVDWGE-ESHYLFALLSVHPPN--------RDIPSITLHGFAKVRAVDETPIEEMLAGVPRQ---PDDQVGPGDVLSIRGIFRQ-VLEHHP-------
----
