# Supplementary material for: Remote homology clustering identifies lowly conserved families of effector proteins in plant-pathogenic fungi
Source: Microb Genom. 2021 Sep 1;7(9):000637. doi: 10.1099/mgen.0.000637 (PMC8715435; doi:10.1099/mgen.0.000637)
Supplement: Supplementary material 15 [file mgen-7-0637-s0015.zip › fastas/markov-PC_01REOO.fasta]

>PC_01DFKF
---------------------MQF--N-ILALTVAAMASV--AV-------ATETVTVYACPSSTGLSGSTATAGA--SSASSAGESSGITTGSS---SG
ESSGLTSGSNPSGVAAASGVAAPTASSGVVSSPSGTSSPIAYAT-GAAGHIQVSAFG-MVVAGAVALLI-----------------------
>PC_049NX2
---------------------MQF--N-ILALTVAAMASV--AV-------ATETVTVYACPSSTGLSGSAATAGA--SSGSSAGESSGITSGSAGSSSG
SSSGL--TSNPSGVAAPSGVAAPTASSGVVTSPSGTSSPIAYAT-GAAGHIQASAFG-MVVAGAVALLI-----------------------
>PC_0189IR
---------------------MQF--N-ILALTIAAMASV--AV-------ATETVTVYACPSSTGISSSAPSSGS------SAGESSGITTGAGS-SSG
-------ESSPSGVAAPSGVAAPTASSGVVTSPSGTSSPIAYAT-GAAGHVQVSAFG-MVVVGAVALFI-----------------------
>PC_085QX1
---------------------MQF--N-ILALTVAAMASV--AV-------ATETVTVYACPSSTGLSGSAATASA--SS------------GSS---AG
DSSGLTSGSNPSGVAAASGVAAPTASSGVVSSPSGTSSPIAYAT-GAAGHIQVSAFG-MVVAGAVALFI-----------------------
>PC_06C0GY
---------------------MQF--N-ILALTVATMASV--AV-------ATETVTVYACPSSTGLSGSAATAGT--SS------------GSS---SG
ESSGLTSGSNPSGVAAASGVAAPTASSGVVSSPSGTSSPIAYAT-GAAGHIQVSAFG-MVVAGAVALLI-----------------------
>PC_03UCMU
---------------------MQF--N-ILALTVAAMASV--AV-------ATETVTVYACPSSTGLSGSSATAGA--SS------------GSS---SG
ESSGLTSGSNPSGVAAPSGVAAPTASSGVVTSPSGTSSPIAYAT-GAAGHIQVSAFG-MVVAGAVALLI-----------------------
>PC_06SO7P
---------------------MQF--N-ILALTVAAMASV--AV-------ATETVTVYACPSSTGLSGSAATAGA--SS------------GSS---AG
DSSGLTSGSNPSGVAAASGVAAPTASSGVVSSPSGTSSPIAYAT-GAAGHIQVSAFG-MVVAGAVALFI-----------------------
>PC_04YIV1
---------------------MQF--N-ILALTVAAMASV--AV-------ATETVTVYACPSSTGLSGSAATAGA--SS------------GSS---AG
ESSGLTS--NPSGVAAPSGVAAPTASSGVVTSPSGTSSPIAYAT-GAAGHIQVSAFG-MVVAGAVALLI-----------------------
>PC_04WULV
---------------------MQF--N-ILALTVAAMASV--AV-------ATETVTVYACPSSTGLSGSAATAGA--SS------------GSS---SG
ESSGLTS--NPSGVAAPSGVAAPTASSGVVTSPSGTSSPIAYAT-GAAGHIQVSAFG-MVVAGAVALLI-----------------------
>PC_05WJ0P
---------------------MQF--N-ILALTVAAMASV--AV-------ATETVTVYACPSSTGLSSSAATAGA--SS------------GSS---SG
ESSGLTS--NPSGVAAPSGVAAPTASSGVVTSPSGTSSPIAYAT-GAAGHIQVSAFG-MVVAGAVALLI-----------------------
>PC_06SA21
---------------------MQF--N-ILALTVAAMASV--AV-------ATETVTVYACPSSTGLSGSAATAGA------------------S---SG
ESSGLTSGSNPSGVAASSGFAAPTASSRVVSSPSGTSSPIAYAT-GAAGHIQVSAFG-MVVAGAVALLI-----------------------
>PC_02T308
---------------------MQF--N-ILALTIAAMASV--AV-------ATETVTVYACPSSTGISSSVPTAGA--SSGESSGLTSGE----------
----------SSGSAVASGVAVPTASSGVVTGASGTSSPIAYAN-GAADHIHASAFG-LVVAGAVALFI-----------------------
>PC_06AGQP
---------------------MQF--N-ILALTVAAMASV--AV-------ATETVTVYACPSATGPGYAAPT-------GSSAGESSGI----------
------TGSNPGGVASPSGVVAPTASTGVVTSPTGTSSPIAFA--GAAGHIQVSAFG-MVVAGAVALLI-----------------------
>PC_07CV5C
---------------------MQF--N-ILALTVAAMASV--AV-------ATETVTVYACPSATGPGYAAPT-------GSSAGESSGI----------
------TGSNPGGVASPSGVAAPTASTGVVTSPTGTSSPIAFA--GAAGHIQVSAFG-MVVAGAVALFI-----------------------
>PC_05E1O8
---------------------MQF--N-ILALTVAAMASV--AV-------ATETVTVYACPSSSAPGYAAPT-------GSSAGESSGI----------
------TASNPGGVASPSGVAAPTASTGVVTSPTGTSSPIAFA--GAAGHIEVSAFG-MVVAGAVALLI-----------------------
>PC_02FH3H
---------------------MQF--K-VLALAVAAMASVAVAD-------VTTTVTVYACPTSSGLAASSTG------------ASSGLTVPGA-----
--------AGSSGYAAP---SGTAAATGTVSSATGTTSPIAYAT-GAASNVQVSAFG-MIVAGAVALFI-----------------------
>PC_03VGE4
MNWRALNLRSGTGYQRGEQPGISI--L-S-----------AHSD-------ATTTVTVYACPTSSGLAASSTG------------ASSGLTVPGA-----
--------AGSSGYAAP---SGTAAATGTVSSATGTTSPIAYAT-GAASNVQVSAFG-MIVAGAVALFI-----------------------
>PC_01REOO
---------------------MQFKAV-ALFAAMASVAAA--GQ----------TVTVYACPASSSSAAGY-----------------------------
-----------AT--PT---IGTVGSTGVLSSSTPTGSPITYATTGAASVHGVSALG-LSVAGVIALHSPSSFDGVMMSGVLLFNSAHDFDG
>PC_02MSB7
---------------------------------------------------MTETVTVSVCAPSASAYPSQGYAMPSVHP-S-APSDP------------
-----------------SSPAYPPSPSGGYSSPPPYQTPAPFT--GAASINAAQGASAIIVAGFVAMLI-----------------------
>PC_02KPLE
---------------------MQFNIF-AILALFVSFAI------------ATETVTVTVCAPSASAYPSQGYAMPSVHP-S-APSDP------------
-----------------SSPAYPPSASGGYSSPPPYQTPAPFT--GAASINAAQGVSAIIVAGVVAMFI-----------------------
>PC_073L5L
---------------------MQFNIF-AIFALFVSFAI------------ATETVTVTVCAPSASAYPSSGYAMPSVYP-APAPSDP------------
-----------------SSPAYPPIASGGYSSPPPNQTPAPFT--GAATANMVRGAPAIIAAGIVAMLI-----------------------
>PC_06K9VF
---------------------MQFNFF-AIIAFLATAAL------------ATETVTVTVCSTT-SAYPSTGYSMPTSPASPSSGYGSN---PAY-----
------G----SNPGSGSGSGSGSTGTGAYSYPEPSNPPMPYT--GSAAANGVSGMAAIAVIGGMALLI-----------------------
>PC_066AVQ
---------------------MQFNFF-AIIAFLATSVL------------ATETVTVTVCSTT-SAYPSTGYSMPTSPASPSSGYGSN---PGYG----
-SNPGYG----SNPGSGSGSGSGSSGTGAYSYPEPSNPPMPYT--GAASVNGVSGMAAIAVIGGMALVRLPFQEISWLTLVVDLN-------
>PC_0579F6
---------------------MQFNFF-AIIAFLATSVL------------ATETVTVTVCSTT-SAYPSTGYSMPTSPASPSSGYGSN---PGYG----
-SNPGYG----SNPGSGSGSGSGSSGTGAYSYPEPSNPPMPYT--GAASVNGVSGMAAIAVIGGMAL-------------------------
>PC_04OW39
---------------------MQFNFF-AIIAFLATAAL------------ATETVTVTVCSTT-SAYPSTGYSMPTSPASPSSGYGSN-----------
-------------PGSGSGSGSGPTGTGAYSYPEPSNPPMPYT--GSAAANGVSGMAAIAVIGGMALLI-----------------------
>PC_000V4Z
---------------------MQFNIF-ALFAFIISAVI------------ATETVTVTVCAPSATYQPSQGFAAPTAPAYAPVGTAP------------
-----------------QAPSPPSAPTGGYVPPPPAQSPVPFT--GSASTNGISSISALIVAGVIAL-------------------------
>PC_06ZDPS
---------------------MQFNIL-ALFAFIISAVI------------ATETVTVTVCAPSATYQPSQGYSSPTAPAYVPIGTAP------------
-----------------QAPNPPSAPTGGYVPPPPAQSPVPFT--GSASSNGISSIAALIVAGVIAMAM-----------------------
>PC_02HUYW
---------------------MQFNVF-ALFAFIVSVVM------------ATETVTVTVCAPSATYVPSQGYAAPTAPAYAPIASGS------------
-----------------PAVNMPGAPSGGYA--PPAQSPVPFT--GSASSHGVSSLSALIVAGFVALAM-----------------------
>PC_04P5RO
---------------------MQF--N-LLALTVAAMAAV--AS-------AGDVVTVYACSSTSAPSGV------------------------------
----------------A---SPTVASTGGATPSGPTGSPIPYAN-GAGSANGVSVLG-LIVAGGVALFL-----------------------
>PC_06BS7O
---------------------MQF--S-AVALTLAAMASA--AA-------AVDTVTIYACPSTSSHPPLATGAYT------------------------
----------LAG--VPHPTGTGVASTGVPTAPTPTGSPINYAT-GAAPVNGVSVLG-MIIAGGVALFL-----------------------
>PC_05R2OG
---------------------MQF--S-VVALTVAAMASA--AA-------AVDTVTIYACPSTSSHPPLATGTYT------------------------
----------LAG--VPHPTGTGVASTGVATAPTATGSPINYAT-GAAPVHGVSVLG-MIIAGGVALFL-----------------------
>PC_02D1QC
---------------------MQFSAA-AVFAVLASVAAAQQVTVTV-----------YECETSSAP-------------------APVVPVPTA-----
---PTYVSQLPPSPTAPAPSGTGVGSTGVSTGPQPTGSPI-YE--GAASINGASALG-MIIAGGVALLI-----------------------
>PC_032IGZ
---------------------MQFSAA-AVFAVLASVAVAQQVTVTV-----------TVCETSAAPSMPVETPVE--TPSAPV-ETPVEPVPTA-----
---PTYISQLPPSPTAPAPSGTGVGSTGVSTGPQPTGSPI-YE--GGAAINGASALG-MIIAGGVALLI-----------------------
>PC_01NOEZ
---------------------MQFSAA-TIFAVLASVAVAQQVTVTV-----------YECETSAAPEVPAT-------------------SAPA-----
---PTYVSQLPPSPTAPAPSGTGVGSTGVSTGPQPTGSPI-YE--GGAAINGASALG-MIIAGGVALLI-----------------------
>PC_062OIG
---------------------MQFNVA-AVFAVLASVAAAQQVTVTV-----------TQCEASSSP-------------------APVVPVPTA-----
---PTYVSQLPPSPTA--PTASGVGSTGVSTGPQPTGSPI-YE--GGAAINGASALG-MIIAGGVALLI-----------------------
>PC_03G72Y
---------------------MQFSAA-AIFAVLASVAVAQQVTVTV-----------YECETSA---------------------APVVPVPTA-----
---PTYVSQLPPSPT--APAGTAVGSTGVSTGPQPTGSPI-YE--GAASINGASALG-MIIAGGVALLI-----------------------
>PC_02XHV5
---------------------MQFSAA-AIFAVLASVAAAQQVTVTV-----------YECETSA---------------------APVVPVPTA-----
---PTYVSQLPPSPT--APAGTAVGSTGVSTGPQPTGSPI-YE--GAASINGASALG-MIIAGGVALLI-----------------------
>PC_03QSWF
---------------------MQFSAV-AIFAVLASVAAAQQVTVTV-----------YKCETSAAP------------------------VPTA-----
---PTYVSQLPPSST--APTGTGVGSTGVSTGPQPTGSPI-YK--GAASINGASALG-MIIAGGVALLI-----------------------
>PC_02Y9S8
---------------------MQFSAA-AVFAVLASVAAAQQVTVTV-----------YECETSSAP-------------------A--VPVSTA-----
---PTYVS-----QLPPSPTGTGVGSTGVSTGPQPTGSPI-YE--GAASINGASALG-MIIAGGVALLI-----------------------
>PC_0324BQ
---------------------MQFSAA-TVFAVLASVAAAQQVTVTV-----------YECSTSAA---------------------PVAPVPTA-----
---PTYVSQLPPSPTA--PTASGVGSTGVSTGPVPTGSPI-YE--GAASINGASALG-MIVAAGVALLI-----------------------
>PC_05GRL1
---------------------MQFSAA-AVFAVLASVAAASQVTVTV-----------YECSTSAA---------------------PVVPVPTA-----
---PTYVSQLPPSPTA--PTASGVGSTGVSTGPKPTGSPI-YE--GAASINGASALG-MIIAGGVALFI-----------------------
>PC_06M66G
---------------------MQFSAV-AIFAVLASVAAAQQVTVTV-----------YQCETSAAP------------------------VPTA-----
---PTYVSQLPPSPT--APTGTGVGSTGVSTGLQPTGSPI-YK--GAASINGASALG-MIIAGGVALLI-----------------------
>PC_02SKT9
---------------------MQFSAA-AVFAVLASVAVAQQVTVTV-----------YECSTSAA---------------------PVVPVSTA-----
---PTYVSQLPPSPTA--PTASGVGSTGVSTGPKPTGSPI-YE--GGAAINGASALG-MIIAGGVALLI-----------------------
>PC_03INZI
---------------------MQFSAA-AVFAVLASVAVAQQVTVTV-----------YECSTSAA---------------------PVVPVPTA-----
---PTYVSQLPPSPTA--PTASGVGSTGVSTGPKPTGSPI-YE--GGAAINGASALG-MIIAGGVALLI-----------------------
>PC_03DNXP
---------------------MQF--N-VLALFAAAAA-V--AS-------AQSTVTVYECAASSTPATAPAISAP------------------------
----------ATS--PAAVATPTVASSGFGTAPTPTGSPIPFVT-GAASAKGVSALG-MIVAGGVALFL-----------------------
>PC_00ZJ2H
---------------------MQF--N-VIALTLTAMASV--A--------AAETVTVYACPTSTL----T-----------------------------
---------------TAGIASSTIASTGVVTAATSTGSPIAYAT-GAASLNGASAMGAMIVAGGVALFL-----------------------
>PC_079IEY
---------------------MQF--N-AIVLALAAMASS--AA-------AWETVTVYACPTSTS----A-----------------------------
---------------TVGIASSTIASTGVVTAPTSTGSPIAYAT-GAASLNGASAMGAMIVAGGVALFL-----------------------
>PC_04YSAG
---------------------MQFNFV-AAVMAMASVALA--A----------ETVTVTECGCTSTSALST-----------------------------
----------YAG--VASSTAAPVASTGVVTAPTATGSPITYAT-GAASLNGVSALG-MIVAGGVALFL-----------------------
>PC_012MYY
---------------------MQFKVV-ALFAALASVAAA--DY-------GYETVTVYACPSSSSS--GY-----------------------------
-----------AS--S---TIGTVKSTGVVSSPTATGSPITYAT-GAASVQGVSALG-LGVAAVVALFI-----------------------
>PC_00WQWY
---------------------MQF--N-VIALTLAAMASV--A--------AAETVTVYACPSSTI----T-----------------------------
---------------TAGIASSTIASTGVVTAATSTGSPIAYAT-GAASINGVSALG-MIVAGGVALFL-----------------------
>PC_08FKOK
-----------------------MQFN-TFTIVLAALASI--AS-------A------------------T-----------------------------
----------ESG--VAGVATSTIASTGVATAPTATGSPIVSAT-NGASLNGVSALG-FIVAGGVAMLL-----------------------
>PC_02CXXI
---------------------MQFSLV-SVFAVMASVVAAENAYAG------------------------------------------------------
----------VAYPSGAVTTPSPVASTGVGSAPSPTGSPIVFS--GDASFNGVSALG-MIVAGGFALFL-----------------------
>PC_063HDZ
---------------------MQFNVA-AVFAAFAAVAAAQTVTVTV-----------TECAASTSLA--------------------------------
---------SSAAASTVAASTYSVASTGVVTAPTATGSPITYA--GAASMNGVSAFG-MIVAGGVALFL-----------------------
>PC_07G5TK
---------------------MQFNVI-AFVAAAMATVASAELMFARVLTGASRVTTVYACASS--VA--------------------------------
---------ATSLPGVASATASAVASTGVASAPTATGSPITYA--GAASLNGVSAFG-MIVAGGVALFL-----------------------
>PC_03NKAN
---------------------MQFNVA-AVFAAFAAVAAAQTVTVTV-----------TECAASTSLA--------------------------------
---------STAAVSTAAATTYSVASTGVVTAPTATGSPITYA--GAASMNGVSAFG-MIVAGGVALFL-----------------------
>PC_00DF3E
---------------------MQFNVA-AVLAVMASVASANNS---VT-------STVTACDCTH-----------------------------------
---------GVAAPTGTGYAASTVGSTGVVSAPTATGSPITYS--NGGSVKGASAIG-MIVAGGVALFL-----------------------
>PC_00Y5O7
---------------------MQFNVA-AVLAVMASVASANKIYSSVT-------STVTACDCTH-----------------------------------
---------GVAAPTGTGYAASTVGSTGVVSAPTATGSPITYS--NGGSVKGASAIG-MIVAGGVALFL-----------------------
>PC_01QVFS
---------------------MQFKVV-ALFAAMASVAVA--GE----------TVTVYACPSSSISAAGY-----------------------------
-----------AS--STVAAVGTVGSTGVVTSATPTGSPITYA--GAGSMNGVSAFG-LTVAGVVALFL-----------------------
>PC_0375UC
---------------------MQF--S-VVALTLAAMASV--AA-------AGETVTIYACPSTSALPPVSTAGYA------------------------
----------AAG--VPH--PTGVASTGATTPPAPTGSPINYAT-GAASANGVSALG-MIIAGGVALFL-----------------------
>PC_07ZYQ0
-----------------------MQFS-ILITALAATASAQYAVNS------------------------------------------------------
-----------------TGAVSAIPSGTGGSTPQPTGSTTPFT--GGASQLTGSALG-LVVAGGVALML-----------------------
>PC_07VLLO
-----------------------MQFS-IILAALTATASAQYVVNGTSASS-------------------------------------------------
-------SAAAPYPSASGTGVTVQPSGTGASSPMPTGSTTPFT--GAASQLTGSALG-LIVAGGVALMF-----------------------
>PC_00XOWW
-----------------------MQFS-IVLAALAATASAQYAANSTSTSA-------------------------------------------------
-------S--------GTGAVSVQPSGTGGSTPKPTGSTTPFT--GGASQLTGSALG-LIVAGGVALML-----------------------
>PC_00SXU6
---------------------MQFTTIIAPFLALAAADSAQYNGTAP--SG-------------------------------------------------
----------TAMG-----TASA--SGA-GTGSNPTTSPID----NGANNLAGSALG-LVIAGGVALAL-----------------------
>PC_011BG9
---------------------MQFTTIIAPFLALAAAASAQYNGTAP--SG-------------------------------------------------
----------TAMG-----TASA--SGA-GTGSNPTTSPID----NGANNLAGSALG-LVIAGGVALAL-----------------------
>PC_04PR6F
---------------------MQFTTIIAPVLALAAAASAQYNGTAMAPTG-------------------------------------------------
----------TAVG-----TASASVSGAGGSQSTGGSAPIDNA--AAANSFASSALG-LVIAGGVALAL-----------------------
>PC_05DK67
---------------------MQFSVI-SIIAVLAATSSATYTSTNGTTTS-------------------------------------------------
----------APYPSGTGAV------------PRPTGSTLPFT--GGASHMASSALG-LVVAGGVALML-----------------------
>PC_0733XH
---------------------MQFSII-SIITVLAATSSAAFTSTNGTTTS-------------------------------------------------
----------APYPSGTGAV------------PRPTGSTLPFT--GGASHMAGSALG-LVVAGGVALML-----------------------
>PC_06VBJP
---------------------MQFSII-SIITVLAATSSAAFTSTNGTTTS-------------------------------------------------
----------APYPSGTGAV------------PRPTGSTLPFT--GGASHMAGSALG-LVVAGGVALH------------------------
>PC_07YV6P
---------------------MQFSVI-SIIAVLAATSSATYTSTNGTTTS-------------------------------------------------
----------APYPSGTGAV------------PRPTGSTLPFT--GGASHMASSALG-LVVAGGVAL-------------------------
>PC_039XWV
---------------------MQFSII-SVVAALAATTSALNLPTNGTATS-------------------------------------------------
----------APYPTGTGAGS--------PSNAKPTSSTLPFT--GGASHMAGSAFG-LIVAGGVALMI-----------------------
>PC_08HR6C
---------------------MQFSII-SIVAALAATATATYVPTNGTATS-------------------------------------------------
---------GAYYPTGTGAAS--------PTGARPT-STLPFT--GGAANIGSSALG-LIVAGGVAIML-----------------------
>PC_00YI84
---------------------MQFSII-SIVAALAATATATYVPTNGTATS-------------------------------------------------
---------GAYYPTGTGAAA--------PTGARPT-STLPFT--GGAANIGSSALG-LIVAGGVAIML-----------------------
>PC_00LQGI
---------------------MQFSII-SVVAALAATTSALNLPTNGTATS-------------------------------------------------
----------APYPTGTGAGS--------PTNAKPTSSTLPFT--GGASHMAGSAFG-LIVAGGVALML-----------------------
>PC_089GTM
---------------------MQFSII-SIVAALAATATATYVPTNGTATS-------------------------------------------------
---------GAYYPTGTGAAA--------PTGARPT-STLPFT--GGAANIGSSALG-LVVAGGVAIML-----------------------
>PC_087L5Z
---------------------MQFSII-SMVAALAATATATYVPTNGTATS-------------------------------------------------
---------GAQYPTGTGAAA--------PTGARPT-STLPFT--GGAANIGSSALG-LIVAGGVAIML-----------------------
>PC_01SDO9
---------------------MRFSII-SVVAALAATASASYVPTNGTATS-------------------------------------------------
----------APYPTGTGAGS--------PTNAMPTSSTLPFT--GGASHIAGSAFG-LIVAGGVALML-----------------------
>PC_06S2O6
---------------------MQFSII-SIVAALAATATSTYVPTNGTATS-------------------------------------------------
---------GAYYPTGTGAAA--------PTGARPT-STLPFT--GGAANIGSSALG-LIVAGGVAIML-----------------------
>PC_083OTE
---------------------MQFSII-SAVAALAATASASYVSTNGTATS-------------------------------------------------
----------ALYPTGTGAPS--------FTGTMPTSSTLPFT--GGASHMAGSALG-LVVAGGVALLL-----------------------
>PC_05TEXW
---------------------MQFSII-SVVAALAATTSALNLPTNGTATS-------------------------------------------------
----------APYPTGTGAGS--------PSNAKPTSSTLPFT--GGASHMAGSALG-LIVAGGVALMI-----------------------
>PC_064NWT
---------------------MQFSII-SVVAALAATTSASYVPTNSTATS-------------------------------------------------
----------APYPTGTGAGS--------PTNAMPTSSTLPFT--GGASHMAGSAFG-LIVAGGVALML-----------------------
>PC_016E6V
---------------------MQFSIV-SVV-ALAATASASYISPNGTATS-------------------------------------------------
----------AYYPTGTAAPT--------HTSAMPTKSTLPFT--GGASHMAGSAFG-LIVAGGVAFML-----------------------
>PC_04RIF6
---------------------MQFSIF-TIAAVLAASASAQYGVTNGTSVTS------SSAVAS------AA-----------------VPYPT------
-------ASSAPYPSASGTVSVVKPSGTGAVKPS-GSSTAPFE--GAAHQLTGSALG-LIVAGGVALML-----------------------
>PC_07Z55T
-----------------------MQFS-TVILALAATASAQYAVSNGTSSAV------A-AASS------AA-----------------APFPSSASS--
-------ATIAPYPSA-SGTVSVNPSGTG--AVRPTGSTAPFE--GASNQLTGSALG-LIVAGGVALML-----------------------
>PC_07N9BG
-----------------------MQFS-TVILALAATASAQYAVSNGTS-AV------A-AASS------AA-----------------APFPSSASS--
-------ATIAPYPSA-SGTVSVNPSGTG--AVRPTGSTAPFE--GAGNQLTGSALG-LIVAGGVALML-----------------------
