# Supplementary material for: Remote homology clustering identifies lowly conserved families of effector proteins in plant-pathogenic fungi
Source: Microb Genom. 2021 Sep 1;7(9):000637. doi: 10.1099/mgen.0.000637 (PMC8715435; doi:10.1099/mgen.0.000637)
Supplement: Supplementary material 15 [file mgen-7-0637-s0015.zip › fastas/markov-PC_04IDXX.fasta]

>PC_002BD5
MAASDDAIVVKNESLLSLNQVTGANLATGDLPNIPAPCCSEIVTPENSPPYSSRLERDFCWFKILDEDKRRQFSSHTPFISLTIPVIQSSAH-STDTELT
VFNESPSF--QLRPLPV----------------V---VTTSASVYIAQAALPQRTFDAASTNTTASNT-----TSLAANDTGVSVSLADNKTIALAA---
N----DTGAAVSLA---------------DNKTTAAVSLADNKTTAAVSLGSDTAPAQIPLECARTFVPVSQLDLYELMQQADNSSTSMNSTTMMQQADN
STTSMNSTTTAPLNETEIAQLSQEKTMAICETGT--QVSAGLCSLKTCGM-P-----------------------QTTVCTQCTEVSPDSSTV-TPASGA
TPVDKVSCDGGYVMQT--PQNQQKGNMCMTKD-----KVYTCSGECQGGMAC------QQCVADDSTSTTPHA---------------------------
-----------------------------------------------
>PC_02UQY8
----------------------------------------------------------------------------MRFFVLVILSAS------------
-------------------------------------------VYIAQAALPQRTFDAASTNTTASNT-----TSLAANDTGVSVSLADNKTIALAA---
N----DTGAAVSLA---------------DNKTT-----------AAVSLGSDTAPAQIPLECARTFVPVSQLDLYELMQQADNSSTSMNSTTMMQQADN
STTSMNSTTTAPLNKTEIAQLSQEKTMAICETGT--QVSAGLCSLKTCGM-S-----------------------QTTVCTQCTEVSPDSSTV-TPASGA
TPVDEVSCDGGYVMQT--PQNQQKGNMCMTKD-----KVYTCSGECQGGMAC------QQCVADDSASTTPHA---------------------------
-----------------------------------------------
>PC_003JI2
----------------------------------------------------------------------------MRFFVLVILSAS------------
-------------------------------------------VYIAQAALPQRTFDAASTNTTASNT-----TSLAANDTGVSVSLADNKTIALAA---
N----DTGAAVSLA---------------DNKTTAAVSLADNKTTAAVSLGSDTAPAQIPLECARTFVPVSQLDLYELMQQADNSSTSMNSTTMMQQADN
STTSMNSTTTAPLNETEIAQLSQEKTMAICETGT--QVSAGLCSLKTCGM-P-----------------------QTTVCTQCTEVSPDSSTV-TPASGA
TPVDEVSCDGGYVMQT--PQNQQKGNMCMTKD-----KVYTCSGECQGGMAC------QQCVADDSASTTPHA---------------------------
-----------------------------------------------
>PC_0086OU
----------------------------------------------------------------------------------------------------
----------------------------MYIS---S-LLA------------------------------------------------------VLS---
F------------------------------------ACCVLAQTNVTGPNNQTMPAVFAMNCTNTYLPVSERRLAQLASNTSLTPEETN----------
-------------------KLSDNFTQAICQNTT---LDLCFCDITSCGS-G-------------------------AIGKNCVKLNSTTGDP--LEKNQ
TPLPTANCSASLVYNPKAQSEADKANMCMNAE---G-DFFACE-SYSGSTMC------SMCVSSSDPTLTQV----------------------------
-----------------------------------------------
>PC_062CTR
----------------------------------------------------------------------------------------------------
----------------------------MRCVFF---VIISVGMYAGYVSGDQTP---------------------------------------IPS---
P----NPG----------------------------------ADTTSKLADNQQLPPPVPMECKNTYVPVSERDIAAIEKEDNANDPNKKG---------
-------SDAAATPDADLSKLSDEQTMAICEAAT--DSKPGLCEIKSCKI-P-----------------------QNPVCTQCTELDKDSKDF-TEVKGA
TPVDKIECDSGYSLKT--PENKQKGNMCMTKE-----KGYMCAGDCQGTIAC------QTCYTDNKPANSGKPNPTQ-----------------------
-----------------------------------------------
>PC_04Y4X9
----------------------------------------------------------------------------------------------------
----------------------------MRCVFF---VIISVGMYAGYVSGDQTP---------------------------------------IPS---
P----NPG----------------------------------ADTTSKLADNQQLPPPVPMECKNTYVPVSERDIAAIEKEDNANDPNKKG---------
-------SDAAATPDADLSKLSDEQTMAICEAAT--DSKPGLCEIKSCKI-P-----------------------QNPVCTQCTELDKDSKDF-TEVKGA
TPVDKIECDSGYSLKT--PENKQKGNMCMTKE-----KGYMCAGDCQGSIAC------QTCYTDNKPANSGKPNPTQ-----------------------
-----------------------------------------------
>PC_017U7S
----------------------------------------------------------------------------------------------------
----------------------------MRCVFF---VIISVGMYAGYVSGDQTP---------------------------------------IPS---
P----NPG----------------------------------ADTTSKLADNQQLPPPVPMECKNTYVPVSERDIAAIEKEDNANDPNKKG---------
-------SDAAATPDADLSKLSDEQTMAICEAAT--DSKPGLCEIKSCKI-P-----------------------QNPVCTQCTELDKDSKDF-TEVKGA
TPVDKIECDSGYSLKT--PENKQKGNMCMTKE-----KGYMCAGDCQGTIDG------LFEHMGIIC---------------------------------
-----------------------------------------------
>PC_03Y5IV
----------------------------------------------------------------------------------------------------
----------------------------MRFFSL---VIISVSVYSSQATL---MP-----------------------PAQV-----------NPA---
N----RTANPVS-------------------------------LAGAPGGNATTNTPMVPLDCKNTYVPVSELDIYELSQQDAGNGTS------------
--------ATAPNTPTDPSKLSNNKTMAICEATA--DSQAGLCDLSSCAS-S-----------------------QAPACAQCTEVDQNSANF-ALVAGA
TALDKVECNSGYVLKT--PQGKEPGNMCMTQD-----KVYSCTGECLGAMAC------KQCVVDGTAPKTP-----------------------------
-----------------------------------------------
>PC_0899JS
----------------------------------------------------------------------------------------------------
----------------------------MHAFSL---IIIGASVSMAICQTVETQS-----------------------PLGV-----------NPM---
-------GGGSG-------------------------------TNTTQAAKPEQEPPKVPLECGNTYVPVSEQDIYVMSQQDAKNGTQ------------
--------TD-QKEKVDVSKLSQDKNMAICETAT--GGKTGLCDVSTCQV-P-----------------------QVTVCTQCTEVNKDSPDF-APAAGA
TPVEKMQCDSGYVLKT--PENKQAGNICMTKT-----SAFTCAGECQGVLAC------NKCVTEDSAPKA------------------------------
-----------------------------------------------
>PC_06TX3K
----------------------------------------------------------------------------------------------------
----------------------------MHAFSL---IIIGASVSMAICQTVETQS-----------------------PLGV-----------NPM---
-------GGGSG-------------------------------TNTTQAAKPEQEPPKVPLECGNTYVPVSEQDIYVMSQQDAKNGTQ------------
--------TD-QKEKVDVSKLSQDKNMAICETAT--GGKTGLCDVSTCQV-P-----------------------QVTVCTQCTEVNKDSPDF-APAAGA
TPVEKMQCDSGYVLKT--PENKQAGNICMTKT-----SAFTCAGERQGVLAC------NKCVTEDSAPKA------------------------------
-----------------------------------------------
>PC_05I3O1
----------------------------------------------------------------------------------------------------
----------------------------MHAFSL---IIIGASVSMAICQTVETQS-----------------------PLGV-----------NPM---
-------GGGSG-------------------------------TNTTQAAKPEQEPPKVPLECGNTYVPVSEQDIYVMSQQDAKNGTQ------------
--------TD-QKEKVDVSKLSQDKNMAICETAT--GGKTGLCDVSTCQV-P-----------------------QVTVCTQCTEVNKDSPDF-APAAGA
TPVEKMQCDSGYVLKT--PENKQAGNICMTKT-----SAFTCAGECQGVLGE------ELKFAKL-----------------------------------
-----------------------------------------------
>PC_044P9G
----------------------------------------------------------------------------------------------------
------------------------------------------------------------------------------------------------M---
-------GGGSG-------------------------------TNTTQAAKPEQEPPKVPLECGNTYVPVSEQDIYVMSQQDAKNGTQ------------
--------TD-QKEKVDVSKLSQDKNMAICETAT--GGKTGLCDVSTCQV-P-----------------------QVTVCTQCTEVNKDSPDF-APAAGA
TPVEKMQCDSGYVLKT--PENKQAGNICMTKT-----SAFTCAGECQGVLAC------NKCVTEDSAPKA------------------------------
-----------------------------------------------
>PC_03KSSV
----------------------------------------------------------------------------------------------------
----------------------------MHLA---SFIILSLSFY-YA----------------------------------------------------
----------------------------------------QADSN-----TSMSGPQLKPMQCTNIYLTLSERDIAEMQS--------------------
-------------------KVSTNPVEAVCKSSAA-GDNGGLCDFKTCSGKPA--------------------------------VTMKEGKL--VRTSE
TSVEKVECGKNYFLKT--EKDHNDVQLHWGMQ---G-FNW------------------------------------------------------------
-----------------------------------------------
>PC_01FCC1
----------------------------------------------------------------------------------------------------
----------------------------MHLA---SFIILSLSFY-YA----------------------------------------------------
----------------------------------------QADSN-----TSIPGPQLKPMKCTNIYLTFLERDIAEMQSKGGLNPSQRA----------
-------------------KLSTNPVEAVCKSSAA-GDNGGLCDFKTCSGKPA--------------------------------VTMKEGKL--VRTSE
TSVEKVECGKNYFLKT--EKDHNG-RLCVMKR---M-QNI------------------------------------------------------------
-----------------------------------------------
>PC_04IDXX
----------------------------------------------------------------------------------------------------
----------------------------MQVTYLAAVIFMAYGINADAPASSTAATN-------------------------------------------
---------------------------------------AKTASAARAAAPGGKQPNLKPMNCTQAFLPFSEADVAALSSNDTKAAASGNY---------
---------------------STIPTEAACKGPA--GSIDGLCDIGSCGN-H-------------------------PVC--------------------
----------------------------TDGN---D-KTYTCTGGCVSYTSC------QMCVSVDDPALQGP----------------------------
-----------------------------------------------
>PC_002WMP
----------------------------------------------------------------------------------------------------
-----------------------------MRSFLSTLVFVAVCAYSARA---------------------------------------------------
----------------------------------------DA-PASPANSPAGAQPKIVTMKCSQAFMPISEADLAAMNSTDPTQAPAGNY---------
---------------------STVPTEAACKAFD--DPTGGFCNPKSCVG-Y-------------------------PVGEQCNEVIITG-AN-STSLSN
TTVARVSCEVNYFKPA--PNDADQRVLCTAQD---Q-KIYSCKGKCAGEATC------TECVSMSDPALANL----------------------------
-----------------------------------------------
>PC_03DO0Q
----------------------------------------------------------------------------------------------------
-----------------------------MRSFLSTLVFVAVCAYSARA---------------------------------------------------
----------------------------------------DA-PASPANSPAGAQPKIVTMKCSQAFMPISEADLAAMNSTDPTQAPAGNYRK-------
-----------TLHLFISPPDSTVPTEAACKAFD--DPTGGFCNPKSCVG-Y-------------------------PVGEQCNEVIITG-AN-STSLSN
TTVARVSCEVNYFKPA--PNDADQRVLCTAQD---Q-KIYSCKGKCAGEATC------TECTLLKPACKAYCLHYDFQG---------------------
-----------------------------------------------
>PC_07OY2L
----------------------------------------------------------------------------------------------------
-----------------------------MRSFLSTLVFVAVCAHSARA---------------------------------------------------
----------------------------------------DA-PASPANSPSGAQPKIVTMKCSQAFMPISEADLAAMNSTDPTQPPARNY---------
---------------------SNVPTEAACKAFD--DATGGFCNPKSCVG-Y-------------------------PVGEQCNEVIITG-AN-STRLSN
TTFAHVSCEVNYFKPA--HNDTDQRVLCTTVD---Q-KIYSCKGQCVGETCK------LMCQYERSSPRELVGLRSCIMR--------------------
-----------------------------------------------
>PC_019L60
----------------------------------------------------------------------------------------------------
-----------------------------MRSFLSTLVFVAACAYSARA---------------------------------------------------
----------------------------------------DA-PASPADSPAGAQPKIVTMKCSQAFMPISEADLAAMNSTDPTQDPTGNY---------
---------------------STVPTEAACKAFD--DPTGGFCNPKSCVG-Y-------------------------PVGEQCNEVIITG-AN-STSISN
ATVARVSCEVNYFKPA--PNDTDQRVLCTSQD---Q-KIYSCKGQCVGETTC------TECVSMSDPALANL----------------------------
-----------------------------------------------
>PC_07P2XH
----------------------------------------------------------------------------------------------------
-----------------------------MRSFLSTLVFVAVCAHSARA---------------------------------------------------
----------------------------------------DA-PASPANSPSGAQPKIVTMKCSQAFMPISEADLAAMNSTDPTQAPTGNY---------
---------------------STVPTEAACKAFD--DATGGFCNPKSCVG-Y-------------------------PVGEQCNEVIITG-AN-STSLSE
TTVARVSCEVNYFKPG--PNDKDQRVLCTAQD---Q-KIYSCKGKCAGEATC------TECVSMSDPALANL----------------------------
-----------------------------------------------
>PC_01DWAY
----------------------------------------------------------------------------------------------------
-----------------------------MRSFLSTLVFVAACAYSARA---------------------------------------------------
----------------------------------------DA-PASPADSPAGAQPKIVTMKCSQAFMPISEADLAAMNSTDPTQDPTGNY---------
---------------------STVPTEAACKAFD--DPTGGFCNPKSCVG-Y-------------------------PVGEQCNEVIITG-AN-STSISN
ATVARVSCEVNYFKPA--PNDTDQRVLCTSQD---Q-KIYSCKGQCVGETTC------TECMSDPALANL------------------------------
-----------------------------------------------
>PC_04SH23
----------------------------------------------------------------------------------------------------
----------------------------MHLA---SFVIICLSVFNVQ----------------------------------------------------
----------------------------------------AADPSQPNAATSAPKPKTVAMTCDKTYLPLSKLDIAEMQTNGGLDPSQRA----------
-------------------QFSTDIVEAVCQGGGSDKNHGGICDAKSCSGSP-------------------------AVCHTCYQVTMKDGKL--VKTSE
TSVEKVECGKGYFLNT--KNDHN---VCTAYD---N-KMYSCAAECNASIQC------TKCVSVDDPALQKSS---------------------------
-----------------------------------------------
>PC_08B5ZU
----------------------------------------------------------------------------------------------------
-----------------------------MHSFVSALVLAAVCAFSTQK---------------------------------------------------
----------------------------------------LAAQAPAANGTTGAQPKIISMKCDQAFMPISEADLASMNATDPNQPLPKNL---------
---------------------STVPTEAACKAFD--DPNGCFCNPKSCVG-Y-------------------------PVAEQCNEIIVTG-EN-STSLSN
VTIDKVPCQGNYFKPA--ANDTDKRILCTAKD---Q-KSYSCKGQCLGQAVC------SECVSMSDPALQNL----------------------------
-----------------------------------------------
>PC_04S3X8
----------------------------------------------------------------------------------------------------
----------------------------MHLV---SFVILSLSFY-RA----------------------------------------------------
----------------------------------------QADSAQSNASMSASQPKVSPMQCGNIFLPLSPVDIAEMQSKGGLSASERA----------
-------------------KLSKDPVEAVCKSTAT-GTDGGICDFKSCSGKP-------------------------AVCGTCYPVTMKEGKL--VKTSE
TSVASVECGKNYFLKT--EKDHN---ICTAYD---N-KMYSCTGECKASIEC------QSCVRMDDPAFKQAA---------------------------
-----------------------------------------------
>PC_0719B8
----------------------------------------------------------------------------------------------------
----------------------------MHLV---SFVILSLSFY-RA----------------------------------------------------
----------------------------------------QADSAQSNASMSASQPKVSPMQCGNIFLPLSPVDIAEMQSKGGLSASERA----------
-------------------KLSKDPVEAVCKSTAT-GTDGGICDFKSCSGKP-------------------------AVCGTCYPVTMKEGKL--VKTSE
TSVESVECGKNYFLKT--EKDHN---VCTAYD---N-KMYSCVGECKASIEC------QSCVRMDDPAFKQAS---------------------------
-----------------------------------------------
>PC_0630UF
----------------------------------------------------------------------------------------------------
----------------------------MHLA---SFVFICLSFY-YA----------------------------------------------------
----------------------------------------SADSAQPDAAIAGTHPETVSINCSKSYLPLSPWEIAQMRSKGNLDKNQLA----------
-------------------KLSRDPVEVVCQNGSA-ENNGAMCDFKTCSGGP-------------------------AVCDTCYPVAIKDGKL--VKTSE
NSVNKVECGKNYFLNS--KKDHN---VCTTEK---N-IMYSCTGDCKGSIEC------QSCVNLDDPAYKNTH---------------------------
-----------------------------------------------
>PC_0416S8
----------------------------------------------------------------------------------------------------
----------------------------MHLA---SFVFICLSFY-YA----------------------------------------------------
----------------------------------------SADSAQPDAAIAGTHPETVSMNCSKSYLPLSPWEIAQMRSKGNLDKNQLA----------
-------------------KLSRDPVEVVCQNGSA-ENNGAMCDFKTCSGGP-------------------------AVCDTCYPVAIKDGKL--VKTSE
NSVNKVECGKNYFLNS--KKDHN---VCTTEK---N-IMYSCTGECKGSIEC------QSCVNLDDPAYKNTH---------------------------
-----------------------------------------------
>PC_06QXGV
----------------------------------------------------------------------------------------------------
----------------------------MHLA---SFIILSLSFY-YA----------------------------------------------------
----------------------------------------QADSN-----TSMSGPQLKPMQCTNIYLTLSERDIAEMQSKGGLNPSQQA----------
-------------------KLSTNPVEAVCKSSAA-GDNGGLCDFKTCSGKP-------------------------AVCGTCYPVTMKEGKL--VRTSE
TSVEKVECGKNYFLKT--EKDHN---VCTAYD---N-KMYSCTGECKASIEC------QSCVGLDDPAFKKAS---------------------------
-----------------------------------------------
>PC_025HP2
----------------------------------------------------------------------------------------------------
----------------------------MHLA---SFIILSLSFY-YA----------------------------------------------------
----------------------------------------QADSN-----TSMSGPQLKPMQCTNIYLTLSERDIAEMQSKGGLNPSQRA----------
-------------------KLSTNPVEAVCKSSAA-GDNGGLCDFKTCSGKPAG---KPLFHFVDKNLTILMNFASISVCGTCYPVTMKEGKL--VRTSE
TSVEKVECGKNYFLKT--EKDHN---VCTAYD---N-KMYSCTGECKASIGK------DDWVLEII----------------------------------
-----------------------------------------------
>PC_02662R
----------------------------------------------------------------------------------------------------
----------------------------MHLA---SLVLLSLSVT-FA----------------------------------------------------
----------------------------------------QADSAQPNAAMAGPQPKLVAMKCDNIYLPLSPFDIAEMQSKGSIDPSQRA----------
-------------------KLSKDPAEAVCKGSAA-GNKGGMCDFKTCSGKP-------------------------AVCGTCFPVTMKEGKL--VKSSE
TSVEKVECGKNYFLKT--EKDHN---VCTASD---N-KMYSCTGECTASIEC------QSCVSMDDPAFQKTS---------------------------
-----------------------------------------------
>PC_029YKK
----------------------------------------------------------------------------------------------------
----------------------------MHLA---SFIILSLSFY-YA----------------------------------------------------
----------------------------------------QADSN-----TSIPGPQLKPMQCTNIYLTLSERDIAEMQSKGGLNPSQRA----------
-------------------KLSTNPVEAVCKSSAA-GDNGGLCDFKSCSGKP-------------------------AVCGTCYPVTMKEGKL--VRTSE
TSVEKVECGKNYFLKT--EKDHN---ICTAYD---N-KMYSCTGECKASIEC------QSCVGLDDPAFKKAS---------------------------
-----------------------------------------------
>PC_05PGW3
----------------------------------------------------------------------------------------------------
----------------------------MHLA---SFIILSLSFY-YA----------------------------------------------------
----------------------------------------QADSN-----TSMSGPQLKPMQCTNIYLTLSERDIAEMQSKGGLNPSQRA----------
-------------------KLSTNPVEAVCKSSAA-GDNGGLCDFKTCSGKP-------------------------AVCGTCYPVTMKEGKL--VRTSE
TSVEKVECGKNYFLKT--EKDHN---ICTAYD---N-KMYSCTGECKASIEC------QSCVGLDDPAFKKAS---------------------------
-----------------------------------------------
>PC_062CTZ
----------------------------------------------------------------------------------------------------
----------------------------MHLA---SFIILSLSFY-YA----------------------------------------------------
----------------------------------------QADSN-----TSMSGPQLKPMQCTNIYLTLSERDIAEMQSKGGLNPSQRA----------
-------------------KLSTNPVEAVCKSSAA-GDNGGLCDFKTCSGKP-------------------------AVCGTCYPVTMKEGKL--VRTSE
TSVEKVECGKNYFLKT--EKDHN---VCTAYD---N-KMYSCTGECKASIEC------QSCVGLDDPAFKKAS---------------------------
-----------------------------------------------
>PC_06QXGC
----------------------------------------------------------------------------------------------------
----------------------------MHLA---SFIILSLSFY-YA----------------------------------------------------
----------------------------------------QADSN-----TSMSGPQLKPMKCTNIYLTLSERDIAEMQS--------------------
-------------------KVSTNPVKAVCKSSAA-GDNGGLCDFKTCSGKP-------------------------AVCGTCYPVTMKEGKL--VRTSE
TSVEKVECGKNYFLKT--EKDHN---ICTAYD---N-KMYSCTGECKASIEC------QSCVSLDDPAFKKAS---------------------------
-----------------------------------------------
>PC_03XO7K
----------------------------------------------------------------------------------------------------
----------------------------MHLA---SFIILSLSFY-YA----------------------------------------------------
----------------------------------------QADSN-----TSMSGPQLKPMKCTNIYLTLS-----------------------------
-------------------ELSTNPVKAVCKSSAA-GDNGGLCDFKTCSGKP-------------------------AV-------TMKEGKL--VRTSE
TSVEKVECGKNYFLKT--EKDHN---ICTAYD---N-KMYSCTGECKASIEC------QSCVSLDDPAFKKAS---------------------------
-----------------------------------------------
>PC_016FHR
----------------------------------------------------------------------------------------------------
----------------------------MHLA---SFIILSLSFY-YA----------------------------------------------------
----------------------------------------QADSN-----TSMSGPQLKPMQCTNIYLTLSERDIAEMQSKGGLNPSQRA----------
-------------------KLSTNPVEAVCKSSAA-GDNGGLCDFKTCSGKP-------------------------AV-------TMKEGKL--VRTSE
TSVEKVECGKNYFLKT--EKDHN---ICTAYD---N-KMYSCTGECKASIEC------QSCVGLDDPAFKKAS---------------------------
-----------------------------------------------
>PC_056QT6
----------------------------------------------------------------------------------------------------
----------------------------MHLA---SFIILSLSFY-YA----------------------------------------------------
----------------------------------------QADSN-----TSMSGPQLKPMQCTNIYLTLSERDIAEMQSKGGLNPSQRA----------
-------------------KLSTNPVEAVCKSSAA-GDNGGLCDFKTCSGKP-------------------------AV-------TMKEGKL--VRTSE
TSVEKVECGKNYFLKT--EKDHN---ICTAYD---N-KMYSCTGECKASIEC------QSCVSLDDPAFKKAS---------------------------
-----------------------------------------------
>PC_008PDJ
----------------------------------------------------------------------------------------------------
----------------------------MQLTYVAAAALMTYGIHAQAPNNAAA--G-------------------------------------------
---------------------------------------AQAAPGGQGAAPGNKQPKAIPMDCTQAYLPFSEADIAALSSNDTNVARSGNY---------
---------------------STIATEAACKGPT--GAADALCDISSCSN-H-------------------------PVCNTCVELIITGN-T--TKTGT
TTIPQVTCTNNYFFGN---SSDPLKNVCTDAN---D-KTYTCTGTCTSFTSC------KTCFSVNDPALQGP----------------------------
-----------------------------------------------
>PC_04TPXU
----------------------------------------------------------------------------------------------------
----------------------------MQFIYLATAVLMACGANADASSAPPAAPPV--------------------------------------A---
P------------------------------------P-ANAAKGIGAAAPAGKLPTVIAAKCTQAYLPFSEADVAAMSANDTKVATNGNY---------
---------------------STIPTEVACKGPA--GTVDTICDISSCGN-H-------------------------PVCNTCVEMTIEGQDK--VKTGT
TVIPQVTCTNNYLFGN---STDPIKNVCTDGN---D-KTYTCSGGCTGFTSC------QMCVSVDDPALQSLTP--------------------------
-----------------------------------------------
>PC_06E9OJ
----------------------------------------------------------------------------------------------------
----------------------------MQVTYLAAVIFMAYGINADAPASSTAATN-------------------------------------------
---------------------------------------AKTASAARAAAPGGKQPNLKPMNCTQAFLPFSEADVAALSSNDTKAAASGNY---------
---------------------STIPTEAACKGPA--GSIDGLCDIGSCGN-H-------------------------PVCNTCVELIITGPNT--TKTGT
TTTPQVTCTNNYFFGN---STDPIKNVCTDGN---D-KTYTCTGGCVSYTSC------QMCVSVDDPALQGP----------------------------
-----------------------------------------------
>PC_04LTFY
----------------------------------------------------------------------------------------------------
----------------------------MQVIYLASMVLMNFINAQTLNRQPAV----------------------------------------------
---------------------------------------TSSASGAKAASPGGKQPKLITMNCTRAYMPFSEADVAVLASKDTKAASSGNY---------
---------------------STIPTEVACKGPA--GTVDGLCDISSCGN-H-------------------------PVCNNCVEFTIAGPNT--TRFGT
TTISQVTCTNNYFFSN---STDPRKNVCTDGN---K-KTYTCSGGCTSYTSC------QMCVSVDDPALQSVAP--------------------------
-----------------------------------------------
>PC_016S9N
----------------------------------------------------------------------------------------------------
----------------------------MQVIYLASMVLMNFINAQTLDRQPAV----------------------------------------------
---------------------------------------TSSASGAKAASPGGKQPKLITMNCTRAYMPFSEADVAVLASKDTKAASSGNY---------
---------------------STIPTEVACKGPA--GTVDGLCDISSCGN-H-------------------------PVCNNCVEFTIAGPNT--TRFGT
TTISQVTCTNNYFFSN---STDPRKNVCTDGN---K-KTYTCSGGCTSYTSC------QMCVSVDDPALQSVAP--------------------------
-----------------------------------------------
>PC_06P9AT
----------------------------------------------------------------------------------------------------
----------------------------MQVTYLATAIFMSYGIHAQANSNAAA--G-------------------------------------------
---------------------------------------AKVASAGRAPAPGEKQPNLIPMNCTQAYLPFSEADVAALSANDTKTASNGNY---------
---------------------STIPTEAACKGPA--GTVDGLCDIGSCGN-H-------------------------PVCNTCVELIITGPNT--TKTGT
TTIPQVTCTNNYFFGN---STDPIKNVCTDGN---D-KTYTCTGGCTSFTSC------QMCVSVNDPALQGP----------------------------
-----------------------------------------------
>PC_02W8PX
----------------------------------------------------------------------------------------------------
----------------------------MQVSYLAAAVLMAYATNAQVPAGAA--AG-------------------------------------------
---------------------------------------AQVASAGKPAPPGGKQPTLVPMNCTQAYLPFSEADVAAMSSNDPKAAAGGNY---------
---------------------STIPTEAACKGPA--GSVDGLCDIGSCGN-H-------------------------PVCNTCVELIITGPNT--TTKGT
KTIPQVTCTNNYFFGN---STDPIKNVCTDAN---D-KTYTCTGGCASYTSC------QLCVSVNDPALQGP----------------------------
-----------------------------------------------
>PC_01P6G6
----------------------------------------------------------------------------------------------------
----------------------------MQVSYLAAAVLMAYATNAQVPAGAA--AG-------------------------------------------
---------------------------------------AQVASAGKPAPPGGKQPTLVPMNCTQAYLPFSEADVAAMSSNDPKAAAGGNY---------
---------------------STIPTEAACKGPA--GSVDGLCDIGSCGN-H-------------------------PVCNTCVELIITGPNT--TTKGT
KTIPQVTCTNNYFFGN---STDPIKNVCTDAN---D-KTYTCTGGCASYTSC------QLC---------------------------------------
-----------------------------------------------
>PC_00KCHU
----------------------------------------------------------------------------------------------------
----------------------------MQVTYLATAIFMSYGIHAQANSNAAA--G-------------------------------------------
---------------------------------------AKVASAGRAPAPGEKQPNLIPMNCTQAYLPFSEADVAALSANDTKTASNGNY---------
---------------------STIPTEAACKGPA--GTVDGLCDIGSCGN-H-------------------------PVCNTCVELIITGPNT--TKTGT
TTIPQVTCTNNYFFGN---STDPIKNVCTASY---R-PSTTDVT-CGPHP-----------------PDAP-----------------------------
-----------------------------------------------
>PC_02V5BT
----------------------------------------------------------------------------------------------------
----------------------------MQFIYLATAVLMACGANADASSAPPAAPPV--------------------------------------A---
P----------------------------------------------------------------PANAAKEADVAAMSANDTKVATNGNY---------
---------------------STIPTEVACKGPA--GTVDTICDISSCGN-H-------------------------PVCNTCVEMTIEGQDK--VKTGT
TVIPQVTCTNNYLFGN---STDPIKNVCTDGN---D-KTYTCSGGCTGFTSC------QMCVSVDDPALQSLTP--------------------------
-----------------------------------------------
>PC_00U2BP
----------------------------------------------------------------------------------------------------
----------------------------MHLAHLAAAVLVAYGANAQAPAAPPATAAG--------------------------------------A---
K------------------------------------V-ASAGRSATAAPTGMKQPSLIPMNCTQAYLPFSEADVAALSSNDTKVATSGNY---------
---------------------STIPTEAACKGPA--GTADGLCDIASCEK-H-------------------------PE------LTITGTDT--VKTGT
TIIPQVTCTNNYLFGN---SSDPIKNVCTDGN---D-KTYTCTGGCTSFTSC------NMCVSIDDPALQSVGP--------------------------
-----------------------------------------------
>PC_0451CP
----------------------------------------------------------------------------------------------------
----------------------------MQFTYLATAVLMVCGANADAPPAAPGTPAV--------------------------------------A---
P------------------------------------PVTPPTTVGAPPPPPAKEPTIIKAQCIQSYLPFSEADLAAMSSNQTDAAPKGNY---------
---------------------STVPTEVACKGPV--GTVDALCDISSCDNKF-------------------------PVCNSCAELTLQGENN--VTTST
NIIPQVTCINNYMFGD---DNDPKKNICTDVN---Y-KTYTCTGGCTGFTSC------SMCVSVKDPALQTNQTTTP-----------------------
-----------------------------------------------
>PC_02LBDN
----------------------------------------------------------------------------------------------------
----------------------------MQFTYLATAVLMVCGANADAPPAAPGTPAV--------------------------------------A---
P------------------------------------PVTPPTTVGASPPPPAKEPTIIKAQCIQSYLPFSEADLAAMSSNQTDAAPKGNY---------
---------------------STVPTEVACKGPV--GTVDALCDISSCDNKF-------------------------PVCNSCAELTLQGENN--VTTST
NIIPQVTCINNYMFGD---DNDPKKNICTDVN---Y-KTYTCTGGCTGFTSC------SMCVSVKDPALQTNQTTTP-----------------------
-----------------------------------------------
>PC_01IV4C
----------------------------------------------------------------------------------------------------
----------------------------MQFTCLVTAVLVVYGTNTAASPSTA-----------------------------------------------
----------------------------------------PPAKTAPAHPPAAKLPPTISINFTQTFYPLPDSEIAAMFPNV---GIKGND---------
---------------------TTLPTRAVCATGPAENPDTNICDLNSCAA-F-------------------------PICDTCLGLIVDGAGNIAPDTSS
TVNPQAICTNSYLFGN---SDDGLKDICTDVT---G-TPYSCFGGCHGYTSC------KKCMKVNLPKDQSTTP--------------------------
-----------------------------------------------
>PC_017B3E
----------------------------------------------------------------------------------------------------
----------------------------MQFTCLVTAVLVVYGTNTAASPSTA-----------------------------------------------
----------------------------------------PPAKTAPAHPPAAKLPPTISINFTQTFYPLPDSEIAAMFPNV---GIKGND---------
---------------------TTLPTRAVCATGPAENPDTNICDLNSCAA-F-------------------------PICDTCLGLIVDGAGNIAPDTSS
TVNPQAICTNSYLFGN---SDDGLKDICTDVT---G-TPYSCFGGCHGYRSC------KKCMKVNLPKDQSTTP--------------------------
-----------------------------------------------
>PC_06EAUV
---------------------------------------------------------------------------HPSFLSSNRPYTTPTQILLSLTNLL
HFTFKSIF--SNRPHSLSYRLTTIYSHKMHAFSL---IIIGASVSMAICQTVETQS-----------------------PLGV-----------NPM---
-------GGGSG-------------------------------TNTTQAAKPEQEPPKVPLECGNTYVPVSEQDIYVMSQQDAKNGTQ------------
--------TD-QKEKVDVSKLSQDKNMAICETAT--GGKTGLCDVSTCQV-P-----------------------QVTVCTQCTEVNKDSPDF-APAAGA
TPVEKMQCDSGYVLKT--PENKQAGNICMTKT-----SAFTCAGECQGVLGE------ELKFAKL-----------------------------------
-----------------------------------------------
>PC_06L8KC
----------------------------------------------------------------------------------------------------
----------------------------MYHSFFATALLILSNAAVHAQGSSTITADPHKIPTTGTP---------P-----------------------
---------------------------------GV---NEPTSAGTPPGNTPPTLPPAVPVQCTATFLPFSERDLAEMAKSEPTPG---NQ---------
-----------NSTMPDPATLSNVPTSAFCKNDS----MTAVCSLDSCKLRPET----------------------TTECVNCHEYIINAAGD-DGTVRP
EDVGTIQCTESYNLNK---TDTKTPFICANKE---QSKVFSCK-ACSKPRFC------DTCYDVKALAPSS-----------------------------
-----------------------------------------------
>PC_06HYIO
----------------------------------------------------------------------------------------------------
----------------------------MHHRLLTAALLIFSSTLVQAQSLLNTLAPHDSNPAPTPATSSNP---FPSN---------------------
-------------------------------------PAP--PSIPGTTPQSLPPLLPGTTLCENKFFSFSERELAERFQKLHPG---------------
-----------NRHNPDPQHLSSIPSFSLCLNSN----VTAVCELNSCAATTET----------------------IPECTDCREYNLGTNGQ-EDTVGT
VVIPQITCEDNYIFNA---TETKTPYTCSNKL---K-QIFTCN-SCQKVRAC------NTCYDAFKLPYGV-----------------------------
-----------------------------------------------
>PC_04QCOR
----------------------------------------------------------------------------------------------------
----------------------------MHHRLLTAALLIFSSTLVQAQSLLNTLAPHDSNPAPTPATPSNP---FPSN---------------------
-------------------------------------PAP--PSIPGTTPQSLPPLLPGTTLCENKFFSFSERELAERFQKLHPG---------------
-----------NRHNPDPQHLSSIPSFSLCLNSN----VTAVCELNSCAATTET----------------------IPECTDCREYNLGTNGQ-EDTVGT
VVIPQITCEDNYIFNA---TETKTPYTCSNKL---K-QIFTCN-SCQKVRAC------NTCYDAFKLPYGV-----------------------------
-----------------------------------------------
>PC_01TUXK
----------------------------------------------------------------------------------------------------
----------------------------MHHSFFTVALLIFSNALVRAQDPNTLMSTTPNPTTDGNP-----TPTTPTNPGATTPLN---PGPTNPG---
--------------------TGTPPVTPGPTIPGTGT-----PAPPTTGAPAMPPRINGTVLCESKFFAFSERDLDRMAKEDNPQNTT------------
-----------ETDLPDASKLSDVPTVSLCVNSQ----YTALCELDSCPTTADM----------------------IPQCTDCHQFTPGANGQ-DGTVNP
AVIPQATCDGSYSFNA---TDK-YPYTCLVQK---T-QILSCT-SCHQSRAC------NVCYDAKNLPNKP-----------------------------
-----------------------------------------------
>PC_00Q01O
----------------------------------------------------------------------------------------------------
----------------------------MHHSFFTVALLIFSNALVRAQDPNTLVSTTPNPTTDGNP-----TPTTPTNPGATTPLN---PGPTNPG---
--------------------TGTPPVTPGPTIPGTGT-----PAPPTTGAPAMPPRINGTVLCESKFFAFSERDLDRMAKEDNPQNTT------------
-----------ETDLPDASKLSDVPTVSLCVNSQ----YTALCELDSCPTTADM----------------------IPQCTDCHQFTPGANGQ-DGTVNP
AVIPQATCDGSYSFNA---TDK-YPYTCLVQK---T-QILSCT-SCHQSRAC------NVCYDAKNLPNKP-----------------------------
-----------------------------------------------
>PC_05R5OF
----------------------------------------------------------------------------------------------------
----------------------------MHHSFFTTALLLASNVFAQDAPTNTTATNAQVNPQAT-----------------------------------
-----------------------------------------------AAGGAPPVPNAIAVTCTNSHLPFSQRELAQMALMDANAD--------------
-----------RTKIPDPKTLSANQTAAICKNDQ----TTAVCVLNTCDIVANPSPSKPLRHIPIPGLTADP-KYPSTACHGCVEYTPNAKGD-DGTLGT
VITDPVVCDDSYNFNV---TETRTPYR------------------------C------NTCYDVKDIPAGPT--------APPATTAPV-T--PPANP--
-----------------------------------------------
>PC_04RNRC
----------------------------------------------------------------------------------------------------
----------------------------MHHSFFTTALLLASNVFAQDAPTNTTATNAQVNPQAT-----------------------------------
-----------------------------------------------AAGGAPPVPNAIAVTCTNSHLPFSQRELAQMALMDANAD--------------
-----------RTKIPDPKTLSANQTAAICKNDQ----TTAVCVLNTCDIVANPSPSKPLRHIPIPGLTADP-KYPSTACHGCVEYTPNAKGD-DGTLGT
VITDPVVCDDSYNFNV---TETRTPYLCSTKT---Q-MTYSCK-KCEGARGC------NTCYDVKDIPAGPT--------APPATTAPV-T--PPANP--
-----------------------------------------------
>PC_063ICT
----------------------------------------------------------------------------------------------------
-----------------------SKRSKMHHSFFTTALLIVSNVMAQDPSLSTTGLAPGVAPGGRNQFG-------------------------------
-------------------------------------------------------SSVPTVT--CPSLSESSLKWPRWTQLQ--------L---------
-----------HQPTPDPKTLSEVQTAAICKNAD----LTAVCVLNSCNITTAP----------------------APVCQSCYEYTPNPTVM-TAS---
---SVPSLPRNYNFNQ---TDVKTPWVCSDKK---Q-KTFSCG-SCAGARDSSTASLIQFLYAQPDIPTNPPT------TNPPTTNPPT-T--TPTTPTP
STSPPTPITPSL---------PSTSNTPTTPNPVNP--PTTAPATS-
>PC_054SXW
----------------------------------------------------------------------------------------------------
----------------------------MHHSFLTTALLIASNVFAQNNPTNTTSVNGPLSTQANA----------------------------------
-----------------------------------------------NQAGAAAGPKTITLNCTDSLLPFSERDLAEMAQEDPSTGAK--Q---------
-----------NQA------LPDPQTPAICKSGP----VTAICVLNTCPINEQS---------------------TYPVCQECNEYTPNEQGD-DGTLGK
DLIPSVTCDDSYNFNI---TDKFSHYIPNDAA---P-AGTTAT-NSVPL-----------------------------------------N--TNAGPNN
----AAPVTPPT---------TPTTTPPTTTP------PTN------
>PC_00MDFO
----------------------------------------------------------------------------------------------------
----------------------------MHHSFLTTALLIASNVFAQNNPTNTTSVNGPLSTQANA----------------------------------
-----------------------------------------------NQAGAAAGPKTITLNCTDSLLPFSERDLAEMAQEDPSTGAK--Q---------
-----------NQALPDPQTLSTVQTAAICKSGP----VTAICVLNTCPINEQS---------------------TYPVCQECNEYTPNEQGD-DGTLGK
DLIPSVTCDDSYNFNI---TDKFS-HLCSTKA---A-KTFSCK-TCYSARSC------NTCYDVKDIPNDAAP------AGTTATNSVPLN--TNAGPNN
----AAPVTPPT---------TPTTTPPTTTP------PTN------
>PC_06P05M
----------------------------------------------------------------------------------------------------
----------------------------MQGFFLVSIAVQVALVVAQGNTPTKVT-----------------------------------------A---
Q------------------------------------PQV-NNSSAPANASAIDLPKIIAVNCTQAYIEITDSSINGTT---------------------
--------------------------IGACKRFE--DSEGSFCKPDDCIG-S-------------------------ATCLSCKKVTVGATAN-STVVSN
STVDSVVCRKDYFFPG--PGSKSNQSLCTDEK---D-DNYICSGVCTSFASC------SHCVSAKDPALAKLKEKSPKN---------------------
-----------------------------------------------
>PC_04CEHS
----------------------------------------------------------------------------------------------------
----------------------------MYRFPLISLAIYASVVYGQGTTVTPTTNVNPNTS----------------GN---PP--------NQPT---
N------------------------------------GTPTNPATPTASPTTTPTPKILAVNCTQSYFEITDDSMNGTS---------------------
--------------------------IGACTKIGDGEKGGSFCQTKECFG-F-------------------------ATCQDCNLATPGPNN--TTVISN
TTIKAVPCNKGYYIPG--PGDNVTVTYCSAQNNANP-DDYICKGPCTSFTAC------GDCININDPAIAGLKDTP------------------------
-----------------------------------------------
>PC_04FIRL
----------------------------------------------------------------------------------------------------
-------------------------MYQFISPFVLIALVRTTAVLAEGS-------GTNYP---------------------------------LPP---
P------------------------------------ITIPPVEKANITNSSTIGVKIIPLYCNQAFMPLQDENATLTE---------NQ----------
-------------------KGPANITECACKAYD--TPSGAFCATSSCKN-F-------------------------ATCQQCNLITLGVSAK-TSNSNN
LTIPSVECRNNYFLPS--PKDRDQHALCTDVE---D-HAFACEGPCTGGTYC------QECISMDDPYL-------------------------------
-----------------------------------------------
>PC_08BC84
----------------------------------------------------------------------------------------------------
-------------------------------------------MYASNKG----------SL----------------NLVGF------AMGIGSVI---
G------------------------------------QFVSPHLLTPKSLAVASDSPRIEVNCTQAYTTLGSDDAANAT---------------------
--------------------------AVVCKSAD--SPKATLCSPQSCYH-Y-------------------------STCHGCRKIVTNE-NN-VEEISD
VFYDRVVCEKDYYLANR-TTEESMDSICTDKN---F-DTYICNGHYVGFAHC------HNCTEVLDPEDETSLS--------------------------
-----------------------------------------------
>PC_06GTGE
----------------------------------------------------------------------------------------------------
----------------------------MHHSFFTTALLIVSNVMAQDPSLSTTGLAPGVAPGVAPGSSGSTTSPTPGTGTGGGSGNG--GGSGNGGGVG
NGGGSGNGGGVGNGGGSGNGGGSGNGGGVGNGGGAGNGGNNGNGGAPVTPTPPNGPKPIRVVCANSNLPFSERELAEMAAMDTSSN----S---------
-----------TQPTPDPKTLSEVQTAAICKNAD----LTAVCVLNSCNITTAP----------------------APVCQSCYEYTPNPTGD-DGIVGT
VLTPQVTCEDSYNFNQ---TDVKTPWVCSDKK---Q-KTFSCG-SCAGARAC------DICYDVKDIPTNPPT------TNPPTTNPPT-T--TPTTPTP
STSPPTPITPSL---------PSTSNTPTTPNPVNP--PTTAPATS-
>PC_01V0Q4
----------------------------------------------------------------------------------------------------
------------------------------------------MSWPRTPSLSTTGLAP----GVAPGSSGSITSPTPGTGTGGGSGNG--GGSGNGGGVG
NGGGSGNGGGVGNGGGSGNGGGSGNGGGVGNGGGAGNGGNNGNGGAPVTPTPPNGPKPIRVVCANSNLPFSERELAEMAAMDTSSN----S---------
-----------TQPTPDPKTLSEVQTAAICKNAD----LTAVCVLNSCNITTAP----------------------A-----------------------
----PVTCEDSYNFNQ---TDVKTPWVCSDKK---Q-KTFSCG-SCAGARAC------DICYDVKDIPTNPPT------TNPPTTNPPT-T--TPTTPTP
STSPPTPITPSL---------PATSNTPTTPNPVNP--PTTAPATS-
>PC_0893TT
----------------------------------------------------------------------------------------------------
----------------------------MHHSFFTTALLIVSNVMAQDPSLSTTGLAP----GVAPGSSGSITSPTPGTGTGGGSGNG--GGSGNGGGVG
NGGGSGNGGGVGNGGGSGNGGGSGNGGGVGNGGGAGNGGNNGNGGAPVTPTPPNGPKPIRVVCANSNLPFSERELAEMAAMDTSSN----S---------
-----------TQPTPDPKTLSEVQTAAICKNAD----LTAVCVLNSCNITTAP----------------------APVCQSCYEYTPNPTGD-DGIVGT
VLTPQVTCEDSYNFNQ---TDVKTPWVCSDKK---Q-KTFSCG-SCAGARAC------DICYDVKDIPTNPPT------TNPPTTNPPT-T--TPTTPTP
STSPPTPITPSL---------PSTSNTPTTPNPVNP--PTTAPATS-
>PC_0892YC
----------------------------------------------------------------------------------------------------
----------------------------MHHSFFTTALLIVSNVMAQDPSLSTTGLAPGVAPGVAPGSSGSTTSPTPGTGTGGGAGNG--GGSGNGGGV-
-----GNGGGVGNGGGSGNGGGSGNGGGVGNGGGAGNGGNNGNGGAPVTPTPPNGPKPIRVVCANSNLPFSERELAEMAAMDTSSN----S---------
-----------TQPTPDPKTLSEVQTAAICKNAD----LTAVCVLNSCNITTAP----------------------APVCQSCYEYTPNPTGD-DGIVGT
VLTPQVTCEDSYNFNQ---TDVKTPWVCSDKK---Q-KTFSCG-SCAGARAC------DICYDVKDIPTNPPT------TNPPTTNPPT-T--TPTTPTP
STSPPTPITPSL---------PATSNTPTTPNPVNP--PTTAPATS-
>PC_03SCX9
----------------------------------------------------------------------------------------------------
----------------------------MHHSFFTTALLIVSNVLAQDPANTNSLTPGGAQPNPGS------TVPAPGNQQGGDST--------------
---------------------------------GKGQGGA-------GNGNGQPGPKPISLQCSNSNLPFSERELAEMAQLDATTDTK------------
-----------NSTIPDPKTLSNTQTAALCKNET----VTAICVLNSCDIKKAP----------------------APVCQNCYAYTPNNNGD-DGTIGT
VLTPQVSCDDSYNFNK---TDTKTPFLCTNTA---Q-NTFACQ-SCSGQRIC------DICYDVKDIPASPAP------GNSGATGGPV-N--GNPAPAP
GSNTPAPTTPNPIAPPPTTPNPTTAPNPTTPNPTTPNPPTNSAPAAL
>PC_04YAIG
----------------------------------------------------------------------------------------------------
----------------------------MHHSFFTTALLIVSNVLAQDPANTNSLTPGGAQPNPGS------TVPAPGNQQGGDST--------------
---------------------------------GKGQGGA-------GNGNGQPGPKPISLQCSNSNLPFSERELAEMAQLDATTDTK------------
-----------NSTIPDPKTLSNTQTAALCKNET----VTAICVLNSCDIKKAP----------------------APVCQNCYAYTPNNNGD-DGTIGT
VLTPQVSCDDSYNFNK---TDTKTPFLCTNTA---Q-NTFACQ-SCSGQRIC------DICYDVKDIPASPAP------GNSGATGGPV-N--GNPAPAP
GSNTPAPTTPNPIAPPPTTPNPTTAPNPTTPNPTTPNPPTNSAPATL
>PC_043Q0R
----------------------------------------------------------------------------------------------------
----------------------------MHHTFLAAALLVFTNVLAQDPSLSTNGPAPGTSAANADNSNLSSTTTPS-----------------------
---------------------------TPNPAP---------GVGNTGTPAPAKGPKPISVKCTNTHLPFSKRELAEMAQMDASSGTAGNT---------
-----------VPATPDPKTLSDVQTAAICKNDL----VTAVCELHSCNVTTSP----------------------PPVCQSCYEFTPNPNGD-EGIVGT
VLTQQVICEDSYNFNK---TDVKTPNVCSDKN---Q-KTFSCG-SCTGERAC------DVCYDVKDIPTNPNT------TPNPSGPTPP-T--TPTTPTT
PPTTTTATTPSP---------PTTSNTPTTPTT--P--PTNP-----
>PC_0196YP
-------------------------------------------------------------MGI-DDATDQ-----------------------SALGLA
TFIHTPRAYNSVQSLFTRYLNYSTTQPEMHHTFLAAALLVFTNVLAQDPSLSTNGPAPGTSAANADNSNLSSTTTPS-----------------------
---------------------------TPNPAP---------GVGNTGTPAPAKGPKPISVKCTNTHLPFSKRELAEMAQMDASSGTAGNT---------
-----------VPATPDPKTLSDVQTAAICKNDL----VTAVCELHSCNVTTSP----------------------PPVCQSCYEFTPNPNGD-EGIVGT
VLTQQVICEDSYNFNK---TDVKTPN------------------------AC------DVCYDVKDIPTNPNT------TPNPSGPTPP-T--TPTTPTT
PPTTTTATTPSP---------PTTSNTPTTPTT--P--PTNP-----
>PC_08BC82
----------------------------------------------------------------------------------------------------
------------------------------MNFFLTAITLVLLQFASKASADPTSAAYNPAN----------------NSTGYPAQQPQNPNTYQPY---
Q------------------------------------PAQGGTNYTNSTNTTIIEPTYISMNCTQAFMPLQADTSDNTTGPNSAQGTNYS----------
-------------------EPTLNITEAGCKGFE--TPDGAYCRAESCYG-L-------------------------PK---------------------
---------GNYFMPD--INETVRQSLCTDAQ---S-QSYSCTGACIAYATC------EVCISMDDPALQEPYNTTNTTTNPPSSRRWK-----------
-----------------------------------------------
>PC_049XIO
----------------------------------------------------------------------------------------------------
---------------------------MMINTVAAATSFILLNLALTVSADAGLSIPPPVTE----------------GA-----KNATNSSSGTPP---
P---------------------------------------PGPPTNNTPPANGTDPKIISMACTQAFLLLPDDSTGADN--------STA----------
-------------------GNTANITEAGCKAFD--TPEGAYCQAESCSG-L-------------------------PTCSSCNLLIPDPKSN-DTIVSN
TTVPSVQCASDYFFPD--HNDTNRQSLCTDAK---D-QSYSCTGTCTGFATC------QFCIMMNDTALNDPAAGAPPAAANNGTGK-------------
-----------------------------------------------
>PC_08B8BS
----------------------------------------------------------------------------------------------------
----------------------------MYKFFCTFVLLALYQSTGTLADAPQQGPGQPSPD---------------------------SNPTNNPP---
P------------------------------------PLTAGAVGQNSSNTTTLEPKFIPLSCNQAFLPLQDENSTSTANT------SVV----------
-------------------FNSSVVTECACKAFD--TPNGAFCEAESCRQ-Y-------------------------SVCQACNQIMPGPNAN-TTITSN
VTVGSVECRSNYFFPA--PNDTDRRALCTDVE---F-RSYTCTGTCTGGANC------EVCVSMDDPALMGPGPAEPQAQTQTQTQTQTQTQTQAQGPVP
APGPPAPVPAPVPAPA------SDSN---------------------
