# Supplementary material for: Remote homology clustering identifies lowly conserved families of effector proteins in plant-pathogenic fungi
Source: Microb Genom. 2021 Sep 1;7(9):000637. doi: 10.1099/mgen.0.000637 (PMC8715435; doi:10.1099/mgen.0.000637)
Supplement: Supplementary material 15 [file mgen-7-0637-s0015.zip › fastas/markov-PC_03BSKP.fasta]

>PC_03BSKP
-----------------------------------------------------------MKL-SLITI------AAAYAS--------------------
-----VVSGAISWSLQ-KAANPTTDQA--DAYAKIEAAMRLAVARHSRL-GT-A-TKTLRVYYTPGVPTAEASY-NGDVRFGTNRAYMNERTALHEISHT
LGIGQ-TAAFNRKCAA---GDWATALPLLR----------------SWDG-----ASAVINCG-GSHIWPYGLNYDNEWSTTNADRHVRLINAMIRDVLV
PASASRRLSTSFPAYVKHIVGQEAAVSSGRLPFKRDLDDGLLQRLNSTMTFAIPRARR
>PC_071FM3
-----------------------------------------------------------MKL-LLLTI------VVAAAS--------------------
-----AAQGAITWTLE-KAANPTDDQK--DAYAKIEDAMKLAVARHAKL-GN-A-EKTIRVSYTPGVPTAEANY-NGDLRFGSNRSYMNERTALHEIAHT
LGVGQ-TSAFNSKCSS---GDWPKAAPLLR----------------SWDG-----SDAKISCG-GGHFWPYGLNYDNEWSETNAERHVQIIDAMLADGM-
----------------------------------------------------------
>PC_0690LA
-----------------------------------------------------------MKFSLIATA------LVASAS--------------------
-----TANAAINWTLA-KAANPTADQR--DAYTKIENAMRLASARYAKY-SS-A-AKTVRVAYAPGVPTAEANY-NGDLRFGSNRAYMNERTAMHEISHT
LGIGQ-TNGFNSRCAA---NNWPSATALLR----------------TWNG-----ANAKINCG-GGHVWPYGLNYDNEWSETNANRHVQLINAMIQDGMQ
R---------------------------------------------------------
>PC_00MFIV
-----------------------------------------------------------MKL-SLLTI------VVAAAS--------------------
-----AAQGAITWTLE-KAANPTDDQK--DAYAKIEDAMKLAVARHAKL-GN-A-EKTIRVSYTPGVPTAEANY-NGDLRFGSNRSYMNERTALHEIAHT
LGVGQ-TSAFNSKCSS---GDWPKAVPLLR----------------SWDG-----SDAKISCG-GGHFWPYGLNYDNEWSETNAERHVQIINAMLADGM-
----------------------------------------------------------
>PC_03OQ2F
---------MIVFTLSVVAF---APGIEPVVLRGPF-------FNFNTSSDLIPTLLINMKL-SLITI------AAAYAS--------------------
-----VVSGAISWSLQ-KAANPTTDQA--DAYAKIEAAMRLAVARHSRL-GT-A-TKTLRVYYTPGVPTAEANF-NGDVRFGTNRAYMNERTALHEISHT
LGIGQ-TAAFDRKCAA---GDWATALPLLR----------------SWDG-----AGAVINCG-GSHIWPYGLNYDNEWSTTNADRHVRLINAMIRDGM-
----------------------------------------------------------
>PC_02KDOZ
-----------------------------------------------------------MKL-SLLIT------AATYVA--------------------
-----NAQSAITWSLE-KAASPTADQT--DAYNKIEAAMRLAVARHSRL-GS-A-TKSLRVYYTPGVPTAEANY-NGDVRFGSNRAYMNERTALHEVSHT
LGVGQ-TAAFDRKCAA---GDWATALPLLR----------------SWDG-----SGAVINCG-GSHIWPYGLNYDTEWSETNANRHVQLINAMIRDGM-
----------------------------------------------------------
>PC_05V2O5
----------------MGVYVQDSSRAHS------------ISLPT---PTLAPPQPPIMHF-PSILC------LAVYAS--------------------
-----SASAAISWTLA-KASNPTADQT--DAYARITLAMQRATARYAQH-SS-L-SKTVRVAYAPGVPTAEANY-NGDLRFGSNRAYMNERTAMHEISHT
LGVGQ-TANFDRLCAS---GDWKTALPLLR----------------SWDG-----SAAKINCG-GSHFWPYGLNYDTEWSETNANRHVQIMQAMVRDGM-
----------------------------------------------------------
>PC_034KJW
-----------------------------------------------------------MHF-PSILC------LAVYAS--------------------
-----SASAAISWTLA-KASNPTADQT--DAYARITLAMQRATARYAQH-SS-L-SKTVRVAYAPGVPTAEANY-NGDLRFGSNRAYMNERTAMHEISHT
LGVGQ-TANFDRLCAS---GDWKTALPLLR----------------SWDG-----SAAKINCG-GSHFWPYGLNYDTEWSETNANRHVQIMQAMVRDGIQ
YLPSPAE---------------------------------------------------
>PC_02LA0L
---------------------------------------------------------MRLSI---LAA------ALTYAS--------------------
-----VASAAITWSLQ-KATNPTADQA--DAYTKIEAAMKLAVARYAKW-SN-A-SKTVRVYYSPGVPTAEANF-NGDLRFGSDRSYMTQRTAMHEIAHT
LGVGQ-TAAFDRLCAS---GNWPKALPLLR----------------SWDG-----ASAKINCG-GGHFWPYGLNYESEWSETNGDRHVQLVDAMIADGLQ
GN--------------------------------------------------------
>PC_02HSBU
-----------------------------------------------------------MKF-SLLVT------ALVYAS--------------------
----TGSCAAITYTIQ-RASNPTADQT--DAYNKIDAAMKLAIARYGKY-CNAKCTKKITVQYEPSVPTADANY-NGNMRFGSNRSYMNERTAMHEISHT
LGVGQ-TANFDSLCAS---GNWKTALPLLR----------------SFDG-----SSAKISCG-GSHFWPYGLNYDTEWSETNANRHVQMMQAMLNDGM-
----------------------------------------------------------
>PC_07KK3W
-----------------------------------------------------------MRFSRILTA------FVACAS--------------------
-----TTSAAITWSLE-KASNPTADQA--DAYGRIEQAMRLAVARYSRF-TG--ASKTIRVTYVPGVPTADANF-NGSLRFGSNRSYMNERTAMHEISHT
LGIGQ-TAAFDRKCAA---NDWASATRLLR----------------TWDG-----ASARINCG-GGHIWPYGLNYDNEWSETNANRHVQLINAMLADGLQ
G---------------------------------------------------------
>PC_00JTSQ
-----------------------------------------------------------MRL-SLLLC------AAACAN--------------------
-----SASAAISWTLA-RASNPSSDQT--DAYARITDAMTKAVARYGRY-SQ-V-SKTIRVAYAPGVPTAEANF-NGDLRFGSNRAYMTERTAMHEISHT
LGIGQ-TAAFDRKCAA---GDWRTALPLLR----------------SWDG-----ASAKINCG-GSHIWPYGLNYETEWSETNAIRHVQLIDAMIKDGLQ
GS--------------------------------------------------------
>PC_02XS5K
-----------------------------------------------------------MKF-SILLP------FLAYAS--------------------
-----SVSGAITWTLS-KSASPSADES--DAYAKIEAAMRLAVARYGRY-SS-A-SKTIRVAYAPGVPTAEANF-NGDLRFGSNRAYMNERTAMHEISHT
LGIGQ-TSAFDTKCAA---GDWRTALPLLR----------------SWDG-----ASAVINCG-GGHIWPYGLNYDTEWSETNADRHVQLIDAMIKDGLQ
G---------------------------------------------------------
>PC_04ZCBQ
-----------------------------------------------------------MKL-SLLLP------VLTCAT--------------------
-----SVQSALTWSLA-KVSNPSADQS--DAYAKIEAAMRLAVARYDRL-GS-A-TKNIRVAYVPGVPTAEANF-NGDLRFGSNRAYMNERTAMHEISHT
LGIGQ-TNAFNTKCAS---GDWRTALPLLR----------------SWDG-----ASAVINCG-GSHIWPYGLNYDTEWSETNANRHVQLINAMIRDGMQ
G---------------------------------------------------------
>PC_07ZWXP
-----------------------------------------------------------MKF-TLLLP------VLAYAT--------------------
-----SVSGAITWTLA-KSSSPSADES--DAYTKIEAAMRLAVARYGRF-SS-A-SKTIRVAYAPGVPTAEANF-NGDLRFGSNRSYMNERTAMHEISHT
LGIGQ-TSAFDTKCAA---GDWKTALPLLR----------------SWDG-----ASAVINCG-GGHIWPYGLNYDTEWSETNADRHVQLIDAMIKDGLQ
G---------------------------------------------------------
>PC_03BBQN
-----------------------------------------------------------MKL-SLLAV------IVASAS--------------------
-----AAQGAITWTLE-KAANPTADQS--DAYTKIEAAMKLAVARHASQ-GK-A-SKTIRVYYTPGVPTAEANY-NGDLRFGSNRSYMNERTALHEISHT
LGVGQ-TAAFDSKCAS---GDWATALPLLR----------------SWDG-----SSAKISCG-GSHFWPYGLNYDTEWSETNANRHVKIINAMIADGM-
----------------------------------------------------------
>PC_05SDMT
-----------------------------------------------------------MKF-SIITV------MAAYAA--------------------
-----AAQGAITWTLE-KAANPTADQN--DAYSKIEAAMRLAVARHARL-GS-A-TKTLRVYYAPGVPTAEANY-NGDVRFGSNRSYMSERTALHEISHT
LGVGQ-TAAFDRKCAA---RDWATALPLLR----------------SWDG-----SGATISCG-GSHFWPYGLNYDTEWSETNANRHVQIVNAMIRDGM-
----------------------------------------------------------
>PC_01PKA8
-----------------------------------------------------------MKF-SLLAV------VLASAS--------------------
-----AAQGAITWTLE-KAANPTADQR--DAYTKIEAAMNLAVARHARL-GR-A-SKSLRVYYTPGVPTAEANY-NGDVRFGTNRSYMNERTALHEISHT
LGVGQ-TAAFNSKCSS---GDWATALPLLR----------------SWDG-----SSAKINCG-GSHFWPYGLNYDTEWSESNANRHVQIINAMLADGM-
----------------------------------------------------------
>PC_03XUOX
-----------------------------------------------------------MKF-SLLAV------IAASAS--------------------
-----VAQSAITWTLD-KAANPTSDQT--EAYEKIEAAMEAAVARHAKL-G--TASKSVKVYYTPGVPTAEAGV-SGDLRFGSDRAFMDERTALHEISHT
LGVGQ-TTAFNSLCSS---GDWKTALPLLK----------------SWDG-----DDAKISCG-GQHFWPYGLNYDNEWSETNADRHVQIINAMIADGM-
----------------------------------------------------------
>PC_07FE00
-----------------------------------------------------------MKF-SLLAV------VLASAS--------------------
-----AAQGAITWTLE-KATNPTADQR--DAYTKIEAAMNLAVARHARL-GR-A-SKSLRVYYTPGVPTAEAGY-NGDVRFGTNRSYMNERTALHEISHT
LGVGQ-TNAFNSKCAS---GDWATALPLLR----------------SWDG-----SSAKINCG-GSHIWPYGLNYDREWSESNANRHVQLINAMLADSM-
----------------------------------------------------------
>PC_073JIC
-----------------------------------------------------------MRF-PIIAA------VLAYAS--------------------
-----VASAAINWSLQ-KASNPTADQS--DAYQRIQNAMTLAVARYSRF-TK-A-SKTVRVYYSPGVPTAEANY-NGDLRFGSDRAYMTERTAMHEIAHT
LGVGQ-TAAFDANCAA---NNWPKATPLLR----------------SWDG-----SAAKINCG-GSHFWPYGLNYETEWSETNGNRHVQLVDAMLADGL-
----------------------------------------------------------
>PC_012SXZ
-----------------------------------------------------------MKL-SLLTA------IVASVS--------------------
-----AAQGAITWTLQ-KAANPTADER--DAYTKIEAAMKLAVARHSRL-GK-A-TKSLRVYYTPGVPTAEANY-NGDVRFGSNRAYMNERTALHEISHT
LGVGQ-TAAFNSKCAS---GNWATALPLLR----------------SWDG-----ASAKINCG-GSHFWPYGLNYDNEWSETNANRHVQIVNAMIADGM-
----------------------------------------------------------
>PC_047BUR
-----------------------------------------------------------MKL-SLLAV------IVASAS--------------------
-----AAQGAITWTLQ-KAANPTSDQN--DAYTKIEAAMKLAVARHAKL-GS-A-SKTIRVYYTPGVPTAEASY-NGDLRFGSNRSFMNERTALHEIAHT
LGVGQ-TTAFNSKCSS---GDWATALPLLR----------------SWDG-----SDAKISCG-GGHFWPYGLNYDTEWSETNGDRHVKIINAMLADGM-
----------------------------------------------------------
>PC_02D4VR
-----------------------------------------------------------MKL-SLLAV------IVASAS--------------------
-----AAQGAITWTLE-KAANPTADQS--DAYTKIEAAMKLAVARHAKQ-GK-A-SKTIRVYYTPGVPTAEANY-NGDLRFGSNRSYMNERTALHEISHT
LGVGQ-TAAFDSKCAS---GDWATALPLLR----------------SWDG-----SSAKISCG-GSHFWPYGLNYDTEWSETNADRHVKIINAMIADGM-
----------------------------------------------------------
>PC_036HK8
-----------------------------------------------------------MHF-SALLV------LAAYVS--------------------
-----STSAAITWTLQ-KTTNPTADQS--DAYAKIEDAMTKAVARYARF-SD-A-VKTLRVAYVPGVPTAEANY-NGDVRFGTNRAYMNERTALHEISHT
LGVGQ-TAAFDRKCAA---GDWKTALPLLR----------------SFDG-----PSATITCG-GRHFWPYGLNFDSEWSETNADRHVQIVEAMLTDGM-
----------------------------------------------------------
>PC_01MDJZ
-----------------------------------------------------------MKF-SIITV------IAAYAA--------------------
-----AAQGAITWTLE-KAANPTADQN--DAYSKIEAAMRLAVARHARL-GS-A-TKTLRVYYAPGVPTAEANY-NGDVRFGSNRSYMSERTALHEISHT
LGVGQ-TAAFDRKCAA---RDWATALPLLR----------------SWDG-----SGATISCG-GSHFWPYGLNYDTEWSETNANRHVQIVNAMIRDGM-
----------------------------------------------------------
>PC_029G3M
-----------------------------------------------------------MKF-SIITV------IAACAA--------------------
-----AAQGAITWTLE-KAANPTADQN--DAYSKIEAAMRLAVARHARL-GS-A-TKNLRVYYAPGVPTAEANY-NGDVRFGSNRSYMNERTALHEISHT
LGVGQ-TAAFDRKCAA---RDWATALPLLR----------------SWDG-----SGATISCG-GSHFWPYGLNYDTEWSETNANRHVQIVNAMIRDGM-
----------------------------------------------------------
>PC_01EISV
-----------------------------------------------------------MRL-SIIAA------ALTYAT--------------------
-----AASAAISWSLE-KAASPTADQQ--DAYQRIEAAMRLAVARYARF-TN-A-AKTVRVYYTPGVPTAEANY-NGDLRFGSDRAYMTERTAMHEIAHT
LGVGQ-TANFDRNCAA---NSWPKATPLLQ----------------SWDG-----ASARINCG-GGHFWPYGLNYETEWSETNGNRHVQLVDAMLADGM-
----------------------------------------------------------
>PC_03QK1E
-----------------------------------------------------------MRF-HVLTS------LLALAS--------------------
-----TTSAAITWTLQ-KAANPTSDQA--DAYLKIEAAMKLAVAHYAKF-SD-A-TKTLTVQYEPSVATADANY-NGNVRFGSNRSYMTERTAMHEISHT
LGIGQ-TSAFDTKCAA---NDWATATPLLR----------------SWDG-----SSAKINCG-GGHIWPYGLNYETEWSTTNADRHVQLIDAMLADGL-
----------------------------------------------------------
>PC_05BTXI
-----------------------------------------------------------MRF-HVLTG------LLALAS--------------------
-----TTSAAITWTLQ-KAANPTTDQA--DAYSKIEAAMRLAVARYARF-SD-A-TKRLTVQYEPSVATADGNY-NGNIRFGSNRSYMTERTAMHEISHT
LGIGQ-TAAFNTKCAA---NNWATATPLLR----------------SWDG-----SSARINCG-GGHIWPYGLNYETEWSTTNADRHVQLIDAMLADGL-
----------------------------------------------------------
>PC_087L5C
-----------------------------------------------------------MQF-PLLLL------VAIYAC--------------------
-----TTSARLTWSLA-KASNPTADQR--DAYTKIEAAMTKAVARYEKY-SD-A-NKTIRVAYAPGVPTAEANY-NGDLRFGSNRAYMTERTAMHEISHT
LGVGQ-TAAFDRKCAA---GDWKTALPLLR----------------SFDG-----PDAKITCG-GSHFWPYGLNYETEWSETNANRHVQLVEAMLTDGM-
----------------------------------------------------------
>PC_076KMY
-----------------------------------------------------------MKF-SILAV------IATSAS--------------------
-----IAQSAITWTLD-KAANPTSDQT--EAYEKIEAAMEAAVARHAKL-G--TASKSVKVYYTPGVPTAEAGV-SGDLRFGSDRAFMDERTALHEISHT
LGVGQ-TTAFNSLCSS---GDWKTALPLLK----------------SWDG-----DDAKISCG-GQHFWPYGLNYDNEWSETNADRHVQIINAMIADGM-
----------------------------------------------------------
>PC_07R5AF
-----------------------------------------------------------MHF-PSILC------LAVYAS--------------------
-----SASAAISWTLA-KASNPTADQT--DAYARITLAMQRATARYAQH-SS-L-SKTVRVAYAPGVPTAEANY-NGDLRFGSNRAYMNERTAMHEISHT
LGVGQ-TANFDRLCAS---GDWKTALPLLR----------------SWDG-----SAAKINCG-GSHFWPYGLNYDTEWSETNANRHVQIMQAMVRDGM-
----------------------------------------------------------
>PC_06G648
-----------------------------------------------------------MQL-L-ALL------LTTWVC--------------------
-----TSSATLTWSLQ-KASNPTADQQ--DAYTKIEAAMTKAVARYHKY-SD-A-NKTIRVYYAPGVPTAEASY-NGDLRFGSNRSYMTERTAMHEISHT
LGVGQ-TAAFDRKCAA---GDWKTALPLLR----------------SWDG-----ASAKINCG-GSHFWPYGLNYETEWSETNANRHVQMVEAMLTDGM-
----------------------------------------------------------
>PC_01VGY3
-----------------------------------------------------------MQF-SL-LL------VAAYAC--------------------
-----SASARLTWSLA-KASNPTADQR--DAYTKIEAAMTKAVARYEKY-SD-A-NKTIRVAYAPGVPTAEANY-NGDLRFGSDRAYMTERTAMHEISHT
LGVGQ-TAAFSTKCAA---GDWKTALPLLR----------------SFDG-----ANAKITCG-GGHFWPYGLNYETEWSETNANRHVQIVEAMLTDGM-
----------------------------------------------------------
>PC_06TT2M
-----------------------------------------------------------MQF-S-LLL------VAAYAC--------------------
-----SASARLNWSLA-KASNPTGDQA--DAYARIEAAMTKAVARYHKL-ST-V-NKTIYVSYVPGVPTADANY-AGSLRFGSNRAYMTERTAMHEISHT
LGVGQ-TAAFDRKCAA---GDWRTALPLLR----------------SFDG-----ANAKINCG-GSHFWPYGLNYETEWSETNADRHVRMVQAMVNDGM-
----------------------------------------------------------
>PC_01G93S
-----------------------------------------------------------MQF-SL-LL------VAAHAC--------------------
-----SASARLTWSLA-KASNPTADQR--DAYTKIEAAMTKAVARYEKY-SD-A-NKTIRVAYAPGVPTAEANY-NGDLRFGSDHAYMTERTAMHEISHT
LGVGQ-TAAFNTKCAA---GDWKTALPLLR----------------SFDG-----ANAKITCG-GGHFWPYGLNYETEWSETNANRHVQIVEAMLTDGM-
----------------------------------------------------------
>PC_03Q2I3
-----------------------------------------------------------MKL-S-LLL------VAAYAC--------------------
-----NASARLNWSLA-KVSNPTADQA--DAYARIEAAMTKAVARYHKF-AT-A-NKTIRVAYAPGVPTAEANY-NGDLRFGSNRAYMTERTAMHEISHT
LGVGQ-TAAFNSKCAS---GDWRTALPLLR----------------SFDG-----ASAKISCG-GSHFWPYGLNYDNEWSETNADRHVRMVQAMINDGM-
----------------------------------------------------------
>PC_00W9CO
-----------------------------------------------------------MKL-S-LLL------VAAYAC--------------------
-----NASARLNWSLA-KVSNPTADQA--DAYARIEAAMTKAVARYHKF-AT-A-NKTIRVAYAPGVPTAEANY-NGDLRFGSNRAYMTERTAMHEISHT
LGVGQ-TAAFNSKCAS---GDWRTALPLLR----------------SFDG-----ANAKISCG-GSHFWPYGLNYDNEWSETNADRHVRMVQAMINDGM-
----------------------------------------------------------
>PC_083OKF
-----------------------------------------------------------MQF-P-LLI------VAICTC--------------------
-----SASARLNWSLA-KASNPTADQA--DAYAKIEAAMTKAVARYHKF-ST-A-NKTIRVAYAPGVPTAEANY-NGDLRFGSNRAYMTERTAMHEISHT
LGVGQ-TAAFDSKCAS---GDWRTALPLLR----------------SFDG-----ANAKINCG-GSHFWPYGLNYDTEWSETNADRHVKMVQAMINDGM-
----------------------------------------------------------
>PC_04MVWF
-----------------------------------------------------------MKL-S-LLL------VAAYAC--------------------
-----NASARLNWSLA-KVSNPTADQA--DAYARIETAMTKAVARYHKF-AT-A-NKTIRVAYAPGVPTAEANY-NGDLRFGSNRAYMTERTAMHEISHT
LGVGQ-TAAFNSKCAS---GDWRTALPLLR----------------SFDG-----ANAKISCG-GSHFWPYGLNYDNEWSETNADRHVRMVQAMINDGM-
----------------------------------------------------------
>PC_07NWKJ
-----------------------------------------------------------MQF-SL-LL------VAAYAC--------------------
-----SASARLTWSLA-KASNPTADQT--DAYTRIEAAMTKAVARYEKY-SD-A-NKTIRVAYAPGVPTAEANY-NGDLRFGSNRAYMTERTAMHEISHT
LGVGQ-TAAFDTKCAS---GDWRTALPLLR----------------SFDG-----PDAKINCG-GDHFWPYGLNYDTEWSETNANRHVQIVEAMLTDGM-
----------------------------------------------------------
>PC_058I9J
-----------------------------------------------------------MQF-SL-LL------VAAYAC--------------------
-----SASARLTWSLA-KASNPTADQR--DAYTKIEAAMTKAVARYEKY-SD-A-NKTIRVAYAPGVPTAEANY-NGDLRFGSDRAYMTERTAMHEISHT
LGVGQ-TAAFNTKCAA---GDWKTALPLLR----------------SFDG-----ANAKITCG-GGHFWPYGLNYETEWSETNANRHVQIVEAMLTDGM-
----------------------------------------------------------
>PC_0586HP
-----------------------------------------------------------MQF-SL-LL------VAAHAC--------------------
-----SASARLTWSLA-KASNPTADQR--DAYTKIEAAMTKAVARYEKY-SD-A-NKTIRVAYAPGVPTAEANY-NGDLRFGSDRAYMTERTAMHEISHT
LGVGQ-TAAFNTKCAA---GDWKTALPLLR----------------SFDG-----ANAKITCG-GGHFWPYGLNYETEWSETNANRHVQIVEAMLTDGM-
----------------------------------------------------------
>PC_00OHLZ
-----------------------------------------------------------MQF-SL-LL------VAAYAC--------------------
-----SASARLTWSLA-KASNPTADQR--DAYTKIEAAMTKAVARYGKY-SD-A-NKTIRVAYAPGVPTAEANY-NGDLRFGSDRAYMTERTAMHEISHT
LGVGQ-TAAFNTKCAA---GDWKTALPLLR----------------SFDG-----ANAKITCG-GGHFWPYGLNYDTEWSETNANRHVQIVEAMLTDGM-
----------------------------------------------------------
>PC_01X91K
-----------------------------------------------------------MKL-S-LFL------VAAYAC--------------------
-----NASARLNWSLA-KVSNPTADQA--DAYARIEAAMTKAVARYHKF-AT-A-NKTIRVAYAPGVPTAEANY-NGDLRFGSNRAYMTERTAMHEISHT
LGVGQ-TAAFDSKCAS---GDWRTALPLLR----------------SFDG-----ANAKINCG-GSHFWPYGLNYDNEWSETNADRHVRMVQAMINDGM-
----------------------------------------------------------
>PC_020OS5
-----------------------------------------------------------MKL-S-LLL------VAAYAC--------------------
-----NASARLNWSLA-KVSNPTADQA--DAYARIEAAMTKAVARYHKF-AT-A-NKTIRVAYAPGVPTAEANY-NGDLRFGSNRAYMTERTAMHEISHT
LGVGQ-TAAFNSKCAS---GDWRTALPLLR----------------SFDG-----ANAKINCG-GSHFWPYGLNYDNEWSETNADRHGEYGALS------
----------------------------------------------------------
>PC_038HSS
-----------------------------------------------------------MKF-SLLAV------VLASASTAQGEISWKLEKAANPTTDQ
RDDSKIRQGEITWKLE-KAANPTADQR--DAYSRIEAVMKLAVARHARL-G--HAKKSLKVYYKPGVATAEAHY-NGDVRFGSNRSYMTERTALHEISHT
LGVGQ-TPAFRSKCAS---GNWTTALPLLR----------------SWGK-----PDDKIECG-GMHFWPYGLNYEEEWSESNANRHVQIINAMLADGM-
----------------------------------------------------------
>PC_06K9IB
MQNPEPGMCLQYFSSLIGGQRTDSDQVNPPII-NTFYGRASNCFKHHRFFSEQAVASYTMQF-SI-LL------LAAYAC--------------------
-----GASARLNWSLA-KASNPTADQA--DAYARIEAAMTKAVARYHKN-SN-A-NKTIRVAYAPGVPTAEANY-NGDLRFGSNRAYMTERTAMHEISHT
LGVGQ-TAAFNTKCAA---GDWRTALPLVR----------------SFDG-----ANAKISCG-GGHFWPYGLNYETEWSETNGDRHVKMVQAMLNDGM-
----------------------------------------------------------
>PC_05YVKK
-----------------------------------------------------------MKF-SILTV------VAAYAA--------------------
-----AAQGAITWTLE-KAANPTADQT--DAYTKIEAAMRLAVARHARL-GT-A-SKTLRVYYAPGVPTAEANY-NGDVRFGSNRSYMNERTALHEISHT
LGVGQ-TAAFDSKCAS---GNWATALPLLR----------------SWDG-----ASATISCG-GSHFWPYGLNYDNEWSETNANRHVQIVNAMIKDGM-
----------------------------------------------------------
>PC_02STH9
-----------------------------------------------------------MKL-SLLTI------VVAAAS--------------------
-----AAQGAITWTLE-KAANPTDDQK--DAYTKIEAAMKLAAARHAKL-GT-A-KKTVRVSYTPGVPTAEANY-NGDLRFGSNRSYMNERTALHEIAHT
LGVGQ-TSAFNSKCSS---GDWPKAAPLLS----------------SWDG-----SNAKISCG-GGHFWPYGLNYDNEWSETNADRHVQIINAMLADGM-
----------------------------------------------------------
>PC_0768K0
-----------------------------------------------------------MKF-SILTV------VAAYAA--------------------
-----AAQGAITWTLE-KAANPTADQT--DAYTKIEAAMRLAVARHSRL-GT-A-SKTLRVYYAPGVPTAEANY-NGDVRFGSNRSYMNERTALHEISHT
LGVGQ-TAAFDSKCAS---GNWATALPLLR----------------SWDG-----ASATISCG-GSHFWPYGLNYDNEWSETNANRHVQIVNAMIKDGM-
----------------------------------------------------------
>PC_02S74I
-----------------------------------------------------------MKF-SILTV------VAAYAA--------------------
-----AAQGAITWTLE-KAANPTADQT--DAYTKIEAAMSLDVN------GT-A-SKTLRVYYAPGVPTAEANY-NGDVRFGSNRSYMNERTALHEISHT
LGVGQ-TAAFDSKCAS---GNWATALPLLR----------------SWDG-----ASATISCG-GSHFWPYGLNYDNEWSETNANRHVQIVNAMIKDGM-
----------------------------------------------------------
>PC_07PG6L
--------------------------------------------------------MPVMLA-SLVAA------VLATTS--------------------
-----CASAALTWSLD-KSANPSDDES--DAYSRIEAAMEAAVARYARL-G--DASKSIYVYYVPGVPTAEASY-DGTIRFGSDRAYMNERTALHEISHT
LGVGQ-TAAFDQQCAD---GDWPTALPLLR----------------SWDG-----ADAVINCG-GGHFWPYGLNYNDEWSETNGDRNVLLVNAMVDDEYP
RIIALFGNCQ---------RGQ------------------------------------
>PC_05C1S6
-----------------------------------------------------------MLA-SLVAA------VLATTS--------------------
-----CASAALTWSLD-KSANPSDDES--DAYSRIEAAMEAAVARYARL-G--DASKSIYVYYVPGVPTAEASY-DGTIRFGSDRAYMNERTALHEISHT
LGVGQ-TAAFDQQCAD---GDWPTALPLLR----------------SWDG-----ADAVINCG-GGHFWPYGLNYNDEWSETNGDRNLL--TAFIPPYYV
SRIPEN-NCV---------VR-------------------------------------
>PC_080HEE
-----------------------------------------------------------MKLPLLLLP------ILTYAS--------------------
-----TVSGAITWTLS-KSPSPSADQA--AAYAKIETAMRLAVARYARY-SS-A-SKTIHVAYVPGVPTAEANF-NGDLRFGSNRAYMNERTALHEISHT
LGIGQ-TSAFTRKCAA---GDWPTALPLLR----------------SWDG-----PHAVIHCG-GGHIWPYGLNYDTEWSETNANRHVQLINAMIKDGLQ
G---------------------------------------------------------
>PC_08DUOK
-----------------------------------------------------------MKLPLLLLP------ILTYAS--------------------
-----TVSGAITWTLS-KSPSPSADQA--AAYAKIETAMRLAVARYARY-SS-A-SKTIHVTYVPGVPTAEANF-NGDLRFGSNRAYMNERTALHEISHT
LGIGQ-TSAFTRKCAA---GDWPTALPLLR----------------SWDG-----PHAVIHCG-GGHIWPYGLNYDTEWSETNANRHVQLIDAMIKDGLQ
G---------------------------------------------------------
>PC_019ZYE
-----------------------------------------------------------MKF-SILST------ILAAAS--------------------
-----VTQATINWTLE-KAANPTADET--EAYGKIEEVMTLAAARHARL-G--TAEKTIRVFYTPGVPTAEANT-DGVLRFGTSRDFMTERTALHEISHT
LGVGL-TPAFDSKCAS---GDWPTALPLLR----------------SWNG-----DDAKIECG-GKHFWPLGLNYENEWSEEAGDHHVLMINAMLADGMA
A---------------------------------------------------------
>PC_07UF3T
-----------------------------------------------------------MKI-ALLLS------VVACAS--------------------
-----SVSGAITWTLT-KAASPTADES--DAYTKIESAMRLAVARYGQF-SS-T-SKTIRVTYVPGVATADANF-NGNIRFGSNRAYMNERTAMHEISHT
LGIGQ-TSAFDTKCAA---GDWATALPLLR----------------SWDG-----TDAVINCG-GSHIWPYGLNYDTEWSETNANRHVQLIDAMIKDGLQ
G---------------------------------------------------------
>PC_05QDEL
-----------------------------------------------------------MRV-SLLTA------LAATVS--------------------
-----CASAALTWSLE-KSPNPTADEA--SAYSLIEAAMTAAVARHARL-GD-A-SKTLHVYYSPGVPTAEANY-NGDIRFGSDRSYMNERTALHEIAHT
LGVGQ-TAAFDQLCAS---GNWPTALPLLR----------------SWDG-----SDAVINCG-GGHFWPYGLNYDNEWSETNGDRNVLLVNAMVADGM-
----------------------------------------------------------
>PC_005ZQO
---------------------------------------------------------MKFAA---LFT------LATYAT--------------------
-----TASAVISWSLQ-RAANPTADQL--DAYSRIDSAMRLAVQRYSRL-SS-A-SKTIRVYYAPGVPTAEANY-NGDLRFGSNRAYMTQRTALHEISHT
LGVGQ-TAAFDRLCAS---GNWPTALPLLR----------------SWDG-----QSATISCG-GSHFWPYGLNYETEWSETNGDRNVLLVTAMIRDGM-
----------------------------------------------------------
>PC_045187
-----------------------------------------------------------MQL-FNLAV------ILAYAS--------------------
-----TASAAISWSLQ-KSSNPTSDEA--DAYQRIEAAMTLAVTRYTRF-SD-A-NKTIRVYYAPGVPTAEANY-NGDLRFGSNRSYMTERTAMHEISHT
LGVGQ-TAAFDQKCAS---GDWPTALPLLR----------------SWDG-----PDAVINCG-GGHFWPYGLNYDNEWSETNADRHVMLVEAMLTDGM-
----------------------------------------------------------
>PC_0716YN
-----------------------------------------------------------MKF-SILVA------AVAYAS--------------------
-----TVSGAITWSLA-KASNPTADQS--DAYSRIEAAMRLAVARYSRY-SD-A-SKVIRVAYAPGVPTAEANY-NGDLRFGSNRAYMNERTAMHEISHT
LGIGQ-TAAFNSKCAS---GDWPTALPLLR----------------SWDG-----PNAVINCG-GSHIWPYGLNYDNEWSETNANRHVQLIDAMIADGM-
----------------------------------------------------------
>PC_06K8UN
-----------------------------------------------------------MRF-SILAV------VGTYVS--------------------
-----VASATLTWSLA-KSGSPTSDEA--DAYSRIESAMTLAVARYHRF-TD-A-DKTIRVAYAPGVPTAEANY-NGDLRFGSDRAYMTERTAMHEISHT
LGVGQ-TANFDSLCAS---GDWPTALPLLR----------------SWDG-----SSATISCG-GGHFWPYGLNYETEWSETNGDRHVQLVDAMLADGM-
----------------------------------------------------------
>PC_073J4E
-----------------------------------------------------------MRV-SLLTA------LAATIS--------------------
-----CASAALTWSLE-KSSNPTADEA--SAYSLIEAAMTAAVARHARL-GD-A-SKTLHVYYSPGVPTAEANY-NGDIRFGSDRSYMNERTALHEIAHT
LGVGQ-TAAFDQLCAS---GNWPTALPLLR----------------SWDG-----SDAVINCG-GGHFWPYGLNYDNEWSETNGDRNVLLVNAMVADGM-
----------------------------------------------------------
>PC_02412F
-----------------------------------------------------------MRL-SIITA------ALATAS--------------------
-----TASAALTWSLE-KSSSPTGDEA--DAYGLIEAAMEAAVARHARL-G--DASKSITVSYVPGVPTAEANY-DGTIRFGTDRSYLNERTALHEISHT
LGIGQ-TAAFDEKCAA---NDWPTATPLLQ----------------SWDG-----SDAIINCG-GGHIWPYGLNYNDEWSETNADRHVELINAMLADGL-
----------------------------------------------------------
>PC_06HL2T
-----------------------------------------------------------MRL-SIITV------ALATAS--------------------
-----TASAALTWTLE-KSSSPTDDEA--DAYGLIEAAMEAAVARHASL-G--DASKSINVYYVPGVPTAEASY-DGTIRFGTDRNYLNERTALHEISHT
LGIGQ-TAAFDEHCAA---NDWPTATPLLQ----------------SWDG-----ADAVINCG-GGHIWPYGLNYNDEWSETNADRHVELINAMLADGL-
----------------------------------------------------------
>PC_0680C3
-----------------------------------------------------------MHF-LHLVT------VIAAAS--------------------
-----TASAALTWSLD-KASDPSSDET--EAYGLIEAAMEAAVARHARL-G--DASKGIHVSYAPGVPTAEANY-DGTIRFGSDRAYMNERTALHEISHT
LGVGQ-TEAFDTLCAD---NNWPTATPLLQ----------------SWDG-----DDAKISCG-GSHFWPYGLNYDNEWSDENGDRHVQIVNAMLADGM-
----------------------------------------------------------
>PC_06YJE4
----------------------------------------------MAVARTPGRQQTNMQLTTILTT------ALACAS--------------------
-----TASAALNWSLQ-KASNPTTDQA--DAYNRIETAMRDAVARYHRH-SP-NASKTIRVYYAPGVPTAEASF-NGDLRFGTNRAYMNTRTAMHEISHT
LGVGT-TNAFNNMCSS---GNWPRALPLLR----------------SFDG-----QGAVINCG-GSHFWPYGLNYDNEWSETNAERHVRMVDAMIQDGIG
R---------------------------------------------------------
>PC_01V6MH
-----------------------------------------------------------MEVPTKYVAHHHPHHGASLRQ--------------------
-----HRVCRAQLVAP-KGIQPDHGPGGRVQPDRDGDARRGGALPPAQP-QR--VQDDPGCTTRPGVPTAEASF-NGDLRFGTNRAYMNTRTAMHEISHT
LGVGT-TNAFNNMCSS---GNWPRALPLLR----------------SFDG-----QGAVINCG-GSHFWPYGLNYDNEWSETNAERHVRMVDAMIQDGIG
R---------------------------------------------------------
>PC_07HIIM
-----------------------------------------------------------MQLTTILTT------ALACAS--------------------
-----TASAALNWSLQ-KQSNPTTDQA--DAYNRIEAAMRDAVARYHRH-SP-NASKTIRVYYTPGVPTAEASF-NGDLRFGTNRAYMNTRTAMHEISHT
LGVGT-TNAFNNMCNS---RNWPRALPLLR----------------SFDG-----QNAVINCG-GSHFWPYGLNYDNEWSETNAERHVRMVDAMIQDGIG
RG--------------------------------------------------------
>PC_03I6B1
-----------------------------------------------------------MQFTTILTT------ALACAS--------------------
-----SASAALNWSLQ-KASNPTADQT--DAYTRIETAMRDAVARYHQH-SP-NASKTIRVYYTPGVPTAEASF-NGDLRFGTDRAYMNTRTAMHEISHT
LGVGT-TSAFNSMCSS---GNWPKALPLLR----------------SFDG-----QSATISCG-GSHFWPYGLNYDNEWSETNAERHVRMVDAMIQDGIS
RG--------------------------------------------------------
>PC_01RTIX
-----------------------------------------------------------MQLTTILTT------ALACAS--------------------
-----SATAALNWSLE-KASNPTTDQA--DAYSKIESAMRDAVARYHRS-SP-NASKTIRVYYAPGVPTAEASF-NGDLRFGSNRAYMNTRTAMHEISHT
LGVGT-TNAFNNMCSS---GNWPKALPLLR----------------SFDG-----QSAVINCG-GSHFWPYGLNYDNEWSETNAERHVRMVDAMIQDGIG
RG--------------------------------------------------------
>PC_02EYJ5
-----------------------------------------------------------MQLTTILTT------ALACAS--------------------
-----TASAALNWSLQ-KASNPTTDQA--DAYNRIETAMRDAVARYHRH-SP-NASKTIRVYYAPGVPTAEASF-NGDLRFGTNRAYMNTRTAMHEISHT
LGVGT-TNAFNNMCSS---GNWPRALPLLR----------------SFDG-----QGAVINCG-GSHFWPYGLNYDNEWSETNAERHVRMVDAMIQDGIG
R---------------------------------------------------------
>PC_07XL84
-----------------------------------------------------------MQLTTILTT------ALACAS--------------------
-----TASAALNWSLQ-KASNPTTDQA--DAYNRIETAMRDAVSRYHRH-SP-NASKTIRVYYAPGVPTAEASF-NGDLRFGTNRAYMNTRTAMHEISHT
LGVGT-TNAFNNMCSS---GNWPRALPLLR----------------SFDG-----QGAVINCG-GSHFWPYGLNYDNEWSETNAERHVRMVDAMIQDGIG
R---------------------------------------------------------
>PC_08JO3U
-----------------------------------------------------------MQLTTILTT------ALACAS--------------------
-----TASAALNWSLQ-KASNPTTDQA--DAYNRIEKAMRDAVARYHRH-SP-NASKTIRVYYAPGVPTAEASF-NGDLRFGTNRAYMNTRTAMHEISHT
LGVGT-TNAFNNMCSS---GNWPRALPLLR----------------SFDG-----QGAVINCG-GSHFWPYGLNYDNEWSETNAERHVRMVDAMIQDGIG
R---------------------------------------------------------
>PC_01T89L
-----------------------------------------------------------MRPTLVITG------VLAYVS--------------------
-----SASAAVNWTLA-KAANPTADQR--DAYSRIENAMRLAAGRYNRL-SS-AANKNIRVAYAPGVPTAEANY-NGDLRFGSNRAYMNERTALHEISHT
LGIGQ-TREFDRRCAA---QDWPRALPLLR----------------SWDG-----QGAVINCG-GQHIWPYGLNYDNEWSETNANRHVQLVDAMIRDGM-
----------------------------------------------------------
>PC_06X5BO
-----------------------------------------------------------MRF-SFLVA------VVACAS--------------------
-----TVSGTINWTLQ-KAASPTADQA--DAYTKIEAAMKLAAARYARF-SK-A-SKNVKVYYAPGVPTAEASY-NGDLRFGSNRQYMTERTAMHEISHT
LGVGQ-TAAFDQKCAS---GNWATALPLLR----------------SFDG-----ASAKISCG-GGHFWPYGLNYETEWSETNGNRHVQMVDAMLKDGM-
----------------------------------------------------------
>PC_08GO8D
-----------------------------------------------------------MKST---AIL-----TALALS--------------------
-----SSVRAVTYELI-KSPHPNADEL--DAYRRITNIMDDAVRRWADH-PL--ADRHCKVHYTPHVRTAEANP-NGDVNFGSDRQYMTTRTALHEIAHV
HGMG--YARFQQNCRR---GEWPLADMVMS----------------KYEG-----EGKVVRCS-GIHFYPYGLNYETEWSETTAARHVEIVDAMIRDGMM
EPPRKGVASVNN----------------------------------------------
>PC_08GUCK
-----------------------------------------------------------MKFPLI-TLL-----SLAWAS--------------------
-----SVSATMSWSLN-RVANPTEDEA--DAYNRITDAMNAAIARWQPY-WL--ANKHCTVSYVPGLATADGNY-NGNIRFGSDRQYMNEGYALHEIAHV
LGVGGGNPRFYANCRN---NEWPLASLVIS----------------KYDG-----QGQVLHCA-GDHFYPYGLNFADEFSEEHFHRHCEVVDAMIRDGMQ
EQRGE-----------------------------------------------------
>PC_01CCZU
-----------------------------------------------------------MKFTLI-T-L-----SLALAS--------------------
-----TVTATMSWSLD-RVANPTEDEA--DAYNRITDAMNAAIARWQPY-WL--ANKHCTVSYVPGIGTADGNY-NGNIRFGSDRQYMVEGYALHEIAHV
LGVGGGNPRFYANCQN---HEWPLASMVIA----------------KYYG-----QGQVLHCA-GEHFYPYGLNFADEFSEENYARHCEVVDAMIRDGMQ
EQRGE-----------------------------------------------------
>PC_012QPA
-----------------------------------------------------------MEFTLI-T-L-----SLALAT--------------------
-----SVTATMSWSLD-RVANPTEDES--DAYNRITDAMNAAIARWQPY-WL--ANKHCTVSYVPGIGTADGNY-NGNIRFGSDRQYMVEGYALHEIAHV
LGVGGGNPRFYANCQN---HEWPLASMVIA----------------KYYG-----QGQVLHCA-GEHFYPYGLNFADEFSEENYARHCEVVDAMIRDGMQ
EQRGE-----------------------------------------------------
>PC_07WUWI
-----------------------------------------------------------MKSTLI-T-L-----SLALAS--------------------
-----SVTATMSWSLN-RVANPTEDEA--DAYNRITDAMNAAIARWQRY-WL--ANKHCTVSYVPGLGTADGNY-NGNIRFGSDRQYMNEGYALHEIAHV
LGVGGGNPRFYENCRN---GEWPLASLVVS----------------KYDG-----QGQVLHCA-GDHFYPYGLNYADEFSEQNYDRHCEVVDAMIRDGMQ
EQRGE-----------------------------------------------------
>PC_03DTSF
---------------------------------------------------------------MI-T-L-----SLALAT--------------------
-----SVTATMSWSLD-RVANPTEDES--DAYNRITDAMNAAIARWQPY-WL--ANKHCTVSYVPGIGTADGNY-NGNIRFGSDRQYMVEGYALHEIAHV
LGVGGGNPRFYANCQN---HEWPLASMVIA----------------KYYG-----QGEVLHCA-GEHFYPYGLNFADEFSEENYARHCEVVDAMIRDGM-
----------------------------------------------------------
>PC_03NOTP
---------------------------------------------------------------LI-T-L-----SLALAT--------------------
-----SVTATMSWSLD-RVANPTEDES--DAYNRITDAMNAAIARWQPY-WL--ANKHCTVSYVPGIGTADGNY-NGNIRFGSDRQYMVEGYALHEIAHV
LGVGGGNPRFYANCQN---HEWPLASMVIA----------------KYYG-----QGEVLHCA-GEHFYPYGLNFADEFSEENYARHCEVVDAMIRDGM-
----------------------------------------------------------
>PC_04VRT0
-------------------------------------------------------------MHPLATLL-----WALVSS--------------------
-----LSAATITFQVQ-RSSNPTADEQ--DAYARIEAAMSAAAARYNRLAPR--ANKAITVQYVPSVPTADGNF-NGNIRFGSNRAYMTERTALHETAHT
LGVGQ-TRAFDDRCAAGSAAGWPSATALLR----------------SWDG-----PDAVINCG-GGHFWPYGLNYESEMSETNADRHCLLVNAMLADGLA
G---------------------------------------------------------
>PC_03FSFE
---------------------------------------------------------MRVLL-QLFTL------LWVYT---------------------
----SFATAAISWSLQ-KASNPTSDQN--DAYARIENAMRLAVARYNRL-AP-RANKVVTVQYVPSVQTADGNF-NGNIRFGSNRSYMNERVALHEISHT
LGVGT-TNGFNQRCSQ---NNWPTATPLLK----------------SWDG-----QDAKINCG-GSHVWPYGLNQNSEMSETNANRHCQLVNAMIIDGMF
----------------------------------------------------------
>PC_059E6Q
----------------------------------------------------------MHLP-TLLAA------ALAFT---------------------
----APTSAWLTYSLQ-RVSNPTPDQQ--DAYNRITAAMDKAVARYNRL-AP-RANKYITVQYVPSVQTADGNI-NGNIRFGSNRAYMNERTALHEISHT
LGVGT-HASFDRKCAA---QDWPNALRLLR----------------SWDG-----QNAKINCG-GGHFWPYGLNYDNEFSETNADRHCLIVDAMIQDGLG
R---------------------------------------------------------
>PC_06GPUE
-----------------------------------------------------------MRF-SLLSF------VWLYA---------------------
----CLASAAITWQLQ-RVSNPTSDQS--DAYTRIEAAMRLAVARYASQ-AS-RPNKVITVQYVPSVATADANF-NGNIRFGSNRSYMNERTALHEISHT
LGIGQ-TQAFTDRCAA---NNWPSATALLR----------------TWDG-----ASAVINCG-GGHIWPYGLNYDTEWSESNANRHCQLINAMLGDGLA
G---------------------------------------------------------
>PC_04HRXZ
-----------------------------------------------------------MRF-FIFAL------LGVYA---------------------
----SLVSATVTWRMQ-RSTNPTSDEA--DAYARIESAMRLAVERYNRL-TP-LANKAVTVQYVPGVPTADGNF-NGNIRFGRNRSYMNERTALHEISHT
LGIGT-TQAFNNRCAA---NNWPSATRLLQ----------------SWDG-----PDAKINCG-GGHIWPYGLNYDNEMSETNANRHCQLINAMLADGLV
G---------------------------------------------------------
>PC_07WEIU
-----------------------------------------------------------MRV-TLLSF------VWLYA---------------------
----ALASATITWSLQ-RVSNPTSDQS--DAYTRITSAMNLAVGRYNRL-AS-RASKTITVQYVPGVATADGSF-SGNIRFGSNRSYMNERTSLHEIAHT
LGIGQ-TQAFTDRCNA---NNWPTATALLR----------------TWDG-----SSAVINCG-GGHIWPYGLNYDTEWSESNANRHCQLINAMLADGLA
N---------------------------------------------------------
>PC_00FUC2
-----------------------------------------------------------MRFTLVVTG------LLAYVS--------------------
-----SASAAINWTLI-KEPNPSDDQK--DAYKRIENCMRLAADKYNQL-ST-VAKKTIRVSYSPGVPTAEANY-NGDLRFGKNRAYMNQRTAMHEISHT
LGIGQ-TNEFNRRCSA---GDWPTALPLLR----------------SWDG-----PNAKINCG-GSHIWPYGLNYDNEWSDVNANRHVLLVNAMIRDGM-
----------------------------------------------------------
>PC_06GUHL
---------------------------------------------------------MRVSS-L-VVA------ALACAS--------------------
-----GASARLSWSLQ-KVSNPSADQS--EAYGRIENAMRAAVARYDRL-GT-A-SKTIRVYYTPGVPTAEANY-NGDLRFGSNRSYMTERTAMHEISHT
LGIGQ-TAAFNNRCAA---NNWPQATALLQ----------------SWDG-----AGAKINCG-GSHIWPYGLNYDNEWSETNANRHVQLVNAMIRDGM-
----------------------------------------------------------
>PC_02OGUB
-----------------------------------------------------------MRFTTVFTA------LVACVS--------------------
-----TTDAAITWTLE-KAANPTADQR--DAYGRIENAMRLAADRYNRL-GS--ATKNIRVSYNTGVPTADANY-NGSLRFGANRSYMNERTALHEISHT
VGIGQ-TAAFDRKCAA---NDWPSATRLLR----------------SWDG-----NAAKINCG-GGHIWPYGLNYDNEWSETNANRHVQLVNAMIRDGM-
----------------------------------------------------------
>PC_052ZYQ
-----------------------------------------------------------MRFSTVFTA------LVACVS--------------------
-----TTDAAITWTLE-KAANPTADQR--DAYGRIENAMRLAADRYNRL-GS--ATKNIRVSYNTGVPTADANY-NGSLRFGANRSYMNERTALHEISHT
VGIGQ-TAAFDRKCAA---NDWPSATRLLR----------------SWDG-----NAANINCG-GGHIWPYGLNYDNEWSETNANRHVQLVNAMIRDGM-
----------------------------------------------------------
>PC_011M1F
-----------------------------------------------------------MRFSTVFTA------LVACVS--------------------
-----TTDAAITWTLE-KAANPTADQR--DAYGRIENAMRLAADRYNRL-GS--ATKNIRVSYNTGVPTADANY-NGSLRFGANRSYMNERTALHEISHT
VGIGQ-TAAFDRKCAA---NDWPSATRLLR----------------SWDG-----NAAKINCG-GGHIWPYGLNYDNEWSETNANRHVQLVNAMIRDGM-
----------------------------------------------------------
>PC_04O4BL
-----------------------------------------------------------MRFSTVFTA------LVACVS--------------------
-----TTDAAITWTLE-KAANPTADQR--DAYGRIENAMRLAADRYNRL-GS--ANKNIRVSYNTGVPTADANY-NGSLRFGANRSFMNERTALHEISHT
VGIGQ-TAAFDRKCAA---NDWPSATRLLR----------------SWDG-----NSAKINCG-GGHIWPYGLNYDNEWSETNANRHVQLVNAMIRDGM-
----------------------------------------------------------
>PC_071TDL
-----------------------------------------------------------MRFSTVFTA------LVACVS--------------------
-----TTDAAITWTLE-KAANPTADQR--DAYGRIENAMRLAADRYNRL-GT--ATKNIRVSYNTGVPTADANY-NGSLRFGANRSYMNERTALHEISHT
VGIGQ-TAAFDRKCAA---NDWPSATRLLR----------------SWDG-----NAAVINCG-GGHIWPYGLNYDNEWSETNANRHVQLVNAMIRDGM-
----------------------------------------------------------
>PC_01FFDB
----------------------------------------------------------------------------------------------------
-------------------ANPTADQR--DAYGRIENAMRLAADRYNRL-GS--ATKNIRVSYNTGVPTADANY-NGSLRFGANRSYMNERTALHEISHT
VGIGQ-TAAFDRKCAA---NDWPSATRLLR----------------SWDG-----NAANINCG-GGHIWPYGLNYDNEWSETNANRHVQLVNAMIRDGM-
----------------------------------------------------------
>PC_044JFO
-----------------------------------------------------------MKL-SIITT------VVAAAS--------------------
-----VAQAAINWTLE-KAANPTDDQL--DAYAKIEEAMTLAAARHARL-G--TAEKTISVTYTPGVPTAEANT-GGTLRFGTSRDFMTERTALHEISHT
LGVGL-TDGFKSKCAS---GDWPTAVPLLR----------------SWDG-----EDAVINCG-GQHFWPYGLNYDNEWSEEAADRHVLLINAMLADGMA
A---------------------------------------------------------
>PC_00CYK1
-----------------------------------------------------------MRF-SVLVN------VLVFAS--------------------
-----TVSGALTWTLQ-KSSNPSADEN--DAYWRIEEAMRLAVTRYERF-TG-A-NKTIRVYYAPGVPTAEANY-NGDLRFGSNRSYMTERTAMHEISHT
LGVGQ-TAAFDRKCQA---GDWATALPLLR----------------SWDG-----PNAVINCG-GGHFWPYGLNYDNEWSETNADRHVMLVNAMLNDGM-
----------------------------------------------------------
>PC_07OUVR
-----------------------------------------------------------MRIVLLII-------LAFHSY--------------------
-----FIFAAITFKLQ-KKSNPNNDEH--TAYLAIEKAMTLAVNRYRTY-VD--VNTTVTVKYVPSVKTADAAHDPRVIRFGDHPENWTERVALHEIAHI
LGVGW-H-AFEERCKK---KTWTMAIKKLR----------------QFPKDKDHPQDNEVHCG-GGHFWPYGMNYQTEHSETNANRHCQMIQAMRIDGMY
----------------------------------------------------------
>PC_05JPWC
-----------------------------------------------------------MRIVFLII-------LAFHRY--------------------
-----FILAAITFKLE-MKPDPTPEER--AAYLAIEKAMTSAVKRYQKY-VD--VNTTITVKYMPGVKTADAAHDAREIRFGSHQEYWNERVALHEIAHI
LGVGW-H-AFDERCKK---KTWTVATKVLR----------------QFSKEK---NDAEVHCG-GGHFWPYGLNYPKEFSETNADRHCQMIKAMRDDGMH
----------------------------------------------------------
>PC_06K4IS
----------------------------------------------------------MIKILLLIL-------AFHDCL--------------------
-----ISASSLSFQLE-KKPEPTPAEA--DAYNGIEGAMEAAVARYNRF-VKLEVEKQLKVEYSPTVETARSNHDLGVIQFGPNSEYWTERQALHEIAHT
LGVGF-R-AFNERCEN---KTWYNATSVLR----------------QLSKD----PQAEITCG-GQHFWPYGMNYEKEFSEENADIHCQIIQEMIYDGMK
----------------------------------------------------------
>PC_02G0ZT
-----------------------------------------------------------MRFSTMFTA------LVACAS--------------------
-----TTSAAINWSLE-KVSNPSADQA--DAYSRIESAMRLAAARYNRL-GR--ATKTIRVSYVPGVPTADANF-NGSLRFGSNRSYMSERTALHEISHT
LGIGQ-TAAFDRKCAA---NDWRTATPLLQ----------------SWDG-----AGVRINCG-GGHIWPYGLNYDNEWSETNANRHVQLVNAMIADGLQ
G---------------------------------------------------------
>PC_04VBCS
-----------------------------------------------------------MRFSTMFTA------LVACAS--------------------
-----TTSAAINWSLE-KVSNPSADQA--DAYSRIENAMRLAAARYNRL-GR--ATKTIRVSYVPGVPTADANF-NGSLRFGSNRSYMSERTALHEISHT
LGIGQ-TAAFDRKCAA---NDWRTATPLLQ----------------SWDG-----AGVRINCG-GGHIWPYGLNYDDEWSETNANRHVQLVNAMIADGLQ
G---------------------------------------------------------
>PC_00UA85
-----------------------------------------------------------MRFSTMFTA------LVACVS--------------------
-----TTSAAINWSLE-KVSNPSADQA--DAYSRIENAMRLAAARYNRL-GR--ATKTIRVSYVPGVPTADANF-NGSLRFGSNRSYMSERTALHEISHT
LGIGQ-TAAFDRKCAA---NDWRTATPLLQ----------------SWDG-----AGVRINCG-GGHIWPYGLNYDNEWSETNANRHVQLVNAMIADGLQ
G---------------------------------------------------------
>PC_05DFT0
-----------------------------------------------------------MRFSTMFTA------LVACAS--------------------
-----TTSAAINWSLE-KVSNPSADQA--DAYSRIENAMRLAAARYNRL-GG--ATKTIRVSYVPGVPTADANF-NGSLRFGSNRSYMSERTALHEISHT
LGIGQ-TAAFDRKCAA---NDWRTATPLLQ----------------SWDG-----AGARINCG-GGHIWPYGLNYDDEWSETNADRHVQLVNAMIADGLQ
G---------------------------------------------------------
>PC_03A8VC
-----------------------------------------------------------MRLSTMFTA------LVACVS--------------------
-----TTSAAINWSLE-KVSNPSADQA--DAYSRIENAMRLAAERYNRL-GR--ATKTIRVSYVPGVPTADANF-NGSLRFGSNRSYMSERTALHEISHT
LGIGQ-TAAFDRKCAA---NDWRTATPLLQ----------------SWDG-----AGVRINCG-GGHIWPYGLNYDNEWSETNANRHVQLVNAMIADGLQ
G---------------------------------------------------------
>PC_00P4KD
-----------------------------------------------------------MRFSTMFTA------LVACVS--------------------
-----TTSATINWSLE-KVSNPSADQA--DAYSRIENAMRLAAARYNRL-GR--ATKTIRVSYVPGVPTADANF-NGSLRFGSNRSYMSERTALHEISHT
LGIGQ-TAAFDRKCAA---NDWRTATPLLQ----------------SWDG-----AGVRINCG-GGHIWPYGLNYDNEWSETNANRHVQLVNAMIADGLQ
G---------------------------------------------------------
>PC_05ORVQ
-----------------------------------------------------------MRFSTMFTA------LVACAS--------------------
-----TTSAAINWSLE-KVSNPSADQA--DAYSRIENAMRLAAARYNRL-GR--ATKTIRVSYVPGVPTADANF-NGSLRFGSNRSYMSERTALHEISHT
LGIGQ-TAAFDRKCAA---NDWRTATPLLQ----------------SWDG-----AGVRINCG-GGHIWPYGLNYDNEWSETNANRHVQLVNAMIADGLQ
G---------------------------------------------------------
>PC_06BXHX
-----------------------------------------------------------MKL-SILAL------L-TTIT--------------------
-----AAQAAITWTLD-KASDPTADEK--EAYKKIEAAMEAAAARHAKL-G--KASKDVTVHYTPGVPTAEAGI-NGDVRFGSDRAYMTERTALHEIAHT
LGVGQ-TTQFDKLCKS---GDWETALPMLR----------------EWDG-----EDAKISCG-GSHFWPYGLNYETEWSESTANRHVQIINAMIADGMQ
RS--------------------------------------------------------
>PC_063S17
-----------------------------------------------------------MKL-SILAL------L-TTIT--------------------
-----AAQAAITWTLD-KASDPTADEK--EAYKKIEAAMKAAAARHAKL-G--KASKDVTVHYTPGVPTAEAGF-NGDVRFGSDRAFMTERTALHEIAHT
LGVGQ-TTQFDKLCKS---GDWETALPMLR----------------EWDG-----EDAKISCG-GSHFWPYGLNYETEWSESTANRHVQIINAMIADGMQ
RS--------------------------------------------------------
>PC_07NG0W
-----------------------------------------------------------MKF-AIILP------ILACAS--------------------
-----SVQGAISWTLA-KAANPSADQS--DAYTKIEAAMRLAVARYGRY-SS-A-SKTIRVAYAPGVPTAEANF-NGDLRFGSNRAYMNERTAMHEISHT
LGIGQ-TSAFDRKCAA---GDWATALPLLK----------------SWDG-----QSAVINCG-GSHIWPYGLNYDTEWSETNANRHVQLIDAMIKDGLQ
G---------------------------------------------------------
>PC_02OQ3H
-----------------------------------------------------------MKL-SLFMI------AATYAA--------------------
-----TAQSAITWSLE-KAASPTADQT--DAYNKIEAAMRLAVTRHSRL-GS-A-TKNLRVYYTPGVPTAEANY-NGDVRFGSNRAYMNERTALHEVSHT
LGVGQ-TAAFDRKCTA---GDWATALPLLR----------------SWDG-----SGAVINCG-GSHIWPYGLNYDTEWSETNANRHVQLINAMIRDGI-
----------------------------------------------------------
>PC_01F97K
-----------------------------------------------------------MKL-SLITI------AAAYAS--------------------
-----VVSGAISWSLQ-KAANPTTDQA--DAYAKIEAAMRLAVARHSRL-GT-A-TKTLRVYYTPGVPTAEASY-NGDVRFGTNRAYMNERTALHEISHT
LGIGQ-TAAFDRKCAA---GDWATALPLLR----------------SWDG-----ASAVINCG-GSHIWPYGLNYDNEWSTTNADRHVRLINAMIRDGM-
----------------------------------------------------------
>PC_02SN0D
-----------------------------------------------------------MKL-SLLIT------AATYAA--------------------
-----AVQSAITWSLE-KAASPTADQT--DAYNKIEAAMRLAVARHSRL-GS-A-TKNLRVYYTPGVPTAEANY-NGDVRFGSNRAYMNERTALHEVSHT
LGVGQ-TAAFDRKCAA---GDWATALPLLR----------------SWDG-----SGAIINCG-GSHIWPYGLNYDTEWSETNANRHVQLINAMIRDGM-
----------------------------------------------------------
>PC_04NZ5W
-----------------------------------------------------------MKF-SLLVA------IIAYAV--------------------
-----TVQSAITWTLQ-KATNPTADQT--DAYNKIEAAMRLAVARHSRL-GG-A-TKNLRVYYTPGVPTAEANY-NGDVRFGSNRAYMNERTALHEISHT
LGIGQ-TAAFDRKCAA---RDWATALPLLR----------------SWDG-----SSAVINCG-GSHIWPYGLNYDNEWSETNANRHVQLINAMIRDGM-
----------------------------------------------------------
>PC_03XL7J
-----------------------------------------------------------MKF-SLLVT------IIAYAA--------------------
-----TVQGAITWTLQ-KATNPTADQT--DAYNKIEAAMRLAVARHSRL-GS-A-SKNLRVYYTPGVPTAEANY-NGDVRFGSNRAYMNERTALHEISHT
LGIGQ-TAAFDRKCAA---RDWATALPLLR----------------SWDG-----SSAVINCG-GSHIWPYGLNYDNEWSETNANRHVQLINAMIRDGM-
----------------------------------------------------------
>PC_05L69G
-----------------------------------------------------------MKF-TLLVS------IVAYAA--------------------
-----TAQSAITWTLQ-KATNPTADQT--DAYNRIEAAMRLAVARHSRL-GS-A-TKNLRVYYTPGVPTAEANY-NGDVRFGTNRAYMTERTALHEISHT
LGVGQ-TAAFDRKCAA---GDWASALPLLR----------------SWDG-----SAAIINCG-GSHIWPYGLNYDNEWSETNANRHVQLINAMIRDGM-
----------------------------------------------------------
>PC_06I3AP
-----------------------------------------------------------MKL-SLITI------AAAYAS--------------------
-----VVSGAISWSLQ-KAANPTTDQA--DAYAKIEAAMRLAVARHSRL-GT-A-TKTLRVYYTPGVPTAEASY-NGDVRFGTNRAYMNERTALHEISHT
LGIGQ-TAAFNRKCAA---GDWATALPLLR----------------SWDG-----ASAVINCG-GSHIWPYGLNYDNEWSTTNADRRVRLINAMIRDGM-
----------------------------------------------------------
>PC_0297ZY
-----------------------------------------------------------MKL-SLVVT------IVAYAA--------------------
-----TAQSAITWTVQ-KVTNPTADQT--DAYNRTEAAMRLAVARHSRL-GS-A-IKNLRVYYTPGVPTAEANY-NGDVRFGTNRAYMNERTALHEISHT
LGVGQ-TAEFDRKCAA---GDWASALPLLR----------------SWDG-----AGAVINCG-GSHIWPYGLNYDNEWSETNANRHVRLINAMIRDGM-
----------------------------------------------------------
>PC_08JYHU
-----------------------------------------------------------MQF-YILTT------LLTCAS--------------------
-----SASAAISWTLS-KADNPTSDQA--DAYGGIESAMQAAVARHSRL-G--SASKVIRVFYEPGVPTAEANY-NGDLRFGPNRSYMSERTALHEISHT
LGIGQ-TSAFNDRCAR---NDWPKGNALLQ----------------SFDG-----PDAKINCG-GTHIWPYGLNFDNEWSETNADRHVLLINAMLEDGM-
----------------------------------------------------------
>PC_01VE1O
-----------------------------------------------------------MKL-SLITM------AAAYAS--------------------
-----VVSGAISWSLQ-KAANPTTDQA--DAYAKIEAAMRLAVARHSRL-GT-A-TKTLRVYYTPGVPTAEANF-NGDVRFGTNRAYMNERTALHEISHT
LGIGQ-TAAFDRKCAA---GDWATALPLLR----------------SWDG-----ASAVINCG-GSHIWPYGLNYDNEWSTTNADRHVRLINAMIRDGM-
----------------------------------------------------------
>PC_03SM1U
-----------------------------------------------------------MKL-SLITI------AAAYAS--------------------
-----VVSGAISWSLQ-KAANPTTDQA--DAYAKIEAAMRLAVARHSRL-GT-A-TKTLRVYYTPGVPTAEASY-NGDVRFGTNRAYMNERTALHEISHT
LGIGQ-TAAFNRKCAA---GDWATALPLLR----------------SWDG-----ASAVINCG-GSHIWPYGLNYDNEWSTTNADRHVRLINAMIRDGM-
----------------------------------------------------------
>PC_078Q6U
-----------------------------------------------------------MQF-SL-LL------LAAYIC--------------------
-----GASARLNWSLA-KASNPTADQA--DAYARIEAAMTKAVARYHKN-SN-A-NKTIRVAYAPGVPTAEANY-NGDLRFGSNRAYMTERTAMHEISHT
LGVGQ-TAAFSTKCAA---GDWRTALPLVR----------------SFDG-----ANAKISCG-GGHFWPYGLNYETEWSETNGDRHVKMVQAMLNDGM-
----------------------------------------------------------
>PC_06JZSV
-----------------------------------------------------------MKL-SILAL------L-TTIT--------------------
-----AAQAAITWTLD-KASDPTADEK--EAYKKIEAAMKAAAARHAKL-G--KASKDVTVHYTPGVPTAEAGI-NGDVRFGSDRAFMTERTALHEIAHT
LGVGQ-TTQFDKLCKS---GDWETAQPMLR----------------EWDG-----EDAKISCG-GSHFWPYGLNYETEWSESTANRHVQIINAMIADGM-
----------------------------------------------------------
>PC_020YN9
-----------------------------------------------------------MKL-SILAL------L-TTIT--------------------
-----AAQAAITWTLD-KASNPTADEK--EAYKKIEAAMKAAAARHAKL-G--KASKDVTVHYTPGVPTAEAGI-NGDVRFGSDRAFMTERTALHEIAHT
LGVGQ-TTQFDKLCKS---GDWETALPMLR----------------EWDG-----EDAKISCG-GSHFWPYGLNYETEWSESTANRHVQIINAMIADDM-
----------------------------------------------------------
>PC_03M27F
-----------------------------------------------------------MKL-SLITI------AAAYAS--------------------
-----VVSGAISWSLQ-KAANPTTDQA--DAYAKIEAAMRLAVARHSRL-GT-A-TKTLRVYYTPGVPTAEANY-NGDVRFGTNRAYMNERTALHEISHT
LGIGQ-TAAFDRKCAA---GDWATALPLLR----------------SWDG-----ASAVINCG-GSHIWPYGLNYDNEWSTTNADRHVRLINAMIRD---
----------------------------------------------------------
>PC_07YSWM
-----------------------------------------------------------MQF-SL-LL------LAAYIC--------------------
-----GASARLNWSLA-KASNPTADQA--DAYARIEAAMTKAVARYHKN-SN-A-NKTIRVAYAPGVPTAEANY-NGDLRFGSNRAYMTERTAMHEISHT
LGVGQ-TAAFSTKCAA---GDWRTALPLVR----------------SFDG-----ANAKISCG-GGHFWPYGLNYETEWSETNGDRHVKMVQAMLND---
----------------------------------------------------------
>PC_07Y5ST
-----------------------------------------------------------MRFSILAA-------AMACVF--------------------
-----SASAKIAWSIE-KVSNPNADQA--EAYELMKKAVVAAVARYERF-TN--ADKTIRLHYVPGVPTADGNY-NGDIRYGGDHVYMNEFTTMHEISHT
LGIGQ-TAAFEQNCTE---SNWPISNSLLQ----------------SWDG-----EVARVNCDGTGHINPYGMNTQEEWDDLQAERHVRLVDAMLQDGM-
----------------------------------------------------------
>PC_03HI14
-----------------------------------------------------------MLFFHLAA-------VIACLP--------------------
-----AVSAQWTWTIV-KDDNPNNEEV--EAYELIEKAVKPATARYSRF-TN--ASKALTLSYYPNIPTADGNY-NGEIRYGST-PYMNEFTTMHEISHT
LGIGQ-TANFEINCAE---NNWPTANTLLE----------------SWDG-----EGTRIVCD-NGHITPYGMNYQDEWDDLHAERHVRLIDAMLKDGM-
----------------------------------------------------------
>PC_0351YL
-----------------------------------------------------------MLFFHLAA-------VIACLP--------------------
-----AVSAQWTWTIV-KDDNPNNEEV--EAYELIEKAVKAATARYSRF-TN--ASKALTLSYYPNTPTADGNY-NGEIRYGST-PYMNEFTTMHEISHT
LGIGQ-TANFETNCAE---NNWPTANDLLE----------------SWDG-----EGTRIVCD-NGHITPYGMNYQDEWDDLHAERHVRLIEAMLKDGM-
----------------------------------------------------------
>PC_03EFL3
-----------------------------------------------------------MLFFHLAA-------VIACLP--------------------
-----AVSAQWTWTIV-KDDNPNNEAV--EAYELIEKAVKAATARYSRF-TN--ASKALTLSYYPNIPTADGNY-NGEIRYGST-PYMNEFTTMHEISHT
LGIGQ-TANFETNCAE---NNWPTANALLE----------------SWDG-----EGTRIVCD-NGHITPYGMNYQDEWDDLHAERHVRLIDAMLKDGM-
----------------------------------------------------------
>PC_029HIM
-----------------------------------------------------------MLFFHLAA-------VIACPP--------------------
-----AVSAQWTWTIV-KDDNPNNEEV--EAYELIEKAVKPATARYSRF-TN--ASKALTLSYDPNIPTADGNY-NGEIRYGST-PYINEFTTMHETSHT
LGIGQ-TANFEINCAE---NKWPTANTLLE----------------SWDG-----EGTRIVCD-NGHITPYGMNYQDEWDDLHAERHVRLIDAMLKDGM-
----------------------------------------------------------
>PC_04RGTW
-----------------------------------------------------------MLFFHLAA-------VIACLP--------------------
-----AVSAQWTWTIV-KDDNPNNEEV--EAYELIEKAVKAATARYSRF-TN--ASKALTLSYYPNTPTADGNY-NGEIRYGST-PYMNEFTTMHEISHT
LGIGQ-TANFETNCAE---NNWPTAHALLE----------------SWDG-----EGTRIVCD-NGHITPYGMNYQDEWDDLHAERHVRLIEAMLKDGM-
----------------------------------------------------------
>PC_05UPCV
-----------------------------------------------------------MLFFHLAA-------VIACLP--------------------
-----AVSAQWTWTIV-KDDNPNNEEV--EAYELIEKAVKAATARYSRF-TN--ASKALTLSYYPNTPTADGNY-NGEIRYGST-PYMNEFTTMHEISHT
LGIGQ-TANFETNCAE---NNWPTANALLE----------------SWDG-----EGTRIVCD-NGHITPYGMNYQDEWDDLHAERHVRLIEAMLKDGM-
----------------------------------------------------------
>PC_06I5YT
-----------------------------------------------------------MLFFHLAA-------VIACPP--------------------
-----AVSAQWTWTIV-KDDNPNNEEV--EAYELIEKAVKPATARYSRF-TN--ASKALTLSYYPNIPTADGNY-NGEIRYGST-PYINEFTTMHETSHT
LGIGQ-TANFEINCAE---NKWPTANTLLE----------------SWDG-----EGTRIVCD-NGHITPYGMNYQDEWDDLHAERHVRLIEAMLKDGM-
----------------------------------------------------------
>PC_047K7T
-----------------------------------------------------------MRFSTMFTA------LVACVS--------------------
-----TTSAAINWSLE-KVSNPSADQA--DAYSRIENAMRLAAARYNRL-GR--ATKTIRVSYVPGVPTADANF-NGSLRFGSNRSYMTERTALHEISHT
LGIGQ-TEAFDRKCAA---NDWRTATPLLQ----------------SWDG-----AGVRINCG-GGHIWPYGLNYDNEWSETNANRHVQLVNAMIADGLQ
G---------------------------------------------------------
>PC_05GX2E
-----------------------------------------------------------MRFSTMFTA------LVACVS--------------------
-----TTSAAINWSLE-KVSNPSADQA--DAYSRIENAMRLAAARYNRL-GS--ATKTIRVSYVPGVPTADANF-NGSLRFGSNRSYMSERTALHEISHT
LGIGQ-TAAFDRKCAA---NDWRTATPLLQ----------------SWDG-----AGVRINCG-GGHIWPYGLNYDNEWSETNANRHVQLVNAMIVDGLQ
G---------------------------------------------------------
>PC_01JXEA
---------------------------------------------------------MRLSI-LTAAV------VACYAS--------------------
-----TASAALSWSLE-KAANPSSDEA--DAYQRIESAMSLAVARYERL-SD-A-SKTIRVYYAPGVPTAEANY-NGDLRFGSNRAYMTERTAMHEISHT
LGIGQ-TAAFDQRCAA---NDWPSATPLLQ----------------SWDG-----PGARINCG-GGHIWPYGLNYDNEWSETNADRHVLLIAAMLADGL-
----------------------------------------------------------
>PC_02SRJZ
------------------------------------------------------------MR-VLLTL------LWAFA---------------------
----ALTSATLTFTLQ-RAGNPTSDQN--DAYQRIQSAMSAAVARYNRL-AP-RANKALTAQYVPSVATADGNF-NGNIRFGSNRAYMNERTALHEISHT
LGIGQ-TRAFDERCAA---NNWPGATRLLQ----------------SWDG-----QGAKINCG-GGHIWPYGLNYDNEWSETNAERHCLLIDAMLADGLA
G---------------------------------------------------------
>PC_05MOTJ
-----------------------------------------------------------MRFSAVFTA------LVACVS--------------------
-----TTDAAITWTLE-KAANPTADQR--DAYGRIENAMRLAADRYNRL-GS--ATKNIRVSYNTGVPTADANY-NGSLRFGANRSYMNERTALHEISHT
LGIGQ-TAAFDQKCAA---NNWPSATNLLR----------------SWDG-----NAAKINCG-GGHIWPYGLNYDNEWSETNANRHVQLVNAMIRDGM-
----------------------------------------------------------
>PC_00AFTK
---------------------------------------------------------MRFPI---LAV------IAAYAS--------------------
-----AVSGAITWRLE-KAANPTADQA--DAYSRIEAAMRLAVARYSRY-SD-A-SKTIRVYYAPGVPTAEANY-NGDLRFGSNRAYMTERTAMHEISHT
LGVGQ-TAAFNQRCAA---NNWPTATPLLR----------------SWDG-----PSARINCG-GGHFWPYGLNYDNEWSETNANRHVQLVDAMLADGM-
----------------------------------------------------------
>PC_012MCA
---------------------------------------------------------MRFPI---LAV------IAAYAS--------------------
-----AVSGAITWRLE-KASNPTADQA--DAYSRIEAAMRLAVARYSRY-TD-A-SKTIRVYYAPGVPTAEANY-NGDLRFGSNRAYMTERTAMHEISHT
LGVGQ-TAAFDQRCAA---NNWPTATPLLQ----------------SWDG-----PSARINCG-GGHFWPYGLNYDNEWSETNANRHVQLVDAMLADGM-
----------------------------------------------------------
>PC_05A55T
---------------------------------------------------------MRFPI---LAV------VAAYAS--------------------
-----AVSGAITWRLE-KASNPTADQA--DAYSRIEAAMRLAVARYSRY-TD-A-SKTIRVYYAPGVPTAEANY-NGDLRFGSNRAYMTERTAMHEISHT
LGVGQ-TAAFDQRCAA---NNWPTATPLLQ----------------SWDG-----PSARINCG-GGHFWPYGLNYDNEWSETNANRHVQLVDAMLADGM-
----------------------------------------------------------
>PC_03NO4P
-----------------------------------------------------------MRF-SVLAA------ALTYAS--------------------
-----TASAAISWTLQ-KESSPTADQS--DAYTKIEAAMKLAVARYSKW-TD-A-SKTIKVYYAPGVPTAEASY-NGDLRFGSDRAYMTERTAMHEIAHT
LGVGQ-TAAFDQKCAA---NNWPTATPLLQ----------------SFDG-----AGAKINCG-GGHFWPYGLNYETEWSETNGDRHVQMVDAMLADGM-
----------------------------------------------------------
>PC_01RZ4E
---------------------------------------------------------MRFPI---LGV------VAAYAS--------------------
-----AVSGAITWTLQ-KASNPTADQA--DAYSRIEAAMRLAVTRYSRY-SD-A-SKTIRVYYAPGVPTAEANY-NGDLRFGSNRAYMTERTAMHEISHT
LGVGQ-TAAFNQRCAA---NNWPTATPLLQ----------------SWDG-----PSARINCG-GGHFWPYGLNYDNEWSETNANRHVQLVDAMLADGM-
----------------------------------------------------------
>PC_06SMY1
---------------------------------------------------------MRFSI---LTV------ALAYAS--------------------
-----TASAALSWSLQ-KASNPTSDQT--DAYGRIEEAMRRAVARYGRF-TD-A-SKTIRVYYAPGVPTAEASY-NGDLRFGSNRAYMTERTAMHEIAHT
LGVGQ-TAAFDQKCAA---NNWPSATRLLQ----------------SFDG-----PNARINCG-GGHFWPYGLNYDNEWSETNANRHVQMIDAMLADGM-
----------------------------------------------------------
>PC_06901C
---------------------------------------------------------MRFSI---LAV------VAAYAT--------------------
-----AVSGAITWRLE-KASNPTADQA--DAYSRIESAMRLAVARYSRY-TD-A-SKTIRVYYAPGVPTAEANY-NGDLRFGSNRAYMTERTAMHEISHT
LGVGQ-TAAFDQRCAA---NNWPTATPLLQ----------------SWDG-----RNARINCG-GGHFWPYGLNYENEWSETNANRHVQLVDAMLADGM-
----------------------------------------------------------
>PC_07Y3H8
---------------------------------------------------------MRFSI---ITT------VVAYAS--------------------
-----TATAALSWSLQ-KASNPTSDQT--DAYRRIEEAMRRAVARYERF-TD-A-SKTIRVYYAPGVPTAEASY-NGDLRFGSDRAYMTERTAMHEIAHT
LGVGQ-TAAFDQKCAA---NNWPTATRLLQ----------------SWDG-----ANARISCG-GGHFWPYGLNYETEWSETNANRHVQMIDAMLADGM-
----------------------------------------------------------
>PC_050W2E
---------------------------------------------------------MRFPI---LTV------VAAYAS--------------------
-----AVSGAITWTLQ-KASNPTADQA--DAYSQIEAAMRFAVARYSRY-TD-A-RKTIRVYYAPGVPTAEANY-NGDLRFGSNRAYMTERTAMHEISHT
LGVGQ-TAAFNQRCAA---NNWPTATPLLR----------------SWDG-----PSARINCG-GGHFWPYGLNYDNEWSETNANRHVQLVDAMLADGM-
----------------------------------------------------------
>PC_04Y9S2
---------------------------------------------------------MHFPI---LAV------VVAYVS--------------------
-----AVSGAITWRLE-KASNPTADQA--DAYSRIEAAMRLAVARYSRY-TD-A-SKTIRVYYAPGVPTAEANY-NGDLRFGSNRAYMTERTAMHEISHT
LGVGQ-TAAFNQRCAA---NNWPTATPLLQ----------------SWDG-----PSARINCG-GGHFWPYGLNYDNEWSETNANRHVQLVDAMLADGM-
----------------------------------------------------------
>PC_021BT7
---------------------------------------------------------MRFPI---LAV------VTAYAS--------------------
-----AVSGAITWTLQ-KASNPTADQV--DAYSRIEAAMRLAVARYSRY-TD-A-RKTIRVYYAPGVPTAEANY-NGDLRFGSNRAYMTERTAMHEISHT
LGVGQ-TAAFNQRCAA---NNWPTATPLLR----------------SWDG-----PSARINCG-GGHFWPYGLNYDNEWSETNANRHVQLVDAMLADGM-
----------------------------------------------------------
>PC_07HYX0
---------------------------------------------------------MRFSI-ATVVT------YVTYAT--------------------
-----IASAALNWSLE-KATNPTADQL--DAYQRIESAMKLAVARYSRF-TN-A-SKTIKVYYSPGVPTAEASY-NGDLRFGSDRAYMTERTAMHEIAHT
LGVGQ-TAAFDRNCAA---NTWPKATPLLQ----------------SFDG-----PSAKINCG-GGHFWPYGLNYESEWSETNGDRHVQMVDAMLTDGM-
----------------------------------------------------------
>PC_04XXQ4
-----------------------------------------------------------MRS-SVIAT------VLAYAS--------------------
-----IASAALNWSLE-KSASPTADQS--DAYQRIENAMTLAVARYSRF-TD-A-SKTIRVYYSPGVPTAEANY-NGDLRFGSDRAYMTERTAMHEIAHT
LGVGQ-TAAFDQNCAA---NNWPTATPLLQ----------------SFDG-----SGAKINCG-GGHFWPYGLNYESEWSETNGDRHVQIVDAMLADGL-
----------------------------------------------------------
>PC_05MPYW
-----------------------------------------------------------MRS-PIIAA------VLAYAS--------------------
-----IASAALNWSLE-KSASPTADQS--DAYQRIENAMTLAVARYSRF-TD-A-SKTIRVYYSPGVPTAEANY-NGDLRFGSDRAYMTERTAMHEIAHT
LGVGQ-TAAFDQNCAA---NNWPTATPLLQ----------------SFDG-----SGAKINCG-GGHFWPYGLNYESEWSETNGDRHVQIVDAMLADGL-
----------------------------------------------------------
>PC_03LOI0
-----------------------------------------------------------MRFSTVFTA------LVACVS--------------------
-----TTDAAITWTLE-KAANPTADQR--DAYGRIENAMRLAADRYNRL-GS--ANKNIRVSYNTGVPTADANY-NGSLRFGANRSFMNERTALHEISHT
VGIGQ-TAAFDRKCAA---NDWASATRLLR----------------SWDG-----NSAKINCG-GGHIWPYGLNYDNEWSETNANRHVQLVNAMIRDGM-
----------------------------------------------------------
>PC_003HE8
-----------------------------------------------------------MRFSTVFTA------LVACVS--------------------
-----TTDAAITWTLE-KAANPTADQR--DAYGRIENAMRLAADRYNRL-GT--ATKNIRVSYNTGVPTADANY-NGSLRFGANRSYMNERTALHEISHT
VGIGQ-TAAFDRKCAA---NDWASATRLLR----------------SWDG-----NAAVINCG-GGHIWPYGLNYDNEWSETNANRHVQLVNAMIRDGM-
----------------------------------------------------------
>PC_04O1QK
-----------------------------------------------------------MRFSTVFTA------LVACVS--------------------
-----TTDAAITWTLE-KAANPTADQR--DAYGRIENAMRLAADRYNRL-GS--ATKNIRVSYNTGVPTADANY-NGSLRFGANRSYMNERTALHEISHT
VGIGQ-TAAFDRKCAA---NDWPSATQLLR----------------SWDG-----NAAKINCG-GGHIWPYGLNYDNEWSETNANRHVQLVNAMIRDGM-
----------------------------------------------------------
>PC_05JZ1O
-----------------------------------------------------------MNIYFLTI-------TAFHGC--------------------
-----FVSAAIKFTLE-KKPNPTPDES--TAYVAIENSMNAAVKRYNKF-VM--AEKSLKVMYVPSVRTADGSQGTGTIRFGSNAAFQNERTALHEISHT
LGVGL-SPGFNRNCKQ---KTWYTATSLLR----------------KIDK-----PDSQITCG-GGHFWPYGLNYDNEFSQKNADSHCRMIQAMINDGM-
----------------------------------------------------------
>PC_03SA36
---------------------------------------------------------MRFSL---LTV------VVAYAS--------------------
-----TASAALSWSLQ-KASNPTSDQT--DAYGRIEEAMRRAVARYSRF-TD-A-SKTIRVYYAPGVPTAEANY-NGDLRFGSNRAYMTERTAMHEIAHT
LGVGQ-TAAFDRNCAA---NNWPSATRLLQ----------------SFDG-----ANARISCG-GGHFWPYGLNYDNEWSETNANRHVQMIDAMLADGM-
----------------------------------------------------------
>PC_04RYEZ
---------------------------------------------------------MRFSI-AAVVA------YVTYAT--------------------
-----TASAALSWSLQ-KAANPTADQS--DAYQRIESAMKLAVARYARF-TS-A-SKTIKVYYSPGVPTAEANY-NGDLRFGSDRAYMTERTAMHEIAHT
LGVGQ-TAAFDRNCAA---NNWPKATPLLQEFLSISEFTDSSIANKSFDG-----PSAKINCG-GGHFWPYGLNYESEWSETNGNRHVQMVDAMLADGM-
----------------------------------------------------------
>PC_038XA0
---------------------------------------------------------MRFSI---LTV------VVAYAS--------------------
-----TASAALNWSLQ-KASNPTSDQT--DAYGRIEEAMRRAVARYSRF-TD-A-SKTIRVYYAPGVPTAEANY-NGDLRFGSNRAYMTERTAMHEIAHT
LGVGQ-TAAFDRNCAA---NNWPSATRLLQ----------------SFDG-----ANARISCG-GGHFWPYGLNYDNEWSETNANRHVQMIDAMLADGM-
----------------------------------------------------------
>PC_05K879
---------------------------------------------------------MRFSL---LTV------VVAYAS--------------------
-----TASAALNWSLQ-KASNPTSDQT--DAYGRIEEAMRRAVARYSRF-TD-A-SKTIRVYYAPGVPTAEANY-NGDLRFGSNRAYMTERTAMHEIAHT
LGVGQ-TAAFDRNCAA---NNWPSATRLLQ----------------SFDG-----ANARISCG-GGHFWPYGLNYDNEWSETNANRHVQMIDAMLADGM-
----------------------------------------------------------
>PC_00T1U1
---------------------------------------------------------MRFSL---LTV------VVAYAS--------------------
-----TASAALNWSLQ-KASNPTSDQT--DAYGRIEEAMRRAVARYSRF-TD-A-SKTIRVYYAPGVPTAEANY-NGDLRFGSNRAYMTERTAMHEIAHT
LGVGQ-TAAFDRNCAA---NNWPSANRLLQ----------------SFDG-----ANARISCG-GGHFWPYGLNYDNEWSETNANRHVQMIDAMLADGM-
----------------------------------------------------------
>PC_023O7F
---------------------------------------------------------MRFSI---LAV------ALTYAS--------------------
-----AASAAITWSLQ-KASNPTADQA--DAYTRIEAAMKLAVARYSRF-SK-A-SKTIRVYYSPGVPTAEANY-NGDLRFGSDRSYMTQRTAMHEIAHT
LGVGQ-TAAFDQHCAA---NNWPKATPLLR----------------SWDG-----PNAKINCG-GGHFWPYGLNYESEWSETNGDRHVQLVDAMLADGM-
----------------------------------------------------------
>PC_073X3V
-----------------------------------------------------------MQF-SL-LL------LAAYIC--------------------
-----GASARLNWSLA-KASNPTADQA--DAYARIEAAMTKAVARYHKN-SN-A-NKTIRVAYAPGVPTAEANY-NGDLRFGSNRAYMTERTAMHEISHT
LGVGQ-TAAFSTKCAA---GDWRTALPLVR----------------SFDG-----ANAKISCG-GGHFWPYGLNYETEWSETNGDRHVKMVQAMLNDDKA
----------------------------------------------------------
>PC_04UEIZ
---------------------------------------------------------MRLSL---FTA------ILGCAS--------------------
-----SASAVLNWSLQ-RASSPTADQQ--DAYNRIDAAMRAAVARYHRF-SD-A-NKTIRVYYAPGVPTAEANY-NGDLRFGSNRAYMTERTAMHEISHT
LGIGQ-TAAFNDRCAR---NDWPSATRLLQ----------------SWDG-----SGARINCG-GGHIWPYGLNYDNEWSNTNADRHVQLIEAMLTDGL-
----------------------------------------------------------
>PC_051SRV
-----------------------------------------------------------MQS-QILVL------FWAWA---------------------
----SVASAALTWSLQ-RVSNPNADQS--EAYSRIESAMNLAVARYNRL-TT-RATKTITVQYVPSVATADGNF-NGNIRFGSNRSYMNERTALHEISHT
LGIGQ-TSAFDSRCNA---NNWPSATKLLQ----------------SWDG-----SGAKINCG-GGHIWPYGLNYDDEMSETNAERHCLLIDAMLADGLA
G---------------------------------------------------------
>PC_01HUBW
---------------------------------------------------------MRLSL---LTA------ILGCAS--------------------
-----SASAVLNWSLQ-RASSPTADQQ--DAYNRIDAAMRAAVARYHRF-SD-A-NKTIRVYYAPGVPTAEANY-NGDLRFGSNRAYMTERTAMHEISHT
LGIGQ-TAAFNDRCAR---NDWPSATRLLQ----------------SWDG-----SGARINCG-GGHIWPYGLNYDNEWSNTNADRHVQLIEAMLTDGL-
----------------------------------------------------------
>PC_00QY0J
-----------------------------------------------------------MQF-SL-LL------LAAYAC--------------------
-----GASARLNWSLA-KVSNPTADQA--DAYTRIEAAMTKAVARYHKN-ST-A-NKTIRVAYAPGVPTAEANY-NGDLRFGSNRAYMTERTAMHEIAHT
LGVRQ-TAAFDTKCAA---GDWKTALPLVR----------------SFDG-----ANAKISCG-GGHFWPYGLNYETEWSETNGDRHVKIVQAMLNDDM-
----------------------------------------------------------
>PC_00BQ4T
-----------------------------------------------------------MQF-SI-LL------LAAYAC--------------------
-----GASARLNWSLA-KASNPTADQA--DAYARIEAAMTKAVARYHKN-SN-A-NKTIRVAYAPGVPTAEANY-NGDLRFGSNRAYMTERTAMHEISHT
LGVGQ-TAAFNTKCAA---GDWRTALPLVR----------------SFDG-----ANAKISCG-GGHFWPYGLNYETEWSETNGDRHVKMVQAMLNDGM-
----------------------------------------------------------
>PC_00R110
----------------------------------------------------------------MFTA------LVACVS--------------------
-----TTSAAINWSLE-KVSNPSADQA--DAYSRIENAMRLAAERYNRL-GR--VTKTIRVSYVPGVPTADANF-NGSLRFGSNRSYMSERTALHEISHT
LGIGQ-TAAFDRKCAA---NDWRTATPLLQ----------------SWDG-----AGVRINCG-GGHIWPYGLNYDNEWSETNANRHVQLVNAMIADGLQ
G---------------------------------------------------------
>PC_00NRES
-----------------------------------------------------------MRFSTMFTA------LVACVS--------------------
-----TTSAAINWSLE-KVSNPSADQA--DAYSRIENAMRLAAARYNRL-GS--ATKTIRVSYVPGVPTADANF-NGSLRFGSNRSYMSERTALHEISHT
LGIGQ-TAAFDRKCAA---NDWRTATPLLQ----------------SWDG-----AGVRINCG-GGHIWPYGLNYDNEWSETNANRHVQLVNAMIADGLQ
G---------------------------------------------------------
>PC_06D5OM
-----------------------------------------------------------MRLSTMFTA------LVACVS--------------------
-----TTSAAINWSLE-KVSNPSADQA--DAYSRIENAMRLAAERYNRL-GR--VTKTIRVSYVPGVPTADANF-NGSLRFGSNRSYMSERTALHEISHT
LGIGQ-TAAFDRKCAA---NDWRTATPLLQ----------------SWDG-----AGVRINCG-GGHIWPYGLNYDNEWSETNANRHVQLVNAMIADGLQ
G---------------------------------------------------------
>PC_03U7G1
----------------------------------------------------------------MRLSL-----LATYLP--------------------
-----FASAAITWNLVNRNPNPSPDEA--DAYDRITSAMNAALSRWAIH-PR--ITKSLSVSYVPGVPTADANY-AGNMRFGSDRAYMTEGTALHEIAHT
LGIGQ-TGAFFDRCER---NDWPGATRYLQ----------------SVDG-----PDARLSCY-GQHVGPYGLNFDNEFSETAFQRHVELIVAMLDDGM-
----------------------------------------------------------
>PC_02U92T
-----------------------------------------------------------MRLSLLTLPI-----TTTLLP--------------------
-----LASAAITWTLVDRNPTPTPDET--DAHARITTAMNAGLARWTPH-PR--ITKALRVSYAPGVPTAEANY-NGDVRFGSNRAYMNERTALHEISHT
LGIGQ-TEAFFDRCER---NDWPGTTRFLE----------------SVDG-----VGARLNCG-AGHVWPYGLNYDSEFSETNAGRHVELIVAMSGDGM-
----------------------------------------------------------
>PC_030JBI
----------------------------------------------------------------MRLSL-----LATYLP--------------------
-----FASAAITWNLVNRNPNPSPDEA--DAYDRITSAMNAALSRWAIH-PR--ITKSLSVSYVPGVPTADANY-AGNMRFGSDRAYMTEGTALHEVAHT
LGIGQ-TGAFFDRCER---NDWPGATRYLQ----------------SVDG-----PDARLSCY-GQHVGPYGLNFDNEFSETAFQRHVELIVAMLGDGM-
----------------------------------------------------------
>PC_07699K
-----------------------------------------------------------MKLSLLAV-------FAASVS--------------------
-----VAQSAITWTLD-KAANPTSDQI--EAYEKIEATMKAAVARHAKL-GT--ASKSVTVKYTPGVPTAEAGV-SGVLRFGSDRAFMDERTALHEIAHK
LGVGL-TTAFNSLCSS---GDWKTALPLLK----------------SWDG-----DDAKISCG-GQHIWPLSINAMIANGM-------------------
----------------------------------------------------------
>PC_00XJF9
-----------------------------------------------------------MKLSLLAV-------FAASVS--------------------
-----VAQSAITWTLD-KAANPTSDQI--EAYEKIEATMKAAVARHAKL-GT--ASKSVTVKYTPG------GV-SGVLRFGSDRAFMDERTALHEIAHK
LGVGL-TTAFNSLCSS---GDWKTALPLLK----------------SWDG-----DDAKISCG-GQHIWPLSINAMIANGM-------------------
----------------------------------------------------------
