# Supplementary material for: Remote homology clustering identifies lowly conserved families of effector proteins in plant-pathogenic fungi
Source: Microb Genom. 2021 Sep 1;7(9):000637. doi: 10.1099/mgen.0.000637 (PMC8715435; doi:10.1099/mgen.0.000637)
Supplement: Supplementary material 15 [file mgen-7-0637-s0015.zip › fastas/markov-PC_07OCEM.fasta]

>PC_0075ZZ
MRSSTTFITIAFIAMQALGIAA--TQVTILKKGERITWVEVPKGESREFNIRGKYFTVSVSDDGTPSISGSKYTVE---
>PC_08JP7C
MRSSTTFITIAFIAMQALGIAA--TQVTILKKGERITWVEVPKGESREFNIRGKFVTVSVSDDGTPSISGSKYTVE---
>PC_01Q2RM
MHSKSALVTILLVAMQAIGIAA--TEVTILKKGERIAWVTVEPGSSKSVNIRGKYFTVSVSDSGEKSISGSKYSVE---
>PC_056UU8
MRSSTTFITIAFIAMQALGIAA--TQVTILKKGERITWVEVPKGESRVFNIRGKSVTVSVSDDGTPSISGSKYTVE---
>PC_02ZOJ8
MHSKSALVTILLVAMQAIGIAA--TEVTILKKGERIAWVNVEPGSSKSVNIRGKYFTVSVSDSGEKSISGSKYTVE---
>PC_02JMIV
----------MSHHHHHHSMAM--TQVTILKKGERITWVEVPKGESREFNIRGKYFTVSVSDDGTPSISGSKYTVE---
>PC_07I0D5
----------XSHHHHHHSXAX--TQVTILKKGERITWVEVPKGESREFNIRGKYFTVSVSDDGTPSISGSKYTVE---
>PC_07XJEY
-----------FIAMQALGIAA--TQVTILKKGERIAWVNVPKGESREFNIRGKYVTVSVSDDGTPSISGSKYTVE---
>PC_07OCEM
MHCQTVFFTIALIATQTIGVAAKNCEITILQGESRIGFVNVPSSGKVRENIRNWWYTISCDEDCNPKISGFTYTVEKAC
