# Supplementary material for: Remote homology clustering identifies lowly conserved families of effector proteins in plant-pathogenic fungi
Source: Microb Genom. 2021 Sep 1;7(9):000637. doi: 10.1099/mgen.0.000637 (PMC8715435; doi:10.1099/mgen.0.000637)
Supplement: Supplementary material 15 [file mgen-7-0637-s0015.zip › fastas/markov-PC_07O88I.fasta]

>PC_03ALNS
MRFNTDLFIVALLALPQFATA-----------TAVCKYKIKKGDKEV--TAGRIWPGSAGDIQVDGEWGAVSASTKCRFTLTRPGGAENYTVVPDGLEES
EEEQDTP-GPPIRRA----------
>PC_00R6S0
MHFNTDFFTIALVALLQFGTA-----------TAVCDFIIKQNGTQI--TSGNIWAGATANFLVSGKWAVVSATSECKLSLSGLPNNESYTILPTQDEET
EGEDIEQADTPEAS-----------
>PC_00U881
MHFNTDFFAIALVALLQFGTA-----------TAVCDFIIKQNGTQI--TSGNIWAGATANFLVSGKWAVVSATSECKLSLSGLPNNESYTILPTQDEET
EGEDIEQADTPEAS-----------
>PC_07HBQB
MRFNTDFFTIALITLLQFGTA-----------TAVCDFVIQKDGKQI--TSGNIWAGATANFPVSGKWGVVSATSECKLSLSGLPDNASYKISPTQDDDQ
GDNDTDTKAQ---------------
>PC_06VJX5
----------------------------------MCDFVIKKSGKKI--TSGSVWPGATENFMVDGQWPVVSATQQCRITMSGLSDIDQYTITLCDKKED
ETVSSDGRNTTVISSHGEWC-----
>PC_07O88I
MRFNAEIFTMALLVLPSCTAAKKEKDADTDPDTKMCDFVIKKSGKKI--TSGSVWPGATENFMVDGQWPVVSATQQCRITMSGLSDIDQYTITLCDKKED
ETVSSDGRNTTVISSHGEWC-----
>PC_08L1R9
MRLNDTFFTLAFIAAHFGSAA-----------AKGCPYSVRRYDKEV--KWDIVEAGKSHIRVIDGYPATISADQDCKLKIKGLARL-KYTIAPGDSSTI
KPKRGCT--APRVT-----------
>PC_08JNDP
MRLDDTFFTLAFIAAHFGSAA-----------AKGCPYSVSRYDQEV--KWDIVEAGKSHIRVIDGYPATISADEDCKLKIKGLARL-KYTIAPGDSSTI
KPKRGCT--APRVT-----------
>PC_07XL3I
MRLDDTFFTLAFIAAHFGSAA-----------AKGCPYSVRRYDKEV--KWDIVEAGKSHIRVIDGYPATISADQDCKLKIKGLARL-KYTIAPGDSSTI
KPKRGCT--APRVT-----------
>PC_05ZCP5
MRLDDTFFTLAFIAAHFGSAA-----------AKGCPYSVRRYDKEV--KWDIVEAGKSHIRVIDGYPATISADQDCKLKIKGLARL-KYTIAPGDSRPD
RCKGNSI--GTS-------------
>PC_02OTTV
MRLDDTFFTLAFIAAHFGSAA-----------AKGCPYSVRRYDKEV--KWDIVEAGKSHIRVIDGYPATISADQDCKLKIKGLARL-KYTIAPGDSRPD
RCKG---------------------
>PC_04Y1YJ
MRSDATFFTLALIMAYFGTTA-----------AKGCPYSIKRYGEEV--KWDIIEAGTSHIRVVNGIGATIIAKKNCKLSLKGLPRF-EYTISRGDSINR
QS-----------------------
>PC_05LWNZ
MRLDDTFFTLAFIAAHFGSAA-----------AKGCPYSVRRYDKEV--KWDIVEAGKSHIRVIDGYPATISADQDCKLKIKGLARL-NNSIGTS-----
-------------------------
>PC_03AKOW
MRSESTLFAFALIATHLDVTA-----------AKGCPYSIRQREGWKEVKWGVIEAGDHITIPIRGYAVKISADKNCDLSQKGLPRH-EYTIVRGDTSPP
PPQSCTI--TRRGTAYGRGCRMLEG
>PC_07HHAK
MRLDATSFTFAFIAAQLGGAA-----------AKGCPYYVTRGGQEIRWTWSVIEAGTSVTLAIDGYPVTISASKDCVLKQSGLPRW-AYKVVRGESQPL
PVKSGST--AQGKK-----------
