# Supplementary material for: Remote homology clustering identifies lowly conserved families of effector proteins in plant-pathogenic fungi
Source: Microb Genom. 2021 Sep 1;7(9):000637. doi: 10.1099/mgen.0.000637 (PMC8715435; doi:10.1099/mgen.0.000637)
Supplement: Supplementary material 15 [file mgen-7-0637-s0015.zip › fastas/markov-PC_00ZF7V.fasta]

>PC_00NUN6
------------------------MALFIGDAFSRDEGCNIELLNI---NQAVVDS----------------------------AFHVNGNCGVGLDDDQ
QLDPSNSLRKAGFC------------------------------------------------------------
>PC_00ZF7V
--------------MKITTA--ICLVAGYVSFAA-AAGCQVELLNI---NQAVVGTGCVEMNYYANIYD--------STKRAGYTVNANSNCGLSFGNIQ
VIPDGYSLRQAGYC------------------------------------------------------------
>PC_048LF8
--------------MKFTLA--ACLLGSYAGLAAAATGCQVELLNI---NQAVVGSGCVPFNYYANIYD--------SITRAGYTVEANINCGLKFQAGR
RIPDGYSLRRAGYC------------------------------------------------------------
>PC_030V50
--------------MKFTAA--ICLVAGYVSLAA-AAGCQVELLNI---NQAVVGTGCVQMNYYANIYD--------STRRAGYTVNANSNCGLSFGNVQ
VIPDGYSLRQAGYC------------------------------------------------------------
>PC_060C7X
--------------MKFTAA--ICLVAGYVSLAA-AAGCQVELLNI---NQAVVGTGCVPMNYYANIYD--------STRRAGYTVNANSNCGLSFGNIQ
VIPDGYSLRQAGYC------------------------------------------------------------
>PC_0766AK
--------------MKFTVA--VCLLASYTGLAA-AAGCQVELLNI---NQAVVGSGCVQMNYYANIYD--------SITRAGYTVNANNNCGLSFSGSQ
RIPDGYSLRRVGYC------------------------------------------------------------
>PC_00NPIG
--------------MKITAA--IYLITGYISLAA-AAGCQAELLNI---NQAVVGTGCVQMNYYANIYD--------STRRAGYTVNANSNCGLSFGNIQ
VIPDGYSLRQAGYC------------------------------------------------------------
>PC_03T6ES
--------------MKFTAA--ICLLASYAGFAAAATGCKVELLNF---NSVAVGTGCVPFNYYASIYD--------PNTRAGYTIHATNDCGLSVQAGQ
RLPENYSLRKAGFC------------------------------------------------------------
>PC_00BL5V
MIIVDEKQEPYN--MKFTLA--ACLLGSYAGLAAAATGCQVELLNI---NQAVVGSGCVPFNYYANIYD--------SITRAGYTVEANINCGLKFQAGR
RIPDGYSLRRAGYC------------------------------------------------------------
>PC_018W1F
--------------MKFTAT--ICLVASYAGLAAAAIGCKVEILNF---SSAVVGSGCVPFNSDASIYD--------PNTRAGYRVRATNDCGLSLEAGQ
SLPANYSLRKAGYCQTE---------------------------------------------------------
>PC_076TK9
--------------MRATELV-ILSTCFAGVTIAQQTACQIELLNI---NQQVVDSVCIPYDSIRAMRDATA-----PHGAVNYPVHVNSNCGVGLDRG-
NLVNGATFRNAGPCTP----------------------------------------------------------
>PC_0766DO
--------------MRVTELV-ILSACFAGVTMAQDTGCQIELLNI---NQQVVDSVCIPHDGVRPMRDATA-----PKGVINYAVKVNSSCGAGLAAG-
NLANGASLRNAGPCTPS---------------------------------------------------------
>PC_076T5F
--------------MRLAQFT-ASAALFAGFALARQDACSIELLNI---NQAVVDTKCIPFDTTIAMKDPTG-----PGGGQLYKVHVNNLCGIRLDDGQ
ELSNGASLRKVGPCSSDSG-------------------------------------------------------
>PC_039KQZ
--------------MKLSASA-PLCAVLATAASAAQTSCQIEILNV---SQAVVATACIPFGGTQYVLQPEHNAGPGLPRGINYHITVNENCGIGLVDQ-
EWAHGDSARKVGLC------------------------------------------------------------
>PC_05YI0B
--------------MKLSASV-PLCDVLATAASAAQTSCQIEILNV---NQAVVATACIPFGGMQYVLQPEHNAGPGLPRGINYQITVNENCGIGLVDQ-
EWAHGDSARKLPAQA-----------------------------------------------------------
>PC_02GLDX
--------------MKLSASV-PLCDVLATAASAAQTSCQIEILNV---NQAVVATACIPFGGMQYVLQPEHNAGPGLPRGINYQITVNENCGIGLVDQ-
EWAHGDSARKVGLC------------------------------------------------------------
>PC_049Y9U
--------------MKLSASV-PLCAVLATAASAAQTSCQIEILNV---NQAVVATACIPFGGTQYVLQPEHNAGPGLPRGINYQITVNESCGIGLVDQ-
EWAHGDSARKVGLC------------------------------------------------------------
>PC_02U3XX
--------------MKLSASV-PLCAVLATAASAAQTSCQIEILNV---NQAVVATACIPFGGTQYVLQPEHNAGPGLPRGINYHITVNENCGIGLVDQ-
EWAHGDSARKVGLC------------------------------------------------------------
>PC_02II0B
------------MARFFYIL-------AIAGVVAAQTGCNINVLNV---NNAVIGNGCVPPGSQGNIPY--M-----GGTASSIDVATTSSCGVSPIQGR
QLRPGLSLQVSGRASC----------------------------------------------------------
>PC_00ZFBO
------------MAKMKTS----AIIAVAAQAAAVFANCSVQVLDA---NNFQIGTACIPKGGQGSIRY--------N--GGNYFITATSSCGLGFISTQ
THPAGWQLKLLGNC------------------------------------------------------------
>PC_06XFI0
---------------MKTS----AIIAVAAQAAAVFANCSVQVLDA---NNFQIGTACIPKGGQGSVRY--------N--GGNYFITATSSCGLGFISTQ
THPAGWQLKLLGNC------------------------------------------------------------
>PC_0768UU
---------------MKTT----FFLAVAAQAALVFANCRVEILDG---NSFQLGTACIPKGGQGPVAV--------N--GRNYFVTATTSCGLGFLGTQ
THPSDWQLKLLGNC------------------------------------------------------------
>PC_03QBDA
---------------MKTS----AIIAVAAQAAAVFANCSVQVLDA---NNFQIGTACIPKGGQGSVRY--------N--GGSYFITATSSCGLGFVSTQ
THPAGWQLKLLGNC------------------------------------------------------------
>PC_031FOR
--------------MRVTELV-ILSACFAGVTMAQDTGCQIELLNI---NQQVVDSVCIPHDGVRPMRDATA-----PKGVINYAVKVNSSCGAGLAAG-
NLANGASLRNAGPYPGHSRRQEHKLT-----------VKLVSRAIFATVSFMPQSFL-----------------
>PC_04LDRX
--------------MKFAAIYFAALTFVTG---AAAIGCKFTVLDG---NGKDQAEGCCIGPG-TI-------------KEGGLVIKCTDSCGLSVT-G-
-GDSGYSVQSNGRC------------------------------------------------------------
>PC_07OC2F
--------------MKFAAIYFAALTFVTG---AAAIGCKFTVLDG---NQKDQAEGCCIGPG-TI-------------KEGGLVIKCTDACGLSVT-G-
-GDSGYSVQSNGRC------------------------------------------------------------
>PC_04PSF2
--------------MKFSAIYLAALTLVSGAAAADAKNCKFNVLNG---SGINVANGCCDVTKKQV-------------TVSPFTVSCTESCGLAIVSG-
-GDPTFSLQNAGRC------------------------------------------------------------
>PC_02STRP
--------------MKFSAIYLAALTLVSGAAAADPKNCKFNVLNG---SGINVANGCCDVTKKQV-------------TVSPFTVSCTESCGLAIVSG-
-GDPTFSLQNAGRC------------------------------------------------------------
>PC_07Q8SD
-----------NMVS-ITKF--LAVAAFAAPAFAQGNGCGVEILDATTGQNLVIGAGCVPRGGQVTIWS--------ERRRANFFVTATSTCGLGFVNNT
GAG--ATLRSSQQTSC----------------------------------------------------------
>PC_084B9U
------------MAPTFKTI--ILFAATFLPIALVSAGCSANVLNF---NQADIANTCIPNGGVSRVRI--------N--GVVYEISATGTCGLSLA-SQ
RLPSGWSLQYGG--------------------------------------------------------------
>PC_08CZ3N
-------MAPILCKPLFATL--LLFATSV--LAKPPSDCNVKILNI---NNANVGGGCVPVGGSQIITT--------T--LGGYLVQATDTCGLSVAPTQ
QLPDGWSVQYAGPCTA----------------------------------------------------------
>PC_04RY92
------------MQFLATAS--VIALALVPAAFAQGTGCSVQILNS---NQASVGSGCARINSVTTISD---------NQGRRWGIRATSSCGLSS--VQ
NLPSGWSLRQNGFCNN----------------------------------------------------------
>PC_08JNH1
------------MQFLASIS--VIALALVPATLAQGTGCSVEIINS---NQVSVGSGCARINSVTNIGD---------NQGRRWGVLANSSCGLST--TQ
NLPSGWSLRQTGFCNA----------------------------------------------------------
>PC_01HDBQ
------------MQFLASIS--VVALALVPATLAQGTGCSVEIINS---NQVSVGSGCARINSVTNIGD---------NQGRRWGVLANSSCGLST--TQ
NLPSGWSLRQTGFCNA----------------------------------------------------------
>PC_07H8HZ
------------MQFFVTVS--VIALALVPRTHAQGTGCNVQIINS---NQVSVGSGCARINSVTNIGD---------NQGRRWGVFANSSCGLST--TQ
TLPSGWSLRQNGFCNA----------------------------------------------------------
>PC_07XMNQ
------------MQFLASIS--VVALALVPATLAQGTGCSVEIINS---NQVSVGSGCARINSVTNIGD---------NQGRRWGVLATSSCGLST--TQ
NLPSGWSLRQTGFCNA----------------------------------------------------------
>PC_04Y1YH
------------MQ-LFTFC--VIALAFVPATFAQGTGCNVEILNQ---NQVSVGSGCARINSVTNISD---------NQGRRWGVNANSSCGLST--TQ
TLPSGWSLTHNGFCNA----------------------------------------------------------
>PC_03NCOB
--------------MVHFSA--IFLAAVATMTPLVSAACSVDIINF---NQVAVGHACIPANGEGDIVV--------ASTKKTYTVLTSESCGLSLR-AQ
ALPANWSLQYKGSC------------------------------------------------------------
>PC_059SI2
----------------------MLLAVAILPAALVSANCTANILNI---NEVVIATGCVPAGGNLIIRV---------GSDHSYLIRATVSCGLSLNPSQ
SFINGESLASGGRC------------------------------------------------------------
>PC_03LBPB
------------MAPIFETA--MLLAVAILPAALVSANCTANILNI---NEVVIATGCVPAGGNLIIRV---------GSDHSYLIRATVSCGLSLNPSQ
SFINGESLASGGRC------------------------------------------------------------
>PC_00FQY6
-------------------------------------NCTANILNI---NEVVIATGCVPAGGNLIIRV---------GSDHSYLIRATVSCGLSLNPSQ
SFINGESLASGGRC------------------------------------------------------------
>PC_042Z2M
------------MAPIFKTA--MLLAVAILPAALVSANCIANILNI---NQAVIATGCIPAGGQRLIRV---------GSSHSYSIRATTSCGLGLTTTQ
RFINGESVASGGRC------------------------------------------------------------
>PC_05PVWQ
------------MAPIFKTA--MLLAVAILPAALVSANCIANILNI---NRAVIATGCIPAGGQRLIRV---------GSSHSYSIRATTSCGLGLTSTQ
RFINGESVASGGRC------------------------------------------------------------
>PC_01S9LW
------------MAPIFKTA--MLLAVAILPAALVSANCIANILNI---NQAVIATSCIPAGGQRLIRV---------GSSHSYSIRATTSCGLGLTTTQ
RFINGESVASGGRC------------------------------------------------------------
>PC_064WAQ
------------MAPIFKTA--MLLAVAILPAALVSANCIANILNI---NQAVIATGCIPAGGQRLIRV---------GSSHSYLIRATTSCGLGLTTTQ
RFINGESVASGGRC------------------------------------------------------------
>PC_02OXRQ
------------MAPIFKTA--MLLAVAILPAALVSANCIANILNI---NQAVIATSCIPAGGQRLIRV---------GSSHSYSIRATTSCGLGLTSTQ
RFINGESVASGGRC------------------------------------------------------------
>PC_05E7DN
------------MAPIFKTT--MLLAVAILPAALVSANCVANILNI---NEAVIATGCVPAGGELRIFV---------GSSHSYLIKATSSCGLSLT-NQ
VFINGESVQSGGRC------------------------------------------------------------
>PC_018M01
------------MAPIFQTV--MLLAVAILPSALVSANCVANILNI---NGAVIGTGCVPAGGSLTIPV--------SGGDHSYLIQASTSCGLGLTSTQ
RFINGESVASGGRC------------------------------------------------------------
>PC_01HRH6
-------------------------------------NCVANILNI---NEAVIATGCVPAGGELRIFV---------GSSHSYLIKATSSCGLSLT-NQ
VFINGESVQSGGRC------------------------------------------------------------
>PC_05QG1N
----------------------MLLAVAILPAALVSANCVANILNI---NEAVIATGCVPAGGELRIFV---------GSSHSYLIKATSSCGLSLT-NQ
VFINGESVQSGGRC------------------------------------------------------------
>PC_07VKRY
------------MARSI--L--AILAAVATLTQLASAGCAVDILNI---NQASVASGCVPEGGEAMVAATVP-----PGKSVNYLVLASDSCGVSVSSNQ
VLPDGWSVAAKDIPETPIAIITENIHYIKQPQEPEVKAKLLLRL----LVDSPVSFVRIASYHLGAQHQDQRYL
