# Supplementary material for: Remote homology clustering identifies lowly conserved families of effector proteins in plant-pathogenic fungi
Source: Microb Genom. 2021 Sep 1;7(9):000637. doi: 10.1099/mgen.0.000637 (PMC8715435; doi:10.1099/mgen.0.000637)
Supplement: Supplementary material 15 [file mgen-7-0637-s0015.zip › fastas/markov-PC_02O8L1.fasta]

>PC_02O8L1
MKSATIFATVATLALLPFGALAG-----KWRCNVKIYNDKRKYQ------------GQASDDWGETLTIRGYTCYTDSYCKASCNGLPA-GWTAEGTQLN
-----------
>PC_0302HI
MKSATIFATVATLALLPFGALAG-----KWRCNVKIYNDKGKYQ------------GQASDDWGETLTIRGYTCYTDSYCKASCDGLPA-GWTAEGTQLN
-----------
>PC_08L16U
MKSATIFATVATLALLPFGALAG-----KWRCNVKIYDNNKKYY------------GQASDDWGETLTIKGYTCHTDSYCKASCDGLPA-GWTAEGTQLN
-----------
>PC_05E757
MRFGSILAAFAALSPIAT-------VLAVGECHITIWEGKTPIG------------TEIAIEGGEYVTIAGYQCNAGAGCTAHCIGLPKN-LKERGVYHG
EM---------
>PC_08JLB4
MKYGSILAALISLAAPAS-------VLAVWECHVTVWEGNTPRG------------TEMLKEGGDDKTIAGYTCRAGAGCKAECDGMNPP-FRVLGTPHG
EWC--------
>PC_07HFAD
MKFGPTLAAFASLALPAT-------VLAVWECHVTVWRDKTPIG------------TAVLKEGGEPLPIAGYTCRAGAGCVAQCDNMYSP-VRVVGSKHC
ELS--------
>PC_07XIK8
MKYGSILAALISLAAPAS-------VLAVWECHVTVWEGNTPRG------------TEMLKEGGDDKTIAGYTCRAGAGCKAECDGMNPP-FRVLGTPHS
EWC--------
>PC_07XLMJ
MQLATVFAAAATLAVLPTGVLAGPRYIPHPECEVTIMKPGTPSPRSPYTLPEEYDRGYGPGDSKTKIKVGSYFCVADSHCIPNCGKLPNNNWYADGAEAP
RCEDGLASIYN
>PC_08JOM3
MQLATVFAAAATLAVLPTGVLAGPRYIPHPECEVTIMKPGTPSPRSPYTLPEEYERGYGPGDSKTKIKVGKFFCVADSHCTPNCGRLPNENWYADGAEAP
RCEDGLASIYN
>PC_02B1JW
MQLATVFAAAATLAVLPTGVLAGPRYIPHPECEVTIMMPGTPSPRSPYTLPQEYDRGYGPGDSKTKIKVGKYSCVANSHCIPNCGTLPNNNWYADGAEAS
RCEDGLASIYN
