# Supplementary material for: Remote homology clustering identifies lowly conserved families of effector proteins in plant-pathogenic fungi
Source: Microb Genom. 2021 Sep 1;7(9):000637. doi: 10.1099/mgen.0.000637 (PMC8715435; doi:10.1099/mgen.0.000637)
Supplement: Supplementary material 15 [file mgen-7-0637-s0015.zip › fastas/markov-PC_022BD9.fasta]

>PC_022BD9
MRYATFEAFFLILGTIATVDGKIENAIMRGNYIDLSREPDPNFIDHPGIPKPECFWFMFHDGQRVEAGTCYSNWEFGMQVGPSWVTIQSDEHCNLLGTYT
PGWMVLGKKRPGF-------------------
>PC_08JNZ9
MRFVTFNTVFLTLGTISIVNAQNEYIDAKKHGIDLSRERAPNFVDHPGIPPSDCFWFLYKNYVRQNAGVCQSDWSFDMKIGQYWVTIHTDEGCRLSGIIP
AGWLILGMKRPGF-------------------
>PC_07XLSQ
MRLVTFNTVFLTLGTISIVNAQNEYLDAKKHGIDLSRERAPNFVDHPGIPPSDCFWFLYKNYVRQDAGVCQSDWSFDMKIGQYWVTIHTDEGCRLSGIIP
AGWLILGIKRLGF-------------------
>PC_08JP4U
MRYTSFSAFFLTLGTITTVDAKIENAIVPGFRIDLSREPNPVVYDAPASSVQECFWFMFYNGQRVDAGACHSDWSFGLQVGKRFVQIKTDKKCNLHGTYA
PGWIVLGRERDDLNNNQNQRIQGKTITTREGN
>PC_08L1ZC
MRFTSFNAFFLTLGTIATVNAKIENAIVPGFRIDLSREPNPVVYDAPGSPVQECFWFMFYNGQRVDARACHSGWSFGLQVGKRFVQIKTDKKFNLHGTYA
PGWIVLGRERDDLKNNQNQRMQGKTITTREGN
>PC_03JHI3
MRVTTFNTFLLTLGTVAVVNAETGNKYIEKRAIDLSRERDPNFFDNADIPVPECFWFMFKNNVRQDAGTCYSSWKMDMKVGPNWVHIKSDDNCNLSGDFP
PGWIVLGKKRPGF-------------------
>PC_0073CG
MRVTTFNTFLLTLGTVAVVNAETGNKYIEKRAIDLSRERDPNFFDNPGIPVPECFWFMFKNNVRQDAGTCYSSWKMDMKVGPNWVHIKSDDNCNLSGDFP
PGWIVLGKKRPGF-------------------
>PC_06OX8Z
MRFTTFNAFFLSLGTIATVNARKDNEIMRKGGIDLSREPDPNFIDHAGTPPAECFWFMYYNGQRIDAGTCYSAWSFGLKVGSSFVDIKTDEDCNLYGTYA
PGWIVLGKKRPGF-------------------
>PC_01YLD8
MRVTTFNTFLLTLGTVAVVNAETGNKYIEKRAIDLSRERDPNFFDHADIPVPECFWFMFKNNVRQDAGTCYSSWKMDMKVGPNWVHIKSDDNCNLSGDFP
PGWIVLGKKRPGF-------------------
>PC_06K193
MRVTTFNTFLLTLGTVAVVNAETGNKYIEKRAIDLSRERDPNFFDHPDIPVPECFWFMFKNNVRQDAGTCYSSWKMDMKVGPNWVHIKSDDNCNLSGDFP
PGWIVLGKKRPGF-------------------
>PC_041SZF
MRVTTFNTFLLTLGTVAVVNAETGNKYIEKRAIDLSRERDPNFFDHAGIPVPECFWFMFKNNVRQDAGTCYSSWKMDMKVGPNWVHIKSDDNCNLSGDFP
PGWIVLGKKRPGF-------------------
>PC_031N6X
MRVTTFNTFLLTLGTVAVVNAETGNKYIEKRAIDLSRERDPNFFDHPGIPVPECFWFMFKNNVRQDAGTCYSSWKMDMKVGPNWVHIKSDDNCNLSGDFP
PGWIVLGKKRPGF-------------------
>PC_06IVQW
MRVTTFNTFLLTLGTVAVVNAETGNKYIEKRAIDLSRERDPNFFDNPGIPVPECFWFMFKNNVRQDDGTCYSSWKMDMKVGPNWVHIKSDDNCNLSGDFP
PGWIVLGKKRPGF-------------------
>PC_06JARC
MRVTTFNTFLLTLGTVAVVNAETGNKYIEKRAIDLSRERDPNFFDNPDIPVPECFWFMFKNNVRQDAGTCYSSWKMDMKVGPNWVHIKSDDNCNLSGDFP
PGWIVLGKKRPGF-------------------
>PC_036H2S
MRVTTFNTFLLTLGTVAVVNAETGNKYIEKRAIDLSRERDPNFFDNADIPVPECFWFMFKNNVRQDAGTCYSSWKMDIKVGPNWVHIKSDDNCNLSGDFP
PGWIVLGKKRPGF-------------------
>PC_06TJVL
MRVTTFNTFLLTLGTVAVVNAETGNKYIEKRAIDLSRERDPNFFDNPDIPVPECFWFMFKNNVRQDDGTCYSSWKMDMKVGPNWVHIKSDDNCNLSGDFP
PGWIVLGKKRPGF-------------------
>PC_056VIJ
MRVTTFNTFLLTLGTVAVVNAETGNKYIEKRAIDLSRERDPNFFDNADIPVPECFWFMFKNNVRQDAGTCYSSWKMDKKVGPNWVHIKSDDNCNLSGDFP
PGWIVLGKKRPGF-------------------
>PC_066I6R
MRVTTFNTFLLTLGTVAVVNAETGNKYIEKRAIDLSRERDPNFFDNADIPVPECFWFMFKNNVRQDAGTCYSSWKMDKKVGPNWVHIKSDDNCNLSGDFP
PGWIVLGK------------------------
>PC_01ENXT
--------------------METGNKYIEKRAIDLSRERDPNFFDHPGIPVPECFWFMFKNNVRQDAGTCYSSWKMDMKVGPNWVHIKSDDNCNLSGDFP
PGWIVLGKKRPGF-------------------
>PC_04D9LC
--------------------METGNKYIEKRAIDLSRERDPNFFDNADIPVPECFWFMFKNNVRQDAGTCYSSWKMDMKVGPNWVHIKSDDNCNLSGDFP
PGWIVLGKKRPGF-------------------
>PC_04ORDX
--------------------METGNKYIEKRAIDLSRERDPNFFDNPGIPVPECFWFMFKNNVRQDAGTCYSSWKMDMKVGPNWVHIKSDDNCNLSGDFP
PGWIVLGKKRPGF-------------------
>PC_07FDGM
---------------------ETGNKYIEKRAIDLSRERDPNFFDNPGIPVPECFWFMFKNNVRQDAGTCYSSWKMDMKVGPNWVHIKSDDNCNLSGDFP
PGWIVLGKKRPGF-------------------
>PC_07XLRA
---------------------------MRKGGIDLSREPDPNFIDHAGTRPAECFWFMYYNGQRIDAGTCYSAWSFGLKVGSSFVDIKTDEDCNLYGTYA
PGWIVLGKKRPGF-------------------
