# Supplementary material for: Remote homology clustering identifies lowly conserved families of effector proteins in plant-pathogenic fungi
Source: Microb Genom. 2021 Sep 1;7(9):000637. doi: 10.1099/mgen.0.000637 (PMC8715435; doi:10.1099/mgen.0.000637)
Supplement: Supplementary material 15 [file mgen-7-0637-s0015.zip › fastas/cluster-PC_01S0NS.fasta]

>PC_01S0NS
MKIPTFFLTAATIATFMPNKVFAGCTNDLKHCQISLTATSEARPSFWDTRYANYDENVEISVGEYKFVIYVQENCHGSKISGTISPHHFVILSPLSGGGQ
RTIINSAGEARLADI
>PC_058GRL
MQISTLFSTAATMAVFMPNTVLAGGKNGLKDCQVSLTATSEARRSFWDTQYADYNDDVEISAGRHKFVIHVEQDCGGSKVSGTIPPHHLVILSPMSGGGR
RTIINSAGEVRLAAT
>PC_07XMRP
MQISTLFSTAATMAVFMPNTVFAGGKNGLKDCQVSLTATSEARRSFWDTQYANYNDDVEISAGRHKFVIHVEQDCGGSKVSGTIPPHHLIILNPMSGGGR
RTIINSAGEVRLAAT
>PC_08JNUH
MQISTLFSTAATMAVFMPNTVLAGGKNGLKDCQVSLTATSEARRSFWDTQYADYNDDVEISAGRHKFVIHVEQDCGGSKVSGTIPPHHLVILSPMSGGGR
RTIINSAGEVRQAAT
>PC_07XJVC
MQISTLFSTAATMAVFMPNTVLAGGKNGLKDCQVSLTATSEARRSFWDTQYADYNDDVEISAGRHKFVIHVEQDCGGSKVSGTIPPHHLVILSPMSGGGC
RTIINSAGEVRLAAT
>PC_0860ZZ
MQISTLFSTAATMAVFMPNTVLAGGKNGLKDCQVSITATSEARRSFWDTQYADYNDDVEISAGRHKFVIHVEQDCGGSKVSGTIPPHHLVILSPMSGGGR
RTIINSAGEVRLAAT
>PC_02HO8J
MQISTLFSTAATMAVFMPNTVLAGGKNGLKDCQVSLTATSEARRSFWDTQYADYNDDVEISAGRHKFVIHVEQDCGGSKVSGTIPPHHLVILSPMSGGGR
HTIINSAGEVRLAAT
>PC_01KIMA
------------MAVFMPNTVLAGGKNGLKDCQVSLTATSEARRSFWDTQYADYNDDVEISAGRHKFVIHVEQDCGGSKVSGTIPPHHLVILSPMSGGGR
RTIINSAGEVRQAAT
