# Supplementary material for: Remote homology clustering identifies lowly conserved families of effector proteins in plant-pathogenic fungi
Source: Microb Genom. 2021 Sep 1;7(9):000637. doi: 10.1099/mgen.0.000637 (PMC8715435; doi:10.1099/mgen.0.000637)
Supplement: Supplementary material 15 [file mgen-7-0637-s0015.zip › fastas/markov-PC_07QFFP.fasta]

>PC_029GTA
------MR--------FSFA-AA--------AALFGA-----------------------AMAASAPQS-------------------TPA--PNSTETV
VLSKFKA-FHQLVE------------GPVNEISFVLSTHR----E--VGVA--AYACSAV-NRQ--AQLA----FKPTSFNCK--------GGD-EN-N-
IYAFQINAVDT-----------GANTYDMTIYHQTA---SS-------------------------SGLSGQVNI---------P------TVCRAEG-V
RSE---------Y-CE-----KQD-TI--NINAVDTG-ANTYDMTIYHQTASSSGLSGQVNIPTVCRAE----------GVRSEYCEKQDTINVELKTSE

>PC_036UG8
------MHFTNTV---------SLL---S-VASLAAAIPYWPEHALSSYASSTPTAVTGSTPSSTSSS-------------TP--SSTICPVVQEGDYVW
KVSSFSA-RKLNGT-------------DNNAVSFNISATN----N---GTL--NFQCAAS-TQG------NNVLEEGELYDCG------------EN-S-
LISFAFEGID--L---------T--STRLLLHQRVS---D-------------------------T----------------------------------
----------------------------------------------------------------------------------------------------

>PC_03SEHK
------MH--------PLAI-HALL---AACVASATA-----------------------SPAEPQ------------------------------FETV
AIRHFAA-HIVNSG-------G----TSRMGIRFTLHGH----Y-A----R--ELECAAD-DMD--I-WR------FEVYNCG-------------E-S-
KYRFAVFTSA------------DVSTFLLRIYHLPS--S-G-----------------------------------------------------------
----------------------------------------------------------------------------------------------------

>PC_07SDM2
------------------------------------------------------------------------------------------------MTNI
KISDFSL-HKDIDA-------NNK--ITINELSFRLSDD----HAT----G---LLCSVN-DP--VYSP-----EPTKFTKCG------------GN-S-
TYYFQLHPGT------------DGSDYGLYILQDNT--C-L--DCQSAS-------------------PARHDPH---------P------ATC------
----------------------------------------------------------------------------------------------------

>PC_07OIN9
------------------------M---DGWWLFLPF-----------------------VPFPVP---------------------------YPRPAKI
KISDFSL-HKDIDA-------NNK--ITINELSFRLSDN----HAT----G---LLCSVN-DPVPVYNP-----EPTNWTKCG------------GN-S-
TYYFQLLPGT------------DGSDYGLYILQNDA--C-L--DCRSAS-------------------PARH----------------------------
----------------------------------------------------------------------------------------------------

>PC_07UVGV
MWGCHTPQ--------SELW-LRRK---WFLCPSLRY-----------------------FASLPP---------------------------PAGRKDI
NIRDFSL-HKDIDA-------NNK--STINELSFRLSGQ----HAT----G---LLCSAI-DPVPVYNP-----EPTNWTKCG------------GN-S-
TYFFQLFSGT------------NGSDYGLYFLQNNM--C-L--DCQSAS-------------------PARHDPH---------P------ATC------
----------------------------------------------------------------------------------------------------

>PC_07QI11
----------------------------MVDWALAAI-----------------------RRVLPP---------------------------QAGRKDI
KIRDFSL-HKDIDA-------NNK--STINELSFRLSDQ----HAT----G---LLCSVI-DPVPVYNP-----EPTNWTKCG------------GN-S-
TYFFQLFSGT------------NGSDYGLYFLQNNM--C-L--DCQSAS-------------------PARHDPH---------P------ATC------
----------------------------------------------------------------------------------------------------

>PC_04KZ81
------MK--------FAAV-T-------FFAGLASA-----------------------------------------------------------QQVI
TLSNALY-SVVNDQ---------------AS--YQI--------------------------------------TVGDWFPCS-------------D-L-
FWALQINDEQ---------------GTSISIYRTVN--D---------------------------KSYYADNEI---------P------FTGAIPV--
------------Y-QI-----QDGNVT--VTLEPLE----------------------------------------------------------------

>PC_01BH5Q
---------------------M-------IAYSTCHG-----------------------------------------------------------RQVI
TLFNALY-SVINDQ---------------AL--YQISID-----QP----T--VVSCAAK---E--W-------AIGDWFPCS-------------D-A-
SWSLQINDKQ---------------GVSIKINHIVD--G---------------------------VTYCGDATI---------Q------FTGAIPV--
------------Y-QI-----QDGNIT--VTLEPVD----------------------------------------------------------------

>PC_01LQNU
------MK--------FTAV-A-------LFAGLASA-----------------------------------------------------------QQVV
TLFDAVY-SVVEDA---------------RS--YQIDID-----LP----T--VVNCAAE---E--W-------AIGDRFTCS-------------D-A-
SWALQINDEY---------------GVSIRIDHIVD--G---------------------------VTYCADAAI---------E------FTGAIPV--
------------Y-QI-----QASNIT--VTLEPVY----------------------------------------------------------------

>PC_00MOQG
------IK--------FTAV-T-------LFAGLASA-----------------------------------------------------------QQAV
ALFNALE-SAVN---------------------DQVFID-----RL----T--VVDCVAK---E--W-------VTGDWFLCS-------------S-A-
AWALQINDDQ---------------GISIKINHIPA--F---------------------------KTYCGDGMI---------P------FTGAIPV--
------------Y-QI-----QDGNIT--VTLK-------------------------------------------------------------------

>PC_05EG94
------MK--------FTAV-A-------LFAGLASA-----------------------------------------------------------QQVV
TLFDAVY-SVVEDA---------------RS--YQIDID-----LP----T--IVNCAAE---E--W-------AIGDRFTCS-------------D-A-
SWALQINDEY---------------GVSIRIDHIVD--G---------------------------VTYCADAAI---------E------FTGSIPV--
------------Y-QI-----QASNIT--VTLEPVY----------------------------------------------------------------

>PC_07R7IH
------MK--------FAIT-ALF---------AGLA----------------------------------------------------------VAENV
TISNFLY-V-GVNG--------------YDQISFSLSV------------D--DINCGAD-HYV----------IG-GMYACD-------------N-K-
AWTFQINEAQ---------------GHQIKLLHAVN----G-------------------------KTLSGDFDI---------KMNGPITTVRQQIG-T
STA----E---LN---------------------------------------------------------------------------------------

>PC_083IV8
------MK--------FSAV-ALF---------AGLA----------------------------------------------------------AASQV
TIYNFNY-N-RVNG--------------YPMISFRVDQ------------D--DVSCAAD-HYE----------LT-KSYPCS-------------D-A-
AWTFQINEAE---------------GRSIKLSHTVD----G-------------------------KTVTGDFRI---------RLNGPIPTVLEQIG-N
STA----V---ME-V------TA-----------------------------------------------------------------------------

>PC_04WBRR
------MK--------FAIT-ALF---------AGLA----------------------------------------------------------VAENV
TISNFLY-V-GVSG--------------YDQISFSLSV------------D--DINCGAD-HYV----------IG-GMYACD-------------N-K-
AWTFQINEAQ---------------GHQIKLLHAVN----G-------------------------KTLSGDFDI---------KMNGPITTVRQQIG-T
STA----E---LN---------------------------------------------------------------------------------------

>PC_07Z4EV
------MK--------SALA-ALLA-------GLAAA-----------------------APTAT------------------------PDVHGDPFETV
TISNFVY-V-GVNG--------------YPQIDFRIHSQR----V-----D--NVHCAAD-HIE----------ID-GVYSCD-------------D-S-
SYTFRVLAEQ---------------GSRLRLAHILN----G-------------------------PSMAGDFVV---------RMNGPIPTVLDQIG-T
STA----D---LD-A------QRDA---------------------------------------------------------------------------

>PC_07QARY
------MK--------LAIA-ALFA-------SITAA-----------------------APTAT------------------------PDVHGDPFETV
TISNFVY-V-GVNG--------------YPQIDFHIHSQR----V-----D--NVRCAAD-HIE----------VG-GVYSCD-------------D-P-
SYTFRVLEEQ---------------GHRLRLAHVLN----G-------------------------PSMAGDFVI---------RMNGPIPTVLDQIG-T
STA----D---LD-K------QTAA---------------------------------------------------------------------------

>PC_07NAK4
------MK--------SALA-ALLA-------GLAAA-----------------------APTAT------------------------PDVHGDPFETV
TISNFVY-V-GVNG--------------YPQIDFRIHSQR----V-----D--SVHCAAD-HIE----------ID-GVYSCD-------------D-S-
SYTFRVLAEQ---------------GSRLRLAHILN----G-------------------------PSMAGDFVV---------RMNGPIPTVLDQIG-T
STA----D---LD-A------QRDA---------------------------------------------------------------------------

>PC_08L4BJ
------MK--------FTIA-ALFA-------GIAAA-----------------------APTAS------------------------PDVHGDPYETV
TISDFSY-AFPYKG--------------EPQMNFYIHSQR----V-----D--NVHCAAV-NFE----------VG-GVYSCD-------------D-P-
SYTFRVLEET---------------GHQLRLAHVLN----G-------------------------PSMVGDFFI---------RMYGPIPTALSQTG-T
STA----N---LD-K------EGTA---------------------------------------------------------------------------

>PC_017BL0
------MK--------FAIA-ALFA-------GIAAA-----------------------APTAS------------------------PDVHGDPYETV
TISNFSY-AFPYKG--------------DPQMNFYIHSQR----V-----D--NVHCAAV-NFE----------VG-GVYSCD-------------D-P-
SYTFRVLEET---------------GHQLRLAHVLN----G-------------------------PSMVGDFFI---------RMYGPIPTALSQTG-T
STA----D---LD-K------EGTA---------------------------------------------------------------------------

>PC_011TSM
------MK--------FAIA-TLFA-------GIAAA-----------------------APTAS------------------------PDVHGDPYETV
TISNFSY-AFPYKG--------------NPQMNFYIHSQR----V-----D--NVHCAAV-NFE----------VG-GVYSCD-------------D-P-
SYTFRVLEET---------------GHKLRLAHVLN----G-------------------------PSMVGDFFI---------RMYGPIPTALSQTG-T
STA----D---LD-K------EGTA---------------------------------------------------------------------------

>PC_067VDW
------MK--------FAIA-ALFA-------GIAAA-----------------------APTAS------------------------PDVHGDPYETV
TISDFSY-AFPYKG--------------EPQMNFYIHSQR----V-----D--NVHCAAV-NFE----------VG-GVYSCD-------------D-P-
SYTFRVLEET---------------GHQLRLAHVLN----G-------------------------PSMVGDFFI---------RMYGPIPTALSQTG-T
STA----D---LD-K------EGTA---------------------------------------------------------------------------

>PC_07IBX3
------MK--------FAIA-ALFA-------GIAAA-----------------------APTAS------------------------PDVHGDPYETV
TISNFSY-AFPYKG--------------DPQMNFYIHSQR----V-----D--NVHCAAV-NFE----------VG-GVYSCD-------------D-P-
SYTFRVLEET---------------GHKLRLAHVLN----G-------------------------PSMVGDFFI---------RMYGPIPTALSQTG-T
STA----D---LD-K------EGTA---------------------------------------------------------------------------

>PC_02ZGTY
------MK--------FAIA-TLFA-------GVAAA-----------------------APTAS------------------------PDVHGDPYETV
TISNFSY-AFPYKG--------------NPQMNFYIHSQR----V-----D--NVHCAAV-NFE----------VG-GVYSCD-------------D-P-
SYTFRVLEET---------------GHKLRLAHVLN----G-------------------------PSMVGDFFI---------RMYGPIPTALSQTG-T
STA----D---LD-K------EGTA---------------------------------------------------------------------------

>PC_07O0UF
------MK--------FAIA-ALFA-------GIAAA-----------------------APTAS------------------------PDVHGDPYETV
TISGFSY-AFPYKG--------------EPQMNFYIHSQR----V-----D--NVHCAAV-NFE----------VG-GVYSCD-------------D-P-
SYTFRVLEET---------------GHKLRLAHVLN----G-------------------------PSMVGDFFI---------RMYGPIPTALSQTG-T
STA----D---LD-K------EGTA---------------------------------------------------------------------------

>PC_0865TH
------MK--------FAIA-ALFA-------GIAAA-----------------------APTAS------------------------PDVHGDPYETV
TISNFSY-AFPYKG--------------DPQMNFYIHSQR----V-----D--NVHCTAV-NFE----------VG-GVYSCD-------------D-P-
SYTFRVLEET---------------GHKLRLAHVLN----G-------------------------PSMVGDFFI---------RMYGPIPTALSQTG-T
STA----D---LD-K------EGTA---------------------------------------------------------------------------

>PC_08IBKA
------MK--------FAIA-ALFA-------GIAAA-----------------------APTAS------------------------PDVHGDPYETV
TISNFSY-AFPYKG--------------DPQMNFYIHSQR----V-----D--NVHCAAV-NFE----------VG-GVYSCD-------------D-P-
SYTFRVLEET---------------GHELRLAHVLN----G-------------------------PSMVGDFFI---------RMYGPIPTALSQTG-T
STA----D---LD-K------EGTA---------------------------------------------------------------------------

>PC_08AJBK
------MK--------LAIA-ALFA-------SITAA-----------------------APTAT------------------------PDVHGDPFETV
TVSNFVY-D-GVNG--------------YPQIDFHIHSQL----V-----D--NVRCAAD-HIE----------VG-GVYSCD-------------D-P-
SYTFRVLEEQ---------------GQLLRLAHVLN----G-------------------------LSMAGDFII---------RINGPLPTVLDQVG-T
STA----D---LD-K------QTAA---------------------------------------------------------------------------

>PC_006JSR
------MK--------FAIA-ALFA-------GIAAA-----------------------APTAS------------------------PDVHGDPYETV
TISNFVY-V-GVNG--------------YPQIDFHIHSQR----V-----D--NVHCAAD-HIE----------VG-GVYSCD-------------D-P-
SYTFRVLAEQ---------------GHELRLAHVLN----G-------------------------PSMVGDFLI---------RMNGPIPTVLDQIG-T
STA----D---LD-K------EGTA---------------------------------------------------------------------------

>PC_07YQQG
------MK--------FAVA-ALFA-------GITAA-----------------------APTAT------------------------PDVHGDPFETV
TISNFVY-V-GVNG--------------YPQIDFHIHSQR----V-----D--NVHCAAD-HIE----------VG-GVYSCD-------------D-P-
SYTFRVLEEQ---------------GHRLRLAHILN----G-------------------------PSMAGDFVL---------RMNGPIPTVLDQIG-T
STA----D---LD-K------QAAA---------------------------------------------------------------------------

>PC_07TYB1
------MK--------LAIA-ALFA-------GITAG-----------------------APTAT------------------------PDVHGDPFETV
TISNFVY-V-GVNG--------------YPQIDFHIHSQR----V-----D--NVHCAAD-HIE----------VG-GVYSCD-------------D-P-
SYTFRVLEEQ---------------GRRLRLAHVLN----G-------------------------PSMAGDFVI---------RMNGPIPTVLDQIG-T
STA----D---LD-K------EAAA---------------------------------------------------------------------------

>PC_08K8Z7
------MK--------LAIA-ALFA-------GITAA-----------------------APTAT------------------------PDVHGDPFETV
TISNFVY-V-GVNG--------------YPQIDFHIHSQR----V-----D--NVHCAAD-HIE----------VG-GVYSCD-------------D-P-
SYTFRVLEEQ---------------GHRLRLAHVLN----G-------------------------PSMAGDFVI---------RMNGPIPTVLDQIG-T
STA----D---LD-K------QAAA---------------------------------------------------------------------------

>PC_07NVU3
------MK--------LAIA-ALFA-------GFTAA-----------------------APTAT------------------------PDVHGDPLETI
TISNFVY-V-GVNG--------------YPQIDFHIHSQR----V-----D--NVHCAAD-HIE----------VS-GVYNCD-------------D-P-
SYTFRVLEEQ---------------GHRLRLAHVLN----G-------------------------PFMVGDFVI---------RMNGSIPTVLDQIG-T
STA----D---LG-K------QAAA---------------------------------------------------------------------------

>PC_01INF0
------MK--------FAVT-ALFA-------GFAAA-----------------------APAAA------------------------PA--ADAFETV
TISNFLY-V-GVNG--------------YPQISFNIHSQH----V-----D--SVNCEAT-HIE----------VG-GVYSCD-------------D-P-
SYTFKVLAEQ---------------GKRLTLTHVLN----G-------------------------PPMSGDFLI---------RTNGPLPTVQEQFG-T
STA----D---LD-K------ETSA---------------------------------------------------------------------------

>PC_06TS0H
------MK--------SFAT-A-------LLIGA-AA-----------------------------------------------------------ATSV
TVTNYHY-VGVNGY---------------PAMGFFLSAD--------------DVQCSAD---R--Y-------IPGVAYKCS-------------D-P-
AWTFVVDADA------------PAEGNSFTLRHTVN--C---------------------------KTESAHFHI---------P------LNGPLPT--
------------V-LG-----QIGLGV--TEELVVDEEQHGC----------------------------------------------------------

>PC_05ZBPX
------MK--------SFAT-A-------LLIGA-AA-----------------------------------------------------------AANI
TVTNYHY-VGVNGY---------------PSLGFFLSAD--------------SVECSAD---H--Y-------VPGVAYKCN-------------D-P-
AWSFVIDADA------------PAEGNSFTLTHTVT--C---------------------------KTASAHFHI---------P------LNGPIPT--
------------V-LG-----QIGLGV--TEELVVDEEQHGC----------------------------------------------------------

>PC_08489V
------MK--------SFAT-A-------LLIGA-AA-----------------------------------------------------------AASV
TVTNYHY-VGVNGY---------------PAMGFFLSVD--------------DVQCSAD---R--Y-------VPGVAYKCS-------------D-P-
AWTFVVDADA------------PAEGNSFTLRHTVN--C---------------------------KTESAHFHI---------P------LNGPLPT--
------------V-LG-----QIGLGV--TEELVVDEEQH------------------------------------------------------------

>PC_07YWOQ
------MK--------SFAT-A-------LLIGA-AA-----------------------------------------------------------ATSV
TVTNYHY-VGVNGY---------------PAMGFFLSAD--------------DVQCSAD---R--Y-------IPGVAYKCS-------------D-P-
AWTFVVDADA------------PAEGNSFTLRHTVN--C---------------------------KTESAHFHI---------P------LNGPLPT--
------------V-LG-----QIGLGV--TEELVVDEEQH------------------------------------------------------------

>PC_06GBNE
------MK--------LAAT-ALF---------AGLA----------------------------------------------------------VAETV
TISHFVY-V-AVNG--------------YPQLSFRAET-A----G-----G--DVSCGVD-HYV----------VDGPSYPCE-------------D-P-
AWTFTVGEAQ---------------GHRLTLSHTVD----G--------------------------TMSGDFVI---------GMNGPLSTVLDQVG-T
STA----D---LD-K------DTTNST--TY---------------------------------------------------------------------

>PC_05WZ46
------MK--------YTAP-VLAL---IGAAAA-AA-----------------------------------------------------------SQNV
TVTNYAY-VGVNGY---------------PSMHFDISVD--------------GISCAAD---H--F-------VPATPYKCT-------------N-P-
AWTFTIMEGA-------------GNGNNFTLKHTVD--D---------------------------KSASANFWI---------P------INGPLFT--
------------V-LE-----QVGLGE--SRVLVDDA---------------------------------------------------------------

>PC_05OSPV
------MK--------FTV---AAA---TLFAGL-AA-----------------------------------------------------------ARNA
TISGFNY-NSVNGY---------------PIISFNVDAT----DNS----A--GINCVAE---N--F-------VPGQSFPCS-------------D-P-
SWIVTPLESQ---------------GHFLLLTQTLN--S---------------------------HVYEGNFTI---------A------MNGPNSA--
------------V-LD-----QIGDAT--AEMVESK----------------------------------------------------------------

>PC_06YMPG
---------------------MFGF---AAAAAA-AA-----------------------------------------------------------AENV
TISNFHY-VAVSGY---------------PQISFDLSVD--------------SESCEAV---N--YT------VPGFGYPCD------------KK-A-
EWTFDVLSFD----------VIANGGRHIRLHHTVE--N---------------------------VNYTGDFDI---------R------LTGPIPT--
------------V-LD-----QVGTST--AEMEPTS----------------------------------------------------------------

>PC_00UPXD
------MK--------FLAA-ATLF-------GFAAA----------------------------------------------------------AVETV
TISNFGY-V-GVNG--------------YPQISFQLSV------------D--GVSCAAD-HFT----------ADSLGNKCD-------------N-P-
EWTFDIFEAQ---------------GRKIRLHHTVD----G-------------------------VTHTGDFLI---------RLNGPIPTVLDQIG-T
STA----D---LD-K------ITS----------------------------------------------------------------------------

>PC_01594U
------MK--------FLAA-ATLF-------GFAAA----------------------------------------------------------AVETV
TISHFLY-V-GVNG--------------YPQISFKLSV------------D--GVSCAAD-HYT----------VDSLGNPCD-------------K-P-
EWTFDILEEQ---------------GRKIRLHHTVD----G-------------------------VTHTGDFAI---------GLNGPIPTVLEQIG-T
STA----D---LD-R------ITS----------------------------------------------------------------------------

>PC_06HRUY
------MK--------FLAA-ATLF-------GFAAA----------------------------------------------------------AVETV
TISNFVY-V-GVNG--------------YPQISFQLSV------------D--GVSCAAD-HYT----------VDSLGNKCD-------------N-P-
EWTFDIFEAQ---------------GRMIRLHHTVD----G-------------------------VTHTGDFRI---------RLNGPIPTVLDQIG-T
ATA----D---LD-K------ITS----------------------------------------------------------------------------

>PC_06K6J2
------MK--------FLAA-ATLF-------GFAAA----------------------------------------------------------AVETV
TISNFVY-V-GVNG--------------YPQISFQLSV------------D--GVKCAAD-HYT----------VDSLGNPCD-------------N-P-
EWTFDIFEEQ---------------GREIRLHHTVD----G-------------------------VTHTGDFYI---------RLNGPIPTVLDQIG-T
STA----D---LD-K------VTS----------------------------------------------------------------------------

>PC_02I59B
------MK--------FLAA-ATLF-------GFAAA----------------------------------------------------------AVETV
TIFNFVY-S-GVNG--------------YPEISFQLSV------------D--EVMCAAD-NYT----------IVSLGNPCD-------------K-P-
EWTFDILEEL---------------GRQIRLHHTVD----G-------------------------VTHTGDFAI---------LLNGPIPTLLGQVG-N
STA----D---LD-K------VTS----------------------------------------------------------------------------

>PC_001YV1
------MQ--------SFII-PSAL---ALLAGSAIA-----------------------APYSD---------------------------SPGHANVY
KITDFTE-TKSLSN-------------DITSVFFDITYYN----PANG-AEGFTTYCVPW-DHG--TNSVSSNWEDGKVYQCA-----E-------N-S-
LFSFNYSEED------------GPLKGRLTVWQEKTATD---------------------------APQSGFVEI---------P-----TPRCYTAD--
QTQ---------I-CR-----AP--EV--QVTLTDVE---------------------------------------------------------------

>PC_04G2FS
------MQ--------SFII-PSAL---ALLAGSAIA-----------------------APHSS---------------------------GPGHANVY
KIHNFSE-TKSPSN-------------DITSVFFDITYYN----PANG-AEGSTTHCVPW-DYR--TNSASSNWEDGQVYKCA-----E-------T-S-
FFSFSYSEED------------GPLKGRLIVWQDQTATD---------------------------APQSGFVQI---------P-----TPKCYTAD--
KDQ---------I-CS-----SP--DV--QVTLTDVSQ--------------------------------------------------------------

>PC_0275QB
------MQ--------SFII-PSAL---ALLAGSAIA-----------------------APHSS---------------------------GPGHANVY
KIHNFSE-TKSPSN-------------DITSVFFDITYYN----PANG-AEGSTTHCVPW-DYR--TNSASSNWEDGQVYKCA-----E-------T-S-
FFSFSYSEED------------GPLKGRLTVWQDQTATD---------------------------APQSGFVQI---------P-----TPKCYTAD--
KDQ---------I-CS-----SP--DV--QVTLTDVSQ--------------------------------------------------------------

>PC_08GQBR
------MQ--------SVII-TSIL---AFLASSAIA-----------------------APLPD-------------------------------RSSY
QITNFGE-TKSPDN-------------DITSVFFDVTAWD----PATSKPTGPTTHCTPF-DPV--TKQSVENWEDGKVYKCA-----A-------T-S-
IFSFSYSEKE------------GPLKGRLYMWQEKTADA---------------------------PPRWAFTPI---------Q-----TPECHTAD--
KDQ---------I-CS-----AP--DA--LITLTNDGT--------------------------------------------------------------

>PC_07WYQY
---MQSII--------ATTV-LAFL------ASSAIA-----------------------APLPD-------------------------------RSSY
QITNFGE-TKSPDN-------------DITSVFFDLYAID----PFTQKQIGPTTHCTPF-DPV--TKQSVANFEDGKVYKCA-----A-------T-S-
IFSFSYSEKD------------GPLKGRLYMWQEKTADA---------------------------PPRWAFTPI---------Q-----TPDCHTAD-G
GDQ---------I-CS-----AP--DV--LITLTNDGT--------------------------------------------------------------

>PC_06RAMU
------MQ--------SIIA-TSIL---AFFASSAIA------------------------ALPD-------------------------------RSSY
NIENFSE-TKSLDN-------------DITSVSFDITPYD----PATTSGSGGVYHCTQY-DVV--TGELVANFEEMTTYSCG-----P-------G-S-
PFSFSYSEKD------------GPFKYRLYMWQEATPQT---------------------------PTRWAFTPI---------R-----APACNTAD--
GHQ---------I-CY-----AP--DS--LITLTNDGT--------------------------------------------------------------

>PC_00UBHY
------MQ--------SFII-TSAL---ALMAGSAIA-----------------------APSAP---------------------------NPATSRTY
DIKGFTE-RKTNDD-------------DITFVTFEIFGTN----G-----DTTHVHCIPF-DRD--TKRQTDNWQDNVIYPCL-----E-------S-E-
AFYFAYSQES------------GVLR----LFTS-GAPT---------------------------LSFHGTTHI---------A-----DPYCHTAG--
QDQ---------I-CQ-----SPS-DA--YITLTQGK---------------------------------------------------------------

>PC_07WW4L
------MQ--------SFII-TSAL---ALMAGSAIA-----------------------LPN------------------------------PATEYTY
DIKDFTE-RKTNAG-------D------ITAVTFNIVGT----D-G----STVNYHCTAW-DVQ--EKKPIANFQDGVFYPCA------A------D-G-
IFYFKYTEQT----------------KELYLLYGNA--P-I----------------------TQL---SGTTHV---------A------DPYCRTA-G
KDQ---------I-CQ-----SPS-DV--S--ITVKKPNQ------------------------------------------------------------

>PC_00E8ZD
------------------------------MAGSAVA-----------------------LPSAPNPNPN-------------------PGSNPASSYTY
DIKDFTE-RKTNA-------------GDITLVTFNIVGTGG--ST-----V--NAHCVPW-DVT--RKKPVDDWQDKVLYACG-----E-------N-L-
PFYFTYTEETE----------------ELFLLQGAA---PI-------------------------DHLSGETTI---------A-----TPYCHTAG-A
GSD--------QV-CT-----SPAPA---SITVKKQPEQ-------------------------------------------------------------

>PC_036XLC
-------------------M-KFFT---AAAAALLSATA-------------------LAAPTAS---------------------------TDKETTTY
QIKDFTT-RKYDGK-------------TISTMSFRILATN----G---GTL--DFECSPY-DPV--VNGATDHFESGKVYFCG------------EN-S-
FFSFSYTDGNDVD---------Q--TNELFLWQDIA---E-------------------------NNTIGGSAFL-------DEP-------ICRAGG-S
TIN----D---LV-CQ-----VPDQVY-FAVTLEKLGA--------------------------------------------------------------

>PC_07F8D7
-----------------MKF-LTAA---AATALLSATTA-------------------LAAPTDPSYS-------------PP--PTYSCPGPDKETTKY
QIKEFST-RKYDGK-------------TISTLSFRILATN----G---GTL--DFECIPY-DPV--TKGATQAFEDGKVYFCG------------EN-T-
FFSFSYTAGNGAD---------K--KNELFLWQEVS---E-------------------------NNTIGGKADF-------DDP-------ICHAGG-S
SIN----D---LV-CT-----VPDQVY-LAVTLEKLGA--------------------------------------------------------------

>PC_0546P7
-----------------MKF-LAAA---AAAAL-LSATA-------------------LSAPTAS---------------------------TDKETTTY
QIKDFTT-RKYDGK-------------TISTLSFRILATN----G---GTL--DFTCVPY-DPV--TGCATEHFESGQVYSCG------------EN-S-
FFSFSYTDGNDID---------Q--TNELVLWQDIA---E-------------------------NNTIGGSAFL-------DEP-------ICRAGG-A
GVD----D---LV-CE-----VPEKVY-FAITLEKLGA--------------------------------------------------------------

>PC_07VIS6
-------------------M-KFFT---AAAATLLSATA-------------------LAAPTAS---------------------------TDKEITTF
QIKDFTT-RKYDGK-------------TISTMSFRILATT----G---GTL--DFECVPY-DPV--TKGATENFESGHVYSCG------------EN-S-
FFSFSYTDGNDVD---------Q--TNELFLWQDIS---E-------------------------NNTIGGRAFL-------DEP-------ICRAGG-A
GIN----D---LV-CQ-----VPEQVY-FAITLEKLGA--------------------------------------------------------------

>PC_00YHPI
-------------------M-KFFT---AAAAALLSATA-------------------LAAPTAA---------------------------TDKETTTY
QIKDFTT-RKYDGK-------------TISTLSFRILATN----G---GTL--DFECVPY-DPV--TKGATENFESGKVYFCG------------EN-S-
FFSFSYTDGNDID---------E--TNELFLWQDIA---E-------------------------NNTIGGSAFL-------DEP-------ICRAGG-S
SAD----D---LV-CQ-----VPEQVY-FAVTLEKLGA--------------------------------------------------------------

>PC_067P2Y
---------------------MKFI---TAAAALLSATA-------------------LAAPTSS---------------------------TDKETTTF
QIKDFTT-RKYDGK-------------TISTMSFRILATT----G---GTL--DFECVPY-DPV--TKGATEAFESGKVYFCG------------EN-S-
FFSFSYTDGNDVD---------Q--TNELFLWQDIA---P-------------------------GNTIGGSAFL-------DEP-------ICRAGG-S
SIN----D---LI-CQ-----VPDQVY-FAVTLEKLGA--------------------------------------------------------------

>PC_07F9ND
------MK--------------FAT---AASAALLGTTV-----------LAAPI---IIGSSNPDTV-------------ES--DTVQIRNLDTPSATY
KIKDFTT-RKYDGQ-------------HINTVSFKIVAFN----A---ETL---------------ADCSSEDFVMNQRYTCS------------N--G-
RFSFTYVDYYDWV---------K--PTTLSIREETG---E-------------------------QGPIGGDTSF-------TTP-------PCRAGG-S
GPK----D---LI-CQ-----LPDSQN-VQVELFPVASN-------------------------------------------------------------

>PC_05ZFNT
------MQSFILTSALALMA-GSAM---AAPTACHASYP-------------------ATSSVAP--------------------APPATSSAAPAPSVY
QIKNFYE-RKPDGK-------------DITSVSFDIAAAN----N---GTL--DFTCDAY-DSA--TDKAVENFEDGHVYKCG------------NT-S-
LFSWSYSEVDD-A---------N--KGRLFLWQGAS---P-------------------------ETLISGFTNI-------PEP-------YCHAGG-A
GTL----D---LV-CV-----VPEAAG-N-VTISLTKQ--------------------------------------------------------------

>PC_00CCNH
------MQSFILTSALALMA-GSAM---AAPTACHASYP-------------------ATSSVAP--------------------APPATSSAAPAPSVY
QIKNFYE-RKPDGK-------------DITSVSFDIAAAN----N---GTL--DFTCDAY-DSA--TDKAVENFEDGHVYKCS------------NT-S-
LFSWSYSEVDD-A---------N--KGRLFLWQGAS---P-------------------------ETLISGFTNI-------PEP-------YCHAGG-A
GPL----D---LV-CV-----VPEAAG-N-VTISLTKQ--------------------------------------------------------------

>PC_08GSBL
------MQSFILTSALALIA-GSAM---AAPTACQASYP-------------------AT------------------------------SSAAPAPSVY
QIKNFYE-RKPDGK-------------DITSLSFDILATN----N---GTL--DFTCIAY-DSA--TDKAAENFEDGHVYKCG------------NT-S-
LFSWSYSEVDD-A---------N--KGRLFLWKGAS---P-------------------------ETLVSGFTNI-------PEP-------YCHAGG-A
GPL----D---YV-CV-----VPEAAG-N-VTISLTKQ--------------------------------------------------------------

>PC_01C3LY
------MQSFILSSALALMA-GSAM---AAPTACQASYP-------------------AT------------------------------SSAAPAPSVY
QIKNFYE-RKPDGK-------------DITSLSFDILATN----N---GTL--DFTCIAY-DSA--TDKAVENFEDGHVYKCG------------NT-S-
LFSWSYSEVDD-A---------N--KGRLFLWQGAS---P-------------------------ETLISGFTNI-------PEP-------YCHSGG-A
GPR----D---YI-CV-----VPDAAG-N-VTISLTKQ--------------------------------------------------------------

>PC_07WXOX
------MQSFILTSALALMA-GSAM---AAPTACQASYP-------------------AT------------------------------SSAAPAPSVY
QIKNFYE-RKPDGK-------------DITSLSFDILATN----N---GTL--DFTCIAY-DSA--TDKAVENFEDGHVYKCG------------NT-S-
LFSWSYSEVDD-A---------N--KGRLFLWQGAS---P-------------------------ETLISGFTNI-------PEP-------YCHAGG-A
GPL----D---YV-CV-----VPEAAG-N-VTISLTKQ--------------------------------------------------------------

>PC_03RIPX
------MQ-------------SFVF---ASVLALLASSA-------------------IAAPTSC--------------------KAPATP--SSEKTIY
QIKDFYE-RKPDGK-------------DITALGFNIAATN----G---GTL--DFTCVPY-DPV--TKAAAANFEDGHVYTCG------------AN-S-
LFSFSYSEKDD-A---------N--KGKLFLWQGAS---P-------------------------ADTIQGSTMI-------PTP-------YCHAGG-A
GPN----D---LA-CV-----VPAAVG-E-IKIEMAKP--------------------------------------------------------------

>PC_03TKD2
------------------MQ-FSIV---ALTALLSASAL-----------------------AA-------------------------PASNAKDATSY
DISNVET-RKYDGE-------------TINTITFNISATN----G---GSL--NFQCGPY-DPA--LGYDTDSFESGKLYDCG------------KN-S-
LFSFRYHTAQDET---------E--PEELFLWQNVS---E-------------------------TEVLAGEVDI-------PNP------AVCRAGG-S
TTN----D---MI-CT-----APGQVY-C-ITLEKTGQ--------------------------------------------------------------

>PC_02KC0N
-------------------M-KVII---AA-ASLLASTA-------------------MAMPAL---------------------------SRRTDPVSY
AIEDFTY-SKENGV-------------DISSVTFRILATN----G---GTL--NSSCVAY-DPP--TDAPTA-FVADTVYPCG------------KD-S-
VFSWNFKPKS-TE---------Q--VNQLFLWQNVG---P-------------------------ESSFGGNSLF-------DDP-------PCRTGG-N
GA---------VI-CE-----KDSTFQ---IDLADLN---------------------------------------------------------------

>PC_045C9B
------MKYFATVAATTTLF-ISAL---AAPGACRNNYP-----------------------PSS------------------------APPNDTDGSVF
QIKDFSV-RKLNGK-------------DISNVSFRILATN----G---GTL--DFQCIPY-DPA--TDAATTNFVPGQVYFCG------------KD-S-
SLSFSYTPKHDDQ---------K--QNELWLWQTIT---Q-------------------------EQVYAGHVDF-------DDP-------ICRAGG-A
GQN----D---LI-CD-----VPQVVD-LFVTVEKAS---------------------------------------------------------------

>PC_015FIK
-----------------MKF-LAAV---AATSALFTTTL-----------------------AAPTAC-------------RN--DYPPPPPNDTDGSVF
QIKDFSL-RKLNGK-------------DISHVSFRILATN----G---GTL--DFQCIPY-DPA--TDAATTNFVPGQVYFCG------------KD-S-
SLSFSYTPKHDDQ---------K--QNELWLWQTIT---Q-------------------------EQVYAGHVDF-------DDP-------ICRAGG-A
GQQ----D---LI-CD-----VPQVVD-LFVTVEKAS---------------------------------------------------------------

>PC_0087QY
---------------------MKYL---A-AAAAASALF-----------------------TTTTL--------------------ASPCYRRDDSETF
QIKDFSI-RKPNGQ-------------DISNVSFRILATN----G---GTL--DFECTAY-DPS--IDGPTANFVPGRPYFCG------------KD-S-
SLSFSYTPKHDNQ---------Q--QNELWMWDTIT---K-------------------------SQIYIGHVGF-------DDP-------ICRAGG-S
SSS----D---LV-CD-----LPDVVD-LFVTLYMST---------------------------------------------------------------

>PC_088NK2
------------------------------------------------------------MPAL---------------------------TRRTDPVSY
DIKDFTT-NKADGS-------------AISSVTFNIAATN----G---GTL--DFTCFAY-DAA--TDAPTTSYEEAKVYACG------------KD-S-
VFSWSFHSKQAAD---------Q--SNQLFLWQNVG---P-------------------------ESNFGGNTFF-------DDP-------PCRSGG-G
AS---------LI-CT-----KDTTFT---IELKDIV---------------------------------------------------------------

>PC_086SWA
-------------------M-KFTL---AAAAALFTTAL--------------------AGP-----------------------------VARTDDTIY
QIKDFTL-RKLDGK-------------NISTMFFRILATN----D-----------------PV--TDAATERFEPDHVYFCG------------KN-S-
VFSFNYIPAHD-T---------Q--TNELFLWQHIS---E-------------------------TETLGGNAFL-------NDP-------ICHAGG-S
NVN----D---FV-CV-----VPPQEY-FAITMKKLGA--------------------------------------------------------------

>PC_00LNEG
------MR--------FITL-AALF---------GAA-----------------------AMAQPA--------------------------REDPTEKL
FISNYAI-STTPNA--------------FPTMSFRISAK----NAT-------HLVCATG-KYQ--YQD-----LMMNSFECP-----F----PDGS-S-
KYRFNVARSNT-----------ERSGYKFSLAHELA---PG-------------------------FGVSAI--------------NVTIPTVCAAAR-P
GYV---------T-CV-----QNGPYVGKMTTLG------------------------------------------------------------------

>PC_078TXX
------MR--------FLAL-ASFF---------GAA-----------------------AVAQRAGD------------------------MSNLNEKL
FISNYAI-VTSPEA--------------HPKISFRMSAK----NAT-------HLVCKSG-EYV--REP-----LPMNGWDCP-----F----PDGS-S-
KYNFNVNYTAS-----------DPSGYTISISHELA---QA-------------------------FGVSAI--------------SLEIPIVCAAAQ-P
GYK---------T-CV-----QNAGYVGKMTTLG------------------------------------------------------------------

>PC_084BJJ
------MR--------FLAL-ASFF---------GAA-----------------------AVAQRAGD------------------------MSNLNEKL
FISNYAI-VTSPEA--------------HPKISFRMSAK----NAT-------HLVCKSG-EYV--REP-----LPMNGWDCP-----F----PDGS-S-
KYSFNVNYTAS-----------DPSGYTISISHELA---QA-------------------------FGVSAI--------------SVKIPVVCAAAQ-P
GYK---------T-CV-----QNAGYVGKMTT--------------------------------------------------------------------

>PC_07YYOY
------MR--------FLAL-ASFF---------GAA-----------------------AVAQRAGD------------------------MSNLNEKL
FISNYAI-VTSPEA--------------HPKISFRMSAK----NAT-------HLVCKSG-EYV--REP-----LPMNGWDCP-----F----PDGS-S-
KYNFNVNYTAS-----------DPSGYTISISHELA---QA-------------------------FGVSAI--------------SLEIPIVCAAAQ-P
GYK---------T-CV-----QNAGYVGKMTT--------------------------------------------------------------------

>PC_00WMG9
---------------------MRAIAIAS---SLAAL-----------------------AAA----------------------------AAAERTENI
RISKFLV-RKNAAP-------DG--T-TIRVVDFKLDG-D---DA-----H--GLGCTVQ-APA--YY-P----KPSEVSTCG-----S---------S-
KYRFALHPGND-------------TEFSLRIYHETG---L-------------------------A----------------------------------
----------------------------------------------------------------------------------------------------

>PC_08JUPO
-------------------M-KFTIALAS---TLAAV-----------------------ASAAPAPAT------------------STGAPDPNTYENI
DIKDFFV-RKYVTG-------DN--T-RIDAAGFKLTG-K---DA-----K--DLDCVVQ-SPA--Y--P----EPTEVTTCG-----D---------S-
KYRFSLHPSSG-----------S--QGSSSVFASTM---SSVL-----------RK--------------------------------------------
----------------------------------------------------------------------------------------------------

>PC_07V3RW
-------------------M-KPTTALVY---GLAA------------------------AAAT-----------------------AAPTDGPTRTENT
SITDLFV-RKHVNG-------SD--E-KIESVGFKLSG-D---NA-----T--NLDCVAY-NPE--Y--P----NPQRPTTCG-----T---------S-
KYRFTLRPGTD-----------G-SDYLLRIYHELG---TALN-----------LLCM------------------------------------------
----------------------------------------------------------------------------------------------------

>PC_07OOOQ
-------------------M-KPTTALVY---GLAAA-----------------------AAN------------------------AAPTDEPLRTENT
TITDLFV-RQYVTG-------GD--K-RIDSVSFKLSG-D---NA-----T--NLDCAAQ-SPE--F--P----NPQRPTTCG-----T---------S-
KYSFTLHPGTD-----------GTHEFSLRLYHELA---P------------------------------------------------------------
----------------------------------------------------------------------------------------------------

>PC_07QKQB
-------------------M-KPVTALVY---GLAAA-----------------------AAT------------------------AAPTDEPLRTEKT
TITNLSV-RQYVTG-------GD--K-RIDSVIFKLSG-D---NA-----T--DLACAAQ-SPE--F--P----NPKRPTTCG-----T---------S-
KYRFTLHPGTD-----------G-SEFSLRLYHELA---P------------------------------------------------------------
----------------------------------------------------------------------------------------------------

>PC_017ZFF
-----------------MHF-LTLTTLLATATAVPTL-----------------------YQR----------------------------SPIGNVEPI
LITDYSL-RKTNG--------------TIQNVNFHIHGF----QA-----R--NVSCAAG-PIL--S------LPS-ETVTCG-----A---------S-
NYRFVLSSMNG----------TDPNQYDLSVYHQTG---VS-------------------------SGKYATGTV---------P------TYCVAGG-L
GPQ----D---LQ-CN-----QIRQLGPYKLTLRS-----------------------------------------------------------------

>PC_02VW4O
-----------------MHF-LTLTTLLATATAVPTL-----------------------YQR----------------------------SPVGNTEPI
LITDYSL-RKTNG--------------TIQNVNFHIHGF----QA-----R--NVSCAAG-PII--S------LPS-ETVTCG-----A---------S-
NYRFVLSPLNG----------TDPNQYDLSIYHQTG---FA-------------------------SGKYATGTV---------P------TYCVAGG-L
GSQ----D---LQ-CN-----QIRQLGPYKLTLRS-----------------------------------------------------------------

>PC_059LEG
-----------------MRF-LTLTTLLATASAVPTL-----------------------YQR----------------------------SPVGNVEPV
LITDYSL-RKTNG--------------TIQNVNFHIHGF----QA-----R--NVSCAAG-PIL--S------LPS-ETVTCG-----A---------S-
NYRFVLSPLNG----------TDPNQYALSVYHQTG---IA-------------------------SGKYATGTV---------P------TYCVAGG-L
GSQ----D---LQ-CN-----QIRQLGPYKLVLRS-----------------------------------------------------------------

>PC_000E3V
-----------------MHF-LTLTTLLATASAVPTL-----------------------YQR----------------------------SPVGHAEPI
LITDYSV-RKTNG--------------TIQNVNFHIHGF----QA-----R--NVSCAAG-PIL--S------LPS-EAVTCG-----A---------S-
NYRFVLSPLNG----------TDPNQYDLSVYHQTG---FA-------------------------SGKYATGTV---------P------TYCVAGG-L
GPQ----D---LQ-CN-----QIRQLGPYKLTLRS-----------------------------------------------------------------

>PC_01DBH4
-----------------MRV-LSIV---QGFLVA--T-----------------------ATAATL---------------------------TEPSEGI
TITDFKF-QMTSSA--------HG--SNINYVEFYLTGD----DAK----N---IKCMST-VNK--LNK-----TIPTGGLCS------------K--S-
HYDFVLWPSY------------EGNRYLLEVFHKK---A-G--SV-----------------------LTGNTRP---------L------THCAAES--
-ST----D---FL-CL-----QGAPIV--FSLR---KPL-------------------------------------------------------------

>PC_05RUUD
------MR--------A----LGII---IGILAV--I-----------------------TMARSL---------------------------SGTTERI
HINDLLL-QSTSSD--------LG--TTINHVQFQLTGD----EGT----N---IKCSSS-VYK--TVP-----SISIGGTCS------------K--S-
TYHFVLWPSI------------KGNNYLLEVFHNKK--A-G--IV-----------------------FTGISKP---------S------THCSPEG--
-ST----S---FV-CR-----QGPPMR--LAIR---KDV-------------------------------------------------------------

>PC_01FUSK
------MR--------FLAL-ASFF---------GAA-----------------------AVAQRAGD------------------------MSNLNEKL
FISNYAI-VTSPEA--------------HPKISFRMSAK----NAT-------HLVCKSG-EYV--REP-----LPMNGWDCP-----F----SDGS-S-
KYSFNVNYTAS-----------DPSGYTISISHELA---QA-----------------------------------------------------------
----------------------------------------------------------------------------------------------------

>PC_02BXHK
------------------MR-APII---AGSLFAALA-----------------------A----ATAI-----------------------AVPQAEKI
MIHHFAA-RAEVGP-------H-I--IKVKAVAFEISGR----D-V----D--GEMCTAD-NPV--FPKP------KEITPCG-------------S-P-
RFRFTLHRGI------------NRNEFGIHLYYEPT--P-G----------------------IEY---HGFGSV---------P------TACRQAK-V
EGPE--HL---VC-IQ-----AGG-AR--SLALDGSTPPPDEFYTDE-----------------------------------------------------

>PC_02PJ10
------MR--------FSIA-AATA----LFGAIATA-----------------------APA-AQS--------------------TG-APDPATYENI
DIADLTV-RKND---------------GIQSVSFKLSGK----DAT-------DLDCSAS-NP------G----LPSDVITCG-------------E-T-
KYRFALYSGT-------------ESEFALRIYHELG---LA-------------------------VGFYGEGEV---------P------TYCHAGG-N
GPD----D---FV-CS-----QVN-PT--TIVIDGQ----------------------------------------------------------------

>PC_04RL4X
------MQ--------FFTV-ASA---------LFAA-----------------------ALAAPAPQTS---------DCPNPAHCGGSPPDPSTYENI
DISDFYV-RKN--N-------G------IQNAGFKLTG-K---NA-----T--DLSCTI---GA--T--D----LPSNVVTCG-----D---------S-
DYRFGLTKGD-------------TTEFGLAIYHQTS---P-------------------------FAGLWAIGDA---------P------TYCHAGG-N
GPD----D---FV-CQ-----QT-GPT--TIVIVGQNYPGGADN--------------------------------------------------------

>PC_076PBB
------MQ--------FSLA-TVAA----LFGASALA-----------------------APAPQAT--------------------D----APTPSENI
LINDFSV-RKQV---------N----GTLSYVSFTLSGD----DAT-------DLACSGA-NP------E----LPSEVITCG-------------E-S-
KYRFTLRTGA-------------ESEFALRIYHELG---LA-------------------------VGFWGEGDV---------P------AYCHAGG-L
--G----D---LL-CN-----QVNAPA--TIVIDNTPPPVNP----------------------------------------------------------

>PC_07VEJM
------MR--------FTVA-AATA----LFGAIAAA-----------------------APTSPQS--------------------SS-PPDPNTYENI
DIDDLYV-RKND---------------GIQSVSFKLSGK----NAT-------DLDCSAS-NP------G----LPSEVITCG-------------E-S-
KYRFALENGE-------------TTEFALHIYHELG---LA-------------------------FGFSAKGDV---------P------TYCHAGG-N
GPD----D---FV-CA-----QTN-PT--TIVIDANPVQG------------------------------------------------------------

>PC_07F95P
------MR--------FTLA-AATA----LFGAIATA-----------------------APA-AQS--------------------TG-APDPNTYENI
DIADFTV-RKND---------------GIQSVSFKLSGK----DAK-------DLDCSAS-NP------G----LPSEVITCG-------------E-T-
KYRFALYSGQ-------------ESEFALRIYHELG---LA-------------------------VGFYGEGEV---------P------TYCHAGG-N
GPN----D---FV-CS-----QVS-AT--TIVIDGM----------------------------------------------------------------

>PC_06NOSQ
------MR--------FTLA-TALF----GAAATVAA-----------------------APT-PQS--------------------TG-APDPATYENI
DIADLTV-RKND---------------GIQSVSFKLSGR----DAA-------DLGCSAS-DP------G----LPSAVITCG-------------E-S-
KYRFALYAGA-------------ESEFALRVYHELG---TA-------------------------VGFYGEGDV---------P------TNCRAGG-N
GPD----D---YV-CS-----QVT-PT--TIVIDGQ----------------------------------------------------------------

>PC_0077MM
------MR--------FSIA-AATA----VFGAIAAA-----------------------APA-PQS--------------------TG-APDPNTYENI
DISDFTV-RKND---------------GIQAVFFKLSGK----NAT-------DLDCSAS-NP------G----FPSDVITCG-------------E-T-
KYRFALYPGS-------------TTEFGLRLYHELG---LA-------------------------VGFYGEGDI---------P------TYCHAGG-N
GPD----D---FV-CS-----QVN-PT--TIVIDGF----------------------------------------------------------------

>PC_00M76R
------MQ--------FITA-ATLFAVALAAPTPQTA-----------------------DCPNPAHC---------------------GETSPTVYENI
NITGFSL-RKNNG--------------AVESISFKLTGD----EAQ----E--PIQCSIP-KFT--T------FPS-EMVTCD-----DG------K-S-
NYRVVAIKPK-----------DATADADLAIYHQTG---QA-------------------------SGLWQEAPL---------P-----ANYCHAGG-N
GPD----D---FI-CA-----QIPD--VYTVVLTPSGPFEGQN---------------------------------------------------------

>PC_028X91
------MQ--------FFTL-AAL---------FGAA-----------------------AMAAPAPQTP---------ECPNPAHCGGGPPDPNTYENI
DFIDYTL-RKN--N-------G-----TIQSVSFKLTG-K---NA-----T--DLECSG---GP--YP-V----LPAEVETCG-----D---------S-
KYRFGMYQPEN-----------STDTFAIRVYHELG---T-------------------------AFGFWGEGEV---------P------TYCHAGG-N
GIN----D---FV-CQ-----QT-NAY--TMVITASG---------------------------------------------------------------

>PC_00B3W8
------MQ--------FFTL-AAL---------FGAA-----------------------AMAAPAPQTP---------ECPNPAHCGGGPPDPNTYENI
DFTDYTL-RKN--N-------G-----TIQSVSFKLTG-K---NA-----T--DLECSG---GP--YP-V----LPAEVETCG-----D---------S-
KYRFGMYQPEN-----------STDTFAIRVYHELG---T-------------------------AFGFWGEGEV---------P------TYCHAGG-N
GIN----D---FV-CQ-----QT-NAY--TMVITASG---------------------------------------------------------------

>PC_07Q7GV
------MQ--------FFTL-AAL---------FGAA-----------------------AMAAPAPQTP---------ECPNPAHCG-GPPDPSTYENI
DISDYTL-RKN--N-------G-----TIQSVSFKLSG-N---NA-----T--DLECSG---GP--YP-V----LGGEVDTCG-----D---------S-
KYRFAMTPAEN-----------GTDAFGIRIYHELG---L-------------------------AWGFWGEGVV---------P------SYCRAGG-N
GIN----D---FI-CQ-----QV-SEY--TLVISFSG---------------------------------------------------------------

>PC_07MT4H
------MQ--------FFTL-AAL---------FGAA-----------------------AMAAPAPQTP---------ECPNPAHCG-GPPDPSTYENI
DISDYTL-RKN--N-------G-----TIQSVSFKLSG-N---NA-----T--DLECSG---GP--YA-V----LGGEVDTCG-----D---------S-
KYRFAMTPAEN-----------GTDAFGIRIYHELG---L-------------------------AWGFWGEGVV---------P------SYCRAGG-N
GIN----D---FV-CQ-----QV-SEY--TLVITFSG---------------------------------------------------------------

>PC_01B5FB
------MQ--------FLTA-ATL---------F-AA-----------------------ALAAPAPQTS---------DCPNPAHCGGSAPDPSTYDNV
DITDFYL-RKN--P-------G------IQNAGFTLSG-N---NG--------TVQCEI---GA--VE-S----LPSAVEVCG-----D---------S-
KYRFGLIEATS-----------TGAEVGLRLYRETG---P-------------------------AVGLTGEGDV---------P------TYCHAGG-A
GAE----D---FV-CQ-----QV-SAL--TIVIS------------------------------------------------------------------

>PC_072XQC
-------------------M-HAIALFTG---VFAAA-----------------------AAAVPAN----------------------RVQTRATTENI
DIEDMYI-RKYSHS-------NG--TTSVSAVGFTLSG-D---EN-----T--DLDCQQM-NPD--F--P----IPSTVQTCG-----D---------S-
KYRFSLHPGQS-----------NEYEFSLRIYHELG---P-------------------------AVGRWAQGNV---------P------TYCRAGG-N
GPG----D---FL-CS-----QV-SPT--TIVITSDPPPINP----------------------------------------------------------

>PC_05367V
-------------------M-HAIALLTG---VFAAA-----------------------AAAVPAS----------------------RVQARATTENI
DIEDLYI-RKYSHS-------NG--TTSVSAVGFTLSG-D---EN-----T--DLACQQM-NPD--F--P----VPSTVQTCG-----D---------S-
KYRFSLHPGQS-----------DEYEFSLRIYHELG---L-------------------------AVGRWAQGNV---------P------TYCRAGG-N
GAG----D---YV-CS-----QV-SPT--TIVITSDPPPVNP----------------------------------------------------------

>PC_02L6HQ
-------------------M-HALALVTA---SLATL-----------------------AGAVPTS-------------------------ESKPSENI
AISNFTV-RKDSSP-------SG--T-KINVVDFKLSG-K---DA-----S--NLSCTAQ-SPD--F--P----TPKEVTTCG-----D---------S-
KYRFSLHAGKD------------GNEFSLRIYHELG---L-------------------------AVGYWGQGNV---------P------TYCHAGG-N
GPT----D---FV-CT-----QV-APV--DIVIDNTPPPIDP----------------------------------------------------------

>PC_02BBYV
-------------------M-HALALVTA---SLATL-----------------------AGAVPTS-------------------------ESKPSENI
AISNFTV-RKESSP-------SG--T-KINVVDFKLSG-K---DA-----S--NLSCTAQ-SPD--F--P----TPKEVTTCG-----D---------S-
KYRFSLHAGKD------------GNEFSLRIYHELG---L-------------------------AVGYWGQGNV---------P------TYCHAGG-N
GPT----D---FV-CT-----QV-APV--DIVIDNTPPPIDP----------------------------------------------------------

>PC_04DAA7
-------------------M-HALALVTA---SLATL-----------------------AGAVPTS-------------------------ESKPSENI
AISNFTV-RKDSSP-------SG--T-KINVVDFKLSG-K---DA-----S--NLSCTAQ-SPD--F--P----TPKEVTTCG-----D---------S-
KYRFSLHAGKD------------GNEFSLRIYHELG---L-------------------------AVGYRGQGNV---------P------TYCHAGG-N
GPT----D---FV-CT-----QV-APV--DIVIDNTPPPIDP----------------------------------------------------------

>PC_02V904
------MR--------FTAA------------AVAAL-----------------------FFGASAM--------------------AAPQEGELRSEDV
SITEFNV-HKSGASASS----A----GTVDGVSFKLSGD----DAK-------DLSCSAS-ASD--ITNG----LPTDVITCG-------------D-S-
KYRFALLEGQD------------SSTFTLRIYHELG---LA-------------------------VGFYGAGDV---------A------TYCHSGG-L
--D----T---MVCSQ-----VNS-PV--TIHIDGQ----------------------------------------------------------------

>PC_05J1A9
------MR--------FTTL-TTALALTSA--AIAAP-----------------------AASTHAA--------------------RRQDSGDPTSEDV
SISTFYV-HKAGAN-------GTS-LGTVDGVSFKLSG-E---NA-----T--DLDCSAT-ASQ--VPSG----LPTDVITCG-----D---------S-
KYRFELLPGN------------SSAVFTLRVYHELG---L-------------------------AFGFSGHGDV---------P------TYCHSGG-L
DT---------QV-CA-----QVVTPV--NIHIDSLPH--------------------------------------------------------------

>PC_01Y8DC
------MK--------FTLA-TVAA----LFGASALA-----------------------APAPQAS--------------------D----APLPSEKL
TITDFYV-RKQP---------N----GTLTNVNFSLSGD----DAD-------AIVCNAN-NP------G----FPSKIFDCG-------------E-T-
KYRFAVIQGS-------------KTEYALRIYHELG---TA-------------------------VGFWGDGDV---------A------TYCHAGG-L
--G----D---AL-CS-----PVE-PE--TIITIDSVGHRDIL---------------------------------------------------------

>PC_00NCL5
-------------------M-RSIATACS---FLAAL-----------------------AAAAPAG-------------------------EEKPHENI
EIQDFTV-RKDVS--------NG--T-KINVVDFNLSG-R---DA-----K--ALGCTAQ-NPT--F--P----KPSEVVTCG-----D---------S-
KYRFSLHAGSD------------NNEFSLRIYHELS---V-------------------------AFGYWGQQDV---------P------TYCHAGG-N
GQ-----D---FV-CS-----QV-PPT--IIVIDNTPPPVEP----------------------------------------------------------

>PC_00GE1C
------MQ--------LTLA-TVTA----LFGAAALA-----------------------APAPQA--------------------------EPLPNENV
KIADFAV-RKGL---------N----GTITNVYFSLTGN----NAT-------DLPCSGA-NP------T----FPSDVINCV-----N------SD-S-
KYRFTLRKGT-------------KTDYALRIFHELS---IA-------------------------AGFWGEGDV---------P------SYCHTGG-L
--G----Q---VT-CN-----QVGGPI--VINIDATGPPINP----------------------------------------------------------

>PC_03U3ZR
------MQ--------LTLA-TVTA----LFGAAALA-----------------------APAPQA--------------------------EPLPNENV
KIADFAV-RKGL---------N----GTITNVYFSLTGN----NAT-------DLPCSGA-NP------A----FPSDVINCV-----N------SD-S-
KYRFTLRKGT-------------KTDYALRIFHELS---FA-------------------------AGFWGEGDV---------P------SYCHTGG-L
--G----Q---VT-CN-----QVGGPI--VINIDATGPPINP----------------------------------------------------------

>PC_06C7YK
------MQ--------LTLA-TVTA----LFGAAALA-----------------------APAPQA--------------------------EPLPNENV
KIADFAV-RKGL---------N----GTITNVYFSLTGN----NAT-------DLPCSGA-NP------A----FPSDVINCV-----N------SD-S-
KYRFTLRKGT-------------KTDYALRIFHELS---IA-------------------------AGFWGEGDV---------P------SYCHTGG-L
--G----Q---VT-CN-----QVGGPI--VINIDATGPPINP----------------------------------------------------------

>PC_03JWJ9
------MQ--------LTLA-TVTA----LFGAAALA-----------------------APAPQA--------------------------EPLPNENV
KIADFAV-RKGL---------N----GTITNVYFSLTGN----NAT-------DLPCAGA-NP------A----FPSDVINCV-----N------SD-S-
KYRFTLRKGT-------------KTDYALRIFHELS---IA-------------------------AGFWGEGDV---------P------SYCHTGG-L
--G----Q---IT-CN-----QVGGPI--VINIDATGPPINP----------------------------------------------------------

>PC_06TDFB
------MQ--------FSLA-TVAA----LFGASALA-----------------------APAPQGT--------------------D----APTPSENI
AINDFSV-RKQV---------N----GTLSYVSFTLSGD----DAT-------DLACSGA-NP------E----LPSEVITCG-------------E-S-
KYRFTLRTGA-------------ESEFALRIYHELG---LA-------------------------VGFWGEGDV---------P------AYCHAGG-L
--G----D---LL-CN-----QVNAPA--TIVIDNTPPPVNP----------------------------------------------------------

>PC_04GLH6
------MR--------ASTT-LNLL---LAG--LAAA-----------------------APASE----------------------------PRLNQVF
DITNFSV-RKDSSD-------RGE---FIRNVNFALSGADV---------M--ELPCNAD-KPG----------PD-QVVECG----VN---------S-
GFGFRLHQMGN-----------PGTSYTVSVFHDIE----G-------------------------AKEMGDTTV---------G------VYCHAGG-D
GPN----D---FV-CT-----QVAPA---AVTLDHVVPAAA-----------------------------------------------------------

>PC_05QFNW
------MK--------FTLA-TAVA----LFGASAIA-----------------------APAPPQE--------------------D----APRPSENI
DIAEFSV-RKYQ---------N----GTVADVSFLLSGD----DAT-------DLDCQAN-T-------G----IPSDVITCG-------------D-S-
KYRFTVRQGT-------------GIDYILRIYHELG---IA-------------------------SGYWGEGSV---------F------THCRAGG-L
--G----S---LL-CD-----QVF-PK--TIVIDSTPPPVNP----------------------------------------------------------

>PC_08KS4H
-------------------M-KSTTALVY---GLAAA------------------------AAAAIA--------------------APTDAQPLRTEDI
SITDLFV-RKHVTG-------SE--E-RIDSVGFKLSG-D---NA-----T--DLDCVAQ-NPE--F--P----DPKRATDCG-----T---------S-
KYRFTLRPGRD-----------G-SGFMLRIYHELG---TAII-----------ALADEKGGFRDSVGLWGQGNC---------P------LHCHTGG-S
GPS----D---VA-CT-----QV-ADL--KIVLGSSGPPVDP----------------------------------------------------------

>PC_0834EO
-------------------M-KPTAALVY---GLAAA-----------------------AAAT-----------------------AAPTDEPTRSEDI
SITDLFV-RKYVTG-------SE--E-RIDFVGFKLSG-D---NA-----T--DLDCVAQ-NPE--Y--P----NPKTPTTCG-----T---------S-
KYRFTLRPGTD-----------G-SEFMLRIYHELG---TAII-----------AMADEKGGFRDSFGLWGQGNC---------P------LYCHVGG-S
GPG----D---TA-CA-----QV-EDF--DIVLGASGPPVDP----------------------------------------------------------

>PC_08FX1Y
-------------------M-KPTTSLVY---GLAAA-----------------------AAAT-----------------------AAPTDEPLRSEDI
SITDLFV-RKCVTG-------SE--E-RIDSVGFKLSG-D---NA-----T--DLDCVAQ-NPE--Y--P----NPKAATTCG-----T---------S-
KYRFTLRPGTD-----------G-SEFLLRIYHELG---TAII-----------ALADEKGGFRDSVGLWGQGNC---------P------LYCHAGG-R
GPG----D---TA-CA-----QV-ADF--DIVLGASGPPVDP----------------------------------------------------------

>PC_07QG5F
-------------------M-KPATALVY---GLAA------------------------AATT-----------------------AAPTDGPTRTENT
SITDLFV-RKYVNG-------SD--E-KIESVGFKLSG-D---NA-----T--DLDCVAY-NPE--Y--P----NPQMATTCG-----T---------S-
KYRFTLRPGTD-----------G-SEFLLRIYHELG---TAII-----------AMADEKGGFRDSVGLWGEGNC---------P------LHCHAGG-N
GAG----D---TA-CT-----QI-ADF--DIVLGASGPPVDP----------------------------------------------------------

>PC_07SFIU
-------------------M-KPNTALVY---GLAAA-----------------------AAT------------------------AAPTDEPLRTEKT
TITNLFV-RQYVTG-------GD--T-RIDNVSFKLSG-D---NA-----T--DLDCTAQ-SPE--F--P----NPKRPTTCG-----E---------S-
KYRFTLHPGTD-----------G-SQFSLRIYHELA---PAII-----------ALANEKGGFRDSVGLWGENNC---------P------VHCHAGG-R
GSG----D---FA-CA-----QV-GDL--NIVLGSSGPPVNP----------------------------------------------------------

>PC_07Q4AV
-------------------M-KPTTALVY---GLAA------------------------AAAT-----------------------AAPTDGPTRTENT
SITDLSV-RKYVNG-------SD--E-KMEYVGFKLSG-D---NA-----T--NLDCVAH-NLE--Y--P----NPQVPTNCG-----T---------S-
KYRFTLRPGTD-----------G-SEFLLRIYHEVG---PAII-----------AMADEKGGFRYSAGLWGQGNC---------P------LYCHTGG-R
GTG----D---TA-CA-----QI-ADF--DIVLGVPELPVDP----------------------------------------------------------

>PC_08EPQU
-MKKKKKK--------KHDM-KSTTALVY---GLAAA------------------------AAAAIA--------------------APTDAQPLRTEDI
SITDLFV-RKHVTG-------SE--E-RIESVGFKLSG-D---NA-----T--DLDCVAQ-NPE--F--P----DPKRATDCG-----T---------S-
KYRFTLRPGRD-----------G-SGFMLRIYHELG---T-------------------------AVGLWGQGNC---------P------LHCHTGG-S
GPS----D---VA-CT-----QV-ADL--KIVLGSSGPPVDP----------------------------------------------------------

>PC_085959
-----MKK--------KHDM-KPTTALVH---GLAAA------------------------AAAAIA--------------------APTDAQPLRTEDA
SITDLFV-RKHVAG-------SE--E-RIDSVGFKLSG-D---NA-----T--DLDCVAQ-NPE--F--P----NPKRPTGCG-----T---------S-
KYSFTLRPGTA-----------G-SEFMLRIYHELG---T-------------------------AVGLWGQGNC---------P------LHCQVVG-S
GPS----D---IA-CT-----QV-ADL--KIVLGSSGPPVDP----------------------------------------------------------

>PC_08GF88
-------------------M-KSTTALVY---GLAAA------------------------AAAAIA--------------------APTDAQPLRTEDI
SITDLFV-RKHVTG-------SE--E-RIDSVGFKLSG-D---NA-----T--DLDCVAQ-NPE--F--P----DPKRATDCG-----T---------S-
KYRFTLRPGRD-----------G-SGFMLRIYHELG---T-------------------------AVGLWGQGNC---------P------LQCHTGG-S
GPS----D---VA-CT-----QV-ADL--KIVLGSSGPPVDP----------------------------------------------------------

>PC_08BT38
------MK--------PTTA-LVYG---LAAAAGAIA-----------------------APAD---A------------------------HPLRTEHT
SITDLIV-RKHVTG-------NKE---SIESVRFKLSGD----DA-----T--DLSCVAE-NPE--FPD-----PK-RPTSCG-----A---------S-
KYSFTLRPSKD-----------A-SKYMLSIYHELG---TA-------------------------VGLWGRGNC---------P------LRCDDGV-R
EHS----D---IA-CT-----QIAEL---KIALGSSGPPVDP----------------------------------------------------------

>PC_07SUI6
-------------------M-KLTTALVY---GLAAA-----------------------AAPAAIA--------------------APTDAQPLRTEDA
SITDLFV-RKHVAG-------SE--E-SIDHVGFKLSG-D---NA-----T--DLDCVAQ-NPE--F--P----SPKRPTSCG-----T---------S-
KYSFTLRPGKD-----------G-SEFMLRIYHELG-------------------------------------NC---------P------LDCHAGG-S
GPS----D--SIA-CA-----QV-ADL--KIVLGSSGPPVDP----------------------------------------------------------

>PC_06YJWD
------MQ--------FTLA-AAAA----LFGASALA-----------------------APASPGS--------------------TGAPPDPNMYENI
DIADFNV-RKGE----D---------GTIKYVNFKLSGD----DAD-------GLLCEAQ-NP------G----LPSNVITCG-------------E-S-
KYRFALSSGK-------------QYEFALSLYHELG---LA-------------------------VGFYGTGEI---------F------THCRAGG-L
--G----D---FI-CQ-----QQN-PT--TIVIDSLPDAPAEA---------------------------------------------------------

>PC_06SUD8
------MQ--------FTLA-AAAA----LFGASALA-----------------------APASPGS--------------------TGAPPDPNTYENI
DIADFNV-RKGE----D---------GTIKYVNFKLSGE----DAD-------GLLCEAE-NP------G----LPSEVITCG-------------E-S-
KYRFALYPGE-------------EFEFALRLYHELG---LA-------------------------FGFYGTGEI---------F------TYCRAGG-L
--G----D---FI-CQ-----QQN-PT--TIVIDSLPDAPAQA---------------------------------------------------------

>PC_03SX1H
------MQ--------FTLA-AAAA----LFGASALA-----------------------APASPGS--------------------TGAPPDPNMYENI
DIADFNV-RKGE----D---------GTIKYVNFKLSGD----DAD-------GLLCEAQ-NP------G----LPSDVITCG-------------E-S-
KYRFALSSGE-------------QYEFALSLYHELG---LA-------------------------VGFYGTGEI---------L------THCRAGG-L
--G----D---VI-CQ-----QQN-PT--TIVIDSLPDAPAQA---------------------------------------------------------

>PC_00YPUQ
------MQ--------FTLA-AAAA----LFGASALA-----------------------APASPGF--------------------TGAPPDPNMYENI
DIADFNV-RKGQ----D---------GTIKYVNFKLSGD----DAD-------GLLCEAQ-NP------G----LPSDVITCG-------------E-S-
KYRFALSCGK-------------QYEFALSLYHELG---LA-------------------------VGFYGTGEI---------F------THCRAGG-L
--G----D---FI-CQ-----QQN-PT--TIVIDGLPDAPAQA---------------------------------------------------------

>PC_04LQY6
------MQ--------FTLA-AAAA----LFGASALA-----------------------APASPGS--------------------TGAPPDPNTYENI
DIADFNV-RKGE----D---------GTIKYVNFKLSGD----DAD-------GLLCEAQ-NP------G----LPSEVITCG-------------E-S-
KYRFALYPGE-------------EFEFALRLYHELG---LA-------------------------FGFYGTGEV---------F------TYCHASG-L
--G----D---FI-CQ-----QQN-PT--TIVIDSLPDAPAQA---------------------------------------------------------

>PC_05UIAJ
------MK--------FTLA-TVTG----LFGVAALA-----------------------APAPQET--------------------E----EPRPYENI
DIADLSV-RKQQ---------N----GTVTNVSFLLSGN----NAT-------DLACQGA-T-------G----VPSDVITCG-------------E-S-
KYRFTIRPGK-------------ETEFALRIYHELG---LA-------------------------FGYWGEGDV---------F------TYCHAGG-L
--G----D---LL-CN-----QVN-PT--TIVIDSTPPPVNP----------------------------------------------------------

>PC_04RRPI
------MK--------FTLA-TVTG----LFGVAALA-----------------------APAPQET--------------------E----EPRPYENI
DIADLSV-RKQQ---------N----GTVTNVSFLLSGN----NAT-------DLVCQGA-T-------G----VPSDVITCG-------------E-S-
KYRFTIRPGK-------------ETEFALRIYHELG---LA-------------------------FGYWGEGDV---------F------TYCHAGG-L
--G----D---LL-CN-----QVN-PT--TIVIDSTPPPVNP----------------------------------------------------------

>PC_071QW8
------MK--------FTFA-TVAA----AFGVAAIA-----------------------APAPQET--------------------E----APLPSENI
DIADLSV-RKQQ---------N----GTVTNVSFLLSGD----DAT-------DLVCQGA-T-------G----VPSDVITCG-------------E-S-
KYRFTIRQGK-------------ETEFALRIYHELG---LA-------------------------FGYWGEGDV---------F------TYCHAGG-L
--G----D---LL-CN-----QVN-PT--TIVIDSTPPPVNP----------------------------------------------------------

>PC_05GSLN
------MK--------FTLA-TVAA----LFGSSAIA-----------------------APAPQDD-------------------------ASRPSENI
DIADLSV-RKQQ---------N----GTVTNVSFLLSGD----DAT-------NLACQGA-T-------D----VPSDVITCG-------------E-S-
KYRFTIRHGT-------------ETEFALRIYHELG---LA-------------------------FGYWGEGDV---------F------TYCHAGG-L
--G----D---LL-CN-----QVN-PT--TIVIDSTPPPVNP----------------------------------------------------------

>PC_03OFXB
------MQ--------LTLA-TVVA----LFGASAIA-----------------------APAPQLE-------------------------GNLPSENI
DISGLSV-RRHE---------D----GTVTNVNFHLSGD----DAK-------DLLCEGA-T-------G----VPSEVITCG-------------E-T-
KYRFAILKGE-------------ETDYALRIYHELG---PA-------------------------VGYWGQGDV---------F------TYCHTGG-L
--G----D---LL-CD-----QVN-PT--TIVINSNPPPINP----------------------------------------------------------

>PC_07FK2J
------MK--------FTLA-TVAA----LFGVFAIA-----------------------APAPQED-------------------------APRPSENI
DIADLSV-RKQQ---------N----GTVTNVSFLLSGD----NAT-------DLACQGN-T-------G----VPSDVITCG-------------E-S-
KYRFTIRRGT-------------ETEFALRIYHELG---LS-------------------------VGYWGEGDV---------F------TYCHAGG-L
--G----D---IL-CN-----QVY-PT--TIVIDNSPPPVNP----------------------------------------------------------

>PC_00X23I
------MK--------FTLA-TIAG----LFGVSAIA-----------------------APAPQES--------------------G----ASLTYENI
NIADLSV-FKQQ---------N----GTVTNVRFLLSGN----NAA-------DLTCEGA-T-------G----VPSDVITCG-------------E-S-
KYRFTIRPGN-------------ETEFALRIYHELG---LA-------------------------FGYWGQGDV---------P------TYCHTAG-L
--G----E----T-CN-----QVN-PT--TIVIDSAPPPVNP----------------------------------------------------------

>PC_04V71D
------MK--------FVLA-TVAA----LFGSSALA-----------------------APAPQDD-------------------------ASRPSENI
DIADLSV-RKQQ---------N----GTVTNVSFLLSGD----DAT-------NLACQGA-T-------D----VPSDVITCG-------------E-S-
KYRFTIRQGT-------------ETEFALRIYHELG---LA-------------------------VGYWGEGDV---------F------TYCHAGG-L
--G----D---LL-CN-----QVN-PT--TIVIDSTPPPVNP----------------------------------------------------------

>PC_036OBI
------MK--------FTLA-TVAA----LFGASAIA-----------------------APAPQED-------------------------APRPSENI
DIADLSV-RKQQ---------N----GTVTNVSFLLSGD----DAT-------DLACQGS-T-------G----VPSDVITCG-------------D-S-
KYRFTIRQGT-------------ETEFALRIYHELG---LA-------------------------VGYWGEGDV---------F------TYCHAGG-L
--G----D---LL-CN-----QVY-PT--TIVIDNNPPPVNP----------------------------------------------------------

>PC_00G23Z
------MK--------FTLA-TVVA----LFGASAIA-----------------------APTPQD--------------------------DGAPSENI
DISNLSV-RRQE---------N----GTVTHVSFNLSGD----DAQ-------GLLCSAD-T-------G----VPSNVITCG-------------D-F-
KYSFSVQKGN-------------ETDYALSIYHTFA---PG-------------------------VGYWGQGDV---------L------TYCHAGG-L
--G----D---LL-CD-----QVN-PT--TIVINSNPLAVNA----------------------------------------------------------

>PC_00DUSA
------MQ--------FSLA-TVAA----LFGASALA-----------------------APAPQAT--------------------D----APTPSENI
VINDFSV-RKQV---------N----GTLSYVSFTLSGD----DAT-------DLACSGA-NP------A----LPSEVITCG-------------E-S-
KYRFTLRTGA-------------ESEFALRIYHELG---LA-------------------------VGFWGEGDV---------P------AYCHAGG-L
--G----D---LL-CN-----QVNAPA--TIVIDNTPPPVNP----------------------------------------------------------

>PC_022R47
------MR--------FTIA-TAAA----LFFG--AT-----------------------AYAQPQR--------------------GEGPPDPNSYENI
DISDLSV-WKDE----S---------GKVTGASFGLTGR----DAT-------NLSCEVQ-NP-----EK----IPTEVITCG-------------D-S-
MYRFALDKGE-------------STEFSLHLYHDLG---GF-------------------------AGFYGHGDV---------F------TYCHAGG-L
--N----R---VV-CT-----QQN-PT--TIVIDSAPE--------------------------------------------------------------

>PC_03PH4G
------MR--------FTIA-TAAA----LFLG--AT-----------------------AYAQPQR--------------------GGSPPDPNSYENI
DISDLYV-WKDQ----T---------GKVTSAYFGLTGK----DAT-------NLSCEVQ-NP-----EK----LPTDVITCG-------------D-S-
MYRFALDKGD-------------SDEFALRIYHELG---SG-------------------------AGFYGRGDV---------F------TYCHSGG-Q
--N----R---II-CA-----QQN-PT--TIVIDNGPQ--------------------------------------------------------------

>PC_00ORSY
------MR--------FTIA-TAAA----LFFG--AT-----------------------VYALPQR--------------------GSGPPDPNSYENI
DISDLSV-WKDE----S---------GKVTGASFGLTGE----DAT-------DLSCEVQ-NL-----ES----FPTGVITCG-------------D-S-
MYRFALDKGE-------------STEFALHLYHDLG---GF-------------------------AGFYGRGDV---------F------TYCHAGG-L
--N----R---VI-CT-----QQY-PT--TIVIDNLPE--------------------------------------------------------------

>PC_00CO3F
------MR--------FTIA-TAAA----LFFG--AT-----------------------AYALPQR--------------------GEAPPDPNTYENI
DISDLSV-WKDE----S---------GKVTSAYFGLTGR----DAT-------DLSCEVR-NV-----EK----LPTEVITCG-------------D-S-
MYRFALDKGE-------------STEFSLRIYHDLG---GS-------------------------AGFYGQGDV---------F------TYCHAGG-L
--N----R---MI-CA-----QQF-PT--TIVIDSRPE--------------------------------------------------------------

>PC_049QG8
------MR--------FTIA-TAAA----LFLG--AT-----------------------AYAQPQR--------------------GGSPPDPNTYENI
DISDFSV-WKDE----S---------GKVTSASFGLTGE----DAT-------DLTCEVQ-NP-----EK----FPTEVITCG-------------D-S-
MYRFALDKGE-------------STEFALHIYHDLG---GG-------------------------AGFYGHGDV---------F------TYCHAGG-L
--N----R---MI-CT-----QQF-PT--TIVIDNAPE--------------------------------------------------------------

>PC_03F3WJ
------MR--------FTIA-TAAA----LFFG--AT-----------------------AYAQPQR--------------------GDGPPDPNSYENI
DISDLSV-WKDQ----S---------GKVTGASFGLTGR----DAT-------DLTCEVQ-NP-----ET----IPTEVITCG-------------D-S-
MYRFALVKGE-------------STEFALRLYHDLG---GF-------------------------AGFYGQGDV---------F------TYCHAGG-L
--N----R---VV-CT-----QQN-PT--TIVIDNLPE--------------------------------------------------------------

>PC_00JCBA
------MR--------FTIA-TAAA----LFFG--AT-----------------------AYAQPQR--------------------DDGPLDPNFYENI
DISDLYV-WKDH----P----S----DKVTGASFSLTGR----NAT-------DLSCEVQ-DI-----EK----FPTGVITCG-------------D-S-
MYRFALDKGE-------------STEFALHLYHELG---VA-------------------------VGYYGKGDV---------S------TYCHSGG-L
--N----R---II-CA-----QLN-PT--TIVIDSV----------------------------------------------------------------

>PC_00M2B9
------MR--------FTIA-TAAA----LFG----------------------------------------------------------ATVYGASENI
DISNLSV-WKDQ----S---------GKVTGASFSLTGA----DAT-------DLSCEVQ-NP-----AA----IPTEVITCG-------------D-S-
KYRFALEKGD-------------STEFALHVYHDLG---GF-------------------------AGRSGRGDV---------F------TYCHAGG-L
--N----R---ML-CS-----QQN-PT--TIVINSA----------------------------------------------------------------

>PC_06QW4X
------MH--------FVS--VAAT----FFAGLAAA-----------------------VPA-PQS--------------------TG-APEPATYENI
DIAEFTV-RENA----D---------GSLMATSFLLSGE----AAA-------NLTCSAS-DP------S----LPSEVYICG-------------D-S-
KYRFALVPGS-------------EYKYGLRIYHELG---TA-------------------------VGFYGEGDV---------F------TYCHAGG-L
--D----T---MT-CN-----QIY-PT--TIVIDSQ----------------------------------------------------------------

>PC_07XIMC
----------------MRFA-TITA----LFAAGALA-----------------------APAPQA--------------------------QATSGEVI
AVSDFSV-RKTV---------D----NTPTNVNFKINGG----AAS-------NQTCTLD-NP------A----VPNPAVTKC-----G------D--S-
AYSFALVKGT-------------AADYAVRLYKELG---PG-------------------------VGLYGQGDV---------F------TYCHTGG-L
--G----D---LL-CS-----QVA-PA--AIAIDGSA---------------------------------------------------------------

>PC_0235NL
----------------MRFA-TITA----LFAAGALA-----------------------APAPQA--------------------------QATSGEVI
AVSDFSV-RKTV---------D----NTPTNVNFKINGG----AAS-------NQTCTLD-NP------A----VPNSAVTKC-----G------D--S-
AYSFALVKGT-------------AADYAVRLYKELG---PG-------------------------VGLYGQGDV---------F------TYCHTGG-L
--G----D---LL-CS-----QVA-PA--AIAIDGSA---------------------------------------------------------------

>PC_07HFAF
----------------MRFA-TITA----IFAAGALA-----------------------APAPQA--------------------------QGTTGEII
AITKLSV-RKTT---------D----NKLTNVNFKINGG----AAA-------DLTCNLD-NP------A----VPESAVAKC-----G------D--S-
AYSFALVKGA-------------EADFAVRLYKELG---PG-------------------------VGLFGQVDV---------Y------TYCRTGG-L
--G----D---VL-CD-----QVS-PA--VVVIDSSA---------------------------------------------------------------

>PC_00BJKR
----------------MRFA-TITA----LFAAGALA-----------------------APAPQA--------------------------QATSGEVI
AVSDFSV-RKTV---------D----NTPTNVNFKINGG----AAS-------NLTCTLD-NP------A----VPNSAVTKC-----G------D--S-
AYSFALVKGT-------------AADYAVRLYKELG---PG-------------------------VGLYGQGDV---------F------TYCHTGG-L
--G----D---LL-CS-----QVA-PA--AIAIDGSA---------------------------------------------------------------

>PC_03NUPE
----------------MRFA-TVTA----LFAAGALA-----------------------APAAQA--------------------------QAPYSETI
AISDFSV-RRTV---------E----NKPTNVNFKINGG----AAS-------NLSCSLD-NP------E----LPTSAIAKC-----G------D--S-
VYSFALVKGN-------------ATDYGVRLYKELG---PG-------------------------VGLYGVGDV---------F------TYCHTGG-R
--G----D---LL-CT-----QVA-TA--SVVIDSA----------------------------------------------------------------

>PC_050QJZ
------MR--------FSSA-ISLALGT-------------------------------------VA--------------------TASPVRRDYTEDI
SITDFYV-HKAIAN-------GTT-NATVDGVSFLLTG-E---NA-----T--DLACSAQ-T-------G----IPSAVFSCG-----D---------S-
PYSFALWEESE-----------STGEFTLRLYHALG---V-------------------------AVGYYGAGVV---------P------TYCHAGG-G
PT---------LT-CG-----QVVTPV--NITIDSLPDSA------------------------------------------------------------

>PC_060XSF
------MR--------AANF-IFPI---T---ALAVA---------------------------------------------------LPQDEGLRKEPI
CISDLSI-QKSAG--------------GVASISFALTG-D---DA-----E--NLACTAE-SPD--F--------PSKVITCG-----E---------S-
KYRFALYPGRD-------------EEFSVRLYHELG---L-------------------------GFGFYGQGDL---------L------ATCSEDA-C
TSE----C----A-MTIIIDAEPGENY--VTYEGCQRA--------------------------------------------------------------

>PC_07FBEP
----------------MQPT-FVLA---LAG--LAAA-----------------------GPILTT---V-------------------T----ADPNSV
AIENLSV-RKNN----------GI---Q--AASFDITPAGA---------K--CSQTDPA-SLT----------YP-RMTECE-----G---------S-
AYNYYFQIQEG----------AESGQWNLTITREVG---MN-------------------------SVVNGTVSV---------P------TYCHAGG-N
GQN----D---FV-CS-----QVGNA---TTVLNQRFGTY------------------------------------------------------------

>PC_0596ZA
-----------------MKF-SIAT---AAG--LIAV-----------------------AAAAPA---P-------------------QANTVADPNTV
TIENLSV-RKNN----------GL---Q--AASFSITPAGA---------S--CSQTDAT-ALV----------YP-RMTACE-----G---------S-
AYNYYFQIQDG----------ATSSEYKLTVTREVG---MN-------------------------SVVNGTVSV---------P------VYCHAGG-N
GAD----D---FV-CS-----QVANA---TTTLAERFGTY------------------------------------------------------------

>PC_01XUK6
----------------MQFT-LALA---LAG--LAAA-----------------------VPLANT---A------------------------ADPNTV
AIQNLSV-RKNN----------GI---Q--AASFDISPAGA---------K--CSQGDAA-SLV----------YP-RMTECE-----G---------S-
SYNYYFQISEL----------AQTGGWNLTITREVG---MN-------------------------SVVNGTVAV---------P------TYCHAGG-N
GAD----D---FV-CS-----QVANA---STVLGPRYGTY------------------------------------------------------------

>PC_05014X
-----------------MQP-ATLL---LAG--LASL-----------------------AAAVPL---A------------------------ADPNVV
AIQNLSV-RKNN----------GT---Q--AASFTIAPAGA---------K--CSQTDST-ALV----------YP-RMTECT-----G---------G-
AYNYYFQISEL----------ETADTWNLTITREVG---MN-------------------------SVVNGSLAV---------P------TYCRAGG-N
GAN----D---YV-CS-----QVGNS---TTVLNQRFGTN------------------------------------------------------------

>PC_04X4LG
------MQ--------FFAP--VLA---LGA--VASA-----------------------AVIPT-----------------------------LPTEQA
SITNLYA-RKLN----------GT---VVDSLSFKLSIDGA---------A--PLDCSSS-TFG----------FG-ACNTTD-----G---------S-
YYGFGLQ---N----------NGTSTYTIAVSKVLA---DG-------------------------YSIWGQGAV---------P------TYCHAGG-A
GPN----D---FV-CS-----QVNNA---TDFTL-SFGGTQ-----------------------------------------------------------

>PC_06DTGB
------MH--------FFTP--LLA---LGT--VAAA-----------------------AVIPN-----------------------------LPTEEA
AITNLYA-RKLN----------GT---VVDSLSFKLSINGK---------A--PYDCSSS-SFG----------YG-QCNTT------D---------A-
YYGFGLQ---N----------NGSSTYTIAISKVLE---DG-------------------------YSIWGQGAV---------P------TYCHAGG-A
GPN----D---FV-CS-----QVNNA---TNFKL-SFGGSP-----------------------------------------------------------

>PC_04VJAE
-------M--------KFFS-HALA---LGS--VASA-------------------------AFIP---Q-----------------------QFPTEHA
AITNLYA-RKLN----------GT---VVNSLSFKLSIDGK---------T--PYECSSS-TFG----------FG-QCNTT------D---------A-
YYGFALQ---D----------NGTSTYTIAVSKSLG---GG-------------------------YDIWGQVGV---------P------TYCHAGG-A
GIN----D---MV-CS-----QVNNA---SNFKL-TWGLGDKSA--------------------------------------------------------

>PC_07VAVC
------MK--------FFAP-ALA-----LG--SVAS-------------------------AAVV---P-----------------------QFPTEHA
SITDLYA-RKLN----------GT---VVNSLSFKLSIDGK---------A--PYDCSSS-TYG----------FG-QCNTT------D---------A-
YYGFALQ---D----------NGTSTYTIAVSKSLE---GG-------------------------YSIWGQAGV---------P------TYCHAGG-A
GIN----D---FV-CS-----QVNNA---TNFKL-TWGLGDKSA--------------------------------------------------------

>PC_07F60Z
-------M--------QFIT-SLLA---LGT--VASA-----------------------AVLPIV---P-----------------------NLPTEEA
SITDLYA-RKLN----------GT---AVDSLSFKLSIDGK---------A--PFDCSSS-TFG----------FG-QCNTT------D---------A-
YYGFGLQ---N----------NGSSTFTIAISKVSE---DG-------------------------YSIWGQGAV---------P------TYCHAGG-A
GPK----D---FV-CS-----QVNNA---TNFKL-SFGGSA-----------------------------------------------------------

>PC_05FBKM
------MQ--------FFAP--LLA---FGA--IASA-----------------------AVIPN-----------------------------LPTEEA
AITNLYA-RKLN----------GT---VVDSLSFKLSINGK---------A--PYDCSSS-SFG----------YG-QCNTT------D---------A-
YYGFGLQ---S----------NGSSTYTIAISKVFD---DG-------------------------YSIWGQGAV---------P------TYCHAGG-T
GPN----D---FV-CS-----QVNNA---TNFKL-SFGSTA-----------------------------------------------------------

>PC_07VDI5
------MR--------FATV-F--A---ATA--FGAF--------------------------------------------------------AAASEQI
QIQDLTI-REVK-----------S----IQAASFKIQPANV---------E--CASTSAD-ELA----------GN-KVVTCG-----E---------T-
KYRFAVQRSQPEVRDS--TK-GITAQYDLTIYKETG---LA-------------------------AGITGTLKV---------G------AYCAAGN-D
GPY----S---FV-CT-----PVEEV---SGVIY------------------------------------------------------------------

>PC_00LZ65
------MQ--------FFAT-AAI---------LAVA-----------------------GI-------------------------------ASAAETV
SIADFSA-RKN--D-------G-----ALQATSFKIQP-A---AA----------ECSST--AA--AD-I----VYPRMTQCG-----N---------S-
LYHFQIKQGE-------------GNAFSVTLTKETG---M-------------------------NEVINGTIDV---------P------VYCHAGG-N
GPN----D---FV-CT-----GV-EAT--SIVLY------------------------------------------------------------------

>PC_05IQFM
------MR--------FFAT-VATA---AAV--FGAA--------------------------------------------------------AFADETV
QLKDITV-RVTG----------SE----PQAASFTAQPDNV---------T--CSATTPD-D------------LK-NVAVCG-----D---------S-
AYRFGLKNG-------------SNGFWALTVYKQTA---PA-------------------------AGLSATKEI---------Q-----PTHCHAGG-N
GAD----D---NV-C------DVADT---EITLKS-D---------------------------------------------------------------

>PC_07F46B
------MR--------FFAA-VSAA---TAV--FGVT--------------------------------------------------------ALAAETV
QLKDFTV-RVTG----------ND----PAAASFKVQPDNV---------S--CSATSVE-ELS----------AD-TAVVCG-----E---------S-
AYRFELKNG-------------SNGFWALTVHKQTA---PG-------------------------AGVSGTKEV---------Q-----PTSCHAGG-N
GPD----D---NV-C------DLADT---DITLN------------------------------------------------------------------

>PC_08GM0N
------MK--------STIV-AALT---AA--AFVSA-----------------------SPVDSGLVS------------------------RGTTEKI
KISDFIL-HKTQED--------DH--PVLKEINFSLTGE----SG-----T--EIACHAG---G--VKW-----PESAVIKCG-------------E-S-
KYSFALVASE----------T-KLDDYTIRVYHELG--T--------------------------GFGSYGSTDF---------S------LTCYPGK-Q
-PQ----D---SN-CT-----VKKIDL--TIK----SD--------------------------------------------------------------

>PC_08GMJV
------MK--------FSII-TALA---AA--SFVSA-----------------------S-----------------------------------HEDI
TISDFTL-HKTQEG--------GH--AALKDVKFTLAGE----AG-----A--KVKCDDP---Q--GDW-----PRSAVVTCG-------------E-S-
KYRYGISTSE----------A-GADAYTLYVYHELG--T--------------------------AFGYYGSVDF---------T------PTCKPGQ--
-------D---SD-CT-----VKEIKL--TIN----SA--------------------------------------------------------------

>PC_04KZ28
------MK--------ASTI-LAVA---S--AALVSA-----------------------APVIDDTP------------------------RANPKELT
QITDLSI-TQATLD-------N-----KVKHVYFKLSGR----DA-----K--DLVCTAD-NLP--YPE------R-AVYNCG-----D---------S-
KYRFGLHTGTD-----------G-HPWSLSIYHELA---PA-------------------------FGWWGVGNI---------E------VNCHSVD-T
GAE----T---RY-CG-----QYGNA---TIGLAL-----------------------------------------------------------------

>PC_012WEH
------------------MQ-LILATVTA---LFGSS-----------------------ALAVPAP--------------------QATDRPKSPSETI
EISNFSV-RQLQNS-------------TITNVNFSFISSE---DD-----K--ALDCEGI-NPG--F--------PSTVITCG-----Q---------S-
YYRFKLRKGIK-------------TQFALAFFHQLA---P-------------------------GFGFWGYSDI---------P------VSCDDKG-S
DAE----SLGAST-CT-----QIDPPT--VIIIEVSPPLINF----------------------------------------------------------

>PC_054OWM
------MK--------ASTI-LSLA---A--ATLVSA-----------------------APADGDAP------------------------VANPKELT
HVTDFFL-QKT-LD-------E-----KVTHVSFRLSGR----DA-----D--NVLCTAD-NVP--FPK------R-DIHVCG-----D---------S-
MYSFVLRPGTD-----------G-AEYGLALSHGLA---IG-------------------------YGWTGFGNV---------P------TNCHSAG-T
GVN----D---RA-CG-----QSQNV---TIGLA------------------------------------------------------------------

>PC_02EP9A
------MK--------ASTI-LSLV--GA---ALVSA-----------------------APAVDDT------------------------PRENIRELC
QITDFFL-QKTGE--------------QVTHLSFKLSG-R---DA-----K--DLLCSAD-NLP--F--P-----ERNGYTCG-----D---------S-
KYRFSLRSGTE------------GAEYGLMIAHELG---D-------------------------AVGWWGVGNV---------P------TNCHTAG-T
GIN----D---LA-CG-----QV-QNA--TVGLAW-----------------------------------------------------------------

>PC_07OAAG
----------------MRFA-TIAA----IFAAGALA-----------------------APASQD--------------------------QATPGENI
AVSDFSV-RKKV---------D----NTPTRVDFKINGG----AAS-------NLTCSLE-NP------A----LPTSAIAKC-----G------DN-S-
AYSFALVKGN-------------ATDYGARLYKTLG---PG-------------------------VGLYGEGDV---------F------TVCHTGG-L
--G----D---LL-CN-----QVA-PA--TIVIDSNA---------------------------------------------------------------

>PC_038VO6
----------------MRFA-TIAA----IFAAGALA-----------------------APASQG--------------------------QATPGENI
TVSDFSV-RKKV---------D----NTPTKVDFKINGG----AAS-------NLTCSLE-NP------A----LPTSAIAKC-----G------DN-S-
AYSFALVKGN-------------ATDYGARLYKTLG---PG-------------------------VGLYGEGDV---------F------TVCHTGG-L
--G----D---LL-CN-----QVA-PA--TIVIDSNA---------------------------------------------------------------

>PC_07WF0E
------MR--------AFTA-ITAL---FAV--AVAA-----------------------A-------------------------------PAPPKEDV
WVSNFVV-RKTSST-------EGT---SIQVVSFDIP----------------DFHCEAS-NPS--FPS-------AATQCDD-----G---------S-
TYFFSLVPSTE-----------ESAEFGLEITRHFK---DS-------------------------SILFGSGAV---------P------TTCRKGG-N
GPN----D---YV-CT-----QSTPV---GIFIFPQ----------------------------------------------------------------

>PC_089NAN
------MQ--------FLTI-ASL---------FAAA-----------------------AVAAPAPQTT---------GCPNPAHCG-TPPNPADYENI
DISDFFV-RKN--N-------G------IQNAGFKLSG-Q---NS-----T--AVDCQI---GA--VA-S----LPSEVVTCG-----T---------S-
DYRFGLTKGE-------------SSEFGLAIYHQTS---P-------------------------FAGKTAIGDA---------P------TYCRAGG-D
GPN----D---FV-CQ-----QT-NAL--TIVIVGQNYGKDQ----------------------------------------------------------

>PC_07NAVR
------MQ--------FLTI-ASL---------FAAA-----------------------AVAAPAPQTT---------GCPNPAHCG-TPPNPADYENI
DISDFFV-RKN--N-------G------IQNAGFKLSG-Q---NG-----T--AVDCQI---GA--VA-S----LPSEVVTCG-----T---------S-
DYRFGLTKGE-------------SSEFGLAIYHQTS---P-------------------------FAGKTAIGDA---------P------TYCRAGG-D
GPN----D---FV-CQ-----QT-NAL--TIVIVGQNYGKDQ----------------------------------------------------------

>PC_07ZRIK
------MQ--------FFTV-ASA---------LFAA-----------------------AVAAPAPQTT---------GCPNPAHCG-PASVPSSYENI
DISDFYL-RKN--N-------G------IQNAGFKLSG-N---NV-----T--DIACEI---GV--VP-T----LPSEVTTCG-----N---------S-
SYRFGLVEGK-------------ETDYGLAIYHQTS---P-------------------------FAGKYAAGDI---------T------TYCHAGG-D
GPD----D---YV-CS-----QV-NAL--TIVITGQ----------------------------------------------------------------

>PC_01AOAV
------MQ--------FFTV-ASA---------LFAA-----------------------AIAAPAPQTT---------GCPNPAHCG-PAPDPSKYENI
DISEFYL-RKN--N-------G------IQNAGFKLSG-N---NV-----T--DITCEI---GV--VP-S----LPSEVTTCG-----N---------S-
SYRFSLIEGK-------------QSDYGLGIYHQTA---P-------------------------FSGKYSSGDV---------S------TYCHAGG-D
GPD----D---YV-CS-----QT-DAL--TIVITGL----------------------------------------------------------------

>PC_07ULT8
------MQ--------FFTV-ASA---------LFAA-----------------------ALAAPAPQTT---------GCPNPAHCG-PASDPSKFENI
DISEFYL-RKN--N-------G------IQNAGFKLSG-N---NV-----T--NIACEV---GV--VP-S----LPSEVITCG-----N---------S-
SYRFGLVDGE-------------ESDYGLVIYHQTA---P-------------------------FSGKTGKGDV---------P------LYCHAGG-D
GPN----D---YV-CN-----QT-NAW--TIVITSQ----------------------------------------------------------------

>PC_07M24L
------MQ--------FFTV-ASA---------LFAA-----------------------ALAAPAPQTT---------GCPNPAHCG-PASDPSQYENI
DISEFYL-RKN--N-------G------IQNAGFKLTG-N---NV-----T--DIACEI---GV--VP-T----LPSEIITCG-----N---------S-
SYRFGLTQGK-------------ESDYGLAIYHQTA---P-------------------------FAGKMAIGDV---------P------TYCHAGG-D
GPD----D---FV-CS-----QA-NAL--TIVITSQ----------------------------------------------------------------

>PC_080MDR
------MQ--------FFTV-ASA---------LFAA-----------------------ALAAPAPQTT---------GCPNPAHCG-PASDPSKYENI
DISEFYL-RKN--N-------G------IQNAGFKLTG-N---NV-----T--DIACEI---GV--VP-T----LPSEVVTCG-----N---------S-
SYRFGLTQGK-------------ESDYGLAIYHQTA---P-------------------------FSGKMAIGDV---------P------TYCHAGG-D
GPN----D---FV-CS-----QA-NAL--TIVITSQ----------------------------------------------------------------

>PC_003KVM
------MQ--------FLTI-ASL---------FAAA-----------------------AIAAPAPQTS---------DCPNPAHCG-TPSDPSKYENV
DITDYTL-RKN--D-------S-----GIQSISFKLSG-Q---NA-----T--DILCEV---SP--FT-G----FPSKTVTCG-----S----TDPD-S-
GYRFIAIEPK------------GEGDADIAVYHQTA---P-------------------------FAGKWAEGSV---------P------AYCHAGG-L
SPD----D---FI-CT-----QV-NAY--TIVLHQ-----------------------------------------------------------------

>PC_00ZKPC
------MH--------YLTL-TPL---------FAIA-----------------------ALAAPAPQTT---------DCPNPAHCG-GPPDPSTYENI
DISDYTL-RKN--D-------G------IQAVYFKLSG-N---NA-----T--DIVCQT---GA--VP-S----IPSEVVTCG-----E---------T-
KYRFGLVEDPS-----------GGSEPGVAIYHETA---P-------------------------FAGKWGTGTV---------P------TYCHAGG-N
GPN----D---FV-CS-----QV-SEV--TIVIQ------------------------------------------------------------------

>PC_06BFR8
---------------------------MR---AFTIA-----------------------ASAAFAL--------------------FSVVAADTPKEDI
WISDFLV-RKSSTE-------TG--T-VINLVDFKITA-N---DV-----I--DQGCSAE-LPA--F--P----NPTETVDCG-----Y---------S-
KYRFSLHKGTG------------DNEFALRMYHNFA---L-------------------------TGLYWGEGDV---------P------VVCRAGG-A
GQG----D---YV-CT-----QV-TPV--GIFVYSKPPPADA----------------------------------------------------------

>PC_03MX3E
-----------------MRF-LSIA---ALFGALALA-----------------------KPVIRA-----------------------------TGETV
TVTDLII-NQSND--------------HLDAVTFKLNVD----DG---------ITCSAS---N--TTF-----P-SPVVSCG-------------T-S-
DYRFALVPG-------------KEVIYTLRLYHDLG--S--------------------------GAGIYGEATV---------P------CNGPIPS--
------------L-CE-----QVGLGF--NVT----LD---SEP--------------------------------------------------------

>PC_02AAMZ
------MR--------FSTI-SAIA---LPI--LSSF--------------------------------------------------------ALADDTV
TVSDLTV-RNIN----------ST----IYSVSFSVAN--T---------T--CSASQ----------------PT-AVVVCG-----D---------S-
PYRFYIEEN-------------SLDSYNLTIYEQTG---VA-------------------------VGLYKEQEV---------S------TICRAGP-T
GAT----D---YV-CQ-----SFSNS---TFTLTF-DGQ-------------------------------------------------------------

>PC_04TGEN
------MR--------FSTI-SALA---LPL--LSSL--------------------------------------------------------ALADDTV
TVSDLII-RNIN----------ST----IESASFSIAN--T---------T--CSASQ----------------PT-AVVTCG-----D---------S-
PYRFYIEEN-------------SLDSYNLTIYEQTG---PA-------------------------VGLYKEQEV---------S------TVCRAGP-T
GAT----D---YV-CQ-----SFSNL---TYTLTF-DGQ-------------------------------------------------------------

>PC_00FZWC
------MR--------FTSV-LTAA---LFG--AAAA-----------------------APAAPAAPAP-------------------QAETPRIREAV
RITDFYA-RKGP-L-------NGTLDGPVSSVSFKITPVRG--NGT----V--PVSCSAT-AAE--GEKSI-RFKP-TAYPCEDSSSHW---------D-
QYSFEVSRP------------KPLDVFDITVIHKAG---PG-------------------------FGARGRASV---------P------TYCHAGG-A
--D----S---LV-CG-----QVANV---TVGLHR-----------------------------------------------------------------

>PC_07559T
------MP--------FSAA-IASA---ILGASFALA-----------------------APP---------------------------VDIGDIDEYV
KVTDLEI-TRAAFG-------------KVTDVSFKLSGD----DA-----T--NLACSAK-NPT--LGY-----EVADSTRCG-------------D-S-
DYLFNLLRG-------------EDTGYALAVFHEFQ--VDG--SG------------------TYSAGQYGQDEF---------L------VDCETND-D
-VQ---------N-CK-----STQSPI--TIIL---TGQ-------------------------------------------------------------

>PC_075GSY
------MR--------FSAA-IASA---ILGASFALA-----------------------APP---------------------------VDIGDINEYV
KVTDLEI-TRAAFG-------------KVTDVSFKLSGD----NA-----T--SLACSAQ-NPT--LGY-----EVADFTRCG-------------D-S-
DYLFNLLHG-------------EDTGYALAVFHEFH--VDG--SG------------------TYSAGQYGQDEF---------L------VDCETNG-D
-VQ---------N-CK-----STQSPI--TIIL---TGQ-------------------------------------------------------------

>PC_07CHA0
------MQ--------FFAG-IASA---ILGASFTLA-----------------------APP---------------------------VDIGGINEYV
KVSDLEI-SRAAFG-------------KVTDISFKISGD----NA-----T--NLACSAQ-NPT--LGY-----EVADSTRCG-------------D-S-
DYLFNLLRG-------------EDTDYALAVFHEFH--VDG--SG------------------TYSAGQYGQEEL---------L------VDCETNG-N
-VQ---------N-CK-----STQSPI--TITL---TGQ-------------------------------------------------------------

>PC_079T51
------MP--------FSAA-IASA---ILGASFALA-----------------------APP---------------------------VDIGDIDEYV
KVTDLEI-TRAAFG-------------KVTDVSFKLSGD----DA-----T--NLACSAK-NPT--LGY-----EVADSTRCG-------------D-S-
DYLFNLLRG-------------EDTGYALAVFHEFK--VDG--SG------------------TYSAGQYGQDEF---------L------VDCETND-D
-VQ---------N-CK-----STQSPI--TIIL---TGQ-------------------------------------------------------------

>PC_0115VU
------MK--------FTAV-I-AT---ALFGAAAIA-----------------------APSSW-------------------------NDVGYSTEDV
TVTDVKI-NISADY-------------KVTDVSLKLSGS----EA-----K--NLACSAK-NPQ--LSV-----QSADAVRCG-------------D-S-
RYLFNLIDS-------------GLSSFDIAVMHEYD--IQG--SG------------------EYSPGQWGEGHL---------N------LNCKSNG-S
-GR---------V-CT-----SS-GAS--SLFL---TGQ-------------------------------------------------------------

>PC_0757QU
-----------------MKL-TSIT---ATVLLGAPA-----------------------ALAAPQ-----------------------SNDIGYSTEDV
TVTDVKI-NISADN-------------MVTDVSLKLSSS----DA-----K--NLTCSTK-SPQ--LSI-----QSDASTRCG-------------N-S-
RYLFNLVDT-------------GLSSFDIAVMHEYD--VQG--SG------------------EYSPGQWGQGHL---------N------LNCKSNS-S
-GH---------I-CA-----SS-GPS--SLFL---TGQ-------------------------------------------------------------

>PC_018KMW
------MK--------FTSV-IATA---VLGYSAAFA-----------------------APSKWD-----------------------VA--DATTGTL
TVTDAKI-DISAAN-------------KVTDVSFKLADG-----D-----K--HVSCMAR-SPK--LTY-----LSTAATACS-------------D-S-
KYLFNLIDS-------------GLSSFEVAIMYSYG--DLG--SG------------------EYSPGQWGVGNL---------F------LGCKSSG-S
-GR---------V-CT-----SS-APS--TVFI---SEQ-------------------------------------------------------------

>PC_03LHR2
------MK--------FTTV-TATA---ILGYSAAFA-----------------------APSYGD-----------------------DT--DATTGTL
TVTDAKI-DISAAN-------------KVTDVSFKLADG-----D-----K--HVSCTAQ-NPK--LTY-----LSTAATACS-------------D-S-
KYLFNLIDS-------------GLSSFEVAIMYSYD--IQG--SG------------------DYSPGQWGVGNL---------F------LDCKSSG-S
-GR---------V-CT-----SS-APS--TVFI---SEH--CDL-FLS------FVSPLRN---------------------------------------

>PC_02KMHB
------MQ--------FTSV-IATA---ILGYSTALA-----------------------SPFDWN-----------------------DT--DTTTGTL
TVTNAKI-DISADN-------------KVTSVTFKLTDG-----D-----K--HVSCSAQ-NPK--LTY-----LSTAATACS-------------D-S-
KYLFNLIDS-------------GLSSFEVAIMYSYG--DLG--SG------------------EYSPGQWGVGDL---------P------LTCKSSG-S
-GR---------V-CT-----SS-APS--TVFI---SEQ-------------------------------------------------------------

>PC_04BY25
------MQ--------FTSV-IATA---ILGYSAALA-----------------------SPFNWN-----------------------DT--DTTTGTL
TVTDAKI-DISAEN-------------KVTDVTFKLADG-----D-----K--HVSCSAQ-NPK--LTY-----LSTAATACS-------------D-S-
KYLFNLIDS-------------GLSSFEVAIMYSYG--DLG--SG------------------EYSPGQWGVGDL---------P------LTCKSSG-S
-GR---------V-CT-----SS-APS--TVFI---SEQ-------------------------------------------------------------

>PC_02BOKM
------MK--------FTSV-IATA---ILGYSAAFA-----------------------APSKWD-----------------------DA--DATTGTL
TVTDAKI-DISADN-------------KVTDVTFKLADG-----D-----K--HVSCTAQ-NPK--LTY-----LSTAATACS-------------D-S-
KYLFNLIDS-------------GLSSFEVAIMYSYG--DLG--SG------------------EYSPGQWGVGNL---------F------LNCKSNG-S
-GR---------V-CT-----AS-APT--TVYI---SEQ-------------------------------------------------------------

>PC_05SX9L
------MK--------FTSA-IATA---VLGYSAAFA-----------------------APSKWD-----------------------VA--DATTGTL
TVTDAKI-DISAAN-------------KVTDVSFTLADG-----D-----K--HVSCMAR-NPK--LTY-----LSTAASACS-------------D-S-
KYLFNLIDS-------------GLSSFEVAIMYSYG--DLG--SG------------------EYSPGQWGVGNL---------F------LGCKSSG-S
-GR---------V-CT-----SS-APS--TVFI---SEQ-------------------------------------------------------------

>PC_072IUX
------MR--------FSVC-TALTL-AAG--AL-----------------------------------------------------------A-AKEKV
TVSKLSI-HSVGSP-------VG---TSIKSVSFVLNGD----DA-----D--NVKCSAK-NVA--FP------VPDDILSCG-------------D-S-
NYAFTLWEGE------------KGAKFRVMVYHDVG--D-S------------------------HADLRGGADV---------R------TKCDNSQGS
GPA----D---EI-CT-----QVK-PV--SFTIDGPVGSSPGN---------------------------------------------------------

>PC_07WF47
------MR--------SEIF-ASLLALAAP--AL-----------------------------------------------------------AGREETV
KVSHLSV-HKVGSP-------VG---TTIESVSFKLNGD----NV-----K--NLKCSAS-NFA--FP------SPIKIFPCG-------------D-S-
DYSFALFAGE------------DGVDFATMVYHDVG--D-S------------------------HADLRGLSNV---------D------TVCDNSHGS
GPA----D---EI-CT-----QGK-PV--TFIIDGPVGSGPGDDIEL-----------------------------------------------------

>PC_011I8Q
------MR--------ASIC-TALTL-AAG--AL-----------------------------------------------------------A-AEEKV
TVSKLSI-HSIGSP-------VG---TKIESVSFVLNGD----DA-----D--NVKCSAK-NVA--FP------VPDDILPCG-------------D-S-
NYAFTLWEGE------------KGAKFRVMVYHDVG--D-S------------------------RADLRGGADI---------R------TKCDNSQGS
GPA----D---EI-CT-----QVK-PV--SFKIDGPVGSSPDM---------------------------------------------------------

>PC_01GDJ1
------MR--------TSVF-TAVTL-AAG--AL-----------------------------------------------------------A-AKEQV
TVSKLSV-HSIESP-------AG---HKIPSVSLVVNGD----DA-----D--NLKCSAK-DLG--FP------MPEYLLPCA-------------G-S-
NYSFTLWEGQ------------RDTKFHVMVYHDVG--D-S------------------------HADLRGGADI---------R------TTCDNGQGS
GPA----D---EI-CT-----QVK-PV--SFQIDGPIGLTPFD---------------------------------------------------------

>PC_06G5TP
------MR--------FSVC-TALTL-ATG--AL-----------------------------------------------------------A-AEEKV
TVSKLSV-HSIGSP-------VG---TRIASVSFVLNGD----DA-----D--NVKCSAK-NVA--FP------VPDDILPCG-------------D-S-
DYSFTLWEGE------------KGAKFRVMVYHDVG--D-S------------------------HADLRGGADI---------R------TKCDNSQGS
GPA----D---EI-CK-----QVK-PV--SFKIDGPVGSGPGN---------------------------------------------------------

>PC_04SILY
------MR--------FSVC-TALTL-AAG--AL-----------------------------------------------------------A-AKEKV
TVSKLSI-HSVGSP-------VG---TSIKSVSFVLNGD----DA-----D--NVKCSAK-NVA--FP------VPDDILSCG-------------D-S-
NYAFTLWEGE------------KGAKFRVMVYHDVG--D-S------------------------HADLRGGADI---------R------TKCDNSQGS
GPA----D---EI-CT-----QVK-PV--SFTIDGPVGSSPGN---------------------------------------------------------

>PC_02R92E
------MR--------ASLC-TAITL-AAS--AL-----------------------------------------------------------A-AKESV
TVSKLSI-HSVGSP-------VG---TRIESVSFVLNGD----DA-----E--NLKCSAK-NVA--FP------IPDKFYPCG-------------D-S-
DYSFTLWEGE------------KGAKFRVMVYHDVG--D-A------------------------RADLRGGADV---------R------TKCDNSQGS
GPA----D---EI-CT-----QVK-PV--TFTIDGPVGISPGN---------------------------------------------------------

>PC_019J1A
------MR--------FSVC-TAITL-AAG--AL-----------------------------------------------------------A-AKEKV
TVSKLSI-HSVGSP-------VG---TSIKSVSFVLNGD----DA-----D--NVKCSAK-NVA--FP------VPDDILSCG-------------D-S-
NYAFTLWEGE------------KGAKFRVMVYHDVG--D-S------------------------HADLRGGADI---------R------TKCDNSQGS
GPA----D---EI-CT-----QVK-PV--SFIIDGPVGSSPGN---------------------------------------------------------

>PC_076H28
------MR--------FSVC-TALTL-AAG--AL-----------------------------------------------------------A-AKEKV
TVSKLSI-HSVGSP-------VG---TSIKSVSFVLNGD----DA-----D--NIKCSAK-NVA--FP------EPDDILSCG-------------D-S-
NYAFTLWKGE------------KGAKFRVMVYHDVG--D-S------------------------RADLRGGADI---------R------TKCDNSQGS
GPA----D---EI-CT-----QVK-PV--SFTIDGPVGSSPGN---------------------------------------------------------

>PC_00WM3K
------MR--------FSVC-TALTL-AAG--AL-----------------------------------------------------------A-AEEKV
TVSKLSV-HSIGSP-------VG---TSIASVSFVLNGD----DA-----D--NVKCSAK-NVA--FP------VPDDILPCG-------------D-S-
DYSFTLWEGE------------KGAKFRVMVYHDVG--D-S------------------------HADLRGGADI---------R------TKCDNSQGS
GPA----D---EI-CK-----QVK-PV--SFKIDGPVGSGPGN---------------------------------------------------------

>PC_0171SQ
------MR--------FSVC-TALTL-AAG--AL-----------------------------------------------------------A-AKEKV
TVSKLSI-HSVGSP-------VG---TSIKSVSFVLNGD----DA-----N--NLKCSAK-NVA--FP------VPDDILSCG-------------D-S-
NYAFTLWEGE------------KGAKFRVMVYHDVG--D-S------------------------HADLRGGADI---------R------TKCDNSQGS
GPA----D---EI-CT-----QVK-PV--SFTIDGPVGSSPGN---------------------------------------------------------

>PC_00MOGC
------MR--------FSVC-TALTL-AAG--AL-----------------------------------------------------------A-TKEKV
TVSKLSI-HSVGSP-------VG---TSIKSVSFVLNGD----DA-----D--NIKCSAK-NVA--FP------EPDDILSCG-------------D-S-
NYAFTLWKGE------------KGAKFRVMVYHDVG--D-S------------------------RADLRGGADI---------R------TKCDNSQGS
GPA----D---EI-CT-----QVK-PV--SFTIDGPVGSSPGN---------------------------------------------------------

>PC_03HCKW
------MR--------FSVC-TAITL-AAG--AL-----------------------------------------------------------A-AKEKV
TVSKLSI-HSVGSP-------VG---TSIKSVSFVLNGD----DA-----D--NVKCSAK-NVA--FP------VPDDILSCG-------------D-S-
NYAFTLWEGE------------KGAKFRVMVYHDVG--D-S------------------------HADLRGGADI---------R------TKCDNSQGS
GPA----D---EI-CT-----QVK-PV--SFTIDGPVGSSPGN---------------------------------------------------------

>PC_03AWQ1
------MR--------FSTT-TVSA---IVA-ALAAQ-------------------------------------------------------TANGSEAV
SVTDLRI-RKYNSP-------AGT---SFPSANFTLNAA----DA-----K--DLDCSAT-DFT--FPE-----PT-GKLPCG-----D---------S-
DYAFVFLPGS------------NGVEFSIMVYHDVG--DSH-------------------------ADLRGGDNV---------P------TKCVLEG-D
TPS----D---VL-CI-----QQGGAV--NLVIDGPVSPRRTRQ--------------------------------------------------------

>PC_07KM5O
------MR--------TAVF-ATIAAFVTG--SI-----------------------------------------------------------A-RGETV
TLSKLSI-HRQGSP-------VG---DTIESISFKIDGA----DA-----K--GLKCSAK-EFP--FP------EPVKIHGCG-------------N-S-
DYAFSLWPGE------------HGADFRVMIYHDVG--D-S------------------------HADLRGGKDI---------P------TVCDNSQGS
GPA----D---EI-CT-----QKK-AV--SFKIDGPVGSGPGL---------------------------------------------------------

>PC_05N58H
------MR--------SETF-APLLALATS--VL-----------------------------------------------------------AGREERV
KVSNLSV-HKVGSP-------VG---ATIESISFRLSGD----NA-----K--DLECSAS-NFA--FP------EPIEMFPCG-------------D-S-
GYAFALFAGE------------DGVDFATMVYHDVG--D-L------------------------HADLRGHSNV---------D------TLCDNSHGS
GPA----D---EI-CT-----QKN-SV--TFIIDGPVGSSPGDGAEL-----------------------------------------------------

>PC_014LPR
------MR--------FSSA-ATLGF-AAT--AL-----------------------------------------------------------A-AKETV
TVSKLKI-HSVGTP-------IK---TTLESISFTLNGA----DA-----K--NLKCSAK-NVA--YP------DPEKILPCG-------------D-S-
DYSFLIWKGE------------K-EQFGIMIYHDVG--D-A------------------------KADLRGGRDI---------K------TNCDNSQGS
GPA----D---EI-CT-----QGK-PV--TFKIDGPVGITPN----------------------------------------------------------

>PC_01R9TP
------MR--------FSSA-ATLGF-AAT--AL-----------------------------------------------------------A-AKETV
TVSKLKI-HSVGTP-------IK---TTLKSVSFTLNGA----DA-----K--NLKCSAK-NLA--YP------TPEKSYSCG-------------D-S-
DYSFLIWEGE------------K-EQFGIMIYHDVG--D-A------------------------KADLRGGRDI---------K------TNCDNSQGS
GPA----D---EI-CT-----QGK-PV--SFKIDGPVGISPN----------------------------------------------------------

>PC_03VEHT
------MR--------FSSA-ATLGF-AAT--AL-----------------------------------------------------------A-AKETV
TVSKLKI-HSVGNP-------IS---TNLESISFTLNGA----NA-----K--DLKCSAK-NVA--YP------DPEEILPCG-------------D-S-
DYSFIIWEGK------------K-EH---------------------------------------HADLRGGRDI---------K------TNCDNSQGS
GPA----D---EI-CT-----QGK-PV--TFKIEGPVGITPN----------------------------------------------------------

>PC_031CYR
------MR--------FSAA-CTLF---LTSLVT----------------------------ARPD---------------------------YGGQGKV
TVSDLKL-HKVAIP--------VG--FTIQNLSFKLSGD----KDK----N---IECSAA-NPP--WPE-------VSFMPCG------------N--P-
HYSFALLPRD------------DSPEILLMIYHDVG--DRR--AD-----------------------LRGGIVL---------N------LHCRRRG-D
EPV----D---DE-CT-----QDRPLT--FRID---GPVADYRW--RD------AYDELR----------------------------------------

>PC_04EL06
-----MQL--------PSIL-NPLL---AII-GLRQV-------------------------------------------------------DYGAEETV
TVSSVRL-HKLASP-------VDV---KISSLSFKLSGN----DA-----D--GLECSAT-DVS--WPK-----P--GFNRCG-----N---------S-
KYSFALLSGTS-IG------D-DDHEFNLMIYHDVG--DRK-------------------------ADLRGGTGL---------D------FDCRSQG-D
GPA----D---EI-C------KQDAPV--TFKIDGPVANYSWRGELK-----------------------------------------------------

>PC_03HPFK
------MR--------ASLI-LSSI---LAALTTAS----------------------------------------------------------ALNEEV
FIRNLAV-IKTWTF-------VGT--KTIKYVNFRLNGK----EV-----N--DISCTVR-NPT--FPE-----PS-APVSCS-----D---------P-
TYRFSLRPGTT-----------G-HEFSLEIYHKKE--SDS-------------------------VEYKGQADV---------P------TYCGAAD-N
EAV----R---YL-CI-----QKMLF---TEI-PIDGARLSAET--------------------------------------------------------

>PC_06JX36
----------------------------------MRF-----------------------TLATAIAIF------------------GATAFAQLAREKI
DIADLSV-WKSDAD-------G-----SLQSVSFKLTG-A---DG--------AVDCAA---EN--PG-S----LPTDTFPCG-----E---------S-
GYKFVLDKGE-------------QTEFALFLDHTTD---Q-------------------------F-SVTGRSDV---------F------AYCHAGG-N
GRT----V------CT-----QQ-DTV--SFDITSAA---------------------------------------------------------------

>PC_03IPKA
--------------------------------------------------------------------------------------------------VY
QIKNFYE-RKPDGK-------------DITSVSFDIAAAN----N---GTL--DFTCDAY-DSA--TDKAVENFEDGHVYKCG------------NT-S-
LFSWSYSEVDD-A---------N--KGRLFLWQGAS---P-------------------------ETLISGFTNI-------PEP-------YCHAGG-A
GTL----D---LV-C-------------------------------------------------------------------------------------

>PC_03A1VL
--------------------------------------------------------------------------------------------------MY
QIKNFYE-RKPDGK-------------DITSVSFDIAAAN----N---GTL--DFTCDAY-DSA--TDKAVENFEDGHVYKCG------------NT-S-
LFSWSYSEVDD-A---------N--KGRLFLWQGAS---P-------------------------ETLISGFTNI-------PEP-------YCHAGG-A
GTL----D---LV-C-------------------------------------------------------------------------------------

>PC_01N5D2
------------------------------------A-----------------------APLESRQ------------------DTASCPVTTEGDYVW
KISEFYG-RKPEGT-------------YYNSLGFNIKATN-------GGTL--DFTCSAQADK----------LEDHKWYSCG------------EN-S-
FMDFSFDSDRS----------------GLLLKQKVS---DD-------------------------ITYVATATL---------------PNYCRAGG-N
G---------------------------------------------------------------------------------------------------

>PC_0498ZC
--------------------------SLFAAAGLAAA-----------------------APLESRQ------------------DATSCPVAKQGDYVW
KISQFFG-NKPEGT-------------YFNSLSVNIQATN-------GGTL--NFTCSVQADK----------IEDHKYYSCG------------EN-S-
FMDISFDSDRD----------------GLLLKQEVS---DD-------------------------TTYVGTVTL---------------PNYCRAGG-G
NPG----H---FV-CD-----GVS----------------------------------------------------------------------------

>PC_049WJX
------MQ--------FTTI----AASLLAITGLSAA-----------------------APLEARA--------------------EDCPVAKTGDSVW
KISELSF-RKPDGK-------------NINQIQFNIKATN-------NGTL--DFNCGTQADN----------VEDKKFYECG------------EN-S-
FMWFTFNQEEN----------------ILLLQHSVS---DD-------------------------IQYVGAVTL---------------PNYCRAGG-N
GMN----D---FI-CT-----GVADAY---MTLAQYPGLDRPDDN-------------------------------------------------------

>PC_04ZFTC
------MQ--------FTTI----AS-LFAAAGLAAA-----------------------APLESRQ------------------DTASCPVTTEGDYVW
KISEFYG-RKPEGT-------------YYNSLGFNIKATN-------GGTL--DFTCSAQADK----------LEDHKWYSCG------------EN-S-
FMDFSFDSDRS----------------GLLLKQKVS---DD-------------------------ITYVATATL---------------PNYCRAGG-N
GPK----D---SV-CQ-----GVADAY---ITLVTLPKSS------------------------------------------------------------

>PC_03TD1J
------MQ--------FTTI----AS-LFAAAGLAAA-----------------------APLESRQ------------------DTASCPVTTEGDYVW
KISEFYG-RKPEGT-------------YYNSLGFNIKATN-------GGTL--DFTCSAQADK----------LEDHKWYSCG------------EN-S-
FMNFSFGSDRS----------------GLLLKQKVS---DD-------------------------ITYVATATL---------------PNYCRAGG-N
GPK----D---FV-CQ-----GVADAY---ITLVTLPKSS------------------------------------------------------------

>PC_03KDM0
------MQ--------FTTI----AS-LFAAAGLAAA-----------------------APLESRQ------------------DTASCPVTTEGDYVW
KISEFYG-RKPEGT-------------YYNSLGFNIKATN-------GGTL--DFTCSHSADK----------LEDHTWYSCG------------EN-S-
FMDFSFDSDRN----------------GLLLKQKVS---DD-------------------------ITYVATATL---------------PNYCRAGG-N
GPK----D---FV-CQ-----GVADAY---ITLVTLPKSS------------------------------------------------------------

>PC_00G0E9
--------------------------SLFAAAGLAAA-----------------------APLESRQ------------------ADSSCPVVKQGDYVW
KISKFFA-NKPDGT-------------FINSLSINIRATN-------GGTL--DFTCSVQADK----------IEDHTYYSCG------------QN-T-
YMDISFNSDRN----------------GLLLRQKVD---DH-------------------------TTYIGTVTL---------------PNVCRAGG-G
NSQ----H---MV-CN-----GVS----------------------------------------------------------------------------

>PC_076AXO
--------------------------SLFAAAGLAAA-----------------------APLESRQ------------------DAASCPVAKQGDYVW
KISQFFG-NKPEGT-------------YFNSLSVNIQATN-------GGTL--NFTCSVQADK----------IEDHKYYSCG------------EN-S-
FMDISFDSDRD----------------GLLLKQEVS---DD-------------------------TTYVGTVTL---------------PNYCRAGG-G
NPG----H---FV-CD-----GVS----------------------------------------------------------------------------

>PC_05EDPV
--------------------------SLFAAAGLAAA-----------------------APLESRQ------------------DATSCPVAKQGDYVW
KISQFFG-NKPEGT-------------YFNSLSVNIQATN-------GGTL--NFTCSVQADK----------IEDHKYYSCG------------EN-S-
FMDISFDSDRD----------------GLLLKQEVS---DD-------------------------TTYVGTVTL---------------PNYCRAGG-G
NPG----H---F----------------------------------------------------------------------------------------

>PC_02JGZ5
-----------------------SL---FAAAGLVSAAP-----------------------FES----------------R--PVNPSCPNPIAGDFIW
KVSKFEG-RKSDGI-------------Y-TRFSFNIKATN----D---GAL--EANCTAQ-ADK---------LEEHKWYSCD------------K----
LFSFSFNSDRN------------------GLLVKRV---E------------------------NEETVFGTTSI---------P------NMCGKAP-G
TQD----S---PR-Q------NDA----------------------------------------------------------------------------

>PC_02S0UT
-----------------------SQ---FAAAALVSAAP-----------------------FES----------------R--PVNPSCANPIAGDFIW
KVSKFEG-RKSDGI-------------Y-TRFSFNIKATN----D---GAL--EANCTAQ-ADK---------LEEHKWYSCD------------K----
LFSFSFNSDRN------------------GLLVKRV---E------------------------NEETVFGTTSI---------P------NMCGKAP-G
TQD----S---PR-Q------NVG----------------------------------------------------------------------------

>PC_02XE7C
-----------------------SL---FAAAALVSAAP-----------------------FES----------------R--PVNPSWPNPIAGDFIW
KVSKFEG-RKSDGI-------------Y-TRFSFNIKATN----D---GAL--EANCTAQ-ADK---------LEEHKWYSCD------------K----
LFSFSFNSDRN------------------GLLVKRV---E------------------------NEETVFGTTSI---------P------NMCGKAP-G
TQD----S---PR-Q------NVA----------------------------------------------------------------------------

>PC_02XPJ5
-----------------------SQ---FAAAALVSAAP-----------------------FES----------------R--PVNPSWPNPIAGDFIW
KVSKFEG-RKSDGI-------------Y-TRFSFNIKATN----D---GAL--EANCTAQ-ADK---------LEEHKWYSCD------------K----
LFSFSFNSDRN------------------GLLVKRV---E------------------------NEETVFGTTSI---------P------NMCGKAP-G
TQD----S---PR-Q------NLA----------------------------------------------------------------------------

>PC_03I4A3
-------------------------------------------------------------PVESRQ------------------DNASCPVTTTGDYVW
KVSEFSG-RKPEGS-------------YYNSLSFNLQATN-------GGTL--NFTCGAQADK----------LEDHKWYSCG------------EN-S-
FMDFSFDSDRS----------------GLLLKQSVN---ND-------------------------TTYVATATL---------------PNYCRAGG-A
GPN----D---FV-CQ-----GVSD---------------------------------------------------------------------------

>PC_053N4G
-------------------------SLFA-AAGLAAA-----------------------APLESRQ------------------DNASCPVATQGDYVW
KVSEFYG-RQPEGT-------------YYNSISFNVKATN-------GGTL--DYTCSSSADK----------LEDHKWYSCG------------EN-S-
LMDFSFDSDRK----------------GLLFKQKVS---DD-------------------------TTYVATTTI---------------PSYCRAGG-N
----------------------------------------------------------------------------------------------------

>PC_07TZR4
------MQ--------FTTI-----ASLFAAAGLAAA-----------------------APLETRQ------------------DTASCPVSTQGDYVW
KISEFYG-RKPEGT-------------YYNSLGFNIKATN-------GGTL--DFTCSASADK----------LEDHKWYSCG------------EN-S-
FMDFSFDSDRS----------------GLLLRQKVS---DD-------------------------ITYVATATL---------------PNYCRAGG-N
GPK----D---FV-CT-----GVSDAY---ITLVTLPKSE------------------------------------------------------------

>PC_078W3T
------MQ--------FTTI----AS-LFAAAGLAAA-----------------------APLESRQ------------------DTASCPVTTEGDYVW
KISEFYG-RKPEGT-------------YYNSLGFNIKATN-------GGTL--DFTCSHSADK----------LEDHTWYSCG------------EN-S-
FMDFSFDSDRN----------------GLLLKQKVS---DD-------------------------TTYVATATL---------------PNYCRAGG-N
GPK----D---FA-CQ-----GVADAY---ITL-------------------------------------------------------------------

>PC_04F65A
------MQ--------FTTI-----ASLFAAAGLAAA-----------------------APLETRQ------------------DTASCPVSTQGDYVW
KISEFYG-RQPEGT-------------YYNSLGFNIKATN-------GGTL--DFTCSASANK----------LEDHKWYSCG------------EN-S-
FMDFSFDSDRS----------------GLLLRQKVS---DE-------------------------ITYVATTTL---------------PNYCRAGG-N
GPK----D---FV-CT-----GVSDAY---ITL-------------------------------------------------------------------

>PC_04VIR6
------------------------IASLFAAAGLAAA-----------------------APLESRQ------------------DNASCPVSTEGDYVW
KISEFYG-RKPEGT-------------YYNSLGFNIKATN-------GGTL--DFTCSAQADK----------LEDHKWYSCG------------EN-S-
FMDFSFDSDRS----------------GLLLKQKVS---DD-------------------------ITYVATTTL---------------PNYCRA----
----------------------------------------------------------------------------------------------------

>PC_049AIC
-------------------I-----ASLFAAAGLAAA-----------------------APLETRQ------------------DTASCPVSTQGDYVW
KISEFYG-RKPEGT-------------YYNSLGFNIKATN-------GGTL--DFTCSASADN----------LEDHKWYSCG------------EN-S-
FMDFSFDSDRS----------------GLLLRQKVS---DD-------------------------ITYVATATL---------------PNYCRA----
----------------------------------------------------------------------------------------------------

>PC_00ENA7
-------------------I-----ASLFAAAGLAAA-----------------------APLETRQ------------------DTASCPVSTQGDYVW
KISEFYG-RKPEGT-------------YYNSLGFNIKATN-------GGTL--DFTCSASADK----------LEDHKWYSCG------------EN-S-
FMDFSFDSDRS----------------GLLLKQKVS---DD-------------------------ITYVATTTL---------------PNYCHA----
----------------------------------------------------------------------------------------------------

>PC_0469QV
-------------------I-----ASLFAAVGLAAA-----------------------APLETRQ------------------DTASCPVSTQGDYVW
KISEFYG-RKPEGT-------------YYNSLGFNIKATN-------GGTL--DFTCSASADK----------LEDHKWYSCG------------EN-S-
FMDFSFDSDRS----------------GLLLKQKVS---DD-------------------------ITYVATTTL---------------PNYCHA----
----------------------------------------------------------------------------------------------------

>PC_06GB1X
------------------------IASLFAAGGLAAA-----------------------APLESRQ------------------DNASCPVSTEGDYVW
KISEFYG-RKPEGT-------------YYNSLGFNIKATN-------GGTL--DFTCSAQADK----------LEDHKWYSCG------------EN-S-
FMDFSFDSDRS----------------GLLLKQKVS---DD-------------------------ITYVATTTL---------------PNYCRA----
----------------------------------------------------------------------------------------------------

>PC_014WKJ
-------------------I----ASLFA-AAGLAAA-----------------------APLETRQ------------------DTASCPVSTQGDYVW
KISEFYG-RKPEGT-------------YYNSLGFNIKATN-------GGTL--DFTCSASADK----------LEDHKWYSCG------------EN-S-
FMDFSFDSDRS----------------GLLLKQKVS---DD-------------------------ITYVATTTS---------------SQLLPR----
----------------------------------------------------------------------------------------------------

>PC_045Z2K
-----------------TTI-----ASLFAAAGLAAA-----------------------APLETRQ------------------DTASCPVSTQGDYVW
KISEFYG-RKPEGT-------------YYNSLGFNIKATN-------GGTL--DFTCSASADK----------LEDHKWYSCG------------EN-S-
FMDFSFDSDRS----------------GLLLKQKVS---DD-------------------------ITYVATTTL---------------PNYC------
----------------------------------------------------------------------------------------------------

>PC_01NGST
---------------------------------VVSA-----------------------APLESRQ------------------DTTSCPVTTQGDYVW
KISQFSG-RKPEGT-------------YFNSLGFNIKATN-------GGTL--DFTCSAQADK----------LEDHKWYSCG------------EN-S-
FLSFSWDSDRS----------------GLLLRQGVS---DP-------------------------FAYIGSATL---------------PIYCRAGG-N
GSQ----D--------------------------------------------------------------------------------------------

>PC_05Z0D8
-------------------------SFLAAAASVVSA-----------------------APLESRQ------------------DTTSCPVTTQGDYVW
KISQFSG-RKPEGT-------------YFNSLGFNIKATN-------GGTL--DFTCSAQADK----------LEDHKWYSCG------------EN-S-
FLSFSWDSDRS----------------GLLLRQGVS---DP-------------------------IAYIGSATL---------------PNYCRAGG-N
GSQ----D---FV-CQ-----GVS----------------------------------------------------------------------------

>PC_01V8J2
---------------------------------LVSA-----------------------APLESRQ------------------DNASCPVSTEGDYVW
KISEFYG-RKPEGT-------------YYNSLGFNIKATN-------GGTL--DFTCSAQADK----------LEDHKWYSCG------------EN-S-
FMSFSFDSDRS----------------GLLLKQGVS---DE-------------------------FAYVGTTTL---------------PNYCRAGG-N
GPQ----D--------------------------------------------------------------------------------------------

>PC_076AX1
---------------------------------LAAA-----------------------APLESRQ------------------NNASCPVSTEGDYVW
KISEFYG-RKPEGT-------------YYNSLGFNIKATN-------GGTL--DFTCSAQADK----------LEDHKWYSCG------------EN-S-
FMSFSFDSDRS----------------GLILKQVVS----D-------------------------DTYVATTTL---------------PNYCHAGG-N
GPN----D--------------------------------------------------------------------------------------------

>PC_076AXK
----------------------------------AAA-----------------------APLESRQ------------------DNASCPVTTEGDYIW
KISEFYG-RKPEGT-------------YYNSLGFNIKATN-------GGTL--DFTCSAQADK----------LEDHKWYSCG------------EN-S-
FMDFSFDSDRS----------------GLLLKQKVS---DD-------------------------ITYVATITL---------------PNYCRAGG-N
GPN-------------------------------------------------------------------------------------------------

>PC_076AXG
----------------------------------AAA-----------------------APLESRQ------------------NNASCPVSTEGDYVW
KISEFYG-RKPEGT-------------YYNSLGFNIKATN-------GGTL--DFTCSAQADK----------LEDHKWYSCG------------EN-S-
FMSFSFDSDRS----------------GLILKQVVS----D-------------------------DTYVATTTL---------------PNYCHAGG-N
GPN-------------------------------------------------------------------------------------------------

>PC_076AXH
----------------------------------AAA-----------------------APLESRQ------------------DNSTCPVTTAGAYVW
KISEFSG-RKPEAS-------------YYNSLSFNVQATN-------GGTL--NFTCGAQADK----------LEDHKWYSCG------------EN-A-
FMDFSFDSDRS----------------GVILKQRIN---TD-------------------------ATYVATTTL---------------PNYCRAAG-A
GS--------------------------------------------------------------------------------------------------

>PC_065K1N
-------------------------SLLAAAAGVVSA-----------------------APLESRQ------------------DNATCPVSTEGDYVW
KISEFFG-RKPEGT-------------YYNSIGFNIEATN-------GGTL--DFTCSAQADK----------LEDKKFYSCG------------EN-S-
FMSFSFSSDRN----------------GLLLKQEVS---DD-------------------------ITYVATTTL---------------PNYCRAGG-N
GPQ----D---FV-CQ-----GVS----------------------------------------------------------------------------

>PC_05QCG4
-------------------------ASLFAAAGLAAA-----------------------APFEARQ------------------GNASCPVSTQGDYVW
KISEFYG-RQPEGT-------------YYNSLAFNIKATN-------GGTL--DFTCSASADK----------LEDGKWYPCD------------KD-N-
FMEFSFDSDRS----------------GLLLKQKVS---DD-------------------------IIYFATATL---------------PNYCHAGG-N
GPQ----D---FV-CQ-----GVS----------------------------------------------------------------------------

>PC_076AX8
----------------------------------AAA-----------------------APLESRQ------------------DNSTCPVTTAGAYVW
KISEFSG-RKPEAS-------------YYNSLSFNVQATN-------GGTL--NFTCGAQADK----------LEDHKWYSCG------------EN-A-
FMDFSFDSDRS----------------GVILKQRIN---TD-------------------------ATYVATTTL---------------PNYCRAAG-A
GSK----D---Y----------------------------------------------------------------------------------------

>PC_076AXC
--------------------------SLFAAAGLTAA-----------------------APLESRQ------------------D-------TKGDYVW
KISEFNG-RKPEGT-------------YYSVIAFNVTATN-------SGTL--DFTCSAQADK----------LEDHKWYSCG------------KN-S-
FMDFSFDSDRN----------------GLLFKQKVS---DD-------------------------ITYVATTTI---------------ENYCHAGG-N
----------------------------------------------------------------------------------------------------

>PC_076AXP
-----------------------------------AA-----------------------APLESRQ------------------DTASCPVSTQGDYVW
KISEFYG-RKPEGT-------------YYNSLGFNIKATN-------GGTL--DFTCSAQADK----------LEDHKWYSCG------------EN-S-
FMDFSFDSDRS----------------GLLLKQKVS---DD-------------------------ITYVATTTL---------------PNYCRAGG-N
GP--------------------------------------------------------------------------------------------------

>PC_076AXI
-----------------------------------AA-----------------------APLESRQ------------------DTASCPVSTQGDYVW
KISEFYG-RKPEGT-------------YYNSLGFNIKATN-------GGTL--DFTCSAQADK----------LEDHKWYSCG------------EN-S-
FMDFSFDSDRS----------------GLLLKQKVS---DD-------------------------ITYVATTTL---------------PNYCRAGG-N
G---------------------------------------------------------------------------------------------------

>PC_076AX9
-----------------------------------AA-----------------------APLESRQ------------------DTASCPVTTEGDYVW
KISEFYG-RKPEGT-------------YYNSLGFNIKATN-------GGTL--DFTCSAQADK----------LEDHKWYSCG------------EN-S-
FMDFSFDSDRS----------------GLLLKQKVS---DD-------------------------ITYVATATL---------------PNYCRAGG-N
G---------------------------------------------------------------------------------------------------

>PC_052LTP
-----------------------------------AA-----------------------APLESRQ------------------DTASCPVTTEGDYVW
KISEFYG-RKPEGT-------------YYNSLGFNIKATN-------GGTL--DFTCSAQADK----------LEDHKWYSCG------------EN-S-
FMDFSFDSDRS----------------GLLLKQKVS---DD-------------------------ITYVATATL---------------PNYCRAAG-N
----------------------------------------------------------------------------------------------------

>PC_039C3C
------MQ--------FTTI----ASLFA-AAGLAAA-----------------------APLESRQ------------------DNASCPVTTKGDYVW
KISEFYG-RKPEGT-------------YYNSLGFNIKATN-------GGTL--DFTCSAQADK----------LEDHKWYSCG------------EN-S-
FMDFSFDSDRS----------------GLLLKQKV----SD-------------------------E---------------------------------
----------------------------------------------------------------------------------------------------

>PC_012CZV
-------------------------------------------------------------PLESRQ------------------DTASCPVTTEGDYVW
KISEFYG-RKPEGT-------------YYNSLGFNIKATN-------GGTL--DFTCSAQADK----------LEDHKWYSCG------------EN-S-
FMDFSFDSDRS----------------GLLLKQKVS---DD-------------------------ITYVATATL---------------PNYCRAGG-N
G---------------------------------------------------------------------------------------------------

>PC_04GD5U
-------------------------------------------------------------PLESRQ------------------DTASCPVTTKGDYVW
KISEFYG-RKPEGT-------------YYNSLGFNIKATN-------GGTL--DFTCSAQADK----------LEDHKWYSCG------------EN-S-
FMDFSFDSDRS----------------GLLLKQKVS---DD-------------------------ITYVATATL---------------PNYCRAGG-N
G---------------------------------------------------------------------------------------------------

>PC_06K41K
-------------------------SLLAAAGGLVSA-----------------------APLESRQ------------------DTASCPVSTKGDYVW
KISEFTG-RQPEGT-------------YYNSLDFNIKATN-------NGTL--DANCSAQADK----------LEDHKWYACG------------EN-S-
FLDFSFDSDRS----------------GLLLKQKVS---DD-------------------------ITYVGTVTL---------------PNYCRAGG-N
GPN----D---FV-CN-----GVS----------------------------------------------------------------------------

>PC_00YRGW
-------------------------------------------------------------PLESRQ------------------DTASCPVTTKGNYVW
KISEFYG-RKPEGT-------------YYNSLGFNIKATN-------GGTL--DFTCSAQADK----------LEDHKWYSCG------------EN-S-
FMDFSFDSDRS----------------GLLLKQKVS---DD-------------------------ITYVATATL---------------PNYCRAGG-N
G---------------------------------------------------------------------------------------------------

>PC_040QX7
------MQ--------FTTI----ASLFA-AAGLAAA-----------------------APLESRQ------------------DTASCPVTTEGDYVW
KISEFYG-RKPEGT-------------YYNSLGFNIKATN-------GGTL--DFTCSAQADK----------LEDHKWYSCG------------EN-S-
FMDFSFDSDRS----------------GLLLKQKV----SD-----------------------------------------------------------
----------------------------------------------------------------------------------------------------

>PC_04TFWN
---------------------------------------------------------------------------------------------TQGDYVW
KISEFYG-RKPEGT-------------YYNSLGFNIKATN-------GGTL--DFTCSALADK----------LEDHKWYSCG------------EN-S-
FMDFSFDSDRS----------------GLLLRQKVS---DD-------------------------ITYVATTTL---------------PNYCRAGG-N
GPK----D---YV-CN-----GVSDA--------------------------------------------------------------------------

>PC_01QVF1
---------------------------------------------------------------------------------------------TQGDYVW
KISEFYG-RKPEGT-------------YYNSLGFNIKATN-------GGTL--DFTCSALADK----------LEDHKWYSCG------------EN-S-
FMDFSFDSDRS----------------GLLLRQKVS---DD-------------------------ITYVATTTL---------------PNYCRAGG-N
GPK----D---FV-CT-----GVSDA--------------------------------------------------------------------------

>PC_06M060
----------------------------------------------------------------------------------------------EGDYVW
KISEFYG-RKPEGT-------------YYNSLGFNIKATN-------GGTL--DFTCSALADK----------LEDHKWYSCG------------EN-S-
FMDFSFDSDRS----------------GLLLRQKVS---DD-------------------------ITYVATTTL---------------PNYCR-----
----------------------------------------------------------------------------------------------------

>PC_015KY6
---------------------------------------------------------------------------------------------TQGDYVW
KISEFYG-RKPEGT-------------YYNSLGFNIKATN-------GGTL--DFTCSASADK----------LEDHKWYSCG------------EN-S-
FMDFSFDSDRS----------------GLLLKQKVS---DD-------------------------ITYVATTTL---------------PNYCRAGG-N
GPK----D---FV-CN-----GVSDA--------------------------------------------------------------------------

>PC_03SB2G
-------------------------SLFAAAAGLASA-----------------------APLETRQ------------------TTTPCPVSTEGDYVW
KISEFYG-RKPEGT-------------YYNSLGFNIKATN-------NGTL--DFTCSSSADK----------LEDNKFYSCG------------EN-S-
FMSFAFSSDRN----------------GLLLKQDVS---DA-------------------------ITWVGTTTL---------------PNYCRAGG-N
GQL----D---FV-CQ-----GVS----------------------------------------------------------------------------

>PC_02FKJJ
---------------------------------------------------------------------------------------------TQGDYVW
KISEFYG-RKPEGT-------------YYNSLGFNIKATN-------GGTL--DFTCSAQADK----------LEDHKWYSCG------------EN-S-
FMDFSFDSDRS----------------GLLLRQKVS---DD-------------------------ITYVATTTL---------------PNYCRAGG-N
GPK----D---FV-CN-----GVSDA--------------------------------------------------------------------------

>PC_00RZKQ
-------------------------S-LFAAAGLAAA-----------------------APLESRQ------------------DTASCPVTTEGDYVW
KISEFYG-RKPEGT-------------YYNSLGFNIKATN-------GGTL--DFTCSAQADK----------LEDHKWYSCG------------EN-S-
FMDFSFDSDRS----------------GLLLKQKDI---PS-------------------------ITYVATATL---------------PNYCRAGG-N
GPK----D---FV-CQ-----GVADA--------------------------------------------------------------------------

>PC_0605DV
------MQ--------FPTI----ASLFA-AAGLAAA-----------------------APLESRQ------------------DTASCPVTTEGDYVW
KISEFYG-RKPEGT-------------YYNSLGFNIKATN-------GGTL--DFTCSHSADK----------LEDHTWYSCG------------EN-S-
FMDFSFDSDRN----------------GLLLKQKVS----------------------------------------------------------------
----------------------------------------------------------------------------------------------------

>PC_076AX4
------------------------------------------------------------FESR--Q------------------ANASCPVTTQGDYVW
KISEFFG-RKPEGT-------------YYNSLGFNIKATN-------GGNL--DFTCSVSADK----------LEDHKWYSCG------------EN-T-
NMDFSFDSSSS----------------GLLLKQKIN---DD-------------------------TTVVATATL---------------PNYCRAG---
----------------------------------------------------------------------------------------------------

>PC_054GP5
--------------------------ALFAAAGLAAA-----------------------APFEARQ------------------ADASCPVSTQGDYVW
KISEFSG-RKPEGT-------------YYNSLSFNIKATN-------KGTL--DFTCSAQADK----------LEDDKFYSCG------------EN-S-
FMSFAFQSDRN----------------GLLFRQDVS---DE-------------------------ITYVATATL---------------PNYCHAGG-N
GPK----D---FV-CQ-----GVS----------------------------------------------------------------------------

>PC_076AXE
--------------------------SLFVAAGLAAA-----------------------APFESRQ------------------ANASCPVTTQGDYVW
KISEFFG-RKPEGT-------------YYNSLGFNIKATN-------GGNL--DFTCSVSADK----------LEDHKWYSCG------------EN-T-
NMDFSFDSSSS----------------GLLLKQKIN---DD-------------------------TTVVATATL---------------PNYCRAGG-N
GAK----D--------------------------------------------------------------------------------------------

>PC_02VAQF
--------------------------------------------------------------LETRQ------------------DTASCPVSTQGDYVW
KISEFYG-RKPEGT-------------YYNSLGFNIKATN-------GGTL--DFTCSASANK----------LEDHKWYSCG------------EN-S-
FMDFSFDSDRS----------------GLLLRQKVS---DD-------------------------ITYVATTTL---------------PNYCRAG---
----------------------------------------------------------------------------------------------------

>PC_076ARR
-----------------TIA-----S-LFAAAGLAAA-----------------------APLEARQ------------------DTASCPVSTQGDYVW
KISEFYG-RKPEGT-------------YYNSLGFNIKATN-------GGTL--DFTCSASADK----------LEDHKWYSCG------------EN-S-
FMDFSFDSDRS----------------GLLLKQKVS---D------------------------------------------------------------
----------------------------------------------------------------------------------------------------

>PC_067WZW
-------------------------------------------------------------PLESRQ------------------DNASCPVSTQGDYVW
KISKFYG-RKPEGT-------------YYNSLGFNIKATN-------GGTL--DFTCSAQADK----------LEDHKWYSCG------------EN-S-
FMEFSFDSDRS----------------GLLLKQEVS---DD-------------------------ITYVATTTL---------------PNYC------
----------------------------------------------------------------------------------------------------

>PC_0664H2
-------------------------------------------------------------PLETRQ------------------DNASCPVSTKGDYVW
KISEFYG-RKPEGS-------------YYNNLGFNIKATN-------GGTL--DFTCSARADK----------LEDHKWYSCG------------EN-S-
FMDFSFDSDRS----------------GLLLRQKVD---DD-------------------------TTYVATATL---------------PNYC------
----------------------------------------------------------------------------------------------------

>PC_072N07
-------------------------------------------------------------PLESRQ------------------DTASCPVTTEGDYVW
KISEFYG-RKPEGT-------------YYNSLGFNIKATN-------GGTL--DFTCSAQADK----------LEDHKWYSCG------------EN-S-
FMDFSFDSDRS----------------GLLLKQKVS---DD-------------------------ITYVATATL---------------PNYC------
----------------------------------------------------------------------------------------------------

>PC_010HU0
-------------------------------AGLAAA-----------------------APLESRQ------------------DTASCPVTTEGDYVW
KISEFYG-RKPEGT-------------YYNSLGFNIKATN-------GGTL--DFTCSAQADK----------LEDHKWYSCG------------EN-S-
FMDFSFDSDRS----------------GLLLKQKVS---DD-------------------------I---------------------------------
----------------------------------------------------------------------------------------------------

>PC_0423RJ
---------------------------------------------------------------------------------------------TQGDYVW
KISEFYG-RKPEGT-------------YYNSLGFNIKATN-------GGTL--DFTCSASADK----------LEDGKWYPCD------------KD-N-
FMEFSFDSDRS----------------GLLLKQKVS---DD-------------------------ITYVATATL---------------PNYCRAGG-N
G---------------------------------------------------------------------------------------------------

>PC_06HO5V
----------------------------------------------------------------------------------------------EGDYVW
KISEFYG-RQPEGT-------------YYNSIGFNIKATN-------GGTL--DFTCSAYADK----------LEDHKWYSCG------------EN-S-
FMDFSFDSDRK----------------GLLFKQNVS---ND-------------------------TTYVATTTI---------------PNYCR-----
----------------------------------------------------------------------------------------------------

>PC_06IRI6
----------------------------------------------------------------------------------------------EGDYVW
KISEFYG-RKPEGT-------------YYNSLGFNIKATN-------GGTL--DFTCSASADK----------LEDHKWYSCG------------EN-S-
FMDFSFDSDRS----------------GLLLKQKVS---DD-------------------------ITYVATTTL---------------PNYCR-----
----------------------------------------------------------------------------------------------------

>PC_06HQYO
----------------------------------------------------------------------------------------------EGDYVW
KISEFYG-RKPEGT-------------YYNSLGFNIKATN-------GGTL--DFTCSAQADK----------LEDHKWYSCG------------EN-S-
FMDFSFDSDRS----------------GLLLKQKVS---DD-------------------------ITYVATATL---------------PNYCR-----
----------------------------------------------------------------------------------------------------

>PC_061N8V
-----------------------------------------------------------------------------------------------GDYVW
KISEFYG-RKPEGT-------------YYNSLGFNIKATN-------GGTL--DFTCSAQADK----------LEDHKWYSCG------------EN-S-
FMDFSFDSDRS----------------GLLLKQKVS---DD-------------------------ITYVATTTL---------------PNYCR-----
----------------------------------------------------------------------------------------------------

>PC_009L1M
-----------------------------------------------------------------------------------------------GDYVW
KISEFYG-RKPEGT-------------YYNSLGFNIKATN-------GGTL--DFTCSAQADK----------LEDHKWYSCG------------EN-S-
FMDFSFDSDRS----------------GLLLKQKVS---DD-------------------------ITYIATATL---------------PNYCR-----
----------------------------------------------------------------------------------------------------

>PC_02HXGN
-----------------------------------------------------------------------------------------------GDYVW
KISEFYG-RKPEGT-------------YYNSLGFNIKATN-------GGTL--DFTCSAQADK----------LEDHKWYSCG------------EN-S-
FMDFSFDSDRS----------------GLLLKQKVS---DD-------------------------ITYVATATL---------------PNYCR-----
----------------------------------------------------------------------------------------------------

>PC_07VSN2
-----------------------------------------------------------------------------------------------GDYVW
KISEFYG-RKPEGT-------------YYNSLGFNIKATN-------GGTL--DFTCSHSADK----------LEDHTWYSCG------------EN-S-
FMDFSFDSDRN----------------GLLLKQKVS---DD-------------------------ITYVATATL---------------PNYCRAGG-N
GPK----D---FV-CQ-----GVADAY---ITLVTLPKSS------------------------------------------------------------

>PC_00AA6Z
-----------------------------------AA-----------------------APLESRQ------------------DTASCPVTTEGDYVW
KISEFYG-RKPEGT-------------YYNSLGFNIKATN-------GGTL--DFTCSHSADK----------LEDHTWYSCG------------EN-S-
FMDFSFDSDRN----------------GLLLKQKVS---DD-------------------------ITYVATATL---------------PNYCRAGG-N
GPK----D---FV-CQ-----GVADAS-------------------------------------------------------------------------

>PC_02LOK5
---------------------------------IAAL-----------------------TPRGSPD------------------H-LPSFD---GSYVW
KISN--FFGEAEGT-------------YYNSFGFNIKATN-------GGTL--DFTCSSQADK----------LEDNKFYSCG------------EN-S-
FISFAFSSDRD----------------GLIIKQGVD---ND-------------------------LTYVGTTTL---------------PSYCRAGG-N
GPQ----D---FV-CQ-----GVSDAY---ITLV------------------------------------------------------------------

>PC_079M3G
-------------------------------------------------------------PLESRQ------------------DTASCPVTTEGDYVW
KISEFYG-RKPEGT-------------YYNSLGFNIKATN-------GGTL--DFTCSHSADK----------LEDHTWYSCG------------EN-S-
FMDFSFDSDRN----------------GLLLKQKVS---DD-------------------------ITYVATATL---------------PNYCRAGG-N
GPK----D---FV-CQ-----GV-----------------------------------------------------------------------------

>PC_0434X6
-----------------TTI-----ASLFAAVGLAAA-----------------------APLETRQ------------------DTASCPVSTQGDYVW
KISEFYG-RKPEGT-------------YYNSLGFNIKATN-------GGTL--DFTCSASADK----------LEDHKWYSCG------------EN-S-
FMDFSFDSDRS----------------GLLLKQKVS---DD-------------------------ITYVATTTL---------------PNYCHAGG-N
GPK----D---FV-CT-----GVSDAY---I---------------------------------------------------------------------

>PC_059CUE
-------------------------S-LFGAAGLAAA-----------------------APLESRQ------------------DTASCPVTTEGDYVW
KISEFYG-RKPEGT-------------YYNSLGFNIKATN-------GGTL--DFTCSHSADK----------LEDHTWYSCG------------EN-S-
FMDFSFDSDRN----------------GLLLKQKVS---DD-------------------------ITYVATATL---------------PNYCRAGG-N
GPK----D---FV-CQ-----GVA----------------------------------------------------------------------------

>PC_061OQ5
---------------------------------LAAA-----------------------APLESRQ------------------DTASCPVTTEGDYVW
KISEFYG-RKPEGT-------------YYNSLGFNIKATN-------GGTL--DFTCSHSADK----------LEDHTWYSCG------------EN-S-
FMDFSFDSDRS----------------GLLLKQKVS---DD-------------------------ITYVATATL---------------PNYCRAGG-N
GPK-------------------------------------------------------------------------------------------------

>PC_002I80
----------------------------------AAA-----------------------APLESRQ------------------DTASCPVTTEGDYVW
KISEFYG-RKPEGT-------------YYNSLGFNIKATN-------GGTL--DFTCSHSADK----------LEDHTWYSCG------------EN-S-
FMDFSFDSDRS----------------GLLLKQKVS---DD-------------------------ITYVATATL---------------PNYCRAGG-N
GPK-------------------------------------------------------------------------------------------------

>PC_01H818
----------------------------------AAA-----------------------APLESRQ------------------DTASCPVTTEGDYVW
KISEFYG-RKPEGT-------------YYNSLGFNIKATN-------GGTL--DFTCSYSADK----------LEDHTWYSCG------------EN-T-
FMDFSFDSDRS----------------GLLLKQKVN---DD-------------------------TTYVATATL---------------PNYCRAGG-N
GPK-------------------------------------------------------------------------------------------------

>PC_05VGD7
------------------------------------A-----------------------APLESRQ------------------DTASCPVTTEGDYVW
KISEFYG-RKPEGT-------------YYNSLGFNIKATN-------GGTL--DFTCSHSADK----------LEDHTWYSCG------------EN-S-
FMDFSFDSDRS----------------GLLLKQKVS---DD-------------------------ITYVATATL---------------PNYCRAGG-N
GPK-------------------------------------------------------------------------------------------------

>PC_05KFK4
------------------------------------A-----------------------APLESRQ------------------DTASCPVTTEGDYVW
KISEFYG-RKPEGT-------------YYNSLGFNIKATN-------GGTL--DFTCSHSADK----------LEDHTWYSCG------------EN-S-
FMDFSFDSDRN----------------GLLLKQKVS---DD-------------------------ITYVATATL---------------PNYCRAGG-N
G---------------------------------------------------------------------------------------------------

>PC_024NOM
-------------------------------------------------------------PLESRQ------------------DTASCPVTTEGDYVW
KISEFYG-RKPEGT-------------YYNSLGFNIKATN-------GGTL--DFTCSHSADK----------LEDHTWYSCG------------EN-S-
FMDFSFDSDRN----------------GLLLKQKVS---DD-------------------------ITYVATATL---------------PNYCRAGG-N
G---------------------------------------------------------------------------------------------------

>PC_046I9B
----------------------------------------------------------------------------------------------------
---EFYG-RKPEGT-------------YYNSLGFNIKATN-------GGTL--DFTCSAHADK----------LEDHKWYSCG------------EN-S-
FMDFSFDSDRS----------------GLLLKQKVS---DD-------------------------ITYVATATL---------------PNYCRAGG-N
GPK----D---FV-CQ-----GVAD---------------------------------------------------------------------------

>PC_05NWN4
----------------------------------------------------------------------------------------------------
---EFYG-RKPEGT-------------YYNSLGFNIKATN-------GGTL--DFTCSAQADK----------LEDHKWYSCG------------EN-S-
FMDFSFDSDRS----------------GLLLKQKVS---DD-------------------------ITYVATATL---------------PNYCRAGG-N
GAK----D---FV-CQ-----GVAD---------------------------------------------------------------------------

>PC_041VRR
------------------------------------------------------------LESR--Q------------------DTASCPVTTEGDYVW
KISEFYG-RKPEGT-------------YYNSLGFNIKATN-------GGTL--DFTCSHSADK----------LEDHTWYSCG------------EN-S-
FMDFSFDSDRN----------------GLLLKQKVS---DD-------------------------ITYVATATL---------------PNYCRAGG-N
GPK----D---FV-CQ-----GVADAY-------------------------------------------------------------------------

>PC_04QN54
----------------------------------------------------------------------------------------------------
---EFYG-RKPEGT-------------YYNSLGFNIKATN-------GGTL--DFTCSAQADK----------LEDHKWYSCG------------EN-S-
FMDFSFDSDRS----------------GLLLKQKVS---DD-------------------------ITYVATATL---------------PNYCRAGG-N
GPK----D---FV-CQ-----GVAD---------------------------------------------------------------------------

>PC_023FUS
----------------------------------------------------------------------------------------------------
---EFYG-RKPEGT-------------YYNSLGFNIKATN-------GGTL--DFTCSAQADK----------LEDHKWYSCG------------EN-S-
FMDFSFDSDRS----------------GLLLKQKVS---DD-------------------------ITYVATATL---------------PNYCRAGG-N
GPK----D---SV-CQ-----GVAD---------------------------------------------------------------------------

>PC_030RCA
----------------------------------------------------------------------------------------------------
---EFYG-RKPEGT-------------YYNSLGFNIKATN-------GGTL--DFTCSAQADK----------LEDHKWYSCG------------EN-S-
FMDFSFDSDRS----------------GLLLKQKVS---DD-------------------------ITYVATAIL---------------PNYCRAGG-N
GPK----D---FV-CQ-----GVAD---------------------------------------------------------------------------

>PC_04BWGD
----------------------------------------------------------------------------------------------------
---EFYG-RKPEGT-------------YYNSLGFNIKATN-------GGTL--DFTXSAQADK----------LEDHKWYSCG------------EN-S-
FMDFSFDSDRS----------------GLLLKQKVS---DD-------------------------ITYVATATL---------------PNYCRAGG-N
GPK----D---FV-CQ-----GVAD---------------------------------------------------------------------------

>PC_063QPA
----------------------------------------------------------------------------------------------------
---EFYG-RKPEGT-------------YYNSLGFNIKATN-------GGTL--DFTCSASADK----------LEDHKWYSCG------------EN-S-
FMDFSFDSDRS----------------GLLLKQKVS---DD-------------------------ITYVATTTL---------------PNYCRAGG-N
GPK----D---FV-CN-----GVS----------------------------------------------------------------------------

>PC_04GJFK
----------------------------------------------------------------------------------------------------
---EFYG-RKPEGT-------------YYNSLGFNIKATN-------GGTL--DFTCSHSADK----------LEDHTWYSCG------------EN-S-
FMDFSFDSDRN----------------GLLLKQKVS---DD-------------------------ITYVATATL---------------PNYCRAGG-N
GPK----D---FV-CQ-----GVAD---------------------------------------------------------------------------

>PC_078WOO
----------------------------------------------------------------------------------------------------
-ISEFYG-RKPEGT-------------YYNSLGFNIKATN-------GGTL--DFTCSHSADK----------LEDHTWYSCG------------EN-S-
FMDFSFDSDRS----------------GLLLRQKVI---PS-------------------------ITYVATATL---------------PNYCRAGG-N
GPK----D---FV-CQ-----GVADA--------------------------------------------------------------------------

>PC_01BS38
----------------------------------------------------------------------------------------------EGDYVW
KISEFYG-RKPEGT-------------YYNSLGFNIKATN-------GGTL--DFTCSHSADK----------LEDHTWYSCG------------EN-S-
FMDFSFDSDRN----------------GLLLKQKVS---DD-------------------------ITYVATATL---------------PNYCR-----
----------------------------------------------------------------------------------------------------

>PC_04NQ5A
-----------------------------------------------------------------------------------------------GDYVW
KISEFYG-RKPEGT-------------YYNSLGFNIKATN-------GGTL--DFTCSHSADK----------LEDHTWYSCG------------EN-S-
FMDFSFDSDRN----------------GLLLKQKVS---DD-------------------------ITYVATATL---------------PNYCR-----
----------------------------------------------------------------------------------------------------

>PC_065SLY
----------------------------------------------------------------------------------------ACDYHTAGDWTW
RISRFVG-RKPEGT-------------YYNMISFHVASTN----P--GSSL--EVACTAS-ADR---------MEDSVFYSCG------------TD---
GFEFAFVNEYN------------------GLIFKYG----------------------------TDNPIMGTVTL---------P------IVCRAGG-A
GPN----D---QV-CE-----TFQDRC---VTLL------------------------------------------------------------------

>PC_083NSZ
----------------------------------------------------------------------------------------------SGDNVW
RVSDFVG-RKPEGT-------------YWGMISFKLNAGS----G--DSTF--GQSCSAS-EVF--------GVQERRWYRCG------------EN-L-
NMWFAYENANN------------------GLWIRQG---E------------------------GGDAVQGTTDF---------P------NVCRVGG-A
GPN----D---LV-CT-----GVEDRY---VTLL------------------------------------------------------------------

>PC_036Y1N
-------------------------------------------------------------PLESRQ------------------DTASCPVTTQGDYVW
KISKFSG-RKPEGT-------------YYNSLSFNMKATN-------GGTL--DFTCSASAPR----------LEDRKWYSCG------------VN-T-
FIEFAFNSDRN----------------GLLLRQEVS---DD-------------------------ITNVGTVTL---------------PNNC------
----------------------------------------------------------------------------------------------------

>PC_058Z7B
-------------------------------------------------------------PLEARQ------------------VDATCPVSTQGDYVW
KISNFFG-RKPEGT-------------YYNSFGFNIKATN-------GGTL--DFTCSSQADK----------LEDNKFYSCG------------EN-S-
FISFAFSSDRD----------------GLIIKQGVS---DG-------------------------LTYVGNTTL---------------P---------
----------------------------------------------------------------------------------------------------

>PC_030JZ6
--------------------------SLFAAAAVASA-----------------------SPLEVRQ--------------------TTCPVSTQGDYVW
KISNFFG-RKPEGT-------------YYNSFGFNIKATN-------GGTL--DFTCSSQADK----------LEDNKFYSCG------------EN-S-
FISFAFSSDRD----------------GLIIKQGVD---ND-------------------------LTYVGTTTL---------------PSYCRAGG-N
GP--------------------------------------------------------------------------------------------------

>PC_0563FT
------MQ--------FTTI----TALFA-AAGLAAA-----------------------APLEARA------------------TEATCPVTTQGDYVW
KISNFYG-RKPQGT-------------YYNSLGFNIKATN-------GGTL--DFTCSAQANK----------LEDGKFYSCG------------EN-S-
FMDFAFQSDRN----------------GLLLRQKVS---DK-------------------------ITYVATTTL---------------PNYCRAGG-N
GPK----D---FV-CQ-----GVSDAY---ITLVQLPKA-------------------------------------------------------------

>PC_01ZDO7
------------------------IASLFAAAAVASA-----------------------APLEACQ------------------VDASCPVATQGDYVW
KISNFFG-RKPEGT-------------YYNSFGFNIKATN-------GGTL--DFNCSSQADK----------LEDNKFYSCG------------EN-S-
FIDFAFSSDRS----------------GLIIKQGVS---DD-------------------------LTYVGTTTL---------------PSYCRA----
----------------------------------------------------------------------------------------------------

>PC_037TN8
------------------------------------------------------------APLEARQ------------------DNAACPVSTQGDYIW
KISEFSG-RKPEGT-------------YYNSIGFNIKATN-------GGTL--DFTCSARADK----------LEDNKFYSCG------------EN-S-
FISFAFSSDRN----------------GLFLKHGDG---GA-------------------------VTYVATTTL---------------PNYCRASG-N
GPQ----D---FV-CQ-----G------------------------------------------------------------------------------

>PC_04W6AU
--------------------------SLFAAAGLASA-----------------------APLESRQ------------------TNATCPVSTEGDYIW
KISEFSG-RKPEGT-------------YFNSISFNIKATN-------EGVL--DYTCAAQDDK----------IEDHKWYSCS------------EN-DN
SFSFSFDSDRS----------------GLLFKQKVS---DD-------------------------ITYFATTTL---------------PNYCRAGG-N
GIN----D---FV-CQ-----GVS----------------------------------------------------------------------------

>PC_074GI3
----------------------------------------------------------------------------------------SCPVATQGDYVW
KISNFFG-RKPEGT-------------YYNSFGFNIKATN-------GGTL--DFNCSSQADK----------LEDNKFYSCG------------EN-S-
FIDFAFSSDRS----------------GLIIKQGVS---DD-------------------------LTYVGTTTL---------------PSYCRAGG-N
GPQ----D---FV-CQ-----GVSDAY-------------------------------------------------------------------------

>PC_05C77P
---------------------------LFAAAAVASA-----------------------APLEARQ------------------VDASCPVATQGDYVW
KISNFFG-PKPEGT-------------YYNSFGFNIKATN-------GGTL--DFNCSSQADK----------LEDNKFYSCG------------EN-S-
FIDFAFSSDRS----------------GLIIKQGVS---DD-------------------------LTYVGTTTL---------------PSYCRAGG-N
GPQ----D---FV-CQ-----GVSDAY-------------------------------------------------------------------------

>PC_06QHUD
----------------------------------------------------------------------------------------SCPVATQGDYVW
KISNFFG-RKPEGT-------------YYNSFGFNIKATN-------GGTL--DFNCSSQADK----------LEDNKFYSCG------------EN-S-
FIDFAFSSDRD----------------GLIIKQGVS---DD-------------------------LTYVGTTTL---------------PSYCRAGG-N
GPQ----D---FV-CQ-----GVSDAY-------------------------------------------------------------------------

>PC_05PYUE
------------------------------------------------------------------------------------------------DYVW
KISNFFG-RKPEGT-------------YYNSFGFNIKATN-------GGTL--DFNCSSQADK----------LEDNKFYSCG------------EN-S-
FIDFAFSSDRS----------------GLIIKQGVS---DD-------------------------LTYVGTTTL---------------PSYCRSGG-N
GPQ----D---FV-CQ-----GVSDAY---ITLV------------------------------------------------------------------

>PC_00Y3AV
--------------------------SLFAAAAVASA-----------------------APLEARQ------------------VDASCPVATQGDYVW
KISNFFG-RKPEGT-------------YYNSFGFNIKATN-------GGTL--DFNCSSQADK----------LEDNKFYSCG------------EN-S-
FIDFAFSSDRS----------------GLIIKQGVS---D------------------------------------------------------------
----------------------------------------------------------------------------------------------------

>PC_06MU3H
----------------------------------------------------------------------------------------------EGDYVW
KISNFFG-RKPEGT-------------YYNSFGFNIKATN-------GGTL--DFNCSSQADK----------LEDNKFYSCG------------EN-S-
FIDFAFSSDRD----------------GLIIKQGVS---DD-------------------------LTYVGTTTL---------------PNYCR-----
----------------------------------------------------------------------------------------------------

>PC_0632XV
----------------------------------------------------------------------------------------------EGDYVW
KISNFFG-RKPEGT-------------YYNSFGFNIKATN-------GGTL--DFNCSSQADK----------LEDNKFYSCG------------EN-S-
FIDFAFSSDRS----------------GLIIKQGVS---DD-------------------------LTYVGTTTL---------------PNYCR-----
----------------------------------------------------------------------------------------------------

>PC_01P1R6
-----------------------------------------------------------------------------------------------GDYVW
KISNFFG-RKPEGT-------------YYNSFGFNIKATN-------GGTL--DFTCSSQADK----------LEDNKFYSCG------------EN-S-
FISFAFSSDRD----------------GLIIKQGVS---DE-------------------------LTYVGTTTL---------------PSYCR-----
----------------------------------------------------------------------------------------------------

>PC_070LFP
-----------------------------------------------------------------------------------------------GDYVW
KISNFFG-RKPEGT-------------YYNSFGFNIKATN-------GGTL--DFNCSSQADK----------LEDNKFYSCG------------EN-S-
FIDFAFSSDRS----------------GLIIKQGVS---ED-------------------------LTYVGTTTL---------------PSYCR-----
----------------------------------------------------------------------------------------------------

>PC_02MOQQ
-----------------------------------------------------------------------------------------------GDYVW
KISNFFG-RKPEGT-------------YYNSFGFNIKATN-------GGTL--DFTCSSQADK----------LEDNKFYSCG------------KN-S-
FISFAFSSDRD----------------GLIIKHGDS---DK-------------------------PGYVGTTTL---------------PSYCR-----
----------------------------------------------------------------------------------------------------

>PC_00LA1H
----------------------------------------------------------------------------------------------EGDYVW
KISEFYG-RKPEGT-------------YYNSLGFNIKATN-------GGTL--DFTCSHSADK----------LEDHTWYSCG------------EN-S-
FMDFSFDSDRS----------------GLLLKQKVS---DD-------------------------ITYVATATL---------------PNYCR-----
----------------------------------------------------------------------------------------------------

>PC_05UB29
-----------------------------------AA-----------------------APLESRQ------------------DTASCPVTTEGDYVW
KISEFYG-RKPEGT-------------YYNSLGFNIKATN-------GGTL--DFTCSHSADK----------LEDHTWYSCG------------EN-S-
FMDFSFDSDRS----------------GLLLKQKVS---DD-------------------------ITYVATATL---------------PNYCRAGG-N
G---------------------------------------------------------------------------------------------------

>PC_010ELK
------------------------------------------------------------APLESRQ------------------DTASCPVTTEGDYVW
KISEFYG-RKPEGT-------------YYNSLGFNIKATN-------GGTL--DFTCSYSADK----------LEDHTWYSCG------------EN-T-
FMDFSFDSDRS----------------GLLLKQKVN---DD-------------------------TTYVATATL---------------PNYCRAGG-N
GP--------------------------------------------------------------------------------------------------

>PC_004DXW
------------------------------------A-----------------------APLESRQ------------------DTASCPVTTEGDYVW
KISEFYG-RKPEGT-------------YYNSLGFNIKATN-------GGTL--DFTCSHSADK----------LEDHTWYSCG------------EN-S-
FMDFSFDSDRS----------------GLLLKQKVS---DD-------------------------ITYVATATL---------------PNYCRAGG-N
G---------------------------------------------------------------------------------------------------

>PC_01RM7U
------------------------------------A-----------------------APLESRQ------------------DTASCPVTTEGDYVW
KISEFYG-RKPEGT-------------YYNSLGFNIKATN-------GGTL--DFTCSHSADK----------LEDHTWYSCG------------EN-S-
FMDFSFDSDRN----------------GLLLKQKVS---DD-------------------------ITYVATATL---------------PNYCRAGG--
----------------------------------------------------------------------------------------------------

>PC_06U782
------------------------------------A-----------------------APLESRQ------------------DTASCPVTTEGDYVW
KISEFYG-RKPEGT-------------YYNSLGFNIKATN-------GGTL--DFTCSHSADK----------LEDHTWYSCG------------EN-S-
FMDFSFDSDRN----------------GLLLKQKVS---D------------------------------------------------------------
----------------------------------------------------------------------------------------------------

>PC_05XOER
-----------------------------------AA-----------------------APLESRQ------------------DTASCPVTTEGDYVW
KISEFYG-RKPEGT-------------YYNSLGFNIKATN-------GGTL--DFTCSAQADK----------LEDHKWYSCG------------EN-S-
FMDFSFDSDRS----------------GLLLKQKVS---D------------------------------------------------------------
----------------------------------------------------------------------------------------------------

>PC_02NR0C
------------------------------------------------------------------------------------------------DYVW
KISEFYG-RKPEGT-------------YYNSLGFNIKATN-------GGTL--DFTCSHSADK----------LEDHTWYSCG------------EN-S-
FMDFSFDSDRS----------------GLLLRQKVS---D------------------------------------------------------------
----------------------------------------------------------------------------------------------------

>PC_04JCU1
------------------------------------------------------------------------------------------------DYVW
KISEFYG-RKPEGT-------------YYNSLGFNIKATN-------GGTL--DFTCSHSADK----------LEDHTWYSCG------------EN-S-
FMDFSFDSDRS----------------GLLLRQKVS----------------------------------------------------------------
----------------------------------------------------------------------------------------------------

>PC_03TV6W
-----------------MQF-LTLA---TLFAATAIA-----------------------SPLAAR-----------------------------STELV
STSDAVI-VRNSDE-------------SVASISFTLSLD----STG----E--TTGCTTGADAN--PDV-----NDPKFYYCD-------------K-K-
EYFFRYNEQV----------G--YARFKLALVHQTS--A--------------------------FGGLQGNMTI---------G------CNGPLPK--
------------V-CS-----QVGKAE--ATLC---SDD-SCT---------------------------------------------------------

>PC_023PME
------MH--------FSTL-LLTL---S--ATVATS-----------------------TPLAPR-----------------------------ATTEF
VSMNLGL-FSQTDS-------------GLERIAFTLQTP----SG--------DFHCDGE---N--PRA-----GSDRPYGCQ-------------N-A-
DYSWRLMSEG----------PYGWGPYTITVFHQLG--T--------------------------AVGLSGNMTV---------G------CSGPMPK--
------------V-CS-----QVGFHN--TTLC---SDLTVCGAGANN----------------------------------------------------

>PC_083OXE
------MR--------SQIF-AGLA---FGLAAMAAA-----------------------APAE----------------------------NSTSEEQV
TIDAAVF-VREDANRND-----NW--DAITSAGFSLVTP----SG--------SVRCETNGFPE-----P------SKVFKCA-------------D-S-
AYSFEIVSRP------------GYNLYTVAVSHKVS----------------------------DSVTLTGKANV---------GCNGPIPMSCSQVG-S
KQA----T----L-TA-------------------A----------------------------------------------------------------

>PC_0665VL
------MR--------SQVF-AGLA---FGIVAVAAG-----------------------APVE----------------------------SGASEEQI
TINNAVF-VRKDSNGND-----NW--DAITHVGLTLTTP----SG--------SVSCNADSFPD-----P---SVPSNLYTCA-------------D-P-
TYSFQITSRP------------GYDIYAITVTHKVS----------------------------DSVTLTGMTDV---------GCNGPIPMSCQQVG-S
RQG----T----L-TA-------------------A----------------------------------------------------------------

>PC_06QQDL
------MR--------SQVF-ASLA---LCIAAVVAG-----------------------APVE----------------------------SRASDEQI
TIDGAVF-VRKDSNNND-----NW--DAITHVGLSLTTP----SG--------SVRCDADSFPD-----P---SVPSNVYTCA-------------D-P-
TYSFQITSRP------------GYNIYAVTVTHKVS----------------------------DNIILTGMTDV---------GCNGPIPMSCQQVG-S
RQG----T----L-TA-------------------A----------------------------------------------------------------

>PC_00WFDD
------MR--------SQIF-AGLA---LGVVALVAG-----------------------APME----------------------------SRASDEQV
SLTSVEI-VRQDGNGND-----NW--DTITNVGLNLNTP----SG--------SVRCDAESFPD-----P---SIPSNVNACA-------------D-P-
AYSFQITGRP------------GYGLYTFVISHKVS----------------------------DSVTLTGSTQI---------GCNGPIPILCDQDH-G
GSA----T----L-TA-------------------A----------------------------------------------------------------

>PC_06SKVH
------MR--------SQIF-AGLA---FGIVAVVAG-----------------------APVE----------------------------SSASEEQI
TINGAVF-VRKDSNSND-----NW--DAITYVGLTLTTP----SG--------SVSCDADSFPD-----P---SVPSNVYTCA-------------D-P-
TYSFQISSRP------------SYNVYAVTVTHKVS----------------------------DSVTLTGMTDV---------GCNGPIPMSCQQVG-P
RQG----T----L-TA-------------------A----------------------------------------------------------------

>PC_073W9Q
------MR--------SQFF-AGLA---FGIVAVVAG-----------------------APVE----------------------------SRASKEQI
TIDGAVF-VRKDSNSND-----NW--DALTYVGLTLTTP----SG--------PVSCNADTFPD-----P---SVPSNVYACA-------------N-P-
KYSFQITSRP------------GYDIYTVTVTHKVS----------------------------DKTTLTGMIDV---------GCNGPIPMSCQQVG-S
RQG----T----L-TA-------------------A----------------------------------------------------------------

>PC_04PAJI
------MR--------SQVL-AGLA---FGIVAVAAG-----------------------APVE----------------------------SRASEEQI
TINNAVF-VRKDSNGND-----NW--DAITHVGLTLTTP----SG--------SVSCNADSFPD-----P---SVPSNLYTCA-------------D-P-
TYSFQITTRP------------GYNIYAITVTHKVS----------------------------DSVTLTGMTDV---------GCNGPIPISCQQVG-S
RQG----T----L-TA-------------------A----------------------------------------------------------------

>PC_033VCY
------MR--------SQIF-AGLA---L--AAVVAA-----------------------APLE----------------------------CRASDEPI
TIDNASF-VREDSNSND-----NW--DTITFLGFDLTTP----SG--------TVSCSANSFPN-----P---SVPSNVYACA-------------N-A-
AYSFQISSRP------------GYDLYAITVTHKVS----------------------------DSVTLTGTANV---------GCNGPIPKSCSQTR-T
GKA----T----L-TA-------------------A----------------------------------------------------------------

>PC_03JFFO
--------------------------------------------------------------ME----------------------------SRASDEQV
TINNAVF-VRQDGNAND-----NW--DTITSVSLSLTTP----SG--------SVNCNASSFPD-----P---SVPSNVYPCA-------------D-S-
TYSFQISSRP------------GYDLYAITVTHKVS----------------------------DSVTLTGTANV---------GCNGPIPMSCSQVG-S
RQA----T----L-TA-------------------A----------------------------------------------------------------

>PC_02IDE2
------ML--------SQVF-TVLA---LGAATLVAG-----------------------APME----------------------------ARTADEQV
TVSNTQF-ARKDSNGND-----NW--DTILGVSFDLATP----SG--------SVRCAASDV-----------EVPSIKYVCS-------------D-L-
AYSFEISGRP------------GYDQYTFTIYHNSD------------------------------VTLSGETKV---------GCNGPIPSSCFQVR-T
SPA----T----L-TP-------------------ITAA-------------------------------------------------------------

>PC_07R1JH
------ML--------SQVF-TVLA---LGAATLVAG-----------------------APME----------------------------ARTADEQV
TVSNTQF-ARKDSNGND-----NW--DTILGVSFDLATP----SG--------SVRCAASDV-----------EVPSIKYVCS-------------D-L-
AYSFEISGRP------------GYDQYTFTIYHNSDIYL---VLI------------------ASSVTLSGETKV---------GCNGPIPSSCFQVR-T
SPA----T----L-TP-------------------ITAA-------------------------------------------------------------

>PC_03X3TT
------MK--------------FIL---FAATALLSA-----------------------TTLAAPTP-------------------------NDNSDSF
QIHHLTL-HKSAD-------------QTTTGLSFNILPS----DYGSGDPL--DIPCVPY-DPI--TRQP-TNSFMTQTYLCD------------TA-S-
GFAFYYTKGQ------------------VWLWRHLI--N-A----------------------SAVSGTAF--FV---------E------PPCSTQS-N
SND----L---VC-EG-----PWDSYI--PITLA------------------------------------------------------------------

>PC_042L1A
------MK--------SIAA-ITAL---LAAAAVSAA----------------------------PAAD-----------------------ANPPVENV
DIVDFVL-RDTVDK-------DGL--TKLDSVRFNLQLG----N-Q-------IYACDVH-GGV--SFPM----DTKFPVRCS------A------K-P-
DYSWALIPYDG-----------HDFKYALQIHHYRG--K-G----------------------VYF---SGTGAM---------P------TNCDKHY-A
PGAGHHEC---YE-TS-----V---AV--TFGLTPAKPHAE-----------------------------------------------------------

>PC_0476BE
-----------------MQF-AALT---LA---LIST-----------------------ALAAPANQ-----------------------ARQIRQEDA
NVTEFGV-HKTAD-------------GTVDGVSFNLLSGA---AG-----H--SIVCSAT-ASQ--VHG----LPT-DFYDCG-----D---------A-
SYHFQVLAGGD-----------A-STFTLRLQHDVD--GLS-------------------------GGIFGHVDI---------H------TYCHAGG-L
NTQ---------V-CT-----QTQPTV--TAHLDNRPSKN------------------------------------------------------------

>PC_0488S8
------MH--------FALA------------TIVTL-----------------------SASVLAA--------------------PAPQASAIDPETI
VVLDFSV-RHQTDA-------------SVDSVGLHITG-H---DA-----E--NLYCGKT-GEV--V--------LGEKYACG-----D---------S-
KYSFSLQKDSI-------------YTWGIHVFHQWG---V-------------------------ASGVSGYRGI---------D------TICHAGP-L
GS---------TI-CT-----AP-GPV--WFYIGSV----------------------------------------------------------------

>PC_00LQPK
------MQ--------FSIA-TIL--------ALSVS-----------------------ALASPTP--------------------QVIPSDPTNPETI
VVLDFSA-RHQTDG-------------SVDSVGFHLNG-H---DE-----Q--SLYCGQT-GNV--V--------FGEQYACG-----D---------S-
KYSFALVKGVF-------------DTWGIRVFHRWG---V-------------------------ASGASGYRDI---------P------TYCHGGP-L
GS---------TI-CT-----LE-TVV--SFYIDATPKDW------------------------------------------------------------

>PC_01MWWR
------MQ--------FSLA-TIV--------ALSAS-----------------------VLASPTP--------------------Q---ANPINPEDI
VILDFSA-RHQIDG-------------SVDSVGLHITG-H---DA-----E--NLYCGQT-GAV--V--------LGEKYACG-----D---------S-
KYSFSLVKGLY-------------DTWGVRIFHQWG---V-------------------------ASGASGYRDV---------P------TYCHGGP-L
GA---------TI-CT-----LQ-TIV--SLYIDSTPKDW------------------------------------------------------------

>PC_01R2DI
------MQ--------FSLA-MIL--------ALSAS-----------------------VLASPTP--------------------Q---ASPINPEDI
VILDFSA-RHQNAG-------------LIDSVGLHITG-H---DA-----E--NLYCGQT-GTV--V--------LGEKYACG-----D---------S-
KYSFALVKGLY-------------DTWGVRIFHQWG---V-------------------------ASGTSGFRDV---------P------TFCHGGP-L
GS---------TI-CT-----LQ-TIV--SLYIDSTPKDW------------------------------------------------------------

>PC_02KFOK
------MR--------FAAL-TII--------ALGSA-----------------------AVAALAP--------------------Q---ADFPPVEDV
LILAFST-QHQSDG-------------AVDSVGLHITA-R---DA-----D--NLYCGLT-GEV--L--------LGEKYACG-----S---------S-
KYSFALIKGVY-------------DTWGVRIYHRWG---V-------------------------ASGASGYRDI---------P------TYCHAGP-L
AS---------TV-CA-----SQ-GPV--SLYIDAVPKDW------------------------------------------------------------

>PC_01GWIJ
------MR--------FTFA-TIA--------TLSAA-----------------------AFAAPVS--------------------NVN-TRAVSPEDV
VINDFSA-RHQNDG-------------TVDSVGLHITA-LDADDA-----D--NLYCGKT-GEV--V--------IGEKYACG-----D---------S-
KYSFALVKGVS-------------ETWGVRIFHRWG---V-------------------------ASGSWGHIDV---------P------TYCHGGP-L
GS---------TL-CT-----SQ-EPI--SLYLEATPETW------------------------------------------------------------

>PC_06BNI3
------MQ--------FSIA-TIL--------ALSVS-----------------------TLASPTP--------------------QVK---PIDPEDI
VIFDFSA-RHQTDG-------------SVDSVGLHLNG-H---DE-----Q--NLYCGQT-GDV--V--------LGEKYACG-----D---------S-
KYSFALVKGVY-------------DTWGVRIFHRWG---V-------------------------ASGASGYRDI---------P------TYCHGGP-L
GS---------TI-CT-----LQ-TVV--SLYIDSTQKDW------------------------------------------------------------

>PC_071XCE
------MR--------FATV-TLT--------ALGSV-----------------------AVAAPAP--------------------Q---ADFPSVEDI
LILDFST-QHQPDG-------------AVDSVGLHITA-H---DA-----D--NLYCGLT-GEV--L--------LGEKYACG-----S---------S-
KYSFALVKGVY-------------DTWGVRIYHRWG---V-------------------------ASGASGYRDV---------P------TYCHAGP-L
GS---------TV-CT-----SQ-GPV--SLYIDAVPKDW------------------------------------------------------------

>PC_01Z0FI
------MR--------FATL-TLI--------ALGSV-----------------------AVAAPAP--------------------Q---ADFPPVEDV
LILDFST-RHQPDG-------------AVDSVGLHITA-H---DA-----D--NLYCGLT-GEV--L--------LGEKYACG-----S---------S-
KYSFALVKGVY-------------DTWGVRIYHRWG---V-------------------------ASGASGYRDV---------P------TYCHAGP-L
GS---------TV-CT-----SQ-GPV--SLYIDAVPKDW------------------------------------------------------------

>PC_01EX7E
------MR--------FTTA-TIL--------ALGAS-----------------------ALAAPAP--------------------Q---SNSINPEVV
VVNDFST-RHQPDG-------------SVDSVGLHITA-N---DA-----D--NLYCGKT-EQV--V--------LGEKYACG-----D---------S-
KYSFALVKGVT-------------ETWGVRIFHRWG---V-------------------------ASGASGYRDI---------A------TYCHAGP-L
GS---------TI-CT-----AQ-GPA--TLYIDASPKDW------------------------------------------------------------

>PC_059JX3
-------------------------------------------------------------MAAPAP--------------------Q---ANPSLVEDV
LILDFST-RHQPDG-------------AVDSIGLHITA-H---EA-----D--NLYCGVT-GDV--V--------LAEKYSCG-----S---------S-
KYSFALVKGIY-------------DTWGVRIYHRWG---V-------------------------ASGASGYRDV---------P------TYCHAGP-L
GS---------TV-CT-----SQ-GPV--SLYIDAVPKDW------------------------------------------------------------

>PC_0629MP
------MQ--------LTSA---F--------VLALL-----------------------GPTVLAA--------------------PTSPVSALNPEAV
VINEFTA-RHETSG-------------LVSSVGLRITA-L---DA-----E--NLDCTKT-DGV--T--------LETKYNCG-----E---------S-
KYSFALVKGTA-------------ETWGLRIYHRWG---V-------------------------ASGASGSGDV---------P------AYCHAGP-L
GS---------TV-CT-----SQ-NPL--PWYIDAAPKDW------------------------------------------------------------

>PC_0633O8
------MQ--------LTSA---F--------VLALL-----------------------GPTVLAA--------------------PTSPVSALDPEAV
VINEFTA-RHETSG-------------LVSSVGLRITA-L---DA-----E--NLDCTKT-DGV--T--------LETKYNCG-----E---------S-
KYSFALVKGTA-------------ETWGLRIYHRWG---V-------------------------ASGASGSGDV---------P------AYCHAGP-L
GS---------TV-CT-----SQ-NPL--TWYIDAAPKDW------------------------------------------------------------

>PC_00BNR6
------MQ--------LTSA---F--------VLALL-----------------------GPTVLAA--------------------PTSPVSALVPEAV
VINEFTA-RHETSG-------------LVSSVGLRITA-L---DA-----E--NLDCTKT-DGA--T--------LETKYNCG-----E---------S-
KYSFALVKGTA-------------ETWGLRIYHRWG---V-------------------------ASGASGSGDV---------P------AYCHAGP-L
GS---------TV-CT-----SQ-NPL--TWYIDAAPKDW------------------------------------------------------------

>PC_04UBLG
-----------------MRF-ITTM---AAC--LAAC-----------------------AAASPVDK--------------------------KQPETV
AVRDFAA-RIASSP-------D----GSKMAVKFTMDGG----G-A----K--NLECAAG-DLP--L-YD------SGVRRCG-------------N-S-
PYSFEIYTTA------------DELTFMVRVLHQLR--P-G----------------------VQS---SGQEQV---------P------TQCTPGP-N
DVL---------V-CS-----QNG-AV--TVRMDSQ----------------------------------------------------------------

>PC_067GVU
-------------------M-YPTA---VINAFLAVC-----------------------VASAAAVPA-----------------------KGLAIETV
SVRKFVG-KLISTK-------V----ESTVSIDFLLDTK----E-A----K--GIKCSAR-NGV--LNND------TGIYRCG-------------K-S-
KYFFEFRNTV------------DELSFMVRIRHEKA--P-G----------------------NVL---WGGDQV---------P------TRRCEVV-K
QSQKDIEV---LE-CP-----QND-RL--TFTIDNKFPPP------------------------------------------------------------

>PC_07JDNN
------MH--------TVTL-LSTA---LAT--LAAS-----------------------VVASPTPN-------------------------AAAPEQV
EIRDFVA-TVVTDL-------KEY--TTTYDAEFKIDGP----V-A----K--DLKCYMN-GQK--LGGR------FEVNPCE-------------G-F-
QYNFGLTNTV------------DELFFMVRMGYNKG--S-G----------------------EEF---SGQDML---------P------TSMCEEE-A
QPNKDIFV---RK-CR-----QNG-PL--TVTLDPK----------------------------------------------------------------

>PC_05NTFF
------MH--------TVTL-LSAA---LAT--LAAS-----------------------VVASPTPN-------------------------AAAPEQV
EIRDFVA-TVVTDL-------KEY--TTTYDAEFKIDGP----V-A----K--DLKCYMN-GQK--LGGR------FEVNPCE-------------G-F-
QYNFGLTNTV------------DELFFMVRMGYNKG--S-G----------------------EEF---SGQDML---------P------TSMCEEE-A
QPNKDIFV---RK-CR-----QNG-PL--TVTLDPK----------------------------------------------------------------

>PC_02SLS2
------MH--------FFST-INAV---LAATVVGAS-----------------------ATSAPAPI----------------------------TETV
NVNNFSA-KITIDG-------Q-Q--NGKMAIHFNVDAK----D-A----E--GVECSAK-DLE--PNLI------SGELNCN-------------H-P-
EFSFVVVNSV------------DEIYFTLRLLRKKL--R-T----------------------ATL---WGQDMV---------P------TSRCEPD-A
AGG----G---LL-CE-----QNG-EM--RMIIDNAQSPP------------------------------------------------------------

>PC_07JD4T
------MH--------FFSA-INAV---LAATVVGAS-----------------------ATSAPAPI----------------------------TETV
NVNNFSA-KITIDG-------Q-Q--NGKMAIHFNVDAK----D-A----E--DVECSAK-DLE--PNLI------SGELNCN-------------H-P-
EFSFVVVNSV------------DEIYFTLRLLRKKL--R-T----------------------ATL---WGQDMV---------P------TSRCEPD-A
AGG----G---LL-CE-----QNG-EM--RMIIDNAQSPP------------------------------------------------------------

>PC_05U4P9
------MK--------YS----------AATLFAGAA-----------------------IAGAAVLPP-----------------------STVCGENV
NIAGYTF-EFDNTG--------------ANSFSFNVTGV----D-G----I--PVTCSTG-KVE--PGLT----IPSKVFGCG-------------D-S-
KYAFSVGTDGS------NGVDLSNPQYDITLYKETG--P-G----------------------VGL---WAETHI---------P------SACARSE-E
TSP--------LA-CS-----QVSTVY--GFLLNCT----------------------------------------------------------------

>PC_05YSGT
------MR--------F-----SVA---AVSAALFGA-----------------------ALAAPAPQA-----------------------DAGATETV
VIQKFVS-TSKGAT-------TG---SPVVSISFQLVSH----REA--GVK--AYVCEAH-NPN--GI------TPADVNQCA-----GF----QSF-D-
GYHFQYLDTK-------------TGNTSLRVFHQTA--P-A----------------------FGL---WGNAFI---------P------GNCGIEG-D
-------A---QI-CR-----KDSINV--S--------LALN----------------------------------------------------------

>PC_05BLSZ
------MR-----------F-TFAA---TAI--LFGA-----------------------ALAAPA---P-------------------QAEAPEIHETV
SIKDFYA-RKSHLV-------NGTLDGPVDSVTFKIIASRE--EGT----I--GVTCTAI-AAE--GEDSI-KFKP-ESYNCDGVKDTW---------D-
QYRFEVAEI------------SEQNVYTIMVIHQTA---PA-------------------------FGFWGNADV---------P------TYCRAGG-N
--S----S---MI-CG-----QVAEV---TADLHL-----------------------------------------------------------------

>PC_036NG4
------MR--------F-----ATA----AAAALFGA-----------------------ALAAPAPNP-------------------DTPPKFDPREKI
ILQDFQA-TISG---------GD---KNVTSIKFNILAK----RDT--GDK--TFTCSGS-GYE--KL------TGPDYPYCQ-----GG---GPRY-D-
RFSFRLRSHP------------VNKQFDLVVFHQTA--D-A----------------------FGS---WGYVTV---------N------ACCDAKN--
------------V-CL-----KDQTEG--E--------LHFYE---------------------------------------------------------

>PC_03BGTY
------MR--------F-----TIV----AAAALFGA-----------------------AIAAPAPQS-----------------------NPGPGESI
SIQNFEA-INKE---------QN---GPVTSVYFELVST----RAA--GVA--AFVCRAE-AAE--GL------KSSDILDCS-----EG---PSPD-D-
AYKFTLVSTA-------------GSTFNLKVYHQTA--P-G----------------------AGL---WGVVSV---------E------GQCSIES-D
DSD----V---LT-CR-----KDQTPG--E--------LQV-----------------------------------------------------------

>PC_0449KA
------MR--------F-----TIV----AAAALLGA-----------------------AIAASAPQS-----------------------NPGPRESI
SIQNFEA-INKE---------LN---GPVTSVYFELVLT----RAA--GVA--AFVCRAE-AAE--GL------KSSDILDCS-----EG---PSPD-D-
AYKFTLVSTA-------------GSTFNLKVYHQTA--P-G----------------------AGL---WGVVSV---------E------GQCSIES-D
DSD----V---LT-CR-----KDQTPG--E--------LQV-----------------------------------------------------------

>PC_03UI8N
------MR--------F-----TIV----AAAALLGA-----------------------AIAAPAPQS-----------------------NPGPRESI
SIQNFEA-INKE---------QN---GPVTSVYFELVST----RAA--GVA--AFVCRAE-AAE--GL------KSSDILDCS-----EG---PSPD-G-
AYTFTLVSTA-------------GSTFNLKVYHQTA--P-G----------------------AGL---WGVVSV---------E------GQCSIES-D
DSD----V---LT-CR-----KDQTPG--E--------LQV-----------------------------------------------------------

>PC_07XKRG
------MR--------F-----TIV----AAAALLGA-----------------------AIAAPAPQS-----------------------NPGPRESI
SIQNFEA-INKE---------LN---GPVTSVYFELVLT----RAA--GVA--AFVCRAE-AAE--GL------KSSDILDCS-----EG---PSPD-D-
AYKFTLVSTA-------------GSTFNLKVYHQTA--P-G----------------------AGL---WGVVSV---------E------GQCSIES-D
DSD----V---LT-CR-----KDQTPG--E--------LQV-----------------------------------------------------------

>PC_07HJ02
------MR--------F-----TVA----ATAALLGA-----------------------AIAAPAPQR-----------------------NPDPRETI
SIQNFEA-INKNQN-------ND---GPVTSVYFEIFSH----REA--GVA--AFVCKAE-AAE--GL------NNSDIFDCY-----KG---PLPN-D-
AYAFKLVSTA-------------DNTFNLKIYHQTA--P-A----------------------FGL---LGDVSV---------E------GQCSAES-G
-------V---ST-CR-----KDQTVA--E--------LHVN----------------------------------------------------------

>PC_02QTPY
------MR--------F-----SIA----ATAALFGA-----------------------AIAAPAPQT-----------------------NPDPRETI
LLQKFEA-VKS----------SD---GPVTSIYFHIISH----REV--GVA--AFVCKGE-DAE--GL------KPDTTIDCA-----KG---PSEN-D-
AYRFRVKSVS-------------DDVFTLTVFHQTA--P-A----------------------FGF---WGDINV---------A------GACSVES-G
-------V---SK-CK-----NDETSG--E--------LHVYG---------------------------------------------------------

>PC_03ZCKP
------MR--------F-----SAA---TVSAALFGA-----------------------AMAAPAART-----------------------DGVSTESI
TIQNFKS-IPKDLS-------KH---SPIIEVSFELVSH----RKE--GVK--AYVCSAS-NPD--GL------TPDDSPKCA-----NY----EQT-D-
GYSFQYLATG-------------QYATYMQIFHQTG--P-A----------------------VGR---SGFIVI---------P------AQCTGTC-Q
-------I---EE-VL-----HV-----------------------------------------------------------------------------

>PC_05WPOE
------MR--------FNFA-AT--------VALFGA-----------------------AIAAPAPQA-------------------SST--PTSKETV
VMGKFKA-FHQLVE------------GVVNEISFTITSHE----V--AGTS--SYACSAV-NRS--GALA----FSPTAFTCN--------GGV-EN-N-
QYSFQINEVDT-----------KANTYNLTITHQTT------------------------------SSLSGQIKI---------D------TTCRAEG-V
RSE---------Y-CE-----HPD-DL--NVDLQASA---------------------------------------------------------------

>PC_03481Y
------MR--------FAIA-AA--------ATLFGA-----------------------AIAAPAPQA-------------------SPAPAPNPKETV
LLSKFKA-FHQLVE------------GPVNEVSFVISTHK----E--VGVA--AYVCSAV-SQQ--APLA----LKPTTFNCA--------GGVPEK-D-
IYRFQVNEVDT-----------AANTYNMTIYHQTA---PA-------------------------YGLWGEIKL---------D------TTCRPEG-V
RSE---------Y-CE-----HQD-NV--EVELHTFG-P-------------------------------------------------------------

>PC_07XJT8
------MR--------FAIA-AA--------ATLFGV-----------------------AIAAPAPQA-------------------SPAPAPNPKETV
LLSKFKA-FHQLVE------------GPVNEVSFVISTHK----E--VGVA--AYVCSAV-SQQ--APLA----LKPTTFNCA--------GGVPEK-D-
IYRFQVNEVDT-----------AANTYNMTIYHQTA---PA-------------------------YGLWGEIKL---------D------TTCRPEG-V
RSE---------Y-CE-----HQD-NV--EVELHTFG-P-------------------------------------------------------------

>PC_07HH1Y
------MR--------FTIA-AT--------AALFGA-----------------------AIAAPA-------------------------ADPNPKETI
LLSRFKA-FHQLVE------------GPVNEVSFVISTHK----E--VGVA--AYVCSAV-DDK--APLA----LRPTTYNCN--------GGVPER-D-
IYRFQVNEVDT-----------AANTYNMTIYHQTA---PA-------------------------YGLWGEVKL---------N------TTCRPEG-V
RSE---------Y-CE-----HED-NI--EVELHTFG-P-------------------------------------------------------------

>PC_01WMWO
------MR--------FAIA-AA--------ATLFGA-----------------------AIAAPAPQA-------------------SPAPAPNPKETV
LLSKFKA-FHQLVE------------GPVNEVSFVISTHK----E--VGVA--AYVCSAV-SQQ--APLA----LKPTTFNCA--------GGVPEK-D-
IYRFQVNEVDT-----------AANTL-------------V-------------------------YGLWGEIKL---------D------TTCRPEG-V
RSE---------Y-CE-----HQD-NV--EVELHTFG-P-------------------------------------------------------------

>PC_062C0Z
-----------------MRY-LALT---ALFTSALAT-----------------------SYA---------------------------------PLPF
NITDYAF-ESDPQG--------------PVHVTFTLGTY----T-N----S--AIYCTKS-RGA--RQYD-G--VPSGASPCT-----WIDGPVDGN-F-
QYWFFLAPAAE-------PSDLNPSGYTVGVYHQAA--P-G----------------------KTL---WGNGRM---------L----IPNKCASST-E
G------Y---LK-CT-----QVGDLY--SDTFYPRLL--------------------------------------------------------------

>PC_084BJ2
-----------------MRY-LALT---ALFTSALAT-----------------------SYA---------------------------------PLPF
NITDYAF-ESDPQG--------------PVHVTFTLGTY----T-N----S--AIYCTKS-RGA--RQYD-G--VPSGASPCT-----WIDGPVDGN-F-
QYWFFLAPAAE-------PSDLNPSGYTVGVYHQAA--P-G----------------------KTL---WGNGRM---------L----IPNKCASST-E
G------Y---LK-CN-----QVGDLY--SDKFYPR----------------------------------------------------------------

>PC_07YYPI
-----------------MRY-LALT---ALFTSALAT-----------------------SYA---------------------------------PLPF
NITDYAF-ESDPQG--------------PVHVTFTLGTY----T-N----S--AIYCTKS-RGA--RQYD-G--VPSGASPCT-----WIDGPVDGN-F-
QYWFFLAPAAE-------PSDLNPSGYTVGVYHQAA--P-G----------------------KTL---WGNGRM---------L----IPNKCASST-E
G------Y---LK-CT-----QVGDLY--SDTFYPR----------------------------------------------------------------

>PC_04VV81
------MR--------SLTL-TALF---AS----ALA-----------------------ATS---------------------------------SLDF
TISDYKF-QSDVDG--------------PTRVNFTLSTE----V-S----P--RIYCNLR-RDQ--RQFA-G--IPAMAGPCT-----WDEGPSEEN-F-
QYFFLLTKTDD------GQTPANPTGYNVTLWHQVP--P-N----------------------PSL---TGRHDI---------V----VPTKCWSNI-I
G------I---LD-CA-----QDSEEY--KDQFNVVVG--------------------------------------------------------------

>PC_06LVEY
-------------------------------------------------------------------------------------------------EPI
LITDYSL-RKT--N-------G-----TIQNVNFHIHG-F---QA-----R--NVSCAA---GP--II-S----LPSETVTCG-----A---------S-
NYRFVLSPLNG----------TDPNQYDLSIYHQTG---F-------------------------ASGKYATGTV---------P------TYCVAGG-L
GSQ----D---LQ-CN-----QI-RQL--GPYKL------------------------------------------------------------------

>PC_083JO1
-------------------------------------------------------------------------------------------------EPI
SISSYSL-RKINS--------------TIQSVSFDISSA----A------K--NVSCSTT-QPI--PL------LPSSIVPCA-----GE----PVD-S-
GFRFALSEVPAAGNATEGVVPQDPNQYRLTVWDGSG--N-S----------------------G----KWGWGVV---------P------TYCHAGG-L
GQT----D---FI-CV-----QV-----------------------------------------------------------------------------

>PC_06NXVE
------MR--------LLSI-I-NA---LLLATA--A-----------------------AATP-----------------------------TEPREKI
TITDFKF-SLTSSA--------KG--SNTNYAEFYLSGD----DAK----N---VKCMST-VNK--FSK-----TIPTSGLCS------------K--S-
HYDFVLWPSF------------EGNQYLLEVFHKK---A-G-----------------------------------------------------------
----------------------------------------------------------------------------------------------------

>PC_00CXXS
------MR--------LLTI-II-----HGLLVA--A--------------------------ATS---------------------------TEPSERI
TITDFKI-SITSSA--------HG--SNTNSVEFYLTGD----EAN----N---IKCRST-VNK--FSR-----TIPTSGLCS------------R--S-
RYDFVLWPSF------------EGNRYLLEIFHKK---A-G--RD-----------------------FATV----------------------------
----------------------------------------------------------------------------------------------------

>PC_0267HY
------MR--------A----LGII---IGILAV--I-----------------------TMARSL---------------------------SGTTERI
HINDLLL-QSTSSD--------LG--TTINHVQFQLTGD----EGT----N---IKCSSS-VYK--TVP-----SISIGGTCS------------K--S-
TYHFVLWPSI------------KGNNYLLEVFHNKK--A-G-----------------------------------------------------------
----------------------------------------------------------------------------------------------------

>PC_03WLN6
------MH--------ALAL-TS-------LLLT--S-----------------------RILASP---------------------------TPPPEKI
EINDLAI-RTTSSE--------NG--AAVNYVEFSLTGT----HAR----N---TKCRSP-VYV--KEP-----SISIRGSCA------------A--D-
QYFFVFWPSF------------EGNDYRLEVFDRLR--D-G-----------------------------------------------------------
----------------------------------------------------------------------------------------------------

>PC_06Q0KN
---------------------MKFF---TAAAFFVGA-----------------------AVALPAA--------------------------SECGEMV
TITDYSL-RWN--F-------N-----EVESVSFKLSGN----DA-----T--DLECTSP-SGA--IQE----IPS-PVYSCG-----D---------S-
KYSFGLQPVQSGFD------TNN-PQYNLAVYHETG---PA-------------------------VGLKEVLKV---------E------L--------
----------------------------------------------------------------------------------------------------

>PC_083OCG
------MK--------FFTA-AAL---------FASA-----------------------AVALPT-----------------ATECG---------EMV
TITDYSL-RWN--F-------N-----QVESVSFKLSG-N---NA-----T--DLECTSP-TGA--IQ-Q----IPSPVYTCG-----D---------S-
KYRFGLQPVESGF-------DVNNPQYNIAVYHETG---P-------------------------AVGLYAQTQV---------P------TYCRAGG-L
SIN----D---RI-CN-----QI-PAT--WPFNLNCS---------------------------------------------------------------

>PC_02SDIL
---------------------MKFF---TAAAFFVGA-----------------------AVALPAA--------------------------SECGEMV
TITDYSL-RWN--F-------N-----EVESVSFKLSGN----DA-----T--DLECTSP-SGA--IQE----IPS-PVYSCG-----D---------S-
KYSFGLQPVQSGFD------TNN-PQYNLAVYHETG---PA-------------------------VGLYAQTQV---------P------TYCRAGG-L
STS----D---RI-CD-----QIPAT---WPF-NLNCS--------------------------------------------------------------

>PC_042FYD
------MK--------FFTA-AAL---------FASA-----------------------AVALPT-----------------TSECG---------EVV
TITNYSL-RWN--F-------N-----QVESVSFKLTG-N---NA-----T--DLQCTSP-SGA--IQ-E----IPSPVYTCG-----D---------S-
KYRFGLQPVQSDF-------DMNNPQYNLAVYHETG---P-------------------------AVGLYAQTQV---------P------TYCRAGG-L
SIN----D---RI-CD-----QI-PAT--WPFNLNCS---------------------------------------------------------------

>PC_06QGXL
-----------------MQF-LALA---ALF-GAAIA-----------------------APL----SL-----------------------DPNFEETI
TITAYTL-VLQNG--------------GIHNVVFNLTGN----D-A----T--NLDCRSN-DSI--E-------DLSKIYQCG-----KF--ANVTN-S-
PYSFGLYATNE-----------DESGYGLRLYHAFG--V-G----------------------IGF---YGEGVL---------N------TTCTRFE-P
VPIS---P---TY-CS-----QTL-QN------PVARIPIDSKGAFPN----------------------------------------------------

>PC_07YYDQ
-----------------MQF-LALA---ALF-SAAIA-----------------------APAPEPLSL-----------------------DPTYNEVI
AISNYTL-TTQLG--------------DITNVRFNLTGK----D-A----T--NLNCASG-AIK----------DLSKRFPCD-----PI---NGVP-S-
VYSFSIYATDG-----------DESRYGQRIYREVKIQT-N----------------------TGY---WGDAIV---------P------TNCFKFE-P
NAIS---P---TT-CY-----PVR-SD------PITYVNIDQRGVF------------------------------------------------------

>PC_036RLN
-----------------MQF-LALA---ALF-SAAIA-----------------------APAPEPLSL-----------------------DPTYNEVI
AISNYTL-TTQLG--------------DITNVRFNLTGK----D-A----T--NLNCASG-AIK----------DLSKRFPCD-----PI---NGVP-S-
VYSFSIYATDG-----------DESRYGQRIYREVKIQT-N----------------------TGY---WGDAIV---------P------TNCFKFE-P
NAIS---P---TT-CY-----PVR-SD------PITYVNIDQRGVFDH----------------------------------------------------

>PC_07N4MY
------MK--------YSAV-LASA---SLA-AAAAA-----------------------AGI----NP-----------------------QPEDFANV
DISSFSV-DTETND-------G-K--VFISSLYFAYHDN----RRQ----E--DGSCRID-NKP--W-------EPSQSYSCN-------------D-S-
KYHFLLMHGTA-----------NQDLYKLGLYFQPG--D-A----------------------PVW---YGESEL---------P------TTCTSVD-G
VTKA----------CR-----QGH-DN--KVTIALKKSN-------------------------------------------------------------

>PC_07OK5G
------MK--------AIAI-LSLC---SA-AALASA-----------------------SPPPDPPVD----------------------SNLLLSEDL
QVKNLSV-RMGVDG-------AS---FKVTSVKFELVAK----DK-----P--PMECKHA-NRY--RSPD-APRDVLKSGDCN-----------DKD-G-
KYSFVLLRGSQK----------GGPEFNLSVNRETG--P-G----------------------YGH---EGHKDV---------P------TCCKTCG-L
ATT----D---IT-CN-----QVEAVV--GI--TIRDPFHPNP---------------------------------------------------------

>PC_07QS88
------MK--------AIAI-LSLC---SAA-ALASA-----------------------RPPPDPAPK--------------------NPSLYRPQEDL
QVKNLYV-RKEVNG-------ASF---KVTSVNFELINQ----D-N----T--LMKCSND--DY--EPLNR-PNNVLKSGYCK-----D---------P-
KYTFVLLRNSQEGG----------DKFTLSVSHETA---PA-------------------------YGFSGDKVV---------P------TYCQAGG-L
GTT----D---RI-CK-----QVDPIV--YITIKDPFSHTNP----------------------------------------------------------

>PC_07SA8N
------MK--------AIAI-LSLC---SAA-ALASA-----------------------RPPPDPAPK--------------------NPSLYRPQEDL
QVKNLYV-RNEVNG-------ASF---KVTSVNFELINQ----D-N----T--LMKCSND--DY--EPLNR-PNNVLKSGYCK-----D---------P-
KYTFVLLRNSQEGG----------DKFTLSVSHETA---PA-------------------------YGFSGDKVV---------P------TYCQAGG-L
GTT----D---RI-CK-----QVDPVV--YITIKDPFSHTNP----------------------------------------------------------

>PC_07SJX8
------MK--------AIAI-LSLC---SAA-ALASA-----------------------APPPDPPPA--------------------DHSQSRYQEVV
QVQNLFV-RKEVNG-------ASS---KVTSVDFELVGQ----D-K----H--LTNCSAN--DY--EPPNA-LPSILKTGTCK-----D---------S-
KYTFFLFPGSQGGG----------SEFALSVSHEIA---PA-------------------------YGFTGTKDV---------P------TYCIADG-P
GTT----D---RK-CS-----QVEPVV--YITLKNPLPPTNP----------------------------------------------------------

>PC_07UO1P
------MK--------AIAI-LSLC---SAA-ALASA-----------------------RPPPDRAPK--------------------DPSNYPLFEDL
KVKHLSV-HKEVNG-------ASF---KVTSVDFDLIKQ----D-N----T--LMKCKHH-KDY--EPLDR-PNNVLKAGNCN---------------D-
LYSFVLLRNSQEGGDK--GGDKGGYKFTLSVSHQIT---DA-------------------------YGYSGDIDV---------P------TCCKAGD-L
GIT----D---SI-CK-----QVDDVV--DITIKDPFFHPKP----------------------------------------------------------

>PC_08G4YX
------MK--------ATAI-LSLC---SAA-ALASA-----------------------APPPAD--------------------------CSRPHEDV
QVKNLFF-RKDASS-------QVT---KVTQVSFDLVVG----RDN----I--ALKCSDK-GDY--E-----LPNILKSGYCT-----D---------P-
KYTFSLLSHG--------------SEFALRVSHQTA---DA-------------------------FGNTGTEDV---------P------TYCKAGG-L
GPA----D---LA-CS-----QIEPVV--RIPIYGPFCTSKP----------------------------------------------------------

>PC_08H639
------MK--------AATI-LSLCS-AA---ALAS---------------------------------------------------AAPADSPRPHENV
QVKKLFV-RKEDSG-------AS--S-KVTHADFYLVV-Q---DN-----T--AFKCWVD-NPE--F--P----KPVGVGKCE-----N---------N-
KYSFSLHPGSQ----------EGGSEFALRVYHELG---P-------------------------GFGFTGIKDV---------P------TYCVAGG-L
GSA----D---RA-CK-----QVVPVV--NITIDNTPPPVDP----------------------------------------------------------

>PC_07SWJD
------MK--------AAAI-LSLC---SAL-ALAGA-----------------------APPPPD--------------------------SSRPHEDV
LIENLSV-REDVNG-------ASS---QVNSVNFDLTHD----K------I--PIKCHND---D--KPPNQ-HYDILKSGVCT-----D---------P-
AYTFSLVADSSGRG----------SGFALRVSHQTG----R-------------------------YKLTGTRDV---------F------TYCKAGG-Q
RPG----D---MI-CE-----QLKTNPV-QITLTDL----------------------------------------------------------------

>PC_07QFFP
------MR--------ISTN-LGLA---AASLVS--A-----------------------ALAG--------------------------------GETI
TIKNLAI-YKHKVNLAD-----NE--SLIDTASFELSGW----DAT----R---LFCAVH-SPD---FP-----EPTRRTTCG------------N--S-
KYQFELTPGT-------------DSDYGVRIYYGEA--Y-V--LQP---PHPLVMIPIRQHADANFSFRSGFSDV---------P------TSCIRGR-R
-PQ----E---EM-CW-----QEGSSV--LIFI-------------------------------------------------------------------

>PC_07OI7O
------MR--------YSTS-LGLA---AASLVS--A-----------------------ALAG--------------------------------GETI
TIRDLAI-HKHKVNHAD-----NE--RIIDTVRFELSGW----DVP----K---VFCIVR-NPD---FP-----EPNRRTTCG------------N--S-
NYQFELTRGT-------------DSDYGIRIYYGEA--Y-V--LQP---PHPLVMIPIRQHADANFSFRSGFSDV---------R------TSCIRGR-L
-PQ----E---EM-CL-----QEEPSV--LISI-------------------------------------------------------------------

>PC_07SL0Y
------MR--------FSTN-LGLA---AASLVS--A-----------------------ALAG--------------------------------GETI
IIKDLTI-HKQKVNHAD-----KE--SIIDAASFKLSGW----DAA----E---LFCAVR-NPD---YP-----EPIRRTTCG------------K--S-
KYQFELHPGK------------HGSDYGVRIYHGEE--Y-V--LQPPHPPHPLVMIPIRQHADANFSFRFGFSDV---------P------TSCKKGR-G
-PL----E---IM-CL-----QEAPPV--HIVI---Q---------------------------------------------------------------

>PC_0835J1
------MK--------FSTI-LGLA---AAS-----L-------------------------------------------------------VSAASENI
TIEELYI-RKVTDA-------NNK--STI---DAALGPQ----R------H--PAHLLRR-QPR--LPE----PPPHATECGR-----D---------S-
KYYFQLLPGTD-----------G-SEYRINVLHDE-----D-------------------------GLAGGVGNV---------P------TSCAPQG-R
GPK----D---IA-CT-----QTGPV---SISIS------------------------------------------------------------------

>PC_07Q4AE
------MK--------FSTM-LGLA---ASSSSLVSA-------------------------------------------------------ASAGTEEI
VVKNFYL-RKATDA-------DGK--RTIDSVTFELSGP----NA-----T--RLICYVH-NPV--YP-----EPTHATECGR-----D---------S-
KYYFQLLPGTD-----------G-SEYRLNILHND-----D-------------------------GLTSGFANV---------P------TFCGPQG-R
GPK----D---MA-CT-----QTGPV---SISIS------------------------------------------------------------------

>PC_08CMFL
------MK--------FSTM-LGLA---A-ASSLASA-------------------------------------------------------APAGTEEI
VVKKFYL-RKATDA-------DSK--SAIDAVSFELSGR----NA-----T--RLTCYVD-DPV--YP-----EPTHATECGR-----N---------S-
KYYFQLLPGTD-----------G-SEYRLNILHDD-----D-------------------------GLTAGVGNV---------P------TSCGPQG-R
GPK----D---IA-CI-----QSGPA---SISIS------------------------------------------------------------------

>PC_08EO7P
------MK--------FSTM-LGLA---A-ASSLVSA-------------------------------------------------------ASAGTEEI
VIGNFYL-RKATDA-------DSK--SAIDAVSFELSGR----NA-----T--RLTCYVN-DPV--YP-----EPTHATECGR-----N---------S-
KYYFQLLPGTD-----------G-SEYRLNILHHD-----D-------------------------GLTAGVGNV---------P------TSCGPQG-R
GPK----D---IA-CI-----QSGPA---SISIS------------------------------------------------------------------

>PC_07QJN0
------MK--------FSTM-LGLA---A-ASSLVSA-------------------------------------------------------ASAGTEEI
VIGNFYL-RKATDA-------DSK--SAIDAVSFELSGR----NA-----T--RLTCYVD-DPV--YP-----EPTHATECGR-----N---------S-
KYYFQLLPGTD-----------G-SEYRLNILYHD-----D-------------------------GLTAGVGNV---------P------TSCGPQG-R
GPK----D---IA-CI-----QSGPA---SISIS------------------------------------------------------------------

>PC_07XAUM
------------------MK-FPIL---LAAASLVSA-------------------------------------------------------APAATEDI
TIEDLYI-HKTIDA-------DNK--PAIDALSFRLSGR----NA-----T--RLTCYAD-HPV--FP-----DPTHATECGR-----H---------S-
RYYFQLVAGTD-----------G-AEYRINVLHDD-----D-------------------------GLAFGYANV---------P------SSCSSVG-R
GPK----D---IA-CV-----QTGPV---SISIS------------------------------------------------------------------

>PC_08H4C3
------MK--------VSAI-LGLA---AA--SLVPA-------------------------------------------------------APAGREDI
VIRNFYL-RKVIDA-------DNK--STVDAVSFELSGR----NA-----T--RLTCYAD-DPA--YP-----EPIHATECGR-----D---------S-
KYYFQLLPGTD-----------G-SEYRLGILHGGE----H-------------------------GLAA-------------------------TQG-R
GPK----D---IS-CI-----QTGPV---RISIS------------------------------------------------------------------

>PC_07SVUG
------------------MK-FPIL---LAAASLVSA-------------------------------------------------------APAATEDI
TIEDLYI-HKTIDA-------DNK--PAIDALSFRLSGR----NA-----T--RLTCYAD-HPV--FP-----DPTHATECGR-----H---------S-
RYYFQLVAGTD-----------G-AEYRINVLHDD-----D-------------------------GLGFGYANV---------P------SSCSSVG-R
GPK----D---IA-CV-----QTGPV---SISIS------------------------------------------------------------------

>PC_08G1RS
------MK--------FSTI-LGLA---AAS-LVSAA-------------------------------------------------------PAPGGEDI
VIEKFYL-RKVTDA-------DNK--STINALSFELSGR----KA-----T--RLTCYVD-DPF--YS-----DPTHATECSR-----D---------S-
KYYFQLLPGTD-----------G-SEYRLKILHDGV----D-------------------------GLASGSGNV---------P------SSCYPTT-V
EF--------------------------------------------------------------------------------------------------

>PC_07UZLN
----MKVS--------TSTM-LGLA---AASSLVSAA-------------------------------------------------------PPTGTEEI
VIGNFYL-RKAIDA-------DGK--STVDAVSFNLSGR----NA-----T--RLTCYVD-DPI--YP-----EPTHATECGR-----D---------S-
NYYFQLLPGTD-----------G-SEFRLNILHVD-----Y-------------------------GLASGGGNV---------P------TSCSPQG-R
GPK----D---IA-CT-----QTGPV---SIFIS------------------------------------------------------------------

>PC_08EQZ7
------MK--------FSTI-LGLA---AAS-----A-------------------------------------------------------APAASENI
SITNFTL-DLYA---------INN--NTIDYVYFELSGK----NA-----T--ELICDAE-KPV--YP-----EPTHATQCGR-----D---------S-
KYYFQLLPGTD-----------G-YEYRLSIFHDD-----D-------------------------IPVIGSANV---------P------TSCRAIG-R
ERTK---G---TL-CV-----QKRSS---PLSISLA----------------------------------------------------------------

>PC_08KVP4
------MK--------FSTI-LGLA---AAS-----A-------------------------------------------------------APAASEDM
VIDKLTL-DS-----------IHN--HTIDYVYFELSGKNSGKNA-----T--GLICDVS-NLV--YP-----EPTHATQCG------N---------S-
KYYFQLLPGTD-----------G-HQYRLSILHDD-----D-------------------------GLVLGSANV---------P------TRCIRVR-Y
-------G---TL-CG-----QKR-D---PVSISLV----------------------------------------------------------------

>PC_08GDKO
------MK--------FSTI-LGLA---AAS-----A-------------------------------------------------------APAASEDI
VIDKLTL-DSLA---------IHN--HTIAYVYFELSGK----NA-----T--GLICDVS-HPV--YP-----EPTHATQCG------D---------S-
KYYFQLLPGTD-----------G-HQYRLSILHDD-----D-------------------------GLVLGSANV---------P------TRCIRVR-Y
-------G---TL-CG-----QKR-D---PVSISLV----------------------------------------------------------------

>PC_08F65P
------MK--------FSTI-LGLA---AAS-----A-------------------------------------------------------APAASEDM
VIDKLTL-DS-----------IHN--HTIDYVYFELSGK----NA-----T--GLICDVS-NLV--YP-----EPTHATQCG------D---------S-
KYYFQLLPGTD-----------G-HQYRLSILHDD-----D-------------------------GLVLGSANV---------P------TRCIRVR-Y
-------G---TL-CA-----QKR-D---PVSISLV----------------------------------------------------------------

>PC_080SUF
-----------------MKF-SILTLAAA---SLVSA-----------------------FPAADE-------------------------SPQRPHEDI
HIQDFYL-YKVVDN-------DK--S-TVDTASFRLSG-R---NA-----T--HLTCYVD-DPV--Y--P----KPTMATTCG-----N---------S-
KYRFTLHPGTN-----------G-SEYGLRIYHELG---T-------------------------AFGYTGLGNI---------P------VSCNPTG-H
GPN----E---FA-CT-----QT-APV--LITIDNSPPPVDP----------------------------------------------------------

>PC_07SDRQ
-------------------M-KPTTALVY---GLAAA-----------------------AAT------------------------AAPTDEPLRTEKT
TITNLSV-RQYVTG-------GD--K-RIDSVSFKLSG-D---NA-----T--DLACAAQ-SPE--F--P----NPKRPTTCG-----T---------S-
KYRFTLHPGTD-----------G-SEFSLRLYHELA---PAII-----------ALADER----YSVGLWGEKNC---------P------LHCHAGG-R
GPG----D---FA-CA-----QV-GDL--NIVLDSSGPPVNP----------------------------------------------------------

>PC_07QPCW
-------------------M-KPVTALVY---GLAAA-----------------------AAT------------------------AAPTDEPLRTEKT
TITNLSV-RQYVTG-------GD--K-RIDSVSFKLSG-D---NA-----T--DLACAAQ-SPE--F--P----NPKRPTTCG-----T---------S-
KYRFTLHPGTD-----------G-SEFSLRLYHELA---PA-------------------------VGLWGEKNC---------P------LHCHAGG-R
GPG----D---FA-CA-----QV-GDL--NIVLGSSGPPVNP----------------------------------------------------------

>PC_07UVS7
-------------------M-KPTTALVY---GLAAA-----------------------AAT------------------------AAPTDEPLRTEET
TITNLYV-RQYVTG-------GD--K-RIDSVSFKLSG-D---NA-----T--DLACAAQ-SPE--F--P----NPKRPTTCG-----T---------S-
KYRFTLHPGTD-----------G-SEFSLRLYHELA---PA-------------------------VGLWGEKNC---------P------LHCHAGS-R
GPS----D---FA-CV-----QA-GDL--NIVLDSSGPPVNP----------------------------------------------------------

>PC_07V8XK
------MQ--------FFTL-AAL---------FGAA-----------------------AMAAPAPQTP---------ECPNPARCG-GPADPNTYENI
NISDYFL-RKN--N-------G-----TIQYVSFKLSG-E---NA-----T--DLECSG---GP--YP-V----LGGAVDTCG-----D---------S-
KYSFAMTPDEN-----------DTDAFGVRIYHELG---F-------------------------AFGFWGEGKV---------P------TYCRAGG-N
GIN----D---FV-CQ-----QV-SEY--TLFITASG---------------------------------------------------------------

>PC_02N8ZM
------MR--------ASRL-IAGS---LFAASPS-A-----------------------ATSA---P------------------------DSKPTERV
VITDFTV-RQEWSF-------RGT---RIRAVDFRLTGR----NA-----R--GISCTVR-DPE--FPK-----PR-EAASCR-----D---------S-
KYRFMLYEGTR-----------I-DEFRLHIYHEMG---LA-------------------------VGLQGIGSV---------P------TCCRDGG-N
GPN----D---YL-CL-----QTLPT---NAI-DIDSTPINP----------------------------------------------------------

>PC_00ZF9I
------MR--------ITAV-LPTITLAF---AFTRA-----------------------IPT-----------------------------EPKPSESI
EISKLIV-RKYVSE-------SG--T-AINVVDFKLAG-N---DG-----I--GIECTAR-NPA--F--P----TPNEVTTCG-----N---------S-
KYRFSLHSGNA------------GSEFSLRVYHELG---T-------------------------AVGYYGQGNV---------P------TYCHAGG-D
GPG----D---YV-CF-----QI-APV--VIVIDSTSPPVHP----------------------------------------------------------

>PC_07JE9W
------MR--------ITAV-LPTITLAF---AFTRA-----------------------NPT-----------------------------EPKPSESI
EISKLIV-RKYVSE-------SG--T-AINVVDFKLAG-N---DG-----I--GIECTAR-NPA--F--P----TPNEVTTCG-----N---------S-
KYRFSLHSGNA------------GSEFSLRVYHELG---T-------------------------AVGYYGQGNV---------P------TYCHAGG-D
GPG----D---YV-CF-----QI-APV--VIVIDSTSPPVHP----------------------------------------------------------

>PC_02QBSS
-------------------M-RAF----------ALG-----------------------SLVALMT--------------------VPSAAQAPQREEI
KISEFYV-REDESE-------GD--R-VVHNVGFKLTG-R---DA-----T--DLSCSTT-NPV--F--P----RPTQAATCG-----N---------S-
KYRFSLHPGTD-----------N-SDFALMIYHEMG---T-------------------------GVSLWGQGNV---------P------SICRAGG-A
GQD----D---YV-CN-----QVGGPT--TIVIDSTLPPVDH----------------------------------------------------------

>PC_05W0ZT
-------------------M-RVL----------VLG-----------------------SLVALAT--------------------ATLPAQSQQREEI
KIADFYV-RQDVFN-------GA--K-VVHAVGFKLAG-R---DT-----T--DLACYTT-EPV--F--P----NPTEAGTCG-----D---------S-
TYRFTLHQGTD-----------A-AEFALRIYHQVD---P-------------------------SIGLWGQGNV---------P------SVCHAGG-A
GPD----D---FV-CN-----QVGGPV--SIFIDNTRPRVDS----------------------------------------------------------

>PC_08BRIB
------MK--------FSTI-LGLA---AAS-----A-------------------------------------------------------APAASEDI
SIDNFTL-DFYA---------IHN--NTIEYVYFELSGK----NA-----T--GLTCDVG-HPV--YP-----EPTNATQCGR-----D---------S-
KYYFQLLPGTD-----------G-YEYRLSIFHNG-----G-------------------------SPVFGSANV---------P------TSCHAIG-R
GRTK---G---TL-CT-----QKRGP---PLSISLV----------------------------------------------------------------

>PC_080P3S
------ML--------FKVF----AASLLASAGLSMA-----------------------APLEARQ--------------------ETCPVVQQGDYVW
KLDNFFA-RKLDGK-------------SISSLSFNVKATN-------GGTA--DFNCTSS-TN----------VEDNKFYQCG------------EN-S-
FIYWAYQADRS----------------GLLLRQDVS---DD-------------------------IQYVATTTL---------------PTYCRAGG-S
GPN----D---FV-CQ-----GVSPAY---ITLVQYPGKLEELECKDK----------------------------------------------------

>PC_08DW4N
------MQ--------FKVI----AASLLASAGLSMA-----------------------APLEARE--------------------ETCPVVQQGDYVW
KLDNFYA-RKLDGK-------------TISSLEFNVKATN-------GGTA--DFNCTST-SN----------VEDGKFYQCG------------EN-S-
FIYWAYQADRS----------------GLLLRQDVS---DD-------------------------IQYVATTTL---------------PNYCRAGG-S
GPN----D---FV-CQ-----GVSPAY---ITLVQYPGKLEELECKDE----------------------------------------------------

>PC_087NM0
------MQ--------FKVI----AASLLASAGLSMA-----------------------APLEARE--------------------ETCPVVQQGDYVW
KLDNFYA-RKLDGK-------------TISSLEFNVKATN-------GGTA--DFNCTST-SN----------VEDGKFYQCG------------EN-S-
FIYWAYQADRS----------------GLLLRQDVS---DD-------------------------IQYVATTTL---------------PNYCRAGG-S
GPN----D---YV-CQ-----GVSPAY---ITLVQYPGKLEELECKDE----------------------------------------------------

>PC_07UGOB
------ML--------FKVF----AASLLASAGLSMA-----------------------APLEARQ--------------------ETCPVVQQGDYVW
KLDNFFA-RKLDGK-------------SISSLSFNVKATN-------GGTA--DFNCTSS-TN----------VEDNKFYQCG------------EN-S-
FIYWAYQADRS----------------GLLLRQDVS---DN-------------------------IQYVATTTL---------------PTYCRAGG-S
GPN----D---FV-CQ-----GVSPAY---ITLVQYPGKLEELECKDK----------------------------------------------------

>PC_07ZTT7
------MQ--------FKVI----AASLLASAGLSMA-----------------------APLEVRA--------------------ETCPVVQEGDYVW
KIDNFSA-RKLDGK-------------TISSLSFNVKATN-------GGTL--DFDCTST-NP----------VEDSKFYQCG------------DS-S-
FIYFAYQADRS----------------GLILRQDVS---EG-------------------------VQWIATTTL---------------PNYCHAGG-S
GPN----D---YV-CQ-----GTSPAY---VTLVQSPSKLE-----------------------------------------------------------

>PC_07MM78
------MQ--------FKVI----AASLLASAGLSMA-----------------------APLEARE--------------------ETCPVVQQGDYVW
KLDNFYA-RKLDGK-------------TISSLEFNVKATN-------GGTA--DFNCTST-SN----------VEDGKFYQCG------------EN-S-
FIYWAYQADRS----------------GLLLRQDVS---DD-------------------------IQYVATTTL---------------PNYCRAGG-S
GPN----D---FV-CQ-----GVSPAY---ITLVQYPGKLE-----------------------------------------------------------

>PC_01LZ8X
------MQ--------FKVI----AASLLASAGLSMA-----------------------APLQARE--------------------ETCPVVEQGDYVW
KIDNFSA-RKLDGK-------------TISSLSFNVKATN-------GGTL--DFDCTSS-DP----------VEDGKFYECG------------EN-S-
FIYFAYQADRS----------------GLLLRQDVS---DD-------------------------IQYVATTTL---------------PDYCHAGG-S
GPN----D---YI-CQ-----GVSPAY---ITLVQYPGKLQ-----------------------------------------------------------

>PC_07LYWW
------MQ--------FKVI----AASLLASAGLSMA-----------------------APLEARE--------------------ETCPVVQQGDYVW
KLDNFYA-RKLDGK-------------TISSLEFNVKATN-------GGTA--DFNCTST-SN----------VEDGKFYQCG------------EN-S-
FIYWAYQADRS----------------GLLLRQDVS---DD-------------------------IQYVATTTL---------------PNYCRAGG-S
GPN----D---YV-CQ-----GVSPAY---ITLVQYPGKLE-----------------------------------------------------------

>PC_07NBZU
------MQ--------FKVI----AASLLASAGFSMA-----------------------APLETRA--------------------ETCPVVQQGDYVW
KIDNFFA-RKLDGK-------------AISSLSFNIKATN-------GGQL--DFSCASD-ST----------VEDGKFYQCG------------DN-S-
LIYFAYQADRS----------------GLLLRQDVF---DG-------------------------VQYVATTSI---------------SNYCRAGG-S
GPD----D---YV-CQ-----GTSPAY---ITLVQSPVKLE-----------------------------------------------------------

>PC_07Z8LJ
------MQ--------FKVI----AASLLASAGFSMA-----------------------APLETRA--------------------ETCPVVQQGDYVW
KIDNFFA-RKLDGK-------------AISSLSFNIKATN-------GGQL--DFSCASD-ST----------VEDGKFYQCG------------DN-S-
LIYFAYQADRS----------------GLLLRQDVS---DG-------------------------VQYVATTSI---------------SNYCRAGG-S
GPD----D---YV-CQ-----GTSPAY---ITLVQSPVKLE-----------------------------------------------------------

>PC_063JOA
------MQ--------FTTI----ASLLAAAAGLVSA-----------------------APLESRQ------------------DNASCPVSTEGDYVW
KISEFYG-RKPEGT-------------YYNSLGFNIKATN-------GGTL--DFTCSAQADK----------LEDHKWYSCG------------EN-S-
FMSFSFDSDRS----------------GLLLKQGVS---DD-------------------------ITYVGTTTL---------------PNYCRAGG-N
GPQ----D---FV-CQ-----GVSDAY---ITLVTLPDDE------------------------------------------------------------

>PC_07NVH9
------MQ--------FTTI-----ASLFAAAGLAAA-----------------------APLETRQ------------------DTASCPVSTQGDYVW
KISEFYG-RKPEGT-------------YYNSLGFNIKATN-------GGTL--DFTCSASANK----------LEDHKWYSCG------------EN-S-
FMDFSFDSDRS----------------GLLLRQKVS---DD-------------------------ITYVATTTL---------------LNYCRAGG-N
GPK----D---FV-CT-----GVSDAY---ITLVTLPKSE------------------------------------------------------------

>PC_02YN90
------MQ--------FTTI----AS-LFAAAGLAAA-----------------------APLESRQ------------------DTASCPVTTEGDYVW
KISEFYG-RKPEGT-------------YYNSLGFNIKATN-------GGTL--DFTCSHSADK----------LEDHTWYSCG------------EN-S-
FMDFSFDSDRS----------------GLLLKQKVS---DD-------------------------ITYVATATL---------------PNYCRAGG-N
GPK----D---FV-CQ-----GVADAY---ITLVTLPKSS------------------------------------------------------------

>PC_08HWRN
------MQ--------FATI----AS-LFAAAGLAAA-----------------------APLESRQ------------------DTASCPVTTEGDYVW
KISEFYG-RKPEGT-------------YYNSLGFNIKATN-------GGTL--DFTCSHSADK----------LEDHTWYSCG------------EN-S-
FMDFSFDSDRS----------------GLLLKQKVS---DD-------------------------ITYVATATL---------------PNYCRAGG-N
GPK----D---FV-CQ-----GVADAY---ITLVTLPKSS------------------------------------------------------------

>PC_04PE75
------MQ--------FTTI----AS-LFAAAGLAAA-----------------------APLESRQ------------------DTASCPVTTEGDYVW
KISEFYG-RKPEGT-------------YYNSLGFNIKATN-------GGTL--DFTCSAQADK----------LEDHKWYSCG------------EN-S-
FMDFSFDSDRS----------------GLLLKQKVS---DD-------------------------ITYVATATL---------------PNYCRAGG-N
GPK----D---FV-CQ-----GVADAY---ITLVTLPKSS------------------------------------------------------------

>PC_08AJO2
------MQ--------FTTI-----ASLFAAAGLAAA-----------------------APLETRQ------------------DTASCPVSTQGDYVW
KISEFYG-RKPEGT-------------YYNSLGFNIKATN-------GGTL--DFTCSASADK----------LEDHKWYSCG------------EN-S-
FMDFSFDSDRS----------------GLLLKQKVS---DD-------------------------ITYVATTTL---------------PNYCHAGG-N
GPK----D---FA-CT-----GVSDAY---ITLVTLPK--------------------------------------------------------------

>PC_07QALQ
------MQ--------FTT-----IASLFAAAGLAAA-----------------------APLETRQ------------------DTASCPVSTQGDYVW
KISEFYG-RKPEGT-------------YYNSLGFNIKATN-------GGTL--DFTCSASADK----------LEDHKWYSCG------------EN-S-
FMDFSFDSDRS----------------GLLLKQKVS---DD-------------------------ITYVATTTL---------------PNYCRAGG-N
GPK----D---FV-CN-----GVSDAY---ITLVTLPK--------------------------------------------------------------

>PC_07MT0X
------MQ--------FTTI----AS-LFAAAGLAAA-----------------------APLETRQ------------------DTASCPVSTQGDYVW
KISEFYG-RKPEGT-------------YYNSLGFNIKATN-------GGTL--DFTCSASADK----------LEDHKWYSCG------------EN-S-
FMDFSFDSDRS----------------GLLLKQKVS---DD-------------------------ITYVATTTL---------------PNYCRAGG-N
GPK----D---FV-CT-----GVSDAY---ITLVTLPK--------------------------------------------------------------

>PC_02EP3B
------MQ--------FTTI----AS-LFAAAGLAAA-----------------------APLETRQ------------------DAASCPVSTQGDYVW
KISEFYG-RKPEGT-------------YYNSLGFNIKATN-------GGTL--DFTCSASADK----------LEDHKWYSCG------------EN-S-
FMDFSFDSDRS----------------GLLLKQKVS---DD-------------------------ITYIATTTL---------------PNYCRAGG-N
GPK----D---FV-CT-----GVFDAY---ITLVIEF---------------------------------------------------------------

>PC_01TDR6
----------------QFTT----IASLFAAAGLAAA-----------------------APLETRQ------------------DAASCPVSTQGDYVW
KISEFYG-RKPEGT-------------YYNSLGFNIKATN-------GGTL--DFTCSASADK----------LEDHKWYSCG------------EN-S-
FMDFSFDSDRS----------------GLLLKQKVS---DD-------------------------ITYVATTTL---------------PNYCRAGG-N
GPK----D---FV-CT-----GVFDAY---ITLVIEF---------------------------------------------------------------

>PC_01FQQQ
------MQ--------FTTI----AS-LFAAAGLAAA-----------------------APLESRQ------------------DTASCPVTTEGDYVW
KISEFYG-RKPEGT-------------YYNSLGFNIKATN-------GGTL--DFTCSHSADK----------LEDHTWYSCG------------EN-S-
FMDFSFDSDRS----------------GLLLKQKVS---DD-------------------------ITYVATATL---------------PNYCRAGG-N
GPN----D---FV-CQ-----GVADAY---ITLV------------------------------------------------------------------

>PC_00M5MY
------MQ--------FTTI----AS-LFAAAGLAAA-----------------------APLESRQ------------------DTASCPVTTEGDYVW
KISEFYG-RKPEGT-------------YYNSLGFNIKATN-------GGTL--DFTCSAQADK----------LEDHKWYSCG------------EN-S-
FMDFSFDSDRS----------------GLLLKQKVS---DD-------------------------ITYVATATL---------------PNYCRAGG-N
GPK----D---FV-CY-----GVADAY---ITLV------------------------------------------------------------------

>PC_00IZGT
------MQ--------FTTI----AS-LFAAAGLAAA-----------------------APLESRQ------------------DTASCPVTTEGDYVW
KISEFYG-RKPEGT-------------YYNSLGFNIKATN-------GGTL--DFTCSAQADK----------LEDHKWYSCG------------EN-S-
FMDFSFDSDRS----------------GLLLKQKVS---DD-------------------------ITYVATATL---------------PNYCRAGG-N
GPK----D---FV-CQ-----GVADAY---ITLV------------------------------------------------------------------

>PC_004DMI
------MQ--------FTTI----AS-LFAAAGLAAA-----------------------APLESRQ------------------DTASCPVTTEGDYVW
KISEFYG-RKPEGT-------------YYNSLGFNIKATN-------GGTL--DFTCSHSADK----------LEDHTWYSCG------------EN-N-
FMDFSFDSDRN----------------GLLLKQKVS---DD-------------------------ITYVATATL---------------PNYCRAGG-N
GPK----D---FV-CQ-----GVADAY---ITLV------------------------------------------------------------------

>PC_04JCN8
------MQ--------FTTI-----ASLFAAAGLAAA-----------------------APLETRQ------------------DTASCPVSTQGDYVW
KISEFYG-RKPEGT-------------YYNSLGFNIKATN-------GGTL--DFTCSASADK----------LEDHKWYSCG------------EN-S-
FMDFSFDSDRS----------------GLLLRQKVS---DE-------------------------ITYVATTTL---------------PNYCRAGG-N
GPK----D---FV-CT-----GVSDAY---ITL-------------------------------------------------------------------

>PC_018JS8
------MQ--------FTTI----ASLFA-AAGLAAA-----------------------APLESRQ------------------DTASCPVTTEGDYVW
KISEFYG-RKPEGT-------------YYNSLGFNIKATN-------GGTL--DFTCSHSADK----------LEDHTWYSCG------------EN-S-
FMDFSFDSDRN----------------GLLLKQKVS---DD-------------------------ITYVATATL---------------PNYCRAGV-T
ALR----T---LS-AR-----VLPTPT--------SPS--------------------------------------------------------------

>PC_03TPKW
-----------------PTI----AS-LFAAAGLAAA-----------------------APLESRQ------------------DTASCPVTTEGDYVW
KISEFYG-RKPEGT-------------YYNSLGFNIKATN-------GGTL--DFTCSHSADK----------LEDHTWYSCG------------EN-S-
FMDFSFDSDRN----------------GLLLKQKVS---DD-------------------------ITYVATATL---------------PNYCRAGG-N
GPK----D---FV-CQ-----GVADAY---ITLV------------------------------------------------------------------

>PC_02U701
------MQ--------FPTI-----ASLFAAAGLAAA-----------------------APLETRQ------------------DTASCPVSTQGDYVW
KISEFYG-RKPEGT-------------YYNSLGFNIKATN-------GGTL--DFTCSASADK----------LEDHKWYSCG------------EN-S-
FMDFSFDSDRS----------------GLLLRQKVS---DD-------------------------ITYVATATL---------------PNYCRAGG-N
GPK----D---FV-CT-----GVSDAY-------------------------------------------------------------------------

>PC_028K17
------------------TT----IASLFAAAGLAAA-----------------------APLESRQ------------------LNAACPVATQGDYVW
KVSDFTG-SKPEGT-------------YYNRISFNLKATN-------GGVL--NFTCTAEAAK----------LEDHKWYHCG------------DD-T-
FTEFSFDSESN----------------GLLFKQRVS---DA-------------------------ITQVGTTTL---------------PNYCRAGG-Y
GPN----D---FF-CT-----SVSDAY---IT--------------------------------------------------------------------

>PC_076ARQ
------MQ--------FTTI----AS-LFAAAGLAAA-----------------------APLEARQ------------------DTASCPVSTQGDYVW
KISEFYG-RKPEGT-------------YYNSLGFNIKATN-------GGTL--DFTCSASADK----------LEDHKWYSCG------------EN-S-
FMDFSFDSDRS----------------GLLLKQKVS---DD-------------------------ITYVATTTL---------------PNYCRAGG-N
GPK----D---FV-CT-----GVSDA--------------------------------------------------------------------------

>PC_04HUNP
-----------------PTI----AS-LFAAAGLAAA-----------------------APLESRQ------------------LNAACPVATQGDYVW
KVSDFTG-SKPEGT-------------YYNRISFNLKATN-------GGVL--NFTCTAEAAK----------LEDHKWYHCG------------DD-T-
FTEFSFDSESN----------------GLLFKQRVS---DA-------------------------ITQVGTTTL---------------PNYCRAGG-Y
GPN----D---FF-CT-----SVSDAY---ST--------------------------------------------------------------------

>PC_06F1K2
-------A--------VTT-----IASLFAAAGLAAA-----------------------APLETRQ------------------DTASCPVSTQGDYVW
KISEFYG-RKPEGT-------------YYNSLGFNIKATN-------GGTL--DFTCSASADK----------LEDHKWYSCG------------EN-S-
FMDFSFDSDRS----------------GLLLKQKVS---DD-------------------------ITYVATTTL---------------PNYCRAGG-N
GPK----D---FV-CN-----GVSDAY-------------------------------------------------------------------------

>PC_0474UU
------------------TT----IASLFAAAGLAAA-----------------------APLETRQ------------------DTASCPVSTQGDYVW
KISEFYG-RKPEGT-------------YYNSLGFNIKATN-------GGTL--DFTCSASADK----------LEDHKWYSCG------------EN-S-
FMDFSFDSDRS----------------GLLLKQKVS---D--------------------------ASPTSPPPLFPTTAALAVTAPRTLSALVSLTP-T
S---------------------------------------------------------------------------------------------------

>PC_02Q55S
------------------TT----IASLFAAAGLAAA-----------------------APLETRQ------------------DTASCPVSTQGDYVW
KISEFYG-RKPEGT-------------YYNSLGFNIKATN-------GGTL--DFTCSALADK----------LEDHKWYSCG------------EN-S-
FMDFSFDSDRS----------------GLLLRQKVS---DD-------------------------ITYVATTTL---------------PNYCRAGG-N
GPK----D---YV-CN-----GVSDAY---I---------------------------------------------------------------------

>PC_06639A
-----------------TTI-----ASLFAAAGLAAA-----------------------APLETRQ------------------DTASCPVSTQGDYVW
KISEFYG-RKPEGT-------------YYNSLGFNIKATN-------GGTL--DFTCSASADK----------LEDHKWYSCG------------EN-S-
FMDFSFDSDRS----------------GLLLKQKVS---DD-------------------------ITYVATTTL---------------PNYCHAGG-N
GPK----D---FV-CT-----GVSDAY---I---------------------------------------------------------------------

>PC_04AHC5
------------------TT----IASLFAAAGLAAA-----------------------APLETRQ------------------DTASCPVSTQGDYVW
KISEFYG-RKPEGT-------------YYNSLGFNIKATN-------GGTL--DFTCSASADK----------LEDHKWYSCG------------EN-S-
FMDFSFDSDRS----------------GLLLKQKVS---DD-------------------------ITYVATTTL---------------PNYCRAGG-N
GPK----D---FV-CT-----GVSDAY---I---------------------------------------------------------------------

>PC_06LPNF
-----------------TTI-----ASLFAAVGLAAA-----------------------APLETRQ------------------DTASCPVSTQGDYVW
KISEFYG-RKPEGT-------------YYNSLGFNIKATN-------GGTL--DFTCSASADK----------LEDHKWYSCG------------EN-S-
FMDFSFDSDRS----------------GLLLKQKVS---DD-------------------------ITYVATTTL---------------PNYCHAGG-N
GPK----D---FV-CT-----GVSDAY-------------------------------------------------------------------------

>PC_0462GZ
------------------TT----IASLFAAAGLAAA-----------------------APLETRQ------------------DTASCPVSTQGDYVW
KISEFYG-RKPEGT-------------YYNSLGFNIKATN-------GGTL--DFTCSASADK----------LEDHKWYSCG------------EN-S-
FMDFSFDSDRS----------------GLLLKQKVS---DD-------------------------ITYVATTTL---------------PNYCRAGG-N
GPK----D---FV-CT-----GVSDAY-------------------------------------------------------------------------

>PC_074DQ3
-----------------TT-----IASLFAAAGLAAA-----------------------APLETRQ------------------DTASCPVSTQGDYVW
KISEFYG-RKPEGT-------------YYNSLGFNIKATN-------GGTL--DFTCSASADK----------LEDHKWYSCG------------EN-S-
FMDFSFDSDRS----------------GLLLKQKVS---DD-------------------------ITYVATTTL---------------PNYCRAGG-N
GPK----D---FV-CN-----GVSDAY-------------------------------------------------------------------------

>PC_01DTEE
------------------TT----IASLFAAAGLAAA-----------------------APLETRQ------------------DTASCPVSTQGDYVW
KISEFYG-RKPEGT-------------YYNSLGFNIKATN-------GGTL--DFTCSALADK----------LEDHKWYSCG------------EN-S-
FMDFSFDSDRS----------------GLLLRQKVS---DD-------------------------ITYVATTTL---------------PNYCRAGG-N
GPK----D---YV-CN-----GVSDAY-------------------------------------------------------------------------

>PC_03ZTU9
-----------------HT-----IASLFAAAGLAAA-----------------------APLETRQ------------------DTASCPVSTQGDYVW
KISEFYG-RKPEGT-------------YYNSLGFNIKATN-------GGTL--DFTCSASADK----------LEDHKWYSCG------------EN-S-
FMDFSFDSDRS----------------GLLLKQKVS---DD-------------------------ITYVATTTL---------------PNYCRAGG-N
GPK----D---FV-CN-----GVSDAY-------------------------------------------------------------------------

>PC_05SZQ3
------MQ--------FTTI-----ASLFAAAGLAAA-----------------------APLETRQ------------------DTASCPVSTQGDYVW
KISEFYG-RKPEGT-------------YYNSLGFNIKATN-------GGTL--DFTCSASADK----------LEDHKWYSCG------------EN-S-
FMDFSFDSDRS----------------GLLLRQKVS---DD-------------------------ITYVATTTL---------------PNYCRAGG-N
GPK----D---FV-CT-----GVS----------------------------------------------------------------------------

>PC_05YQOV
-------------------------S-LFAAAGLAAA-----------------------APLESRQ------------------DTASCPVTTEGDYVW
KISEFYG-RKPEGT-------------YYNSLGFNIKATN-------GGTL--DFTCSAQADK----------LEDHKWYSCG------------EN-S-
FMDFSFDSDRS----------------GLLLKQKVS---DD-------------------------ITYVATATL---------------PNYCRAGG-N
GPK----D---FV-CQ-----GVADAY---ITLV------------------------------------------------------------------

>PC_06K0LF
------------------TI----AS-LFAAAGLAAA-----------------------APLETRQ------------------DTASCPVSTQGDYVW
KISEFYG-RKPEGT-------------YYNSLGFNIKATN-------GGTL--DFTCSASADK----------LEDHKWYSCG------------EN-S-
FMDFSFDSDRS----------------GLLLKQKVS---DE-------------------------SSPTSLPPLFPTTATLAVTAPRTLSALVSLTP-T
----------------------------------------------------------------------------------------------------

>PC_078W29
----------------FSPI----AS-LFAAAGLAAA-----------------------APLESRQ------------------DTASCPVTTEGDYVW
KISEFYG-RKPEGT-------------YYNSLGFNIKATN-------GGTL--DFTCSAQADK----------LEDHKWYSCG------------EN-S-
FMDFSFDSDRS----------------GLLLKQKVS---DD-------------------------ITYVATATL---------------PNYCRAGG-N
GPK----D---FV-CQ-----GVADA--------------------------------------------------------------------------

>PC_03Z98V
-----------------TTI-----ASLFAAAGLAAA-----------------------APLETRQ------------------DTASCPVSTQGDYVW
KISEFYG-RKPEGT-------------YYNSLGFNIKATN-------GGTL--DFTCSALADK----------LEDHKWYSCG------------EN-S-
FMDFSFDSDRS----------------GLLLRQKVS---DD-------------------------ITYVATTTL---------------PNYCRAGG-N
GPK----D---FV-CT-----GVSDAY-------------------------------------------------------------------------

>PC_06K0KT
-----------------TTI-----ASLFAAAGLAAA-----------------------APLETRQ------------------DTASCPVSTQGDYVW
KISEFYG-RKPEGT-------------YYNSLGFNIKATN-------GGTL--DFTCSASADK----------LEDHKWYSCG------------EN-S-
FMDFSFDSDRS----------------GLLLKQKVS---DD-------------------------ITYVATTTL---------------PNYCHAGG-N
GPK----D---FV-CT-----GVSDA--------------------------------------------------------------------------

>PC_023LTP
------------------TI----ASLFA-AAGLAAA-----------------------APLESRQ------------------DTASCPVTTEGDYVW
KISEFYG-RKPEGT-------------YYNSLGFNIKATN-------GGTL--DFTCSHSADK----------LEDHTWYSCG------------EN-S-
FMDFSFDSDRS----------------GLLLRQKVI---PS-------------------------ITYVATATL---------------PNYCRAGG-N
GPK----D---FV-CQ-----GVADAY-------------------------------------------------------------------------

>PC_03D39O
------MQ--------FTTI----ASLFA-AAGLAAA-----------------------APLESRQ------------------DTASCPVTTEGDYVW
KISEFYG-RKPEGT-------------YYNSLGFNIKATN-------GGTL--DFTCSAQADK----------LEDHKWYSCG------------EN-S-
FMDFSFDSDRS----------------GLLLKQKV----SD-------------------------ITYVATATL---------------PNYCRAGG-N
GPK----T---AH-VG-----VCT----------------------------------------------------------------------------

>PC_00R4TT
------------------TI-----ASLFAAVGLAAA-----------------------APLETRQ------------------DTASCPVSTQGDYVW
KISEFYG-RKPEGT-------------YYNSLGFNIKATN-------GGTL--DFTCSASADK----------LEDHKWYSCG------------EN-S-
FMDFSFDSDRS----------------GLLLKQKVS---DD-------------------------ITYVATTTL---------------PNYCHAGG-N
GPK----D---FV-CT-----GVSDAY-------------------------------------------------------------------------

>PC_06LAAB
------MQ--------FTTI----ASLFA-AAGLAAA-----------------------APLESRQ------------------DTASCPVTTEGDYVW
KISEFYG-RKPEGT-------------YYNSLGFNIKATN-------GGTL--DFTCSHSADK----------LEDHTWYSCG------------EN-S-
FMDFSFDSDRN----------------GLLLKQKVS----D-------------------------ITYVATATL---------------PNYCRAGG-N
GPK----D---FQ-L--------NRGW-------------------------------------------------------------------------

>PC_03Q43V
------------------T-----IASLFAAAGLAAA-----------------------APLETRQ------------------DTASCPVSTQGDYVW
KISEFYG-RKPEGT-------------YYNSLGFNIKATN-------GGTL--DFTCSASADK----------LEDHKWYSCG------------EN-S-
FMDFSFDSDRS----------------GLLLKQKVS---DD-------------------------ITYVATTTL---------------PNYCRAGG-N
GPK----D---FV-CN-----GVSDAY-------------------------------------------------------------------------

>PC_03J7JY
------MQ--------FTTI----ASLFA-AAGLAAA-----------------------APLESRQ------------------DTASCPVTTEGDYVW
KISEFYG-RKPEGT-------------YYNSLGFNIKATN-------GGTL--DFTCSHSADK----------LEDHTWYSCG------------EN-S-
FMDFSFDSDRN----------------GLLLKQKVS----D-------------------------ITYVATATL---------------PNYCRAGG-N
GPK----D---AP-I--------GAIT-------------------------------------------------------------------------

>PC_025JRO
------------------TI----AS-LFAAAGLAAA-----------------------APLETRQ------------------DTASCPVSTQGDYVW
KISEFYG-RKPEGT-------------YYNSLGFNIKATN-------GGTL--DFTCSASADK----------LEDHKWYSCG------------EN-S-
FMDFSFDSDRS----------------GLLLKQKVS---DD-------------------------ITYVATTTL---------------PNYCRAGG-N
GPK----D---FV-CT-----GVSDAY-------------------------------------------------------------------------

>PC_05JYIP
-----------------TT-----IASLFAAAGLAAA-----------------------APLETRQ------------------DTASCPVSTQGDYVW
KISEFYG-RKPEGT-------------YYNSLGFNIKATN-------GGTL--DFTCSASADK----------LEDHKWYSCG------------EN-S-
FMDFSFDSDRS----------------GLLLKQKVS---DD-------------------------ITYVATTTL---------------PNYCRAGG-N
GPK----D---FV-CN-----GVSDA--------------------------------------------------------------------------

>PC_073OKT
------------------------IASLFAAAGLAAA-----------------------APLETRQ------------------DTASCPVSTQGDYVW
KISEFYG-RKPEGT-------------YYNSLGFNIKATN-------GGTL--DFTCSASADK----------LEDHKWYSCG------------EN-S-
FMDFSFDSDRS----------------GLLLKQKVS---DD-------------------------ITYVATTTL---------------PNYCRAGG-N
GPK----D---FV-CN-----GVSDAY-------------------------------------------------------------------------

>PC_0273BK
------------------TI----VS-FFVAAGLAAA-----------------------APLESRQ------------------DTASCPVTTEGDYVW
KISEFYG-RKPEGT-------------YYNSLGFNIKATN-------GGTL--DFTCSAQADK----------LEDHKWYSCG------------EN-S-
FMDFSFDSDRS----------------GLLLKQKVS---DD-------------------------ITYVATATL---------------PNYCRAGG-N
GPK----D---FV-CQ-----GVADA--------------------------------------------------------------------------

>PC_002B7M
------------------TI-----ASLFAAAGLAAA-----------------------APLETRQ------------------DTASCPVSTQGDYVW
KISEFYG-RKPEGT-------------YYNSLGFNIKATN-------GGTL--DFTCSASADK----------LEDHKWYSCG------------EN-S-
FMDFSFDSDRS----------------GLLLRQKVS---DD-------------------------ITYVATATL---------------PNYCRAGG-N
GPK----D---FV-CT-----GVSDA--------------------------------------------------------------------------

>PC_01LL61
---------------------------FA-AAGLAAA-----------------------APLESRQ------------------DNASCPVTTQGDYVW
KISEFYG-RKPEGT-------------YYNSLGFNIKATN-------GGTL--DFTCSASADK----------LEDGKWYPCD------------KD-N-
FMEFSFDSDRS----------------GLLLKQKVS---DD-------------------------ITYVATATL---------------PNYCRAGG-N
GPK----D---FV-CQ-----GVSDAY---ITLV------------------------------------------------------------------

>PC_07BFIN
-----------------TTI----AS-LFAAAGLAAA-----------------------APLESRQ------------------DTASCPVTTEGDYVW
KISEFYG-RKPEGT-------------YYNSLGFNIKATN-------GGTL--DFTCSAQADK----------LEDHKWYSCG------------EN-S-
FMDFSFDSDRS----------------GLLLKQKVS---DD-------------------------ITYVATATL---------------PNYCRAGG-N
GPK----D---FV-CQ-----GVAD---------------------------------------------------------------------------

>PC_05235K
------------------TI----AS-LFAAAGLAAA-----------------------APLESRQ------------------DTASCPVTTEGDYVW
KISEFYG-RKPEGT-------------YYNSLGFNIKATN-------GGTL--DFTCSAQADK----------LEDHKWYSCG------------EN-S-
FMDFSFDSDRS----------------GLLLKQKVS---DD-------------------------ITYVATATL---------------PNYCRAGG-N
GPK----D---FV-CQ-----GVADA--------------------------------------------------------------------------

>PC_05U5AL
------------------T-----IASLFAAAGLAAA-----------------------APLETRQ------------------DTASCPVSTQGDYVW
KISEFYG-RKPEGT-------------YYNSLGFNIKATN-------GGTL--DFTCSASADK----------LEDHKWYSCG------------EN-S-
FMDFSFDSDRS----------------GLLLKQKVS---DD-------------------------ITYVATTTL---------------PNYCRAGG-N
GPK----D---FV-CN-----GVSDA--------------------------------------------------------------------------

>PC_029ZGB
------MQ--------FTTI----ASLFA-AAGLAAA-----------------------APLESRQ------------------DTASCPVTTEGDYVW
KISEFYG-RKPEGT-------------YYNSLGFNIKATN-------GGTL--DFTCSHSADK----------LEDHTWYSCG------------EN-S-
FMDFSFDSDRN----------------GLLLKQKVS----D-------------------------ITYVATATL---------------PNYCRAGG-N
GPK----D---FA-R--------IRR--------------------------------------------------------------------------

>PC_00YBMU
------------------TI----AS-LFAAAGLAAA-----------------------APLESRQ------------------DTASCPVTTEGDYVW
KISEFYG-RKPEGT-------------YYNSLGFNIKATN-------GGTL--DFTCSHSADK----------LEDHTWYSCG------------EN-S-
FMDFSFDSDRN----------------GLLLKQKVS---DD-------------------------ITYVATATL---------------PNYCRAGG-N
GPK----D---FV-CQ-----GVADA--------------------------------------------------------------------------

>PC_02GMC8
------------------TI----AS-LFAAAGLAAA-----------------------APLESRQ------------------DTTSCPVTTEGDYVW
KISEFYG-RKPEGT-------------YYNSLGFNIKATN-------GGTL--DFTCSAQADK----------LEDHKWYSCG------------EN-S-
FMDFSFDSDRS----------------GLLLKQKVS---DD-------------------------ITYVATATL---------------PNYCRAGG-N
GPK----D---FV-CQ-----GVADA--------------------------------------------------------------------------

>PC_057WXW
-------------------I----AS-LFAAAGLAAA-----------------------APLESRQ------------------DTASCPVTTEGDYVW
KISEFYG-RKPEGT-------------YYNSLGFNIKATN-------GGTL--DFTCSAQADK----------LEDHKWYSCG------------EN-S-
FMDFSFDSDRS----------------GLLLKQKVS---DD-------------------------ITYVATATL---------------PNYCRAGG-N
GPK----D---FV-CQ-----GVADA--------------------------------------------------------------------------

>PC_02K8TD
-------------------I----ASLFA-AAGLAAA-----------------------APLESRQ------------------DNASCPVATQGDYVW
KVSEFYG-RQPEGT-------------YYNSISFNVKATN-------GGTL--DYTCSSSADK----------LEDHKWYSCG------------EN-S-
LMDFSFDSDRK----------------GLLFKQKVS---DD-------------------------TTYVATTTI---------------PSYCRAGG-N
GPK----D---FV-CQ-----GVSDA--------------------------------------------------------------------------

>PC_02QHDJ
------------------TI----ASLLAAAAGIVSA-----------------------APLEARQ------------------DTASCPVSTTGDYIW
KISEFYG-RKPEGT-------------YYNSIGFNIKATN-------GGAL--DFTCSAQADK----------LEDNKFYSCG------------EN-S-
FISFAFSSDRN----------------GLFLKQGDG---GA-------------------------ITYVATTTL---------------PNYCRAGG-N
GPQ----D---FV-CQ-----GVA----------------------------------------------------------------------------

>PC_03E4KB
-------------------I----AS-LFAAAGLAAA-----------------------APLESRQ------------------DTASCPVTTEGDYVW
KISEFYG-RKPEGT-------------YYNSLGFNIKATN-------GGTL--DFTCSHSADK----------LEDHTWYSCG------------EN-S-
FMDFSFDSDRS----------------GLLLRQKVS---DD-------------------------ITYVATATL---------------PNYCRAGX-N
GPK----D---FV-CQ-----GVADA--------------------------------------------------------------------------

>PC_0429G2
------------------------IASLFAAAGLAAA-----------------------APLETRQ------------------DTASCPVSTQGDYVW
KISEFYG-RKPEGT-------------YYNSLGFNIKATN-------GGTL--DFTCSALADK----------LEDHKWYSCG------------EN-S-
FMDFSFDSDRS----------------GLLLRQKVS---DD-------------------------ITYVATTTL---------------PNYCRAGG-N
GPK----D---YV-CN-----GVSDA--------------------------------------------------------------------------

>PC_05YAGB
------MQ--------FPTI----ASLFA-AAGLAAA-----------------------APLESRQ------------------DTASCPVTTEGDYVW
KISEFYG-RKPEGT-------------YYNSLGFNIKATN-------GGTL--DFTCSHSADK----------LEDHTWYSCG------------EN-S-
FMDFSFDSDRN----------------GLLLKQKVS----D-------------------------ITYVATATL---------------PNYCRAGG-N
GPK----T---AP-T--------Q----------------------------------------------------------------------------

>PC_00NX8S
-------------------I----ASLFA-AAGLAAA-----------------------APLESRQ------------------DNASCPVATQGDYVW
KVSEFYG-RQPEGT-------------YYNSISFNVKATN-------GGTL--DYTCSSSADK----------LEDHKWYSCG------------EN-S-
LMDFSFDSDRK----------------GLLFKQKVS---DD-------------------------TTYVATTTI---------------PSYCRAGG-N
GPK----D---FV-CQ-----GVSD---------------------------------------------------------------------------

>PC_01MXQS
------MQ--------FTTI----AS-LFAAAGLAAA-----------------------APLESRQ------------------DTASCPVTTEGDYVW
KISEFYG-RKPEGT-------------YYNSLGFNIKATN-------GGTL--DFTCSAQADK----------LEDHKWYSCG------------EN-S-
FMDFSFDSDRS----------------GLLLKQKVS---DD-------------------------ITYVATATL---------------PNYCRAGG-N
GPK----T---FP---------------------------------------------------------------------------------------

>PC_06GRLZ
-------------------------S-LFAAAGLAAA-----------------------APLESRQ------------------DTASCPVTTEGDYVW
KISEFYG-RKPEGT-------------YYNSLGFNIKATN-------GGTL--DFTCSAQADK----------LEDHKWYSCG------------EN-S-
FMDFSFDSDRS----------------GLLLKQKVS---DD-------------------------ITYVATATL---------------PNYCRAGG-N
GPK----D---FV-CQ-----GVADA--------------------------------------------------------------------------

>PC_00RDX7
-------------------------------AGLAAA-----------------------APLETRQ------------------DTASCPVSTQGDYVW
KISEFYG-RKPEGT-------------YYNSLGFNIKATN-------GGTL--DFTCSASADK----------LEDHKWYSCG------------EN-S-
FMDFSFDSDRS----------------GLLLKQKVS---DD-------------------------ITYVATTTL---------------PNYCRAGG-N
GPK----D---FV-CT-----GVSDAY---TTLV------------------------------------------------------------------

>PC_071UHS
------------------------------AAGLAAA-----------------------APLESRQ------------------DTASCPVTTEGDYVW
KISEFYG-RKPEGT-------------YYNSLGFNIKATN-------GGTL--DFTCSAQADK----------LEDHKWYSCG------------EN-S-
FMDFSFDSDRS----------------GLLLKQKVS---DA--------------------------SPMSLPPLFPTTAALAVTALRTLSARVLPTP-T
SPS-------------------------------------------------------------------------------------------------

>PC_03FUPL
-------------------------ASLFAAAAVASA-----------------------APLEARQ------------------VDASCPVATQGDYVW
KISNFFG-RKPEGT-------------YYNSFGFNIKATN-------GGTL--DFNCSSQADK----------LEDNKFYSCG------------EN-S-
FIDFAFSSDRS----------------GLIIKQGVS---DD-------------------------LTYVGTTTL---------------PSYCRAGG-N
GPK----D---FV-CQ-----GVS----------------------------------------------------------------------------

>PC_03T5OY
-------------------------SLLAAAAGIVSA-----------------------APLEARQ------------------DTASCPVSTTGDYIW
KISEFYG-RKPEGT-------------YYNSIGFNIKATN-------GGAL--DFTCSAQADK----------LEDNKFYSCG------------EN-S-
FISFTFSSDRN----------------GLFLKQGDG---SA-------------------------ITYVATTTL---------------PNYCRAGG-N
GPQ----D---FV-CQ-----GVA----------------------------------------------------------------------------

>PC_06SMIU
-------------------------SFLAAAASVVSA-----------------------APLESRQ------------------DTTSCPVTTQGDYVW
KISQFFG-RKPEGT-------------YFNSLGFNIQATN-------GGTL--NFTCSAQADR----------LEDHKWYSCG------------EN-S-
FLSFSWDSDRS----------------GLLLRQGVS---DP-------------------------IAYIGSATL---------------PNYCRAGG-N
GSQ----D---FV-CQ-----GVS----------------------------------------------------------------------------

>PC_03VJFY
-------------------------SLFAAAAGLAAA-----------------------APLESRQ------------------DTASCPVSTQGDYVW
KISEFYG-RKPEGT-------------YYNSLGFNIKATN-------GGTL--DFTCSAQADK----------LEDHKWYSCG------------EN-S-
FMDFSFDSDRS----------------GLLLKQKVS---DD-------------------------ITYVATTTL---------------PNYCRAGG-N
GPK----D---FV-CQ-----GVS----------------------------------------------------------------------------

>PC_05PIUO
-------------------------SLVAATAGIASA-----------------------APLEARQ------------------TTTTCPVSTEGDYIW
KISEFYG-RKPEGT-------------YYNSLGFNIKATN-------NGTL--DFTCSTSGDK----------LEDNKYYSCG------------EN-S-
FISFAFSSDRN----------------GLLLKQEVS---DS-------------------------ITFVGTTTL---------------PNYCRAGG-N
GPL----D---YV-CT-----GVS----------------------------------------------------------------------------

>PC_077HNI
--------------------------------GLAAA-----------------------APLESRQ------------------DTASCPVTTEGDYVW
KISEFYG-RKPEGT-------------YYNSLGFNIKATN-------GGTL--DFTCSAQADK----------LEDHKWYSCG------------EN-S-
FMDFSFDSDRS----------------GLLLKQKVS---DD-------------------------ITYVATATL---------------PNYCRAGG-N
GPK----D---FV-CQ-----GVADAY---ITLV------------------------------------------------------------------

>PC_020EH9
-------------------------SLLAAAASVVSA-----------------------APLESRQ------------------DTTSCPVTTQGDYVW
KISQFFG-RKPEGT-------------YFNSLGFNIQATN-------GGTL--NFTCSAQADR----------LEDHKWYSCG------------EN-S-
FLSFSWDSDRS----------------GLLLRQGVS---DP-------------------------IAYIGSATL---------------PNYCRAGG-N
GSQ----D---FV-CQ-----GVS----------------------------------------------------------------------------

>PC_06QLKS
-------------------------SLLAAAAGLVSA-----------------------APLESRQ------------------DNASCPVSTEGDYVW
KISEFYG-RKPEGT-------------YYNSLGFNIKATN-------GGTL--DFTCSAQADK----------LEDHKWYSCG------------EN-S-
FMSFSFDSDRS----------------GLLLKQGVS---DD-------------------------IAYVGTTTL---------------PNYCRAGG-N
GPQ----D---FV-CQ-----GVS----------------------------------------------------------------------------

>PC_04IZQY
-------------------------SLLAAAAGIVGA-----------------------APLEARQ------------------DTASCPVSTTGDYIW
KISEFYG-RKPEGT-------------YYNSIGFNIKATN-------GGTL--DFTCSARADK----------LEDNKFYSCG------------EN-S-
FISFAFSSDRN----------------GLFLKQGDG---GA-------------------------VTYVATTTL---------------PNYCRAGG-N
GPQ----D---FV-CQ-----GVA----------------------------------------------------------------------------

>PC_05BPAY
-------------------------SLFAAAAGLVSA-----------------------APLGSRQ------------------DNASCPVSTEGDYVW
KISEFYG-RKPEGT-------------YYNSLGFNIKATN-------GGTL--DFTCSAQADK----------LEDHKWYSCG------------EN-S-
FMSFSFDSDRS----------------GLLLKQGVS---DD-------------------------IAYVGTTTL---------------PNYCRAGG-N
GPQ----D---FV-CQ-----GVS----------------------------------------------------------------------------

>PC_06BNQL
-------------------------SLLAATAGVVGA-----------------------VPFEARQ------------------VDASCPVSTQGDYVW
KISEFFG-RKPEGT-------------YYNSFGFNIKATN-------GGTL--DFTCSAQADK----------LEDNKFYPCG------------PN-S-
FISFAFSSDRD----------------GLIIKQGDN---GD-------------------------LSYVGTTTL---------------PSYCRAGG-N
GPQ----D---FV-CQ-----GVA----------------------------------------------------------------------------

>PC_06QI38
-------------------------SLLTAAAGIVNA-----------------------APLEARQ------------------DTASCPVSTTGDYIW
KISEFYG-RKPEGT-------------YYNSIGFNIKATN-------GGAL--DFTCSARADK----------LEDNKFYSCG------------EN-S-
FISFAFSSDRN----------------GLFLKQGDG---GA-------------------------ITYVATTTL---------------PNYCRAGG-N
GPQ----D---FV-CQ-----GVA----------------------------------------------------------------------------

>PC_01WA7F
-------------------------SLLAAAAGVVSA-----------------------APMESRQ------------------ENATCPVSTQGDYVW
KISEFFG-RKPEGT-------------YYNSIGFNVKATN-------SGTL--DFTCSAQADK----------LEDNKFYSCG------------EN-S-
FISFAFSSDRD----------------GLLLKQEVS---DD-------------------------ITWIGTTTL---------------PNYCRAGG-N
GPQ----D---FV-CQ-----GVS----------------------------------------------------------------------------

>PC_05QM9X
-------------------------SLLAAAAGLASA-----------------------APLEARE------------------TTTTCPVSTEGDYIW
KISEFYG-RKPEGT-------------YYNSLGFNIKATN-------NGTL--DFTCSTSADK----------LEDNKYYSCG------------TN-S-
FISFAFSSDRN----------------GLLLKQEVS---DD-------------------------VTWVGTTTL---------------PNYCRAGG-N
GPQ----D---FV-CT-----GVS----------------------------------------------------------------------------

>PC_074DIL
-------------------------SFLAAAAGVVSA-----------------------APLEDRQ------------------VNASCPVATQGDYVW
KISEFSG-RKPEGT-------------YYNSFGFNIKATN-------GGTL--DFTCSAQADK----------LEDNKFYPCG------------PN-S-
FISFAFSSDRD----------------GLIIKQGVS---DD-------------------------LTYVGTTTL---------------PNYCHAGG-N
GPQ----D---FV-CQ-----GVA----------------------------------------------------------------------------

>PC_0469AA
-------------------------SLLAAAAGLVSA-----------------------APLESRQ------------------DNASCPVSTEGDYVW
KISEFYG-RKPEGT-------------YYNSLGFNIKATN-------GGTL--DFTCSAQADK----------LEDHKWYSCG------------EN-S-
FMSFSFDSDRS----------------GLLLKQGVS---DD-------------------------ITYVGTTTL---------------PNYCRAGG-N
GPQ----D---FV-CQ-----GVS----------------------------------------------------------------------------

>PC_04MX5E
-------------------------SLLAATAGIASA-----------------------APLEARE------------------TTTTCPVSTEGDYIW
KISEFSG-RKPEGT-------------YYNSLGFNIKATN-------NGTL--DFTCSTSGDK----------LEDNKYYSCG------------EN-S-
FISFAFSSDRN----------------GLLLKQEVS---DS-------------------------ITFVGTTTL---------------PNYCRAGG-N
GPL----D---YV-CT-----GVS----------------------------------------------------------------------------

>PC_02KVSF
-------------------------SLLAAAAGVVSA-----------------------APMESRQ------------------ENATCPVSTQGDYVW
KISEFFG-RKPEGT-------------YYNSIGFNVKATN-------GGTL--DFTCSAQADK----------LEDNKFYSCG------------EN-S-
FISFAFSSDRD----------------GLLLKQEVS---DD-------------------------ITWIGTTTL---------------PNYCRAGG-N
GPQ----D---FV-CQ-----GVS----------------------------------------------------------------------------

>PC_01XOGI
-------------------------SLFA-AAGLAAA-----------------------APLESRQ------------------DNASCPVATEGDYVW
KISEFYG-RQPEGT-------------YYNSIGFNIKATN-------SGTL--DFTCSAYADK----------LEDHKWYSCG------------EN-S-
FMDFSFDSDRK----------------GLLFKQNVS---ND-------------------------TTYVATTTI---------------PSYCRAGG-N
GPK----D---FV-CQ-----GVS----------------------------------------------------------------------------

>PC_064VBX
--------------------------SLFAAAAVASA-----------------------APLEARQ------------------VDASCPVATQGDYVW
KISNFFG-RKPEGT-------------YYNSFGFNIKATN-------GGTL--DFNCSSQADK----------LEDNKFYSCG------------EN-S-
FIDFAFSSDRS----------------GLIIKQGVS---DD-------------------------LTYVGTTTL---------------PSYCRAGG-N
GPK----D---FV-CQ-----GVS----------------------------------------------------------------------------

>PC_0499SI
--------------------------SLFAAAAVASA-----------------------APLEARQ------------------VDASCPVATQGDYVW
KISNFFG-RKPEGT-------------YYNSFGFNIKATN-------GGTL--DFNCSSQADK----------LEDNKFYSCG------------EN-S-
FIDFAFSSDRS----------------GLIIKQGVS---DD-------------------------LTYVGTTTL---------------PSYCRAGG-N
GPQ----D---FV-CQ-----GVS----------------------------------------------------------------------------

>PC_04N4HK
-------------------------S-LFAAAGLAAA-----------------------APLESRQ------------------DTASCPVTTEGDYVW
KISEFYG-RKPEGT-------------YYNSLGFNIKATN-------GGTL--DFTCSAQADK----------LEDHKWYSCG------------EN-S-
FMDFSFDSDRS----------------GLLLKQKVS---DD-------------------------ITYVATATL---------------PNYCRGGD-N
GPE----D---FV-CK-----GVA----------------------------------------------------------------------------

>PC_059ULY
--------------------------ALVAAAGIVSA-----------------------SPLESRQ------------------DNASCPVSTQGDYIW
KISKFYG-RKPEGT-------------YYNSLGFNIKATN-------AGTL--DFNCSTQADK----------LEDHKWYSCG------------EN-T-
LLDFSFDSDRN----------------GLLLRQKVN---DD-------------------------ITVIATTTL---------------PNYCRAGG-N
GIN----D---FV-CQ-----GAA----------------------------------------------------------------------------

>PC_06I5Q6
--------------------------SLFAAAGLAAA-----------------------APLETRQ------------------DTASCPVSTQGDYVW
KISEFYG-RKPEGT-------------YYNSLGFNIKATN-------GGTL--DFTCSASADK----------LEDHKWYSCG------------EN-S-
FMDFSFDSDRS----------------GLLLRQKVS---DD-------------------------ITYVAAATL---------------PNYCRAGG-N
GPK----D---FV-CT-----GVS----------------------------------------------------------------------------

>PC_073VEU
--------------------------SLFAAAGIVSA-----------------------SPLESRQ------------------DNASCPVSTQGDYIW
KISKFYG-RKPEGT-------------YYNSLGFNIKATN-------AGTL--DFNCSTQADK----------LEDHKWYSCG------------EN-T-
LLDFSFDSDRN----------------GLLLRQKVN---DD-------------------------ITVIATTTL---------------PNYCRAGG-N
GIN----D---FV-CQ-----GVS----------------------------------------------------------------------------

>PC_03EJPM
-------------------------SLFA-AAGLAAA-----------------------APLETRQ------------------DNASCPVSTKGDYVW
KISEFYG-RKPEGS-------------YYNSLGFNIKATN-------GGTL--DFTCSAQADK----------LEDHKWYSCG------------EN-S-
FMDFSFDSDRS----------------GLLLRQKVD---DD-------------------------TTYVATATL---------------PNYCRAGG-N
GAN----D---FV-CQ-----GVS----------------------------------------------------------------------------

>PC_06ISWW
--------------------------SLFAAGAVASA-----------------------APLEARQ------------------VDASCPVATQGDYVW
KISNFFG-RKLEGT-------------YYNSFGFNIKATN-------GGTL--DFNCSSQADK----------LEDNKFYSCG------------EN-S-
FIDFAFSSDRS----------------GLIIKQGVS---DD-------------------------LTYVGTTTL---------------PSYCRAGG-N
GPQ----D---FV-CQ-----GVS----------------------------------------------------------------------------

>PC_00LDEW
-------------------------SLFA-AAGLAAA-----------------------APLESRQ------------------DNASCPVATEGDYVW
KISEFYG-RQPEGT-------------YYNSIGFNIKATN-------GGTL--DFTCSAYADK----------LEDHKWYSCG------------EN-S-
FMDFSFDSDRK----------------GLLFKQNVS---ND-------------------------TTYVATTTI---------------PSYCRAAG-N
GPK----D---YV-CQ-----GVS----------------------------------------------------------------------------

>PC_01SQIZ
--------------------------SFLAAAGLAAA-----------------------APLESRQ------------------DASTCPVATQGDYVW
KISGFYA-RKPQGS-------------YLNSVGFNIKTTN-------GGTL--DFNCGASADR----------LEDHKWYPCA------------EN-S-
FIYFTFDSEYN----------------GLLLRHGQG---ID-------------------------DAAIGSATL---------------PNYCRAGG-N
GPR----D---YV-CQ-----GVS----------------------------------------------------------------------------

>PC_02W17A
--------------------------SLFAAAGLAAA-----------------------APLESRQ------------------DTASCPVSTEGDYVW
KISEFSG-RKPEGT-------------YYNVIAFNVTATN-------GGTL--DFTCSAQADK----------LEDHKWYSCG------------KD-S-
FMDFSFDSDRN----------------GLLFKQEVS---DN-------------------------ITYVATTTI---------------DNYCHAGG-N
GPK----D---LA-CQ-----GLS----------------------------------------------------------------------------

>PC_02WK9Z
--------------------------SLFAAAGLAAA-----------------------APLETRQ------------------DTASCPVSTQGDYVW
KISEFYG-RKPEGT-------------YYNSLGFNIKATN-------GGTL--DFTCSASADK----------LEDHKWYSCG------------EN-S-
FMDFSFDSDRS----------------GLLLKQKVS---DD-------------------------ITYVATATL---------------PNYCRAGG-N
GPK----D---FV-CT-----GVS----------------------------------------------------------------------------

>PC_03FTZL
-------------------------SLFA-AAGLAAA-----------------------APLETRQ------------------DNASCPVSTKGDYVW
KISEFYG-RKPEGS-------------YYNNLGFNIKATN-------GGTL--DFTCSARADK----------LEDHKWYSCG------------EN-S-
FMDFSFDSDRS----------------GLLLRQKVD---DD-------------------------TTYVATATL---------------PNYCHAGG-N
GAN----D---FV-CQ-----GVS----------------------------------------------------------------------------

>PC_03Z9G6
-------------------------S-LFAAAGLAAA-----------------------APLESRQ------------------DTASCPVTTKGDYVW
KISEFYG-RKPEGT-------------YYNSLGFNIKATN-------GGTL--DFTCSAQADK----------LEDHKWYSCG------------EN-S-
FMDFSFDSDRS----------------GLLLKQKVS---DD-------------------------ITYVATATL---------------PNYCRAGG-N
GAK----D---FV-CQ-----GVA----------------------------------------------------------------------------

>PC_069AJ3
--------------------------SLFAAAGLAAA-----------------------APLESRQ------------------DTASCPVSTQGDYVW
KISEFYG-RKPEGT-------------YYNSLGFNIKATN-------GGTL--DFTCSAQADK----------LEDHKWYSGG------------EN-S-
FMDFSFDSDRS----------------GLLLKQKVS---DD-------------------------ITYVATTTL---------------PNYCRAGG-N
GPK----D---FV-CQ-----GVS----------------------------------------------------------------------------

>PC_04H62D
--------------------------SLFAAAGLAAA-----------------------APLETRQ------------------DTASCPVSTQGDYVW
KISEFYG-RKPEGT-------------YYNSLGFNIKATN-------GGTL--DFTCSASADK----------LEDHKWYSCG------------EN-S-
FMDFSFDSDRS----------------GLLLKQKVS---DD-------------------------ITYVATATL---------------PNYCRAGG-N
GPE----D---FV-CA-----GVS----------------------------------------------------------------------------

>PC_054HPS
--------------------------SLFAAAAVASA-----------------------APLEARQ------------------VDASCPVSTQGDYVW
KISNFFG-RKPEGT-------------YYNSFGFNIKATN-------GGTL--DFTCSSQADK----------LEDNKFYSCG------------KN-S-
FISFAFSSDRD----------------GLIIKHGDS---DK-------------------------LGYVGTTTL---------------PSYCRAGG-N
GPQ----D---FV-CQ-----GVA----------------------------------------------------------------------------

>PC_06JCST
--------------------------SLFAAVGLAAA-----------------------APLESRQ------------------DNASCPVSTEGDYVW
KISEFYG-RKPEGT-------------YFNSLGFNIKATN-------GGTL--DFTCSAQADK----------LEDHKWYSCG------------EN-S-
FMDFSFDSDRS----------------GLLLKQKVS---DD-------------------------ITYVATITL---------------PSYCRAGG-N
GPQ----D---FV-CQ-----GVS----------------------------------------------------------------------------

>PC_072EGI
--------------------------SLFAAAAVASA-----------------------APLEARQ------------------VDASCPVATQGDYVW
KISNFFG-RKPEGT-------------YYNSFGFNIKATN-------GGTL--DFNCSSQADK----------FEDNKFYSCG------------EN-S-
FIDFAFSSDRS----------------GLIIKQGVS---DD-------------------------LAYVGTTTL---------------PSYCRAGG-N
GPK----D---FV-CQ-----GVS----------------------------------------------------------------------------

>PC_05QM5P
--------------------------SLFAAAGLAAA-----------------------APLESRQ------------------DTASCPVSTQGDYVW
KISEFYG-RKPEGT-------------YYNSLGFNIKATN-------GGTL--DFTCSAQADK----------LEDHKWYSCG------------EN-S-
FMDFSFDSDRS----------------GLLLKQKVS---DD-------------------------ITYVATTTL---------------PNYCRAGG-N
GPK----D---FV-CQ-----GVS----------------------------------------------------------------------------

>PC_00Z0YV
-------------------------S-LFAAAGLAAA-----------------------APLESRQ------------------DTASCPVTTEGDYVW
KISEFYG-RKPEGT-------------YYNSLGFNIKATN-------GGTL--DFTCSAQADK----------LEDHKWYSCG------------EN-S-
FMDFSFDSDRS----------------GLLLKQKVS---DD-------------------------ITYVATATL---------------PNYCRAGG-N
GPK----D---SV-CQ-----GVA----------------------------------------------------------------------------

>PC_01AJN6
--------------------------SLFAAAGLAAA-----------------------APLETRQ------------------DTASCPVSTQGDYVW
KISEFYG-RKPEGT-------------YYNSLGFNIKATN-------GGTL--DFTCSASADK----------LEDHKWYSCG------------EN-S-
FMDFSFDSDRS----------------GLLLKQKVS---DD-------------------------ITYVATTTL---------------PNYCHAGG-N
GPK----D---FV-CT-----GVS----------------------------------------------------------------------------

>PC_01NJ1X
--------------------------SLFAAAGLAAA-----------------------APLESPQ------------------NNTSCPVVTEGDYVW
KISDFNG-RKPEGT-------------YYNSLAFNISATN-------GGTL--NFTCSHSADK----------LEDHKLYPCA------------SD-D-
FLHFSFDSDRN----------------GLLLKQKVS---EN-------------------------VTWIGTTTV---------------ENYCHAGG-N
GPQ----D---FA-CQ-----GIS----------------------------------------------------------------------------

>PC_03Z0L5
-------------------------S-LFAAAGLAAA-----------------------APLESRQ------------------DTASCPVTTEGEYVW
KISEFYG-RKPEGT-------------YYNSLGFNIKATN-------GGTL--DFTCSAQADK----------LEDHKWYSCG------------EN-S-
FMDFSFDSDRS----------------GLLLKQKVS---DD-------------------------ITYVATATL---------------PNYCGAGG-N
GPK----D---FV-CQ-----GVA----------------------------------------------------------------------------

>PC_04MEOK
--------------------------SLFAAAGLAAA-----------------------APLETRQ------------------DTTPCPVSTQGDYVW
KISEFYG-RKPEGT-------------YYNSLGFNIKATN-------GGTL--DFTCSASANK----------LEDHKWYSCG------------EN-S-
FMDFSFDNDRS----------------GLLLRQKVS---DD-------------------------ITYVATATL---------------PNYCRAGG-N
GPK----D---FV-CT-----GVS----------------------------------------------------------------------------

>PC_054XTC
--------------------------SLFAAAGLAAA-----------------------APLETRQ------------------DTASCPVSTQGDYVW
KISEFYG-RKPEGT-------------YYNSLGFNIKATN-------GGTL--DFTCSASADN----------LEDHKWYSCG------------EN-S-
FMDFSFDSDRS----------------GLLLRQKVS---DD-------------------------ITYVATATL---------------PNYCRAGG-N
GPN----D---FV-CT-----GVS----------------------------------------------------------------------------

>PC_05EDM5
--------------------------SFFAAAAVASA-----------------------APLEARQ------------------VDASCPVATQGDYVW
KISNFFG-RKPEGT-------------YYNSFGFNIKATN-------GGTL--DFNCSSQADK----------LEDNKFYSCG------------EN-S-
FIDFAFSSDRS----------------GLIIKQGVS---ED-------------------------LTYVGTTTL---------------PSYCRAGG-N
GPQ----D---FV-CQ-----GVS----------------------------------------------------------------------------

>PC_05UQYD
-------------------------S-LFAAAGLAAA-----------------------APLESRQ------------------DTASCPVTTKGNYVW
KISEFYG-RKPEGT-------------YYNSLGFNIKATN-------GGTL--DFTCSAQADK----------LEDHKWYSCG------------EN-S-
FMDFSFDSDRS----------------GLLLKQKVS---DD-------------------------ITYVATATL---------------PNYCRAGG-N
GAK----D---FV-CQ-----GVA----------------------------------------------------------------------------

>PC_06MA72
-------------------------S-LFAAAGLVAA-----------------------APLESRQ------------------DTASCPVTTEGDYVW
KISEFYG-RKPEGT-------------YYNSLGFNIKATN-------GGTL--DFTCSAQADK----------LEDHKWYSCG------------EN-S-
FMDFSFDSDRS----------------GLLLKQKVS---DD-------------------------ITYVATATL---------------PNYCRAGG-N
GPK----D---FV-CQ-----GVA----------------------------------------------------------------------------

>PC_01BSOR
--------------------------SLFAAAGLAAA-----------------------APLESRQ------------------DNASCPVTTEGDYIW
KISEFYG-RKPEGT-------------YYNSLGFNIKATN-------GGTL--DFTCSAQADK----------LEDHKWYSCG------------EN-S-
FMDFSFDSDRS----------------GLLLKQKVS---DD-------------------------ITYVATTTL---------------PNYCRAGG-N
GPN----D---FV-CN-----GVS----------------------------------------------------------------------------

>PC_02I6S1
--------------------------SLFAAAAVASA-----------------------APLEARQ------------------VDASCPVATQGDYVW
NISNFFG-RKPEGT-------------YYNSFGFNIKATN-------GGTL--DFNCSSQADK----------LEDNKFYSCG------------EN-S-
FIDFAFSSDRS----------------GLIIKQGVS---DD-------------------------FKNVGTTTL---------------RSYCRAGG-N
GTQ----D---FV-CQ-----GVS----------------------------------------------------------------------------

>PC_076AX2
--------------------------TLFAAAGLAAA-----------------------APLESRQ------------------DTASCPVTTQGDYVW
KISKFSG-RKPEGT-------------YYNSLSFNMKATN-------GGTL--DFTCSASAPR----------LEDRKWYSCG------------VN-T-
FIEFAFNSDRN----------------GLLLRQEVS---DD-------------------------ITNVGTVTL---------------PNNCRAGG-N
XPQ----D---FV-CT-----GVA----------------------------------------------------------------------------

>PC_05C8L3
-------------------------SLFA-AAGLAAA-----------------------APLESRQ------------------DNTSCPVATEGDYVW
KISEFYG-RQPEGT-------------YYNSIGFNIKATN-------GGTL--DFTCSAYADK----------LEDHKWYSCG------------EN-S-
FMDFSFDSDRK----------------GLLFKQNVS---ND-------------------------TTYVATTTI---------------PSYCRAGG-N
GPK----D---FV-CQ-----GVS----------------------------------------------------------------------------

>PC_06P8DL
---------------------------------LAAA-----------------------APLESRQ------------------DTASCPVTTEGDYVW
KISEFYG-RKPEGT-------------YYNSLGFNIKATN-------GGTL--DFTCSHSADK----------LEDHTWYSCG------------EN-S-
FMDFSFDSDRN----------------GLLLKQKVS---DD-------------------------ITYVATATL---------------PNYCRAGG-N
GPK----D---FV-CQ-----GVADAY---ITLV------------------------------------------------------------------

>PC_079RBT
----------------FTTI----ASLFA-AAGLAAA-----------------------APLESRQ------------------DTASCPVTTEGDYVW
KISEFYG-RKPEGT-------------YYNSLGFNIKATN-------GGTL--DFTCSHSADK----------LEDHTWYSCG------------EN-S-
FMDFSFDSDRN----------------GLLLKQKVS---DD-------------------------ITYVATATL---------------PNYCRAGG-N
GPK----D---FR---------------------------------------------------------------------------------------

>PC_01BGPH
-------------------------S-LFAAAGLAAA-----------------------APLESRQ------------------DTASCPVTTEGDYVW
KISEFYG-RKPEGT-------------YYNSLGFNIKATN-------GGTL--DFTCSAQADK----------LEDHKWYSCG------------EN-S-
FMDFSFDSDRS----------------GLLLKQKVS---DD-------------------------ITYVATATL---------------PNYCRAGG-N
GPE----D---FV-CQ-----GVA----------------------------------------------------------------------------

>PC_01C8NW
-------------------------S-LFAAAGLAAA-----------------------APLESRQ------------------DTASCPVTTEGDYVW
KISEFYG-RKPEGT-------------YYNSLGFNIKATN-------GGTL--DFTCSAQADK----------LEDHKWYSCG------------EN-S-
FMDFSFDSDRS----------------GLLLKQKVS---DD-------------------------ITYVATTTL---------------PNYCRAGG-N
GPK----D---FV-CQ-----GVA----------------------------------------------------------------------------

>PC_0377C2
-------------------------S-LFAAAGLAAA-----------------------APLESRQ------------------DTASCPVTTEGDYVW
KISEFYG-RKPEGT-------------YYNSLGFNIKATN-------GGTL--DFTCSHSADK----------LEDHTWYSCG------------EN-G-
FMDFSFDSDRN----------------GLLLKQKVS---DD-------------------------ITYVATATL---------------PNYCRAGG-N
GPK----D---FV-CQ-----GVA----------------------------------------------------------------------------

>PC_03Z8EX
--------------------------SLFAAAGLAAA-----------------------APLETRQ------------------DTASCPVSTQGDYVW
KISKFYG-RKPEGT-------------YYNSLGFNITATN-------GGTL--DFTCSASADK----------LEDHKWYSCG------------EN-S-
FIDFSFDSDRS----------------GLLLRQKVS---DD-------------------------ITYVATTTL---------------PNYCRAGG-N
GPK----D---FV-CT-----GVS----------------------------------------------------------------------------

>PC_074CPJ
--------------------------SLFAAAGLAAA-----------------------APLETRQ------------------DTASCPVSTQGDYVW
KISEFYG-RKPEGT-------------YYNSLGFNIKATN-------GGTL--DFTCSASAHK----------LEDHKWYSCG------------EN-S-
FMDFSFDSDRS----------------GLLLRQKVS---DD-------------------------ITYVATATL---------------PNYCRAGG-N
GPK----D---FV-CT-----GVS----------------------------------------------------------------------------

>PC_078VZ4
------MQ--------FTTI----ASLFA-AAGLAAA-----------------------APLESRQ------------------DTASCPVTTEGDYVW
KISEFYG-RKPEGT-------------YYNSLGFNIKATN-------GGTL--DFTCSHSADK----------LEDHTWYSCG------------EN-S-
FMDFSFDSDRN----------------GLLLKQKVS---DD-------------------------ITYVATATL---------------PNYCRAGG-N
GPK----D--------------------------------------------------------------------------------------------

>PC_01AHRJ
--------------------------SLFAAAGLAAA-----------------------APLETRQ------------------DTASCPVSTQGDYVW
KLSEFYG-RKPEGT-------------YYNSLGFNIKATN-------GGTL--DFTCSASADK----------LEDHKWYSCG------------EN-S-
FMDFSFDSDRS----------------GLLLRQKVS---DD-------------------------ITYVAATTL---------------PNYCRAGG-N
GPK----D---FV-CT-----GVS----------------------------------------------------------------------------

>PC_034BK1
-------------------------S-LFAAAGLAAA-----------------------APLESRQ------------------DTASCPVTTEGDYVW
KISEFYG-RKPEGT-------------YYNSLGFNIKATN-------GGTL--DFTCSAQADK----------LEDHKWYSCG------------EN-S-
FMDFSFDSDRS----------------GLLLKQKVS---DD-------------------------ITYVATATL---------------PNYCRAGG-N
GPK----D---FV-CQ-----GVA----------------------------------------------------------------------------

>PC_06EZM5
-------------------------SLFA-AVGLAAA-----------------------APLETRQ------------------DNASCPVSTEGDYVW
KVSEFFG-RKPEGT-------------YYNSLGFNLKATN-------GGTL--DFTCSAQADK----------LEDHKWYSCG------------EN-S-
SLYFSFDSDRN----------------GMLLRQGVS---GD-------------------------VTYVGTVTL---------------PNYCRAGG-N
GPK----D---FV-CQ-----GVS----------------------------------------------------------------------------

>PC_00MOHN
-------------------------S-LFAAAGFAAA-----------------------APLESRQ------------------DTASCPVTTEGDYVW
KISEFYG-RKPEGT-------------YYNSLGFNIKATN-------GGTL--DFTCSHSADK----------LEDHTWYSCG------------EN-S-
FMDFSFDSDRN----------------GLLLKQKVS---DD-------------------------ITYVATATL---------------PNYCRAGG-N
GPK----D---FV-CQ-----GVA----------------------------------------------------------------------------

>PC_02OZ1P
--------------------------SLFAAAGLAAA-----------------------APLETRQ------------------DTASCPVSTQGDYVW
KISEFYG-RKPEGT-------------YYNSLGFNIKATN-------GGTL--DFTCSASADK----------LEDHKWYSCG------------EN-S-
FMDFSFDSDRS----------------GLLLKQKVS---DD-------------------------ITYVATTTL---------------PNYCRAGG-N
GPE----D---FV-CT-----GVS----------------------------------------------------------------------------

>PC_062FMP
-------------------------S-LFAAAGLAAA-----------------------APLESRQ------------------DTASCPVTTEGDYVW
KISEFYG-RKPEGT-------------YYNSLGFNIKATN-------GGTL--DFTCSHSADK----------LEDHTWYSCG------------EN-S-
FMDFSFDSDRS----------------GLLLRQKVS---DD-------------------------ITYVATATL---------------PNYCRAGG-N
GPK----D---FV-CQ-----GVA----------------------------------------------------------------------------

>PC_06TSTT
-------------------------SLFA-AAGLAAA-----------------------APLESRQ------------------DNASCPVTTEGDYVW
KISEFFG-RKPQGT-------------YYNSLGFNIQATN-------GGTL--DFTCSASADK----------LEDHKWYSCG------------EN-S-
LMDFSFDSDRN----------------GLLLRQKVS---DD-------------------------ITYVGTATL---------------PNYCRAGG-N
GPQ----D---FV-CQ-----GVA----------------------------------------------------------------------------

>PC_018WV4
--------------------------SLFAAAGLAAA-----------------------APLETRQ------------------DTASCPVSTQGDYVW
KISEFYG-RKPEGT-------------YYNSLGFNIKATN-------GGTL--DFTCSASADK----------LEDHKWYSCG------------EN-S-
FMDFSFDSDRS----------------GLLLKQKVS---DD-------------------------ITYVATTTL---------------PNYCRAGG-N
GPK----D---FV-CT-----GVL----------------------------------------------------------------------------

>PC_0611AE
-------------------------S-LFAAAGLAAA-----------------------APLESRQ------------------DTASCPVTTEGDYVW
KISEFYG-RKPEGT-------------YYNSLGFNIKATN-------GGTL--DFTCSHSADK----------LEDHKWYSCG------------EN-S-
FMDFSFDSDRS----------------GLLLKQKVS---DD-------------------------ITYVATATL---------------PNYCRAGG-N
GPK----D---FV-CQ-----GVA----------------------------------------------------------------------------

>PC_06Q6GW
--------------------------SLFAAAGLAAA-----------------------APLETRQ------------------DTASCPVSTQGDYVW
KLSEFYG-RKPEGT-------------YYNSLGFNIKATN-------GGTL--DFTCSASADK----------LEDHKWYSCG------------EN-S-
FMDFSFDSDRS----------------GLLLRQKVS---DD-------------------------ITYVATTTL---------------PNYCRAGG-N
GPK----D---FV-CT-----GVS----------------------------------------------------------------------------

>PC_002S69
---------------------------------LAAA-----------------------APLESRQ------------------DTASCPVSTQGDYVW
KISEFYG-RKPEGT-------------YYNSLGFNIKATN-------GGTL--DFTCSAQADK----------LEDHKWYSCG------------EN-S-
FMDFSFDSDRS----------------GLLLKQKVS---DD-------------------------ITYVATTTL---------------PNYCRAGG-N
GPK----D---FV-CQ-----GVSDAY---ITLV------------------------------------------------------------------

>PC_03LPTH
--------------------------SLFAAAGLAAA-----------------------APLETRQ------------------DTASCPVSTQGDYVW
KISEFYG-RKPEGT-------------YYNSLGFNIKATN-------GGTL--DFTCSALADK----------LEDHKWYSCG------------EN-S-
FMDFSFDSDRS----------------GLLLRQKVS---DD-------------------------ITYVATTTL---------------PNYCRAGG-N
GPK----D---YV-CN-----GVS----------------------------------------------------------------------------

>PC_05A8GY
-------------------------S-LFAAAGLAAA-----------------------APLESRQ------------------DTASCPVTTEGDYVW
KISEFYG-RKPEGT-------------YYNSLGFNIKATN-------GGTL--DFTCSHSADK----------LEDHTWYSCG------------EN-S-
FMDFSFDSDRN----------------GLLLKQKVS---DD-------------------------ITYVATATL---------------PNYCRAGG-N
GPK----D---FV-CQ-----GVA----------------------------------------------------------------------------

>PC_06LU56
--------------------------SLFAAAAVASA-----------------------APLEARQ------------------VDASCPVATQGDYVW
KISNFFG-RKPEGT-------------YYNSFGFNIKATN-------GGTL--DFNCSSQADK----------LEDNKFYSCG------------EN-S-
FIDFAFSSDRS----------------GLIIKQGVS---DD-------------------------LTYVGTTTL---------------PSYCRAGG-Y
GPK----D---FV-CQ-----GVS----------------------------------------------------------------------------

>PC_04MK2A
--------------------------SLFAAAGLAAA-----------------------APLETRQ------------------DTASCPVSTQGDYVW
KISEFYG-RKPEGT-------------YYNSLGFNIKATN-------GGTL--DFTCSALADK----------LEDHKWYSCG------------EN-S-
FMDFSFDSDRS----------------GLLLRQKVS---DD-------------------------ITYVATTTL---------------PNYCRAGG-N
GPK----D---YV-CH-----GVS----------------------------------------------------------------------------

>PC_05M2AZ
--------------------------SLFAAAAVASA-----------------------APLEARQ------------------ANASCPVATQGDYVW
KISNFFG-RKPEGT-------------YYNSFGFNIKATN-------GGTL--DFNCSSQADK----------LEDNKFYSCG------------EN-S-
FIDFAFSSDRS----------------GLIIKQGVS---DD-------------------------LTYVGTTTL---------------PSYCRAGG-N
GPK----D---FV-CQ-----GVS----------------------------------------------------------------------------

>PC_062GSN
--------------------------SLFAAAGLAAA-----------------------APLESRQ------------------DTASCPVTTEGDYVW
KISEFYG-RKPEGT-------------YYNSLGFNIKATN-------EGTL--DFTCSAQADK----------LEDHKWYSCG------------EN-S-
FMDFSFDSDRS----------------GLLLKQKVS---DD-------------------------ITYVATATL---------------PNYCRAGG-N
GPK----D---FV-CQ-----GVA----------------------------------------------------------------------------

>PC_06SKAT
--------------------------SLFAAAGLAAA-----------------------APLETRQ------------------DTASCPVSTQGDYVW
KISEFYG-RKPEGT-------------YYNSLGFNIKATN-------GGTL--DFTCSASANK----------LEDHKWYSCG------------EN-S-
FMDFSFDSDRS----------------GLLLRQKVS---DD-------------------------ITYVATTTL---------------PNYCRGGG-N
GPE----D---FV-CT-----GVS----------------------------------------------------------------------------

>PC_00DGEZ
--------------------------SRFAAAGLAAA-----------------------APLETRQ------------------DTASCPVSTQGDYVW
KISEFYG-RKPEGT-------------YYNSLGFNIKATN-------GGTL--DFTCSASADK----------LEDHKWYSCG------------EN-S-
FMDFSFDSDRS----------------GLLLKQKVS---DD-------------------------ITYVATTTL---------------PNYCRAGG-N
GPK----D---FV-CT-----GVS----------------------------------------------------------------------------

>PC_00F52P
-------------------------S-LFAAAGLAAA-----------------------APLESRQ------------------DTASCPVTTKGNYVW
KISEFYG-RKPEGT-------------YYNSLGFNIKATN-------GGTL--DFTCSAQADK----------LEDHKWYSCG------------EN-S-
FMDFSFDSDRS----------------GLLLKQKVS---DD-------------------------ITYVATATL---------------PNYCRAGG-N
GPK----D---FV-CQ-----GVA----------------------------------------------------------------------------

>PC_01P7DI
--------------------------SLFAAAGLAAA-----------------------APLESRQ------------------DNASCPVSTEGDYVW
KISEFYG-RKPEGT-------------YYNSLGFNIKATN-------GGTL--DFTCSAQADK----------LEDHKWYSCG------------EN-S-
FMNFSFDSDRS----------------GLLLKQKVS---DD-------------------------ITYVATTTL---------------PNYCRAGG-N
GPN----D---FV-CN-----GVS----------------------------------------------------------------------------

>PC_0474O1
-------------------------S-LFAAAGLASA-----------------------APLESRQ------------------DTASCPVTTEGDYVW
KISEFYG-RKPEGT-------------YYNSLGFNIKATN-------GGTL--DFTCSAQADK----------LEDHKWYSCG------------EN-S-
FMDFSFDSDRS----------------GLLLKQKVS---DD-------------------------ITYVATATL---------------PNYCRAGG-N
GPK----D---FV-CQ-----GVA----------------------------------------------------------------------------

>PC_053QB8
--------------------------SLFAAAGLAAA-----------------------APLETRQ------------------DTASCPVSTQGDYVW
KISEFYG-RKPEGT-------------YYNSLGFNIKATN-------GGTL--DFTCSASADK----------LEDHKWYSCG------------EN-S-
FMDFSFDSDRS----------------GLLLKQKVS---DD-------------------------ITYVATTTL---------------PNYCRAGG-N
GPK----D---FV-CA-----GVS----------------------------------------------------------------------------

>PC_06HTFD
--------------------------SLFAAAGLAAA-----------------------APLETRQ------------------DTASCPVSTQGDYVW
KISEFYG-RKPEGT-------------YYNSLGFNIKATN-------GGTL--DFTCSASADK----------LEDHKWYSCD------------EN-S-
FMDFSFDSDRS----------------GLLLRHKVS---DD-------------------------ITYVATATL---------------PNYCRAGG-N
GPK----D---FV-CT-----GVS----------------------------------------------------------------------------

>PC_00Z4GZ
--------------------------SLFAAAGLAAA-----------------------APLETRQ------------------DTASCPVSTQGDYVW
KISEFYG-RKPEGT-------------YYNSLGFNIKATN-------GGTL--DFTCSASADK----------LEDHKWYSCG------------EN-S-
FMDFSFDSDRS----------------GLLLKQKVS---DD-------------------------ITYVATTTL---------------PNYCRAGG-N
VPK----D---FV-CT-----GVS----------------------------------------------------------------------------

>PC_020A8I
--------------------------SLFAAAGLAAA-----------------------APLESRQ------------------DNASCPVSTEGDYVW
KISEFYG-RKPEGT-------------YYNSLGFNIKATN-------GGTL--DFTCSAQADK----------LEDHKWYSCG------------EN-S-
FMDFSFDSDRS----------------GLLLKQKVS---DD-------------------------ITYVATTTL---------------PNYCRAGG-N
GPQ----D---FV-CQ-----GVS----------------------------------------------------------------------------

>PC_03ZL10
-------------------------SLFA-AAGLAAA-----------------------APLESRQ------------------DNASCPVATEGDYVW
KISEFYG-RQPEGT-------------YYNSIGFNIKATN-------GGTL--DFTCSAYADK----------LEDHKWYSCG------------EN-S-
FMDFSFDSDRK----------------GLLFKQNVS---ND-------------------------TTYVATTTI---------------PSYCRAGG-N
GPK----D---FV-CQ-----GVS----------------------------------------------------------------------------

>PC_041WP2
-------------------------S-LFAAAGLAAA-----------------------APLESRQ------------------DTASCPVTTEGDYVW
KISEFYG-RKPEGT-------------YYNSLGFNIKATN-------GGTL--DFTCSAQADK----------LEDHKWYSCG------------EN-G-
FMDFSFDSDRS----------------GLLLKQKVS---DD-------------------------ITYVATATL---------------PNYCRAGG-N
GPK----D---FV-CQ-----GVA----------------------------------------------------------------------------

>PC_06TV5P
-------------------------SLFA-AAGLAAA-----------------------APLESRQ------------------DTGSCPVSTTGDYVW
KISEFSG-RKPEGS-------------YYNSLSFNIKATN-------GGTL--DFTCGAQADK----------LEDHKWYSCG------------EN-S-
FMDFSFDSDRS----------------GLLLRQKVS---DD-------------------------ITYVATTTL---------------PNYCHAGG-N
GPS----D---FV-CQ-----GVS----------------------------------------------------------------------------

>PC_0063TQ
-------------------------S-LFAAAGLAAA-----------------------APLESRQ------------------DTASCPVTTEGDYVW
KISEFYG-RKPEGT-------------YYNSLGFNIKATN-------GGTL--DFTCSHSADK----------LEDHTWYSCG------------EN-S-
FMDFSFDSDRN----------------GLLLKQKVS---DD-------------------------ITYVATTTL---------------PNYCRAGG-N
GPK----D---FV-CQ-----GVA----------------------------------------------------------------------------

>PC_00RAUJ
--------------------------SLFAAAGLAAA-----------------------APLETRQ------------------DTASCPVSTQGDYVW
KISEFYG-RKPEGT-------------YYNSLGFNIKATN-------GGTL--DFTCSASADK----------LEDHKWYSCG------------EN-S-
FMDFSFDSDRS----------------GLLLRQKVS---DD-------------------------ITYVATATL---------------PNYCRAGG-N
GPK----D---FV-CT-----GVA----------------------------------------------------------------------------

>PC_01SDJ0
--------------------------SLFAAAGLAAA-----------------------APLETRQ------------------DTASCPVSTQGDYVW
KISEFYG-RKPEGT-------------YYNSLGFNIKATN-------GGTL--DFTCSASADK----------LEDHKWYSCG------------EN-S-
FIDFSFDSDRS----------------GLLLRQKVS---DD-------------------------ITYVATATL---------------PNYCRAGG-N
GPK----D---FV-CT-----GVS----------------------------------------------------------------------------

>PC_0342BJ
---------------------------------LAAA-----------------------APLESRQ------------------DTASCPVTTEGDYVW
KISEFYG-RKPEGT-------------YYNSLGFNIKATN-------GGTL--DFTCSAQADK----------LEDHKWYSCG------------EN-S-
FMDFSFDSDRS----------------GLLLKQKVS---DD-------------------------ITYVATATL---------------PNYCRAGG-N
GPK----D---FV-CQ-----GVADAY---ITLV------------------------------------------------------------------

>PC_03L6X3
--------------------------SLFAAAGLAAA-----------------------APLETRQ------------------DTASCPVSTQGDYVW
KISEFFG-RKPEGT-------------YYNSLGFNIKATN-------GGTL--DFTCSASADK----------LEDHKWYSCG------------EN-S-
FMDFSFDSDRS----------------GLLLRQKVS---DD-------------------------ITYDAATTL---------------PNYCRAGG-N
GPK----D---FV-CT-----GVS----------------------------------------------------------------------------

>PC_04SRNB
-------------------------SLFA-AAGLAAA-----------------------APLEARQ------------------NTATCPVSTQGDYVW
KLSEFYG-RKPQGT-------------YYNRLSFNMKATN-------GGTL--DFTCSAAADK----------LEDHKWYSCG------------EN-S-
FMDFSFDSDRS----------------GLLLRQKVS---DD-------------------------ITYVATTTL---------------PNYCRAGG-N
GPK----D---FV-CT-----GVS----------------------------------------------------------------------------

>PC_06R470
--------------------------SLFAAVRLAAA-----------------------APLETRQ------------------DTASCPVSTQGDYVW
KISEFYG-RKPEGT-------------YYNSLGFNIKATN-------GGTL--DFTCSASADK----------LEDHKWYSCG------------EN-S-
FMDFSFDSDRS----------------GLLLKQKVS---DD-------------------------ITYVATTTL---------------PNYCHAGG-N
GPK----D---FV-CT-----GVS----------------------------------------------------------------------------

>PC_014693
--------------------------SLFAAVGLAAA-----------------------APLETRQ------------------DTASCPVSTQGDYVW
KISEFYG-RKPEGT-------------YYNSLGFNIKATN-------GGTL--DFTCSASADK----------LEDHKWYSCG------------EN-S-
FMDFSFDSDRS----------------GLLLKQKVS---DD-------------------------ITYVATTTL---------------PNYCHAGG-N
GPK----D---FV-CT-----GVS----------------------------------------------------------------------------

>PC_03JD12
--------------------------SLFAAAGLAAA-----------------------APLESRQ------------------DTASCPVSAQGDYVW
KISEFYG-RKPEGT-------------YYNSLGFNIKATN-------GGTL--DFTCSAQADK----------LEDHKWYSCG------------EN-S-
FMDFSFDSDRS----------------GLLLKQKVS---DD-------------------------ITYVATTTL---------------PNYCRAGG-N
GPK----D---FV-CQ-----GVS----------------------------------------------------------------------------

>PC_05Q0G4
-------------------------SLFA-AAGLAAA-----------------------APLESRQ------------------NNASCPVSTEGDYVW
KISEFYG-RKPEGT-------------YYNSLGFNIKATN-------GGTL--DFTCSAQADK----------LEDHKWYSCG------------EN-S-
FMSFSFDSDRS----------------GLILKQVVS---DD-------------------------STYVATTTL---------------PNYCHAGG-N
GPN----D---FV-CQ-----GVS----------------------------------------------------------------------------

>PC_05TWW2
-------------------------S-LFAAAGLAAA-----------------------APLESRQ------------------DTASCPVTTEGDYVW
KISEFYG-RKPEGT-------------YYNSLGFNIKATN-------GGTL--DFTCSHSADK----------LEDHTWYSCG------------EN-G-
FMDFSFDSDRS----------------GLLLKQKVS---DD-------------------------ITYVATATL---------------PNYCRAGG-N
GPK----D---FV-CQ-----GVA----------------------------------------------------------------------------

>PC_05WT9E
-------------------------S-LFAAAGLAAA-----------------------APLESRQ------------------DTTSCPVTTEGDYVW
KISEFYG-RKPEGT-------------YYNSLGFNIKATN-------GGTL--DFTCSAQADK----------LEDHKWYSCG------------EN-S-
FMDFSFDSDRS----------------GLLLKQKVS---DD-------------------------ITYVATATL---------------PNYCRAGG-N
GPK----D---FV-CQ-----GVA----------------------------------------------------------------------------

>PC_05Z6MF
-------------------------S-LFAAAGLAAA-----------------------APLESRQ------------------DTASCPVTTKGDYVW
KISEFYG-RKPEGT-------------YYNSLGFNIKATN-------GGTL--DFTCSAQADK----------LEDHKWYSCG------------EN-S-
FMDFSFDSDRS----------------GLLLKQKVS---DD-------------------------ITYVATATL---------------PNYCRAGG-N
GPK----D---FV-CQ-----GVA----------------------------------------------------------------------------

>PC_06A3WB
--------------------------SLFAAAGLAAA-----------------------APLETRQ------------------DTASCPVSTQGDYVW
KISEFYG-RKPEGT-------------YYNSLGFNIKATN-------GGTL--DFTCSAMADK----------LEDHKWYSCG------------EN-S-
FMDFSFDSDRS----------------GLLLRQKVS---DD-------------------------ITYVATATL---------------PNYCRAGG-N
GPK----D---FV-CT-----GVS----------------------------------------------------------------------------

>PC_06E2IZ
--------------------------SLFAAAGLAAA-----------------------APLETRQ------------------DTASCPVSTQGDYVW
KISEFYG-RKPEGT-------------YYNSLGFNIKATN-------GGTL--DFTCSASADK----------LEDHKWYSCG------------EN-S-
FIDFSFDSDRS----------------GLLLKQKVS---DD-------------------------ITYVATTTL---------------PNYCRAGG-N
GPK----D---FV-CT-----GVS----------------------------------------------------------------------------

>PC_06JOZJ
------------------------IASLFAAAGLAAA-----------------------APLETRQ------------------DTASCPVSTQGDYVW
KISKFYG-RKPEGT-------------YYNSLGFNIKATN-------GGTL--DFTCSASADK----------LEDHKWYSCG------------EN-S-
FMDFSFDSDRS----------------GLLLKQKVS---DD-------------------------ITYVATTTL---------------PNYCRAGG-N
GPK----D---FV-CT-----G------------------------------------------------------------------------------

>PC_01LK6R
--------------------------SLFAAAGLAAA-----------------------APLETRQ------------------DTASCPVSTQGDYVW
KISEFYG-RKPEGT-------------YYNSLGFNIKATN-------GGTL--DFTCSASADK----------LEDHKWYSCG------------EN-S-
FMDFSFDSDRS----------------GLLLRQKVS---DD-------------------------ITYVATATL---------------PNYCGGGG-N
GPK----D---FV-CT-----GVS----------------------------------------------------------------------------

>PC_020EHA
-------------------------SLFA-AAGVVSA-----------------------APLETRQ------------------DTASCPVSTQGDYVW
KISEFYG-RKPEGT-------------YYNSLGFNIKATN-------GGTL--DFTCSASADK----------LEDHQWYSCG------------EN-S-
FMDFSFDSDRS----------------GLLLKQKVS---DD-------------------------ITYVASTTL---------------PNYCRAGG-N
APK----D---FV-CC-----GVS----------------------------------------------------------------------------

>PC_03Z0BR
--------------------------SLFAAAGLAAG-----------------------APLETRQ------------------DTASCPVSTQGDYVW
KISEFYG-RKPEGT-------------YYNSLGFNIKATN-------GGTL--DFTCSASADK----------LEDHKWYSCG------------EN-S-
FMDFSFDSDRS----------------GLLLKQKVS---DD-------------------------ITYVATATL---------------PNYCRAGG-N
GPE----D---FV-CT-----GVS----------------------------------------------------------------------------

>PC_055GS6
-------------------------SLFA-AAGLAAA-----------------------APLESRQ------------------DNASCPVTTQGDYVW
KISEFYG-RKPEGT-------------YYNSLGFNIKATN-------GGTL--DFTCSASADK----------LEDGKWYPCD------------KD-N-
FMEFSFDSDRS----------------GLLLKQKVS---DD-------------------------ITYVATATL---------------PNYCRAGG-N
GPK----D---FV-CQ-----GVS----------------------------------------------------------------------------

>PC_05V2YU
--------------------------SLFAAAGLAAA-----------------------APLETRQ------------------DTASCPVSTQGDYVW
KISEFYG-RKPEGT-------------YYNSLGFNIKATN-------GGTL--DFTCSASAHK----------LEDHKWYSCG------------EN-S-
FMDFSFDSDRS----------------GLLLRQKVS---DD-------------------------ITYVATATL---------------PNYCRAGG-N
NPK----D---FV-CT-----GVS----------------------------------------------------------------------------

>PC_06D8EW
--------------------------SLFAAAAVASA-----------------------APLEARQ------------------VDASCPVATQGDYVW
KISNFFG-RKPEGT-------------YYNSFGFNIKATN-------GGTL--DFNCSSQADK----------LEDNKFYSCG------------EN-S-
FIDFAFSSDRS----------------GLIIKQGVS---ED-------------------------LTYVGTTTL---------------PSYCRAGG-N
GPQ----D---FV-CH-----GVS----------------------------------------------------------------------------

>PC_00Q2LZ
-------------------------SLFA-AAGLAAA-----------------------APLESRQ------------------DNASCPVATQGDYVW
KVSEFYG-RQPEGT-------------YYNSISFNVKATN-------GGTL--DYTCSSSADK----------LEDHKWYSCG------------EN-S-
LMDFSFDSDRK----------------GLLFKQKVS---DD-------------------------TTYVATTTI---------------PSYCRAGG-N
GPK----D---FV-CQ-----GVS----------------------------------------------------------------------------

>PC_02SQSZ
-------------------------SLFA-AVGLAAA-----------------------APLESRQ------------------DNASCPVTTEGDYVW
KISEFSG-RKPEGT-------------YYNSLSFNIKATN-------GGTL--DFSCSAQADK----------LEDHKWYSCG------------ED-S-
FMSFSFDSDRS----------------GLLLKQEVS---DD-------------------------ITYVATTTL---------------PNYCRAGG-N
GPN----D---FV-CS-----GVS----------------------------------------------------------------------------

>PC_03O3LH
---------------------------------LAAA-----------------------APLESRQ------------------DTASCPVSAQGDYVW
KISEFYG-RKPEGT-------------YYNSLGFNIKATN-------GGTL--DFTCSAQADK----------LEDHKWYSCG------------EN-S-
FMDFSFDSDRS----------------GLLLKQKVS---DD-------------------------ITYVATTTL---------------PNYCRAGG-N
GPK----D---FV-CQ-----GVSDAY---ITLV------------------------------------------------------------------

>PC_04NDU5
--------------------------SLFAAAGLAAA-----------------------APLESRQ------------------DTASRPVSTQGDYVW
KISEFYG-RKPEGT-------------YYNSLGFNIKATN-------GGTL--DFTCSAQADK----------LEDHKWYSCG------------EN-S-
FMDFSFDSDRS----------------GLLLKQKVS---DD-------------------------ITYVATTTL---------------PNYCRAGG-N
GPK----D---FV-CQ-----GVS----------------------------------------------------------------------------

>PC_006XRM
-------------------------S-LFAAAGLAAA-----------------------APLESRQ------------------DTASCPVTTEGDYVW
KISEFYG-RKPEGT-------------YYNSLGFNIKATN-------GGTL--DFTCSHSADK----------LEDHTWYSCG------------EN-S-
FMDFSFDSDRS----------------GLLLKQKVS---DD-------------------------ITYVATATL---------------PNYCRAGG-N
GPK----D---FV-CQ-----GVA----------------------------------------------------------------------------

>PC_03K37H
--------------------------SLFAAAGLAAA-----------------------APLETRQ------------------DTASCPVSTQGDYVW
KISEFYG-RKPEGT-------------YYNSLGFNIKATN-------GGTL--DFTCSASADK----------LEDHKWYSCG------------EN-S-
FMDFSFDSDRS----------------GLLLKQKVS---DD-------------------------ITYVATTTL---------------PNYCRAGG-N
GPK----D---FV-CT-----GVS----------------------------------------------------------------------------

>PC_04WLMF
--------------------------ALFAAAGLAAA-----------------------APFETRQ------------------DYASCPVSTQGDYVW
KISEFSG-RKPEGT-------------YYNSLSFNIKATN-------EGTL--DFTCSAQADK----------LEDDKFYPCG------------EN-S-
SMSFAFQSDRN----------------GLLFRQDVS---ND-------------------------ITYVATATL---------------PNYCRAGG-D
GPK----D---VI-CQ-----GAS----------------------------------------------------------------------------

>PC_06TTBX
--------------------------SLFAAAGLGAA-----------------------APLETRQ------------------DTASCPVSTQGDYVW
KISEFYG-RKPEGT-------------YYNSLGFNIKATN-------GGTL--DFTCSASADK----------LEDHKWYSCG------------EN-S-
FMDFSFDSDRS----------------GLLLRQKVS---DD-------------------------ITYVATATL---------------PNYCRAGG-N
GPK----D---FV-CT-----GVS----------------------------------------------------------------------------

>PC_04VTUL
--------------------------TLFAAAGLAAA-----------------------APLESRQ------------------DTASCPVTTQGDYVW
KISKFSG-RKPEGT-------------YYNSLSFNMKATN-------GGTL--DFTCSASAPR----------LEDRKWYSCG------------VN-T-
FIEFAFNSDRN----------------GLLLRQEVS---DD-------------------------ITNVGTVTL---------------PNNCRAGG-N
GPQ----D---FV-CT-----GVA----------------------------------------------------------------------------

>PC_05M082
--------------------------SFFPAAAVASA-----------------------APLEAHH------------------VDASCPVATQGDYVG
KISNFFG-RKPEGT-------------YYNSFGFNIKATN-------GGTL--DFNCSSQADK----------LEDNKFYSCG------------EN-S-
FIDFALSSDRS----------------GLIIKQGVS---DD-------------------------LTYVGTTTL---------------PSYCRAGG-N
GPK----D---FV-CQ-----GVS----------------------------------------------------------------------------

>PC_05Q0EF
--------------------------SLFAAAGLAAA-----------------------APLETRQ------------------DTASCPVSTQGDYVW
KISEFYG-RKPEGT-------------YYNSLGFNIKATN-------GGTL--DFTCSASADK----------LEDHKWYSCG------------EN-S-
FMDFSFDSDRS----------------GLLLRQKVS---DD-------------------------ITYVATTTL---------------PNYCRAGG-N
GPK----D---FV-CT-----GVS----------------------------------------------------------------------------

>PC_06L81O
-------------------------S-LFAAAGLAAA-----------------------APLESRQ------------------DTASCPVTTEGDYVW
KISEFYG-RKPEGT-------------YYNSLGFNIKATN-------GGTL--DFTCSHSADK----------LEDHTWYSCG------------EN-S-
FMEFSFDSDRS----------------GLLLKQNVS---DD-------------------------ITYAATATL---------------PNYCRAGG-N
GPK----D---FV-CQ-----GVA----------------------------------------------------------------------------

>PC_06TSLA
--------------------------SLFAAAGLAAA-----------------------APLETRQ------------------DTASCPVSTQGDYVW
KISEFYG-RKPEGT-------------YYNSLGFNIKATN-------GGTL--DFTCSASADK----------LEDHQWYSCG------------EN-S-
FMDFSFDSDRS----------------GLLLKQKVS---DD-------------------------ITYVATTTL---------------PNYCRAGG-N
GPK----D---FV-CT-----GVS----------------------------------------------------------------------------

>PC_076AXJ
-------------------------SLFA-AAGLAAA-----------------------APLESRQ------------------DTASCPVTTEGDYVW
KISEFYG-RKPEGT-------------YYNSLGFNIKATN-------GGTL--DFTCSYSADK----------LEDHTWYSCG------------EN-T-
FMDFSFDSDRS----------------GLLLKQKVN---DD-------------------------TTYVATATL---------------PNYCRAGG-N
GPK----D---FV-CQ-----GVA----------------------------------------------------------------------------

>PC_002TP2
--------------------------SLFAAAGLAAA-----------------------APLETRQ------------------DTASCPVSTQGDYVW
KISEFYG-RKPEGT-------------YYNSLGFNIKATN-------GGTL--DFTCSASADK----------LEDHKWYSCG------------EN-S-
FMDFSFDSDRS----------------GLLLKQKVS---DD-------------------------ITYVATTTL---------------PNYCRAGG-N
GPK----D---FV-CN-----GVS----------------------------------------------------------------------------

>PC_03N9M0
-------------------------SLFA-AAGLAVA-----------------------APLESRQ------------------DNASCPVTEEGDYVW
KISEFYG-RKPEGT-------------YFNNLGFNIKATN-------GGTL--DFTCSAKADK----------LEDHKWYSCG------------EN-S-
FMDFSFDSDRN----------------GLLLKQKVS---DD-------------------------ITWVGTTTL---------------PNYCRAGG-N
GPK----D---FV-CQ-----GVS----------------------------------------------------------------------------

>PC_04DD6Q
--------------------------SLFAAAGLAAA-----------------------APLETRQ------------------DTASCPVSTQGDYVW
KISEFYG-RKPEGT-------------YYNSLGFNIKATN-------GGTL--DFICSASADK----------LEDHKWYSCG------------EN-S-
FMDFSFDSDRS----------------GLLLRQKVS---DD-------------------------ITYVATATL---------------PNYCRAGG-N
GSK----D---FV-CT-----GVS----------------------------------------------------------------------------

>PC_0033CX
---------------------------------LAAA-----------------------APFEARQ------------------ADASCPVSTQGDYVW
KISEFSG-RKPEGT-------------YYNSLSFNIKATN-------KGTL--DFTCSAQADK----------LEDDKFYSCG------------EN-S-
FMSFAFQSDRN----------------GLLFRQDVS---DE-------------------------ITYVATATL---------------PNYCHAGG-N
GPK----D---FV-CQ-----GVSDAY---FTLV------------------------------------------------------------------

>PC_01HXJO
-------------------------S-LFAAAGLAVA-----------------------APLESRQ------------------DTASCPVTTKGDYVW
KISEFYG-RKPEGT-------------YYNSLGFNIKATN-------GGTL--DFTCSAQADK----------LEDHKWYSCG------------EN-S-
FMDFSFDSDRS----------------GLLLKQKVS---DD-------------------------ITYVATATL---------------PNYCRVGG-N
GPK----D---FV-CQ-----GVA----------------------------------------------------------------------------

>PC_0268E1
-------------------------SLFA-AAGLAAA-----------------------APLESRQ------------------DTASCPVTTKGDYVW
KISGFSG-RKPEGT-------------YYNSLGFNIKATN-------GGTL--DFTCSHSADK----------LKDHTWYSCG------------EN-S-
FISFSFDSDRN----------------GLLLKQKVS---DD-------------------------TTYVATATL---------------PNYCRAGG-N
GPK----D---FV-CQ-----GVA----------------------------------------------------------------------------

>PC_05VPTZ
-------------------------SLFA-AASLVSA-----------------------APLETRQ------------------DTTSCPVSTQGDYVW
KISEFFG-RKPEGT-------------YYNSLGFNIKATN-------GGTL--DFTCSASANK----------LEDHKWYSCG------------EN-S-
FMDFSFDSDRS----------------GLLLRQKVS---DD-------------------------ITYVAAATL---------------PNYCRAGG-N
GPK----D---FV-CT-----GVS----------------------------------------------------------------------------

>PC_00FTDZ
-------------------------SLFA-TARLAAA-----------------------APLETRQ------------------DTASCPVSTQGDYVW
KISEFYG-RKPEGT-------------YYNSLGFNIKATN-------GGTL--DFTCSASADK----------LEDHKWYSCG------------EN-S-
FMDFSFDSDRG----------------GLLLKQKVS---DD-------------------------ITYVATATL---------------PNYCGGGG-N
GTK----T---FV-CA-----GVL----------------------------------------------------------------------------

>PC_028M8N
--------------------------TLFAAAGLAAA-----------------------APLEAPQ------------------ANTTCPVSTQGDYVW
KISEFSG-RKPEGT-------------YYNNLSFNIKATN-------GGTL--DFTCSAQADK----------LEEDEFYSCG------------EN-S-
FISFAFQSDRS----------------GLLLRQDVS---DE-------------------------ITYLATATL---------------PNYCRAGG-N
GPN----D---FI-CQ-----GVS----------------------------------------------------------------------------

>PC_05FUR4
--------------------------SLFAAAGLAAA-----------------------APLETRQ------------------DTASCPVSTQGDYVW
KISEFYG-RKPEGT-------------YYNSLGFNIKATN-------GGTL--DFTCSASANK----------LEDHKWYSCG------------EN-S-
FMDFSFDSDRS----------------GLLLRQKVS---DD-------------------------ITYVATTTL---------------PNYCRAGG-N
GPK----D---FV-CT-----GVS----------------------------------------------------------------------------

>PC_05K0CV
-------------------------SLLA-LAGLAAA-----------------------APLESRQ------------------DTASCPVTTEGDYVW
KISEFYG-RKPEGT-------------YYNSLGFNIKATN-------GGTL--DFTCSHSADK----------LEDHTWYSCG------------EN-S-
FMDFSFDSDRS----------------GLLLRPKVS---DD-------------------------ITYVATATL---------------HNYCRAGG-N
GPK----D---FV-CQ-----GVA----------------------------------------------------------------------------

>PC_05NNXH
--------------------------SLFAAAGLAAA-----------------------APLETRQ------------------DTASCPVSTQGDYVW
KISEFYG-RKPEGT-------------YYNSLGFNIKATN-------GGTL--DFTCSASANK----------LEDHKWYSCG------------EN-S-
FMDFSFDSDRS----------------GLLLRQKVS---DD-------------------------ITYVATATL---------------PNYCRAGG-N
GPK----D---FV-CT-----GVS----------------------------------------------------------------------------

>PC_05T6FS
--------------------------SLFAAAGLAAA-----------------------APLESRQ------------------DTASCPVSTQGDYVW
KISEFYG-RKPEGT-------------YYNSLGFNIKATN-------GGTL--DFTCSTQADK----------LEDHKWYSCG------------EN-S-
FMDFSFDSDRS----------------GLLLKQKVS---DD-------------------------ITYVATTTL---------------PNYCRAGG-N
GPK----D---FV-CQ-----GVS----------------------------------------------------------------------------

>PC_078WON
---------------------------FA-AAGLAAA-----------------------APLETRQ------------------DNASCPVSTKGDYVW
KISEFYG-RKPEGS-------------YYNNLGFNIKATN-------GGTL--DFTCSARADK----------LEDHKWYSCG------------EN-S-
FMDFSFDSDRS----------------GLLLRQKVD---DD-------------------------TTYVATATL---------------PNYCHAGG-N
GAN----D---FV-CQ-----GVSDA--------------------------------------------------------------------------

>PC_00Y6CK
--------------------------SLFAAAGLAAA-----------------------APLEARQ------------------DTASCPVVTQGDYVW
KISEFYG-RKPEGT-------------YYNSLGFNIKATN-------GGTL--DFTCSAQADK----------LEDHKWYSCG------------EN-S-
FMDFSFDSDRS----------------GLLLRQKVS---DD-------------------------ITYVATTTL---------------PNYCRAGG-N
GPK----D---FV-CN-----GVS----------------------------------------------------------------------------

>PC_032TPM
--------------------------SLFAAAGLAAA-----------------------APLETRQ------------------DTASCPVVTQGDYVW
KISEFYG-RKPEGT-------------YYNSLGFNIKATN-------GGTL--DFTCSAQADK----------LEDHKWYSCG------------EN-S-
FMDFSFDSDRS----------------GLLLRQKVS---DD-------------------------ITYVATTTL---------------PNYCRAGG-N
GPN----D---FV-CN-----GVS----------------------------------------------------------------------------

>PC_03FXTM
--------------------------SLFAAAAVASP-----------------------APLESRQ------------------VAASCPVPTQGDYVR
KISKFFG-RKPEGT-------------YYNSLGFNIKATN-------GGTL--DFNCSSQADK----------LEDNKWYSCG------------EN-S-
FMDFSFASDRS----------------GLIMKQSVS---DD-------------------------ITYVGTTTL---------------PNYCRAGG-N
GPQ----D---FV-CQ-----GVS----------------------------------------------------------------------------

>PC_04CU7S
------------------------IASLFAAAGLAAA-----------------------APLETRQ------------------DTASCPVSTQGDYVW
KISEFYG-RKPEGT-------------YYNSLGFNIKATN-------GGTL--DFTCSASADK----------LEDHKWYSCG------------EN-S-
FMDFSFDSDRS----------------GLLLKQKVS---DD-------------------------ITYVATTTL---------------PNYCRAGG-N
GPK----D---FV-CT-----G------------------------------------------------------------------------------

>PC_06SMIG
--------------------------SLFAAAGLAAA-----------------------APLETRQ------------------DTASCPVSTQGDYVW
KISEFYG-RKPEGT-------------YYNSLGFNIKATN-------GGTL--DFTCSASADK----------LEDHKWYSCG------------EN-S-
FMDFSFDSDRS----------------GLLLRQKVS---DD-------------------------ITYVATATL---------------PNYCRAGG-N
GPK----D---FV-CT-----GVS----------------------------------------------------------------------------

>PC_00CBXS
-------------------------S-LFAGAGLGAA-----------------------APLESRQ------------------DTASCPVTTEGDYVW
KISEFYG-RKPEGT-------------YYNSLGFNIKATN-------GGTL--DFTCSAQADK----------LEDHKWYSCG------------EN-S-
FMDFSFDSDRS----------------GLLLKQKVS---DD-------------------------ITYVATATL---------------PNYCRAGG-N
GPK----D---FV-CQ-----GVA----------------------------------------------------------------------------

>PC_03K58O
--------------------------SLFVAAGLAAA-----------------------APLETRQ------------------DTASCPVSTQGDYVW
KISEFYG-RKPEGT-------------YYNSLGFNIKATN-------GGTL--DFTCSASADK----------LEDHKWYSCG------------EN-S-
FMDFSFDSDRS----------------GLLLRQKVS---DD-------------------------ITYVATTTL---------------PNYCRAGG-N
GPK----D---FV-CT-----GVS----------------------------------------------------------------------------

>PC_06HY27
-------------------------SLFA-AAGLAAA-----------------------APLESRQ------------------DTASCPVTTEGDYVW
KISEFSG-RKPEGT-------------YYNSLSFNIKATN-------GGTL--DFTCSHSADK----------LEDHTWYSCG------------EN-S-
FMEFSFDSDRS----------------GLLLKQDVS---DD-------------------------ITYVATATL---------------PNYCRAGG-N
GPK----D---FV-CQ-----GVA----------------------------------------------------------------------------

>PC_06KB4Y
--------------------------SLFAAAGLAAA-----------------------APLESRQ------------------DNASCPVTTEGDYIW
RISEFYG-RKPEGT-------------YYNSLGFNIKATN-------GGTL--DFTCSAQADK----------LEDHKWYSCG------------EN-S-
FMDFSFDSDRS----------------GLLLKQKVS---DD-------------------------ITYVATTTL---------------PNYCRAGG-N
GPN----D---FV-CQ-----GVS----------------------------------------------------------------------------

>PC_034F34
--------------------------SLFAAAGLAAA-----------------------APLETRQ------------------DTASCPVSTQGDYVW
KISEFYG-RKPEGT-------------YYNSLGFNIKATN-------GGTL--DFTCSASANK----------LEDHKWYSCG------------EN-S-
FMDFSFDSDRS----------------GLLLRQKVS---DD-------------------------ITYVATTTL---------------LNYCRAGG-N
GPK----D---FV-CT-----GVS----------------------------------------------------------------------------

>PC_0369DO
--------------------------SLFAAAGLAAA-----------------------APLETRQ------------------DTASCPVSTQGDYVW
KISEFYG-RKPKGT-------------YYNSLGFNIKATN-------GGTL--DFTCSASADK----------LEDHKWYSCG------------EN-S-
FMDFSFDSDRS----------------GLLLKQKVS---DD-------------------------ITYVATATL---------------PNSCRAGG-N
GSK----D---FV-CT-----GVS----------------------------------------------------------------------------

>PC_078VZU
--------------------------------GLAAA-----------------------APLESRQ------------------DTASCPVTTEGDYVW
KISEFYG-RKPEGT-------------YYNSLGFNIKATN-------GGTL--DFTCSAQADK----------LEDHKWYSCG------------EN-S-
FMDFSFDSDRS----------------GLLLKQKVS---DD-------------------------ITYVATATL---------------PNYCRAGG-N
GPK----D---FV-CQ-----GVADAY---IT--------------------------------------------------------------------

>PC_02196R
--------------------------SLLAAAGFAAA-----------------------APLEARQ------------------D-ASCPVATQGDYVW
KVSGFNA-RKPQGS-------------YLNRVSFNIKATN-------GGTL--DFNCGASADK----------LDDHKWYPCS------------EN-S-
FIYFTFDSQYN----------------ALLLRHGQG---ID-------------------------DATIGSATL---------------PNYCRAGG-N
GPN----D---FV-CQ-----GVS----------------------------------------------------------------------------

>PC_024ID8
------------------------------AAGLAAA-----------------------APLESRQ------------------DTASCPVTTEGDYVW
KISEFYG-RKPEGT-------------YYNSLGFNIKATN-------GGTL--DFTCSAQADK----------LEDHKWYSCG------------EN-S-
FMDFSFDSDRS----------------GLLLKQKVS---DD-------------------------ITYVATATL---------------PNYCRAGG-N
GPK----D---FV-CQ-----GVADAY-------------------------------------------------------------------------

>PC_0772IS
---------------------------LFAAAGLAAA-----------------------APLESRQ------------------DTASCPVTTEGDYVW
KISEFYG-RKPEGT-------------YYNSLGFNIKATN-------GGTL--DFTCSHSADK----------LEDHTWYSCG------------EN-S-
FMDFSFDSDRN----------------GLLLKQKVS---DD-------------------------ITYVATATL---------------PNYCRAGG-N
GPK----D---FV-CQ-----GVV----------------------------------------------------------------------------

>PC_076AXF
-------------------------SLFA-AAGLAAA-----------------------APLESRQ------------------NNASCPVSTEGDYVW
KISEFYG-RKPEGT-------------YYNSLGFNIKATN-------GGTL--DFTCSAQADK----------LEDHKWYSCG------------EN-S-
FMSFSFDSDRS----------------GLILKQVVS----D-------------------------DTYVATTTL---------------PNYCHAGG-N
GPN----D---FV-CQ-----GVS----------------------------------------------------------------------------

>PC_076ASW
------------------------------AAGLAAA-----------------------APLESRQ------------------DTASCPVTTEGDYVW
KISEFYG-RKPEGT-------------YYNSLGFNIKATN-------GGTL--DFTCSAQADK----------LEDHKWYSCG------------EN-S-
FMDFSFDSDRS----------------GLLLKQKVS---DA--------------------------SPMSLPPLFPTTAALAVTALRTLSARVLPTP-T
----------------------------------------------------------------------------------------------------

>PC_06J12I
--------------------------SLFAAAGLAAA-----------------------APLESRQ------------------DTASCPVSTQGDYVW
KISEFFG-RKPEGT-------------YYNSLGFNIKATN-------GGTL--DFTCSASADK----------LEDHKWYPCG------------EN-S-
FIYFSFDSDRN----------------GLMLKHGDA----A-------------------------SPYVGTTTL---------------PNYCRAGG-N
GPQ----D---FV-CQ-----GVS----------------------------------------------------------------------------

>PC_00Q2M0
--------------------------SLLAAAGLAAA-----------------------APLEARQ------------------D-ASCPVTTEGDYVW
KISGFYA-RKPQGS-------------YLNSVGFNIKTTN-------GGTL--DFNCGASADR----------LDDHKWYPCA------------EN-S-
FIYFTFDSEYN----------------GLLLRHGQG---ID-------------------------DATIGSATL---------------PNYCRAGG-N
GPR----D---YV-CQ-----GVS----------------------------------------------------------------------------

>PC_02A22V
----------------------------------AAA-----------------------APLESRQ------------------DTASCPVSTQGDYVW
KISEFYG-RKPEGT-------------YYNSLGFNIKATN-------GGTL--DFTCSAQADK----------LEDHKWYSCG------------EN-S-
FMDFSFDSDRS----------------GLLLKQKVS---DD-------------------------ITYVATTTL---------------PNYCRAGG-N
GPK----D---FV-CQ-----GVSDAY---ITLV------------------------------------------------------------------

>PC_06CK36
-------------------T----IATLFAAAGLAAA-----------------------APLESRQ------------------DTASCPVTTQGDYVW
KISKFSG-RKPEGT-------------YYNSLSFNMKATN-------GGTL--DFTCSASAPR----------LEDRKWYSCG------------VN-T-
FIEFAFNSDRN----------------GLLLRQEVS---DD-------------------------ITNVGTVTL---------------PNNCRAGG-N
GPQ----D---FV-C-------------------------------------------------------------------------------------

>PC_03KN2N
---------------------------FA-AAGLAAA-----------------------APLESRQ------------------DNASCPVTKEGDYVW
KISEFYG-RKPEGT-------------YFNNLGFNIKATN-------GGTL--DFTCSAKADK----------LEDHKWYSCG------------EN-S-
FMDFSFDSDRN----------------GLLLKQKVS---DD-------------------------ITYVAPTTL---------------PDYCRVGG-N
GIN----D---LV-CN-----GVS----------------------------------------------------------------------------

>PC_06JH24
-----------------------------------AA-----------------------APLESRQ------------------DTASCPVTTEGDYVW
KISEFYG-RKPEGT-------------YYNSLGFNIKATN-------GGTL--DFTCSALADK----------LEDHKWYSCG------------EN-S-
FMDFSFDSDRS----------------GLLLKQKVS---DD-------------------------ITYVATATL---------------PNYCRAGG-N
GPK----D---FV-CQ-----GVADAY---ITLV------------------------------------------------------------------

>PC_08KAVU
----------------------------------------------------------------TRQ------------------DTASCPVSTQGDYVW
KISEFYG-RKPEGT-------------YYNSLGFNIKATN-------GGTL--DFTCSALADK----------LEDHKWYSCG------------EN-S-
FMDFSFDSDRS----------------GLLLRQKVS---DD-------------------------ITYVATTTL---------------PNYCRAGG-N
GPK----D---YV-CN-----GVSDAY---ITLVTLPKSE------------------------------------------------------------

>PC_03QHZ4
---------------------------LFAAAGLAAA-----------------------APLESRQ------------------DNASCPVTTKGDYVW
KISEFYG-RKPEGT-------------YYNSLGFNIKATN-------GGTL--DFTCSAQADK----------LEDHKWYSCG------------EN-S-
FMDFSFDSDRS----------------GLLLKQKVS---DD-------------------------ITYVATATL---------------PNYCRAGG-N
GPK----D---FV-CQ-----GV-----------------------------------------------------------------------------

>PC_00LBWM
--------------------------SLFAAAAVASA-----------------------SPLEVRQ--------------------TTCPVSTQGDYVW
KISNFFG-RKPEGT-------------YYNSFGFNIKATN-------GGTL--DFTCSSQADK----------LEDNKFYSCG------------EN-S-
FISFAFSSDRD----------------GLIIKQGVD---ND-------------------------LTYVGTTTL---------------PSYCRAGG-N
GPQ----D---FV-CQ-----GVS----------------------------------------------------------------------------

>PC_04ZGLR
--------------------------SLFAAAAVASA-----------------------SPLEVRQ--------------------TTCPVSTQGDYVW
KISNFFG-RKPEGT-------------YYNSFGFNIKATN-------GGTL--DFTCSSQADK----------LEDNKFYSCG------------EN-S-
FISFAFSSDRY----------------GLIIKQGVD---ND-------------------------LTYVGTTTL---------------PSYCRAGG-N
GPQ----D---FV-CQ-----GVS----------------------------------------------------------------------------

>PC_054B5K
---------------------------FA-AAGLAAA-----------------------APLETRQ------------------DNASCPVSTKGDYVW
KISEFYG-RKPEGS-------------YYNNLGFNIKATN-------GGTL--DFTCSARADK----------LEDHKWYSCG------------EN-S-
FMDFSFDSDRS----------------GLLLRQKVD---DD-------------------------TTYVATATL---------------PNYCHAGG-N
GAN----D---FV-CQ-----GVS----------------------------------------------------------------------------

>PC_00VO5T
----------------------------FAAAGLAAA-----------------------APLETRQ------------------DTASCPVSTQGDYVW
KISEFYG-RKPEGT-------------YYNSLGFNIKATN-------GGTL--DFTCSASADK----------LEDHKWYSCG------------EN-S-
FMDFSFDSDRS----------------GLLLKQKVS---DD-------------------------ITYVATTTL---------------PNYCRAGG-N
GPK----D---FV-CT-----GVS----------------------------------------------------------------------------

>PC_031TN6
----------------------------AAAAGLAAA-----------------------APLESRQ------------------DTASCPVTTEGDYVW
KISEFYG-RKPEGT-------------YYNSLGFNIKATN-------GGTL--DFTCSHSADE----------LEDHTWYSCG------------EN-S-
FMDFSFDSDRS----------------GLLLKQKVS---DD-------------------------ITYVATTTL---------------PNYCRAGG-N
GPK----D---FV-CQ-----GVS----------------------------------------------------------------------------

>PC_034E15
-----------------------------------AA-----------------------APLESRQ------------------DTASCPVTTEGDYVW
KISEFYG-RKPEGT-------------YYNSLGFNIKATN-------GGTL--DFTCSAQADK----------LEDHKWYSCG------------EN-S-
FMDFSFDSDRS----------------GLLLKQKVS---DD-------------------------ITYVATATL---------------PNYCRAGG-N
GPK----D---FV-CQ-----GVADAY---ITLV------------------------------------------------------------------

>PC_04CY0D
---------------------------LFAAAGLAAA-----------------------APLESRQ------------------DTASCPVTTEGDYVW
KISEFYG-RKPEGT-------------YYNSLGFNIKATN-------GGTL--DFTCSAQADK----------LEDHKWYSCG------------EN-S-
FMDFSFDSDRS----------------GLLLKQKVS---DD-------------------------ITYVATATL---------------PNYCRAGG-N
GPK----D---SV-CQ-----GV-----------------------------------------------------------------------------

>PC_066OV6
---------------------------LFAAAGLAAA-----------------------APLESRQ------------------DTASCPVTTEGDYVW
KISEFYG-RKPEGT-------------YYNSLGFNIKATN-------GGTL--DFTCSHSADK----------LEDHTWYSCG------------EN-S-
FMDFSFDSDRS----------------GLLLKQKVS---DD-------------------------ITYVATATL---------------PNYCRAGG-N
GPK----D---FV-CQ-----GV-----------------------------------------------------------------------------

>PC_002A9Z
------------------TT----IASLFAAAGLAAA-----------------------APLESRQ------------------DTASCPVTTEGDYVW
KISEFYG-RKPEGT-------------YYNSLGFNIKATN-------GGTL--DFTCSAQADK----------LEDHKWYSCG------------EN-S-
FMDFSFDSDRS----------------GLLLKQKVS---DD-------------------------ITYVATATL---------------PNYCRAGG-N
GPK----T---F----------------------------------------------------------------------------------------

>PC_01FGI9
----------------------------FAAAGLAAA-----------------------APLETRQ------------------DTASCPVSTQGDYVW
KISEFYG-RKPEGT-------------YYNSLGFNIKATN-------GGTL--DFTCSASADK----------LEDHKWYSCG------------EN-S-
FMDFSFDSDRS----------------GLLLKQKVS---DD-------------------------ITYVATTTL---------------PNYCRAGG-N
GPK----D---FV-CN-----GVS----------------------------------------------------------------------------

>PC_03CWFM
-----------------------------------AA-----------------------APLESRQ------------------DTASCPVTTEGDYVW
KISEFYG-RKPEGT-------------YYNSLGFNIKATN-------GGTL--DFTCSHSADK----------LEDHTWYSCG------------EN-S-
FMDFSFDSDRN----------------GLLLKQKVS---DD-------------------------ITYVATATL---------------PNYCRAGG-N
GPK----D---FV-CQ-----GVADAY---ITLV------------------------------------------------------------------

>PC_04GT55
--------------------------SLFAAAAVASA-----------------------SPLEVRQ--------------------TTCPVSTQGDYVW
KISNFFG-RKPEGT-------------YYNSFGFNIKATN-------GGTL--DFTCSSQADK----------LEDNKFYSCG------------EN-S-
FISFAFSSDRD----------------GLIIKQGVD---ND-------------------------LTYVGTTTV---------------PSYCRAGG-N
GPQ----D---FV-CQ-----GVS----------------------------------------------------------------------------

>PC_00MMHK
---------------------------FA-AAGLAAA-----------------------APLESRQ------------------DNASCPVATEGDYVW
KISEFYG-RQPEGT-------------YYNSIGFNIKATN-------GGTL--DFTCSAYADK----------LEDHKWYSCG------------EN-S-
FMDFSFDSDRK----------------GLLFKQNVS---ND-------------------------TTYVATTTI---------------PSYCRAGG-N
GPK----D---FV-CQ-----GVS----------------------------------------------------------------------------

>PC_0311RP
---------------------------LFAAAGLAAA-----------------------APLESRQ------------------DTASCPVTTEGDYVW
KISEFYG-RKPEGT-------------YYNSLGFNIKATN-------GGTL--DFTCSHSADK----------LEDHTWYSCG------------EN-S-
FMDFSFDSDRN----------------GLLLKQKVS---DD-------------------------ITYVATATL---------------PNYCRAGG-N
GPK----D---FV-CQ-----GV-----------------------------------------------------------------------------

>PC_03KWX2
----------------------------FAAAGLAAA-----------------------APLESRQ------------------DTASCPVTTEGDYVW
KISEFYG-RKPEGT-------------YYNSLGFNIKATN-------GGTL--DFTCSAQADK----------LEDHKWYSCG------------EN-S-
FMDFSFDSDRS----------------GLLLKQKVS---DD-------------------------ITYVATATL---------------PNYCRAGG-N
GPK----D---FV-CQ-----GVA----------------------------------------------------------------------------

>PC_01FQ7N
--------------------------SLFAAAGLAAA-----------------------APLESRQ------------------D-ASCPLTTTGDYVW
KISEFDG-RKPEGT-------------YYNRLSFNIKATN-------GGTL--DFTCSAQADK----------LEDHKWYSCG------------EN-S-
FLYFSFDSDRS----------------GLILRQDDS----D-------------------------ITFVGTTTL---------------PNYCRAGG-N
GPT----D---FV-CQ-----GAA----------------------------------------------------------------------------

>PC_026L3K
----------------------------AAAAGLAAA-----------------------APLESRQ------------------DTASCPVSTQGDYVW
KISEFYG-RKPEGT-------------YYNSLGFNIKATN-------GGTL--DFTCSAQADK----------LEDHKWYSCG------------EN-S-
FMDFSFDSDRS----------------GLLLKQKVS---DD-------------------------ITYVATTTL---------------PNYCRAGG-N
GPK----D---FV-CQ-----GVS----------------------------------------------------------------------------

>PC_03ZY2U
----------------------------FAAAGLAAA-----------------------APLETRQ------------------DTASCPVSTQGDYVW
KISEFYG-RKPEGT-------------YYNSLGFNIKATN-------GGTL--DFTCSASANK----------LEDHKWYSCG------------EN-S-
FMDFSFDSDRS----------------GLLLRQKVS---DD-------------------------ITYVATTTL---------------LNYCRAGG-N
GPK----D---FV-CT-----GVS----------------------------------------------------------------------------

>PC_04LGH1
---------------------------LFAAAGLAAA-----------------------APLESRQ------------------DTASCPVTTEGDYVW
KISEFYG-RKPEGT-------------YYNSLGFNIKATN-------GGTL--DFTCSAQADK----------LEDHKWYSCG------------EN-S-
FMDFSFDSDRS----------------GLLLKQKVS---DD-------------------------ITYVATATL---------------PNYCRAGG-N
GPK----D---FV-CQ-----GV-----------------------------------------------------------------------------

>PC_05596N
---------------------------LFAAAGLAAA-----------------------APLESRQ------------------DTASCPVTTKGDYVW
KISEFYG-RKPEGT-------------YYNSLGFNIKATN-------GGTL--DFTCSAQADK----------LEDHKWYSCG------------EN-S-
FMDFSFDSDRS----------------GLLLKQKVS---DD-------------------------ITYVATATL---------------PNYCRAGG-N
GAK----D---FV-CQ-----GV-----------------------------------------------------------------------------

>PC_05MELX
--------------------------YLFAAAAVASA-----------------------SPLEVRQ--------------------TTCPVSTQGDYVW
KISNFFG-RKPEGT-------------YYNSFGFNIKATN-------GGTL--DFTCSSQADK----------LEDNKFYSCG------------EN-S-
FISFAFSSDRD----------------GLIIKQGVD---ND-------------------------LTYVGTTTL---------------PSYCRAGG-N
GPQ----D---FV-CQ-----GVS----------------------------------------------------------------------------

>PC_076AXL
---------------------------FA-AAGLAAA-----------------------APLESRQ------------------DNASCPVTTQGDYVW
KISEFYG-RKPEGT-------------YYNSLGFNIKATN-------GGTL--DFTCSASADK----------LEDGKWYPCD------------KD-N-
FMEFSFDSDRS----------------GLLLKQKVS---DD-------------------------ITYVATATL---------------PNYCRAGG-N
GPK----D---FV-CQ-----GVS----------------------------------------------------------------------------

>PC_00X5TJ
---------------------------LFAAAGLAAA-----------------------APLESRQ------------------DTTSCPVTTEGDYVW
KISEFYG-RKPEGT-------------YYNSLGFNIKATN-------GGTL--DFTCSAQADK----------LEDHKWYSCG------------EN-S-
FMDFSFDSDRS----------------GLLLKQKVS---DD-------------------------ITYVATATL---------------PNYCRAGG-N
GPK----D---FV-CQ-----GV-----------------------------------------------------------------------------

>PC_03C5AV
-------------------------------AGLAAA-----------------------APLETRQ------------------DTASCPVSTQGDYVW
KISEFYG-RKPEGT-------------YYNSLGFNIKATN-------GGTL--DFTCSASADK----------LEDHKWYSCG------------EN-S-
FMDFSFDSDRS----------------GLLLKQKVS---DD-------------------------ITYVATTTL---------------PNYCRAGG-N
GPK----D---FV-CT-----GVSDAY-------------------------------------------------------------------------

>PC_0448U6
---------------------------LLAAAGLAAA-----------------------APLESRQ------------------DTASCPVTTEGDYVW
KISEFYG-RKPEGT-------------YYNSLGFNIKATN-------GGTL--DFTCSHSADK----------LEDHTWYSCG------------EN-S-
FMDFSFDSDRN----------------GLLLKQKVS---DD-------------------------ITYVATATL---------------PNYCRAGG-N
GPK----D---FV-CQ-----GV-----------------------------------------------------------------------------

>PC_04KQXM
---------------------------LFAAAGLAAA-----------------------APLESRQ------------------DTASCPVTTKGNYVW
KISEFYG-RKPEGT-------------YYNSLGFNIKATN-------GGTL--DFTCSAQADK----------LEDHKWYSCG------------EN-S-
FMDFSFDSDRS----------------GLLLKQKVS---DD-------------------------ITYVATATL---------------PNYCRAGG-N
GPK----D---FV-CQ-----GV-----------------------------------------------------------------------------

>PC_06B9P0
---------------------------LFAAAGLAAA-----------------------APLESRQ------------------DTASCPVTTEGDYVW
KISEFYG-RKPEGT-------------YYNSLGFNIKATN-------GGTL--DFTCSHSADK----------LEDHTWYSCG------------EN-S-
FMDFSFDSDRS----------------GLLLKQKVS---DD-------------------------ITYVATATL---------------PNYCRAGG-N
GPN----D---FV-CQ-----GV-----------------------------------------------------------------------------

>PC_00G0VY
----------------------------FAAAGLAAA-----------------------APLETRQ------------------DTTPCPVSTQGDYVW
KISEFYG-RKPEGT-------------YYNSLGFNIKATN-------GGTL--DFTCSASANK----------LEDHKWYSCG------------EN-S-
FMDFSFDNDRS----------------GLLLRQKVS---DD-------------------------ITYVATATL---------------PNYCRAGG-N
GPK----D---FV-CT-----GVS----------------------------------------------------------------------------

>PC_02SHC2
-----------------------------AAAGLAAA-----------------------APLESRQ------------------DTASCPVSTQGDYVW
KISEFYG-RKPEGT-------------YYNSLGFNIKATN-------GGTL--DFTCSTQADK----------LEDHKWYSCG------------EN-S-
FMDFSFDSDRS----------------GLLLKQKVS---DD-------------------------ITYVATTTL---------------PNYCRAGG-N
GPK----D---FV-CQ-----GVS----------------------------------------------------------------------------

>PC_01E7L7
-----------------------------AAAGLAAA-----------------------APLESRQ------------------DNASCPVTTEGDYIW
RISEFYG-RKPEGT-------------YYNSLGFNIKATN-------GGTL--DFTCSAQADK----------LEDHKWYSCG------------EN-S-
FMDFSFDSDRS----------------GLLLKQKVS---DD-------------------------ITYVATTTL---------------PNYCRAGG-N
GPN----D---FV-CN-----GVS----------------------------------------------------------------------------

>PC_020ZH5
-------------------------------AGLAAA-----------------------APLESRQ------------------DTASCPVTTEGDYVW
KISEFYG-RKPEGT-------------YYNSLGFNIKATN-------GGTL--DFTCSHSADK----------LEDHTWYSCG------------EN-S-
FMDFSFDSDRN----------------GLLLKQKVS---DD-------------------------ITYVATATL---------------PNYCRAGG-N
GPK----D---FV-CH-----GVADA--------------------------------------------------------------------------

>PC_067TII
----------------------------A-AAGLAAA-----------------------APLESRQ------------------DNASCPVATEGDYVW
KISEFYG-RQPEGT-------------YYNSIGFNIKATN-------GGTL--DFTCSAYADK----------LEDHKWYSCG------------EN-S-
FMDFSFDSDRK----------------GLLFKQNVS---ND-------------------------TTYVATTTI---------------PSYCRAGG-N
GPK----D---FV-CQ-----GVS----------------------------------------------------------------------------

>PC_074SI2
-----------------------------AAAGLAAA-----------------------APLESRQ------------------DTASCPVSTQGDYVW
KISEFYG-RKPEGT-------------YYNSLGFNIKATN-------GGTL--DFTCSAQADK----------LEDHKWYSCG------------EN-S-
FMDFSFDSDRS----------------GLLLKQKVS---DD-------------------------ITYVATTTL---------------PNYCRAGG-N
GPK----D---FV-CQ-----GVS----------------------------------------------------------------------------

>PC_03QOC7
------------------------------------A-----------------------APLESRQ------------------DTASCPVSAQGDYVW
KISEFYG-RKPEGT-------------YYNSLGFNIKATN-------GGTL--DFTCSAQADK----------LEDHKWYSCG------------EN-S-
FMDFSFDSDRS----------------GLLLKQKVS---DD-------------------------ITYVATTTL---------------PNYCRAGG-N
GPK----D---FV-CQ-----GVSDAY---ITLV------------------------------------------------------------------

>PC_0197ZK
----------------------------L-ARWLAAA-----------------------APLESRQ------------------DTASCPVTTEGDYVW
KISEFYG-RKPEGT-------------YYNSLGFNIKATN-------GGTL--DFTCSHSADK----------LEDHTWYSCG------------EN-S-
FMDFSFDSDRN----------------GLLLKQKVS---DD-------------------------ITYVATATL---------------PNYCRAGG-N
GPK----D---FV-CQ-----GVA----------------------------------------------------------------------------

>PC_053HY8
-----------------------------AAAGLAAA-----------------------APLESRQ------------------DNASCPVTTEGDYIW
KISEFYG-RKPEGT-------------YYNSLGFNIKATN-------GGTL--DFTCSAQADK----------LEDHKWYSCG------------EN-S-
FMDFSFDSDRS----------------GLLLKQKVS---DD-------------------------ITYVATTTL---------------PNYCRAGG-N
GPN----D---FV-CH-----GVS----------------------------------------------------------------------------

>PC_00190E
--------------------------------GLAAA-----------------------APLESRQ------------------DTASCPVTTEGDYVW
KISEFYG-RKPEGT-------------YYNSLGFNIKATN-------GGTL--DFTCSAQADK----------LEDHKWYSCG------------EN-S-
FMDFSFDSDRS----------------GLLLKQKVS---DD-------------------------ITYVATATL---------------PNYCRAGG-N
GPK----D---FV-CQ-----GVADAY-------------------------------------------------------------------------

>PC_008DRJ
-----------------------------AAAGLAAA-----------------------APLESRQ------------------DTASCPVTTEGDYVW
KISEFYG-RKPEGT-------------YYNSLGFNIKATN-------GGTL--DFTCSHSADK----------LEDHTWYSCG------------EN-S-
FMDFSFDSDRN----------------GLLLKQKVS---DD-------------------------ITYVATATL---------------PNYCRAGG-N
GPK----D---FV-CQ-----GVS----------------------------------------------------------------------------

>PC_069Q97
-----------------------------AAAGLAAA-----------------------APLESRQ------------------DTASCPVSTQGDYVW
KISESYG-RKPEGT-------------YYNSLGFNIKATN-------GGTL--DFTCSAQADK----------LEDHKWYSCG------------EN-S-
FMDFSFDSDRS----------------GLLLKQKVS---DD-------------------------ITYVAATTL---------------PNYCRAGG-N
GPK----D---FV-CQ-----GVS----------------------------------------------------------------------------

>PC_05RIEZ
------------------------------------A-----------------------APLEARQ------------------VDASCPVATQGDYVW
KISNFFG-RKPEGT-------------YYNSFGFNIKATN-------GGTL--DFNCSSQADK----------LEDNKFYSCG------------EN-S-
FIDFAFSSDRS----------------GLIIKQGVS---ED-------------------------LTYVGTTTL---------------PSYCRAGG-N
GPQ----D---FV-CQ-----GVSDAY---ITLV------------------------------------------------------------------

>PC_01XVMM
---------------------------------LAAA-----------------------APLESRQ------------------DTASCPVTTEGDYVW
KISEFYG-RKPEGT-------------YYNSLGFNIKATN-------GGTL--DFTCSHSADK----------LEDHTWYSCG------------EN-S-
FMDFSFDSDRN----------------GLLLKQKVS---DD-------------------------ITYVATATL---------------PNYCRAGG-N
GPK----D---FV-CQ-----GVADAY---I---------------------------------------------------------------------

>PC_00EQV7
----------------------------------CSA-----------------------SPLEVRQ--------------------TTCPVS-TGSYVW
KISNFFG-RKPEGT-------------YYNSFGFNIKATN-------GGTL--DFTCSSQADK----------LEDNKFYSCG------------EN-S-
FISFAFSSDRD----------------GLIIKQGVD---ND-------------------------LTYVGTTTL---------------PSYCRAGG-N
GPQ----D---FV-CQ-----GVSDAY---ITLV------------------------------------------------------------------

>PC_04ELK5
--------------------------------GLAAA-----------------------APLESRQ------------------DTASCPVTTEGDYVW
KISEFYG-RKPEGT-------------YYNSLGFNIKATN-------GGTL--DFTCSAQADK----------LEDHKWYSCG------------EN-S-
FMDFSFDSDRS----------------GLLLKQKVS---DD-------------------------ITYVATATL---------------PNYCRAGG-N
GPK----D---FV-CQ-----GVADA--------------------------------------------------------------------------

>PC_02VXBM
------------------------------------------------------------------M------------------DTASCPVTTEGDYVW
KISEFYG-RKPEGT-------------YYNSLGFNIKATN-------GGTL--DFTCSAQADK----------LEDHKWYSCG------------EN-S-
FMDFSFDSDRS----------------GLLLKQKVS---DD-------------------------ITYVATATL---------------PNYCRAGG-N
GPK----D---FV-CQ-----GVADAY---ITLVTLPKSS------------------------------------------------------------

>PC_05RHRL
-------------------------------AGLAAA-----------------------APLESRQ------------------DTASCPVTTEGDYVW
KISEFYG-RKPEGT-------------YYNSLGFNIKATN-------GGTL--DFTCSAQADK----------LEDHKWYSCG------------EN-S-
FMDFSFDSDRS----------------GLLLKQKVS---DD-------------------------ITYVATATL---------------PNYCRAGG-N
GPK----D---FV-CQ-----GVA----------------------------------------------------------------------------

>PC_005LRV
-------------------------------AGLAAA-----------------------APLESRQ------------------DTASCPVTTEGDYVW
KISEFYG-RKPEGT-------------YYNSLGFNIKATN-------GGTL--DFTCSAQADK----------LEDHNWYSCG------------EN-S-
FMDFSFDSDRN----------------GLLLKQKVS---DD-------------------------ITYVATATL---------------PNYCRAGG-N
GPK----D---FV-CQ-----GVA----------------------------------------------------------------------------

>PC_03ERT6
-------------------------------AGVVSA-----------------------APLEARQ------------------DNAACPVSTQGDYIW
KISEFSG-RKPEGT-------------YYNSIGFNIKATN-------GGTL--DFTCSARADK----------LEDNKFYSCG------------EN-S-
FISFAFSSDRN----------------GLFLKHGDG---GA-------------------------VTYVATTTL---------------PNYCRAGG-N
GPQ----D---FV-CQ-----GVA----------------------------------------------------------------------------

>PC_03U2A5
-------------------------------AGVVSA-----------------------APLEARQ------------------DNAACPVSTRGDYIW
KISEFSG-RKPEGT-------------YYNSIGFNIKATN-------GGTL--DFTCSARADK----------LEDNKFYSCG------------EN-S-
FISFAFSSDRN----------------GLFLKHGDG---GA-------------------------VTYVATTTL---------------PNYCRAGG-N
GPQ----D---FV-CQ-----GVA----------------------------------------------------------------------------

>PC_05O3JV
-------------------------------AGFAAA-----------------------APLESRQ------------------DTTSCPVTTEGDYVW
KISEFYG-RKPEGT-------------YYNSLGFNIKATN-------GGTL--DFTCSAQADK----------LEDHKWYSCG------------EN-S-
SMDFSFDSDRS----------------GLLLKQKVS---DD-------------------------ITYVATATL---------------PNYCRAGG-N
GPK----D---YV-CQ-----GVA----------------------------------------------------------------------------

>PC_058OO8
-------------------------------AGIVSA-----------------------APLEARQ------------------DTASCPVSTTGDYIW
KISEFYG-RKPEGT-------------YYNSIGFNIKATN-------GGAL--DFTCSAQADK----------LEDNKFYSCG------------EN-S-
FISFAFSSDRN----------------GLFLKQGDG---GA-------------------------ITYVATTTL---------------PNYCRAGG-N
GPQ----D---FV-CQ-----GVA----------------------------------------------------------------------------

>PC_03994B
---------------------------LFAAAGLAAA-----------------------APLETRQ------------------DTASCPVSTQGDYVW
KISEFYG-RKPEGT-------------YYNSLGFNIKATN-------GGTL--DFTCSASADK----------LEDHKWYSCG------------EN-S-
FMDFSFDSDRS----------------GLLLRQKVS---DD-------------------------ITYVATTTL---------------PNYCRAGG-N
GPK----D---FV---------------------------------------------------------------------------------------

>PC_079M3D
--------------------------------GLAAA-----------------------APLESRQ------------------DTASCPVTTEGDYVW
KISEFYG-RKPEGT-------------YYNSLGFNIKATN-------GGTL--DFTCSHSADK----------LEDHTWYSCG------------EN-S-
FMDFSFDSDRN----------------GLLLKQKVS---DD-------------------------ITYVATATL---------------PNYCRAGG-N
GPK----D---FV-CQ-----GVA----------------------------------------------------------------------------

>PC_00FC3U
--------------------------SLFAAAGLAAA-----------------------APLETRQ------------------DTASCPVSTQGDYVW
KISEFYG-RKPEGT-------------YYNSLGFNIKATN-------GGTL--DFTCSASANK----------LEDHKWYSCG------------EN-S-
FMDFSFDSDRS----------------GLLLRQKVS---DD-------------------------ITYVATTTL---------------LNYCRAGG-N
GPK----D---F----------------------------------------------------------------------------------------

>PC_016Y8H
--------------------------SLFAAAGLAAA-----------------------APLESRQ------------------D-------TKGDYVW
KISEFNG-RKPEGT-------------YYSVIAFNVTATN-------SGTL--DFTCSAQADK----------LEDHKWYSCG------------KN-S-
FMDFSFDSDRN----------------GLLFKQKVS---DD-------------------------ITYVATTTI---------------ENYCHAGG-N
GPK----D---FA-CQ-----GLS----------------------------------------------------------------------------

>PC_04195G
-----------------------------AAAGLAAA-----------------------APLETRQ------------------DTASCPVSTQGDYVW
KISEFYG-RKPEGT-------------YYNSLGFNIKATN-------GGTL--DFTCSASANK----------LEDHKWYSCG------------EN-S-
FMDFSFDSDRS----------------GLLLRQKVS---DD-------------------------ITYVATTTL---------------PNYCRAGG-N
GPK----D---FV-C-------------------------------------------------------------------------------------

>PC_07LUPE
---------------------------------------------------------------------------------------XSCPVTTEGDYVW
KISEFYG-RKPEGT-------------YYNSLGFNIKATN-------GGTL--DFTCSAQADK----------XEDHKWYSCG------------EN-S-
FXNFSFGSDRS----------------GLLLKQKVS---DD-------------------------ITYVATATL---------------PNYCRAGG-N
GPK----D---FV-CQ-----GVADAY---ITLVTLPKSS------------------------------------------------------------

>PC_06DAVP
--------------------------SLFAPAGLAAA-----------------------APLESRQ------------------D-------TKGDYVW
KISEFNG-RKPEGT-------------YYSVIAFNVTATN-------SGTL--DFTCSAQADK----------LEDHKWYSCG------------KN-S-
FMDFSFDSDRN----------------GLLFKQKVS---DD-------------------------ITYVATTTI---------------ENYCHAGG-N
GPK----D---FA-CQ-----GLS----------------------------------------------------------------------------

>PC_04PAAT
---------------------------------------------------------------------------------------MSCPVTTEGDYVW
KISEFYG-RKPEGT-------------YYNSLGFNIKATN-------GGTL--DFTCSAQADK----------MEDHKWYSCG------------EN-S-
FMNFSFGSDRS----------------GLLLKQKVS---DD-------------------------ITYVATATL---------------PNYCRAGG-N
GPK----D---FV-CQ-----GVADAY---ITLVTLPKSS------------------------------------------------------------

>PC_045RCC
----------------------------------AAA-----------------------APLETRQ------------------DTASCPVSTQGDYVW
KISEFYG-RKPEGT-------------YYNSLGFNIKATN-------GGTL--DFTCSALADK----------LEDHKWYSCG------------EN-S-
FMDFSFDSDRS----------------GLLLRQKVS---DD-------------------------ITYVATTTL---------------PNYCRAGG-N
GPK----D---YV-CN-----GVSD---------------------------------------------------------------------------

>PC_06957I
--------------------------SLFAAAGLAFA-----------------------APLESRQ------------------D-------TKGDYVW
KISEFNG-RKPEGT-------------YYSVIAFNVTATN-------SGTL--DFTCSAQADK----------LEDHKWYSCG------------KN-S-
FMDFSFDSDRN----------------GLLFKQKVS---DD-------------------------ITYVATTTI---------------ENYCHAGG-N
GPK----D---FA-CQ-----GLS----------------------------------------------------------------------------

>PC_05MMSG
--------------------------SLFAAAGLAAA-----------------------APLKSRQ------------------D-------TKGDYVW
KISEFNG-RKPEGT-------------YYSVIAFNVTATN-------SGTL--DFTCSAQADK----------LEDHKWYSCG------------KN-S-
FMDFSFDSDRN----------------GLLFKQKVS---DD-------------------------ITYVATTTI---------------ENYCHAGG-N
GPK----D---FA-CQ-----GVS----------------------------------------------------------------------------

>PC_05PKZC
-------------------------S-LFAAAGLAAA-----------------------APLESRQ------------------DTASCPVTTEGDYVW
KISEFYG-RKPEGT-------------YYNSLGFNIKATN-------GGTL--DFTCSHSADK----------LEDHTWYSCG------------EN-S-
FMDFSFDSDRN----------------GLLLKQKVS---DD-------------------------ITYVATATL---------------PNYCRAGG-N
GPK----D--------------------------------------------------------------------------------------------

>PC_03AQ78
--------------------------------GLAAA-----------------------APLESRQ------------------DTASCPVSTQGDYVW
KISEFYG-RKPEGT-------------YYNSLGFNIKATN-------GGTL--DFTCSAQADK----------LEDHKWYSCG------------EN-S-
FMDFSFDSDRS----------------GLLLKQKVS---DD-------------------------ITYVATTTL---------------PNYCRAGG-N
GPK----D---FV-CQ-----GV-----------------------------------------------------------------------------

>PC_03SXQ0
----------------------------------AAA-----------------------APLESRQ------------------DNASCPVTTEGDYIW
KISEFYG-RKPEGT-------------YYNSLGFNIKATN-------GGTL--DFTCSAQADK----------LEDHKWYSCG------------EN-S-
FMDFSFDSDRS----------------GLLLKQKVS---DD-------------------------ITYVATTTL---------------PNYCRAGG-N
GPN----D---FV-CN-----GVS----------------------------------------------------------------------------

>PC_06CD39
---------------------------------LAAA-----------------------APLETRQ------------------DTASCPVSTQGDYVW
KLSEFYG-RKPEGT-------------YYNSLGFNIKATN-------GGTL--DFTCSASADK----------LEDHKWYSCG------------EN-S-
FMDFSFDSDRS----------------GLLLRQKVS---DD-------------------------ITYVATTTL---------------PNYCRAGG-N
GPK----D---FV-CT-----GV-----------------------------------------------------------------------------

>PC_0772IH
---------------------------------LAAA-----------------------APLESRQ------------------DTASCPVTTEGDYVW
KISEFYG-RKPEGT-------------YYNSLGFNIKATN-------GGTL--DFTCSHSADK----------LEDHTWYSCG------------EN-S-
FMDFSFDSDRN----------------GLLLKQKVS---DD-------------------------ITYVATATL---------------PNYCRAGG-N
GPK----D---FV-CQ-----GV-----------------------------------------------------------------------------

>PC_032GFW
-------------------------SLFA-AAGLAAA-----------------------APLESRQ------------------DTASCPVTTEGDYVW
KISEFYG-RKPEGT-------------YYNSLGFNIKATN-------GGTL--DFTCSHSADK----------LEDHTWYSCG------------EN-S-
FMDFSFDSDRN----------------GLLLKQKDV---SS-------------------------ITYVATATL---------------PNYCRAGG-N
GPK-------------------------------------------------------------------------------------------------

>PC_026ITE
----------------------------------AAA-----------------------APLESRQ------------------DNASCPVTTEGDYIW
KISEFYG-RKPEGT-------------YYNSLGFNIKATN-------GGTL--DFTCSAQADK----------LEDHKWYSCG------------EN-S-
FMDFSFDSDRS----------------GLLLKQKVS---DD-------------------------ITYVATITL---------------PNYCRAGG-N
GPN----D---FV-CN-----GVS----------------------------------------------------------------------------

>PC_04OINK
-------------------------------AGLAAA-----------------------APLESRQ------------------DTASCPVSTQGDYVW
KISEFYG-RKPEGT-------------YYNSLGFNIKATN-------GGTL--DFTCSAQADK----------LEDHKWYSCG------------EN-S-
FMDFSFDSDRS----------------GLLLKQKVS---DD-------------------------ITYVATTTL---------------PNYCRAGG-N
GPK----D---FV-CQ------------------------------------------------------------------------------------

>PC_076AX5
--------------------------SLFAAAGLAAA-----------------------APLESRQ------------------DTASCPVTTEGDYVW
KISEFYG-RKPEGT-------------YYNSLGFNIKATN-------EGTL--DFTCSAQADK----------LEDHKWYSCG------------EN-S-
FMDFSFDSDRS----------------GLLLKQKVS---DD-------------------------ITYVATATL---------------PNYCRAGG-N
GPK-------------------------------------------------------------------------------------------------

>PC_06N0NE
----------------------------------AAA-----------------------APLESRQ------------------DTASCPVTTEGDYVW
KISEFYG-RKPEGT-------------YYNSLGFNIKATN-------GGTL--DFTCSHSADK----------LEDHTWYSCG------------EN-S-
FMDFSFDSDRS----------------GLHLRQKVS---DD-------------------------ITYVATATL---------------PNYCRAGG-N
GPK----D---IV-CQ-----GVA----------------------------------------------------------------------------

>PC_01OVR0
----------------------------------AAA-----------------------APLESRQ------------------DTASCPVTTEGDYVW
KISEFYG-RKPEGT-------------YYNSLGFNIKATN-------GGTL--DFTCSHSADK----------LEDHTWYSCG------------EN-S-
FMDFSFDSDRS----------------GLLLRQKVS---DD-------------------------ITYVATATL---------------PNYCRAGG-N
GPK----D---FV-CQ-----GVA----------------------------------------------------------------------------

>PC_002JDF
----------------------------------AAA-----------------------APLESRQ------------------DTASCPVSTEGDYVW
KISEFYG-RKPEGT-------------YYNSLGFNIKATN-------GGTL--DFTCSHSADK----------LEDHTWYSCG------------EN-S-
FMDFSFDSDRS----------------GLLQRQKVS---DD-------------------------ITYVATATL---------------PNYCRAGG-N
GPK----D---FV-CQ-----GVA----------------------------------------------------------------------------

>PC_03IX2A
----------------------------------AAA-----------------------APLESRQ------------------DTASCPVSTQGDYVW
KISEFYG-RKPEGT-------------YYNSLGFNIKATN-------GGTL--DFTCSAQADK----------LEDHKWYSCG------------EN-S-
FMDFSFDSDRS----------------GLLLKQKVS---DD-------------------------ITYVATTTL---------------PNYCRAGG-N
GPK----D---FV-CQ-----GVS----------------------------------------------------------------------------

>PC_05BL44
-------------------------ASLFAAAAVASA-----------------------APLEARQ------------------VDASCPVATQGDYVW
KISNFFG-RKPEGT-------------YYNSFGFNIKATN-------GGTL--DFNCSSQADK----------LEDNKFYSCG------------EN-S-
FIDFAFSSDRS----------------GLIIKQGVS---ED-------------------------LTYVGTTTL---------------PSYCRAGG-N
G---------------------------------------------------------------------------------------------------

>PC_076AXB
--------------------------SLFAAAGLAAA-----------------------APLESRQ------------------DTASCPVTTEGDYVW
KISEFYG-RKPEGT-------------YYNSLGFNIKATN-------GGTL--DFTCSAQADK----------LEDHKWYSCG------------EN-S-
FMDFSFDSDRS----------------GLLLKQKVS---DD-------------------------ITYVATATL---------------PNYCRAGG-N
GP--------------------------------------------------------------------------------------------------

>PC_01VAB7
------MQ--------FTTI----ASLFA-AAGLAAA-----------------------APLESRQ------------------DTASCPVTTEGDYVW
KISEFYG-RKPEGT-------------YYNSLGFNIKATN-------GGTL--DFTCSHSADK----------LEDHTWYSCG------------EN-S-
FMDFSFDSDRN----------------GLLLKQKVS----D-------------------------ITYVATATL---------------PNYCR-----
----------------------------------------------------------------------------------------------------

>PC_04BHIJ
-----------------PTI-----ASLFAAAGLAAA-----------------------APLETRQ------------------DTASCPVSTQGDYVW
KISEFYG-RKPEGT-------------YYNSLGFNIKATN-------GGTL--DFTCSASAHK----------LEDHKWYSCG------------EN-S-
FMDFSFDSDRS----------------GLLLRQKVS---DD-------------------------ITYVATATL---------------PNYCRA----
----------------------------------------------------------------------------------------------------

>PC_0772I4
--------------------------------GLAAA-----------------------APLESRQ------------------DTASCPVTTEGDYVW
KISEFYG-RKPEGT-------------YYNSLGFNIKATN-------GGTL--DFTCSHSADK----------LEDHTWYSCG------------EN-S-
FMDFSFDSDRN----------------GLLLKQKVS---DD-------------------------ITYVATATL---------------PNYCRAGG-N
GPK----D---FV-C-------------------------------------------------------------------------------------

>PC_0772IA
-----------------------------AAAGLAAA-----------------------APLESRQ------------------DTASCPVTTEGDYVW
KISEFYG-RKPEGT-------------YYNSLGFNIKATN-------GGTL--DFTCSHSADK----------LEDHTWYSCG------------EN-S-
FMDFSFDSDRN----------------GLLLKQKVS---DE--------------------------SPMSLPPLFPTTAALAVTALRT-----------
----------------------------------------------------------------------------------------------------

>PC_028L25
----------------------------------CSA-----------------------SPLEVR-------------------Q-TTCPV---STGAT
SGRSPTSSDEAEGT-------------YYNSFGFNIKATN-------GGTL--DFTCSSQADK----------LEDNKFYSCG------------EN-S-
FISFAFSSDRD----------------GLIIKQGVD---ND-------------------------LTYVGTTTL---------------PSYCRAGG-N
GPQ----D---FV-CQ-----GVSDAY---ITLV------------------------------------------------------------------

>PC_03I4S7
------MQ--------FTTI----ASLFA-AAGLAAA-----------------------APLETRQ------------------DNASCPVSTKGDYVW
KISEFYG-RKPEGS-------------YYNNLGFNIKATN-------GGTL--DFTCSARADK----------LEDHKWYSCG------------EN-S-
FMDFSFDSDRS----------------GLLLRQKVD---DD-------------------------TTYVATATL---------------PNYCHAGG-N
GAN----D---FV-CQ-----GVSDAY---VTLVTIPNDDD-----------------------------------------------------------

>PC_00T5SK
-------C--------SSHI----ASLLAAAAGIVSA-----------------------APLEARQ------------------DTASCPVSTTGDYIW
KISEFYG-RKPEGT-------------YYNSIGFNIKATN-------GGAL--DFTCSAQADK----------LEDNKFYSCG------------EN-S-
FISFTFSSDRN----------------GLFLKQGDG---SA-------------------------ITYVATTTL---------------PNYCRAGG-N
GPQ----D---FV-CQ-----GVA----------------------------------------------------------------------------

>PC_01DWUL
-------------------------SLLAVTVGVVSA-----------------------APLQGRQ------------------VDASCPVSTQGDYVW
KISEFFG-RKPEGT-------------YYNSFGFNIKATN-------GGTL--DFTCSAQADK----------LEDNKFYPCG------------PN-S-
FISFAFSSDRD----------------GLIIKQGVS---DD-------------------------ITYVGTTTL---------------PSYCHAGG-N
GPQ----D---FV-CQ-----GVA----------------------------------------------------------------------------

>PC_06BBAM
--------------------------SLFAVAGLVSA-----------------------APFESRQ------------------V-NP--SPPVGDNIW
KISKFSG-RKPEGT-------------YYNRFSFNIKATN-------GGTL--DLDCTAEAVK-----------LEHQWYPCS------------GS-E-
YISFSFDSDSS----------------GVLLKHIV----DD-------------------------NTYLGTTNI---------------PDQCSKGP-T
GQQ----D---SV-CQ-----GNY----------------------------------------------------------------------------

>PC_05QFED
------MV-------SFTTL-FATV---AATASIVAASP-----------------------FTRPDP-------------PTT-----SACGGSNDEVL
KITDFFS-RKYDGI-------------NIATLGFNISATN----G---GEL--NFRCAPY-DPA--IDATAAQFEDKRVYFCA------------KD-S-
SFSFSFENAA----------------NQLYLWQTIV---T------------------------DTNILVGNGTI---------P------NYCHAGG-S
SQT----D---MV-CQ-----QVADVN---ITMVQSA---------------------------------------------------------------

>PC_07W5ZS
------MV-------AFTTL-FATV---AATASIVAASP-----------------------FTRPDP-------------PTT-----SARGGSNDEVL
KITDFFS-RKYDGI-------------NIATLGFNISATN----G---GEL--NSRCAPY-DPA--IDATAAQFEDKRVYFCA------------KD-S-
SFSFSFENAV----------------NQLYLWQTIV---T------------------------DTNILVGNGTI---------P------NNCRAGG-S
SQT----D---MV-CQ-----QVADVN---ITMVQSA---------------------------------------------------------------

>PC_02YZJB
------MR--------LPSFALSLSVSLLALTHLSTA-----------------------NPLSPRQ------------------C-TPCPVVQAGDYIW
KISSFWA-RKPDGI-------------SISGLGFNVEATN-------GGAA--NFSCSAMSAEF---------IDEAVFYQCG------------EN-S-
FIFFAWQDDRA----------------GLVLRQDVA---DD-------------------------FSYVGTTTL---------------PNYCRAGG-N
GPR----D---YV-CQ-----GVSDAY---VTMVQYLDPVV-----------------------------------------------------------

>PC_02CUYY
------MHFTNTV---------SLL---S-VASLAAAIPYWPEHALSSYASSTPTAVTGSTPSSTSSS-------------TP--SSTICPVVQEGDYVW
KVSSFSA-RKLNGT-------------DNNAVSFNISATN----N---GTL--NFQCAAS-TQG------NNVLEEGELYDCG------------EN-S-
LISFAFEGID--L---------T--STRLLLHQRVS---D-------------------------TVTEVGTTTV---------P------YYCRAGG-S
APL----D---YV-CS-----GVSDMY---ITLAKLPLST------------------------------------------------------------

>PC_057A8O
------MV-------SSTTL-FVGF---AAAASFVAASP-----------------------TGPPTG------------------------STSDKEVY
KITNFFS-RKPEGV-------------DISTLSFDIAAKD---------GL--KLTCHPY-DPA--TSTSTNNFEDKHVYACG------------KD-S-
PFSFSFENAA----------------NKLWLWHTVD-----------------------------STILIGNATV---------I------NQCRAAG-H
GPN----D---KV-CQ-----QAGSAE---VTMIKTG---------------------------------------------------------------

>PC_08BELO
------MV-------SFTTL-FVGF---ATAASFVAASP-----------------------RGPRGP-------------RPQATCPTTSCGTSNEEVL
KITNFFS-RKPEGV-------------NISTLAFTILDTV----G---LGL--NLTCVPY-DPV--TNRATSNFEDKHVYSCA------------QN-T-
NFSFSFENAA----------------DKLYLWHSIV---T------------------------NTNTLIGNATI---------P------NNCRAGG-N
GLN----D---KV-CQ-----QVADVN---ITMIRTA---------------------------------------------------------------

>PC_0050ZN
----------------MVSF-TTLF---AGSAAIANIVA-----------------------ASPISD-------------PK----------PPGVTVY
KISKLST-SKSEGK-------------PITSLKFKILSTN----G---GTI--DFTCSPV-DKK--TGAPIKEFQDNKTYSCG------------KD-S-
PFDLFFDSKS----------------NGLGLSETIV---SG----------------------KTTTLYKGETRV---------P------VYCRGGG-D
TP---------VI-CD-----QVSDIL---IQLTVVPKAT------------------------------------------------------------

>PC_04PITJ
------MQ--------FTTI-TSLL---FAASGLASAAS-----------------------LRP--------------------RQESCASNTQGDYTW
RISRFVG-RKPEAS-------------YYNMISFHIASTN----P--GSSL--DYTCTAS-ADR---------MEDSVFYSCG-------------T---
GFKFAFVNEYN------------------GLVFKYG----------------------------TDNPITGTVAL---------P------IICRAGG-A
GPN----D---QV-CE-----TFQDRY---ITLLRLPSN-------------------------------------------------------------

>PC_00Y0YD
------MQ--------FTTI-TSLL---FAASGLTSAAS-----------------------LRP--------------------RQDACEYHTAGDYTW
RVSQFVG-RKPEAT-------------YYNMISFHIASTN----P--GSSF--EWTCSAS-ADR---------MEDSVFYSCG-------------D---
GFQFAFVNEYN------------------GLIFKYG----------------------------TDNPIMGTVSL---------P------IVCRAGG-A
GAN----D---QV-CE-----TFQDRC---ITLLEHPSN-------------------------------------------------------------

>PC_02DY5M
------MQ--------FTTI-TSLL---FATSGLASAAS-----------------------LRP--------------------RQESCASNTVGDYTW
RISRFVG-RKPEAT-------------DYNMISFHISSTN----P--GSSF--EQDCTAR-ADR---------IQDSVYYSCG-------------T---
GFEFAFVNEYN------------------GLIFKYG----------------------------TDNPITGTVAL---------P------VICRAGG-A
GAN----D---QV-CE-----TFQDRY---ITMLRLPSN-------------------------------------------------------------

>PC_06R04A
------MQ--------FTTI-ASLL---FAASGLASGAS-----------------------LRP--------------------RQDACDYHTAGDWTW
RISRFVG-RKPEGT-------------YYNMISFHVASTN----P--GSSL--EVACTAS-ADR---------MEDSVFYSCG------------TD---
GFEFAFVNEYN------------------GLIFKYG----------------------------TDNPIMGTVTL---------P------IVCRAGG-A
GPN----D---QV-CE-----TFQDRC---VTLLAHPSK-------------------------------------------------------------

>PC_029F07
------MY--------FSTI-ATVL---AATAGLASAAT-----------------------IQA----------------R--GNTAPATLPAQGNFIW
RLTNFKG-HRPKGT-------------YYDSVSFEVYSTT----E---NKL--LFTCSHS-DAG---------PMDERTYFCD------------MGVN-
DMTFSLNRDHGAG---------RDFGGIALLGHPLS---D------------------------KDISLIGSSYI---------P------QVCKLTG-Q
GDL----D---FA-CT-----GTADAY---INMVKFI---------------------------------------------------------------

>PC_02X62B
------MY--------FSTI-ATVL---AATAGFASAAA-----------------------IEA----------------R--GNTAPSTLPAQGNFVW
KLTNFKG-HRPKGT-------------YFDSISFDVYSTT----E---NKL--LFSCSHS-GSG---------PMDERSYFCN------------IGVN-
DMTFNYNRDHGAG---------RDFGGIALTGNLLS---D------------------------KGTTLLGTTYI---------P------EVCKLNG-H
GD-----D---YT-CT-----GTADAY---INMVKFM---------------------------------------------------------------

>PC_084AHE
------MY--------FSTI-ATVL---AATAGLASAAT-----------------------IQA----------------R--GNTAPATLPAQGNFIW
RLTNFKG-HRPKGT-------------YYDSVSFEVYSTT----E---NKL--LFTCSHS-DAG---------PMDERTYFCD------------MGVN-
DMTFSLNRDHGAG---------RDFGGIALLGHPLS---D------------------------KDISLTGSSYI---------P------QVCKLTG-Q
GDL----D---FA-CT-----GTADAY---INMVK-----------------------------------------------------------------

>PC_07YXL5
------MY--------FSTI-ATVL---AATAGLASAAT-----------------------IQA----------------R--GNTAPATLPAQGNFIW
RLTNFKG-HRPKGT-------------YYDSVSFEVYSTT----E---NKL--LFTCSHS-DAG---------PMDERTYFCD------------MGVN-
DMTFSLNRDHGAG---------RDFGGIALLGHPLS---D------------------------KDISLIGSSYI---------P------QVCKLTG-Q
GDL----D---FA-CT-----GTADAY---INMVK-----------------------------------------------------------------

>PC_080S5Q
------MK--------FSTI-LCLI---ATSLIS--A-----------------------TPAV--------------------------------AEDI
KIEHVDL-QILG-----------D--NKVTSFSFKLSGE----NAN----Q---LSCSVK-NPE---YP-----HPILPIACD------------S----
NYRFKLLLD--------------DVNYVLEIYHQLG--R-T--VR-----------------------SG-SARL---------A------IACKNKT-L
-PG-GRYE---QS-CS-----LQNSPL--RISI---V---------------------------------------------------------------

>PC_083YFF
------MK--------FSTI-LCLI---ATSLIS--A-----------------------TPAV--------------------------------AEDI
KIEHVDL-QILG-----------D--NKVTSFSFKLSGE----NAN----Q---LACSVQ-NPE---YP-----HPITPIACD------------S----
NYRFKLLLD--------------DVNYVLEIYHQLG--R-T--VR-----------------------IG-SARL---------A------IACKNKT-L
-PG-DRYE---QS-CS-----LKNSPL--RISI---VDSH------------------------------------------------------------

>PC_083YFI
------MK--------FSNI-LRLT---ATSLIS--V-----------------------IPAT------------------------------VAAEDI
KIEDLDL-QLNS-----------D--YKAISLSFKLSGN----KAN----R---LICSDN-RPQ---YP-----YPIAPIACD------------S----
SYGFRLLQ---------------DTGYVLEINHVLG--R-T--AR-----------------------TGSAILG---------K------MACKPVK-S
-PG--HAA---ES-CS-----PT-GPL--HISI---S---------------------------------------------------------------

>PC_080V28
------MK--------FSTI-LSLA---AASLIS--A-----------------------AQAAP-----------------------------P-HEFI
DIQGFGL-HAVWDR------PARD--WHPDNLIFMLSHQ----DGT----S---TSCSVE-KLV---YP-----HSDEPTLCD------------K----
EYGFYLLREPD--------AHTVDHSWVLRLYRIID--E-K--TH-----------------------YTGSNPI---------P------FDCTELN-H
-ST----E---LL-CV-----QSDAFN--ITIS---GP--------------------------------------------------------------

>PC_0840X5
------MK--------FSAI-LSLV---AASLTS--A-----------------------ASEK-----------------------------------I
TIEDFKF-RKITNNEGDNDEGPGP--YSIHDVSFELSRP----NAN----R---RHCSIS-NPS---YP-----NPTKPTTCD------------N--S-
DYQFELLKSA-----------SPYYNYDLRIYHVLS--S-S--VK-----------------------YTGSVTL---------P------IACTTNA-K
-DM----P---EK-VG-----ITGYLI--SGSN---G---------------------------------------------------------------

>PC_080RFJ
------MK--------FSAI-LSLV---AASLIS--A-----------------------ASEKIT---------------------------REDSETI
TIEDFTF-HKITNNDGDNDEGPGP--YSIHDVSFELSGP----NAN----R---RHCLIK-NPS---YP-----NPTKPTTCD------------N--S-
DYQFELLKSA-----------SPYYNYDLRIYHLRS--S-S--VK-----------------------YTGSVTL---------P------IACTTNA-K
-DM----V---CS-TD-----QVLHV----TLN---N---------------------------------------------------------------

>PC_080TX5
------MK--------FSTT-L--A---AASLVS--A-----------------------ATAA--------------------------------GKDL
LITKLNL-VKGYDA------GNDA--IATKRVSFTLSGG----DIK----N--AFTCKTN-DPD-----------SISPSTCD------------N--S-
AYQFTMRPGS------------DNTQYTLRIMKSGY--Q-------------------------------GTAVV---------A------VSCKPGA-G
-KE--------ES-CD-----QSGSAM--VKSG-------------------------------------------------------------------

>PC_0842S5
------MK--------FSTT-L--A---AASLVS--A-----------------------ATAA--------------------------------GKDL
LITKLNL-VKGYDA------GNDA--IVTKRVSFTLSGG----DIK----N--AFTCKTN-DPD-----------SISPSTCD------------N--S-
AYQFTMRPGS------------DNTQYTLRIMKSYV--H-------------------------------TAHNL---------K------TTHDPIL-A
-TK--------AP-QS-----SLSPAN--LGLA---MKNHATRV--PG------SAMVKSG---------------------------------------

>PC_0840VG
------MQ--------ATAI-LSLC---FA-AALASA-----------------------ALDPSQP--------------------------RPPKEDF
HVKDLVV-IYSGDF-------SN---CAIEHVILTLFYT----S------G--STDCYVK-HPQ---WPT-PFWDPNSFGKCN-------------D-P-
NYFITLRRGV-------------KTKFAVSMYRGRR--N-T----------------------CVL---SYPIPS----------------RKS------
----------------------------------------------------------------------------------------------------

>PC_080R7J
------ML--------ATAI-LSLC---SV-AALASA-----------------------APKAPRR--------------------------RPPYENF
QIKDLIF-AYTGEF-------N-----SIERVSLTLYHT----Y------G--VAKCSIQ-NPR---WAH-TF-DPNNYVTCD-------------K-P-
EYFVNLHAGR-------------ITPYGVSMYRWYR--N-T----------------------SGF---IGTQDV---------Y------VTCTTNE-K
ETT----C---LQ-E-------------------------------------------------------------------------------------

>PC_08ETDY
------MK--------AAAI-LSLC---SA-VALAGA-----------------------APPPPAS--------------------------SHPPEDV
RIEKLSV-RKDVKG-------AS---EQVNTVHFHLIHD----EI--------TIKCTND-KSP----PI-ENFNILKSGGCE-------------D-P-
AYTFSLLTDSSG----------KGSGYALRVSHQTT--D-G----------------------CVS---SHPIPS---------H------PIKISDD-L
GT-----------------------------------KLLII----------------------------------------------------------

>PC_08433T
------MK--------TTAI-LSLF---YFYA-AALA-----------------------RPNDSAPADS---------------APADYNPHPHPREDV
LVSDLTI-FGKAG--------AD---PKVTSVWFYLYNQ----TSET---T--GMKCRVD-KPK---FPD-P--DKNSYGRCT-------------D-P-
MYSFMLVSGV-------------KTQYALRVFHQLG--D-------------------------------------------------------------
---------------A-----VG--LI--GAKDILTDYALIGPGPLDN-------QSKQTGPPGVCITLDNDNSPIQPAGFSCKACNPAPK---------

>PC_080X3W
------MK--------TTAI-LSLF---YFYYAAALA-----------------------RPNDSAPADS---------------PPADYNPHPHPREDV
LVSNLTI-FGKAG--------AD---PKVTSVWFYLYNQ----TSET---T--GMKCRVD-KPK---FPD-P--DKNSYGRCT-------------D-P-
MYSFMLVSGV-------------QTQYALRVFHQLG--D-A----------------------YVS---SHPIPS---------H------PGRTKQD-K
KLI----G---AK-HS-----VG--LI--GAKDILTDYALIGPGPLDN-------QSKQTGPPGVCITLDNDNSPIQPAGFSCKACNPAPK---------

>PC_06PQGK
------MK--------YATI-FALA---AAA--VVSA-----------------------RPTDDMSEAEHVDLEAPVTAVQDSIPEASALSGPRPSENI
DIHDVWI-RKNITE-------AGE--KVITAVSFELDGD----DA-----Q--NVPCHVS-NPR--FPD----PTGADIGNCK-----D---------T-
KYSFTLHAGTD-----------NTTDYSLRIYHETG---LA-------------------------SGKWGQGNI---------P------TVCRAAG-A
GPY----D---YM-CN-----MVPFNEKRRIVIDNTPPPVDP----------------------------------------------------------

>PC_084WN6
------MK--------SSTF-LPLV---AAAAGLASA-----------------------APVEPAAPV--------------------EPAGAVAKESY
SIQYLYL-EETSRH-------EFP--REAEKMRFVIVTD----KNY----H---TLCEAE-KVS--V----SDKISKDAIPCK-------------D-P-
QFGFSLHRPI-----------NEGNAFALRIVHKTD--S-G----------------------AEV---SGQSDI---------P------ISCFDSF-H
KKG----K----E-DS-----NRQ-DC--QIGEPFTIHADN-----------------------------------------------------------

>PC_084WN8
------MK--------PSTF-LPLL---A--ASLVSA-----------------------APGEPAMAA--------------------RR-AADHQEGV
AVNGLWL-EKTKVG------------ASIQGVFFYIKDS----AGK----T--LSACTNP-ASP--APL-----QKDIWVPCV-------------S-K-
EYSFRVRQDQ---------LKDGKYGYSMEIKHDVS--P-S----------------------LSI---EGSNQV---------S------LVCHDAW-L
KVN----E----E-CR-----HDQ-DL--PITLKEAKKERHN----------------------------------------------------------

>PC_084WN5
------MK--------PSTF-LPLL---V--AGLASAAASKPKDH-------------GRAPNAPMYPK--------------------NP-GPEYEETI
KVHQLYV-EMEKEK------------NVMDTVRFELHDS----AGY----F--LSSCGNV-KPV--TPV--ESEKSGAFIPCY-------------Y-K-
EYSFMVEQEN----------DDKHLGYVLHVKHDVT----A----------------------FSI---EGETQM---------I------IDCDTFK-P
DPS----K---LS-CR-----NRG-DV--DYSITAKKGGN------------------------------------------------------------

>PC_0859KH
------MK--------FSTI-LGLA---AAS-----A-------------------------------------------------------ASAASEHI
SIDKFYL-RKVIDA-------NNK--STIDAVSFELSGR----NA-----T--RLTCYVD-HPV--YP-----KPTHATQCGR-----D---------S-
GYHFQLLPGTD-----------G-SEYCLNIVHDD-----D-------------------------GP--------------------------------
----------------------------------------------------------------------------------------------------

>PC_080VP2
------MK--------FFTI-LSLA---AASLVS--A-----------------------ALVTR-----------------------------APLEDI
KIEDIKL-TAVRD-------ATSN--WVPDTLSFKLSGQ----DAK----R---IPCSVN-KPV---YP-----NPTEPTKCQ------------SN-S-
KYEFYLLQPP----------LSDPEQYGLRIYHVFD--S-K--YV-----------------------HTTHNL--------------------------
----------------------------------------------------------------------------------------------------

>PC_087VF6
------MK--------AFTI-LSLA---TSL------------------------------VAAARPGL-----------------------SNVPSENV
DIRNFNL-QKTVVD-------G-H--TVFNFVSFVLEGA----N-K----V--PAVCSAV-NLD--FGDQFE--NNNGVFQCD-----DG------G-N-
HFTFGIHPGA------------THDTIKLSIYHQLR--P-A----------------------VHY---TGSGDI---------L------LNCVPVP-T
AQD----Q---YR-CS-----QAN-QN--TIVIQ------------------------------------------------------------------

>PC_087VF5
------MK--------AFTI-LSLA---TSL------------------------------VAAARPGI-----------------------STKKIENI
DIADFSL-QKTVDN-------G-V--TKLTHVSFKLSGD----E-H----K--DLLCAAE-NPE--LLPP-G--SMNKTYDCV-----NS------E-S-
NYRFTLFPGE------------GSNDVKLHIFHQLG--E-AYVIIHESSPFP---LPVTLPARWGF---QGEGDI---------L------INCHGLD-S
P-S----H---LM-CG-----QVN-QV--TIGITFQ----------------------------------------------------------------

>PC_088E8M
------MK--------YSAI-LAFA---ALAV-------------------------------------------------------------ARQYQNV
EISNFTV-DKYTDG-------SNY--EDIQTVGFDLYDV----TIK----S--GTSCEAT-HPK---FP-----HPDQGSRCE-------------D-E-
SWSFYLEPGK-------------DTAYSLWIYHQTA--P-A----------------------YFSAGLTGGGDV---------P------TTCLPGK-N
DFE----Q---VC-KQ-----ENPLTI--GVASA------------------------------------------------------------------

>PC_08GJ9Q
------MK--------TSWI-LALA---AA--TSVSA-----------------------GPADGA-----------------------------TSEQV
TISDFLL-NTTGE--------------SFTTVNFSLSSG----TEA----T--NLACSTS------FDD-----QTSPIARCG-------------S-S-
KYRFGFSLPS----------A-EGDAYRLRIFHDLE--N--------------------------GTYLHGIDNI---------H------VLCPEKK-N
------------A-CG------VPGTF--SIV----ID---DRG-NHD----------------------------------------------------

>PC_08GJ9W
------MK--------ASAV-LALA---AAS--LVSA-----------------------APADVPGH---------------------SPGYVKTTEEV
TVTDFLL-HKHVK--------DGK--DSIDTVSFKLSGK----DT-----H--DIQCNLI-TSY--PQP----QPDRKNGECP-----G---------S-
KFTFQIVATGP-------------SAYKLYIDREVA---AF-------------------------SALMGNAQL---------P------INCHAGG-P
DAD----A---FD-CG-----VADPV---QIHIENP----------------------------------------------------------------

>PC_08GJ9V
------MK--------ASMI-FALA---AASSAYAHS-----------------------GSDGKKSDD--------------------KAAPKTDQEII
TISNFFV-HKSTDL--------GH--DQLKELNFNITSP----TTQ----A--PVACHAG---Y--LDF-----PSSGITNCT-------------N-T-
DYSYIVGTPL----------H-DDQPYSISVYHKIT--P--------------------------SVVFSGLDNV---------T------LICYPGG-S
-DH----D---FN-CK-----ADAFNL--TLA----QH---PGIGSIN------Y---------------------------------------------

>PC_08GJ9X
------MK--------AFTI-LALG---AI--SLVSA-----------------------APTDPNFMP--------------------VT-PTERPEHL
TISDFKV-SRAQKY---------P--TKLENVKFTITGN----DK-----T--AITCQAA---T--LAY-----PDSEPSTCS-------------N-P-
DFTFTIHTAM----------D-GSDQYYLAVVHKLQ--T--------------------------GGTHHGKTSI---------P------LDCFPGA-N
-GS--------SD-CS------TSKPF--ALT----ID---YSGL-------------------------------------------------------
