# Supplementary material for: Remote homology clustering identifies lowly conserved families of effector proteins in plant-pathogenic fungi
Source: Microb Genom. 2021 Sep 1;7(9):000637. doi: 10.1099/mgen.0.000637 (PMC8715435; doi:10.1099/mgen.0.000637)
Supplement: Supplementary material 15 [file mgen-7-0637-s0015.zip › fastas/cluster-PC_02741Z.fasta]

>PC_02741Z
MRAFRFVQIWALFAIGAAAIPTPVNVPAALTSQLEPRAEEGGSAG--NNIHPQSQEKSPLTCIWCGKKKSGGVALVGHMVYNHGNDELVARIGKDAQHNR
YEKDKEGFRYYKKYPGVKLPPQTWRAEGV-----------
>PC_01QTD8
MHLFQFIQTWALLTIGAAAIPTPVNLPAALTSQLEPRAEEGGSAG--NNIHLQLHEKSPYTCVWCGKDKGKAFALIGHMVHNHQDDELVARIGRDTQDNK
YEKDEEGFRYYKKYPGVALPPQTWRGKGKMPEQDVSTGTE
>PC_00U88K
MHAFKFVQIWALLAIGAAAIPTPINLPAALTSQLEPRAEGGASAGDANNIQPQSQEKSPFICVWCGKDKGGSSALIGHEIHNHQDDEMVAWTGRDRRLNK
YETDKEGYRYFKKYPGVRLPNRTWKGKGKRPE--------
>PC_07XL61
MHAFKFVQIWALLAIGAAAIPTPINLPAALTSQLEPRAEGGASAGDANNIQPQSQEKSPFICVWCGKDKGGSSALIGHEIHNHQDDEMVAWTGRDRRLNK
YETDKEGYRYFKKYPGVRLPDRTWKGKGKRPE--------
