# Supplementary material for: Remote homology clustering identifies lowly conserved families of effector proteins in plant-pathogenic fungi
Source: Microb Genom. 2021 Sep 1;7(9):000637. doi: 10.1099/mgen.0.000637 (PMC8715435; doi:10.1099/mgen.0.000637)
Supplement: Supplementary material 15 [file mgen-7-0637-s0015.zip › fastas/markov-PC_00NROE.fasta]

>PC_000XOI
----------------------------------------------------------------------------------------------------
----------------------------------------------------MDPTF---EGCKPW-D-------EVAIRNAIG----------------
--------------------------------------DAREFVIDALKPL------------------------------DTKGMDARYQRWFG--K-P
DE---------------------TRYKVTLY-------------------RSGIVNG-Y--HFE------DLTYKCHDPC-------------PETSESA
F-----------------------VSAYVDNDIP------SKIRAT---H--------------------------------------------------
------------------FKYDAVLG-------------------T----KDF--GYTVE-----E-----CMGLASNDPENAV-------WN-----AA
NYEHFSGDRNGGL-----------------WEAEPL---AY-----------EDDES-DARV----EDTA------------------------------
------------------------------------------------
>PC_004OEJ
-------------------------------------------------------------------MKWRF----IFTLISGTLG-----AFKQLGSRQ
AS-----------STLNSILIT------RDTNLNEV-----IF----PVAMTRK-----------------------------N----------------
--------------------------------------SPFKRRCKSYYAIKD--------------------------------NQDLRQTFFKTDS--
-Q---------------------TDIEMIQK-------------------VYWDIEQACDPSK-----SHSYVFKC------G-------GSKCRDRWK-
--------------------------AYT-------FPDDDTVYICP--YFFE-KDA-DE----------------------------------------
------R---GHVLIHELSHINDIRGTED---------------------YDA---YGYY-----E-----SIA--------------------------
----------------------------------------------------------------------------------------------------
------------------------------------------------
>PC_0390WO
--------------------------------------------------------------------RWFI--------FTLVRSTFAAFEQL--G---
---SRQ---------------------MPTS----A-----QSRYSMPNLIKRGYIARSC---DGW-Q-------KAYVEEAMQ----------------
--------------------------------------KCMHFADKGYYAIK--------------------------------NNKELRQTFFKTNSA-
-----------------------KHIKTIQK-------------------VYWDIEQACD-----PSKSQSYAFTCG--G-----------DKCYKG---
------------------------HMAYI-------FASQHTVYLCP--PFFQ-EDA-D----E------------------------------------
--R-------GHTLIHELSHINTIRGTED----------------------YN--AYGYH-----Q-----SIEY---V---------------------
----------------------------------------------------------------------------------------------------
------------------------------------------------
>PC_00LAMD
--------------------------------------------------------------T--PIMKWLL----VFTLGCSPLG-----VCTKLGFPP
TN-----------TMSISNRIT------RNNNIASSATTHAPF----PGIIKRGTIA---SSCIGW-Q-------KEYVEE-------------------
---------------------------------------CLYFAASGYHAIKD--------------------------------DENLRQTFFKTNS--
-K---------------------KHIKMIQK-------------------VYSDIEQACDPSK-----SPDYVFNC------G-------GDECPNGHM-
--------------------------AYA-------KPDGQTVYLCP--PFWE-YGV-KE----------------------------------------
------R---GHTLIHELTHLKTIRGTND---------------------FET---NGYE-----E-----SIALP------------------------
----------------------------------------------------------------------------------------------------
------------------------------------------------
>PC_04W3NW
-------------------------------------------------------------------MKWLL----VFTLGCSPLG-----VCTKLGFPP
SN-----------TMSISNRIT------RNNNIASSATTHAPF----PGIIKRGTIA---SSCIGW-Q-------KEYVEESMQ----------------
--------------------------------------WCSYFAASGYHAIKD--------------------------------DENLRQTFFKTNS--
-K---------------------KHIKMIQK-------------------VYSDIEQACDPSK-----SPDYVFNC------G-------GDECPKGHM-
--------------------------AYA-------KPDGQTVYLCP--IFWE-YGV-KE----------------------------------------
------R---GHTLIHELTHLKTIRGTND---------------------FET---NGYE-----Q-----SIAYR--GN--LF-------LG-------
----------------------------------------------------------------------------------------------------
------------------------------------------------
>PC_02CU7I
----------------------------------------------------------------------------------------------------
--------------------------------MFPHLLNTYLL----SKITKLVQLP---EPMPDW-N-------KFNTKVNFS----------------
--------------------------------------RCEVWANNARFAIRD--------------------------------DGSLRRRYFGTDN--
-A---------------------EHIKSVQQ-------------------SYRAIEDACDLAI-----N-NIPFQCEY----S-------TSLCTSKRGK
EL-----------------------NAFV-------FSHRNIVYICP--GFFD-YSV-NN----------------------------------------
------PNKNALTLIHELSHLESIRGTQD---------------------YGT--GYGLE-----K-----VKSLT--KISECL-------MD-----AD
TFAYFASDAAG-------------------YKHWE-----------------------------------------------------------------
------------------------------------------------
>PC_01SMQP
----------------------------------------------------------------------------------MLSLRLLKFPHL------
-----------------------L------------------KIY-LLKITKLVHPPELV---PDE-Q-------EAHLKEAMR----------------
--------------------------------------KCEVWANKAWFAVR--------------------------------NNGSLRRRYFGTDSD-
-----------------------KHIKSIQR-------------------SYDAIEDACD-----LTKDN-IPFRCEHST-----------SDCTSKRGN
-----------------------PLNAFV-------YGDENRVYICP--GFFD-YS--TNV-NI------------------------------------
--N-------ARTLIHELSHLESIRGTND---------------------YGN--GYGLE-----K-----VKSL---GKSESL-------MD-----AD
TFAYFASEAAGY----------------------------------------------------------------------------------------
------------------------------------------------
>PC_03B78M
-------------------------------------------------------------------MCYTI--------TSLLISVLIASSTT------
------------------------------------------ATI---------LPVLHQGKVYMD-A-------NPS----FV----------------
--------------------------------------KTVTMADAAFWALR--------------------------------GQPDLRFRYFKTHDE-
-----------------------DKLEALQE-------------------AFSMIEDACD-----LGSKN-IVFRCDPPG-----------GQCDWADAY
-----------------------VPRYPT-------DKSNNQIYLCP--KFFD-KRR-YHD-GD------------------------------------
--R-------ARVLVHELSHVPYIRHTED----------------------YG--TYGLL-----A-----SLNL---PGEYNR-------FH-----AD
TFSWFALAAFNQD---------------F-----------------------------------------------------------------------
------------------------------------------------
>PC_02V0ZH
-------------------------------------------------------------------MNYKY--------IYAVMSVAIAASAT------
------------------------------------------ATV---------LTASHQGEPSTK-A-------N---PSTFK----------------
--------------------------------------TAVKMADAAYHAVI--------------------------------NQPAFRYRYFKTNSE-
-----------------------EDIDMLRN-------------------VFSKIENACD-----ITQTN-VVFRCDPPG-----------GECVTSAAH
-----------------------VPVFPR-------DDSNNKIYICP--NFFD-KWG-LND-GD------------------------------------
--R-------ARILVHESSHVPYIRGTAD----------------------YN--KYGLW-----E-----SLQL---PRDVSL-------WH-----AD
SYAWFAVAARNGD---------------FD----------------------------------------------------------------------
------------------------------------------------
>PC_007ROX
-------------------------------------------------------------------MNT-V---ITVLVFSFLA---------------
--------------------------------------PRAL-----------AINH---VGCTKS-E-------QAEIIKVAK----------------
--------------------------------------TSNKLVANAISYLSKL---------------------------KPDRAKDHYTEWFS--V-Y
NT---------------------NNRNIAKA-------------------HFMVIK--G--KAT------SPTYDCTT---------------CINQEKD
TKFY--------------------LYLD-------DQPKSNTIYLCQ--KFWK-APL-TSP-------------DNVANSKA------------------
-----------GLIIQVSLALRGT-GQRKD------KLLG-VTVSEA---TEK--LTNPF-----Q-----YMR--------------------------
----------------------------------------------------------------------------------------------------
------------------------------------------------
>PC_016KJV
-------------------------------------------------------------------MNT-V---IAVLVFSFLA---------------
--------------------------------------PRAL-----------AINH---VGCTKS-E-------KAEIIKAAK----------------
--------------------------------------TSNKLVANAISYLSKL---------------------------KPDRAKDHYTEWFS--V-Y
NS---------------------TNSNIAKA-------------------HFMVIE--G--KAT------SPTYDCTT---------------CINQEKD
TKFY--------------------LYLD-------DQPKSNTIYLCQ--KFWK-APL-TSP-------------DNVANSKA------------------
-----------GLIIQVSLALRGI-GQRKD------KLLG-VTVSEA---TEK--LIKPV-----Q-----YMRFAEAIPQKKL-------FR-----GF
AQNRIQPNDPTFN-----------------NPR-------------------------------------------------------------------
------------------------------------------------
>PC_00EZAE
---------------------------------------------------------------------MR--------FLGLLASLLA--A--WHVS--
AD-----------LEERD-----------------PSVNSFVFDSVFWVD----RGD---WKCTKQ-Q-------VKQLNKAID----------------
--------------------------------------DARAVTQLAVSALSAQ----------------------------GSEDSYAFRTWFGQNW-Q
FPKI-------------SK-------------------------------------Q-----KGNGVTENSLVYSCPPPG-D---------KYCDPTSLA
AARS-----------------------QF---PGTPWRGPTLVILCP--GFFA-SKS-TI---E----------SVAVDW------------------KV
AGKVMPTRNAGLTLVHEFQHMPKVTGLNNVCVDVPDPARGK----SANGRPKG--CYSPRWYVEYT-----CVGI---SDELKI-------TN-----AE
NYAIFAGFIRAWP-----------------EKSKPARLPSR-------------QIPTLRYTR---T---------------------------------
------------------------------------------------
>PC_00NROE
----------------------------------------------------------------------------------------------------
------------------MPYSSNEL--TV-GIDASEAKTVSK----ARPIGKARAI---TTCS--------PDRQAIVDTALA----------------
--------------------------------------DTVELANAAADAAT-------------------------------SGD----VAYVA--K-E
AG---------------------STSDNIKH-------------------YCTDPWSEQGSCRKNFLAHEWAQYSM--------------IVNCEIYYTL
LM-------------------------TGLPT-V-REGQDEATTAVH--EFTH-LPA-VYD---------------------------------------
---------------------------PP------------T--------SDF--RYGNE-----------V---LLLESEQAL-------EN-----AD
NYATYATAVYLNC-----------------SLAA------------------------------------------------------------------
------------------------------------------------
>PC_074S0F
-----------------------------------------------------------------------A-----------HPYRSNLVTIPVDG---
---PA-------------------------------------ARKAKRELGLEPRANVQ-ADCTGT-N-------LAAMNTALA----------------
--------------------------------------NCAKLATAAATAASS-------------------------------GSAARFNEYFKTTDA-
-----------------------TIRATVSA-------------------RLAAVAKECS-----SANSGSVSYYCIDPQ-----------AYCNDN---
------------------------VVAYT-------LGASSTVVNCP--AYYT-ALP-PLTDVC------------------------------------
--H---NQDEATTTIHEFTHVPAVFSPP---------------------AKDN--GYGYA-----A-----ATAL---TSELAV-------LN-----AD
TYALFANAVLLNC---------------------------------------------------------------------------------------
------------------------------------------------
>PC_00XC8X
----------------------------------------------------------------------------------------------------
-----------------MRE----LSL-ATATRPI--SSLSKS----STFRKRNLLF---ESCTDD-Q-------QSSITGAAT----------------
--------------------------------------LANAMVEHANKELNAP---------------------------TVKKVHSRYQTWFG--H-Y
DQ---------------------LRHHIVKK-------------------HFLSLS--G--QAT------TFTYDCGT---------------CPSKFGS
SNA--------------------WMYAYAQ-T---HPDTAKEMYLCE--GFWK-RPR-HN-----------------ADSKP------------------
-----------ALLVNALSRFPEYGGT-----------------------TDY--YITPT-----E-----VEKLAAHNPEGAI-------QN-----AE
NYKRL-----------------------------------------------------------------------------------------------
------------------------------------------------
>PC_0007ZR
----------------------------------------------------------------------------------------------------
-----------------MRE----LSL-VTATRPI--SSLSKS----STFRKRNLLF---ESCTDD-Q-------QSSITGAAT----------------
--------------------------------------LANAMVEHANKELNAP---------------------------TVKKVHSRYQTWFG--H-Y
EQ---------------------LRHHIVKK-------------------HFLSLS--G--QAT------TFTYDCGT---------------CPSKFGS
SNA--------------------WMYAYVQ-T---HPDTGKEMYLCE--EFWK-RPR-HN-----------------ADSKP------------------
-----------ALLVNALSRFPEYGGT-----------------------TDY--YITPT-----E-----VEKLAAHNPEGAI-------QN-----AE
NYKRL-----------------------------------------------------------------------------------------------
------------------------------------------------
>PC_019P1B
-----------------------------------------------------------------------------------------------MS---
T------------------LTANSPP---LPLR-LSL-----ISS--RLEALSLLSR---ASPTTT-G-------VSQITTAAN----------------
--------------------------------------SANTYVANANTYLAGI-----------------------------SSGTTRYTTWFG--T-F
TS---------------------ARFSTVKS-------------------HFSLIGT-D---AT------STTYDCT-CT--------------------
-ES--------------------GTYAYVY------PNSPGYVYLCG--AFWN-APN-TGT-D-------------------------------------
--------SRAGTIVHEQSHFTVNGGT-----------------------DDH--VYGQS-----G-----AKSLAISNPANAV-------DN-----AD
NHEYFAENNPTLS---------------------------------------------------------------------------------------
------------------------------------------------
>PC_01PTW0
---------------------------------------------------------------------MTS--SLLF-TVSILAFLAV--NGARAQVPG
YLPECPAPV---SGLLNGGSNPQC-SPVPVP----TLVPTRP-------SKKVHIPW---NKCNKV-H-----DSKVIILGAAD----------------
--------------------------------------HAKDLVTEALN----------------------GLR----QLNTSRVAMEIYTKWFG--V-F
DE---------------------RRFGIAQE-------------------IFERLNS-N--NFT------SYTYVCSCDE-------------CGAE-DV
S-----------------------AC--AWKDIP------DVVHLC---QFWG-ATL-D-----------------------------------------
-----G-TSRAGIIVHEATHFTKNGG-------------------TL---DIG--DYGPE-----A-----CHGLAKAQPDEAV-------RN-----AD
SYEWFAEDYWRTL-----------------HNVSGP---QI-----------LV----------------------------------------------
------------------------------------------------
>PC_03LJKY
---------------------------------------------------------------------MTS--SFIF-IVSILAFLVV--NGTRAQVPA
YLQECPTPV---SGLLQGGFNPQC-IPVPVA----TLVPTRSK----ATSKKVHIPW---NKCKED-K-------KVIILDAAD----------------
--------------------------------------DAQDLVTEALEYVVVLRVRV---TDEH--LSSSGLR----QLKTSRVAMEIYTKWFG--V-F
NE---------------------RRFGIVQE-------------------IFERLST-N--NFT------NYTYVCDCDE-------------CGAA-DA
D-----------------------AC--AWKDIP------DVIHLG---QFWG-ASS-Y-----------------------------------------
-----GISSRAGIIVHEATHFTKNGG-------------------TL---DIS--DYGPE-----A-----CHEFAKDQPDEAV-------RN-----AD
SYQFFSEDYY------------------------------------------------------------------------------------------
------------------------------------------------
>PC_01U2M2
-------------------------------------------------------------------------MLA----LLL--AVCL-----AVA---
-----------------------------------------------NPL-DKRASL---VHCTTE-Q-------KSMVQNALI----------------
--------------------------------------QSSRMAQAGASAIRSG----------------------------SSYGNNLFQTFFKTTDE-
-----------------------SSKSHVAN-------------------ILDQIAEEAQ-----ARGSGRVTYSCTPDG-----------IPCSDSES-
FTVT----------------------AYGE-----TDGYNGDIRTCP--AYFS-IP--S-----------------------------------------
FSNNCDALDQATSTTHEMAHTKGIYGIE---------------------------TYGYY-----A-----VQGL---DSQSAL-------IN-----AE
SYAFFSKA-----------------ALLHCQV--------------------------------------------------------------------
------------------------------------------------
>PC_07E5HA
-------------------------------------------------------------------MRFFQTLLA----FPFIAGNLA-----AIA---
-----------------------------------------------GPI-ETRATL---ENCTVE-K-------KQAIDDALA----------------
--------------------------------------QAARMAQAGADAIRSG----------------------------SDYSSSLFYSFFKTNDQ-
-----------------------SSKNRVAG-------------------VLEKIAQEAL-----AGNRGVVTYYCTPEG-----------IQCQESEA-
FTTT----------------------AYGE-----TDGTYGRIRTCP--AYYS-FP--K-----------------------------------------
WSTTCDVLDQATSSLHEMAHTKGIFGPE---------------------------TYGYD-----A-----VHQL---YPSAAL-------EN-----AE
SYAFFSKS-----------------AFLNCRVSN------------------------------------------------------------------
------------------------------------------------
>PC_005U9R
-------------------------------------------------------------------MRPTQVILA----IVLG-LSSF-----VTA---
-----------------------------------------------TPL-DTRATL---VHCTSD-Q-------HQMLQDALS----------------
--------------------------------------QSSRMAKAGADTIRSG----------------------------SNYGSALFQSFFKTNDE-
-----------------------RARSRVAN-------------------ILDQISEEAL-----ARGGGKVSYSCSPDG-----------IRCSNPGES
FFIT----------------------AYGE-----TNGYYGRIRTCP--AYFS-LV--R-----------------------------------------
FSNQCDRLDQATSSTHEMAHTKGIYGPE---------------------------TYGFY-----Q-----VHQL---DTATAM-------EN-----AE
SYAFFAKS-----------------AFLNCSVH-------------------------------------------------------------------
------------------------------------------------
>PC_00SGUJ
-------------------------------------------------------------------MRFFQTLVA----LPLIAGA--------VA---
-----------------------------------------------SPL-DARATL---QNCTPE-G-------KQMIDNALS----------------
--------------------------------------QAAKMAQAGANLIRTN----------------------------SDYSANLFQSFFKTNDA-
-----------------------QSRNRVAS-------------------VLDKIATEAT-----NGNQGVVTYYCTPEG-----------IDCVDTHA-
FTMT----------------------AYGE-----TDGTYGRIRTCP--AYFTKFP--A-----------------------------------------
WSNSCGVLDQATSSLHEMAHTKGIFGPE---------------------------TYGYD-----A-----VHGL---NAAAAL-------EN-----AE
SYAFFSKS-----------------AFLNCDVTN------------------------------------------------------------------
------------------------------------------------
>PC_01B7GY
-------------------------------------------------------------------MHFFQALVA----LPLIAGA--------VA---
-----------------------------------------------SPL-DTRATL---ENCNDK-G-------VRAINNALT----------------
--------------------------------------QAAEMANSGASLIRSE----------------------------SDYSYSLFQSFFKTNDA-
-----------------------QARNHVAD-------------------VLDTIATEAT-----NGNQGVVTYYCTPEG-----------IECTNSHS-
FTMT----------------------AYGD-----TDGTYGRVRTCP--AYFTDFP--A-----------------------------------------
WSNICSVLDQATSSLHELAHTKGIYGPE---------------------------TYGYD-----A-----VHSL---SSASAL-------EN-----AE
SYAFFSKC-----------------MVSYYFQVK----YALLILF----SS---------------------------SFP-------------------
------------------------------------------------
>PC_07AI42
-------------------------------------------------------------------MRFFQTLVL----LPLIAGNLA-----VIA---
-----------------------------------------------RPL-EERASL---AKCSSE-R-------KQMIDDALT----------------
--------------------------------------KAAKMAQSGADLIRSG----------------------------SDYSTDLFQSFFKTDDD-
-----------------------QAKTRVAG-------------------VLEKIATEAL-----AGDNGVVNYYCTPEG-----------INCIDDHS-
FIMT----------------------AYGE-----TDGTYGRIRTCP--AYFTKFP--Q-----------------------------------------
WSDVCTVLDQATSSLHEMAHTKGIFGPE---------------------------TYGYN-----A-----VHLL---NSTAAL-------EN-----AE
SYAFFSKS-----------------AFLNCTVSK------------------------------------------------------------------
------------------------------------------------
>PC_06ZTJK
-------------------------------------------------------------------MRFFQTLVA----LPLIAGA--------VA---
-----------------------------------------------SPL-ETRATL---ENCSPE-G-------KQMIDNALA----------------
--------------------------------------QAAKMAQAGANLIRTN----------------------------SDYSANLFQSFFKTNDA-
-----------------------QSRNRVAG-------------------VLDKIATEAT-----NGNQGVVSYYCTPEG-----------INCVDSHA-
FTMT----------------------AYGE-----TDGYYGRIRTCP--AYFTKFP--A-----------------------------------------
WSNSCSVLDQATSSLHEMAHTKGIFGPE---------------------------TYGYD-----A-----VHGL---NAASAL-------EN-----AE
SYAFFSKS-----------------AFLNCDITN------------------------------------------------------------------
------------------------------------------------
>PC_079Z9W
-------------------------------------------------------------------MRFFQTLVA----LPLIAGA--------VA---
-----------------------------------------------SPL-DARATL---ENCTPE-R-------KQMIDNALS----------------
--------------------------------------QAAKMAQAGANLIRTN----------------------------SDYSSNLFQSFFKTNDA-
-----------------------QSRNRVAR-------------------VLETIAAEAT-----NGNQGVVTYYCTPEG-----------INCVDNHA-
FTMT----------------------AYGE-----TDGTYGRIRTCP--AYFTKFP--S-----------------------------------------
WSNTCSVLDQATSSLHEMAHTKGIFGPE---------------------------TYGYD-----A-----VHGL---NAAAAL-------EN-----AE
SYAFFSKS-----------------AFLNCDVTN------------------------------------------------------------------
------------------------------------------------
>PC_00TMWN
-------------------------------------------------------------------MRFFQTLVA----LPLIAGA--------VA---
-----------------------------------------------SPL-ETRATL---ENCSDE-R-------AEMIDNALA----------------
--------------------------------------RAAKMAHAGANLIRSE----------------------------SEYSNNLFQSFFKTSDA-
-----------------------QARNRVAG-------------------VLDKIATEAT-----DGSKGVVSYYCTPDG-----------IKCIDNHS-
FTMT----------------------AYGE-----TDGTYGRIRTCP--AYFTKFP--A-----------------------------------------
SSDGCGVLDQATSSLHEMAHTKGIFGPE---------------------------TYGYE-----E-----VHGL---SSSAAL-------EN-----AE
SYAFFSKS-----------------AFLDCAVTN------------------------------------------------------------------
------------------------------------------------
>PC_08AQHG
-------------------------------------------------------------------MRFFQTLVA----LPLIAGV--------VA---
-----------------------------------------------SPL-ETRATL---ENCSDE-R-------AEMIDNALA----------------
--------------------------------------RAAKMAQAGANLIRSE----------------------------SEYSNNLFQSFFKTSDA-
-----------------------QARNRVAG-------------------VLDKIATEAT-----DGSKGVVSYYCTPDG-----------IKCIDNHS-
FTMT----------------------AYGE-----TDGTYGRIRTCP--AYFTKFP--A-----------------------------------------
SSNGCGVLDQATSSLHEMAHTKGIFGPE---------------------------TYGYE-----E-----VHGL---SSSAAL-------EN-----AE
SYAFFSKS-----------------AFLDCAVTN------------------------------------------------------------------
------------------------------------------------
>PC_07D59J
-------------------------------------------------------------------MRFFQTLVA----LPLIAGA--------VA---
-----------------------------------------------SPL-DARATL---ENCTPE-G-------KQMIDNALS----------------
--------------------------------------QAAKMAQAGANLIRSN----------------------------SDYSANLFQSFFKTNDA-
-----------------------QSRNRVAG-------------------VLDKIATEAT-----NGNQGVVTYYCTPEG-----------INCVDTHA-
FTMT----------------------AYGE-----TDGTYGRIRTCP--AYFTKFP--A-----------------------------------------
WSDSCSVLDQATSSLHEMAHTKGIFGPE---------------------------TYGYD-----A-----VHGL---SSSAAL-------EN-----AE
SYAFFSKS-----------------AFLNCDVTN------------------------------------------------------------------
------------------------------------------------
>PC_03SYF7
-------------------------------------------------------------------MRFFQTLVA----LPLIAGA--------VA---
-----------------------------------------------SPL-EARATL---ENCSNE-R-------AQMIDNALA----------------
--------------------------------------RAAKMAQAGAKLIRSE----------------------------SEYSNNLFQSFFKTSDA-
-----------------------QARNRVAR-------------------VLDTIATEAT-----DGNQGVVSYHCTPDG-----------INCIDTHS-
FTMT----------------------AYGE-----TDGTYGKIRTCP--AYFTKFP--A-----------------------------------------
TSDGCGVLDQATSTLHEMAHTKGIFGPE---------------------------TYGYE-----E-----VHGL---SSSAAL-------EN-----AE
SYAFFSKS-----------------AFLNCAVTN------------------------------------------------------------------
------------------------------------------------
>PC_04MF4L
-------------------------------------------------------------------MRFFQTLVA----LPLIAGA--------VA---
-----------------------------------------------SPL-EARATL---ENCSTE-R-------AQMIDNALA----------------
--------------------------------------RAAKMARAGANLIRSE----------------------------SQYSNNLFQSFFKTSDA-
-----------------------QARNRVAG-------------------VLDKIATEAT-----DGKQGVVSYYCTPEG-----------INCIDNHS-
FTMT----------------------AYGE-----TDGTYGRIRTCP--AYFTKFP--A-----------------------------------------
SSDGCGVLDQATSSLHEMAHTKGIFGPE---------------------------TYGYD-----A-----VHGL---SSSAAL-------EN-----AE
SYAFFSKS-----------------AFLNCEVTN------------------------------------------------------------------
------------------------------------------------
>PC_025VH0
-------------------------------------------------------------------MRFFRTLVA----LPLIAGA--------IA---
-----------------------------------------------SPL-ETRATL---ESCSVE-R-------AQMINNALA----------------
--------------------------------------RAAKMAEAGANLIRSE----------------------------SDYSYNLFQSFFKTSSV-
-----------------------QSRNRVAG-------------------ILDKIATEAT-----DGNKGVVSYYCTQDG-----------IDCVDTHD-
FTMT----------------------AYGE-----TDGTYGRIRTCP--AYFTKFP--A-----------------------------------------
SSNTCDVLDQATSTLHEMAHTKGIFGPE---------------------------TYGYD-----T-----VHGL---SSSAAL-------EN-----AE
SYAFFSKS-----------------AFLNCEITN------------------------------------------------------------------
------------------------------------------------
>PC_01SOCO
-------------------------------------------------------------------MRFFQTLVA----LPLIAGA--------VA---
-----------------------------------------------SPL-DARATL---ENCTPE-G-------KQAIDNALS----------------
--------------------------------------QAAKMAQAGANLIRSN----------------------------SDYSANLFQSFFKTNDA-
-----------------------QSRNRVAG-------------------VLDKIATEAT-----NGNQGVVTYYCTPEG-----------INCVDTHA-
FTMT----------------------AYGE-----TDGTYGRIRTCP--AYFTKFP--A-----------------------------------------
WSDSCSVLDQATSSLHEMAHTKGIFGPE---------------------------TYGYD-----A-----VHGL---SSSAAL-------EN-----AE
SYAFFSKS-----------------AFLNCDVTN------------------------------------------------------------------
------------------------------------------------
>PC_07AWTF
-------------------------------------------------------------------MRFFQTLVA----LPLIAGA--------VA---
-----------------------------------------------SPL-DARATL---QNCTPE-G-------KQMIDNALS----------------
--------------------------------------QASKMAQAGANLIRTN----------------------------SDYSANLFQSFFKTNDA-
-----------------------QSRNRVAG-------------------VLDKIATEAT-----NGNQGVVTYYCTPEG-----------IDCVDTHA-
FTMT----------------------AYGE-----TDGTYGRIRTCP--AYFTKFP--A-----------------------------------------
WSNSCSVLDQATSSLHEMAHTKGIFGPE---------------------------TYGYD-----A-----VHGL---SSSAAL-------EN-----AE
SYAFFSKS-----------------AFLNCDVAN------------------------------------------------------------------
------------------------------------------------
>PC_01C1OX
-------------------------------------------------------------------MRFFQTLVA----LPLIAGA--------VA---
-----------------------------------------------SPL-EARATL---ENCSTE-R-------AQMIDNALA----------------
--------------------------------------RAAKMARAGANLIRSE----------------------------SQYSSNLFQSFFKTSDA-
-----------------------QARNRVAG-------------------VLDKIATEAT-----DGKQGVVSYYCTPEG-----------INCIDNHS-
FTMT----------------------AYGE-----TDGTYGRIRTCP--AYFTKFP--A-----------------------------------------
SSNGCGVLDQATSSLHEMAHTKGIFGPE---------------------------TYGYD-----A-----VHGL---SSSAAL-------EN-----AE
SYAFFSKS-----------------AFLNCEVTN------------------------------------------------------------------
------------------------------------------------
>PC_0759TL
-------------------------------------------------------------------MRFFQTLVA----LPLIAGA--------IA---
-----------------------------------------------SPL-DARATL---ENCTPE-R-------KQMIDNALS----------------
--------------------------------------QAAKMAQAGANLIRTN----------------------------SEYSSNLFQSFFKTNDA-
-----------------------QSRNRVAR-------------------VLETIAAEAT-----NGNQGVVTYYCTPEG-----------INCVDNHA-
FTMT----------------------AYGE-----TDGTYGRIRTCP--AYFTKFP--S-----------------------------------------
WSNTCSVLDQATSSLHEMAHTKGIFGPE---------------------------TYGYD-----A-----VHGL---NAAAAL-------EN-----AE
SYAFFSKS-----------------AFLNCDVTN------------------------------------------------------------------
------------------------------------------------
>PC_06TX6R
-------------------------------------------------------------------MRFFQTLVA----LPLIAGA--------VA---
-----------------------------------------------SPL-DARATL---ENCTPE-G-------KQTIDNALS----------------
--------------------------------------QAAKMAQAGANLIRSN----------------------------SDYSANLFQSFFKTNDA-
-----------------------QSRNRVAG-------------------VLDKIATEAT-----NGNQGVVTYYCTPEG-----------IDCVDTHA-
FTMT----------------------AYGE-----TDGTYGRIRTCP--AYFTKFP--A-----------------------------------------
WSDSCSVLDQATSSLHEMAHTKGIFGPE---------------------------TYGYD-----A-----VHGL---SSSAAL-------EN-----AE
SYAFFSKS-----------------AFLNCDVTN------------------------------------------------------------------
------------------------------------------------
>PC_07DUOO
-------------------------------------------------------------------MRFFQTLVA----LPLIAGA--------VA---
-----------------------------------------------SPL-DARATL---QNCTPE-G-------KQMIDNALS----------------
--------------------------------------QAAKMAHAGANLIRTN----------------------------SDYSANLFQSFFKTNDA-
-----------------------QSRNRVAG-------------------VLDKIATEAT-----NGNQGVVTYYCTPEG-----------IDCVDTHA-
FTMT----------------------AYGE-----TDGTYGRIRTCP--AYFTKFP--A-----------------------------------------
WSNSCGVLDQATSSLHEMAHTKGIFGPE---------------------------TYGYD-----A-----VHGL---NAAAAL-------EN-----AE
SYAFFSKS-----------------AFLNCDVTN------------------------------------------------------------------
------------------------------------------------
>PC_07ATRD
-------------------------------------------------------------------MRFFQTLVA----LPLIAGA--------VA---
-----------------------------------------------SPL-DARATL---QNCTPE-G-------KQMIDNALS----------------
--------------------------------------QAAKMAQAGANLIRTN----------------------------SDYSANLFLSFFKTNDA-
-----------------------QSRNRVAG-------------------VLDKIAAEAT-----NGNQGVVTYYCTPEG-----------IDCVDTHA-
FTMT----------------------AYGE-----TDGTYGRIRTCP--AYFTKFP--A-----------------------------------------
WSNSCSVLDQATSSLHEMAHTKGIFGPE---------------------------TYGYD-----A-----VHGL---SSYAAL-------EN-----AE
SYAFFSKS-----------------AFLNCDVTN------------------------------------------------------------------
------------------------------------------------
>PC_075EIL
-------------------------------------------------------------------MRFFQTLVA----LPLIAGA--------VA---
-----------------------------------------------SPL-DARATL---ENCTPE-R-------KQMIDNALS----------------
--------------------------------------QAAKMAQAGANLIRTN----------------------------SDYSSNLFQSFFKTNDA-
-----------------------QSRNRVAR-------------------VLETIAAEAT-----NGNQGVVTYYCTPEG-----------INCVDTHA-
FTMT----------------------AYGE-----TDGTYGRIRTCP--AYFTKFP--T-----------------------------------------
WSNTCNVLDQATSSLHEMAHTKGIFGPE---------------------------TYGYD-----A-----VHSL---NSAAAL-------EN-----AE
SYAFFSKS-----------------AFLNCDVTN------------------------------------------------------------------
------------------------------------------------
>PC_07BE1C
-------------------------------------------------------------------MRFFQTLVA----LPLIAGA--------VA---
-----------------------------------------------SPL-DARATL---QNCTPE-G-------KQMIDNALS----------------
--------------------------------------QAAKMAQAGANLIRTN----------------------------SDYSANLFQSFFKTNDA-
-----------------------QSRNRVAG-------------------VLDKIATEAT-----NGNQGVVTYYCTPEG-----------IDCVDTHA-
FTMT----------------------AYGE-----TDGTYGRIRTCP--AYFTKFP--A-----------------------------------------
WSNSCGVLDQATSSLHEMAHTKGIFGPE---------------------------TYGYD-----A-----VHGL---NAAAAL-------EN-----AE
SYAFFSKS-----------------AFLNCDVTN------------------------------------------------------------------
------------------------------------------------
>PC_047B4B
-------------------------------------------------------------------MRFFQTLVA----LPLIAGA--------VA---
-----------------------------------------------SPL-ETRATL---ENCSDE-R-------AQMIDNALA----------------
--------------------------------------RAAKMAQAGAKLIRSE----------------------------SEYSNNLFQSFFKTSDA-
-----------------------QARNRVAR-------------------VLDTIATEAT-----DGNQGVVSYHCTPDG-----------INCIDTHS-
FTMT----------------------AYGE-----TDGTYGKIRTCP--AYFTKFP--A-----------------------------------------
TSDGCGVLDQATSTLHEMAHTKGIFGPE---------------------------TYGYE-----E-----VHGL---TSSAAL-------EN-----AE
SYAFFSKS-----------------AFLNCDVTN------------------------------------------------------------------
------------------------------------------------
>PC_040AN0
-------------------------------------------------------------------MRFFQAVVA----LPLIAGV--------VG---
-----------------------------------------------SPL-NTRATL---ENCNDE-G-------VQAINNALA----------------
--------------------------------------QAAEMAISGASLIRSG----------------------------SGYSYSLFQSFFKTNDA-
-----------------------QARNRVAD-------------------VLEKIATEAT-----NGNQGVVTYYCTPEG-----------IECVNSHS-
FTMT----------------------AYGD-----TDGTYGRVRTCP--AYFTDFP--A-----------------------------------------
WSNICSVLDQATSSLHELAHTKGIFGPE---------------------------TYGYD-----A-----VHGL---SSASAL-------EN-----AE
SYAFFSKS-----------------AFLNCS-IT----Y-------------------------------------------------------------
------------------------------------------------
>PC_07ABU4
-------------------------------------------------------------------MRFFQALIA----LPLIAGA--------VA---
-----------------------------------------------SPL-EERATL---ANCTPE-R-------KQMIDNALN----------------
--------------------------------------QAARMAQAGANLIRTN----------------------------SDYSSNLFYSFFKTNDA-
-----------------------QSRNRVAS-------------------VLETIAAEAT-----NGNRGVVTYYCTPEG-----------INCVDNHS-
FTMT----------------------AYGE-----TDGTYGRIRTCP--AYFTKFP--T-----------------------------------------
WSNTCSVLDQATSSLHEMAHTKGIFGPE---------------------------TYGYN-----A-----VHGL---NAASAL-------EN-----AE
SYAFFSKS-----------------AFLNCAVTN------------------------------------------------------------------
------------------------------------------------
>PC_043MB9
-------------------------------------------------------------------MRFFQTLVA----LPLIAGA--------VA---
-----------------------------------------------SPL-EARATL---ENCSTE-R-------AQMIDNALA----------------
--------------------------------------RAAKMARAGANLIRSE----------------------------SQYSNNLFQSFFKTSDA-
-----------------------QARNRVAG-------------------VLDKIATEAT-----DGKQGVVSYYCTPEG-----------IDCVDNHS-
FTMT----------------------AYGE-----TDGTYGRIRTCP--AYFTKFP--A-----------------------------------------
SSDGCSVLDQATSSLHEMAHTKGIFGPE---------------------------TYGYD-----E-----VHGL---SSSAAL-------EN-----AE
SYAFFSKS-----------------AFLNCEVTN------------------------------------------------------------------
------------------------------------------------
>PC_075OYU
-------------------------------------------------------------------MRFFQTLVA----LPLIAGA--------VA---
-----------------------------------------------SPL-DARATL---QNCSPE-G-------RQMIDNALA----------------
--------------------------------------QAAQMAHAGANLIRSN----------------------------SDYSANLFYSFFKTNDA-
-----------------------QSRNRVAG-------------------VLETIATEAT-----NGNQGVVSYYCTPEG-----------IDCVDNHS-
FTMT----------------------AYGE-----TDGYYGRIRTCP--AYFTKFP--A-----------------------------------------
WSNSCGVLDQATSSLHEMAHTKGIFGPE---------------------------TYGYD-----A-----IHGL---DAASAL-------EN-----AE
SYAFFSKS-----------------AYLNCGIPN------------------------------------------------------------------
------------------------------------------------
>PC_01NT68
-------------------------------------------------------------------MHFFQTLVA----LPLIAGA--------VA---
-----------------------------------------------SPL-NTRATL---ENCNDE-G-------VQAINNALA----------------
--------------------------------------QAAKMAHAGANLIHSE----------------------------SDYSYSLFQSFFKTNNA-
-----------------------QSRNRVAG-------------------VLEKITTEAT-----NGNQGVVSYYCTPEG-----------INCVDNHS-
FTMT----------------------AYGE-----TDGTYGRIRTCP--AYFTKFA--A-----------------------------------------
WSNSCSVLDQATSSLHEMAHTKGIFGPE---------------------------TYGYE-----A-----VHGL---SSSSAL-------EN-----AE
SYAFFSKS-----------------AFLNCDITN------------------------------------------------------------------
------------------------------------------------
>PC_07CIBZ
-------------------------------------------------------------------MRFFQTLVA----LPLIAGA--------VA---
-----------------------------------------------SPL-DARATL---ENCTPE-R-------KQMIDNALS----------------
--------------------------------------QAAKMAQAGANLIRTN----------------------------SDYSSNLFQSFFKTNDA-
-----------------------QSRNRVAR-------------------VLETIATEAT-----NGNQGVVTYYCTPEG-----------INCVDTHA-
FTMT----------------------AYGE-----TDGTYGRIRTCP--AYFTKFP--T-----------------------------------------
WSNTCSVLDQATSSLHEMAHTKGIFGPE---------------------------TYGYD-----A-----VHGL---NSASAL-------EN-----AE
SYAFFSKS-----------------AFLNCDVTN------------------------------------------------------------------
------------------------------------------------
>PC_07MAY8
-------------------------------------------------------------------MHFFQALVA----LPLIAGA--------VA---
-----------------------------------------------SPL-NTRATL---ENCNDE-G-------VQAINNALA----------------
--------------------------------------QAAKMAHAGANLIQSE----------------------------SDYSYSLFQSFFKTNNA-
-----------------------QSRNRVAG-------------------VLEKIATEAT-----NGNQGVVSYYCTPEG-----------INCVDNHS-
FTMT----------------------AYGE-----TDGTYGRIRTCP--AYFTKFA--A-----------------------------------------
WSNSCSVLDQATSSLHEMAHTKGIFGPE---------------------------TYGYE-----E-----VHGL---SSSSAL-------EN-----AE
SYAFFSKS-----------------AFLNCDITN------------------------------------------------------------------
------------------------------------------------
>PC_03W73A
-------------------------------------------------------------------MRFFQALVA----LPLIAGA--------IA---
-----------------------------------------------GPL-NTRATL---ENCNDE-G-------VQAINNALA----------------
--------------------------------------QAAKMAHAGANLIRSE----------------------------SDYSYSLFQSFFKTNNA-
-----------------------QSRNRVAG-------------------VLNKIATEAT-----NGNQGVVSYYCTPEG-----------INCVDNHS-
FTMT----------------------AYGE-----TDGTYGRIRTCP--AYFTKFA--A-----------------------------------------
WSNTCSVLDQATSSLHEMAHTKGIFGPE---------------------------TYGYD-----A-----VHRL---SSSSAL-------EN-----AE
SYAFFSKS-----------------AFLNCDITN------------------------------------------------------------------
------------------------------------------------
>PC_07DSEF
-------------------------------------------------------------------MRFFQTLVA----LPLIAGA--------VA---
-----------------------------------------------SPL-DARATL---QNCTPE-G-------KQMIDNALS----------------
--------------------------------------QAAKMAQAGANLIRTN----------------------------SDYSANLFQSFFKTNDA-
-----------------------QSRNRVAG-------------------VLDKIAAEAT-----NGNQGVVTYYCTPEG-----------IDCVDTHA-
FTMT----------------------AYGE-----TDGTYGRIRTCP--AYFTKFP--A-----------------------------------------
WSNSCSVLDQATSSLHEMAHTKGIFGPE---------------------------TYGYD-----T-----IHGL---SSSAAL-------EN-----AE
SYAFFSKS-----------------AFLNCDVTN------------------------------------------------------------------
------------------------------------------------
>PC_06P883
-------------------------------------------------------------------MRFFQTFVA----LPLIAGA--------VA---
-----------------------------------------------SPL-DARATL---ENCTPE-G-------KQTIDNALS----------------
--------------------------------------QAAKMAQAGANLIRSN----------------------------SDYSANLFQSFFKTNDA-
-----------------------QSRNRVAG-------------------VLDKIATEAT-----NGNQGVVTYYCTPEG-----------IDCVDTHA-
FTMT----------------------AYGE-----TDGTYGRIRTCP--AYFTKFP--A-----------------------------------------
WSDSCSVLDQATSSLHEMAHTKGIFGPE---------------------------TYGYD-----A-----VHGL---SSSAAL-------EN-----AE
SYAFFSKC-----------------KVFQGFHE-------------------------------------------------------------------
------------------------------------------------
>PC_036OV1
-------------------------------------------------------------------MRFFQTLVA----LPLIAGA--------VA---
-----------------------------------------------SPL-DARATL---ENCTPE-G-------KQTIDNALS----------------
--------------------------------------QAAKMAQAGANLIRSN----------------------------SDYSANLFQSFFKTNDA-
-----------------------QSRNRVAG-------------------VLDKIATEAT-----NGNQGVVTYYCTPEG-----------IDCVDTHA-
FTMT----------------------AYGE-----TDGTYGRIRTCP--AYFTKFP--A-----------------------------------------
WSDSCSVLDQATSSLHEMAHTKGIFGPE---------------------------TYGYD-----A-----VHGL---SSSAAL-------EN-----AE
SYAFFSKC-----------------KVFQGFHE-------------------------------------------------------------------
------------------------------------------------
>PC_075YFG
-------------------------------------------------------------------MRFFQALVA----LPLIAGA--------VA---
-----------------------------------------------SPL-DTRATL---ENCSGE-R-------TEMINNAIA----------------
--------------------------------------QAGKMAQAGVDLIRSR----------------------------SDYSNNLFQAFFKVTDD-
-----------------------QSKNRVVS-------------------ALERIAQEAR-----AGNQGVVSYYCTPEG-----------INCVDSHA-
FTMT----------------------AYGE-----TDGTYGRIRTCP--AYFTKFP--S-----------------------------------------
WSNSCDVLDQATSSLHEMAHTKGVFGPE---------------------------TYGYD-----Q-----IHGL---NAGAAL-------EN-----AE
SYAFFSKS-----------------AFLNCRP--------------------------------------------------------------------
------------------------------------------------
>PC_07A32F
-------------------------------------------------------------------MRFFQALVA----LPLIAGA--------VA---
-----------------------------------------------SPL-DTRATL---ENCSGE-R-------TEMINNAIA----------------
--------------------------------------QAGKMAQAGVDLIRSG----------------------------SDYSNNLFQAFFKVTDD-
-----------------------QSKNRVVS-------------------ALERIAQEAR-----AGNQGVVSYYCTPEG-----------INCVDSHA-
FTMT----------------------AYGE-----TDGTYGRIRTCP--AYFTKFP--S-----------------------------------------
WSNSCDVLDQATSSLHEMAHTKGVFGPE---------------------------TYGYD-----Q-----IHGL---NAGAAL-------EN-----AE
SYAFFSKS-----------------AFLNCRP--------------------------------------------------------------------
------------------------------------------------
>PC_02MMZ9
-------------------------------------------------------------------MRFFQTLVA----LPLIAGA--------VA---
-----------------------------------------------SPL-DARATL---QNCSPE-G-------KQMIDNALA----------------
--------------------------------------QAAQMAHAGANLIRSN----------------------------SDYSGNLFYSFFKTNDA-
-----------------------QSRN-----------------------------------------RGVVSYYCTPEG-----------IDCVDNHS-
FTMT----------------------AYGE-----TDGYYGRIRTCP--AYFTKFP--A-----------------------------------------
WSNSCGVLDQATSSLHEMAHTKGIFGPE---------------------------TYGYD-----A-----IHGL---DTASAL-------EN-----AE
SYAFFSKS-----------------AYLNCDIPY------------------------------------------------------------------
------------------------------------------------
>PC_02NSEB
-------------------------------------------------------------------MHFFQALVA----LPLIAGA--------VA---
-----------------------------------------------SPL-DTRATL---ENCNDE-G-------VRAINNALT----------------
--------------------------------------QAAEMANSGASLIRSE----------------------------SDYSYSLFQSFFKTNDA-
-----------------------QARNHVAD-------------------VLDTIATEAT-----NGNQGVVTYYCTPEG-----------IECTNSHS-
FTMT----------------------AYGD-----TDGTYGRVRTCP--AYFTDFP--A-----------------------------------------
WSNICSVLDQATSSLHELAHTKGIYGPE---------------------------TYGYD-----A-----VHSL---SSASAL-------EN-----AE
SYAFFSKS-----------------AFLNCS-IT----Y-------------------------------------------------------------
------------------------------------------------
>PC_03GPYE
-------------------------------------------------------------------MHVFQALIA----LPLIAGA--------VA---
-----------------------------------------------NPL-NMRATL---ENCNGE-R-------VQMINNALA----------------
--------------------------------------QAAKMASAGASLIRSE----------------------------SDYSNSLFQSFFKTTDA-
-----------------------QSRNRVAG-------------------VLEKIATEAR-----DGNQGVVSYYCTPEG-----------IQCVDNHS-
FTMT----------------------AYGE-----TDGTYGRIRTCP--AYFTKFP--P-----------------------------------------
WSNSCSKLDQATSSLHELAHTKGIYGPE---------------------------TYGYE-----A-----VHGL---SSSSAL-------EN-----AE
SYAFFSKS-----------------AFLNCDVTN------------------------------------------------------------------
------------------------------------------------
>PC_0263H6
----------------------------------------------------------------------------------------------------
-----------------------------------------------------------------------------MAQAAVT----------------
--------------------------------------SAGEMAAKAAASIRAN----------------------------NV--TSLFQTFFKTTDS-
-----------------------TSTNHVAE-------------------ILEEIAQEAS-----QQGGGLATYSCQPDS-----------ITCQSGS--
FTQT----------------------GYAS-----KDGYRGQMSTCP--AYFQ-LP--Q-----------------------------------------
ASDDCSVLDQRMSSLHELCHTKGVLGYE---------------------------VYGYS-----N-----MLGL---DSQTPL-------KN-----AE
SYAFFSK--SV---------------YLGCNGQSGSSGSSWGSLG----GTGS-TGNT-----------------------GNSRSSWWDPFATFGL---
------------------------------------------------
>PC_06EKFT
----------------------------------------------------------------------------------------------------
----------------------------------------------------------------------------------------------------
------------------------------------------MAAKAAASIRAN----------------------------NV--TSLFQTFFKTTDS-
-----------------------TSTNHVAE-------------------ILEEIAQEAS-----QQGGGLATYSCQPDS-----------ITCQSGS--
FTQT----------------------GYAS-----KDGYRGQMSTCP--AYFQ-LP--Q-----------------------------------------
ASDDCSVLDQRMSSLHELCHTKGVLGYE---------------------------VYGYS-----N-----MLGL---DSQTPL-------KN-----AD
SYAFFSK--SV---------------YLGCNGQSGSSGSSWGSLG----GTGS-TGNT-----------------------GNSRSSWWDPFATFGL---
------------------------------------------------
>PC_07AWQH
----------------------------------------------------------------------------------------------------
----------------------------------------------------------------------------------------------------
------------------------------------------MAAKAAASIRAN----------------------------NV--TSLFQTFFKTTLN-
------------------------IHNHVTG-------------------ILEEIAQEAT-----QQGSGLVTYSCQPDS-----------ITCQSGS--
STQT----------------------GYAS-----TDGYRAQVSTFP--AYFQ-LP--Q-----------------------------------------
VSDDCSVLDQRTSTLHELCHTKGILGYE---------------------------VYAYS-----N-----VLGL---DSQTAP-------KN-----AE
SYAFFSK--SV---------------YLGCNGQFVSSGSSWGSLG----GTGS-TGNT-----------------------GNSGSSWWNPFTNFGF---
------------------------------------------------
>PC_06PBFD
-------------------------------------------------------------------MHLLSIILP----LY---LALP-----TTA---
-----------------------------------------------GYL-KPRATY---TDCTDS-Q-------KQLLSAAVA----------------
--------------------------------------DAGKMASAGASSLRSN----------------------------SA--SSLFQTFFKTTDS-
-----------------------SSMDQVAS-------------------ALEKIAEEAS-----QPGGGVVTYSCSPGS-----------INCQTGS--
FSTT----------------------GYAS-----TDGTNGQVNTCP--AYFD-LP--A-----------------------------------------
SSDDCTVLDQRTSALHELGHTKGVLGNE---------------------------VYGYQ-----E-----IMNI---DTQTAL-------SN-----AE
SYAFFAKC--------------------------------------------------------------------------------------------
------------------------------------------------
>PC_02KJ64
-------------------------------------------------------------------MHVLSIILP----LY---LALP-----TTA---
-----------------------------------------------GSL-KPRATY---TDCTDS-Q-------KQLLSAAVT----------------
--------------------------------------DAGKMASAGASSLRSN----------------------------SA--SSLFQTFFKTTDS-
-----------------------SAMDQVAS-------------------ALEKIAEEAS-----QPGGGVVTYSCSPGS-----------ISCQSGG--
FTTT----------------------GYAS-----TDGTNGQVNTCP--AYFD-LP--A-----------------------------------------
SSDDCTVLDQRTSALHELGHTKGVLGNE---------------------------VYGYQ-----E-----IMNI---DTQTAL-------SN-----AE
SYAFLRSVAQV---------------ARLKQVAQ------------------------------------------------------------------
------------------------------------------------
>PC_07ANAP
-------------------------------------------------------------------MRLNSILLT----LT---LSTL-----ATA---
-----------------------------------------------AVL-NERATY---KNCDGS-E-------GEKVKAAVV----------------
--------------------------------------KAGKMAAKAASSIRSK----------------------------QA--TSLFKTFFKTTDS-
-----------------------ASTSQVAD-------------------VMEQIAQEAS-----QYGRGKVSYSCQPDS-----------ISCQSGGM-
FSQT----------------------GYAT-----TDGVTGEVHTCP--AYFD-LP--P-----------------------------------------
ASHECSALDQQTSSLHELAHTKGVLGFE---------------------------VYGYS-----S-----IMGL---DSSTAL-------KN-----AE
SYAFFAKCEFF---------------FYLFGVERRS----------------------------------------------------------------
------------------------------------------------
>PC_07DHJG
-------------------------------------------------------------------MHHNNFLLS----LT---TTSL-----TT----
-------------------------------------------------------------ANTLK-Q-------RAVLVESVT----------------
--------------------------------------SAGEMAAKAAASIRAN----------------------------NV--TSLFQTFFKTTDS-
-----------------------TSTNHVAE-------------------ILEEIAQEAS-----QQGGGLATYSCQPDS-----------ITCQSGS--
FTQT----------------------GYAS-----KDGYRGQMSTCP--AYFQ-LP--Q-----------------------------------------
ASDDCSVLDQRMSSLHELCHTKGVLGYE---------------------------VYGYS-----N-----MLGL---DSQTPL-------KN-----AD
SYAFFSKFRVI---------------WVKLGKP----GWYW-----------------------------------------------------------
------------------------------------------------
>PC_05J5UP
-------------------------------------------------------------------MYPNNLLLA----LT---LTSL-----ATA---
-----------------------------------------------SII-KQRAVF---VECDNA-E-------SEMAQAAVT----------------
--------------------------------------SAGEMAAKAAASIRAN----------------------------NV--TSLFQTFFKTTDS-
-----------------------TSTNHVVE-------------------ILEEITQEAS-----QQGSGLITYSCQPDS-----------ITCQSGS--
FTQT----------------------GYAS-----TDGYRGQVSTCP--AYFQ-LP--Q-----------------------------------------
VSDDCSVLDQRTSSLHELCHTKGVLGYE---------------------------VYGYS-----N-----VLGL---DSQTAL-------KN-----AE
SYAFFSK--SV---------------YLGCNGQTGSSGSSWGSLG----GSGS-TRNT--------------------GSSGSSGSSWWNPFANFGF---
------------------------------------------------
>PC_05EYHD
-------------------------------------------------------------------MHHNNFLLS----LT---TTSL-----TTA---
-----------------------------------------------NTL-KQRAVF---VECDTS-E-------SQMAQAAVT----------------
--------------------------------------SAGEMAAKAAASIRAN----------------------------NV--TSLFQTFFKTTDS-
-----------------------TSTNHVAE-------------------ILEEIAQEAS-----QQGGGLATYSCQPDS-----------ITCQSGS--
FTQT----------------------GYAS-----KDGYRGQMSTCP--AYFQ-LP--Q-----------------------------------------
ASDDCSLLDQRMSSLHELCHTKGVLGYE---------------------------VYGYS-----N-----MLGL---DSQTPL-------KN-----AE
SYAFFSKCRSV---------------YLGCNGQSGSSGSSWGSLG----GTGS-TGNT-----------------------GNSRSSWWDPFATFGL---
------------------------------------------------
>PC_07AA6I
-------------------------------------------------------------------MHLNSLLLT----LT---LTCV-----ATA---
-----------------------------------------------GTL-KQRTVF---KDCDDS-E-------SQMVQAAVA----------------
--------------------------------------SAGEMAAKAAASIRSK----------------------------SA--TSLFQTFFKTTDS-
-----------------------TSTNHVAD-------------------VLEKVAQEAS-----QQGGGLVTYSCQPGS-----------ISCQSGV--
FTQT----------------------GYAS-----TDGYRGQVNTCP--AYFQ-LP--Q-----------------------------------------
VSDDCSVLDQRTSTLHELCHTKGVLGFE---------------------------VYGYS-----N-----VIGL---GSQTAL-------KN-----AE
SYAFFSKCKCL---------------IKAF--------FLRAYVP----VLD--QGN-------------------------------------------
------------------------------------------------
>PC_04U8HR
------------------------------------------------------------------MRHHETNLLP----LT---LTSL-----TTA---
-----------------------------------------------STL-KQPAVF---VECDTS-E-------SQMAQAAVT----------------
--------------------------------------SAGEMAAKAAASIRAN----------------------------NV--TSLFQTFFKTTDS-
-----------------------TSTNHVAE-------------------ILEEIAQEAS-----QQGGGLATYSCQPDS-----------ITCQSGS--
FTQT----------------------GYAS-----KDGYRGQMSTCP--AYFQ-LP--Q-----------------------------------------
ASDDCSVLDQRMSSLHELCHTKGVLGYE---------------------------VYGYS-----N-----MLGL---DSQTPL-------KN-----AE
SYAFFSKCRCF---------------SFMCHSS----YEYMSFVC-------------------------------------------------------
------------------------------------------------
>PC_07D5ED
-------------------------------------------------------------------MHLNNLLLT----LT---LTSL-----TTA---
-----------------------------------------------STL-KQRAVF---VECDNS-E-------SQMAQAAVT----------------
--------------------------------------SAGEMAAKAAASIRAK----------------------------NV--TSLFQTFFKTTDS-
-----------------------KSTNHVAE-------------------ILEEIAQEAS-----QQGTGLVTYSCQPDS-----------ITCQSGS--
FTQT----------------------GYAS-----TDGYRGQVTTCP--AYFQ-LP--Q-----------------------------------------
VSDDCSVLDQRTSSLHELCHTKGVLWNE---------------------------VYGYS-----N-----VLGL---DSQTAL-------KN-----AE
SYAFFSKFRVI---------------WAKLGKP----GWYR-----------------------------------------------------------
------------------------------------------------
>PC_07AUSC
-------------------------------------------------------------------MHLNNILLP----LT---ITSL-----TTA---
-----------------------------------------------NTL-KQHVVF---IECDKS-E-------SQMAQAAVT----------------
--------------------------------------SAGEMAAKVAASIRAN----------------------------NV--TSLFQTFFETTNS-
-----------------------TSTNHVVE-------------------ILEEIAQEAF-----QQGSGLVTYSCQPDS-----------ITCQSGS--
FTQT----------------------GYAS-----MDGYRGQA---------------------------------------------------------
-SDDYSVLDQWMSSLHELCHTKGVLGYE---------------------------VYGYS-----N-----VLGL---DSQTAL-------KN-----AE
NYAFFSKFRVI---------------WVKLGKP----GWYR-----------------------------------------------------------
------------------------------------------------
>PC_07EAP8
-------------MVPCNDPNWKSSI--------------------------------PQ-IFQQYINTVDIFLLP----LC---LTTL-----ASA---
-----------------------------------------------GTV-KERATF---VECIDS-E-------KQMA---------------------
----------------------------------------------------------------------------------------QAATFFKTTDS-
-----------------------TSTNHMTE-------------------ILDKIAQESS-----QQGSGLSG-------------------------A-
FTQT----------------------GYAS-----TDGYRGRVNTCP--AYYQ-LP--Q-----------------------------------------
VSDDCSVLAQRMSSLHELSHTKGVLGFK---------------------------VYGYT-----N-----ILNL---DTQTAL-------KN-----AE
SYAFFSKCEFL---------------FFPGGPVG------------------------------------------------------------------
------------------------------------------------
>PC_07BBQ4
--------------------------------------------------------------------------------MY---HLDL-----ATA---
-----------------------------------------------NTL-KQRAVF---VECDNS-E-------SQMAQAAVT----------------
--------------------------------------SAGEMAAKAAASIRAN----------------------------NV--TSLFQTFFKTTDS-
-----------------------TSTNHVAK-------------------ILEEIAQETS-----QQGSGLVTYSCQPDS-----------ITCQSGS--
FTQT----------------------GYAS-----TDGYRGQVSTCP--AYFQ-LP--Q-----------------------------------------
VSDDCSVLDQRTSSSDELCHTKGVLGYE---------------------------VYGYS-----N-----VMGF---GFVGGV-------NE-----CG
ELCFFLEM--------------------------------------------------------------------------------------------
------------------------------------------------
>PC_07DPKA
-------------------------------------------------------------------MHLSNLILT----LT---ITSL-----TTA---
-----------------------------------------------NTL-KLRAVF---VKCNNS-E-------SHMAQAAVI----------------
--------------------------------------RAGEMAAKAAASIRAN----------------------------N-----------------
---------------------------------------------------------EAS-----QQGSGLVTYSCQLDS-----------ITCQSGS--
FTQT----------------------GYAS-----TDGYRGQVSTCP--VYFQ-LP--Q-----------------------------------------
ASDDCSVLDQRMSSLHELCHIKGVLGYE---------------------------VYGYS-----N-----VLGL---DSQTAL-------KN-----AE
SYAFFSKFR-------------------------------------------------------------------------------------------
------------------------------------------------
>PC_075EFZ
-------------------------------------------------------------------MHLNNLLLP----LT---LANL-----ATA---
-----------------------------------------------STL-KQRAVF---VKCDNS-E-------SEMAQAAVT----------------
--------------------------------------SAGEMAAKAAASIRAN----------------------------NV--TLLFQTFFKTTDS-
-----------------------TSTNHVAE-------------------ILEEIAQEAS-----QQGSGLVTYSCQPDS-----------ITCQSGS--
FTQT----------------------GYAS-----TDGYRGQVSTCP--AYFQ-LP--Q-----------------------------------------
VSDDCSVLDQRTSSLHELCHTKGVLGYE---------------------------VYGHS-----N-----VLGL---DSQTAL-------KN-----AE
SYAFFSKFRVI---------------WVRLGKF----RWYR-----------------------------------------------------------
------------------------------------------------
>PC_03SJPN
----------------------------------------------------------------------------------------------------
---------------------------------------------------MRFNGFVA-VPLLAD-R-------KQAIDNAVA----------------
--------------------------------------KAAKIAQSGADLIRS---------------------------------ESDYDKLFQTFSKA
TE--------------------QQSKNRVLG-------------------ALDKVATELP---------TATLMKLRGVS--------------GLAQP-
-----------------------------------------TLLNFP--PG-------RTPHSY------------------------------------
--S---IRDQATSSLHELAHTKGVFDP-------------------------E--TYGYD-----T-----VYQL---SSGSAL-------EN-----AE
SYAFFAKYKLCTS---------------FAKE----SFLIW-------TIAAFLNCQVSN----------------------------------------
------------------------------------------------
>PC_056GAK
-------------------------------------------------------------------MPFFNGFVA----VPLLVGSVA-----AVA---
-----------------------------------------------SPL-DARANL---ESCTTD-R-------KQAIDNAVA----------------
--------------------------------------KAAKIAQSGADLIRSE----------------------------SDYN-KLFQTFSKTTEQ-
-----------------------QSKNRVLG-------------------VLDKLPTATL-----MKLRGVS-GLAQPTL-----------L--------
-----------------------------------------------------NFPPGR-----------------------------------------
TPHSCSIWDQATSSLHELAHTKGVFDPE---------------------------TYGYD-----A-----VHQL---PSGSAL-------EN-----AE
SYAFFAKYKLCTSFAKELFLIWTIAAFLNCQVSN------------------------------------------------------------------
------------------------------------------------
>PC_06NHZ4
-------------------------------------------------------------------MRFFNGFVA----VPLLAGSVA-----AVT---
-----------------------------------------------SPL-DARATL---ESCTTD-R-------KQAIDKAVA----------------
--------------------------------------KAAKIAQSGADLIRSE----------------------------SDYN-NFSRPFPRPPNS-
-----------------------SP-----R-------------------TASLLPTVTL-----MKLRGVS-GLAQPTL-----------L--------
-----------------------------------------------------NFPPGR-----------------------------------------
TPHSCSIRDQTTSSLHELAHTKGVFDSE---------------------------TYGYD-----A-----VYQL---SSGSAL-------EN-----AE
SYAFFANGFSQLPVS-------------------------------------------------------------------------------------
------------------------------------------------
>PC_03WLWG
----------------------------------------------------------------------------------------------------
-------------------------------------------------------------MRFND-R-------KQAIDNAVA----------------
--------------------------------------KAAKIAQSGADLIRSE----------------------------SDYD-KLFQTFSKATEQ-
-----------------------QSKNRVLG-------------------ALDKLPTATL-----MKLRGVS-GLAQPTL-----------L--------
-----------------------------------------------------NFPPGR-----------------------------------------
TPHSYSIRDQATSSLHELAHTKGVFDPE---------------------------TYGYD-----T-----VYQL---SSGSAL-------EN-----AE
SYAFFANGFSQLPG--------------------------------------------------------------------------------------
------------------------------------------------
>PC_0295YO
----------------------------------------------------------------------------------------------------
-----------------------MPP---LRVP-AHLR--TELPT--AASATRAATV---VGCPPA-N-------TTVIETATH----------------
--------------------------------------NADALVHNATAYLAAH---------------------------PFTSVTARYHAWFG--V-A
PT-F-------------------AQHSRVST-------------------IFATMNDTS---FT------LHEYTCV-PE-----------TQC------
AGLV-------------------TDAAYTT------PWTPGRVFVCP--KYFS-RTA-----T-------------------------------------
--------AQAGLLVHLATQWATVGDT-----------------------GHW--AIGEE-----N-----SKSLALRNPFLAV-------DN-----GD
SFEYFAENTPPLS---------------------------------------------------------------------------------------
------------------------------------------------
>PC_02CCRW
-------------------------------------------------------------------MFS----F-ALVTL-ALSA---------FA---
-------------SAFPASV--------------------SIV----DGLSRRS--I---VDCANP-T------QNAVITQAFS----------------
--------------------------------------DAHQLATLASAYITLY-----------------------------GASNPLFIAYWK--T--
NS---------------------A--ASIKG-------------------YYDAILNET---GT------NK-LYCH-A---R-------SPDSCPGNNA
YTVQP----------------------------------SGNIYFCP--PFYN-LAN-QSD-LC----------------------------------NS
GSL---PATRSGTMLHELGHAVNHRAD-------------------------I--SGSCS-----G-----SQSLSAA---DAI-------EN-----TT
SFSCFARQVYRNT---------------QC----------------------------------------------------------------------
------------------------------------------------
>PC_01VMCQ
-------------------------------------------------------------------MFS----N-MLTSLLVLAT---------VC---
-------------GALASPT--------------------SAG----NVYSKRH--V---LNCSNT-V------RGPIISQAYA----------------
--------------------------------------DAKVLATVASQYIATY-----------------------------GSSDSLYVDYFK--T--
ND---------------------P--AVVKG-------------------YFDAIANDA---TT------QT-LNCPVQ---S-------AEASCPGNNA
FTRQP----------------------------------SGNIYFCD--AFFN-LAD-QSA-LC----------------------------------TA
SSL---PATKSGTMVHELGHALNHRAD-------------------------I--AGSCS-----A-----SRALSVA---DAL-------AN-----TT
SYSCFARQVYRNT---------------QC----------------------------------------------------------------------
------------------------------------------------
>PC_02MMXM
-------------------------------------------------------------------MRFVT----TALFFSFLVFQVS--ALTSGD--S
TS-----N-----A----------------QD----AAVNSSP----NHIDTPTINY---IGCKPR-Q-------QAKINEAVM----------------
--------------------------------------NANTMIGRARFYLNKH---------------------------KTRRIKTLYTTWFG--R-A
EA---------------------KYYDVVSS-------------------RFNRMG--V--QAS------SFTYDCNV---------------CGVQYPA
P--------------------------AYL-A---PGSSPRTIRLCE--NFWG-RFP-TGT---------------RADFKA------------------
-----------GWIIRELSRAPEMGDT-----------------------LTN--WHIGL-----S-----GAKKLAKQPHHAV-------MS-----PS
NYMYFAKNAPASR---------------------------------------------------------------------------------------
------------------------------------------------
>PC_02HOXU
-------------------------------------------------------------------MGFVT----TALFFSFLVFQVS--ALTSGD--S
TS-----N-----A----------------QG----AAVDSSP----NHIGTPIINY---ISCKPR-Q-------QAKINEAVM----------------
--------------------------------------KANTIIGRAQFYLNKH---------------------------KTRRIKTLYTTWFG--R-A
EA---------------------KYYDVVSS-------------------RFDLMG--V--QAS------SFTYDCNV---------------CGVQYPA
P--------------------------AYL-A---PASSPRTIRLCE--NFWG-VFP-TGT---------------RADFKA------------------
-----------GWIIRELSRAPEMGDT-----------------------LTN--WHTGL-----S-----EAKKLAKQPHHAV-------MS-----PN
NYMYFAKNAPASR---------------------------------------------------------------------------------------
------------------------------------------------
>PC_01FGF9
----------------------------------------------------------------------------------------------------
MQ-----A-----DTDAVKRIDSTHQA-SSSDSS--------S----I-PDRSGLRF---VGCNTE-Q-------MERIKGLTW----------------
--------------------------------------IANEMIDYARLTLAD------------------------------DSKSELYKTWFG--V-P
DQ---------------------PFYDTVVG-------------------VFNEII-----RAD------KFTYDCET---------------CASQYPR
SK-YD---------------------AYIQ-L---TKFPSRRIYLCE--TFWN-THP-LG-----------------IDSQA------------------
-----------SLVVRSLVQYTGGNEF-----------------------PNK--HVHRV-----E-----ARRLANKNPTEAI-------KS-----FN
NYEYFVETYFTIG----------------------A---GTKVFFDNLKEFKINKKTPAGKF----EHTVHRVG--------------------------
------------------------------------------------
>PC_06I8LX
-------------------------------------------------------------------MYAVI--PAVLLSFLILISQVT--AGCCGN--I
KQ-----V-----DTDAVKRINSAHQA-SSSDSSGDSSDDSSS----IPAGGPGLRF---VGCIPE-Q-------SKRIKKITS----------------
--------------------------------------IANKMLDHARLTLVD-------------------------------SKSEAYTTWFG--A-A
EQ---------------------SYYDTVVE-------------------VFQGTG-----KAD------RFTYDCAT---------------CALQYPE
DDSMD---------------------TYAQ-M---TKDPSRHIYLCE--KFWE-TEP-VG-----------------FGSQA------------------
-----------SLVVRSLVQFAGGGEI-----------------------TNN--PVNRK-----E-----AKDLANSKPIEAI-------KN-----AN
NYKYFAETYFATG----------------------P---GSKDFFDHLKELKIHKEMPAGGF----EHTVHRVG--------------------------
------------------------------------------------
>PC_06GLJT
-------------------------------------------------------------------MHA-V---TTTLLLSFLLSQVA--ATDKAG--G
SR-----GI---GASSSFGRL----KH-TSSRKSASFNSQASS----STLNMPDQSF---VGCTPG-Q-------MEKIIQAAT----------------
--------------------------------------VSNKLVNGANSYLAKF---------------------------PPAV-PKEYTNWFG--D-L
DE---------------------LRYDTVRK-------------------TYAELK--D--QAT------TFSYDCTS---------------CEVYKRK
DSVN--------------------MDVYVR-L---NGKNLKKIYLCG--RFWM-EGR-G---------------ETK-----------------------
------IKTRAGLIVRAMVQFTHHEWITQ----------G-PMGKTA---AEG--LA-------------------TKNPLHAT-------MN-----AE
NYRFL-----------------------------------------------------------------------------------------------
------------------------------------------------
>PC_06QE49
-------------------------------------------------------------------MHA-V---TTTLLLSFLLSQVA--ATDKAG--G
SR-----GV---GASSSFGRL----KH-TSSRKSASFNSQASS----STLNMPDQSF---VGCTPG-Q-------MEKIIQAAT----------------
--------------------------------------VSNKLVNGANSYLAKF---------------------------PPAV-PKEYTNWFG--D-L
DE---------------------LRYDTVRK-------------------TYAELK--D--QAT------TFSYDCTS---------------CEVYKRK
DSVN--------------------MDVYVR-L---NGKNLKKIYLCG--RFWM-EGR-G---------------ETK-----------------------
------IRTRAGLIVRAMVQFTHHEWITQ----------G-PMGKTA---AEG--LA-------------------TKNPLTRN-------YE-----CR
KLQIL--------------------------------------VRPF-----------------------------------------------------
------------------------------------------------
>PC_074IUX
-------------------------------------------------------------------MIFAT----TALLLSVLVSQTS--AAPQFK--A
PI-----S-----APN--------SPG-KVENEPT-SKSHDVS----ITRKMNDDQF---ISCEHN-Q-------QLEVEKAAV----------------
--------------------------------------AANVLVANGVLYIENS---------------------------PPD-EQPLYTTWFG--K-H
DE---------------------DNYATVVS-------------------TVSKMH--N--MAT------LLTYNCTS---------------CSMEQDA
AKKRK--P---------------LYSTKND-D---G--STHTIDLCE--GFWK-APM-VG-----------------YKSRA------------------
-----------GSIVAELAVML--GKTV----------------------YSN--VWTEL-----A-----SKTTATRDPKLAV-------QS-----SR
NYMY------------------------------------------------------------------------------------------------
------------------------------------------------
>PC_03YHD4
-------------------------------------------------------------------MRITT----IPLLLAFFVFQAS--ADG-IT--K
PT-----K-----------------------DEISPSSSHGAT----SPAEQEKIKH---IACFQK-Q-------REHIERAVT----------------
--------------------------------------VANAIINSTNLFIASL---------------------------KVGTENSHYTKFFG--K-N
DF---------------------AQFNAVKF-------------------HFENMA--D--QTA------SLHYSCGP---------------CPKSKEK
RP----------------PGS-KKRLSTY------VNKFPVRINLCK--GFWK-APL-KGT-----------------DSQA------------------
-----------GTIIRELSRVPSIGGT-----------------------EDY--GQTKT-----E-----AIATAKRDFMMAA-------LS-----AD
NYMYFAEEIFSIK-----------------KPFWKK---------PFLKKPS--KEKKIFNT----EDI-------------------------------
------------------------------------------------
>PC_01LNDR
-------------------------------------------------------------------MHSAA----IGFFVSLLVSQAY--AASESG--H
LK-----T-----IKAPSDS----PAF-EAEDEPATSINRNPI----ITVSTSDIKL---LGCNTN-Q-------QKLIEGAAI----------------
--------------------------------------TANVLVANAMTYLAEL---------------------------RPDIPQPRYTTWYG--T-Y
NK---------------------ENYGAVVS-------------------LFAKMQ--N--QAT------SLTYDCQT---------------CPKGFGP
SKDLK--N--------QA-----YVYTSAY-S---GGKYNKKINFCG--GFWK-API-TG-----------------IDSQA------------------
-----------GKIIQELSRISEMGGT-----------------------RDR--VRGKE-----S-----AKALAARAPESAV-------MN-----TD
SYVYFAENTPALS---------------------------------------------------------------------------------------
------------------------------------------------
>PC_04L0BF
-------------------------------------------------------------------MNAAT----VILILLSLSSHVS--AGSGLG--K
SK-----A-----AKGLGKLL---PPH-RMKGKSSTSGNRASA----STV-SSEIKI---TGCDDS-R-------RQQIQEEPCQRQHCQQRDKDYWLRR
LSAAANSRSCMPQIKWLPKPSATLTTSNLPNPTFVIPSGLAHMVTEAKRYLDDL---------------------------EPTQPNLRYTVWFG--A-Y
DK---------------------SRHQTVLS-------------------NFKSMQ--N--QAT------SITYHCET---------------CPDDIFD
SQP--------------------Y---AYL-S---ELEGENQINLCP--KFWK-QPV-TV------------------ASQA------------------
-----------AKIVQELSRKLAKRDD-----------------------VSG---KKIW-----K-----VKDLAAEDPGRAV-------NN-----AA
NYMYL-----------------------------------------------------------------------------------------------
------------------------------------------------
>PC_03Z4FP
-------------------------------------------------------------------MNAAI----AALLFSSLTSHVS--A-------A
PG-----L-----VEASAKS----HQF-KIEGKLA-SSHHTSA----STVEKHALGF---IDCTAN-Q-------ERLIKEAAT----------------
--------------------------------------GSNAMIANANSYLANP---------------------------TSDKHKHRYTTWFG--E-F
SN---------------------LRYKNVVS-------------------NFKNME--N--KAT------SLTYDCKA---------------CLTRVDK
PYD---------------------KLSAYV-N---NGEYLMKINVCG--AFWR-APT-IG-----------------AYSKA------------------
-----------GIIVHELSHFHEHGGT-----------------------MDH--AYGTK-----E-----ARALAVEVPWFAV-------MN-----AD
NYKYFAENKPTLS---------------------------------------------------------------------------------------
------------------------------------------------
>PC_02OSDN
-------------------------------------------------------------------MQFTF-----------ALFTAAALLTPV-----
------------------------------------------YS----------TGLKL-ESCTTS-Q-------QAAVEAAVQ----------------
--------------------------------------RAASLSKAAADAAIN-------------------------------GDASIFEEYFRTTDT-
-----------------------ASRKEVAA-------------------RYEAIANEAS-----NLSSGNVTYNCGNGL--K-------QSECGGGRG-
------------------------TLAYA-------VSGNNKIVNCP--DWYK-IVP-AIS-NC------------------------------------
--G---GTDQGLAMIHELSHMADVYSPP---------------------TQDF--AYKYN-----A-----LVEL---PKDQAI-------LN-----AD
TYNLYAGAIDLDC---------------QKGESKQVELPDW-------MMDEIRKANQ------------------------------------------
------------------------------------------------
>PC_01J13X
-------------------------------------------------------------------MQFTF-----------ALFTAAALLTPV-----
------------------------------------------FSNAIPPMSRRESGLKL-ESCTTS-Q-------QAAVEAALQ----------------
--------------------------------------RAGSLAKAAADAAAN-------------------------------GDASIFEEYFLTTDT-
-----------------------ASREEVAA-------------------RYEAIAKEAS-----NPSSGKVTYNCGNGI--E-------QSQCGGGKG-
------------------------TLAYA-------LSGSNKVVNCP--DWYK-LVP-ETD-NC------------------------------------
--G---GIDQGLTMIHELSHISGVYSPG---------------------TGDH--AYKYN-----D-----LIKL---SPEQAI-------LN-----AD
TYTFYAAAIGLDC---------------KEGESKGVELPDW-------MVDEIINGKQ------------------------------------------
------------------------------------------------
>PC_03HW8Y
-------------------------------------------------------------------MQFTF-----------ALFAAAALLTPV-----
------------------------------------------YSNAIPPMIRRESDLKI-ESCTTS-Q-------QAVVEAAVQ----------------
--------------------------------------RAASVAKAAADAAVN-------------------------------GDANIFEEFFRTTDT-
-----------------------ASRQDVAA-------------------RFEAIANEAS-----NFGSGNVTFNCGNDE--K-------QGVCRKGV--
-------------------------LAYA-------LSGSNKVVTCP--DWYK-IVA-ATD-NC------------------------------------
--G---GTDQGTAMVHELSHLSVVYSPG---------------------TGDF--AYKYN-----D-----LVQL---SADKAV-------LN-----AD
TYSLYASAIELDC---------------QKGESKGVELPDW-------MIDEIANGKQ------------------------------------------
------------------------------------------------
>PC_05WUPK
-------------------------------------------------------------------MQFTF-----------ALFAAAALLTPV-----
------------------------------------------YSNEITPMSRRETGIKL-ESCTTS-Q-------QAVVEAAVQ----------------
--------------------------------------RAASLAKAAADAAIN-------------------------------GDASIFE---------
--------------------------------------------------------------------DGKVTYNCGNGT--T-------QSDCGGNGV-
-------------------------LAYA-------LSGNNKIVNCP--SWYK-IVP-AID-DC------------------------------------
--G---GTDQGLAMVHELSHMNEVYSPP---------------------TQDF--AYKYN-----D-----LVQL---PTEQAV-------LN-----AD
TYNLYAGAIDLGC---------------QVGESKGVVLPDW-------MVTEIMNNNSK-----------------------------------------
------------------------------------------------
>PC_0377IV
-------------------------------------------------------------------MQFTF-----------ALFTAAALLAPV-----
------------------------------------------YSHEITHMHRRETGLKL-ESCTSS-Q-------QTIVEAAIQ----------------
--------------------------------------RAASLSKAAADAAVN-------------------------------GDAKIFEEYFRTTDT-
-----------------------ASRKEVAA-------------------RFEAIANEAS-----NFGSGTVTYNCGNEL--S-------QSDCGGSGV-
-------------------------LAYA-------VSGNNKVVACP--SWYK-IVP-AID-DC------------------------------------
--G---GTDQGLAMLHELSHIAGVYSPA---------------------TQDL--AYKYN-----N-----LVKL---PKEQAI-------LN-----AD
TYNAYAGAIDLDC---------------QVGESKGIELPDW-------MMEEIRKNNNQ-----------------------------------------
------------------------------------------------
>PC_01S3F2
-------------------------------------------------------------------MQFTF-----------ALLTAAAMLTPV-----
------------------------------------------YSHGTTPKSR-GIKLKF-ESCTTS-Q-------QAVVEAALQ----------------
--------------------------------------RAATLSTTAADAAIN-------------------------------GDASRFEEYFRTTDT-
-----------------------ASRQEVAA-------------------RYEAIANEAG-----SLGGGNITYNCGNGL--E-------QSDCGDGVL-
------------------------A-----------YALGNKVVTCP--AYYK-VSS-AIS-SC------------------------------------
--G---GTDQGITMIHELSHIAAVHSPG---------------------TGDH--AYKYD-----S-----IITL---SKEKAI-------VN-----AD
TYLHYAGALDLDC---------------QAGDSKAVQLPDW-------MVAEIVANKNSN----------------------------------------
------------------------------------------------
>PC_02P9AE
----------------------------------------------------------------------------------------------------
------------------------------------------------------ATY---IICSAS-R-------QALINAAAAST--------------
-----------------------------------------EMCASSVSYIS--------------------------------SSHTTMSTRFT--S-A
R------------------------CNNVLS-------------------HFKFIN------CN------TFSFTRDC---------------SCTNSSY
AYLNH--L------------------AAKS-Q---MAFDITTGTFCN--APNT-RSD-SK------------------VRGT------------------
-----------DAGRNESSHYTQGG------------------------------IDGYS-----D-----AKGLATSNPASAI-------TS-----AD
SHEYLAEDNPLLV-----------------KRRND------IEYHPKQKQFYIP----------------------------------------------
------------------------------------------------
>PC_02PZHG
-------------------------------------------------------------------MSFSVRISTML-AIFLSSFWIFPFV---FG---
AA-----------K-------PSR--------SSRN-YERS-LD-SWVSVGHNGN-----WPCSSD-E-------IEVIENAVE----------------
--------------------------------------YTKILANGAIVALDDT----------------------------GT-SSSAYLRWFGDGNAY
-E-------------SDLETIREYHYEAVISELRAPESGTV-----------DSVE-------EGGEDPERLVYACPAAG-DS---------FCASGEAA
AVVN----------------------------AGDYGFSVNLLYVCP--SFFN-KVS-H--------------SRMLSNWR-------------------
--QGTYTPSAGLVLLHEMQHLDAVVGSERRS-------------------VDH--AFSVR-----G-----CEDLDDEEK---I-------TN-----AQ
NFAFFALDVTASP---------------------------------------------------------------------------------------
------------------------------------------------
>PC_076RBA
-------------------------------------------------------------------MTPSVQAATLF-ILSILNIGHAFAVPGIHG---
------------------------A------GHSARIHERA-LT-SWVMKGYGTE-----SSCTQE-Q-------IDQIEPAVE----------------
--------------------------------------YAKILAKAAMTVLEDV----------------------------GT-SGVAYRRWFGDNITN
-E-------------NTLASIKANNYEAVISGLRAPESGTV-----------KSED-------EGGPDKSRLVFSCPDSE-HP---------VCEPNPYA
GTEPIA----------------G-------MLNAGEVYDNNVLRLCP--PFFR-QVS-H--------------SQMLVNWRD------------------
WKEGDLQTSAGFALLHEMQHLDAIVGKPNRC-------------------ADH--AYTVA-----D-----CEKLSSVER---L-------KN-----AQ
TFAYFALDVLVNP-----------------PSPTNGFFRAYILVA-----------AQRSVALVKDGRRRAAVAEVLA----------------------
------------------------------------------------
>PC_05VNOB
----------------------------------------------------------------------------------------------------
------------------------M------GHSARIHERA-LT-SWVMKGYGTE-----SSCTQE-Q-------IDQIEPAVE----------------
--------------------------------------YAKILAKAAMTALEDV----------------------------GT-SGVAYRRWFGDNNTN
-E-------------NTLASIKANNYEAVISGLRAPESGTV-----------KSED-------EGGPDKSRLVFSCPNSE-HP---------VCEPNPYA
GTEPVA----------------G-------MLNAGEVYDNNVLRLCP--PFFR-QVS-H--------------SQMLVNWRD------------------
WKEGDLQTSAGFTLLHEMQHLDAIVGNPNRC-------------------ADH--AYTVA-----D-----CEKLPSVER---L-------KN-----AQ
TFAYFALDVLVNP-----------------PSPSNGFMRPYILVA-----------SASAPLQSP---RMVAIAPPWQKSSRNNV----SPWPKVSVERI
V-GGVCRV------SLCTGRVHEGDEVGNVAAESMVTAKNSKAYPLWA
>PC_01EU3V
-------------------------------------------------------------------MTLSVRATTVF-ILSTLNAWHAFAVPGISG---
------------------------V------GQSARIHERA-LT-SWVSKGYGTG-----SSCTQE-Q-------IDQIEPAVE----------------
--------------------------------------YAKILAKAAMTALEDV----------------------------GA-SGVAYRRWFGDNNTS
-E-------------NTLASIKANHYEAVISGLRAPESGTV-----------KSED-------EGGPDKSRLVFSCPNSE-HP---------VCEPNPYA
GTEPIA----------------G-------MLNAGEVYDNNVLRLCP--PFFR-QVS-H--------------SQMLVNWRD------------------
WKEGDLQTSAGFTLLHEMQHLDAIVGKPNRC-------------------ADH--AYAVA-----D-----CEKLSSVEK---L-------KN-----AQ
TFALFALDVLVNP-----------------PSPTK-----------------------------------------------------------------
------------------------------------------------
>PC_0764EL
-------------------------------------------------------------------MTPSVQAATLF-VLSILNVGHVFAVPGIPG---
------------------------M------GHSARIHERA-LT-SWVMKGYGTE-----SSCTQE-Q-------IDQIEPAVE----------------
--------------------------------------YAKILAKAAMTALEDV----------------------------GT-SGVAYRRWFGDNNTN
-E-------------NTLASIKANNYEAVISGLRAPESGTV-----------KSED-------EGGPDKSRLVFSCPNSE-HP---------VCEPNPYA
GTEPVA----------------G-------MLNAGEVYDNNVLRLCP--PFFR-QVS-H--------------SQMLVNWRD------------------
WKEGDLQTSAGFTLLHEMQHLDAIVGNPNRC-------------------ADH--AYTVA-----D-----CEKLPSVER---L-------KN-----AQ
TFAYFALDVLVNP-----------------PSPSK-----------------------------------------------------------------
------------------------------------------------
>PC_04VHCS
-------------------------------------------------------------------MSLSARVAVLF-VLFALSSCNASAASSVTN---
------------------------L------DRHAPILKRE-LS-SWVWKSQG-E-----SACSLS-Q-------VRQIIDAVE----------------
--------------------------------------YTKILANAAVTNLDGA----------------------------GD-SSPAYRRWLGDANSR
-P-------------GTVASITRNHFEAVLSELEAPLTKSV-----------ASEQ-------EDGPDPNRLVFTCPDDR-HP---------VCEK-HWN
GDEPVA----------------G-------MLNAGEVYSTNVLRLCP--PFFR-LGK-H--------------SKMVSKWRS------------------
SRGSILVETQGFSLLHEMQHLDAIVGRGHRA-------------------TDH--AYEVE-----E-----CEALDKDEK---L-------TN-----AQ
NFALFALDSLVNP-----------------PWN-------------------------------------------------------------------
------------------------------------------------
>PC_05MXS9
-------------------------------------------------------------------MSLSARVAMLF-VLSALSFCNASAASSVTN---
------------------------L------DRHLPILKRE-LS-SWVWKSQG-E-----SACSLS-Q-------VRQIIDAVE----------------
--------------------------------------YTKILANAAVTNLDGA----------------------------GD-SSPAYRRWLGDANSK
-P-------------GTVASITRNHFEAVLSELEAPLTESV-----------ASEQ-------EDGPDPNRLVFTYPDDR-HP---------VCEK-HWN
GNGPVA----------------G-------MLNAGDIYSMNVLRLCP--PFFR-LGK-H--------------SKMVSKWRS------------------
SRGSILVETQGFSRLHEMQHLDAIVGRGNRA-------------------ADH--AYEVE-----E-----CEALDKDEK---L-------TN-----AQ
NFALFALDSLVNP-----------------PWN-------------------------------------------------------------------
------------------------------------------------
>PC_003QMO
-------------------------------------------------------------------MELTRSITAIL-------AWYSLAVSSVVA---
QH-----------G-------PSER------AQLARNDKRA-LT-SWVAVNKKGDFA---YPCSRS-Q-------LGVVTTAVE----------------
--------------------------------------EAKILAQAAIDSLDSQ----------------------------GA-SSPSFERWLGPLGQG
DE-------------TLVDQIRSLHYGAVISNLKGPVSGTV-----------DSVT-------TGGADDERLAYSCPSSS-HH-------IC--NGGTWA
EMLN----------------------------VDQGYTKANVLFLCP--KFFK-EYS-H--------------RKMISEWK-------------------
--KGKYKRSAGLILLHEMQHLDAVVTRGRRC-------------------LDK--AYDPD-----P-----CTRLSTSDK---R-------IN-----AQ
SYAFFALDVLSKQ-----------------A---------------------------------------------------------------------
------------------------------------------------
>PC_062B8B
-------------------------------------------------------------------MELTRSITALL-------AWYSLAVSSVVA---
QH-----------G-------PSER------GQLARNDKRA-LT-SWVAVNKKGDFA---YPCSRS-Q-------LGVVTTAVE----------------
--------------------------------------EAKILAQAAIDSLDSQ----------------------------GA-SSPSFQRWLGPLGQG
DE-------------TLVDQIRSLHYGAVISNLKEPVSGTV-----------SSVT-------TGGADDERLAYSCPSSS-HH-------ICSFNGGTWA
EMLN----------------------------IDQGYTKANVLFLCP--KFFK-EYS-H--------------KKMISEWK-------------------
--KGKYKRSAGLMLLHEMQHLDAVVTRGRRC-------------------YDK--AYDPD-----P-----CTRLSTSDK---R-------IN-----AQ
SYAFFALDVLSKQ-----------------A---------------------------------------------------------------------
------------------------------------------------
>PC_010M24
-------------------------------------------------------------------MELTRSITALL-------AWYSLAVSSVVA---
QH-----------G-------PSER------GQLARNDKRA-LT-SWVAVNKKGDFA---YPCSRS-Q-------LGVVTTAVE----------------
--------------------------------------EAKVLAQAAIDSLDSQ----------------------------GA-SSPSFERWLGPLGQG
DE-------------TLVDQIRSLHYGAVISNLKGPVSGTV-----------DSVT-------TGGADDERLAYSCPSSS-HH-------IC--NGGTWA
EMLN----------------------------VDQGYTKANVLFLCP--KFFK-EYS-H--------------KKMISEWK-------------------
--KGKYKRSAGLILLHEMQHLDAVVTRGRRC-------------------LDK--AYDPD-----P-----CTRLFTSDK---R-------IN-----AQ
SYAFFALDVLSKQ-----------------A---------------------------------------------------------------------
------------------------------------------------
>PC_00M091
-------------------------------------------------------------------MELTRSITALL-------AWYSLAVSSVVA---
QH-----------G-------PSER------AQLARNDKRA-LT-SWVAVNKKGDFA---YPCSRS-Q-------LGVVTTAVE----------------
--------------------------------------EAKILAQAAIDSLDSQ----------------------------GA-SSPSFERWLGPLGQG
DE-------------TLVDQIRSLHYGAVISNLKGPVSGTV-----------DSVT-------TGGADDERLAYSCPSSS-HH-------IC--NGGTWA
EMLN----------------------------VDQGYTKANVLFLCP--KFFK-EYS-H--------------SKMISEWK-------------------
--KGKYKRSAGLILLHEMQHLDAVVTRGRRC-------------------LDK--AYDPD-----P-----CTRLSTSDK---R-------IN-----AQ
SYAFFALDVLSKQ-----------------A---------------------------------------------------------------------
------------------------------------------------
>PC_069PIG
-------------------------------------------------------------------MHFSIRVAALS-ILSTLSFWHVFAI---PD---
VA-----------P-------LGQ--------HAST-PKRS-FD-SWVSVGHNGH-----WPCTFE-Q-------LDAIDIAVE----------------
--------------------------------------YTKLLASAAIVALDHA----------------------------GT-RSTAYLRWFGKNNTS
-E-------------SDRLSIKTNHYDAVISQLRGPDSGTV-----------KSIE-------EGGPNPKRLVYACPAAS-SP---------LCSNKVAA
SVIN----------------------------FGDEGFKVNLLYVCP--PFFQ-SVS-Y--------------HKSLYDWQ-------------------
--WGRYTPSAGMILLHEMQHLDAVVGADRRS-------------------FDH--AYSVS-----D-----CEHLDDSDK---L-------TN-----AQ
NYAFFALDVNARP-----------------PK--------------------------------------------------------------------
------------------------------------------------
>PC_076AO2
---------------------------------------------------------------------MRKVISILF------VALNFSHV---FG---
VL-----------T-------PSER------GLLASYDKRA-LT-SWVSMTKGSD-----WPCSSS-Q-------LKDIEKSVE----------------
--------------------------------------HAKILANGAIVALDNA----------------------------GT-TSKAYTRWFGRTNAN
-K-------------AQLSTIKTSHFGAPNRFLQMP-SSTV-----------KSYD-------EGGPSPQRLVYACPPKD-FP---------LCNGGVAA
AAIN----------------------------AGDQVFKTNILLACP--SFFK-KAS-N--------------SQMLSNWR-------------------
--KGKYTPSSGMILLHETQHLDAIVGKGKRC-------------------IDL--AYPVE-----D-----CEKLTDKDK---I-------RN-----AQ
NYAFFALDVTAIP-----------------PKRK------------------------------------------------------------------
------------------------------------------------
>PC_02T0QW
-------------------------------------------------------------------MSLTTWMTSFL-ILSTLNFWRVFAA---PS---
S---------------------TEH------DLLSGNDKRE-LK-SWVAVGSKGP-----WPCSDS-Q-------LEKIKSAVD----------------
--------------------------------------DAKVLANAAVSALNDY----------------------------GE-SSRAYQRWFGDSIAH
-G-------------LTPETIKTKHYESVLAELRPPTSATL-----------KHPE-------QDGPDPKRLVFGCPKAK-NP---------LCLNNPRS
AGAIDADKAPVNVGKSADDGDKGAVEAGKSAAKNPKPFTVNIIILCP--VFFE-EVS-Q--------------SEMISNWK-------------------
--KNDYTPSAGLIMLHETQHISAIVGADRVT-------------------GDI--AYTVR-----D-----CRRIKDEYQ---I-------QN-----AQ
NYAFFALDVAANP-----------------PRSKAPPLSKAPPLS-----------KTP--TQSKAPTR--SKAP------------------KL-----
------------------------------------------------
>PC_015T93
------------------------------------------------------------------------MGPFSYLFTLILLAAFS--F--AHE---
AE-----------THDIN-----------------SSLYRKRALDGYFVVDRADGDE---IGCSDS-Q-------IGTLRNAVV----------------
--------------------------------------EAKYLAQKASHQLAQP----------------------------GSERSAAYLKWFGRQN-A
NAAM-------------KKAIKEHNYDSV-AYVQPPSEPHN-----------RIHDA-----DLDKLSPTGLTFVCIPQD----------FSLCAPGEVA
KAFQI----------------------------GDLSNAGPLVALCP--RFFH-----------------------------------------------
-----------------------------------------------------------------------CEHI---NDRDKI-------RN-----AQ
NMAYFALDVTVNR-----------------S---------------------------------------------------------------------
------------------------------------------------
>PC_03935I
-------------------------------------------------------------------------MKVAI-SLLIPYIWLALAA---PS---
PS-----------E-------P--------------LESRD-LS-RVYRLGSGSF-----WPCSSS-Q-------IRTINGAIQ----------------
--------------------------------------RAKSLASAAIDNLDEN----------------------------GV-ESSSYLRWFAERNAY
-E-------------EKRWNIRNHHYQSVISELREPMDQGI-----------RYFE-------DVGPDPKALVFACPSSS-DR-------LSPCIRGEAA
SLVN----------------------------AEKLSARVNALFACP--RFFS-MAT-H--------------SKMLSDWR-------------------
--RGRYSPSKGLVLLHEMQHAKAVVTPAEYS-------------------GDINDSYTAQ-----E-----CEGLSDLEK---V-------KN-----AQ
NYAFFALDSAV-----------------------------------------------------------------------------------------
------------------------------------------------
>PC_06LVET
-------------------------------------------------------------------------MKVAI-SLLMPHIWLALAA---PS---
PS-----------E-------P--------------LESRD-LS-RVYRLGSGSF-----WPCSSS-Q-------IRTINGAIQ----------------
--------------------------------------RAKSLASAAIDNLDEN----------------------------GV-ESSSYLRWFGERNAY
-E-------------EKRWNIRNHHYQSVISELREPMDQGI-----------RYFE-------DVGPDPKALVFACPSSS-DR-------LSPCIRGEAA
SFVN----------------------------AEKLDARVNALFACP--RFFS-LAT-H--------------SKMLSDWR-------------------
--RGKYSPSKGLVLLHEMQHAKAVVTPAEYS-------------------GDINDSYTAQ-----E-----CEGLSDLEK---V-------EN-----AQ
NYAFFALDSAV-----------------------------------------------------------------------------------------
------------------------------------------------
>PC_01FY7T
------------------------------------------------------------------MRPSTLRSLILCLWSLLLAEA-------------
-A-----------AHVLQ-----------------DRSYVDRFDKFYHVT----QGE---WACSRM-K-------LERIQYGIK----------------
--------------------------------------EAHRLAEKSINVLKTK----------------------------GAETSPAFHLWFGESN-A
TPQM-------------VDTLLKEHYQTALSHLSFSKTPT--RISFNKVPKFWAIKG-----NS-KPTSRSIVYACPPDN-DA-------AKLCGPGKLA
AAVYEQR-----------------TEGQG---GKSALTGPTILGFCP--NYFK-HGV-FTK-NI----------DMVVKY------------------RK
DRK-VDKPSRGFLLLHELQRFSKATFPNPPAEDLNEPS-----------GNKK--CYSPE-----C-----CSKL---PDSEKI-------RN-----AQ
NYALFALDVAASP-----------------ATKTPTS---------------------------------------------------------------
------------------------------------------------
>PC_0568IB
-----------------------------------------------------------------MTRPSVLQPLTLCLWSLLLAGT-------------
-A-----------AHLLQ-----------------DRAYKDKFDNVYYVT----QGE---WACSEL-K-------LERIQSGIK----------------
--------------------------------------EAHRLAEKSINVLKTR----------------------------GSETSPAFSLWFGKSN-A
TPQM-------------VDILLMQHYRTALSHLPSPKNPKKTRFYFDKVPKFRAIKD-----DK-KPTLNSIVYACPPDN-DS-------AKMCSPENSA
TVLYKQR-------------------------GKSATKRPTILGFCP--TYFK-HGV-FAK-NL----------DMVDNY------------------RR
DRK-TDKPSRGFLLLHELQHMSKATSPDPPAEDLDAPAS------TSS-RNIK--CYSPE-----C-----CAEL---PDSDKI-------RN-----AE
NYALFALHVAAFP-----------------ETGKPIA---------------------------------------------------------------
------------------------------------------------
>PC_073O28
-------------------------------------------------------------------MPLRIQQLSLFLWTLVLIGL-Q--P--AAAVPK
AF-----------DRIIQ-----------------GRDYHDRWDHVYQSV----QSS---VACDDA-Q-------IQVAKQSIK----------------
--------------------------------------EAQSLAEAALRILEVE----------------------------GAETSQAFHTWFGASN-A
SPQF-------------VKKLRRQHYKTAFTHLRPPTIPA--KVSIDKVMRYRALQE-----GSPDPGRNSLIYLCGRA---T-------SKICPKDSKA
F------------------------SGTF---STDVRKSPTVLTLCH--NFFY-ERR-L-T-NA----------QMIDRY------------------RE
DVT-TPEHSNGFVLLHELQHMRKATSPDPPASDELDPN-----------GKEP--CYERD-----C-----CVNL---PDKLKI-------WN-----AQ
NFAYFALDIIAHP-----------------ESARPGSAGSS-------------SSS-------------------------------------------
------------------------------------------------
>PC_03NQUA
-----------------------------------------------------------------MEYRNR-IPVFLAMFSVLSCTAFI--P--CLVA--
-A-----------QNSAP-----------------RLTQRAPFDNMYYVA----KGE---WVCSKK-Q-------LREIGNTVA----------------
--------------------------------------ETVKYARQAIDVLQVP----------------------------GAEDSEAYQTWFGPSN-A
NTHA-------------KTRIIDHHYRIAFENLGQPSIPV--TLNLGGIQQFQV-AG-----HVPPVTAGSMVYACPEKK-E--------MMVCKSATAA
VVGPAP--------------------------NAKSPLGTTMIYFCP--EFFS-SRR-IS--ET----------EMKKQW------------------G-
QTS-SGQMSRGMILLHELQHMATATTNSEH-------------------CSDY--AYEPE-----L-----CKSL---GDGRKI-------RN-----AQ
NYALFALDVSVNP-----------------NKGKPGSK--------------------------------------------------------------
------------------------------------------------
>PC_04IAZG
--------------------------------------------------------------------MFCTSLLALI------TFAISAACHSIPA---
NI-----------G----EDIALLA------GNHRLISKRA-LS-SFAVVVPPSA-----LGCSDT-Q-------ISQITSAID----------------
--------------------------------------DAKALARAASNALGIT----------------------------GSENSLAYQAFFGRGNAN
-S-------------ATRLAIKLNNYDALISTLA-PATQQV-----------DAVK-------SDNLDPIGLTYACAAGT-V----------LCPGGVIA
SAYQ----------------------------NGANALSGNIIFLCP--EFFE-LND-Q--------------PTMVSAWN-------------------
--QERFLPSQGFVMLHEVQHLSAIVGEARRC-------------------NDE--CYDIS-----C-----CLALPDAQK---I-------TN-----AE
NMAYFAAQILAEP-----------------TTGNPTSDSSCE----------------------------------------------------------
------------------------------------------------
>PC_0317GP
-------------------------------------------------------------------MKVAI---VAFTLFSLAFQVLA--ETRARE--D
-H------------------L----DD-LSPGSKRLKTGNHNN----VLVAGQPINF---ARCDIR-Q-------QKKVKEVAK----------------
--------------------------------------RVTERIKHANKYLETS---------------------------PLN--KKRYHEWFG--E-F
SE---------------------TRYSTVQS-------------------HFRWME--R--QAP------SVTYDCDS---------------CTTVLRL
STSP--------------------PLAYKT-----ENGNVKTINLCP--GFWK-LPI-YGF------------SSSPSPSQS------------------
-----------QIIIGLISMFKTMKGTKEF------P--G-TNIREQ---AKR---------------------LAKASPDKAV-------LN-----AV
NHAIFA-----ET-----------------D---------------------------------------------------------------------
------------------------------------------------
>PC_038Y4J
-------------------------------------------------------------------MRYSL--------ISILVYTALAAPNT--G---
---GTNQE-----SQALATIRHTDGISVAGN----T-----KASNANSNIGKRGYITDTC---DDD-E-------EPKALKAME----------------
--------------------------------------KCKTFARAAIDAIE--------------------------------DNRELRRKYFKTDSS-
-----------------------KHIESIQE-------------------TFRKIERACD-----SSIDN-IPFRCEARG-----------ANCNGC---
-------------------------NAYT-------IPKENRVYLCP--EFFQ-YSS-T----A------------------------------------
--G-------GRSIVHELSHLNSSKWTLRTIGNLEINKSAILIIR---GTQDY--DYGDA-----S-----AQAL---KKAKSM-------MN-----AD
NFAWFAYYAEHPD---------------GDGGYWSD----------------------------------------------------------------
------------------------------------------------
>PC_03EQJJ
-------------------------------------------------------------------MIM-S---ITILLFAPLL---------------
--------------------------------------SQALS----RLGHVRKKQF---VGCSAG-E-------EKQIRKAAI----------------
--------------------------------------ASNKLVGNALDYLNTI---------------------------SSGSGDEQFMEWFG--T-D
SL---------------------RSHNIVDS-------------------HFESIR--K--SAT------SLIYDCTT---------------CSIRYPK
DHRS--------------------LSAYNGPR---RAGKQKKMNICE--KFWE-AP--ITS------------ADPNINSKA------------------
-----------GIILRSNLHFKINVT--------------------D---TLA--VYDAP-----T-----YMRFAEAIPQKKH-------FR-----KG
NRKPHRRVHFRKG-----------------NRRPHR---KFHLRRPH----KT-----------------------------------------------
------------------------------------------------
>PC_03NZVU
----------------------------------------------------------------------------------------------------
-------------------MLSHSAF---LA------------FV--VCAVGASAAF---VGCSPA-Q-------ITALDAAIP----------------
--------------------------------------VAQTYAAAALDQINAD----------------------------PTGSMPGYAAWFG--A-P
SI---------------------ARRNLVLQ-------------------HFALVNGNN---FQ------NYIYDCT-GA-----------GAR------
-CTP-------------------NVAAYVD------ANTFGTVNLCA--PYWT-LPP-DSR-E-------------------------------------
-----TFQSQASTIVHEATHFAANGET-----------------------RDY--KRTVG-----D-----CQILALTRPDQAV-------MN-----AA
SHEYFAVQSALV----------------------------------------------------------------------------------------
------------------------------------------------
>PC_03SKMZ
---------------------------------------------------------------------------MLFLFILGYLYTPATSAFVNTG---
---TFLQPI-----------NNYKEF----------------PNDIHGVLNKRAYIQQG-SQCSSS-E-------ASDIRGALE----------------
--------------------------------------SCAVLAQHAFHAVKS--------------------------------DEELFELIFKTDST-
-----------------------DIQDLVKQ-------------------NFRKLYDECSRKED------EVYITCEDET----------GKCKENQGYK
N-----------------------VLGYA-------RIAKEQIVICP--NFFN-RPK-SS----------------------------------------
--SEITAANQDTTIMHELAHVVLDLPK----------------------------DFGYE--------WKGVHEL---DSTKSI-------KN-----PD
SYVIFAQCARYGS------CY-------------------------------------------------------------------------------
------------------------------------------------
>PC_05Q1JY
---------------------------------------------------------------------------MLFLFILGYLYTPATSAFINTG---
---TFLQPI-----------NNYKEF----------------SNDIHGALNKRAYIQKG-SQCSSS-E-------ASEIRGALE----------------
--------------------------------------SCAVLAQHAFHAVKS--------------------------------DEELFEFIFKTDST-
-----------------------DIQDLVEQ-------------------NFKKLYEECSRKED------EVYITCEDET----------GKCKENQGYK
N-----------------------VLGYA-------RIAKEQIVICP--NFFN-QPE-SS----------------------------------------
--SEITATNQDTTIMHELAHIILDLPE----------------------------DFGYE--------WTGVHKL---DSTKSI-------KN-----PD
SYVIFAQCARYGS------CY-------------------------------------------------------------------------------
------------------------------------------------
>PC_08JO32
-------------------------------------------------------------------MLFLF--------ILGYLYTPATSAFINTG---
---TFLQ-----------------PINNYRE----F------PNDIHGALNKRAYIQKGS-QCSSS-E-------ASDIRGALE----------------
--------------------------------------SCALLAQHAFHAVK--------------------------------SDEYLFEFIFKTDST-
-----------------------DIRDLVEQ-------------------NFHKLYDECS-----RKED-EVYITCEDVA-----------GKCDKNL--
-GYK-------------------NVLGYA-------RIAQEQVVICP--NFFN-QPE-SSS-EI------------------------------------
--T---ATNQDTTIMHELAHIVLNL------------------------PEDF--GYEWK-----G-----VHE--------------------------
----------------------------------------------------------------------------------------------------
------------------------------------------------
>PC_08L1O9
---------------------------------------------------------------------------MLFLFILGYLYTPATSAFINTG---
---TFLQPI-----------NNYKEF----------------SNDIHGALNKRAYIQKG-SQCSSS-E-------ASEIRGALE----------------
--------------------------------------SCAVLAQHAFHAVKS--------------------------------DEELFEFIFKTDST-
-----------------------DIQDLVEQ-------------------NFKKLYEECSRKED------EVYITCEDET----------GKCKENQGYK
N-----------------------VLGYA-------RIAKEQIVICP--NFFN-QPE-SS----------------------------------------
--SEITATNQDTTIMHELAHIILDLPE----------------------------DFGYE--------WTGVHK--------------------------
----------------------------------------------------------------------------------------------------
------------------------------------------------
>PC_013BDV
-------------------------------------------------------------------MYFAF--------AFIYLNAAGAIASTAAT---
---GLAD-----------------PRHYRSQ----V------DSNLGGHLNRRAHLDGLS-ECPDT-Q---------AVQNAIH----------------
--------------------------------------GCYDLADEGSHAAR--------------------------------NNDKLFKVIFKTEDP-
-----------------------DTKRHVES-------------------NFEKLKEACS-----SDSH-KVPVTCRDPS-----------EMCRFHG--
-P---------------------LCMAYA-------DRGNNQVVLCP--FFFE-QKA-RSR-DI------------------------------------
--T---ANNQDTIILHELSHLLFGF-------------------------DDW--GYNWK-----G-----VRPL---KTRHAI-------KN-----PD
SYAIFAQCARNGD---------------CEDESDYYSDSDS-------D---------------------------------------------------
------------------------------------------------
>PC_003ZT7
-------------------------------------------------------------------MYFAF--------EFIYLNAAGAIASTAAA---
---GLAD-----------------PRHYRSQ----V------DSNLGGHSNRRAHLDGLS-ECPDT-Q---------AVQNAIH----------------
--------------------------------------GCYDLADEGSHAAR--------------------------------NNDKLFKVIFKTDDP-
-----------------------DTKRHVES-------------------NFEKLKEACS-----SHSR-EVSVTCRDPS-----------EMCHFHG--
-P---------------------LCMAHA-------DRGNNQVVLCP--FFFE-QKA-RSQ-DV------------------------------------
--T---ANNQDTIILHELSHLLFDF-------------------------DDW--GYNWN-----G-----VRSL---KTRHAI-------KN-----PD
SYAIFAQCARNRD---------------CEDESDYDSDSDS-------D---------------------------------------------------
------------------------------------------------
>PC_020KXW
---------------------------------------------------------------------------MLFYSLLFFFHTVAISAFTNIG---
---TFSHPV-----------YDYNPI----------------PNHIHGDLKRRAYIERY-SQCSDS-Q-------ASEIRAALK----------------
--------------------------------------SCAELASWGYHAVKS--------------------------------DNRLFKLIFKTDST-
-----------------------DIQNWVQN-------------------NFNEIYKECNRDAD------EISLTCHDKN----------VYTCV-REEV
H-----------------------NLAYA-------LINEKEIVICP--PFFN-NPV-NS----------------------------------------
--REITAGNQDTIILHEMVHIILKEWK----------------------------DYGYE--------WDGIPKL---DSTESIK-------N-----PD
SYAIFAQCARYKY------C--------------------------------------------------------------------------------
------------------------------------------------
>PC_00NVRE
---------------------------------------------------------------------------MLFYSLLFFFHTVAISAFTNIG---
---TFSHPV-----------YDYNPI----------------PNHIHGDLKRRAYIERY-SQCSDS-Q-------ASEIRAALK----------------
--------------------------------------SCAELASWGYHAVKS--------------------------------NNRLFKLIFKTDST-
-----------------------DIQNWVQN-------------------NFNEIYKECNRDAD------EISLTCHDKN----------VYTCV-REEV
H-----------------------NLAYA-------LINEKEIVICP--PFFN-NPV-NS----------------------------------------
--REITAGNQDTIILHEMVHIILKEWK----------------------------DYGCE--------WDGIHNT---ERIFNDWGEVIIVLK-----PE
RKLELDNLVDIQP------ALWDVLDWLQTWPTVPLSRDRS-------------------------------------KAESGYVGCWAEEFNKRG----
---G--------------------------------------------
>PC_06K24U
---------------------------------------------------------------------------MLFYSFIFYFHTVAISAFTNIG---
---TFSYPV-----------YNSNPI----------------PNHIHGDLKRRAYIEPY-SQCSNS-Q-------DSEIRAALK----------------
--------------------------------------SCAELASWAYHAVEN--------------------------------DNRLFELIFKTDST-
-----------------------NIKNWVQN-------------------NFNEIYKECNRDAD------EISLSCHDTS----------VYTCV-REGV
H-----------------------LLGYA-------KMYEKQVVLCP--HFFD-HPV-NS----------------------------------------
--REITAQNQDTVILHEMLHIILNEWE----------------------------DYGYE--------WDGIHNL---DSTTSI-------KN-----PD
SYAIFAQCARYKN------C--------------------------------------------------------------------------------
------------------------------------------------
>PC_04GO29
---------------------------------------------------------------------------MLFYSLLFFFHTVAISAFTNIG---
---TFSHPV-----------YDYNPI----------------PNHIHGDLKRRAYIERY-SQCSDS-Q-------ASEIRAALK----------------
--------------------------------------SCAELASWGYHAVKN--------------------------------DNRLFRLIFKTDST-
-----------------------DIQNWVQK-------------------NFNEIYKECNRDAD------EISLTCHDKN----------VYTCV-REGV
H-----------------------NLAYA-------LINEKEIVICP--PFFN-NPV-NS----------------------------------------
--REITAGNQDTVILHEMVHIILKEWK----------------------------DYGCE--------WHGIHKL---DSTESI-------KN-----PD
SYAFLHNVHVIKI------V--------------------------------------------------------------------------------
------------------------------------------------
>PC_06JZWT
---------------------------------------------------------------------------MLFYSLLFFFHTVAISAFTNIG---
---TFSHPV-----------YDYNPI----------------PNHIHGDLKRRAYIERY-SQCSDS-Q-------ACEIRAALK----------------
--------------------------------------SCAELASWGYHAVKN--------------------------------DNRLFRLIFKTDST-
-----------------------DIQNWVQK-------------------NFNEIYKECNRDAD------EISLTCHDKN----------VYTCV-REGV
H-----------------------NLAYA-------LINEKEIVICP--PFFN-NPV-NS----------------------------------------
--REITAGNQDTVILHEMVHIILKEWK----------------------------DYGCE--------WHGIHKL---DSTESIK-------N-----PD
SYAIFAQC-----------A--------------------------------------------------------------RYKNC-------------
------------------------------------------------
>PC_00VOFM
---------------------------------------------------------------------------MLFYSLLFFFHTVAISAFTNIG---
---TFSHPV-----------YDYNPI----------------PNHIHGDLKRRAYIERY-SQCSDS-Q-------ASEIRAALK----------------
--------------------------------------SCAELASWGYHAVKN--------------------------------DNRLFRLIFKTDST-
-----------------------DIQNWVQN-------------------NFNEIYKECNRDAD------EISLTCHDKN----------VYTCV-REGV
H-----------------------NLAYA-------LINEKEIVICP--PFFN-NPV-NS----------------------------------------
--REITAGNQDTVILHEMVHIILKEWK----------------------------DYGCE--------WHGIHKL---DSTESIK-------N-----PD
SYAIFAQC-----------A--------------------------------------------------------------RYKYC-------------
------------------------------------------------
>PC_03SVSJ
---------------------------------------------------------------------------MLFYSLLFFFHTVAISAFTNIG---
---TFSYPV-----------YDYNPI----------------PNHIHGDLKRRAYIERY-SQCSDS-Q-------ASEIRAALK----------------
--------------------------------------SCAELASWGYHAVKS--------------------------------DNRLFELIFKTDST-
-----------------------DIQNWVQN-------------------NFNEIYKECNRDAD------EISLTCHDKD----------VYTCV-REEV
H-----------------------SLAYA-------LINEKEIVICP--RFFN-HPV-NS----------------------------------------
--REITACNQDTVILHEMVHIILKEWK----------------------------DYGYE--------WDGIHKL---DSTESIK-------N-----PD
SYAIFAQCARYKY------C--------------------------------------------------------------------------------
------------------------------------------------
>PC_05XY7N
---------------------------------------------------------------------------MLFYSLLFFFHTVAISAFTNIG---
---TFSHPV-----------YDYNPI----------------PNHIHGDLKRRAYIERY-SQCSDS-Q-------ASEIRAALK----------------
--------------------------------------SCAELASWGYHAVKS--------------------------------DNRLFKLIFKTDST-
-----------------------DIQNWVQN-------------------NFNEIYKECNRDAD------EISLTCHDKN----------VYTCV-REGV
H-----------------------NLAYA-------LINEKEIVICP--PFFN-NPV-NS----------------------------------------
--REITAGNQDTVILHEMVHIILKEWK----------------------------DYGCE--------WDGIHKL---DSTESIK-------N-----PD
SYAIFAQCARYKY------C--------------------------------------------------------------------------------
------------------------------------------------
>PC_06JZWU
---------------------------------------------------------------------------MLFYSLLFFFHTVAISAFTNIG---
---TFSHPV-----------YDYNPI----------------PNHIHGDLKRRAYIERY-SQCSDS-Q-------ASEIRAALK----------------
--------------------------------------SCAELASWGYYAVKS--------------------------------DNRLFELIFKTDST-
-----------------------DIQNWVQN-------------------NFNEIYKECNRDAD------EISLTCHDKG----------VYKCV-REEV
H-----------------------NLAYA-------RINEKEIVICP--RFFN-KPV-NS----------------------------------------
--REITAGNQDTVILHEMVHIILKEWK----------------------------DYGSE--------WGGIHKL---DSTESIK-------N-----PD
SYAIFAQCARYKY------C--------------------------------------------------------------------------------
------------------------------------------------
>PC_054GIX
---------------------------------------------------------------------------MLFYSLLFFFHTVAISAFTNIG---
---TFSHPV-----------YDYNPI----------------PNHIHGDLKRRAYIERY-SQCSDS-Q-------ASEIRAALK----------------
--------------------------------------SCAELASWGYHAVKS--------------------------------NNRLFKLIFKTDST-
-----------------------DIQNWVQN-------------------NFNEIYKECNRDAD------EISLTCHDKN----------VYTCV-REGV
H-----------------------NLAYA-------LINEKEIVICP--PFFN-NPV-NS----------------------------------------
--REITAGNQDTIILHEMVHIILKEWK----------------------------DYGCE--------WDGIHKL---DSTESIK-------N-----PD
SYAIFAQCARYKY------C--------------------------------------------------------------------------------
------------------------------------------------
>PC_06CYIZ
---------------------------------------------------------------------------MLFYSLLFFFHTVAISAFTNIG---
---TFSHPV-----------YDYNPI----------------PNHIHGDLKRRAYIERY-SQCSDS-Q-------ASEIRAALK----------------
--------------------------------------SCAELASWGYHAVKS--------------------------------DNRLFKLIFKTDST-
-----------------------DIQNWVQN-------------------NFNEIYKECNRDAD------QISLTCHDKN----------VYTCV-REEV
H-----------------------NLAYA-------LINEKEIVICP--PFFN-NPV-NS----------------------------------------
--REITAGNQDTIILHEMVHIILKEWK----------------------------DYGCE--------WDGIHKL---DSTESIK-------N-----PD
SYAIFAQCARYKY------C--------------------------------------------------------------------------------
------------------------------------------------
>PC_02SB9X
---------------------------------------------------------------------------MLFYSLLFFFHTVAISAFTNIG---
---TFSHPV-----------YDYNPI----------------PNHIHGDLKRRAYIERY-SQCSDS-Q-------ASEIRAALK----------------
--------------------------------------SCAELASWGYHAVKS--------------------------------DNRLFELIFKTDST-
-----------------------YIQNWVQN-------------------NFNEIYKECNRDAD------EISLTCHDKD----------VYTCV-REEV
H-----------------------SLAYA-------LINEKEIVICP--RFFN-HPV-NS----------------------------------------
--REITAGNQDTVILHEMVHIILKQWK----------------------------DYGYE--------WDGIHKL---DSTESIK-------N-----PD
SYAIFAQCARYKY------C--------------------------------------------------------------------------------
------------------------------------------------
>PC_04LCDA
---------------------------------------------------------------------------MLFYSLLFFFHTVAISAFTNIG---
---TFSHPV-----------YDYNPI----------------PNHIHGDLKRRAYIERY-SQCSDS-Q-------ASEIRAALK----------------
--------------------------------------SCAELASWGYHAVKN--------------------------------DNRLFRLIFKTDST-
-----------------------DIQNWVQK-------------------NFNEIYKECNRDAD------EISLTCHDKN----------VYTCV-REGV
H-----------------------NLAYA-------LINEKEIVICP--PFFN-NPV-NS----------------------------------------
--REITAVNQDTVILHEMVHIILKEWK----------------------------DYGYE--------WHGIHKL---DSTESIK-------N-----PD
SYAIFAQC-----------A--------------------------------------------------------------RYKYC-------------
------------------------------------------------
>PC_025TNV
---------------------------------------------------------------------------MLFYSLLFFFHTVAISAFTNIG---
---TFSHPV-----------YDYNPI----------------PNHIHGDLKRRAYIERY-SQCSDS-Q-------ASEIRAALK----------------
--------------------------------------SCAELASWGYHAVKS--------------------------------DNRLFKLIFKTDST-
-----------------------DIQNWVQN-------------------NFNEIYKECNRDAD------QISLTCHDKN----------VYTCV-REEV
H-----------------------NLAYA-------LINEKEIVICP--PFFN-NPV-NS----------------------------------------
--REITAGNQDTIILHEMVHIILKEWK----------------------------DYGCE--------WDGIHKL---DSTESIR-------N-----PD
SYAIFAQCARYKY------C--------------------------------------------------------------------------------
------------------------------------------------
>PC_03K2QZ
---------------------------------------------------------------------------MLFYSLLFFFHTVAISAFTNIG---
---TFSHPV-----------YDYNPI----------------PNHIHGDLKRRAYIERY-SQCSDS-Q-------ASEIRAALK----------------
--------------------------------------SCAELASWGYHAVKS--------------------------------NNRLFKLIFKTDST-
-----------------------DIQNWVQN-------------------NFNEIYKECNRDAD------EISLTCHDKN----------VYTCV-REEV
H-----------------------NLAYA-------LINEKEIVICP--PFFN-NPV-NS----------------------------------------
--REITAGNQDTIILHEMVHIILKEWK----------------------------DYGCE--------WDGIHKL---DSTESIK-------N-----PD
SYAIFAQCARYKY------C--------------------------------------------------------------------------------
------------------------------------------------
>PC_046XA4
---------------------------------------------------------------------------MLFYSLLFFFHTVAISAFTNIG---
---TFSHPV-----------YDYNPI----------------PNHIHGDLKRRAYIERY-SQCSDS-Q-------ASEIRAALK----------------
--------------------------------------SCAELASWGYHAVKS--------------------------------DNRLFKLIFKTDST-
-----------------------DIQNWVQN-------------------NFNEIYKECNRDAD------EISLTCHDKN----------VYTCV-REGV
H-----------------------NLAYA-------LINEKEIVICP--PFFN-NPV-NS----------------------------------------
--REITAGNQDTIILHEMVHIILKEWK----------------------------DYGCE--------WDGIHKL---DSTESIK-------N-----PD
SYAIFAQCARYKY------C--------------------------------------------------------------------------------
------------------------------------------------
>PC_03CRX9
---------------------------------------------------------------------------MLFYSLLFFFHTVAISAFTNIG---
---TFSHPV-----------YDYNPI----------------PNHIHGDLKGRAYIERY-SQCSDS-Q-------ASEIRAALK----------------
--------------------------------------SCAELASWGYHAVKS--------------------------------DNRLFKLIFKTDST-
-----------------------DIQNWVQN-------------------NFNEIYKECNRDAD------EISLTCHDKN----------VYTCV-REEV
H-----------------------NLAYA-------LINEKEIVICP--PFFN-NPV-NS----------------------------------------
--REITAGNQDTIILHEMVHIILKEWK----------------------------DYGYE--------WDGIHKL---DSTESIK-------N-----PD
SYAIFAQCARYKY------C--------------------------------------------------------------------------------
------------------------------------------------
>PC_028NRM
---------------------------------------------------------------------------MLFYSLLFFFHTGAISAFTNIG---
---TFSHPV-----------YDYNPI----------------PNHIHGDLKRRAYIERY-SQCSDS-Q-------ASEIRAALK----------------
--------------------------------------SCAELASWGYHAVKS--------------------------------DNRLFKLIFKTDST-
-----------------------DIQNWVQN-------------------NFNEIYKECNRDAD------EISLTCHDKN----------VYTCV-REEV
H-----------------------NLAYA-------LINEKEIVICP--PFFN-NPV-NS----------------------------------------
--REITAGNQDTIILHEMVHIILKEWK----------------------------DYGYE--------WDGIHKL---DSTESIK-------N-----PD
SYAIFAQCARYKY------C--------------------------------------------------------------------------------
------------------------------------------------
>PC_03ZSCD
---------------------------------------------------------------------------MLFYSLLFLFHTVAISAFTNIG---
---TFSHPV-----------YDYNPI----------------PNHIHGDLKRRAYIERY-SQCSDS-Q-------ASEIRAALK----------------
--------------------------------------SCAELASWGYHAVKS--------------------------------DNRLFKLIFKTDST-
-----------------------DIQNWVQN-------------------NFNEIYKECNRDAD------EISLTCHDKN----------VYTCV-REEV
H-----------------------NLAYA-------LINEKEIVICP--PFFN-NPV-NS----------------------------------------
--REITAGNQDTIILHEMVHIILKEWK----------------------------DYGYE--------WDGIHKL---DSTESIK-------N-----PD
SYAIFAQCARYKY------C--------------------------------------------------------------------------------
------------------------------------------------
>PC_058IRX
---------------------------------------------------------------------------MLFYSLLFFFHTVAISAFTNIG---
---TFSHPV-----------YDYNPI----------------PNHIHGDLKRRAYIERY-SQCSDS-Q-------ASEIRAALK----------------
--------------------------------------SCAELASWGYHAVKS--------------------------------DNRLFKLIFKTDST-
-----------------------DIQNWVQN-------------------NFNEIYKECNRDAD------EISLTCHDKN----------VYTCV-REEV
H-----------------------NLAYA-------LINEKEIVICP--PFFN-NPV-NS----------------------------------------
--REITAGNQDTIILHEMVHIILKEWK----------------------------DYGCE--------WHGIHKL---DSTESIR-------N-----PD
SYAIFAQCARYKY------C--------------------------------------------------------------------------------
------------------------------------------------
>PC_059DII
---------------------------------------------------------------------------MLFYSLLFFFHTVAISAFTNIG---
---TFSHPV-----------YDYNPI----------------PNHIHGDLKRRAYIERY-SQCSDS-Q-------ASEIRAALK----------------
--------------------------------------SCAELASWGYHAVKS--------------------------------DNRLFELIFKTDST-
-----------------------DIQNWVQN-------------------NFNEIYKECNRDAD------EISLTCHDKD----------VYTCV-REEV
H-----------------------NLAYA-------LINEKEIVICP--GFFN-NPV-NS----------------------------------------
--REITAGNQDTVILHEMVHIILKEWK----------------------------DYGYE--------WDGIHKL---DSTESIK-------N-----PD
SYAIFAQCARYKY------C--------------------------------------------------------------------------------
------------------------------------------------
>PC_06JI0B
---------------------------------------------------------------------------MLFYSFIFYFHTVAISAFTNIG---
---TFSYPV-----------YNSNPI----------------PNHIHGDLKRRAYIEPY-SQCSNS-Q-------DSEIRAALK----------------
--------------------------------------SCAELASWAYHAVEN--------------------------------DNRLFELIFKTDST-
-----------------------NIKNWVQN-------------------NFNEIHKECNRDAD------EISLSCHDTS----------VYTCV-REGV
H-----------------------LLGYA-------KMYEKQVVLCP--HFFD-HPV-NS----------------------------------------
--REITAQNQDTVILHEMLHIILNEWE----------------------------DYGYE--------WDGIHNL---DSTTSI-------KN-----PD
SYAIFAQCARYKY------C--------------------------------------------------------------------------------
------------------------------------------------
>PC_02D2QB
---------------------------------------------------------------------------MLFYSLLFFFHTVAISAFTNIG---
---TFSHPV-----------YDYNPI----------------PNHIHGDLKRRAYIERY-SQCSDS-Q-------ACEIRAALK----------------
--------------------------------------SCAELASWGYHAVKN--------------------------------DNRLFRLIFKTDST-
-----------------------DIQNWVQK-------------------NFNEIYKECNRDAD------EISLTCHDKN----------VYTCV-REGV
H-----------------------NLAYA-------LINEKEIVICP--PFFN-NPV-NS----------------------------------------
--REITAGNQDTVILHEMVHIILKEWK----------------------------DYGCE--------WHGIHKL---DSTESIK-------N-----PD
SYAIFAQC-----------A--------------------------------------------------------------RYKYC-------------
------------------------------------------------
>PC_03JZ8U
---------------------------------------------------------------------------MLFYSLLFFFHTVAISAFTNIG---
---TFSHPV-----------YDYNPI----------------PNHIHGDLKRRAYIERY-SQCSDS-Q-------ACEIRAALK----------------
--------------------------------------SCAELASWGYHAVKN--------------------------------DNRLFRLIFKTDST-
-----------------------DIQNWVQK-------------------NFNEIYKECNRDAD------EISLTCHDKN----------VYTCV-REGV
H-----------------------NLAYA-------LINEKEIVICP--PFFN-NPV-NS----------------------------------------
--REITAGNQDTVILHEMVHIILKEWK----------------------------DYGCE--------WHGIHKL---DSTESIR-------N-----PD
SYAIFAQC-----------A--------------------------------------------------------------RYKYC-------------
------------------------------------------------
>PC_05Q3H8
---------------------------------------------------------------------------MLFYSLLFFFHTVAISAFTNIG---
---TFSHPV-----------YDYNPI----------------PNHIHGDLKRRAYIERY-SQCSDS-Q-------ASEIRAALK----------------
--------------------------------------SCAELASWGYHAVKS--------------------------------NNRLFKLIFKTDST-
-----------------------DIQNWVQN-------------------NFNEIYKECNRDAD------EISLTCHDKN----------VYTCV-REEV
H-----------------------NLAYA-------LINEKEIVICP--PFFN-NPV-NS----------------------------------------
--REITAGNQDTIILHEMVHIILKEWK----------------------------DYGYE--------WDGIHKL---DSTESIK-------N-----PD
SYAIFAQC-----------A--------------------------------------------------------------RYKYC-------------
------------------------------------------------
>PC_028NLK
---------------------------------------------------------------------------MLSNSLLFFFHTVAISAFTNIG---
---TFSHPV-----------YDYNPI----------------PNHIHGDLKRRAYIERY-SQCSDS-Q-------ASEIRAALK----------------
--------------------------------------SCAELASWGYHAVKS--------------------------------DNRLFKLIFKTDST-
-----------------------DIQNWVQN-------------------NFNEIYKECNRDAD------EISLTCHDKN----------VYTCV-REEV
H-----------------------NLAYA-------LINEKEIVICP--PFFN-NPV-NS----------------------------------------
--REITAGNQDTIILHEMVHIILKEWK----------------------------DYGCE--------WDGIHKL---DSTESIK-------N-----PD
SYAIFAQCARYKY------C--------------------------------------------------------------------------------
------------------------------------------------
>PC_06SO9D
---------------------------------------------------------------------------MLFYSLLFFFHTVAISAFTNIG---
---TFSHPV-----------YDYNPI----------------PNHIHGDLKRRAYIERY-SQCSDS-Q-------ACEIRAALK----------------
--------------------------------------SCAELASWGYHAVKS--------------------------------DNRLFKLIFKTDST-
-----------------------DIQNWVQN-------------------NFNEIYKECNRDAD------EISLTCHDKN----------VYTCV-REGV
H-----------------------NLAYA-------LINEKEIVICP--PFFN-NPV-NS----------------------------------------
--REITAGNQDTIILHEMVHIILKEWK----------------------------DYGCE--------WDGIHKL---DSTESIK-------N-----PD
SYAIFAQCARYKY------C--------------------------------------------------------------------------------
------------------------------------------------
>PC_03CIVD
---------------------------------------------------------------------------MLFYSLLFFFHTVAISAFTNIG---
---TFSHPV-----------YDYNPI----------------PNHIHGDLKRRAYIERY-SQCSDS-Q-------ASEIRAALK----------------
--------------------------------------SCAELASWGYHAVKS--------------------------------DNRLFELIFKTDST-
-----------------------DIQNWVQN-------------------NFNEIYKECNRDAD------EISLTCHDKN----------VYTCV-REEV
H-----------------------NLAYA-------LINEKEIVICP--GFFN-NPV-NS----------------------------------------
--REITAGNQDTIILHEMVHIILKEWK----------------------------DYGYE--------WDGIHKL---DSTESIK-------N-----PD
SYAIFAQCARYKY------C--------------------------------------------------------------------------------
------------------------------------------------
>PC_059TI7
---------------------------------------------------------------------------MLFYSLLFFFHTVAISAFTNIG---
---TFSHPV-----------YDYNPI----------------PNHIHGDLKRRAYIERY-SQCSDS-Q-------ASEIRAALK----------------
--------------------------------------SCAELASWGYHAVKN--------------------------------DNRLFRLIFKTDST-
-----------------------DIQNWVQK-------------------NFNEIYKECNRDAD------EISLTCHDKN----------VYTCV-REGV
H-----------------------NLAYA-------LINEKEIVICP--PFFN-NPV-NS----------------------------------------
--REITAGNQDTVILHEMVHIILKEWK----------------------------DYGYE--------WDGIHKL---DSTESIK-------N-----PD
SYAIFAQC-----------A--------------------------------------------------------------RYKYC-------------
------------------------------------------------
>PC_010HUS
---------------------------------------------------------------------------MLFYSLLFFFHTVAISAFTNIG---
---TFSHPV-----------YDYNPI----------------PNHIHGDLKRRAYIERY-SQCSDS-Q-------ASEIRAALK----------------
--------------------------------------SCAELASWGYHAVKS--------------------------------DNRLFKLIFKTDST-
-----------------------DIQNWVQN-------------------NFNEIYKECNRDAD------EISLTCHDKN----------VYTCV-REEV
H-----------------------NLAYA-------LINEKEIVICP--PFFN-NPV-NS----------------------------------------
--REITAGNQDTIILHEMVHIILKEWK----------------------------DYGCE--------WDGIHKL---DSTESIK-------N-----PD
SYAIFAQCARYKY------C--------------------------------------------------------------------------------
------------------------------------------------
>PC_04N8NP
---------------------------------------------------------------------------MLFYSLLFFFHTVAISAFTNIG---
---TFSHPV-----------YDYNPI----------------PNHIHGDLKRRAYIERY-SQCSDS-Q-------ASEIRAALK----------------
--------------------------------------SCAELASWGYHAVKS--------------------------------DNRLFKLIFKTDST-
-----------------------DIQNWVQN-------------------NFNEIYKECNRDAD------EISLTCHDKN----------VYTCV-REEV
H-----------------------NLAYA-------LINEKEIVICP--PFFN-NPV-NS----------------------------------------
--REITAGNQDTIILHEMVHIILKEWK----------------------------DYGYE--------WDGIHKL---DSTESIR-------N-----PD
SYAIFAQCARYKY------C--------------------------------------------------------------------------------
------------------------------------------------
>PC_05A52R
---------------------------------------------------------------------------MLFYSFIFYFHTVAISAFTNIG---
---TFSYPV-----------YIYNPI----------------PNHIHGDLKRRAYIEPY-SQCSNS-Q-------DSEIRAALK----------------
--------------------------------------SCAELASWAYHAVEN--------------------------------DNRLFELIFKTDST-
-----------------------NIKNWVQN-------------------NFNEIHKECNRDAD------EISLSCHDTS----------VYTCV-REGV
H-----------------------LLGYA-------KMYEKQVVLCP--HFFD-HPV-NS----------------------------------------
--REITAQNQDTVILHEMLHIILNEWE----------------------------DYGYE--------WDGIHNL---DSTTSI-------KN-----PD
SYAIFAQCARYKY------C--------------------------------------------------------------------------------
------------------------------------------------
>PC_06N5IZ
---------------------------------------------------------------------------MLFYSLLFFFHTVAISAFTNIG---
---TFSHPV-----------YDYNPI----------------PNHIHGDLKRRAYIERY-SQCSDS-Q-------ASEIRAALK----------------
--------------------------------------SCAELASWGYHAVKN--------------------------------DNRLFKLIFKTDST-
-----------------------DIQNWVQK-------------------NFNEIYKECNRDAD------EISLTCHDKN----------VYTCV-REGV
H-----------------------NLAYA-------LINEKEIVICP--PFFN-NPV-NS----------------------------------------
--REITAVNQDTVILHEMVHIILKEWK----------------------------DYGYE--------WDGIHKL---DSTESIK-------N-----PD
SYAIFAQC-----------A--------------------------------------------------------------RYKYC-------------
------------------------------------------------
>PC_04OU3Z
---------------------------------------------------------------------------MLFYSLLFFFHTVAISAFTNIG---
---TFSHPV-----------YDYNPI----------------PNHIHGDLKRRAYIERY-SQCSDS-Q-------ASEIRAALK----------------
--------------------------------------SCAELASWGYHAVKS--------------------------------DNRLFKLIFKTDST-
-----------------------DIQNWVQN-------------------NFNEIYKECNRDAD------QISLTCHDKN----------VYTCV-REEV
H-----------------------NLAYA-------LINEKEIVICP--PFFN-NPV-NS----------------------------------------
--REITAGNQDTIILHEMVHIILKEWK----------------------------DYGYE--------WDGIHKL---DSTESIK-------N-----PD
SYAIFAQCARYKY------C--------------------------------------------------------------------------------
------------------------------------------------
>PC_00RK3M
---------------------------------------------------------------------------MLFYSLLFFFHTVAISAFTNIG---
---TFSHPV-----------YDYNPI----------------PNHIHGDLKRRAYIERY-SQCSDS-Q-------ASEIRAALK----------------
--------------------------------------SCAELASWGYHAVKS--------------------------------NNRLFKLIFKTDST-
-----------------------DIQNWVQN-------------------NFNEIYKECNRDAD------EISLTCHDKN----------VYTCV-REGV
H-----------------------NLAYA-------LINEKEIVICP--PFFN-NPV-NS----------------------------------------
--REITAGNQDTIILHEMVHIILKEWK----------------------------DYGYE--------WDGIHKL---DSTESIK-------N-----PD
SYAIFAQCARYKY------C--------------------------------------------------------------------------------
------------------------------------------------
>PC_064CPA
---------------------------------------------------------------------------MLFYSLLFFFHTVAISAFTNIG---
---TFSHPV-----------YDYNPI----------------PNHIHGDLKRRAYIERY-SQCSDS-Q-------ASEIRAALK----------------
--------------------------------------SCAELASWGYHAVKS--------------------------------DNRLFKLIFKTDST-
-----------------------DIQNWVQN-------------------NFNEIYKECNRDAD------EISLTCHDKN----------VYTCV-REEV
H-----------------------NLAYA-------LINEKEIVICP--PFFN-NPV-NS----------------------------------------
--REITAGNQDTIILHEMVHIILKEWK----------------------------DYGYE--------WDGIHKL---DSTESIK-------N-----PD
SYAIFAQCARYKY------C--------------------------------------------------------------------------------
------------------------------------------------
>PC_00Y63N
---------------------------------------------------------------------------MLFYLFIFYFHTVAISAFTNIG---
---TFSYPV-----------YNSNPI----------------PNHIHGDLKRRAYIEPY-SQCSNS-Q-------DSEIRAALK----------------
--------------------------------------SCAELASWAYHAVEN--------------------------------DNRLFELIFKTDST-
-----------------------NIKNWVQN-------------------NFNEIYKECNRDAD------EISLSCHDTS----------VYTCV-REGV
H-----------------------LLGYA-------KMYEKQVVLCP--HFFD-HPV-NS----------------------------------------
--REITAQNQDTVILHEMLHIILNEWE----------------------------DYGYE--------WDGIHNL---DSTTSI-------KN-----PD
SYAIFAQCARYKY------C--------------------------------------------------------------------------------
------------------------------------------------
>PC_01T6L7
---------------------------------------------------------------------------MLFYSLLFFFHTVAISAFTNIG---
---TFSHPV-----------YDYNPI----------------PNHIHGDLKRRAYIERY-SQCSDS-Q-------ASEIRAALK----------------
--------------------------------------SCAELASWGYHAVKS--------------------------------NNRLFKLIFKTDST-
-----------------------DIQNWVQN-------------------NFNEIYKECNRDAD------EISLTCHDKN----------VYTCV-REEV
H-----------------------NLAYA-------LINEKEIVICP--PFFN-NPV-NS----------------------------------------
--REITAGNQDTIILHEMVHIILKEWK----------------------------DYGCE--------WDGIHKL---DSTESIR-------N-----PD
SYAIFAQCARYKY------C--------------------------------------------------------------------------------
------------------------------------------------
>PC_02X89S
---------------------------------------------------------------------------MLFYSLLFFFHTVAISAFTNIG---
---TFSHPV-----------YDYNPI----------------PNHIHGDLKRRAYIERY-SQCSDS-Q-------ASEIRAALK----------------
--------------------------------------SCAELASWGYHAVKN--------------------------------DNRLFELIFKTDST-
-----------------------DIRNWVQK-------------------NFNEIYKECNRDAD------EISLTCHDKN----------VYTCV-REGV
R-----------------------NLAYA-------LINEKEIVICP--RFFN-NPV-NS----------------------------------------
--REITAFNQDTVILHEMVHIILKEWE----------------------------DYGYE--------WHGIHKL---DSTESIK-------N-----PD
SYAIFAQCARYKY-------------------------------------------------------------------------C-------------
------------------------------------------------
>PC_03NQO3
---------------------------------------------------------------------------MLFYSLLFFFHTVAISAFTNIG---
---TFSHPV-----------YDYNPI----------------PNHIHGDLKRRAYIERY-SQCSDS-Q-------ACEIRAALK----------------
--------------------------------------SCAELASWGYHAVKN--------------------------------DNRLFRLIFKTDST-
-----------------------DIQNWVQK-------------------NFNEIYKECNRDAD------EISLTCHDKN----------VYTCV-REGV
H-----------------------NLAYA-------LINEKEIVICP--PFFN-NPV-NS----------------------------------------
--REITAGNQDTVILHEMVHIILKEWK----------------------------DYGCE--------WDGIHKL---DSTESIR-------N-----PD
SYAIFAQC-----------A--------------------------------------------------------------RYKYC-------------
------------------------------------------------
>PC_05Q2AP
---------------------------------------------------------------------------MLFYSLLFFFHTVAISAFTNIG---
---TFSHPV-----------YDYNPI----------------PNHIHGDLKRRAYIERY-SQCSDS-Q-------ASEIRAALK----------------
--------------------------------------SCAELASWGYHAVKS--------------------------------DNRLFELIFKTDST-
-----------------------DIQNWVQN-------------------NFNEIYKECNRDAD------EISLTCHDKD----------VYTCV-REEV
H-----------------------SLAYA-------LINEKEIVICP--GFFN-NPV-NS----------------------------------------
--REITAGNQDTVILHEMVHIILKEWK----------------------------DYGYE--------WDGIHKL---DSTESIK-------N-----PD
SYAIFAQCARYKY------C--------------------------------------------------------------------------------
------------------------------------------------
>PC_06LA7A
---------------------------------------------------------------------------MLFYSLLFFFHTVAISAFTNIG---
---TFSHPV-----------YDYNPI----------------PNHIHGDLKRRAYIERY-SQCSDS-Q-------ASEIRAALK----------------
--------------------------------------SCAELASWGYHAVKS--------------------------------NNRLFKLIFKTDST-
-----------------------DIQNWVQN-------------------NFNEIYKECNRDAD------EISLTCHDKN----------VYTCV-REEV
H-----------------------NLAYA-------LINEKEIVICP--PFFN-NPV-NS----------------------------------------
--REITAGNQDTIILHEMVHIILKEWK----------------------------DYGCE--------WHGIHKL---DSTESIK-------N-----PD
SYAIFAQCARYKN------C--------------------------------------------------------------------------------
------------------------------------------------
>PC_05QKT5
---------------------------------------------------------------------------MLFYSLLFFFHTVAISAFTNIG---
---TFSHPV-----------YDYNPI----------------PNHIHGDLKRRAYIERY-SQCSDS-Q-------ASEIRAALK----------------
--------------------------------------SCAELASWGYHAVKN--------------------------------DNRLFRLIFKTDST-
-----------------------DIQNWVQK-------------------NFNEIYKECNRDAD------EISLTCHDKN----------VYTCV-REGV
H-----------------------NLAYA-------LINEKEIVICP--PFFN-NPV-NS----------------------------------------
--REITAGNQDTIILHEMVHIILKEWK----------------------------DYGCE--------WDGIHKL---DSTESIR-------N-----PD
SYAIFAQC-----------A--------------------------------------------------------------RYKYC-------------
------------------------------------------------
>PC_00I4O9
---------------------------------------------------------------------------MLFYSLLFLFHTVAISAFTNIG---
---TFSHPV-----------YDYNPI----------------PNHIHGDLKRRAYIERY-SQCSDS-Q-------ASEIRAALK----------------
--------------------------------------SCAELASWGYHAVKS--------------------------------NNRLFKLIFKTDST-
-----------------------DIQNWVQN-------------------NFNEIYKECNRDAD------EISLTCHDKN----------VYTCV-REEV
H-----------------------NLAYA-------LINEKEIVICP--PFFN-NPV-NS----------------------------------------
--REITAGNQDTIILHEMVHIILKEWK----------------------------DYGCE--------WDGIHKL---DSTESIK-------N-----PD
SYAIFAQCARYKY------C--------------------------------------------------------------------------------
------------------------------------------------
>PC_03K4JR
---------------------------------------------------------------------------MLFYSLLFFFHTVAISAFTNIG---
---TFSHPV-----------YDYNPI----------------PNHIHGDLKRRAYIERY-SQCSDS-Q-------ASEIRAALK----------------
--------------------------------------SCAELASWGYHAVKS--------------------------------DNRLFKLIFKTDST-
-----------------------DIQNWVQN-------------------NFNEIYKECNRDAD------EISLTCHDKN----------VYTCV-REEV
H-----------------------NLAYA-------LINEKEIVICP--PFFN-NPV-NS----------------------------------------
--REITAGNQDTIILHEMVHIILKEWK----------------------------DYGCE--------WDGIHKL---DSTESIR-------N-----PD
SYAIFAQCARYKY------C--------------------------------------------------------------------------------
------------------------------------------------
>PC_055KC0
---------------------------------------------------------------------------MLFYSLLFFFHTVAISAFTNIG---
---TFSHPV-----------YDYNPI----------------PNHIHGDLKRRAYIERY-SQCSDS-Q-------ASEIRAALK----------------
--------------------------------------SCAELASWGCHAVKS--------------------------------DNRLFKLIFKTDST-
-----------------------DIQNWVQN-------------------NFNEIYKECNRDAD------EISLTCHDKN----------VYTCV-REEV
H-----------------------NLAYA-------LINEKEIVICP--PFFN-NPV-NS----------------------------------------
--REITAGNQDTIILHEMVHIILKEWK----------------------------DYGYE--------WDGIHKL---DSTESIK-------N-----PD
SYAIFAQCARYKY------C--------------------------------------------------------------------------------
------------------------------------------------
>PC_06RNG5
---------------------------------------------------------------------------MLFYSLLFFFHTVAISAFTNIG---
---TFSHPV-----------YDYNPI----------------PNHIHGDLKRRAYIERY-SQCSDS-Q-------ACEIRAALK----------------
--------------------------------------SCAELASWGYHAVKN--------------------------------DNRLFRLIFKTDST-
-----------------------DIQNWVQK-------------------NFNEIYKECNRDAD------EISLTCHDKN----------VYTCV-REGV
H-----------------------NLAYA-------LINEKEIVICP--PFFN-NPV-NS----------------------------------------
--REITAGNQDTIILHEMVHIILKEWK----------------------------DYGCE--------WHGIHKL---DSTESIK-------N-----PD
SYAIFAQC-----------A--------------------------------------------------------------RYKNC-------------
------------------------------------------------
>PC_074CCI
---------------------------------------------------------------------------MLFYSLLFFFHTVAISAFTNIG---
---TFSHPV-----------YDYNPI----------------PNHIHGDLKRRAYIERY-SQCSDS-Q-------ASEIRAALK----------------
--------------------------------------SCAELASWGYHAVKN--------------------------------DNRLFRLIFKTDST-
-----------------------DIQNWVQK-------------------NFNEIYKECNRDAD------EISLTCHDKN----------VYTCV-REGV
H-----------------------NLAYA-------LINEKEIVICP--PFFN-NPV-NS----------------------------------------
--REITAGNQDTVILHEMVHIILKEWK----------------------------DYGYE--------WHGIHKL---DSTESIK-------N-----PD
SYAIFAQC-----------A--------------------------------------------------------------RYKYC-------------
------------------------------------------------
>PC_04KYOO
---------------------------------------------------------------------------MLFY-SLFFFHTVAISDFTNIG---
---TFSHPV-----------YDYNPI----------------PNHIHGDLKRRAYIERY-SQCSDS-Q-------ASEIRAALK----------------
--------------------------------------SCAELASWGYHAVKN--------------------------------DNRLFRLIFKTDST-
-----------------------DIQNWVQK-------------------NFNEIYKECNRDAD------EISLTCHDKN----------VYTCV-REGV
H-----------------------NLAYA-------LINEKEIVICP--PFFN-NPV-NS----------------------------------------
--REITAGNQDTVILHEMVHIILKEWK----------------------------DYGCE--------WHGIHKL---DSTESIK-------N-----PD
SYAIFAQCARYKY------C--------------------------------------------------------------------------------
------------------------------------------------
>PC_06CLIP
---------------------------------------------------------------------------MLFY-SLFFFHTVAISAFTNIG---
---TFSHPV-----------YDYNPI----------------PNHIHGDLKRRAYIERY-SQCSDS-Q-------ASEIRAALK----------------
--------------------------------------SCAELASWGYHAVKN--------------------------------DNRLFRLIFKTDST-
-----------------------DIQNWVQK-------------------NFNEIYKECNRDAD------EISLTCHDKN----------VYTCV-REGV
H-----------------------NLAYA-------LINEKEIVICP--PFFN-NPV-NS----------------------------------------
--REITAGNQDTVILHEMVHIILKEWK----------------------------DYGYE--------WDGIHKL---DSTESIK-------N-----PD
SYAIFAQCARYKY------C--------------------------------------------------------------------------------
------------------------------------------------
>PC_03FVER
---------------------------------------------------------------------------MLFYS-LFFFHTVAISAFTNIG---
---TFSHPV-----------YDYNPI----------------PNHIHGDLKRRAYIERY-SQCSDS-Q-------ASEIRAALK----------------
--------------------------------------SCAELASWGYHAVKS--------------------------------NNRLFKLIFKTDST-
-----------------------DIQNWVQN-------------------NFNEIYKECNRDAD------EISLTCHDKN----------VYTCV-REGV
H-----------------------NLAYA-------LINEKEIVICP--PFFN-NPV-NS----------------------------------------
--REITAGNQDTIILHEMVHIILKEWK----------------------------DYGCE--------WDGIHKL---DSTESIK-------N-----PD
SYAIFAQCARYKY------C--------------------------------------------------------------------------------
------------------------------------------------
>PC_01AX2C
---------------------------------------------------------------------------MLFY-ALFSFHTVAIPAFTNIG---
---TFSHPV-----------YDYNPI----------------PNHIHGDLKRRAYIERY-SQCSDS-Q-------ASEIRAALK----------------
--------------------------------------SCAELASWGYHAVKN--------------------------------DNRLFRLIFKTDST-
-----------------------DIQNWVQK-------------------NFNEIYKECNRDAD------EISLTCHDKN----------VYTCV-REGV
H-----------------------NLAYA-------LINEKEIVICP--PFFN-NPV-NS----------------------------------------
--REITAGNQDTVILHEMVHIILKEWK----------------------------DYGCE--------WHGIHKL---DSTESIK-------N-----PD
SYAIFAQCARYKL------L--------------------------------------------------------------------------------
------------------------------------------------
>PC_01NAVQ
----------------------------------------------------------------------------MLFDSLFFFHTVAISACTNIG---
---TFSHPV-----------YDYNPI----------------PNHIHGDLKRRAYIERY-SQCSDS-Q-------ASEIRAALK----------------
--------------------------------------SCAELASWGYHAVKS--------------------------------NNRLFKLIFKTDST-
-----------------------DIQNWVQN-------------------NFNEIYKECNRDAD------EISLTCHDKN----------VYTCV-RQGV
H-----------------------NLAYA-------LINEKEIVICP--PFFN-NPV-NS----------------------------------------
--REITAGNQDTIILHEMVHIILKEWK----------------------------DYGCE--------WDGIHKL---DSTESIK-------N-----PD
SYAIFAQCARYKY------C--------------------------------------------------------------------------------
------------------------------------------------
>PC_0362C7
---------------------------------------------------------------------------MLFY-SLFFFHTVAISAFTNIG---
---TFSHPV-----------YDYNPI----------------PNHIHGDLKRRAYIERY-SQCSDS-Q-------ASEIRAALK----------------
--------------------------------------SCAELASWGYHAVKN--------------------------------DNRLFRLIFKTDST-
-----------------------DIQNWVQK-------------------NFNEIYKECNRDAD------EISLTCHDKN----------VYTCV-REGV
H-----------------------NLAYA-------LINEKEIVICP--PFFN-NPV-NS----------------------------------------
--REITAGNQDTVILHEMVHIILKEWK----------------------------DYGCE--------WHGIHKL---DSTESIK-------N-----PD
SYAILHNVHVINC---------------------------------------------------------------------------------------
------------------------------------------------
>PC_05LWKB
-----------------------------------------------------------------------------AFLFIIFFSHRCVSAFTNIG---
---TFSHPV-----------YDYNPI----------------PNHIHGDLKRRAYIERY-SQCSDS-Q-------ASEIRAALK----------------
--------------------------------------SCAELASWGYHAVKN--------------------------------DNRLFRLIFKTDST-
-----------------------DIQNWVQK-------------------NFNEIYKECNRDAD------EISLTCHDKN----------VYTCV-REGV
H-----------------------NLAYA-------LINEKEIVICP--PFFN-NPV-NS----------------------------------------
--REITAGNQDTVILHEMVHIILKEWK----------------------------DYGYE--------WDGIHKL---DSTESIK-------N-----PD
SYAIFAQCARYKN------C--------------------------------------------------------------------------------
------------------------------------------------
>PC_035EJK
---------------------------------------------------------------------------MLFYSLLFFFHTVAISAFTNIG---
---TFSHPV-----------YDYNPI----------------PNHIHGDLKRRAYIERY-SQCSDS-Q-------ACEIRAALK----------------
--------------------------------------SCAELASWGYHAVKN--------------------------------DNRLFRLIFKTDST-
-----------------------DIQNWVQK-------------------NFNEIYKECNRDAD------EISLTCHDKN----------VYTCV-REGV
H-----------------------NLAYA-------LINEKEIVICP--PFFN-NPV-NS----------------------------------------
--REITAGNQDTVILHEMVHIILKSGK----------------------------IMV-----------------------ANGWIVQKVLKT-----PT
VMLFLHNVHVI-----------------------------------------------------------------------------------------
------------------------------------------------
>PC_05G1LP
---------------------------------------------------------------------------MLFY-SLFFFHTVAISAFTNIG---
---TFSHPV-----------YDYNPI----------------PNHIHGDLKRRAYIERY-SQCSDS-Q-------ASEIRAALK----------------
--------------------------------------SCAELASWGYHAVKN--------------------------------DNRLFRLIFKTDST-
-----------------------DIQNWVQK-------------------NFNEIYKECNRDAD------EISLTCHDKN----------VYTCV-REGV
H-----------------------NLAYA-------LINEKEIVICP--PFFN-NPV-NS----------------------------------------
--REITAGNQDTVILHEMVHIILKEWK----------------------------DYGYE--------WDGIHKL---DSTESIK-------N-----PD
SYA-------------------------------------------------------------------------------------------------
------------------------------------------------
>PC_0203FV
---------------------------------------------------------------------------MLFYSLLFFFHTVAISAFTNIG---
---TFSHPV-----------YDYNPI----------------PNHIHGDLKRRAYIERY-SQCSDS-Q-------ASEIRAALK----------------
--------------------------------------SCAELASWGYHAVKN--------------------------------DNRLFRLIFKTDST-
-----------------------DIQNWVQK-------------------NFNEIYKECNRDAD------EISLTCHDKN----------VYTCV-REGV
H-----------------------NLAYA-------LINEKEIVICP--PFFN-NPV-NS----------------------------------------
--REITAVNQDTVILHEMVHIILKEWK----------------------------DYGYE--------WDGDSQY---RKY-------------------
----------------------------------------------------------------------------------------------------
------------------------------------------------
>PC_053JPU
---------------------------------------------------------------------------MLFYSLLFFFHTVAISAFTNIG---
---TFSHPV-----------YDYNPI----------------PNHIHGDLKRRAYIERY-SQCSDS-Q-------ASEIRAALK----------------
--------------------------------------SCAELASWGYHAVKN--------------------------------DNRLFKLIFKTDST-
-----------------------DIQNWVQK-------------------NFNEIYKECNRDAD------EISLTCHDKN----------VYTCV-REGG
H-----------------------NLAYA-------LINEKEIVICP--PFFN-HPV-NS----------------------------------------
--REITAGNQDTVILHEMVHIILKEWK----------------------------DYGYE--------WDGIHKK---Y---------------------
----------------------------------------------------------------------------------------------------
------------------------------------------------
>PC_06HOMR
---------------------------------------------------------------------------MLFYSLLFFFHTVAISAFTNIG---
---TFSHPV-----------YDYNPI----------------PNHIHGDLKRRAYIERY-SQCSDS-Q-------ASEIRAALK----------------
--------------------------------------SCAELASWGYHAVKN--------------------------------DNRLFKLIFKTDST-
-----------------------DIQNWVQK-------------------NFNEIYKECNRDAD------EISLTCHDKN----------VYTCV-REGV
H-----------------------NLAYA-------LINEKEIVICP--RFFN-NPV-NS----------------------------------------
--REITAGNQDTVILHEMVHIILKEWK----------------------------DYGYE--------WDGIHKK---Y---------------------
----------------------------------------------------------------------------------------------------
------------------------------------------------
>PC_032197
---------------------------------------------------------------------------MLFYSLLFFFHTVAISAFTNIG---
---TFSHPV-----------YDYNPI----------------PNHIHGDLKRRAYIERY-SQCSDS-Q-------ASEIRAALK----------------
--------------------------------------SCAELASWGYHAVKN--------------------------------DNRLFRLIFKTDST-
-----------------------DIQNWVQK-------------------NFNEIYKECNRDAD------EISLTCHDKN----------VYTCV-REGV
H-----------------------NLAYA-------LINEKEIVICP--PFFN-NPV-NS----------------------------------------
--REITAGNQDTIILHEMVHIILKEWK----------------------------DYGCE--------WDGIHKK---Y---------------------
----------------------------------------------------------------------------------------------------
------------------------------------------------
>PC_03MV5R
---------------------------------------------------------------------------MLFYSLLFFFHTVAISAFTNIG---
---TFSHPV-----------YDYNPI----------------PNHIHGDLKRRAYIERY-SQCSDS-Q-------ASEIRAALK----------------
--------------------------------------SCAELASWGYHAVKN--------------------------------DNRLFRLIFKTDST-
-----------------------DIQNWVQK-------------------NFNEIYKECNRDAD------EISLTCHDKN----------VYTCV-REGV
H-----------------------NLAYA-------LINEKEIVICP--PFFN-KPV-NS----------------------------------------
--REITAVNQDTVILHEMVHIILKEWK----------------------------DYGYE--------WDGIHKK---Y---------------------
----------------------------------------------------------------------------------------------------
------------------------------------------------
>PC_06M0RM
---------------------------------------------------------------------------MLFYSLLFFFHTVAISAFTNIG---
---TFSHPV-----------YDYNPI----------------PNHIHGDLKRRAYIERY-SQCSDS-Q-------ASEIRAALK----------------
--------------------------------------SCAELASWGYHAVKN--------------------------------DNRLFRLIFKTDST-
-----------------------DIQNWVQK-------------------NFNEIYKECNRDAD------EISLTCHDKN----------VYTCV-REGV
H-----------------------NLAYA-------LINEKEIVICP--PFFN-NPV-NS----------------------------------------
--REITAGNQDTVILHEMVHIILKEWK----------------------------DYGCE--------WDGIHKK---Y---------------------
----------------------------------------------------------------------------------------------------
------------------------------------------------
>PC_02VWNV
---------------------------------------------------------------------------MLFYSLLFFFHTVAISAFTNIG---
---TFSHPV-----------YDYNPI----------------PNHIHGDLKRRAYIERY-SQCSDS-Q-------ASEIRAALK----------------
--------------------------------------SCAELASWGYHAVKN--------------------------------DNRLFKLIFKTDST-
-----------------------DIQNWVQK-------------------NFNEIYKECNRDAD------EISLTCHDKN----------VYTCV-REGV
H-----------------------NLAYA-------LINEKEIVICP--RFFN-NPV-NS----------------------------------------
--REITARNQDTVILHEMVHIILKEWK----------------------------DYGYE--------WDGIHKK---Y---------------------
----------------------------------------------------------------------------------------------------
------------------------------------------------
>PC_02LRLW
---------------------------------------------------------------------------MLFYSLLFFFHTVAISAFTNIG---
---TFSHPV-----------YDYNPI----------------PNHIHGDLKRRAYIERY-SQCSDS-Q-------ASEIRAALK----------------
--------------------------------------SCAELASWGYHAVKS--------------------------------DNRLFKLIFKTDST-
-----------------------DIQNWVQN-------------------NFNEIYKECNRDAD------EISLTCHDKD----------VYTCV-REEV
H-----------------------NLAYA-------LINEKEIVICP--RFFN-NPV-NS----------------------------------------
--REITAGNQDTVILHEMVHIILKEWK----------------------------DYGCE--------WDGIHKK---Y---------------------
----------------------------------------------------------------------------------------------------
------------------------------------------------
>PC_03E6S7
---------------------------------------------------------------------------MLFYSLLFFFHTVAISAFTNIG---
---TFSHPV-----------YDYNPI----------------PNHIHGDLKRRAYIERY-SQCSDS-Q-------ASEIRAALK----------------
--------------------------------------SCAELASWGYHAVKN--------------------------------DNRLFELIFKTDST-
-----------------------DIQNWVQN-------------------NFNEIYKECNRDAD------EISLTCHDKD----------VYTCV-REEV
H-----------------------NLAYA-------LINEKEIVICP--RFFN-NPV-NS----------------------------------------
--REITAGNQDTVILHEMVHIILKEWK----------------------------DYGYE--------WDGIHKK---Y---------------------
----------------------------------------------------------------------------------------------------
------------------------------------------------
>PC_03ZMJ8
---------------------------------------------------------------------------MLFYSLLFFFHTVAISAFTNIG---
---TFSHPV-----------YDYNPI----------------PNHIHGDLKRRAYIERY-SQCSDS-Q-------ASEIRAALK----------------
--------------------------------------SCAELASWGYHAVKS--------------------------------NNRLFKLIFKTDST-
-----------------------DIQNWVQN-------------------NFNEIYKECNRDAD------EISLTCHDKN----------VYTCV-REEV
H-----------------------NLAYA-------LINEKEIVICP--PFFN-NPV-NS----------------------------------------
--REITAGNQDTIILHEMVHIILKEWK----------------------------DYGYE--------RDGFHKK---Y---------------------
----------------------------------------------------------------------------------------------------
------------------------------------------------
>PC_05RLQM
---------------------------------------------------------------------------MLFYSLLFFFHTVAISAFTNIG---
---TFSHPV-----------YDYNPI----------------PNHIHGDLKRRAYIERY-SQCSDS-Q-------ASEIRAALK----------------
--------------------------------------SCAELASWGYHAVKN--------------------------------DNRLFELIFKTDST-
-----------------------DIQNWVQK-------------------NFNEIYKECNRDAD------EISLTCHDKN----------VYTCV-REEV
H-----------------------NLAYA-------LINEKEIVICP--PFFN-NPV-NS----------------------------------------
--REITAGNQDTVILHEMVHIILKEWK----------------------------DYGYE--------WDGIHKK---Y---------------------
----------------------------------------------------------------------------------------------------
------------------------------------------------
>PC_03Z2BL
---------------------------------------------------------------------------MLFYSLLFFFHTVAISAFTNIG---
---TFSHPV-----------YDYNPI----------------PNHIHGDLKRRAYIERY-SQCSDS-Q-------ASEIRAALK----------------
--------------------------------------SCAELASWGYHAVKN--------------------------------DNRLFRLIFKTDST-
-----------------------DIQNWVQK-------------------NFNEIYKECNRDAD------EISLTCHDKN----------VYTCV-REGV
H-----------------------NLAYA-------LINEKEIVICP--PFFN-NPV-NS----------------------------------------
--REITAVNQDTVILHEMVHIILKEWK----------------------------DYGYE--------WDGIHKK---Y---------------------
----------------------------------------------------------------------------------------------------
------------------------------------------------
>PC_04MVP1
---------------------------------------------------------------------------MLFYSLLFFFHTVAISAFTNIG---
---TFSHPV-----------YDYNPI----------------PNHIHGDLKRRAYIERY-SQCSDS-Q-------ASEIRAALK----------------
--------------------------------------SCAELASWGYHAVKN--------------------------------DNRLFELIFKTDST-
-----------------------DIRNWVQK-------------------NFNEIYKECNRDAD------EISLTCHDKN----------VYTCV-REGV
R-----------------------NLAYA-------LINEKEIVICP--RFFN-NPV-NS----------------------------------------
--REITAFNQDTVILHEMVHIILKEWK----------------------------DYGYE--------WDGIHKK---Y---------------------
----------------------------------------------------------------------------------------------------
------------------------------------------------
>PC_020I3U
---------------------------------------------------------------------------MLFYSLLFFFHTVAISAFTNIG---
---TFSHPV-----------YDYNPI----------------PNHIHGDLKRRAYIERY-SQCSDS-Q-------ASEIRAALK----------------
--------------------------------------SCAELASRGYHAVKN--------------------------------DNRLFKLIFKTDST-
-----------------------DIQNWVQN-------------------NFNEIYKECNRDAD------EISLTCHDKN----------VYTCV-REGV
H-----------------------NLAYA-------LINEKEIVICP--PFFN-NPV-NS----------------------------------------
--REITAGNQDTIILHEMVHIILKEWK----------------------------DYGCE--------WDGIHKK---Y---------------------
----------------------------------------------------------------------------------------------------
------------------------------------------------
>PC_03GO9F
---------------------------------------------------------------------------MLFYSLLFFFHTVAISAFTNIG---
---TFSHPV-----------YDYNPI----------------PNHIHGDLKRRAYIERY-SQCSDS-Q-------ASEIRAALK----------------
--------------------------------------SCAELASWGYHAVKN--------------------------------DNRLFKLIFKTDST-
-----------------------DIQNWVQK-------------------NFNEIYKECNRDAD------EISLTCHDKN----------VYTCV-REEV
H-----------------------NLAYA-------LINEKEIVICP--PFFN-NPV-NS----------------------------------------
--REITAGNQDTIILHEMVHIILKEWK----------------------------DYGCE--------WDGIHKK---Y---------------------
----------------------------------------------------------------------------------------------------
------------------------------------------------
>PC_05Q9H0
---------------------------------------------------------------------------MLFYSLLFFFHTVAISAFTNIG---
---TFSHPV-----------YDYNPI----------------PNHIHGDLKRRAYIERY-SQCSDS-Q-------ASEIRAALK----------------
--------------------------------------SCAELASWGYHAVKS--------------------------------NNRLFKLIFKTDST-
-----------------------DIQNWVQN-------------------NFNEIYKECNRDAD------EISLTCHDKN----------VYTCV-REEV
H-----------------------NLAYA-------LINEKEIVICP--PFFN-NPV-NS----------------------------------------
--REITAGNQDTIILHEMVHIILKEWK----------------------------DYGYE--------RDGIHKK---Y---------------------
----------------------------------------------------------------------------------------------------
------------------------------------------------
>PC_04U90W
---------------------------------------------------------------------------MLFYSLLFFFHTVAISAFTNIG---
---TFSHPV-----------YDYNPI----------------PNHIHGDLKRRAYIERY-SQCSDS-Q-------ASEIRAALK----------------
--------------------------------------SCAELASWGYHAVKS--------------------------------NNRLFKLIFKTDST-
-----------------------DIQNWVQN-------------------NFNEIYKECNRDAD------EISLTCHDKN----------VYTCV-REEV
H-----------------------NLAYA-------LINEKEIVICP--PFFN-NPV-NS----------------------------------------
--REITAGNQDTIILHEMVHIILKEWK----------------------------DYGCE--------WDGIHKK---Y---------------------
----------------------------------------------------------------------------------------------------
------------------------------------------------
>PC_06F0PH
---------------------------------------------------------------------------MLFYSLLFFFHTVAISAFTNIG---
---TFSHPV-----------YDYNPI----------------PNHIHGDLKRRAYIERY-SQCSDS-Q-------ASEIRAALK----------------
--------------------------------------SCAELASWGYHAVKS--------------------------------NNRLFKLIFKTDST-
-----------------------DIQNWVQN-------------------NFNEIYKECNRDAD------EISLTCHDKN----------VYTCV-REGV
H-----------------------NLAYA-------LINEKEIVICP--PFFN-NPV-NS----------------------------------------
--REITAGNQDTIILHEMVHIILKEWK----------------------------DYGYE--------WDGIHKK---Y---------------------
----------------------------------------------------------------------------------------------------
------------------------------------------------
>PC_03Z5VB
---------------------------------------------------------------------------MLFYSLLFFFHTVAISAFTNIG---
---TFSHPV-----------YDYNPI----------------PNHIHGDLKRRAYIERY-SQCSDS-Q-------ASEIRAALK----------------
--------------------------------------SCAELASWGYHAVKN--------------------------------DNRLFRLIFKTDST-
-----------------------DIQNWVQK-------------------NFNEIYKECNRDAD------EISLTCHDKN----------VYTCV-REGV
H-----------------------NLAYA-------LINEKEIVICP--PFFN-NPV-NS----------------------------------------
--REITAVNQDTVILHEMVHIILKEWK----------------------------DYGCE--------WDGIHKK---Y---------------------
----------------------------------------------------------------------------------------------------
------------------------------------------------
>PC_064YXN
---------------------------------------------------------------------------MLFYSLLFFFHTVAISAFTNIG---
---TFSHPV-----------YDYNPI----------------PNHIHGDLKRRAYIERY-SQCSDS-Q-------ASEIRAALK----------------
--------------------------------------SCAELASWGYHAVKN--------------------------------DNRLFKSIFKTDST-
-----------------------DIQNWVQK-------------------NFNEIYKECNRDAD------EISLTCHDKN----------VYTCV-REGV
H-----------------------NLAYA-------LINEKEIVICP--RFFN-NPV-NS----------------------------------------
--REITAVNQDTVILHEMVHIILKEWK----------------------------DYGYE--------WDGIHKK---Y---------------------
----------------------------------------------------------------------------------------------------
------------------------------------------------
>PC_03K4BG
---------------------------------------------------------------------------MLFYSLLFFFHTVAISAFTNIG---
---TFSHPV-----------YDYNPI----------------PNHIHGDLKRRAYIERY-SQCSDS-Q-------ASEIRAALK----------------
--------------------------------------SCAELASWGYHAVKN--------------------------------DNRLFKLIFKTDST-
-----------------------DIQNWVQK-------------------NFNEIYKECNRDAD------EISLTCHDKN----------VYTCV-REGV
H-----------------------NLAYA-------LINEKEIVICP--RFFN-KPV-NS----------------------------------------
--REITARNQDTVILHEMVHIILKEWK----------------------------DYGYE--------WDGIHKK---Y---------------------
----------------------------------------------------------------------------------------------------
------------------------------------------------
>PC_00RAA6
---------------------------------------------------------------------------MLFYSLLFFFHTVAISAFTNIG---
---TFSHPV-----------YDYNPI----------------PNHIHGDLKRRAYIERY-SQCSDS-Q-------ASEIRAALK----------------
--------------------------------------SCAELASWGYHAVKN--------------------------------DNRLFKLIFKTDST-
-----------------------DIQNWVQK-------------------NFNEIYKECNRDAD------EISLTCHDKN----------VYTCV-REGV
H-----------------------NLAYA-------LINEKEIVICP--PFFN-NPV-NS----------------------------------------
--REITAGNQDTVILHEMVHIILKEWK----------------------------DYGYE--------WDGIHKK---Y---------------------
----------------------------------------------------------------------------------------------------
------------------------------------------------
>PC_05YYUJ
---------------------------------------------------------------------------MLFYSLLFFFHTVAISAFTNIG---
---TFSHPV-----------YDYNPI----------------PNHIHGDLKRRAYIERY-SQCSDS-Q-------ASEIRAALK----------------
--------------------------------------SCAELASWGYHAVKN--------------------------------DNRLFKSIFKTDST-
-----------------------DIQNWVQK-------------------NFNEIYKECNRDAD------EISLTCHDKN----------VYTCV-REGG
H-----------------------NLAYA-------LINEKEIVICP--PFFN-HPV-NS----------------------------------------
--REITAGNQDTVILHEMVHIILKEWK----------------------------DYGYE--------WDGIHKK---Y---------------------
----------------------------------------------------------------------------------------------------
------------------------------------------------
>PC_03E6H4
---------------------------------------------------------------------------MLFYSLLFFFHTVAISAFTNIG---
---TFSHPV-----------YDYNPI----------------PNHIHGDLKRRAYIERY-SQCSDS-Q-------ASEIRAALK----------------
--------------------------------------SCAELASWGYHAVKN--------------------------------DNRLFKSIFKTDST-
-----------------------DIQNWVQK-------------------NFNEIYKECNRDAD------EISLTCHDKN----------VYTCV-REEG
H-----------------------GLAYA-------LINEKEIVICP--RFFN-HPV-NS----------------------------------------
--REITAGNQDTVILHEMVHIILKEWK----------------------------DYGYE--------WDGIHKK---Y---------------------
----------------------------------------------------------------------------------------------------
------------------------------------------------
>PC_04VGYU
---------------------------------------------------------------------------MLFYSLLFFFHTVAISAFTNIG---
---TFSHPV-----------YDYNPI----------------PNHIHGDLKRRAYIERY-SQCSDS-Q-------ASEIRAALK----------------
--------------------------------------SCAELASWGYHAVKS--------------------------------NNRLFKLIFKTDST-
-----------------------DIQNWVQN-------------------NFNEIYKECNRDAD------EISLTCHDKN----------VYTCV-REEV
H-----------------------NLAYA-------LINEKEIVICP--PFFN-NPV-NS----------------------------------------
--REITAGNQDTIILHEMVHIILKEWK----------------------------DYGYE--------WDGIHKK---Y---------------------
----------------------------------------------------------------------------------------------------
------------------------------------------------
>PC_03XP67
---------------------------------------------------------------------------MLFYSLLFFFHTVAISAFTNIG---
---TFSHPV-----------YDYNPI----------------PNHIHGDLKRRAYIERY-SQCSDS-Q-------ASEIRAALK----------------
--------------------------------------SCAELASWGYHAVKS--------------------------------DNRLFKLIFKTDST-
-----------------------DIQNWVQN-------------------NFNEIYKECNRDAD------EISLTCHDKN----------VYTCV-REEV
H-----------------------NLAYA-------LINEKEIVICP--PFFN-NPV-NS----------------------------------------
--REITAGNQDTIILHEMVHIILKEWK----------------------------DYGYE--------WDGIHKK---Y---------------------
----------------------------------------------------------------------------------------------------
------------------------------------------------
>PC_05OOTA
---------------------------------------------------------------------------MLFYSLLFFFHTVAISAFTNIG---
---TFSHPV-----------YDYNPI----------------PNHIHGDLKRRAYIERY-SQCSDS-Q-------ASEIRAALK----------------
--------------------------------------SCAELASWGYHAVKN--------------------------------DNRLFRLIFKTDST-
-----------------------DIQNWVQK-------------------NFNEIYKECNRDAD------EISLTCHDKN----------VYTCV-REGV
H-----------------------NLAYA-------LINEKEIVICP--PFFN-NPV-NS----------------------------------------
--REITAGNQDTVILHEMVHIILKEWK----------------------------DYGYE--------WDGIHKK---Y---------------------
----------------------------------------------------------------------------------------------------
------------------------------------------------
>PC_04U94U
---------------------------------------------------------------------------MLFYSLLFFFHTVAISAFTNIG---
---TFSHPV-----------YDYNPI----------------PNHIHGDLKRRAYIERY-SQCSDS-Q-------ASEIRAALK----------------
--------------------------------------SCAELASWGYHAVKS--------------------------------NNRLFKLIFKTDST-
-----------------------DIQNWVQN-------------------NFNEIYKECNRDAD------EISLTCHDKN----------VYTCV-REGV
H-----------------------NLAYA-------LINEKEIVICP--PFFN-NPV-NS----------------------------------------
--REITAGNQDTIILHEMVHIILKEWK----------------------------DYGCE--------WDGIHKK---Y---------------------
----------------------------------------------------------------------------------------------------
------------------------------------------------
>PC_020R9L
---------------------------------------------------------------------------MLFYSLLFFFHTVAISAFTNIG---
---TFSHPV-----------YDYNPI----------------PNHIHGDLKRRAYIERY-SQCSDS-Q-------ASEIRAALK----------------
--------------------------------------SCAELASRGYHAVKN--------------------------------DNRLFRLIFKTDST-
-----------------------DIQNWVQK-------------------NFNEIYKECNRDAD------EISLTCHDKN----------VYTCV-REGV
H-----------------------NLAYA-------LINEKEIVICP--RFFN-NPV-NS----------------------------------------
--REITAGNQDTVILHEMVHIILKEWK----------------------------DYGYE--------WDGIHKK---Y---------------------
----------------------------------------------------------------------------------------------------
------------------------------------------------
>PC_02PJQO
---------------------------------------------------------------------------MLFYSLLFFFHTVAISAFTNIG---
---TFSHPV-----------YDYNPI----------------PNHIHGDLKRRAYIERY-SQCSDS-Q-------ASEIRAALK----------------
--------------------------------------SCAELASWGYHAVKS--------------------------------NNRLFKLIFKTDST-
-----------------------DIQNWVQN-------------------NFNEIYKECNRDAD------EISLTCHDKN----------VYTCV-REEV
H-----------------------NLAYA-------LINEKEIVICP--PFFN-NPV-NS----------------------------------------
--REITAGNQDTIILHEMVHIILKEWK----------------------------DYGYE--------WDGIH---------------------------
----------------------------------------------------------------------------------------------------
------------------------------------------------
>PC_04FZ31
---------------------------------------------------------------------------MLFLFILILFQTVAILAFTDIG---
---TSLNPV-----------YNENTI----------------PNHTHGALKKRGYITRS-SGCSNA-Q-------ASEIYAALE----------------
--------------------------------------SCALLASLGYHTVKS--------------------------------DNRLFELIFKTNRT-
-----------------------NIQNLVQN-------------------NFNEIYRECSRTSD------ELSITCGDIS----------DGWCV-ENGV
Y-----------------------SLGYA-------RIAFKQIVICP--RFFN-HPA-KS----------------------------------------
--KKITAVNQDTVILHEVAHIVLNAHV----------------------------DYGYE--------WEGIQKL---DSTKSI-------KN-----PD
SYAIFAQCARYKS------C--------------------------------------------------------------------------------
------------------------------------------------
>PC_02I2UU
---------------------------------------------------------------------------MLFLFVFIFFHTVAVSAFTNIG---
---TSSYPI-----------YNYKPI----------------PSHIHGVLRKRAYIERH-SQCSDS-Q-------ASEIRAALE----------------
--------------------------------------SCAELASLGYHAVKS--------------------------------DNRLFQLIFKTDRT-
-----------------------DSKDFVQN-------------------NFNKIYQECKRDAD------EISLSCRDTS----------VYTCV-RDGV
H-----------------------MMGYA-------NIHEKQIVVCP--IFFN-APV-SS----------------------------------------
--RRITASNQDTAILHEMLHIILNEWE----------------------------DYGYE--------WDEIHRL---DSTKSI-------RN-----GD
SYAIFAQCARYKI------C--------------------------------------------------------------------------------
------------------------------------------------
>PC_04AUS4
---------------------------------------------------------------------------MFFSFIFIVFHTVAISASTNIG---
---TSLHPV-----------YNYNTI----------------PSHIHGALKKRAYITSN-SNCSDS-E-------ASKIHAALK----------------
--------------------------------------SCAQLASWGFHAVQS--------------------------------NNQLFKLIFKTDST-
-----------------------DIQDLVKS-------------------NFNEIYRECSRETD------EVSITCRDIG----------AQKCV-RDGV
H-----------------------ALGYA-------RIPYKQVIICP--TFFN-KPA-SS----------------------------------------
--REATAGNQDTVILHEIAHIVLDTYE----------------------------DYGYE--------WEGISK--------------------------
----------------------------------------------------------------------------------------------------
------------------------------------------------
>PC_05VX9T
------------------------------------------------------------------------------------------SAFTNIG---
---TSSYPI-----------YNYKPI----------------PSHIHGVLRKRAYIERH-SQCSDS-Q-------ASEIRAALE----------------
--------------------------------------SCAELASLGYHAVKS--------------------------------DNRLFQLIFKTDRT-
-----------------------DSKDFVQN-------------------NFNKIYQECKRDAD------EISLSCRDTS----------VYTCV-RDGV
H-----------------------MMGYA-------NIHEKQIVVCP--IFFN-APV-SS----------------------------------------
--RRITASNQDTAILHEMLHIILNEWE----------------------------DYGYE--------WDEIHR--------------------------
----------------------------------------------------------------------------------------------------
------------------------------------------------
>PC_042PR5
---------------------------------------------------------------------------MLFI--HYFFFTRCDFAFTNIG---
---TFSHPF-----------TIT-IH----------------SKPYPRRFKKGAYIERY-SQCSDS-Q-------ASEIRAALK----------------
--------------------------------------SCAELASWGYHAVKN--------------------------------DNRLFRLIFKTDST-
-----------------------DIQNWVQK-------------------NFNEIYKECNRDAD------EISLTCHDKN----------VYTCV-REGV
H-----------------------NLAYA-------LINEKEIVICP--PFFN-NPV-NS----------------------------------------
--REITAGNQDTVILHEMVHIILKEWK----------------------------DYGCE--------WHGIHKL---DSTESI-------KN-----PD
SYAIFAQCARYNI------V--------------------------------------------------------------------------------
------------------------------------------------
>PC_054QJP
---------------------------------------------------------------------------MLFYSLLFFFHTVAISAFTNIG---
---TFSHPV-----------YDYNPI----------------PNHIHGDLKRRAYIERY-SQCSDS-Q-------ASEIRAALK----------------
--------------------------------------SCAELASWGYHAVKS--------------------------------DNRLFKLIFKTDST-
-----------------------DIQNWVQN-------------------NFNEIYKECNRDAD------EISLTCHDKN----------VYTCV-REEV
H-----------------------NLAYA-------LINEKEIVICP--PFFN-NPV-NS----------------------------------------
--REITAGNQDTIILHEMVHIILKEWK----------------------------DYGYE--------WDGIHNT---ERIFNDWGEVIIVLK-----PE
RKLELDNLVDIQP------ALWDVLDWLQTWPTVPLSRDRS-------------------------------------KAESGYVGCWAEEFNKRG----
---G--------------------------------------------
>PC_05BFLU
---------------------------------------------------------------------------MLFYSLLFFFHTVAISAFTNIG---
---TFSHPV-----------YDYNPI----------------PNHIHGDLKRRAYIERY-SQCSDS-Q-------ASEIRAALK----------------
--------------------------------------SCAELASWGYHAVKN--------------------------------DNRLFRLIFKTDST-
-----------------------DIQNWVQK-------------------NFNEIYKECNRDAD------EISLTCHDKN----------VYTCV-REGV
H-----------------------NLAYA-------LINEKEIVICP--PFFN-NPV-NS----------------------------------------
--REITAGNQDTVILHEMVHIILKEWK----------------------------DYGCE--------WHGIHKL---DSTESIK-------N-----PD
SYAIFAQC-----------A--------------------------------------------------------------RYKYC-------------
------------------------------------------------
>PC_02RQUD
---------------------------------------------------------------------------MLFY-SLFFFHTVANSAFTNIG---
---TFSHPV-----------YDYNPI----------------PNHIHGDLKRRAYIERY-SQCSDS-Q-------ASEIRAALK----------------
--------------------------------------SCAELASWGYHAVKN--------------------------------DNRLFRLIFKTDST-
-----------------------DIQNWVQK-------------------NFNEIYKECNRDAD------EISLTCHDKN----------VYTCV-REGV
H-----------------------NLAYA-------LINEKEIVICP--PFFN-NPV-NS----------------------------------------
--REITAGNQDTVILHEMVHIILKEWK----------------------------DYGCE--------WHGIHKL---DSTESIK-------N-----PD
SYAIFAQCARYNI------V--------------------------------------------------------------------------------
------------------------------------------------
>PC_07ODKX
-------------------------------------------------------------------MNFLF--------IFTFLYTIATSALTNIG---
---PSLH-----------------PVHRFNN----L------PNHNHGALNKRAHLSHHS-DCSES-E-------TSKIQAALE----------------
--------------------------------------GCDLLARYGFHGTK--------------------------------DEDWLFQSIFKTDST-
-----------------------DIKSLVKN-------------------NFDKLYDECS-----KKTN-TVSITCRDVD-----------GRCEKAK--
-G---------------------SILGHA-------KMRYNQVVLCP--SFFD-QEL-TGR-MV------------------------------------
--T---ASYQDTTLLHEIAHIVLDL------------------------PDDY--AYGYD-----D-----IVKR-------------------------
----------------------------------------------------------------------------------------------------
------------------------------------------------
>PC_04C4GI
-------------------------------------------------------------------MNFLF--------IFTFLYTIATSALTNIG---
---PSLH-----------------PVHRFNN----L------PNHNHGALNKRAHLSHHS-YCSES-E-------ISKIQAALQ----------------
--------------------------------------GCDPLARYGFHGTK--------------------------------DEDWLFQSIFKTDST-
-----------------------DIKSLVKN-------------------NFDKLYDECS-----KKTD-TVSITCRDVD-----------GKCEKAK--
-G---------------------SILGHA-------KMRHDQVVLCP--SFFD-QEL-TGR-MV------------------------------------
--T---ASYQDTTLLHEIAHIVLDL------------------------PDDY--AYGYD-----D-----IVKL---DTATII-------KN-----PD
SYAIFAHCARYGI---------------CDLTNPRR----------------------------------------------------------------
------------------------------------------------
>PC_04B12N
-------------------------------------------------------------------MSFTT----LALFLSFLATHTS--SSIGVM--A
AK-----G-----------------------SIHPTGPDLAPA----SVLGENVISF---TKCRRE-R-------KEVITKAVF----------------
--------------------------------------YANERIERANRYFQSH---------------------------SSKKRGNVYTKYFG--K-S
SP---------------------EDYNAVLL-------------------HFRNMA--D--RVT------SVNYNCRP---------------CARLNDR
DAP----------------------PTYF------LNENGPTVRLCA--EFWE-QPR-NKL-RSWLTFGRAKDEDYLTKFQA------------------
-----------GWIIHALSQFGDVGGGAV---------------------EDF--YWDEA-----D-----ATGFARQDPARVA-------RS-----AD
NYMYFAKNVPRGR-----------------RLKK------------------------------------------------------------------
------------------------------------------------
>PC_04E05B
----------------------------------------------------------------------------------------------------
-------------------------------------------------------------MGNPG-Q------PSELGRNRYL----------------
--------------------------------------DGTALAALAAAYIDVR-----------------------------GTSDSLFRAYFG--A--
TT---------------------S--SQPYN-------------------TFVAIATEN---SN------TRDLYCS-D---P-------YGGCTDGVIS
YVHTS----------------------------------SGDIYYCP--LFFT-EVP-LSY-LC----------------------------------NG
RTTVNNRDTAPSNMLHMLAGSVANTEE-------------------------H--EYGCP-----K-----DRTLAASSPSLAM-------RN-----SD
TYGCFAAEVYVLV---------------QC----------------------------------------------------------------------
------------------------------------------------
>PC_02X0LZ
----------------------------------------------------------------------------------------------------
-------------------MTRTTGI------------ARHEY----GRLEERA--V---NECQDL-Q------RKQFIDKSYI----------------
--------------------------------------ESKVLALSASNYISTY-----------------------------GAEDALYAAYWS--S--
ND---------------------P--ARIRS-------------------VYDAVAAEN---ST------TRTLDCN-D---P-------YGLCEDDVLA
YALFI---------------------------------ESSNIFYCD--TFFK-LLP-TSS-LC----------------------------------NE
TASANHTVTRGGATLHELTHAIEGTAD-------------------------L--TYRCS-----Y-----Q----GLSPEEQV-------KN-----AD
NYNCFAEAAFVKM---------------WC----------------------------------------------------------------------
------------------------------------------------
>PC_029IR3
-----------------------------------------------------------------------------MNRLVQWVLIAA--AAPLAA---
-------------LACPTTMTRTTGI------------ARHEY----GRLEERA--V---NECQDL-Q------RKQFIDKSYI----------------
--------------------------------------ESKVLALSASNYISTY-----------------------------GAEDALYAAYWS--S--
ND---------------------P--ARIRS-------------------VYDAVAAEN---ST------TRTLDCN-D---P-------YGLCEDDVLA
YALFI---------------------------------ESSNIFYCD--TFFK-LLP-TSS-LC----------------------------------NE
TASANHTVTRGGATLHELTHAIEGTAD-------------------------L--TYRCS-----Y-----Q----GLSPEEQV-------KN-----AD
NYNCFAEAAFVKM---------------WC----------------------------------------------------------------------
------------------------------------------------
>PC_04SC7L
----------------------------------------------------------------------------------------------------
--------------------------------------------------------------------------------TALS----------------
--------------------------------------NCQSLASRAAQAATS-------------------------------GSASTFQTYFKTTSS-
-----------------------STRSTVAA-------------------RLRAVASDCG-----STTGGSTRTFCSDIY-----------GGCSGN---
------------------------VLAYT-------LPAYNYIAYCP--LFFN-YLP-ALTGQC------------------------------------
--H---AQDQATTVLHEETHAPGVYRPG---------------------TQDN--GYGYS-----A-----ATSL---SASAAL-------NN-----AD
SYALYANAIYVGC---------------------------------------------------------------------------------------
------------------------------------------------
>PC_02RB2N
----------------------------------------------------------------------------------------------------
--------------------------------------------------------TEV-TDCKGD-A-------ESSLTTALS----------------
--------------------------------------NAAKLANQAAEAAES-------------------------------GDESKFEEYFKTTDQ-
-----------------------QTRTTVAE-------------------RLRAVAKEAG-----STSGGSTTYHANDPY-----------GYCEPN---
------------------------VLAYT-------LPSKNEIANCD--IYYS-ELP-PLAQKC------------------------------------
--H---AQDQATTTLHEFTHAPGVYQPG---------------------TEDL--GYGYD-----A-----ATQL---SAQDAL-------NN-----AD
SYALYANAIELKC---------------------------------------------------------------------------------------
------------------------------------------------
>PC_06JDQA
----------------------------------------------------------------------------------------------------
--------------------------------------------------------TEV-TDCKGD-A-------ESSLTTALS----------------
--------------------------------------NAAKLANQAAEAAES-------------------------------GDESKFEEYFKTTDQ-
-----------------------QTRTTVAE-------------------RLRAVAKEAG-----STSGGSTTYHCNDPY-----------GYCEPN---
------------------------VLAYT-------LPSKNEIANCD--IYYS-ELP-PLAQKC------------------------------------
--H---AQDQATTTLHEFTHAPGVYQPG---------------------TEDL--GYGYD-----A-----ATQL---SAQDAL-------NN-----AD
SYALYANAIELKC---------------------------------------------------------------------------------------
------------------------------------------------
>PC_062YNZ
----------------------------------------------------------------------------------------------------
--------------------------------------------------------TEV-TDAKGD-A-------ESSLTTALS----------------
--------------------------------------NAAKLANQAAEAAES-------------------------------GDESKFEEYFKTTDQ-
-----------------------QTRTTVAE-------------------RLRAVAKEAG-----STSGGSTTYHCNDPY-----------GYCEPN---
------------------------VLAYT-------LPSKNEIANCD--IYYS-ELP-PLAQKC------------------------------------
--H---AQDQATTTLHEFTHAPGVYQPG---------------------TEDL--GYGYD-----A-----ATQL---SAQDAL-------NN-----AD
SYALYANAIELKC---------------------------------------------------------------------------------------
------------------------------------------------
>PC_04XA2T
----------------------------------------------------------------------------------------------------
--------------------------------------------------------TRI-SSCSGS-R-------QSALTTALR----------------
--------------------------------------NAASLANAAADAAQS-------------------------------GSASKFSEYFKTTSS-
-----------------------STRQTVAA-------------------RLRAVAREAS-----SSSSGATTYYCDDPY-----------GYCSSN---
------------------------VLAYT-------LPSYNIIANCD--IFYT-YLP-ALTSTC------------------------------------
--H---AQDQATTALHEFTHAPGVYSPG---------------------TDDL--AYGYQ-----A-----AMGL---SSSQAV-------MN-----AD
TYALYANAIYLGC---------------------------------------------------------------------------------------
------------------------------------------------
>PC_01FOXT
----------------------------------------------------------------------------------------------------
-------------------------------------------------------RTRI-SSCSGS-R-------QSALTTALR----------------
--------------------------------------NAASLANAAADAAQS-------------------------------GSASKFSEYFKTTSS-
-----------------------STRQTVAA-------------------RLRAVAREAS-----SSSSGATTYYCDDPY-----------GYCSSN---
------------------------VLAYT-------LPSYNIIANCD--IFYT-YLP-ALTSTC------------------------------------
--H---AQDQATTALHEFTHAPGVYSPG---------------------TDDL--AYGYQ-----A-----AMGL---SSSQAV-------MN-----AD
TYALYANAIYLGC---------------------------------------------------------------------------------------
------------------------------------------------
>PC_07A1Z0
----------------------------------------------------------------------------------------------------
------------------------------------------------------------------------------MKDNLK----------------
--------------------------------------RVSEMATAAAKDARD-------------------------------GSSGLLKKFFKSDSE-
-----------------------ADKKEVSG-------------------RLEAIAKEAT-----S--TGTLTYYCQAEA----------QDSCGGN---
------------------------IAAIT-------YPTMNRVVNCQ--AYYQ-TQQ-VVN-EC------------------------------------
--G---YLDQAAISLHEFAHATSVYSPG---------------------TEDV--VYGLQ-----G-----VLGL---DNAQAK-------NN-----AD
SYAYYANGMSLPS---------------IL------MILLW-------LD--------------------------------------------------
------------------------------------------------
>PC_016MGT
----------------------------------------------------------------------------------------------------
---------------------------------------------------------------------------MADLENAIL----------------
--------------------------------------GCQTLAEGAAAAAANE----------------------------PNRDPDQYVNYTRDKF--
----------------------------------------------------NAVADECV-----PRAWTQGRITCIDNV-----------FECEWD---
------------------------SLATT-------QPYTGRILICP--SGFI-LPV-FTQ-HC------------------------------------
--H---VQDMATTVLHEVTHLYGVHHPT----------------------LDF--SYSIG-----ADVWPGCKSL---PDYLAK-------YS-----AE
TYASYAQCEKRQA---------------QS----------------------------------------------------------------------
------------------------------------------------
>PC_04BIFJ
----------------------------------------------------------------------------------------------------
----------------------------------------------MPDL---YLVNTV-NSC----------------MVVFA----------------
--------------------------------------TVSPYAQRAAQAASG-------------------------------GNAQKFQEYFKTTSQ-
-----------------------QARQSVAR-------------------RFQAIAQECS-----SANQGRTIYFCQDVY-----------RNCQRG---
------------------------LIAYT-------IPARSHVVNCP--DYWR-LPP-VVN-RG------------------------------------
--L---DPDHGYVVVHEFTHATSIFSPG---------------------TVDH--AYGYE-----Q-----CRRL---NAQQSL-------SN-----AD
NYSLFAADVTRN----------------------------------------------------------------------------------------
------------------------------------------------
>PC_04T8FL
-------------------------------------------------------------------MKSAILLAVASTVLAQLGSKVP--EDLTVV--A
DRGGASRPLRRQLSPVLGSKLLSDDL--TV-VSDSGK--SGSH----DTLGRRAEQA---NDCGNK-ATTANADPATFVDKSLD----------------
--------------------------------------DCSRMARAAAAAAD-------------------------------DQSSPLIKAFFK--R-D
TP---------------------DVRSKVSG-------------------LFRAIEQECGKPHAG-----ESVVTCAD----R-------LGDCGTGASA
VT-------------------------RW------GGGQGTSVLLCD--EFFT-HGF-VEK-QSTTQKEDNPNQEAHGGSRRRSRLARRQQPTGDLQPT-
ERPMCARLDPSGVMLHEMTHAIGHTTDDG------------EAPKSYLDGGSA--KYGLQ-----A-----V---GSMPAELNI-------NH-----AD
TYALFAHAASINC-----------------TMQDLE-----------------TGGPPTAY---------------------------------------
------------------------------------------------
>PC_0539TL
----------------------------------------------------------------------------------------------------
----------------------------------------MVAPAASRM--SKRASY---SGCSFT-Q-------QSQISSAVS----------------
--------------------------------------SGQSYASSSYSHLTSN-----------------------------PSGSTRYTRWFG--T-F
TS---------------------SRYNLVLN-------------------SFSRLRTYP----N------DWTYNCNTCS-----------DPD------
------------------------TYAYVY------PSRYGTVYLCG--YFWT-APA-TGA-G-------------------------------------
--------SKADTIIHEGTHFTQVLGT-----------------------DDY--TYGQS-----S-----CLSLAKSNPTNAV-------YN-----AD
NHAFFSVNA-------------------------------------------------------------------------------------------
------------------------------------------------
>PC_0646DC
----------------------------------------------------------------------------------------------------
-------------------------------------------------------TY---NGCSSS-E-------QSALAAAAS----------------
--------------------------------------AAQSYVAESLSYLQTH-----------------------------TAATPRYTTWFG--S-Y
IS---------------------SRHSTVLQ-------------------HYTDMNSND---FS------SYSFDCT-CT--------------------
-AA--------------------GTFAYVY------PNRFGTVYLCG--AFWQ-APT-TGT-D-------------------------------------
--------SQAGTLVHESSHFTRNGGT-----------------------DDY--AYGQA-----A-----AQSLATMNPDQAV-------MN-----AD
NHEYFSENNPAQS---------------------------------------------------------------------------------------
------------------------------------------------
>PC_05BLEY
----------------------------------------------------------------------------------------------------
------------------------------------------------------ATF---VGCSAT-R-------QTQLNAAAS----------------
--------------------------------------QAQTYAANALSYLNSH-----------------------------TSSTTRYTTWFG--T-F
VT---------------------SRYNTVLS-------------------HFSSISSNT---FS------SYTFDCT-CS--------------------
-DS--------------------GTYAFVN------PSNFGYVTLCG--AFWN-APV-AGT-D-------------------------------------
--------SRGGTLIHESSHFTRNGGT-----------------------DDH--VYGQA-----G-----AQSLARSNPAQAI-------DN-----AD
SHEYFAENNPALA---------------------------------------------------------------------------------------
------------------------------------------------
>PC_068HI5
----------------------------------------------------------------------------------------------------
-------------------------------------------------------TY---NGCSSS-E-------QSALAAAAS----------------
--------------------------------------AAQSYVAESLSYLQTH-----------------------------TAATPRYTTWFG--S-Y
IS---------------------SRHSTVLQ-------------------HYTDMNSND---FS------SYSFDCT-CT--------------------
-AA--------------------GTFAYVY------PNRFGTVYLCG--AFWK-APT-TGT-D-------------------------------------
--------SQAGTLVHESSHFTRNGGT-----------------------KDY--AYGQA-----A-----AKSLATMDPDKAV-------MN-----AD
NHEYFSENNPAQS---------------------------------------------------------------------------------------
------------------------------------------------
>PC_02B2CK
----------------------------------------------------------------------------------------------------
-------------------------------------------------------TY---NGCSSS-E-------QSALAAAAS----------------
--------------------------------------AAQSYVAESLSYLQTH-----------------------------TAATPRYTTWFG--S-Y
IS---------------------SRHSTVLQ-------------------HYTDMNSND---FS------SYSFDCT-CT--------------------
-AA--------------------GTFAYVY------PNRFGTVYLCG--AFWQ-APT-TGT-D-------------------------------------
--------SQAGTLVHESSHFTRNGGT-----------------------DDY--AYGQA-----A-----AQSLATMNPDQAV-------MN-----AN
NHQYFSENNPAQS---------------------------------------------------------------------------------------
------------------------------------------------
>PC_010R8M
----------------------------------------------------------------------------------------------------
-------------------------------------------------------TY---NGCSSS-E-------QSALAAAAS----------------
--------------------------------------AAQSYVAESLSYLQTH-----------------------------TAATPRYTTWFG--S-Y
IS---------------------SRHSTVLQ-------------------HYTDMNSND---FS------SYSFDCT-CT--------------------
-AA--------------------GTFAYVY------PNRFGTVYLCG--AFWQ-APT-TGT-D-------------------------------------
--------SQAGTLVHESSHFTRNGGT-----------------------DDY--AYGQA-----A-----AQSLATMNPDQAV-------MN-----AN
NHEYFSENNPAQS---------------------------------------------------------------------------------------
------------------------------------------------
>PC_0598EC
----------------------------------------------------------------------------------------------------
------------------------------------------------M--SKRATY---SSCSST-R-------QTQIASAIT----------------
--------------------------------------SAASYATESYNHLTSN-----------------------------PSGSTRYTRWFG--T-W
SS---------------------SRYNLALT-------------------SFSRLRTYP----A------GWAYDCT-CT-----------DAN------
------------------------TYAYVY------PSRYGTVYLCG--YFWT-APA-TGA-G-------------------------------------
--------SRADTIIHEGTHFTQVLGT-----------------------DDY--AYGQS-----A-----CLSLASSNPTNAV-------YN-----AD
NHAFFSVNA-------------------------------------------------------------------------------------------
------------------------------------------------
>PC_02XMNJ
-------------------------------------------------------------------MRVTH--------LVSV----------------
---------------------------------------------LSSIAGSLAATY---TSCSES-Q-------IATLEVAIS----------------
--------------------------------------RATTKAFAAIDYLEAN-----------------------------PNGSDLQTTWYGEFS--
-T---------------------ERYNKILT-------------------AFKKFAPDL---AT------TFRYDCSCQS----------------TAVV
AT---------------------------------IGGTYGDVRICS--VFFN-GW----P---------------------------------------
---ETGHRSQWDTIIHEATHFRDVLGT-----------------------RDS--GYGVE-----Y-----CKQFALEDPNKAV-------EN-----AD
NHARFAVEVPPFG-----------------P---------------------------------------------------------------------
------------------------------------------------
>PC_05C0LK
-------------------------------------------------------------------MLICC--------LFVI----------------
---------------------------------------------AWLSVIGHAATF---KSCSTT-Q-------IATLQIAID----------------
--------------------------------------RATEGAYAVVEHLTAN-----------------------------PRGSTLQTTWFGAFN--
-A---------------------TSHSRTLA-------------------AFRKFAPDL---AT------TFSYDCSCQS----------------DVVV
AT---------------------------------IGGTYGDVKICS--VFFN-TAV-VPA---------------------------------------
---T-GFRSQWATIIHEATHFRDTLRT-----------------------YDH--GYGPD-----L-----CKQLAISDPARAV-------TN-----AD
NHACFAVAVKDAT-----------------ESVPRNTLRRGSRMD--------------------------RH---------------------------
------------------------------------------------
>PC_02PL2U
-------------------------------------------------------------------MRISH--------LVGL----------------
---------------------------------------------LSVVSSTLAATF---KSCTAA-Q-------IVTLEAAIE----------------
--------------------------------------RATNKSFAAIEHLEDN-----------------------------PNGSDVQTTWYGTFS--
-T---------------------DRYNRVLT-------------------AFKKFAPDL---AT------TFSYDCSCTS----------------TAVY
AT---------------------------------IGGTYGDVRICS--VYFN-EAM-LPP---------------------------------------
---AGRHRNQWDTIIHEATHMRDVLGT-----------------------TDY--GYDVD-----Y-----CKQFALEDPEKAV-------KN-----AD
NHARFAVEVPPWG-----------------P---------------------------------------------------------------------
------------------------------------------------
>PC_05FS64
-------------------------------------------------------------------MRVLH--------LGSL----------------
---------------------------------------------LSVVPGAFAATF---TSCSST-Q-------IATLEAAIE----------------
--------------------------------------RATNKSYAAIDHLEAN-----------------------------PNGSDIQTTWYGTFS--
-T---------------------ERYNRVLT-------------------AFKKFAPDL---AT------TFRYDCSCTS----------------SVVF
AT---------------------------------IGGTYGDVKICS--VYFN-EEL-LPP---------------------------------------
---TGRHRNQWDTIIHEATHFRDVLGT-----------------------TDY--GYGVD-----Y-----CKQFALEDPEKAV-------KN-----AD
NHPRFAVEVPPWG-----------------P---------------------------------------------------------------------
------------------------------------------------
>PC_02ENDS
-------------------------------------------------------------------MRVLH--------LTSL----------------
---------------------------------------------LSVVSGALAATF---TSCSST-Q-------IATLEAAIE----------------
--------------------------------------RATNKSYAAIEHLEDN-----------------------------PNGSDIQTTWYGTFS--
-T---------------------ERYNRVLT-------------------AFKKFAPDL---AT------TFRYDCSCTS----------------SAVF
AT---------------------------------IGGTYGDVRICS--VYFN-EEL-LPP---------------------------------------
---TGRHRNQWDTIIHEATHFRDVLGT-----------------------TDY--GYGVD-----Y-----CKQFALEDPEKAV-------KN-----AD
NHPRFAVEVPPWG-----------------P---------------------------------------------------------------------
------------------------------------------------
>PC_06G8Q9
-------------------------------------------------------------------MRISH--------LVGL----------------
---------------------------------------------LSVVSGTLAATF---KSCTAA-Q-------IVTLEAAIE----------------
--------------------------------------RATNKSFAAIEHLEDN-----------------------------PNGSDVQTTWYGAFS--
-T---------------------DRYNRVLT-------------------AFKKFAPDL---AT------TFSYDCSCTS----------------TVVY
AT---------------------------------IGGTYGDVKICS--VYFN-EAM-LPP---------------------------------------
---AGRHRNQWDTIIHEATHMRDVLGT-----------------------TDY--GYDVD-----Y-----CKQFALEDPEKAV-------KN-----AD
NHARFAVEVPPWG-----------------P---------------------------------------------------------------------
------------------------------------------------
>PC_060ATT
-------------------------------------------------------------------MRISH--------LVGL----------------
---------------------------------------------LSVVSGTLAATF---KSCTAA-Q-------IVTLEAAIE----------------
--------------------------------------RATNKSFAAIEHLEDN-----------------------------PNGSDVQTTWYGKFS--
-T---------------------DRYNRVLT-------------------AFKKFAPDL---AT------TFSYDCSCTS----------------TVVY
AT---------------------------------IGGTYGDVRICS--VYFN-EAM-LPP---------------------------------------
---AGRHRNQWDTIIHEATHFRDVLGT-----------------------TDY--GYDVD-----Y-----CKQFALEDPEKAV-------KN-----AD
NHARFAVEVPPWG-----------------P---------------------------------------------------------------------
------------------------------------------------
>PC_05PN2R
-------------------------------------------------------------------MQILH--------LVSL----------------
---------------------------------------------LSLLSGSSAATF---KSCSDS-Q-------IATLEAAIG----------------
--------------------------------------RATTKAYAAVDHLEAN-----------------------------PNGSEVQTTWYGTFS--
-T---------------------ERYNRVLT-------------------AFKKFAPDL---AT------TFSYDCSCTS----------------DVVY
AT---------------------------------VGNTYGDVKICS--VYFN-EEM-LPP---------------------------------------
---AGKHRSQWDTIIHEATHFRDVLGT-----------------------TDH--GYDVE-----N-----CKRFALEDPEKAV-------SN-----AE
----------------------------------------------------------------------------------------------------
------------------------------------------------
>PC_04UK2V
-------------------------------------------------------------------MKVSL--------VSSL----------------
---------------------------------------------VALLSMSWAATF---TSCTDA-Q-------IATLEVAID----------------
--------------------------------------RATNKSFAAIEHLEDN-----------------------------PNGSDIQTTWYGTFS--
-T---------------------ERYNRVLT-------------------AFKKFAPDL---AT------TFSYDCSCVS----------------DVVI
AT---------------------------------VGNTYGDVKICS--VYFN-EAV-NPP---------------------------------------
---SGQHRNQWDTIVHEATHFRDVLGT-----------------------TDH--GYGVE-----M-----CKKFALEDPEEAV-------DN-----AE
----------------------------------------------------------------------------------------------------
------------------------------------------------
>PC_076PXV
-------------------------------------------------------------------MRVLH--------LSSL----------------
---------------------------------------------LSVVSSAIAATF---TSCSST-Q-------IATLEAAIE----------------
--------------------------------------RATNKSYAAIEHLEAN-----------------------------PNGSDIQTTWYGTFS--
-T---------------------ERYNRVLT-------------------AFKKFAPDL---AT------TFRYDCSCTS----------------SVVF
AT---------------------------------VGGTYGEVKICS--VYFN-EEL-LPP---------------------------------------
---TGRHRNQWDTIIHEATHFRDVLGT-----------------------TDY--GYGVD-----Y-----CKQIALEDPEKAV-------KN-----AE
----------------------------------------------------------------------------------------------------
------------------------------------------------
>PC_02F91J
-------------------------------------------------------------------MRISH--------LAGL----------------
---------------------------------------------LCTVSGTLAATF---KSCTAA-Q-------IVTLEAAIE----------------
--------------------------------------RATNKSLAAIEHLEDN-----------------------------PNGSDVQTT--------
-----------------------------------------------------------------------------C------------------TVVY
AT---------------------------------IGGTYGDVKICS--VYFN-EAM-LPP---------------------------------------
---TGRHRNQWDTIIHEATHMRDVLGT-----------------------TDY--GYDVD-----L-----CKQFALEDPEKAV-------KN-----AD
NHARFAVEVPPWG-----------------P---------------------------------------------------------------------
------------------------------------------------
>PC_02QB73
-------------------------------------------------------------------MRFSR--------ILGL----------------
---------------------------------------------LPLLSGVRAASF---TSCTEA-E-------ILTLERAIE----------------
--------------------------------------RATEKTWAAIDHLEAN-----------------------------PNGSDLQTTWYGAFS--
-Q---------------------ERYNRTLT-------------------GFKKFAPEL---AT------TFKYDCSCKG----------------QDNI
VT---------------------------------PGPCYGDIRVSS--LYFN-ETL-IPP---------------------------------------
---VGQHRNQWTD----------TLRA-----------------------IDY--GYGAD-----F-----CKETALEDPVTAS-------KT-----AE
----------------------------------------------------------------------------------------------------
------------------------------------------------
>PC_01B334
----------------------------------------------------------------------MK--------LSPL----------------
---------------------------------------------FTLLGSATAASF---VGCTAP-Q-------TATIEKAIL----------------
--------------------------------------RATERAYAVVEHLEAN-----------------------------PNGSALQTAYYGTFD--
-K---------------------TRYAKILA-------------------AFRKMAPDL---DA------VFTYECGCTS----------------NVVI
AY---------------------------------PSNTYGYTTICS--VYFN-EAV-IPA---------------------------------------
---E-GFRSQWSTLIHEATHFRDLLDT-----------------------RDY--GYTPD-----V-----CKQFAKEDPVKAV-------GN-----AD
NHANFAVEV-------------------------------------------------------------------------------------------
------------------------------------------------
>PC_01TXS7
----------------------------------------------------------------------------------------------------
-------------------MMRYY------I---SLLSL--LF----AAGDSLAATF---ASCSSS-Q-------IAALETAIE----------------
--------------------------------------HATNKSYAVIDHFEAN----------------------------------FKWRLLGTGA-F
SQ---------------------ERCDRTLN-------------------AFRHMAV-I--ATI------GGTYGDVKIC--S-------IFIGTIIHE-
---------------------------------A------DSLQSCA--GYYR-HRL-R-----------------------------------------
------------------RGALPVDR---------------QVGPGT---SGF--YCGLS-----A-----PLRFLLVRS--SR-------AP-----LS
CHARFAVDVQYFG-----------------P---------------------------------------------------------------------
------------------------------------------------
>PC_06L9VQ
----------------------------------------------------------------------------------------------------
-----------------------------------------------------------------M-Q-------EKDILNGIA----------------
--------------------------------------GANSYITQSMQFLANS----------------------------YYLGNSRYRTWFG--P-Y
EK---------------------KRWDTVAR-------------------HFALLHDQP----P------RFRYDCS-CM--------------------
-EE--------------------DTFAYVY------PDQFGTVYLCG--AFWR-APV-MGQ-D-------------------------------------
--------SRAGTIIHEATHFAQIAGT-----------------------DDY--AYGHE-----E-----AQKLAVNFPDQAI-------MN-----AE
----------------------------------------------------------------------------------------------------
------------------------------------------------
>PC_05FIKW
-------------------------------------------------------------------MKISS----------ILLGIQMGAC-AVNA--A
YL---------------KQI-----------GRHGSSIT---T----TRNQARADVD---QSCDPH---------KDELVQAMD----------------
--------------------------------------EAETLLSIAKYHSN---------------------------------DANLVAKYFGNFENQ
QP------------------------NPVE--------------------TIQAMSLYD----ASYANAGQPRESCNDPL-----------QYCEEGVIA
---------------------------YS-------AMDQDVINFCT--DFWN-YVS-LDE-IC-------NTVEADK----------------------
------GWVKAGIIVHELSHQVANTAD-------------------------I--CYGMD-----C-----TLDLAANNATAAI-------NN-----AD
NYHFFALASYALN-----------------TTGDAE---CSATEIP------------------------------------------------------
------------------------------------------------
>PC_04WAVV
-------------------------------------------------------------------MKISS----------ILLGIQMGAC-AVNA--A
YL---------------KQI-----------GRHGSSIT---T----TRNQARADVD---QSCDPH---------KDELVQAMD----------------
--------------------------------------EAETLLSIAKYHSN---------------------------------DANLVAKYFGNFENQ
QP------------------------NPVE--------------------TIQAMSLYD----ASYANAGQPRESCNDPLHRSAANHVVLVQYCEEGVIA
---------------------------YS-------AMDQDVINFCT--DFWN-YVS-LDE-IC-------NTVEADK----------------------
------GWVKAGIIVHELSHQVANTAD-------------------------I--CYGMD-----C-----TLDLAANNATAAI-------NN-----AD
NYHFFALASYALN-----------------TTGDAE---CSATEIP------------------------------------------------------
------------------------------------------------
>PC_06C1P0
-------------------------------------------------------------------MKIFP----------TLVGMHVIIG-AVAG--A
YL---------------NHK-----------AATPTALP---L----SAHRGRASVD---QSCDAH---------KAELTQAMD----------------
--------------------------------------EAEVLLSITKYHLS---------------------------------DANLLKQYFGNYGNA
TP------------------------NPVE--------------------TIKQMSLYD----ASYASSGQPRESCSDPL-----------SSCEKGVIA
---------------------------YS-------AMDQSVVAFCD--NFWN-YVG-LDE-VC-------NTVEADE----------------------
------GWVKAGIIIHELSHQIADTSD-------------------------I--CYGMS-----C-----VLDLAANNASAAI-------NN-----AD
NYHFFSLAAYALN-----------------TTGDAN---CTATEIPQQEA--------------------------------------------------
------------------------------------------------
>PC_003SMV
-------------------------------------------------------------------MKIFP----------TLVGMHVVIG-AVAG--A
YL---------------NHK-----------AATPTALP---L----SAHRGRASVD---QSCDAH---------KAELTQAMD----------------
--------------------------------------EAEVLLSITKYHLS---------------------------------DANLLKQYFGNYGNA
TP------------------------NPVE--------------------TIKQMSLYD----ASYASSGQPRESCSDPL-----------SSCEKGVIA
---------------------------YS-------AMDQSVVAFCD--NFWN-YVG-LDE-VC-------NTVEADE----------------------
------GWVKAGIIIHELSHQIADTSD-------------------------I--CYGMS-----C-----VLDLAANNASAAI-------NN-----AD
NYHFFSLAAYALN-----------------TTGDAN---CTATEIPQQEA--------------------------------------------------
------------------------------------------------
>PC_00C60Y
-------------------------------------------------------------------MKIFP----------TLVGMHVIIG-AVAG--A
YL---------------NHK-----------AATPTALP---L----SAHRGRASVD---QSCDAH---------KAELTQAMD----------------
--------------------------------------EAEVLLSITKYHLS---------------------------------DANLLKQYFGNYGNA
TP------------------------NPVE--------------------TIKQMSLYD----ASYASSGQPRESCSDPL--------------------
--------------------------------------DQSVVAFCD--NFWN-YVG-LDE-VC-------NTVEADE----------------------
------GWVKAGIIIHELSHQIADTSD-------------------------I--CYGMS-----C-----VLDLAANNASAAI-------NN-----AD
NYHFFSLAAYALN-----------------TTGDAN---CTATEIPQQEA--------------------------------------------------
------------------------------------------------
>PC_05V10Y
-------------------------------------------------------------------MFWSTLLALTLCLSAVSAHRAP--SI-------
------------SLTDVDGIADSTVLLAP-NNPRSTLSTVPRV----APPETPLAAF---TNCSTD-R-------QTVIAAAAT----------------
--------------------------------------AADALASAAATYV-----------------------------AAQNATTPRYAAWFG--N-Y
TA---------------------ERRATVAA-------------------VLREIAI-T--SFA------KNTYICATDA------------QCDA--LG
D-----------------------VAGYVLPALM------GRVFLCP--SFFD-AKT-T-----------------------------------------
-----GPGSQGGSLVGLAAL---WSG--------------------T---AAF--VMDED-----D-----AGDLALANPDIAV-------YN-----AA
SYQGFAENADPVL-----------------P---------------------------------------------------------------------
------------------------------------------------
>PC_06F94Y
-------------------------------------------------------------------MFSVL----------AFFTIAAATFTTVAG---
-------------LAFPADL----------------------T----HGLAKRA--V---FNCSDP-A------KLSIINAAYG----------------
--------------------------------------GGKSMAFDARTYIASH-----------------------------GANDALVKQYFG--N--
NT---------------------SLIPRVSW-------------------IYNQIATEA---GM------NYTLTCDYD---P-------AGACASGTVV
ARNTRYRT----GCN---------------------FDRCSRTDFCP--RFYN-RLP-MSC-ST----------------------------------NI
NSM---NGSREDTIIHEMSHALGDTTD-------------------------F--NGSCS-----S-----ARTLALNNATAAI-------IN-----AY
NYGCFAMEVYKAT---------------RC----------------------------------------------------------------------
------------------------------------------------
>PC_01BB9I
MTFTSFR---IISVAL---------NSQAGYKDFVY-LTLPFRDPSLPSLS-------KEETY--STMFSVL----------AFFTIAAATFTTVAG---
-------------LAFPADL----------------------T----HGLAKRA--V---FNCSDP-A------KLSIINAAYG----------------
--------------------------------------GGKSMASDARTYIASH-----------------------------GANDALVKQYFG--N--
NT---------------------SLIPRVSW-------------------IYNQIATEA---GM------NYTLTCDYD---P-------AGACASGTVV
ARNTRYRT----GCN---------------------FDRCSRTDFCP--RFYN-RLP-MSC-ST----------------------------------NI
NSM---NGSREDTIIHEMSHALGDTTD-------------------------F--NGSCS-----S-----ARTLALNNATAAI-------IN-----AY
NYGCFAMEVYKAT---------------RC----------------------------------------------------------------------
------------------------------------------------
>PC_005IQL
-------------------------------------------------------------------MFAIA----------SIVGLSI--AASLVA---
-------------AAPSGEV----------------------V----SSLTKRV--V---YSCSDD-S------QGSFATASYS----------------
--------------------------------------EAQILANNAVSYMAAN-----------------------------GA-DSLFQTYFG--N--
TS---------------------T--AWPQW-------------------LYNQIGTEH---GT------NFTINCNP--------------TTQCGSNT
IADTVWRD----VITTHHQGST-----TWT-T---VGDYSATTYLCS--IFFN-RAP-LAS-LC------------------------------------
TGA---SSGRADSLVHEMSHAFGHTKD-------------------------Y--VYGCS-----N-----TRALAISNPDEAA-------NN-----AE
NFGCFSIAAYQAT---------------QCGA--------------------------------------------------------------------
------------------------------------------------
>PC_06HBQ4
-------------------------------------------------------------------MGGV--------------------PKSGQH---
-------------ISYKRDVPVSSR------------------------IQKRAITY---SSCSTS-Q------TT-ALKTSVT----------------
--------------------------------------DAISMAKAAYTAA--N-----------------------------T-AAYYFTTWFI--S--
----------------------TSNEAKVRT-------------------IYNSVANVQ---TT------SPKISCT-D---T-------YSDCTDGSAL
LYTVPSAN----VI-----------------------------VPCPNNGFWD-FPE-LAP-QC----------------------------------SG
D-----DYDRAGSMLHEMTHLYG-TTD-------------------------W--AYGPT-----A-----AKALXAT---KAA-------AN-----AD
TYEMYAESVRLG----------------GCTTG-------------------------------------------------------------------
------------------------------------------------
>PC_02NBPQ
-------------------------------------------------------------------MGGV--------------------PKSGQH---
-------------ISYKRDVPVSSR------------------------IQKRAITY---SSCSTS-Q------TT-ALKTSVT----------------
--------------------------------------DAISMAKAAYTAA--N-----------------------------T-AAYYFTTWFI--S--
----------------------TSNEAKVRT-------------------IYNSVANVQ---TT------SPKISCT-D---T-------YSDCTDGSAL
LYTVPSAN----VI-----------------------------VPCPNNGFWD-FPE-LAP-QC----------------------------------SG
D-----DYDRAGSMLHEMTHLYG-TTD-------------------------W--AYGPT-----A-----AKALSAT---KAA-------AN-----AD
TYEMYAESVRLG----------------GCTTG-------------------------------------------------------------------
------------------------------------------------
>PC_0688TH
----------------------------------------------------------------------------------------------------
----------------------------------------------------------------------------------------------------
------------------------------------------MAKAAYTAA--N-----------------------------T-AAYYFTTWFV--P--
LTTLEGCLFSLLTLTALSRFISTSNEAKVRT-------------------IYNSVANVQ---TT------SPKISCT-D---T-------YSDCTDGSAL
LYTVPSAN----VI-----------------------------VPCPNNGFWD-FPE-LAP-QC----------------------------------SG
D-----DYDRAGSMLHEMTHLYG-TTD-------------------------W--AYGPT-----A-----AKALSAT---KAA-------AN-----AD
TYEMYAESVRLG----------------GCTTG-------------------------------------------------------------------
------------------------------------------------
>PC_06PHVK
-------------------------------------------------------------------MEI----------------AGAAVYRPN-----
---------------------------------------------VATAHQVDGAAAPS-ADCDSA-Q-------RSVLEDALG----------------
--------------------------------------WCRAYAEGGAAAASS-------------------------------GDAGKLEEYFKSSSA-
-----------------------KTRGTVAD-------------------VFNRVASGCG-----SSAGGASRTHCADIC--------------PGATA-
------------------------TVASS-------RT-----------------LS-PGS---------------------------------------
-----------------------RVKGT---------------------EDYG--CYGYE-----C-----ARGL---SPEQNI-------NH-----AD
AYALFTNAIAVGC---------------------------------------------------------------------------------------
------------------------------------------------
>PC_06S18Z
-------------------------------------------------------------------MMTSKCIVDIF-VMCLISSWMAHAV---HG---
AL-----------D-------FEQ--------HIRQAEKRS-LN-AWVSINYDGN-----WPCSLE-H-------LRTIYTAVE----------------
--------------------------------------YAKILANGAVVALEES----------------------------GA-TSSAYRRWFGGQNAK
-R-------------STLEAIKIHHYEAVLAGLRGPESGSV-----------KFVE-------TGGPDSERLVYSCPALD-DA---------QCVSGEAA
AVIN----------------------------FGDEGLKVNLIYLCP--QFFN-KAS-H--------------SEMLRNWR-------------------
--KGLYTPSAGLILLHEMQHLDSIVGSNRRT-------------------LDY--AYSVT-----A-----YVLSLKRVFGETF-------TE-----MG
NILTSMISVARVS-----------------TMETRHLTHRTLHFM-----------PWT-YWQVHQPRT--TLDQ-------------------------
------------------------------------------------
>PC_02TIRS
-------------------------------------------------------------------MMTSKWIVNTF-VMCLISSWMAHAV---HG---
AL-----------D-------FEQ--------HLRQAEKRS-LN-AWVSVDYDGN-----WPCSLE-H-------LKTIYTAVE----------------
--------------------------------------HAKILANAAIVALEES----------------------------GT-TSPAYTRWFGGQNAE
-R-------------STLEAIKTHHYEAVLTGLRGPESGSV-----------RMVE-------TGGPDSERLVYACHALN-DG---------ACASGEYA
AAIN----------------------------FGDVGMQANLIQLCP--SFFK-KAS-H--------------SQMLRNWR-------------------
--KGIYTPSASLTLLHEMQHLDAIVGANRRA-------------------RDY--GYSIS-----E-----CENLDDKTKIS----------N-----AQ
NFAFFALDVL------------------------------------------------------ANPTA-------------------------------
------------------------------------------------
>PC_01DHRT
-------------------------------------------------------------------MMTSKCIVDIF-VMCLISTWMAHAV---HG---
AL-----------G-------FEQ--------HIRQAEKRS-LN-TWVSINYDGN-----WPCSLE-H-------LRTIYTAVE----------------
--------------------------------------YAKILANGAVVALEES----------------------------GT-TSPAYTRWFGGQNAE
-R-------------STLEAIKTHHYEAVLTGLRGPESGSV-----------RMVE-------TGGPDSERLVYACHASN-DG---------ACASGEYA
AAIN----------------------------FGDVGMQANLIQLCP--SFFK-KAS-H--------------SQMLRNWR-------------------
--KGIYTPSASLTLLHEMQHLDAIVGANRRA-------------------RDY--GYSIS-----E-----CENLDDETKIS----------N-----AQ
NFAFFALDVL------------------------------------------------------ANPTA-------------------------------
------------------------------------------------
>PC_055YUH
-------------------------------------------------------------------MYFSVWLFTLF-AISMSSFWNVPFV---FG---
AA-----------H-------LNR--------SVRI-HKRS-LD-TWVSVGRNGN-----WPCSRA-Q-------IAAIESAVE----------------
--------------------------------------YTKILANGAIVALDDS----------------------------GR-SSSAYLRWFGHGNAY
-E-------------SDLKAIKEHHYGAVISELRAPESGTV-----------DSVE-------EGGADPERLVYACPAAG-SN---------LCASGEAA
AVIN----------------------------AGDSGFRVNLLYLCP--SFFN-KVS-H--------------SRMLSNWR-------------------
--RGTYTSSAGLVLLHEMQHLDAVVGSERRC-------------------VDH--AYSVS-----G-----CEDLDDEEK---I-------TN-----AQ
NFAFFALDVTASP-----------------PR--------------------------------------------------------------------
------------------------------------------------
>PC_06WBJI
----------------------------------------------------------------------------------------------------
--------------------------------------------------------------CASS-L-------KDDVVLSAQ----------------
--------------------------------------VASLYVVDAEKYLTLV----------------------------ANTNSVRYKTWFG--T-F
K--P-------------------ANHGRVLD-------------------HYSKIRKSD---LK------TYTFDCE-CT--------------------
-EGS-------------------DVFP----------DEFGHIHLCN--QYIQ-AEV-ART-D-------------------------------------
--------SKAGTIVHESSHFTLNGGT-----------------------KDL--AYGQT-----R-----AQALAVSNSTGAT-------MN-----AD
SHEYFTENSPALA---------------------------------------------------------------------------------------
------------------------------------------------
>PC_02F7DL
----------------------------------------------------------------------------------------------------
--------------------------------------------------------------CASS-L-------KDDVVLSAQ----------------
--------------------------------------VANLYVTYTEKYLTLA----------------------------ANANSVRYGTWFG--A-F
E--Q-------------------ANHDRVLD-------------------HYGKIRKSD---LK------TYTFDCE-CT--------------------
-EGS-------------------DVFAYVF------LDEFGHVHLCN--QYIQ-AEV-AGT-D-------------------------------------
--------SKAGTIVHESSHFTLNGGT-----------------------KDL--AYGQT-----R-----AQALAVSNSTGAT-------MN-----AD
SHEYFAENSPALA---------------------------------------------------------------------------------------
------------------------------------------------
>PC_073ACL
-------------------------------------------------------------------MKVMT---AVWTLLSLVYCGLA--EASTTP--D
YL-----GS---NRSKTGGEL----SR-T-------KDHRSIL----VARAPSRVKF---VGCNDQ-E-------KEAIRLAKQ----------------
--------------------------------------KAGRKIESALKHFKTY---------------------------P-NYGAQRYERWFG--L-F
TK---------------------HRHDVVRS-------------------HFVSMD--A--HLP------SVVYDCGT---------------CLVYPGD
TYET--------------------TVAYLA-A---TTPTNSIIDLCG--RFWK-IPI-SGA------------GLSQ----S------------------
-----------GVILRELLRVENIAGTLD----------G-EG--------------GLS-----A-----ALSLAEEDPDRAV-------LN-----AD
NYLFL-----------------------------------------------------------------------------------------------
------------------------------------------------
>PC_07CLAY
-------------------------------------------------------------------MHLHT-LLL----VT---LTPF-----TAA---
-----------------------------------------------ELL-KQRATF---SECSSS-Q-------KQMAQKAVT----------------
--------------------------------------NAGEMAAKAAASIRAD----------------------------NV--TSLFQTFFKTTDS-
-----------------------SATSHVAQ-------------------ILEEIAQEAS-----QQGGGLVTYSCQPDT-----------ISCQTGT--
FTQT----------------------GYAS-----TDGYRGQVNTCP--AYFQ-LP--E-----------------------------------------
VSDGCSVLDQRTSSLHELSHTKGVLGFE---------------------------VYGYE-----S-----VLGL---GQQMAL-------KN-----AE
SYAFFSK--SV---------------YLGCDGQSGSSSSGLASLF----GSSS-SGSSSSSS-----SSQSSQSSESESSENSSGFSWWKPWSFSWF---
------------------------------------------------
>PC_07CH1E
-------------------------------------------------------------------MHLNNLLLP----LT---LTSL-----TTA---
-----------------------------------------------STL-KQRAVF---KECDNS-E-------SQMAQAAVT----------------
--------------------------------------SAGEMAAKAAASIRAN----------------------------TA--TSLFQTFFKTTDS-
-----------------------TSTNHVAG-------------------ILEEIAQEAS-----QQGSGLVTYSCQPDS-----------ITCQSGL--
FTQT----------------------GYAS-----TDGYRGQVSTCP--AYFQ-LP--Q-----------------------------------------
VSDDCSVLDQRTSSLHELCHTKGVLGYE---------------------------VYGYS-----N-----VLGL---DSQTAM-------KN-----AE
SYAFFSK--SV---------------YLGCNGQSGSSGSSWGNLG----GTGS-TGNT-----------------------GSSRSSWWNPFANFGF---
------------------------------------------------
>PC_00P8WR
-------------------------------------------------------------------MHHNNFLLS----LT---TTSL-----TTA---
-----------------------------------------------NTL-KQRAVF---VECDTS-E-------SQMAQAAVT----------------
--------------------------------------SAGEMAAKAAASIRAN----------------------------NV--TSLFQTFFKTTDS-
-----------------------TSTNHVAE-------------------ILEEIAQEAS-----QQGGGLATYSCQPDS-----------ITCQSGS--
FTQT----------------------GYAS-----KDGYRGQTSTCP--AYFQ-LP--Q-----------------------------------------
ASDDCSVLDQRMSSLHELCHTKGVLGYE---------------------------VYGYS-----N-----MLGL---DSQTPL-------KN-----AE
SYAFFSK--SV---------------YLGCNGQSGSSGSSWGSLG----GTGS-TGNT-----------------------GNSRSSWWDPFATFGL---
------------------------------------------------
>PC_0676G7
-------------------------------------------------------------------MHHNNFLLS----LT---TTSL-----TTA---
-----------------------------------------------NTL-KQRAVF---VECDTS-E-------SQMAQAAVT----------------
--------------------------------------SAGEMAAKAAASIRAN----------------------------NV--TSLFQTFFKTTDS-
-----------------------TSTNHVAE-------------------ILEEIAQEAS-----QQGGGLATYSCQPDS-----------ITCQSGS--
FTQT----------------------GYAS-----KDGYRGQMSTCP--AYFQ-LP--Q-----------------------------------------
ASDDCSVLDQRMSSLHELCHTKGVLGYE---------------------------VYGYS-----N-----MLGL---DSQTPL-------KN-----AE
SYAFFSK--SV---------------YLGCNGQSGSSGSSWGSLG----GTGS-TGNT-----------------------GNSRSSWWDPFATFGL---
------------------------------------------------
>PC_00QAKS
-------------------------------------------------------------------MHHNNFLLS----LT---TTSL-----TTA---
-----------------------------------------------NTL-KQRAVF---VECDTS-E-------SQMAQAAVT----------------
--------------------------------------SAGEMAAKAAASIRAN----------------------------NV--TSLFQTFFKTTDS-
-----------------------TSTNHVAE-------------------ILEEIAQEAS-----QQGGGLATYSCQPDS-----------ITCQSGS--
FTQT----------------------GYAS-----KDGYRGQMSTCP--AYFQ-LP--Q-----------------------------------------
ASDDCSLLDQRMSSLHELCHTKGVLGYE---------------------------VYGYS-----N-----MLGL---DSQTPL-------KN-----AE
SYAFFSK--SV---------------YLGCNGQSGSSGSSWGSLG----GTGS-TGNT-----------------------GNSRSSWWDPFATFGL---
------------------------------------------------
>PC_00HRTS
-------------------------------------------------------------------MHITNLILP----LF---LTNI-----ALA---
-----------------------------------------------GPI-EERATL---VECNSQ-Q-------KQMMQAAVT----------------
--------------------------------------HAGQMAQKAAASIKAN----------------------------NV--TSLFQGFFKTTDS-
-----------------------TSMNHVAK-------------------ILEEISDEAS-----NQGGGLVSYSCQPDG-----------LQCAQGS--
FTQT----------------------GYAE-----TDGFRGDVRTCP--AYFQ-LP--Q-----------------------------------------
VSDDCATLDQRTSSLHELSHTKGVLGFE---------------------------VYGHD-----A-----VLKL---DTQTAL-------KN-----AE
SYAFFSK--SV---------------YLGCDASASSSG-----------------------------------------------LGSWFPW--------
------------------------------------------------
>PC_07RCAP
-------------------------------------------------------------------MHHNNFLLS----LT---TTSL-----TTA---
-----------------------------------------------NTL-KQRAVF---VECDTS-E-------SQMAQAAVT----------------
--------------------------------------SAGEMAAKAAASIRAN----------------------------NV--TSLFQTFFKTTDS-
-----------------------TSTNHVAE-------------------ILEEIAQEAS-----QQGGGLATYSCQPDS-----------ITCQSGS--
FTQT----------------------GYAS-----KDGYRGQMSTCP--AYFQ-LP--Q-----------------------------------------
ASDDCSVLDQRMSSLHELCHTKGVLGYE---------------------------VYGYS-----N-----MLGL---DSQTPL-------KN-----AE
SYAFFSKFRVI---------------WVKLGKP----GWYR-----------------------------------------------------------
------------------------------------------------
>PC_075BVK
-------------------------------------------------------------------MHLNSLLLP----LT---LTSI-----TTG---
-----------------------------------------------RTL-KQRAVF---IECDNS-E-------SQMAQAAVT----------------
--------------------------------------SAGEMAAKVAASIRAN----------------------------NV--TSLFQTFFKTTDS-
-----------------------ISTNHVAE-------------------ILEEIAQEAS-----QQGSGLVTYSCQPDS-----------ITCRSGS--
FTQT----------------------GYAS-----TDRYRGQVSTCP--AYFQ-LP--Q-----------------------------------------
VSDDCSVLDQRTSSLHELCHTKGVLGYE---------------------------VYGYS-----N-----VLGL---YSQTAL-------KN-----AE
SYAFFSKSQVI---------------CVKLGKP----SWYW-----------------------------------------------------------
------------------------------------------------
>PC_079T9S
-------------------------------------------------------------------MHLNSLLLP----LT---LTSI-----TTG---
-----------------------------------------------RTL-KQRAVF---IECDNS-E-------SQMAQAAVT----------------
--------------------------------------SAGEMAAKAAASIRAN----------------------------NV--TSLFQTFFKTTDS-
-----------------------TSTNHVAE-------------------ILEEIAQEAS-----QQGSGLVTYSCQPDS-----------ITCRSGS--
FTQT----------------------GYAS-----TDRYRGQVSTCP--AYFQ-LP--Q-----------------------------------------
VSDDCSVLDQRTSSLHELCHTKGVLGYE---------------------------VYGYS-----N-----VLGL---YSQTAL-------KN-----AE
SYAFFSKSQVI---------------WVKLGKP----SWYW-----------------------------------------------------------
------------------------------------------------
>PC_07DUM5
-------------------------------------------------------------------MHLNNL-LT----LT---ITNL-----TTA---
-----------------------------------------------NTL-KQRVVF---VECDNS-E-------SQMAQAAVT----------------
--------------------------------------SAGEMAAKAAASIRAN----------------------------NV--TSLFQTFFKTTDS-
-----------------------TSTNHVAK-------------------ILEEIAQETS-----QQGSGLVTYSCQPDS-----------ITCQSGS--
FTQT----------------------GYAS-----TDGYRGQVSTCP--AYFQ-LP--Q-----------------------------------------
VPDDCSVLDQRTSSLHELCHTKGVLGYE---------------------------VYGYS-----N-----VLGL---DSQTAL-------KN-----AE
SYAFFSKFHVT---------------WVKLGKP----GWYR-----------------------------------------------------------
------------------------------------------------
>PC_07O9RK
--------------------------------------------------------------------------------MVAISQLLAAIPNV------
------------------------TF-VSPN----I------LQSHDQTLLKRATFDDTC---TSD-Q-------KATIGLAAS----------------
--------------------------------------NCRTLAQHGADAAR--------------------------------NDQEKVLLYFKTSNP-
-----------------------RSIQTIVQ-------------------TFDKVYDECN-----VSGGE-NTITCYDDW-----------NACSER---
------------------------TLAHT-------IRHKKKITICP--LFFT-LPE-IAS-YY------------------------------------
--GE---RSQANVMLHEVTHLRSGKKL---------------------------------------------------TERQNL-------EH-----AD
TYTFFAEAARLNG---------------------------------------------------------------------------------------
------------------------------------------------
>PC_01QV4I
--------------------------------------------------------------------------------MFDIAYQPAKIPQV------
------------------------PI-EPSN----M------LQSYHPTLFKRAMIDNTC---TDE-Q-------RAVIARAAA----------------
--------------------------------------NCRTLAQFGASAAK--------------------------------TDKERVLKYFKTSNP-
-----------------------RSISTIVK-------------------TYENAYRECD-----ISRGE-NIITCHDGI-----------HGCDDEISD
YRVS-------------------YTIAHT-------HANQNKITICP--FFFQ-LPA-TAS-IY------------------------------------
--KE---RSQANALLHEVTHLRSVKGTED----------------------YS--SRGHR-----D-----IMEL---TESQNL-------NH-----AD
TYAYFVEAARLKS---------------PIVDVDDPKDPED-------PMSCT-----------------------------------------------
------------------------------------------------
>PC_08KZHH
--------------------------------------------------------------------------------MFDIAQQPAQIPQV------
------------------------QI-EPPS----I------LQSYNPTLLKRATFDGTC---TSD-Q-------KAAIGLAAT----------------
--------------------------------------NCATLAQYGSEAAK--------------------------------YDKEKVLLYFKTSNP-
-----------------------RSIRTIVN-------------------TFDKAYYECS-----IYGGE-GTITCRDDW-----------RACSAG---
------------------------TMAHT-------IQSKKKITMCP--LFFT-LSA-TAS-YY------------------------------------
--GE---RSQANVLLHEVTHLRNVKGTDD----------------------YS--SWGHA-----D-----VLEL---SESQNL-------IH-----AD
TYTFFAESARLRG---------------------------------------------------------------------------------------
------------------------------------------------
>PC_05FS61
--------------------------------------------------------------------------------MFDIAQQPAQTPQV------
------------------------QI-EPPS----I------LQSYNPTLLKRATFDDTC---TSD-Q-------KAAIGLAAT----------------
--------------------------------------NCATLAQYGSEAAK--------------------------------YDKEKVLLYFKTSNP-
-----------------------RSIRTIVN-------------------TFDKAYYECS-----IYGGE-GTITCRDDW-----------RACSAG---
------------------------TMAHT-------IQSKKKITMCP--LFFT-LSA-TAS-YY------------------------------------
--GE---RSQANVLLHEVTHLRNVKGTDD----------------------YS--SWGHA-----A-----VLEL---SESQNL-------NH-----AD
TYTFFAESARLRG---------------------------------------------------------------------------------------
------------------------------------------------
>PC_034D4K
--------------------------------------------------------------------------------MFDIAQQPAQTPQV------
------------------------QI-EPPS----I------LQSYNPTLLKRATFDDTC---TSD-Q-------KAAIGLAAT----------------
--------------------------------------NCATLAQYGSEAAK--------------------------------YDKEKVLLYFKTSNP-
-----------------------RSIRTIVN-------------------TFDKAYYECS-----IYGGE-GTITCRDDW-----------RACSAG---
------------------------TMAHT-------IQSKKKITMCP--LFFT-LSA-TAS-YY------------------------------------
--GE---RSQANVLLHEVTHLRNVKGTDD----------------------YS--SWGHA-----D-----VLEL---SESQNL-------NH-----AD
TYTFFAESARLRG---------------------------------------------------------------------------------------
------------------------------------------------
>PC_08JLHR
--------------------------------------------------------------------------------MFDIAQQPAQIPQV------
------------------------QI-EPPS----I------LQSYNPTLLKRATFDGTC---TSD-Q-------KAAIGLAAT----------------
--------------------------------------NCATLAQYGSEAAK--------------------------------YDKEKVLLYFKTSNP-
-----------------------RSIRTIVN-------------------TFDKAYYECS-----IYGGE-GTITCRDDW-----------RACSAG---
------------------------TMAHT-------IQSKKKITMCP--LFFT-LSA-TAS-YY------------------------------------
--GE---RSQANVLLHEVTHLRNVKGTDD----------------------YS--SWGHA-----D-----VLEL---SESQNL-------NH-----AD
TYTFFAESARLRG---------------------------------------------------------------------------------------
------------------------------------------------
>PC_07HIPM
--------------------------------------------------------------------------------MFHIAQQPAKIPQV------
------------------------LI-EPPN----I------LQNHNPTLLKRATFDNTC---TND-D-------KATINLAAT----------------
--------------------------------------NCRSLAKHGTDAAK--------------------------------NNEKKILLYFKTSNF-
-----------------------RSIRTIVK-------------------AFDKTYFKCN-----ISSGE-GIITCYNNW-----------KACSEG---
------------------------TMAYT-------IHQKKKIIICP--SFFT-LPT-TAS-SY------------------------------------
--GE---KSQTNILLHEVTHLKSVKRTDD----------------------YL--NWGHD-----D-----IL---------------------------
----------------------------------------------------------------------------------------------------
------------------------------------------------
>PC_01K4X9
--------------------------------------------------------------------------------MVAISQLLAAIPNV------
------------------------TF-VSPN----I------LQSHDQTLLKRATFDDTC---TSD-Q-------KATIGLAAS----------------
--------------------------------------NCRTLAQHGADAAR--------------------------------NDQEKVLLYFKTSNP-
-----------------------RSIQTIVQ-------------------TFDKVYDECN-----VSGGE-NTITCYDDW-----------NACSER---
------------------------TLAHT-------IRHKKKITICP--LFFT-LPE-IAS-YY------------------------------------
--GE---RSQANVMLHEVTHLRSGKKL---------------------------------------------------YSTFGV----------------
----------------------------------------------------------------------------------------------------
------------------------------------------------
>PC_07XI6I
--------------------------------------------------------------------------------MFDIAQQPAQTPQV------
------------------------QI-EPPS----I------LQSYNPTLLKRATFDDTC---TSD-Q-------KAAIGLAAT----------------
--------------------------------------NCATLAQYGSEAAK--------------------------------YDKEKVLLYFKTSNP-
-----------------------RSIRTIVN-------------------TFDKAYYECS-----IYGGE-GTITCRDDW-----------RACSAG---
------------------------TMAHT-------IQSKKKITMCP--LFFT-LSA-TAS-YY------------------------------------
--GE---RSQANVLLHEVTHLRNGKELCF----------------------RS--T--------------------------------------------
----------------------------------------------------------------------------------------------------
------------------------------------------------
>PC_07OD5T
----------------------------------------------------------------------------------------------------
----------------------------------------------------------------------------------MS----------------
--------------------------------------PCRKLARGAYDALTN-----------------------------P-YYNHRVIEYFKTNKA-
-----------------------NVIKEVQE-------------------VYNKIYTECN-----QENSG-FSRVSFHCE-----------KATKECEK-
------------------------TVALT-------SKSYNTIHLCP--LFFK-EVA-MGS-YL------------------------------------
--FT---SYQAPCLVHELTHIPSSNL----------------------------------------------------DLKQSL-------NN-----AD
TYAFFAQCIHLGD---------------RC----------------------------------------------------------------------
------------------------------------------------
>PC_07XIJP
----------------------------------------------------------------------------------------------------
----------------------------------------------------------------------------------------------------
----------------------------------------MELAQLAYYAAGY-----------------------------QGERGAKRREYFGTDNP-
-----------------------ADIAVIQQ-------------------VYANVYEACN-----PTKRKTIEIHCEDLA-----------NRCTNKKG-
--KA-------------------LGYCYS-------HKYEEKVVLCP--LFFK-RPV-RDD-GA------------------------------------
--GKTRWQMQDVLLLHEMTHLASIKLTAD----------------------YG--IVDHE-----D-----LRKL---SRKQKL-------NH-----AN
TYAYFAHCVRAGC---------------------------------------------------------------------------------------
------------------------------------------------
>PC_06K1GY
----------------------------------------------------------------------------------------------------
----------------------------------------------------------------------------------MH----------------
--------------------------------------SCMELAQLAYYAAGY-----------------------------QGERGAKRREYFGTDNP-
-----------------------ADIAVIQQ-------------------VYANVYEACN-----PTKRKTIEIHCEDLA-----------NRCTNKKG-
--KA-------------------LGYCYS-------HKYEEKVVLCP--LFFK-RPV-RDD-GA------------------------------------
--GKTRWQMQDVLLLHEMTHLASIKLTAD----------------------YG--FHDHE-----D-----LRKL---SRKQKL-------NH-----AN
TYAYFAHCVRAGC---------------------------------------------------------------------------------------
------------------------------------------------
>PC_08L0A7
----------------------------------------------------------------------------------------------------
----------------------------------------------------------------------------------------------------
----------------------------------------MELAQLAYYAAGY-----------------------------QGERGAKRREYFGTDNP-
-----------------------ADIAVIQQ-------------------VYANVYEACN-----PTKRKTIEIHCEELA-----------NRCTNKKG-
--KA-------------------LGYCYS-------HKYEGKVVLCS--PFFE-RPV-RGD-GA------------------------------------
--AKTRWPMQDVLLLHEMTHLASIKLTAD----------------------YG--IHDHE-----D-----LRKL---SRKQKL-------NH-----AN
TYAYFAHCVRAGC---------------------------------------------------------------------------------------
------------------------------------------------
>PC_085ZAX
----------------------------------------------------------------------------------------------------
----------------------------------------------------------------------------------------------------
----------------------------------------MELAQLAYYAAGY-----------------------------QGERGAKRREYFGTDNP-
-----------------------ADIAVIQQ-------------------VYANVYEACN-----PTKRKTIEIHCEDLA-----------NRCTNKKG-
--KA-------------------LGYCYS-------HKYEEKVVLCP--LFFK-RPV-RDD-GA------------------------------------
--GKTRWQMQDVLLLHEMTHLASIKLTAD----------------------YG--FHDHE-----D-----LRKL---SRKQKL-------NH-----AN
TYAYFAHCVRAGC---------------------------------------------------------------------------------------
------------------------------------------------
>PC_07WRX1
-------------------------------------------------------------------MHLVT------LLFPFVLLIH------------
-------------------------------------------------HAQSLFQT---QNCPDS-L-------ALQLRLAIL----------------
--------------------------------------DMTTLSQRASASVGK------------------------------I---PAYKAFFGASA-R
GG---------------------RSDARVAT-------------------IYDRIAEFNS------LSSRTISLVCELPGTRS-------AQACQLGSTP
LA-----------------------------A---TLFDSDEVYICN--NMWT-NAL-GGR-RE--------------GSTRIPRLATQIAPSSRS--SS
TVLLEEYNVIGRHLLHEMTHILFNTIDAQ--------------TRDRNGVLRV--AYMHE-----Q-----SLRLARSDPATAR-------RN-----AD
NYACFAMAAYYPR---------------GCWSFDPDRMIGSCRVRDELKV--------------------------------------------------
------------------------------------------------
>PC_081PFH
---------------------------------------------------------------------MFS-KLSTILALAIFAG-----SSVVMG---
-H-----P----TESNIVGRNVDAKDSL-------------------SFADEVDANF---PGCDTT-Q-------QATLQRAID----------------
--------------------------------------KTRTYF-------QQ----------------------LG-PHPAANANLTLYTTWFG--A-Y
DP---------------------ARYTTVHN-------------------RFMQVDS-Y--PLD------SWTYYCRPVL--K-------PGNCGGLLQF
V-----------------------TMAVSESNQLDGATNTASIEVCK--GFWI-RNA-LHK--------------------D------------------
--DKLNVDAKGHTIFHEATHFHYTDHTGTDV----------PGTNHE---LKE--DYEES-----F-----SRGLAANRPADAV-------QN-----AD
NYAYFAQHLDKII----------------------P----------------------------------------------------------------
------------------------------------------------
>PC_009FEB
---------------------------------------------------------------------MFS-KLSTILALAIFAG-----SSVVMG---
-H-----P----TESNIVGRNVDAKDSL-------------------SFADEVDANF---PGCDTT-Q-------QATLQRAID----------------
--------------------------------------VATRYQQKTRTYFQQ----------------------LG-PHPAANANLTLYTTWFG--A-Y
DP---------------------ARYTTVHS-------------------RFMQVDS-Y--PLD------SWTYYCRPML--K-------PGNCGGLLQF
V-----------------------TMAVSESNQLDGATNTASIEVCK--GFWI-RNA-LHK--------------------D------------------
--DKLNVDAKGHTIFHEATHFHYTDHTGTDV----------PGTNHE---LKE--DYEES-----F-----SRGLAAKKPADAV-------QN-----AD
NYAYFAQYLDKVI----------------------P----------------------------------------------------------------
------------------------------------------------
>PC_05P3JH
---------------------------------------------------------------------MFS-KSALLTILTISAN-----CLAAIA---
-Q-----P----AGAALSERNADA-------------------------PNNALANF---PGCDAK-Q-------TETLRRAIP----------------
--------------------------------------VAQRYQTEAWEYVWDSIPVGISYSYTHVAVVVRYFRKRGRDPPAANTDMKRYTIWFG--A-Y
SP---------------------ARYTIVYN-------------------RFERLSA-Y--PLD------QWSFQCMDST--D-------PDCGGMVEQY
W-----------------------TNAYSLPMGLDPHTRIATIRICK--GFFN-LLR-S-----------------------------------------
------DDDNGQSIIHEASHFHLNGVAGTN--------------NGR---VEE--DYGTT-----G-----CLALAKAHPDQAV-------DN-----AD
NYGYFAQYPDGCG----------------------K---CY-----------IQ----------------------------------------------
------------------------------------------------
>PC_081PFQ
---------------------------------------------------------------------MFS-KSALLTILTISAN-----CLAALA---
-Q-----P----AGAALSERNADA-------------------------PNNALANF---PGCDAK-Q-------TETLRRAIP----------------
--------------------------------------VAQRYQTEAWEYVWDSIPVGISHSYTHIAVVVRYFRKRGRNPPAPNTDMKSYTIWFG--A-Y
SP---------------------ARYTIVYD-------------------RFERLSA-Y--PLD------QWSFQCMDST--D-------PDCGGMIDQY
W-----------------------TNAYSLPMGLDPHTRIATIRICK--GFFN-LLR-S-----------------------------------------
------DDDNGQSIIHEASHFHLNGVAGTN--------------NGR---VEE--DYGTT-----G-----CLALAKAHPDQAV-------DN-----AD
NYGYFAQYPDGCG----------------------K---CY-----------IQ----------------------------------------------
------------------------------------------------
>PC_081RGF
-------------------------------------------------------------------MAGFT-QLALFCVAAMLTA-----SPFTVA---
-L-----P----STKSSGDPLTAAQEF------------VV-D----AATATDQITF---SHCTPA-Q-------ERTISDAIP----------------
--------------------------------------IAQRWALEAVTYLNNI---------------------DGNGTV---ATDARYKIWFG--E-Y
TP---------------------ARFKNVMI-------------------RAAALRT-A--HFD------HWTYECTPD--------------CGLMSAL
------------------------THAFVLRATP------STVNLCP--LFWK-YD--------------------------------------------
------ADERAATLIHEASHFSPA-WGEVG-------------TNAY---TWE--FYGAR-----L-----ARVLAHTSPDRAI-------VN-----AE
NYAFFARYRVGCE-----------------APG--S---CA-----------IL----------------------------------------------
------------------------------------------------
>PC_06TB4Z
-------------------------------------------------------------------MAGLT-QLALFCVAAMLTA-----SPFAVA---
-L-----P----STKSSGDPLTSAQDF------------VV-D----AATAIDQITF---SHCTPA-Q-------ERTISDAIP----------------
--------------------------------------IAQRWALEAVTYLNNI---------------------DGNGTV---ATDARYKIWFG--E-Y
TP---------------------ARFKNVMI-------------------RAAALRT-A--HFD------HWTYECTPD--------------CGLLSAL
------------------------THAFVLRATP------STVNLCP--LFWK-YD--------------------------------------------
------ADERAATLIHEASHFSPA-WGEAG-------------TNAY---TWE--FYGAR-----L-----ARVLAHTSPDRAI-------VN-----AE
NYAFFARYRVGCE-----------------APG--S---CA-----------IL----------------------------------------------
------------------------------------------------
>PC_06TSID
-------------------------------------------------------------------MASFT-HLALFCIAAALTA-----SSLVAA---
-L-----P----STKS-GGLLASAQEL------------NV-D----VTAAADQITF---SHCTTD-Q-------ERIISNAIP----------------
--------------------------------------IAQAWALESLTYLDNI---------------------DRNHTA---AIDERYKIWFG--A-Y
TQ---------------------ARFGEVIG-------------------RMAAIRH-V--HFE------DWTYECDPG--------------CGLLAPL
------------------------IHAFVNPNNR------SVVKLCP--LFWK-YD--------------------------------------------
------DNERAATLIHEASHFPPG-YNQAG-------------TNAF---TWE--FYGAH-----L-----ARALAHTSPDRAV-------VN-----AD
SYAFFARYLPLAP-----------------FSA--T----------------------------------------------------------------
------------------------------------------------
>PC_081L8A
----------------------------------------------------------------------------------------------------
-------------------MRASAQEF------------DV-D----VTATADQVVF---SHCTPD-Q-------EQKINDAIP----------------
--------------------------------------VAQDWALESVTYANHT--------------------------A---AADARYKIWFG--E-Y
SQ---------------------ARFNEVIG-------------------RMAAVRT-I--HYD------FWTYECTPD--------------CGLLSPL
------------------------THAFVTPNRQ------SVVNLCP--AFWK-SD--------------------------------------------
------NNERAATLIHEATHFAPA-ANQPG-------------TNAF---TWE--FYGAH-----L-----ARVLAHTSPDRAI-------VN-----AE
NYAYFARYRAGCE-----------------APG--G---CS-----------IM----------------------------------------------
------------------------------------------------
>PC_01NMRP
----------------------------------------------------------------------------------------------------
-------------------MRASAQEF------------DV-D----VTTTAHQVVF---SHCTPD-Q-------EQKINDAIP----------------
--------------------------------------VAQDWALESVTYANHT--------------------------A---AADARYKIWFG--E-Y
SQ---------------------ARFNEVIG-------------------RMAAVRT-I--HYD------FWTYECTPD--------------CGLLSPL
------------------------THAFVTPNRQ------SVVNLCP--AFWK-SD--------------------------------------------
------NNERAATLIHEATHFAPA-ANQPG-------------TNAF---TWE--FYGAH-----L-----ARVLAHTSPDRAI-------VN-----AE
NYAYFARYRAGCE-----------------APG--G---CS-----------IM----------------------------------------------
------------------------------------------------
>PC_081NFT
---------------------------------------------------------------------------MLFLR-----T-----AYVVFA---
-L-----L----AGTSIGSPAVAYEDAVAVS----SVSAKTDA----PNAVVKPERL---HDCKPD-R-------VPSILKAID----------------
--------------------------------------DAKEMAEKAFHYLNVT---------------------LGEHPDPHNPEFHRYTTWFG--E-Y
TP---------------------ERYSRVYT-------------------VFKAIRLHY--DLS------LWDYYCNPVI-----------GKCGIIDQF
T-----------------------TYAFCDPKGY------SKVTLCL--QFWG-PST-T-----------------------------------------
------DVERASTLIHEASHFDNKVWGGADMDRLLLEIKGNNNEDPW---KKE--HYGTK-----A-----CLDLAAKDADYAV-------HN-----AD
NYSYFVEYPNGCP-----------------HPKEGK---CT-----------IS----------------------------------------------
------------------------------------------------
>PC_03425Y
---------------------------------------------------------------------------MLFLR-----T-----AYVVFA---
-L-----L----AGTSIGSPAVAYEDAVAVS----SVSAKTDA----PNAVVKPERL---HDCKPD-R-------VPSILKAID----------------
--------------------------------------DAKEMAEKAFHYLNVT---------------------LGEHPDPHNPEFHRYTTWFG--E-Y
TP---------------------ERYSRVYT-------------------VFKAIRLYY--DLS------LWDYYCNPVI-----------GKCGIIDQF
T-----------------------TYAFCDPKGY------SKVTLCL--QFWG-PST-T-----------------------------------------
------DVERASTLIHEASHFDKKVWGGADMDRLLLEIKGNNNEDPW---KKE--HYGTK-----A-----CLDLAAKDPDYAV-------HN-----AD
NYSYFVEYPNGCP-----------------HPKEGK---CT-----------IS----------------------------------------------
------------------------------------------------
>PC_0821AU
------------------------------------------------------------------------------------------------M---
-------------SSSSVDVQISGDL------------AKQDL----PVSEART--V---HICTSS-S------QKSFTDASYT----------------
--------------------------------------KAKSLASIASSYIATN-----------------------------G-AHSLSTAYYG--A--
TS---------------------M--STIRG-------------------VFNNIASES---SC------PRTLSCT-D---T-------FRACSSGVIA
YTVLS----------------------------------TTNIYFCR--FIFS-EVP-RTN-LC----------------------------------RR
TSVAS-RNVRCGTTFHEARGTL------------------------------------------------------------------------------
----------------------------------------------------------------------------------------------------
------------------------------------------------
>PC_049VE9
------------------------------------------------------------------------GSNEQLSSLANFNQ--------VQV---
-------------SSNTVDVNVTDQL------------EKREM------V-KRA--T---DTCNDP-A------KKAFIDAAYI----------------
--------------------------------------EGKNLAAAAASYINKN-----------------------------Q-QDSLFRSYFK--D--
ND---------------------P--AKVQN-------------------KFNLTATED---DP------NRTLDCN-D---P-------YNYCATHPDV
IAFTVVA--------------------------------DTNIFFCS--IFFK-EVP-QND-LC----------------------------------TG
ATSVSQRNIRGGTSLHELTHAVSSTID-------------------------V--L--------------------------------------------
----------------------------------------------------------------------------------------------------
------------------------------------------------
>PC_05QH6Z
-----------------------------------------------------------------VSTFRVAGSDEQVSSLAQVEQ--------VDG---
-------------TANAVEVNVTEQL------------EKREI------VQKRA--T---DICTNA-S------RKSFIDAAYS----------------
--------------------------------------EGKSMASAAASYISSN-----------------------------S-GSSVYTAYFK--T--
NS---------------------A--STVRS-------------------KFSAVASEN---SS------SRTLSCT-D---S-------LGACSSGVIA
YTATATT-----------------------------NASPSLIYFCS--IFFN-EVP-QSA-LC----------------------------------SG
QTTV------ANPVLHELTHAVASTVD-------------------------V--TYGCS-----A-----DQSLSAS---NQL-------RN-----AD
NYNCFGSQVWLNT---------------QC----------------------------------------------------------------------
------------------------------------------------
>PC_0854Y8
-------------------------------------------------------------------MFEFFTQTSAICVAGAPNGLNQ--TA-------
------------SPPSVDRILSTYAGLCA-IS----------P----NSSSGKLIKS---NHCPTD-K-------VRDISAATS----------------
--------------------------------------SADTLVANAFNYLKDL--------------------------PSSESSTPRFTKWFG--E-W
SS---------------------ERHGVVTG-------------------TYAKMGQ-V--PYR------CYTYICSE--------------ECPD--DK
M------------------------VAYATAKNF------GKIYLCP--PFWT-LSE-T-----------------------------------------
-----DSQTKAGVLIRESSHFALIAE--------------------T---YDY--CSGQE-----E-----AMNLATRHPDLAT-------KN-----AD
SYLFFAVNKPPSE---------------------------------------------------------------------------------------
------------------------------------------------
>PC_08HAX7
-------------------------------------------------------------------MKFST------TLVALAAG--------VAA---
-F-----P-----SSDLDRRIPYE-----------SNEVLPAT----LYDKRLVPDK---STCSDK-D-------WGLFVEALR----------------
--------------------------------------AAHFQSRRAQEAATN-------------------------------GAPEKMKQYFK--S-D
SK---------------------ETRERVAK-------------------VFGAVADELEGKDN------RTSLSCDYKG-------------CPRNQPA
--------------------------------GARRESDKAFITACP--GLFE-FPV-VSP--------------------P------------------
--KT-PSFSMAGVLLYEMTEIEYIGGTGNL-----------GIPTPE---TVE--DY--------------EALLKSLSPEDSL-------KF-----AG
SYSFFANSVYLEN-----------------PVLQ-------------------VTKNPEA----------------------------------------
------------------------------------------------
>PC_08JOO4
----------------------------------------------------------------------------------------------------
-----------------------------------------------------------------------------------M----------------
--------------------------------------KCSYFAASGYHAIK--------------------------------DDENLRQTFFKTNSK-
-----------------------KHIKMIQK-------------------VYSDVEQACD-----PSKSPDYVFNCG--G-----------DECHKG---
------------------------WMAYA-------KPDGQTVYLCP--PFWE-YGV-K----E------------------------------------
--R-------GHTLIHELTHLKTIRGTND----------------------FE--THGYE-----E-----SIAL---EKRYNL-------WH-----AD
TFAQFAYYASD-----------------------------------------------------------------------------------------
------------------------------------------------
>PC_0861BB
----------------------------------------------------------------------------------------------------
----------------------------------------------------------------------------------ME----------------
--------------------------------------KCKTFARAAIDAIE--------------------------------DNRELRRKYFKTDSS-
-----------------------KHIESIQE-------------------TFRKIERGCD-----SSIDN-IPFRCEARG-----------ANCNGC---
-------------------------NAYT-------IPKENRVYLCP--EFFQ-YSS-T----A------------------------------------
--G-------GRSIVHELSHLNS--------------------IR---GTQDH--DYGDA-----S-----AQAL---KKAKSM-------MN-----AD
NFAWFAYYAEHPD---------------GDGGYWSD----------------------------------------------------------------
------------------------------------------------
>PC_07XMM4
----------------------------------------------------------------------------------------------------
----------------------------------------------------------------------------------ME----------------
--------------------------------------KCKTFARAAIDAIE--------------------------------DNRELRRKYFKTDSS-
-----------------------KHIESIQE-------------------TFRKIERACD-----SSIDN-IPFRCEARG-----------ANCNGC---
-------------------------NAYT-------IPKENRVYLCP--EFFQ-YSS-T----A------------------------------------
--G-------GRSIVHELSHLNS--------------------IR---GTQDY--DYGDA-----S-----AQAL---KKAKSM-------MN-----AD
NFAWFAYYAEHPD---------------GDGGYWSD----------------------------------------------------------------
------------------------------------------------
>PC_08JP1Q
----------------------------------------------------------------------------------------------------
----------------------------------------------------------------------------------ME----------------
--------------------------------------KCKTFARAAIDAIE--------------------------------DNRELRRKYFKTDSS-
-----------------------KHIESIQE-------------------TFRKIERGCD-----SSIEN-IPFRCEARG-----------ANCNGC---
-------------------------NAYT-------IPKENRVYLCP--EFFQ-YSS-T----S------------------------------------
--G-------GRTIVHELSHLNS--------------------IR---GTQDH--DYGDA-----S-----AQAL---KKAKSM-------MN-----AD
NFAWFAYYAEHPD---------------GDGGYWSD----------------------------------------------------------------
------------------------------------------------
>PC_046BXP
----------------------------------------------------------------------------------------------------
-----------------------------------------------------------------M-R-------YS-----------------------
--------------------------------------LISILVYTALAAPNT--------------------------------GGTNQ---ES-----
-----------------------QAL-ATIK-------------------HTDGISVAGNTKASNASSNIGKRGYI--------------TETCDNDEE-
--------------------------EKA-------LKAMEKVYLCP--EFFQ-YSS-TA----------------------------------------
------G---GRSIVHELSHLNSIRGTQD---------------------HDY----GDA-----S-----AQALK--KA-KSM-------MN-----AD
NFAWFAYYAEHPD---------------GDGGYWSD----------------------------------------------------------------
------------------------------------------------
>PC_02H0TQ
----------------------------------------------------------------------------------------------------
----------------------------------------------------------------------------------MR----------------
--------------------------------------KCEIWANNAWFAVR--------------------------------DNDELRRRYFRTDSH-
-----------------------KHIKSVQH-------------------SYHLIEEACD-----ITNDN-IPFRCESST-----------SLCTSRRGK
-----------------------SLSAFV-------YDDKDKVYLCP--GFFR-GE--LY---F------------------------------------
--N-------ALTLIHELSHLKSIRGTED---------------------YGE--GYGIE-----K-----VRSL---GKEERL-------MD-----AD
TFGYFAREAGTG-----------------VRLLY------------------------------------------------------------------
------------------------------------------------
>PC_07OE51
----------------------------------------------------------------------------------------------------
----------------------------------------------------------------MI-L-------YLLTFFNVF----------------
--------------------------------------RCYKWAWKASQVVAT--------------------------------DDTTRIEYFKTGN--
-S---------------------HLIWKLTE-------------------TYQEIGKACKI--TEKEPEEGVAFECHP----E-------EGICETSGA-
--------------------------YT--------NPSEETVFLCP--HFFL-YD--------------------------------------------
--------------------TGAAARTLI---------------------HEL----SHL-----S-----CMALN--EE-KSL-------DN-----AD
NFAWFAYHVGQPL---------------PST---------------------------------------------------------------------
------------------------------------------------
>PC_07XMWO
----------------------------------------------------------------------------------------------------
----------------------------------------------------------------------------------------------------
-----------------------------------------------------------------------------------------RFRYFKTHTE-
-----------------------GNINALQQ-------------------AFHKIEKACD-----LGSDN-IVFRCDPPN-----------HHCDKAAGY
-----------------------VPLYPA-------DESNNQVFLCP--SFFD-KYH-YHD-VD------------------------------------
--R-------GRILVHETSHIPYIRHTED----------------------YN--TYGLL-----A-----SLAL---SKELSL-------YH-----AD
TFGWFALAAYNKD---------------Y-----------------------------------------------------------------------
------------------------------------------------
>PC_07OCXD
----------------------------------------------------------------------------------------------------
----------------------------------------------------------------------------------------------------
------------------------------------------MANAAYHAVE--------------------------------NQPAFRYRYFKTDSE-
-----------------------GDIDMLRK-------------------VFSKIKNACD-----ITQTN-VVFRCDPPG-----------GECVTSAAH
-----------------------VPVFPR-------DDSNNKIFICP--NFFD-KWG-LND-GD------------------------------------
--R-------ARILVHESSHVPYIRGTAD----------------------YD--TYGLW-----E-----SLQL---PREVSL-------WH-----AD
SYAWCAVAALNKD---------------FN----------------------------------------------------------------------
------------------------------------------------
>PC_00OKAU
----------------------------------------------------------------------------------------------------
-------------------------------------------ML---------LFYRFCTKVNLT-W-------TVALPLLKP----------------
--------------------------------------LCKSMADAAYWAVE--------------------------------KQSNLRFRYFKTHTE-
-----------------------GNINALQQ-------------------AFYKIEKACD-----LGSDN-IVFRCDPPN-----------HHCDKAAGY
-----------------------VPLYPA-------DESNNQVFLCP--SFFD-KYH-YHD-VD------------------------------------
--R-------GRILVHETSHIPYIRHTED----------------------YN--TYGLL-----A-----SLAL---SKELSL-------YH-----AD
TFGWFALAAYNKD---------------Y-----------------------------------------------------------------------
------------------------------------------------
>PC_045KNX
-------------------------------------------------------------------MHYTF--------SSAIINFLIAISTS------
------------------------------------------ATI---------LPALHQRKFDVD-A-------S--PSTIKT----------------
--------------------------------------AVQILADAAYWDVK--------------------------------KQFDLRFRYFKTYSQ-
-----------------------NDIDALQK-------------------AYFRIEKTCD-----LDSDN-IVFRCDPPS-----------HKCDTSAGY
-----------------------IPLYPA-------DASNNQIFLYP--LFFN-KYE-FHD-LD------------------------------------
--R-------GRILVHKTSHIPSIRNIMD----------------------YD--TYGLY-----N-----LLGL---FKELSL-------YY-----AD
TFGWFALAAYNKN---------------Y-----------------------------------------------------------------------
------------------------------------------------
>PC_0721SQ
----------------------------------------------------------------------------------------------------
-------------------------------------------ML---------LFYRFCTKVDLT-W-------TPALPLSKP----------------
--------------------------------------PCKELADAAYWDVK--------------------------------KQSDLRFRYFKTHSQ-
-----------------------SDIDALQK-------------------AYFRIEKACD-----LDSDN-IVFRCDPPN-----------HKCNTSAGY
-----------------------VPLYPA-------DESNNQVFLCP--LFFD-KYE-YHD-LK------------------------------------
--K-------GRILVHETSHLPSIRNTMD----------------------YD--TYGLY-----D-----SLGL---SKEFSL-------YH-----AD
TFGWFALAAYNKD---------------Y-----------------------------------------------------------------------
------------------------------------------------
>PC_08JP5J
----------------------------------------------------------------------------------------------------
-----------------------------------------------------------------------------MIKTAME----------------
--------------------------------------NCKLLADAAYWDVK--------------------------------KQSDLRFRYFKTHSE-
-----------------------GDIDALQK-------------------AYFRIEKACD-----LDSDN-IVFRCDPPS-----------HKCDTSAGY
-----------------------VPLYPA-------DESNNQVFLCP--LFFD-KYE-YHD-LE------------------------------------
--R-------GRILVHETSHLPSIRNTMD----------------------YD--TYGLY-----D-----SLGL---SKELSL-------YH-----AD
TFGWFALAAYNKD---------------Y-----------------------------------------------------------------------
------------------------------------------------
>PC_03CRSZ
----------------------------------------------------------------------------------------------------
----------------------------------------------------------------------------------------------------
------------------------------------------MADAAYWAVE--------------------------------KQSNLRFRYFKTHTE-
-----------------------GNINALQQ-------------------AFHKIEKACD-----LGSDN-IVFRCDPPN-----------HHCDKAAGY
-----------------------VPLYPA-------DESNNQVFLCP--SFFN-KYH-YHD-VD------------------------------------
--R-------GRILVHETSHIPYIRHTED----------------------YN--TYGLL-----A-----SLAL---SKELSL-------YH-----AD
TFGWFALAAYNKD---------------Y-----------------------------------------------------------------------
------------------------------------------------
>PC_049IHY
----------------------------------------------------------------------------------------------------
----------------------------------------------------------------------------------------------------
------------------------------------------MADKAYYAAN--------------------------------KNGSLFRRFFKTNDP-
-----------------------DDA----------------------------------------------VASE---G-----------GSCTPD---
------------------------STHAY-------VHDKQEMYICP--YFFE-HDL-T----E------------------------------------
--R-------ASTLIHELTHHKDIKGTFD----------------------YD--TYKYD-----G-----IMGL---TSEQNL-------MH-----AD
TYSIFAVYATNTY---------------SSDSE-------------------------------------------------------------------
------------------------------------------------
>PC_08JZ19
-------------------------------------------------------------------MKAIL--------SVAALVGLAAALPPG-----
----------------------------------------------SYDM---QARADV-QECPIDDN-------TDALTAAVK----------------
--------------------------------------SCYTLAKDAAYAARN-------------------------------GNSARMKTFFHNDSD-
-----------------------AIREKVAK-------------------VFEGVMGVCK-----STTSG-TITRCWDKN--E-------NTHCSDKNG-
------------------------GVFAQ-------ATNRKIIAVCD--AFFT-LPA-VPQ-KC------------------------------------
--A---RRRQGTTILHEATHLKTV--AN---------------------TDDH--AYDYD-----D-----VVAL---SQADAL-------DN-----AN
TYAWFANTVYLGY---------------NKC---------------------------------------------------------------------
------------------------------------------------
>PC_00Q26R
----------------------------------------------------------------------------------------------------
----------------------------------------------------------------------------------------------------
-------------------------------------------------------------------------------MRNTDGQGALYTTWFG--T-H
DI---------------------VSQSVVAT-------------------TFELMSS-N--QFN------TFTYNCGASA-------------PDCT-DP
D-----------------------DVAYVEPEVR------------------------------------------------------------------
------------------ATLPTVNG-------------------AT---DAI--VYGAQ-----E-----SLSLALRDPARAA-------SN-----AC
NYE-------------------------------------------------------------------------------------------------
------------------------------------------------
>PC_00W5WN
----------------------------------------------------------------------------------------------------
---------------------------------------------------MSDRQF---IGCSLK-Q-------RQHIQGAAI----------------
--------------------------------------AANVLAANGMFYIIRS---------------------------PSG-QQPLYKTWFG--T-H
DE---------------------EDHSTVVS-------------------TLSKMH--N--RAT------SLTYDCQS---------------CSKQSTP
SKELQ--R---------------ILYSLPD-T---GVIFKHKIALCQ--GFWE-ASI-VG-----------------ASSQA------------------
-----------SRIVEELLLNY--GEAT----------------------SGI--FLPKS-----R-----AKTTAAGSSGRAV-------ASRIAAGNK
SWALVVADHPELV-----------------LDLEGG---GSKDETPVLFYKNNAANNQKWYF----ERA-------------------------------
------------------------------------------------
>PC_01FKWD
-------------------------------------------------------------------MFAAA---TFVLSAAFLVSAG-----RPLS---
LKHGT-R-L---NNSSLTNDLAAEVQ---MQERFASSQSALDHFSASPL--RKHALY---VHCDAN-Q-------IIQIVQAFK----------------
--------------------------------------IAQKYADSSYNHLKSN-----------------------------PSGSDLYTKWFG--S-F
DT---------------------DRYNRVLK-------------------SFNRLRVYP----S------QFTYKCT-CT-----------KQK------
------------------------VISKVK------QHEYGIVNLCP--NFWI-LNV-DGI-Y-------------------------------------
--------SRAFSIIREGTRFSKVLGT-----------------------HNH--NLTYA-----G-----SMTLAVKSPTKAI-------YN-----AN
NHAYFSLDTHT-----------------------------------------------------------------------------------------
------------------------------------------------
>PC_00RQ28
-------------------------------------------------------------------MFAPI---VFMMFTPLLASAK-----VLLA---
LNLTI-PSV---DRP----ALKHRIQ---MEKP-VSLKNAVVPPSVSLS--SEGVKY---SSCSPG-Q-------QAEIRKAIR----------------
--------------------------------------VAQACAKSSFIHLKSN-----------------------------PSGSTLYTRWFG--T-F
DK---------------------NLRGVTLL-------------------SFSRLRTYP----G------TWTYDCA-CT-----------DSE------
------------------------LIAQVN------PKQYGIVDVCP--RFWR-APM-GGA-K-------------------------------------
--------SAAFAIIREGTRFKQVIGS-----------------------YDH--ALGQS-----D-----SLTLAKSNAREAA-------FN-----AD
NHAYFSMGAYIEE-----------------A---------------------------------------------------------------------
------------------------------------------------
>PC_068E5T
-------------------------------------------------------------------MFAPI---VFMMFTPLLASAK-----VLLA---
LNLTI-PSV---DRP----ALKHRIQ---MEKP-VSLKNAVVPPSVSLS--SEGVKY---SSCSPG-Q-------QAEIRKAIR----------------
--------------------------------------VAQAYAKSSFIHLKSN-----------------------------PSGSTLYTRWFG--T-Y
DK---------------------NLRGVALL-------------------SFSRLRTYP----S------TWTYDCA-CT-----------DSE------
------------------------LIAQVN------PKQYGIVDVCP--RFWR-APM-GGA-K-------------------------------------
--------SAAFAIIREGTRFKQVIGS-----------------------YDH--ALGQS-----D-----SLTLAKSNAREAT-------FN-----AD
NHAYFSMGAYIEA-----------------A---------------------------------------------------------------------
------------------------------------------------
>PC_05NQU3
-------------------------------------------------------------------MFITA---AFVLFTALLASAD-----STPP---
SM-----PI---NGPA---GIVHVTG---AEGKHSSFEKTKVSSKA--VSPSMRLSY---HACKGE-E-------QKQIARAVK----------------
--------------------------------------EAQKYAKAAYQHLKSN-----------------------------PNGSELLHHWFG--G-F
DP---------------------ERYQSILK-------------------SSSTLRKLP----Q------TWEYQCVHFC-----------PTVGN----
---N-------------------TRYAWAN------TERPGTFNICP--AFWE-LPPAKNS-N-------------------------------------
--------LKAFNIIQEGTHFREVLGI-----------------------ENH--VYGYS-----N-----SLKLVT-SPEMAR-------TN-----GP
NHAYFFLAAWGEE-----------------VKNNLKSAWLS-----------------------------------------------------------
------------------------------------------------
>PC_01K19I
MK---------------------------LWF-LRFWVCI---GSAL-----------LSLFYLKLDMFITA---AFVLFTALLASAD-----SAPP---
SM-----PI---NGPA---GIDHVPA---AKGKHFSLEKAHVSPKTSPLSKRARASY---YDCSPG-Q-------KQQIISAVE----------------
--------------------------------------EAQKYATAAYRHLKSN-----------------------------RNNSTLYTEWFG--E-Y
DH---------------------KSYNSVLK-------------------SSSKLRKLP----Q------SWKYLCQRDC-----------PEDRDSRQR
IDSK-------------------KRIAWVN------KKLPGTFNICP--AFWK-LPPVKNS-N-------------------------------------
--------LKAFNIIQEGTHFREVLGT-----------------------VNY--EYSYS-----D-----CLELAA-QPDRAR-------MN-----GP
NYAYFILGAWGKE-----------------LQKKKGGKFGF---LAK--FRSHK----------------------------------------------
------------------------------------------------
>PC_013PQB
-------------------------------------------------------------------MFVTT---ALVLFTAFLASAD-----GSPS---
LNSVA-QPT---KNTDAGASKSNIQA---GYGKFSIFKNVKVPTGA--FWRSNGLRY---SACSLQ-Q-------KRTIASAVK----------------
--------------------------------------KAQGYVRAASEHLESH-----------------------------PDGSPLYARWFG--S-F
DE---------------------DIYSRLNT-------------------SISQIGELG----A------GWEYTCDKVC-----------LGH------
-------------------------LAWVN------VDQPGIFNICP--EFWK-AFL-KES-D-------------------------------------
--------LLAALIIEEGTRFKDVLGT-----------------------NNG--THGFT-----Q-----SARLARLNPDRAS-------EN-----AQ
NHRWFYIDAWKMK-----------------RLAL----------LLQ--YPKNKEGSK------------------------------------------
------------------------------------------------
>PC_05UYMM
-------------------------------------------------------------------MFAAA---VSVPFAALLVSAD-----RSLS---
NKLGT--PV---N-STLTNATVAEIQ---TQEKYVFSKNSVDYPSGHSL--SKRQSY---VGCSPN-Q-------QAMIEDAVE----------------
--------------------------------------LAQTYAKNSYDYLKYD-----------------------------PDRLHLYTKWFG--A-F
HP---------------------DRYALALE-------------------NFSS----------------------------------------------
-------------------------------------------------------PD-TGV-D-------------------------------------
--------SKAYALIQGGTTFNEVVGA-----------------------RQH--VMGVR-----R-----VVQFAANNPEGAI-------QN-----VD
NHALFAINVSLGD-----------------FDVAHYAFK-------------------------------------------------------------
------------------------------------------------
>PC_0104WY
-------------------------------------------------------------------MFAAA---ASILFAALLVSAN-----RSLS---
NKRGI-LSV---N-STLTNSTVAEVQ---TQQKHVFPNDAVDHSSGHSL--SKRQTY---VGCSSD-Q-------QEKIEGAIT----------------
--------------------------------------VAQNYATRSFRHLKSN-----------------------------PDNFDLYTKWFG--T-Y
DL---------------------ERYQRVME-------------------SFSRLRIAP----S------SWEYMCD-CP-----------YED------
------------------------VDYLLR------SDQYQKITLCA--GFWA-LPE-GGV-H-------------------------------------
--------SKPYSLIRGGTQFQEIYGT-----------------------IEQ--TIGID-----L-----AL-LLTDRPRAAV-------LN-----P-
----------------------------------------------------------------------------------------------------
------------------------------------------------
>PC_03MQZO
-------------------------------------------------------------------MFAAA---ASILFAALLVSAN-----RSLS---
NKRGI-LSV---N-STLTNSTVAEVQ---T-QKHVFPNDAVDHSSGHSL--SKRQTY---VGCSSD-Q-------QEKIEGAIT----------------
--------------------------------------VAQNYATRSFRHLKSN-----------------------------PDNFDLYTKWFG--T-Y
DL---------------------ERYQRVME-------------------SFSRLRIAP----S------SWEYMCD-CP-----------YED------
------------------------VDYLLR------SDQYQKITLCA--GFWA-LPE-GGV-H-------------------------------------
--------SKPYSLIRGGTQFQEIYGT-----------------------IEQ--TIGID-----L-----AL-LLTDRPRAAV-------LN-----PD
NHVMFAMEASIDD-----------------HATQGGPHMGV---VP------------------------------------------------------
------------------------------------------------
>PC_01XLFB
-------------------------------------------------------------------MFATA-ISILFTVLIVLAE-----HSLSANINT
LL------I---NGTLTNGTVPDVQMQ--ENHIHSNNAVYHPS----GHSLSKRQSY---VGCSLE-K-------QTQIDDAIK----------------
--------------------------------------MAKRYAKDSFNHLRSN-----------------------------PIGSDLYTKWFG--V-F
HP---------------------ERFKQAQD-------------------TFSFYEN-----------------------------------------DA
-------------------------------D------KLGIMNLCP--RFWK-ATS-E-----------------------------------------
--------FKGFTLIRGGTYYTDIHG--------------------A---LEH--TVTIR-----E-----ALDL-ANFPDEAI-------TN-----L-
----------------------------------------------------------------------------------------------------
------------------------------------------------
>PC_0335LU
-------------------------------------------------------------------MFATA-ISILFTVLIVLAE-----HSLSANINT
LL------I---NGTLTNGTVPDVQMQ--ENHIHSNNAVYHPS----GHSLSKRQSY---VGCSLE-K-------QTQIDDAIK----------------
--------------------------------------MAKGYAKDSFNHLRSN-----------------------------PFGSDLYTKWFG--A-F
HP---------------------VRFKQAQD-------------------TFSFYEN-----------------------------------------DA
-------------------------------D------KLGIMNLCP--RFWK-ATS-E-----------------------------------------
--------FKGFTLIRGGTYYTDIHG--------------------A---LEH--TVTIR-----E-----ALDL-ANFPDEAI-------TN-----MD
TFALFAADLALWN-----------------QQSQQH---N-------------VH---------------------------------------------
------------------------------------------------
>PC_04DTY4
-------------------------------------------------------------------MSLTT--TFKICLLAVFLT-------SVKGSPP
LK-----P----FNPSVGIANDAVDDAKTQEEIFSFKDAKAPS----GAFTLSKLNY---TGCAPD-Q-------GEEIVNTIK----------------
--------------------------------------KAQSHASAARKLLGTY------------------------------PKGLLYTRWFG--K-F
NP---------------------TVYGYALQ-------------------SSSRLSK----LPA------QWQYKCQSEC--P-------KGR-----DN
T-----------------------RLSYIRVQQP------NIFNVCP--DFWL-TNS-T-----------------------------------------
------LDMRVFNLIQEGACFIEVLG--------------------A---SYI--EHGRN-----E-----SMKLAAANPIGAG-------MN-----SD
NHAFFITSVPGER-----------------IQKIKS---SL-----------------------------------------------------------
------------------------------------------------
>PC_028AF2
MVVGAFLRHRLADDRHYNGETWDDNLQTDQWNIMK---RLEL-----ASTSVFFSFSNFS-CIPAIKMRFFQTLVA----LPLIAGA--------VA---
-----------------------------------------------SPL-DARATL---ENCTPE-G-------KQTIDNALS----------------
--------------------------------------QAAKMAQAGANLIRSN----------------------------SDYSANLFQSFFKTNDA-
-----------------------QSRNRVAG-------------------VLDKIATEAT-----NGNQGVVTYYCTPEG-----------IDCVDTHA-
FTMT----------------------AYGE-----TDGTYGRIRTCP--AYFTKFP--A-----------------------------------------
WSDSCSVLDQATSSLHEMAHTKGIFGPE---------------------------TYGYD-----A-----VHGL---SSSAAL-------EN-----AE
SYAFFSKC-----------------KVFQGFHE-------------------------------------------------------------------
------------------------------------------------
>PC_03I0HK
MVVGAFLRHRLADDRHYNGETWDDNLQTDQWNIMK---RLELGPRSLASTSVFFSFSNLS-CIPAIKMRFFQTLVA----LPLIAGA--------VA---
-----------------------------------------------SPL-DARATL---QNCSPE-G-------KQMIDNALS----------------
--------------------------------------QAAKMAHAGANLIRTN----------------------------SDYSANLFQSFFKTNDA-
-----------------------QSRNRVAG-------------------VLDKIAAEAT-----NGNQGVVTYYCTPEG-----------IDCVDSHA-
FTMT----------------------AYGE-----TDGTYGRIRTCP--AYFTKFP--A-----------------------------------------
WSNSCSVLDQATSSLHEMAHTKGIFGPE---------------------------TYGYD-----A-----VHGL---SSYAAL-------EN-----AE
SYAFFSKS-----------------AFLNCDVTN------------------------------------------------------------------
------------------------------------------------
>PC_033P38
-------------------------------------------------------------------MHFFQALVA----LPLIAGA--------VA---
-----------------------------------------------SPL-DTRATL---ENCNDE-G-------VRAINNALT----------------
--------------------------------------QAAEMANSGASLIRSE----------------------------SDYSYSLFQSFFKTNDA-
-----------------------QARNHVAD-------------------VLDTIATEAT-----NGNQGVVTYYCTPEG-----------IECTNSHS-
FTMT----------------------AYGD-----TDGTYGRVRTCP--AYFTDFP--A-----------------------------------------
WSNICSVLDQATSSLHELAHTKGIYGPE---------------------------TYGYD-----A-----VHSL---SSASAL-------EN-----AE
SYAFFSKC-----------------MVSYYFQVN----FFKEQLL----TQ---------------------------DSDRTYLYVWFIHHKSIYIEGL
GLYATCLVPRTQPAHCLTGSIHP-------------------------
>PC_03FU2N
-------------------------------------------------------------------MHFFQALVA----LPLIAGA--------VA---
-----------------------------------------------SPL-DTRATL---ENCNDE-G-------VRAINNALT----------------
--------------------------------------QAAEMANSGASLIRSE----------------------------SDYSYSLFQSFFKTNDA-
-----------------------QARNHVAD-------------------VLDTIATEAT-----NGNQGVVTYYCTPEG-----------IECTNSHS-
FTMT----------------------AYGD-----TDGTYGRVRTCP--AYFTDFP--A-----------------------------------------
WSNICSVLDQATSSLHELAHTKGIYGPE---------------------------TYGYD-----A-----VHSL---SSASAL-------EN-----AE
SYAFFSKC-----------------MVSYYFQVK----YALLILF----SS---------------------------SFP-------------------
------------------------------------------------
>PC_037OKD
---------------------------------------------------------------------MKF------RLWPFLVLCS-----STLASPL
-------------------------L---------------E--------KRHSYSF---VGCDSG-Q-------QNAINEILD----------------
--------------------------------------DMEALATAAVKNSES------------------------------GAPSAAFTAWFGDGT-G
QK---------------------ISNENINT-------------------RFHKISIFKT-----SVPKKDVAFDCT----EQ-------SPCCKSGAGA
VP-----------------------------A---CALDVVDT---------------------------------------------------------
--VKDEF---------------------------------------GKTFTGR--GYGQE-----V-----CLRYALKNPVSAR-------RN-----AD
THTLFATASYYGI---------------GNWQTDPNKLN-------------------------------------------------------------
------------------------------------------------
>PC_057SDF
----------------------------------------------------------------------------------VLSLRLLIFPPL------
-----------------------V------------------KTFLLLKLTKLVQQPKHT---PDG-E-------ADILKQAMR----------------
--------------------------------------KCEVWANKAYFAVK--------------------------------EDGSLRRRYFGTNSA-
-----------------------KHIESIQQ-------------------TFDAIENACD-----LTKDN-IPFRCERSA-----------KECEHRPTA
-----------------------ILSAYV-------IPGKDRVYLCP--DFFD-LDL-TDV-DY------------------------------------
--N-------ARTLIQELSHLDSSELGPR---------------------IKC--YYHI-----------------------------------------
----------------------------------------------------------------------------------------------------
------------------------------------------------
>PC_07OBM2
----------------------------------------------------------------------------------------------------
---------------------------------------------------------------------------------MFH----------------
--------------------------------------RCQKAALAASLAVE--------------------------------NDSNLFEKYFKTSNA-
-----------------------AHKSVAKN-------------------VFLSIYHACD-----PDGAYSYYIECDNRD-----------AKTSYCYDE
-GPP-------------------GYYAYA-------RSIENKVLICP--RFFE-KHA-TGT-DP------------------------------------
--H---SVYQDLILIHEFSHLDSKGGWWD-------------VAY---ITDGV--DWVWR-----D-----KNGK-------IV----------------
----YVGKE-------------------------------------------------------------------------------------------
------------------------------------------------
>PC_07XMRC
----------------------------------------------------------------------------------------------------
-------------------------------------------------------------------------------MFYYK----------------
--------------------------------------RCKVLADAAYWDVK--------------------------------KQSDLRFKYFKTHFQ-
-----------------------NDIDALQK-------------------AYFRIEKACD-----LDSDN-IVFRCDPPN-----------HKCNTSAGY
-----------------------IPLYPA-------DESNNQIFLCP--LFFD-KYE-YHD-LK------------------------------------
--K-------GRILVHETSHLPSSK---------------------------------------------------------------------------
----------------------------------------------------------------------------------------------------
------------------------------------------------
>PC_08JPCY
----------------------------------------------------------------------------------------------------
----------------------------------------------------------------------------------------------------
---------------------------------------CKVWANKAYFAVK--------------------------------EDGSLRRSYFGTDSA-
-----------------------KHIESIQQ-------------------TFDAIEDACD-----LTKDN-IPFRCERSA-----------EECEHRPTT
-----------------------IFSAYV-------VPSKDRVHLCP--DFFD-LDI-SNV-DD------------------------------------
--N-------ARTLIHELSHLKSSELGPR---------------------IKC--YYHI-----------------------------------------
----------------------------------------------------------------------------------------------------
------------------------------------------------
>PC_0860Y6
-------------------------------------------------------------------MHYTF--------SSAIINFLIAISTS------
------------------------------------------ATI---------LPALHQRKFDVD-A-------S--PSTIKT----------------
--------------------------------------AVQILADAAYWDVK--------------------------------KQFDLRFRYFKTYSQ-
-----------------------NDIDALQK-------------------AYFRIEKTCD-----LDSDN-IVFRCDPPS-----------HKCDTSAGY
-----------------------IPLYPA-------DASNNQIFLYP--LFFN-KYE-FHD-LD------------------------------------
--R-------GRILVHKTSHIPSSK---------------------------------------------------------------------------
----------------------------------------------------------------------------------------------------
------------------------------------------------
>PC_01STHK
----------------------------------------------------------------------------------------------------
----------------------------------------------------------------------------------------------------
-----------------------------------------------------------------------------------MATSSRYTTWFG--S-Y
TS---------------------SHHNTVLS-------------------HYTKMNGNN---YS------SFTYDCT-CT--------------------
-DP--------------------STYAYVY------PDNFGHIYLCS--AFWQ-APT-TGT-D-------------------------------------
--------SKGGTLVHESSHFTCNGGT-----------------------QDY--AYGQS-----D-----AKNLTKKDPAEAI-------MN-----AD
NHEYFAENHPSQS---------------------------------------------------------------------------------------
------------------------------------------------
>PC_069ILG
----------------------------------------------------------------------------------------------------
----------------------------------------------------------------------------------------------------
---------------------------------------MRSIS----DSWAGS-----------------------------SSGTKRYTHWFG--E-C
SD---------------------ENRNIIQS-------------------HFRRIVSDS--QIA------SYTCDCT-CD--------------------
-KD--------------------DVYAYVR------PDQPGTMYICQ--MFFA-SPL-TGT-D-------------------------------------
--------SQADTLVHESSHFTINSGT-----------------------FDY--AYGQD-----D-----CTELAQSNPANAV-------MN-----AD
SHEYFAENIPFES---------------------------------------------------------------------------------------
------------------------------------------------
>PC_04L6OK
----------------------------------------------------------------------------------------------------
----------------------------------------------------------------------------------------------------
-----------------------------------------------MRKSTSS----------------------------SRQMLTRCATRLG--S-V
PSSR-------------------PIHDRVLD-------------------HYGKIRKSD---LK------TYTFDCE-CT--------------------
-EGS-------------------DVFAYVL------PDEFGHVHLCN--LA--------GT-D-------------------------------------
--------SKAGRIVHESFHFTLNGGT-----------------------KDL--AYGQT-----R-----AQALAVSNSTGAT-------MN-----AD
SYEYFAENSPALA---------------------------------------------------------------------------------------
------------------------------------------------
>PC_03O8OY
----------------------------------------------------------------------------------------------------
----------------------------------------------------------------------------------------------------
-------------------------------------------MTP------GP---------------------------FPVDLQAPDTTWFG--K-P
T--S-------------------QDYSQFSL-------------------IFSTLNGTS---LT------TYTYECV-PT-----------SRC------
AGLS-------------------DNEAFTT------PSSIGHFFVCP--AYYI-APA-TAT-E-------------------------------------
--------SQAGILVHLGTHWKTVGDT-----------------------GHW--AIGED-----D-----SKQLAVSNPDLAV-------LN-----AD
SYEFFAENSPPIA---------------------------------------------------------------------------------------
------------------------------------------------
>PC_074SD6
----------------------------------------------------------------------------------------------------
----------------------------------------------------------------------------------------------------
-----------------------------------------------MSCLT-----------------------------------------LA--A-Y
DR---------------------SNLDPVLD-------------------YYGKIHQ-G--ALK------TYTFDCER---------------LEGSEFA
Y---------------------------------------------------V-FPD-NS-----------------PDSKA------------------
-----------GSIVHENAHLTLNGST-----------------------KDL--AYRQT-----R-----AQAFVVCNSIAAT-------MN-----AE
SDKYFAENSPALA---------------------------------------------------------------------------------------
------------------------------------------------
>PC_06XRZA
-------------------------------------------------------------------MHI-S------ISLAALITLA-----SAAVIPD
PE-----------------------L---------------DR----RQE-DAVITW---RDCTWE---------KGLLEADLD----------------
--------------------------------------EMQALARKAAEHVDT------------------------------T--PELFRAFFGQEPPR
TN---------------------IRDSTIKK-------------------RYTAVSNFKS------KPKKSVTIRCN---TDS-------IPACKPANHV
VA-----------------------------A---D-KGGPNIYICN--SYWH-TRK-DAL-LR------------------------KMSPSRHPLRYG
PL--DEYIPIGSQLMHELTHVWFITEDHNI-------------TNPASGQIEN--VYGHR-----N-----SLLLARESAQKAR-------EN-----AD
NYKMFAIASYFDS---------------SHWSVDPDRLSGDPEL--------------------------------------------------------
------------------------------------------------
>PC_07X7PS
-------------------------------------------------------------------MHIRY------ISFAALITLA-----SAAVIPE
AD-----------------------L---------------NT----RQEGAGVVEY---RDCTWE---------KALLEADFE----------------
--------------------------------------EMQSLARKAAEHVDS------------------------------N--NALFKAFFGQEPAR
TS---------------------IKDTTIKK-------------------RYTAISNFKS------KPRKDTIIRCN---TQS-------VPACRPANHI
VA-----------------------------A---D-KGGPNIYICN--SYWH-SRK-DGI-LR------------------------KMSPSRHPLLYR
PL--DQYISVGSQLLHELTHAWFVTDDHTV-------------TNPATGGVEN--VYGHR-----N-----TLLLARESPQKAR-------EN-----AD
NYKIFAIASYFDS---------------SHWSGDPDHLSGDLDL--------------------------------------------------------
------------------------------------------------
>PC_02QBQW
-------------------------------------------------------------------MHIPC------IYFAALVTLA-----AAAVIPQ
VD-----------------------L---------------DR----RQD-AETITY---RDCTWE---------KAFLEADFE----------------
--------------------------------------EMQALARKAAEHADS------------------------------N--NGLFKAFFGEEPPR
AN---------------------IKDSTIKK-------------------RYTAISNFKS------KPRKSINIRCN---TAS-------IPACRPANHI
VA-----------------------------A---D-KGGPNIYICN--SYWH-TRR-DGL-LR------------------------KMSPSKQPSRFR
PL--DQYISVGAQLLHELTHAWFVTDDHTV-------------TNPATRGVEK--AYSHR-----N-----ALLLARENAVKAR-------DN-----AD
NYKLFAIASYFDS---------------SHWSVNPDQLSGDREL--------------------------------------------------------
------------------------------------------------
>PC_0097ZO
ME----------RSEE---------SSSARVCLFDFVAVVPLTNSALPGSPHQHNHSASVQFP--TSLHISY------ICSVTLITLA-----SAAVIPD
VG-----------------------I---------------DR----RQD-NAAISW---RDCTWE---------KAFLEADFE----------------
--------------------------------------EMRMLAKKAAENVDS------------------------------N--NAISTAFFGKEPSV
TW---------------------IGDARIKK-------------------RYTAMSNFKS------KPLRDTTIRCN---TN--------IPACKSKHLP
VL-----------------------------S---Q-QTKGAQTS-T--SATH-TGT-PGH--G------------------------VQSPGKCPHPET
PRSTVHWMST-YPLDHNYCMNSPMRDSLII-------------INPATQRTEK--AYSHR-----N-----TLLLARDSPQKAR-------EK-----AD
NYKLFAIASYFDR---------------NHWSVNPDRLSGDSGF--------------------------------------------------------
------------------------------------------------
>PC_05VSHD
---------------------------------------------------------------------------MSFTFRSFLAGSLL--A--VSP---
-I-----------VAAEE-----------------PIVKRARFDAEAVIV----KGT---WSCTPE-Q-------ILTIDQAVV----------------
--------------------------------------DAHEFANEALTALKNP----------------------------NVLSSPAYYNWFGSDT-G
DGPS-------------VATLRDRHYQVVIDSLKPPSVET--AFRFKPEPFFPP----------NTVTENSLVVGCSGAT-----------GPCADGAMV
AGVN---------------------SATE---SQPAVFGTTMLLLCE--TFFD-TTR-A-S-NK----------KMIENW------------------RA
EGS-VGDMSRGFALVHEVQHMLIATGDGERADDLNNPFFGI----VDD-RSED--CYSAN-----C-----CSRL---SAAEKA-------KN-----AQ
NYAIFALDVTAFP-----------------ITNEQPNACQA-------------PARPSTLAK---TTIIISFGHPYSHAASAS----------------
------------------------------------------------
>PC_02A88A
MA----------RSSK---------LYSDGWPHPRFNSGINMQHSSIVSNHHSSPHSSFELTV--YIMKTTT----ITLLLTFFIFQAS--ALDTFS--Q
ST-----N-----------------------KKAATSSKHAAT----IPVDSKSTRY---SGCNEG-Q-------VKQIILAAR----------------
--------------------------------------ASNNMINEVNNFIEGFGS-------------------KEKKEKEEKEEKLLYKKYFG--I-Y
AE---------------------DYFNHIKL-------------------RFGNMV--N--QAP------LFAYDCQP---------------CFKPRVN
SGAFK--K--------LLAGREKKRLSMY-------IEVSRTIRLCP--GFWE-ASV-RGI-----------------NSQG------------------
-----------GAIIRELSRARDIGGT-----------------------NDY--GLTQT-----R-----ARELAKKDFANAV-------MS-----AD
NHMY------------------------------------------------------------------------------------------------
------------------------------------------------
>PC_03RNYF
-------------------------------------------------------------------MKT-I---IAALLFSLVV---------------
--------------------------------------SEASA----TLLAGRASNF---MGCNAD-Q-------KKKIKVAAK----------------
--------------------------------------ASNRLVTGANKYLATL---------------------------STEK-PGIFRDHFG--P-Y
EE---------------------VKKRMVKA-------------------HFHVIE--D--KAT------LQKYDCAT---------------CQTEHPN
DYHT--------------------KSAYAN---------TNGIMLCG--KFWK-GD--------------------------------------------
----------------------------------------------------------------------------------------------------
----------------------------------------------------------------------------------------------------
------------------------------------------------
>PC_06F1MF
-------------------------------------------------------------------MKT-I---IAALLFSLVV---------------
--------------------------------------SEASA----TLLAGRASNF---MGCNAD-Q-------KKKIKVAAK----------------
--------------------------------------ASNRLVTGANKYLATL---------------------------STEK-PGIFRDHFG--P-Y
EE---------------------VKKRMVKA-------------------HFHVIE--D--KAT------LQKYDCAT---------------CQTEHPN
DYHT--------------------KSAYAN---------TNGIMLCG--KFWK-GDV-------------------------------------------
----------------------------------------------------------------------------------------------------
----------------------------------------------------------------------------------------------------
------------------------------------------------
>PC_05HWSD
-------------------------------------------------------------------MNT-V---ISFLLFSS-----------------
---------------------------------------LASA----VIGASSKIQH---FGCDPA-Q-------QEQIKKAAT----------------
--------------------------------------ASDDMVTRARSYLSGL---------------------------GSNPPNQLYTDSFG--P-F
NE---------------------LTSPIVKA-------------------RFDVIIK-N--KAT------LLTYDCTA---------------CQNERPR
HYDG--------------------LYTYVN---------LEKSKI-D--LSTD-LG--YVS------------EYGTTGTRL------------------
-----NIKSRAELILRDNLILHINDKVKIV------SHLG-AE--IE---ASG--VADLP-----E-----YSE--------------------------
---PWDYVNL------------------------------------------------------------------------------------------
------------------------------------------------
>PC_06RKCZ
-------------------------------------------------------------------MKT-I---IAALLFSLVV---------------
--------------------------------------SEASA----TLLAGRASNF---MGCNAD-Q-------KKKIKVAAK----------------
--------------------------------------ASNRLVTGANKYLATL---------------------------STEK-PGIFRDHFG--P-Y
EE---------------------VKKRMVKA-------------------HFHVIE--D--KAT------LQKYDCAT---------------CQTEHPN
DYHT--------------------KSAYAN---------TNGIMLCG--KFWK-GDV-QRD------------DMVNLNTLE------------------
--RIIGSTAHHGYRNFAEAVNEMA--TPKF------ACLG-C----------------------------------------------------------
----------------------------------------------------------------------------------------------------
------------------------------------------------
>PC_0854D1
----------------------------------------------------------------------------------------------------
-----------------------------------------------------------------------------ML--RTP----------------
--------------------------------------SSEYLEDLGN--------------------------------DPAKADATLFTIWFG--K-Y
NS---------------------ARHSRVQE-------------------IFTKMKN-N--PYN------HYTYVCDI-S------------NCEE--GN
Y-----------------------AYVYSGSDEF------GRIYLCR--EFWM-ATG-T-----------------------------------------
-----DSR--AGTLIHESSHFETIGN--------------------T---KDH--AQDTQ-----Y-----AQLLAISNPEKAI-------EN-----AA
NYEHFAMKGGKEK-----------------IMENIM---EK-----------IMSDRQDSPP----TSDLLRALRTFRT---------------------
------------------------------------------------
