# Supplementary material for: Remote homology clustering identifies lowly conserved families of effector proteins in plant-pathogenic fungi
Source: Microb Genom. 2021 Sep 1;7(9):000637. doi: 10.1099/mgen.0.000637 (PMC8715435; doi:10.1099/mgen.0.000637)
Supplement: Supplementary material 15 [file mgen-7-0637-s0015.zip › fastas/markov-PC_00DXJA.fasta]

>PC_00K31N
----------------------------------------------------------------------------------------------------
-------------------------------------------MKSFVVA--AALVS--------------------------ASLAQT-LSSLPACG--
------------------------------------Q-------LCFNNMVA--EAPNL-GCPD---VNGQTDVVCLCKN--SDFSYGLHDCSSEACPVG
------T-DISPILTYGQNYCASAASSASSAGSSVGPLSGT---------SVL-----TVGGTTATGPSGAAAT--------------------------
--GTAS-----------------GS---S-P-AA---S-ASGSGS-GSSGSPTPISTET-LFS---TL-TSGG-----STI-------------------
--------TTAVGTSLIFAGAGSGGS------------------------------GASSTPISTETL-FSTGTD-S--AGSTFT--------------T
AVGTSTIFSKVAGGG-VSTIIPC-----------------------------------------------------------------------------
----------------------------------------------------------------------------------------------------
-----------------------------------------------------------------------------------------------
>PC_056STC
----------------------------------------------------------------------------------------------------
-------------------------------------------MKTSIVLAAISASLVVG--------------------------ELSPPDNFPACG--
------------------------------------T-------TCFNNMLGQA--SQL-GCGGGGSTADAVDAACLCKN--VDFSYGIIDCSNAACSQG
--------DAPAVVQYGLDWCGANGVVIGGLSATADPSVASSATATVSADATT-----SE-----------------------------G----------
-------------------------------------------------------GTAS-AT----TA-TNSD---------------------------
-----DSSATSAVDTTT-----------L------------------TNSSGEATATGVVIPISTTEI-VSTVTN-S--DGAVE--------------TT
TVETSTIFSTSGAAS-GSGTES------G---SATEST---T--------------------------------------------FVT----DSTITAS
GST-LVTSATVTEPV---------------------------------------------TS----TE-----------GAA--SS--------------
---------TDS-A--GGVRQTAAP-VGL-MA--A---------------AGLAAL---LL----------------------------------
>PC_01HT7U
----------------------------------------------------------------------------------------------------
-------------------------------------------MKSFVIA--AALVS--------------------------ASFAQT-LSSLPQCG--
------------------------------------Q-------VCFNNMLA--QAATL-GCPD---VNGSPDVVCLCKN--SDFSYGLHDCSSESCPVG
------T-DISPILTYGQNYCASAAASASSAGSSVGTLSGT---------SAL-----TVGGATATGPSGATAT--------------------------
--GTGGSGGSASGS---------GG---S-G-SG---S-GT-GGA-GSGGSSTPVSTET-LFS---TL-TSDG-----STI-------------------
--------TTAVGTSTIFSAVGAGSGGNG----------------------------GSSTPISTETL-FSTGTD-S--AGSKFT--------------T
VVGTSTIFSAVGGAG-VSDIFPLKKAL-------------------------------------------------------------------------
----------------------------------------------------------------------------------------------------
-------------------FQNH------------------------------------------------------------------------
>PC_05NBEL
----------------------------------------------------------------------------------------------------
-------------------------------------------MKTLIVA--AAFAG--------------------------AALAQS-LSDLPECG--
------------------------------------Q-------LCINNMLG--AASSL-GCPP---VNGQPDATCLCAN--PDFGYGVRDCANEVCPSG
------T-DTNSIIQYGLSYCAAAAPGTSAGAL----SA-T---------SAL-----TAGGT-------------------------------------
-------------A---------TG---T----A-----GTTGSG-DIGGSSTPISTET-LFS---TL-TTDG-----STI-------------------
--------TSAIGTSTLYSATGAGATGPS---------------------------PA-----TTGAE-TSPATA----GGETSP-----ATAGGETSPT
TAGAETSPAPTGAET-SPTTAGSENAAK------------------------------------------------------------------------
----------------------------------------------------------------------------------------------------
-----------------PIMSVAANG--L-VG--V---------------AGVAAI---LLL---------------------------------
>PC_04350O
----------------------------------------------------------------------------------------------------
-------------------------------------------MKSFAIA--AALVS--------------------------AALAQT-LSSLPQCG--
------------------------------------Q-------VCFGNMLA--QAANL-GCPD---VNGSPDVLCLCRN--ADFSYGLHDCSSEACPVG
------T-DISPILTYGQNYCSSAAASASSAGSSVGPLSGT---------SAL-----TVGGATATGASGATAT--------------------------
--GTGASAGSASGS---------GP---S-G-TG---S-GAGSGA-GSGASSTPISTET-LFS---TL-TSDG-----SVI-------------------
--------TTAVGTSTIFSAVGAGPGGSG---------------------------GGSSTPISTETL-FSTGTN-S--AGSTFT--------------T
AVGTSTLFSALGTGV-SNIVP-------------------------------------------------------------------------------
----------------------------------------------------------------------------------------------------
-----------------------------------------------------------------------------------------------
>PC_04296E
----------------------------------------------------------------------------------------------------
-------------------------------------------MKTILAA--AAFIG--------------------------IALAQS-LSDLPACG--
------------------------------------Q-------TCINNMLG--QGATL-GCPD---VNGQPDTLCLCAS--SDFGYGIRDCAVESCPAG
------T-DTTSIIAYGVSYCHAAASGKSSVGT----LSAT---------SAL-----TAAGT-ATGPAGSASGVTGVTG-----TATGTA--TGT----
--GTGTATGTAAGN---------GG---T----G-----SASTAG-TEGGSSTPISTET-LFS---TF-TTDG-----STI-------------------
--------TSAIGTSTIFSAASGTLVSSE---------------------------TA-----I------------------------------------
----------------------------------------------------------------------------------------------------
----------------------------------------------------------------------------------------------------
-----------------------------------------------------------------------------------------------
>PC_00TYAC
LPHI-------------NQDISTHLTSPRPTPPSPIS-QF----FHRQHTFVAQTLSRLRFQKLFKRN-----------RTLDTSILL-----------V
G----------------SYRRHQSSHFTHSNQTYGFIHRQSFTMK-SVIYLGVGFLSGA---------------------------MA--QNNLASCG--
------------------------------------S-------GCIQSMQG--LASDL-GCTA-------GDTACLCRN--PNFTYGIRDCSFQSCQQS
------GD-AQQAVAAGVELCRQAGVAVEVTPVVTVSQPTGTA---------------------------------------------------------
----------------------------------------------------------------------------------------------------
---------------TVTPSAS--GGS----------------------------AGATPSPVTTSTF-STVITS-G--GSTIT----------------
SVGETTVFGVGGVPGASSVPASA------------------------------------------------------------VTTAPV----VSTITS-
DGSVITSTIGSTTVLSSLTGSDASSALS-SQ------ASDASEASTATA----TET----------QS-----------------ETATETQSE-TATQT
QTGAATSASESGNA----AKQTAVPVAGF-LA--A---------------AGFAAM---LI----------------------------------
>PC_03H3I2
----------------------------------------------------------------------------------------------------
-------------------------------------------MKFIAPLSVALFATAAVA----------------------AESQSD-DQEISQCA--
------------------------------------Q-------MCLNNMLG--LAGSL-GCQE-------NDLGCLCSN--KDFGYGIHDCTVEACPNE
--------NVAAVESYAESLCASAAAAASGSATRSGTEPSGTP-TPTASG--------------------E--SS--PIG-----S----------G---
--TATGTSGSGSET---------ET--------A---T-SGTSAT-NIGGASTPITTEP-IVT---TI-TSGT-----STL-------------------
--------KSTIGSTTLYTRTSTGSSNTS---------------------------G---ATTSTESA-SRSTTT-G--GATT-T---------------
KSGANSFVGA------------------------------------------------------------------------------------------
--------------------------------------------------------------------------------------------------TP
SPSKVVSSSSAA-G--AHPMATVGSG--A-AG--A---------------LGLAAL---MML---------------------------------
>PC_019ZJZ
----------------------------------------------------------------------------------------------------
-------------------------------------------MKIAAVSAALFAA-----------------------------AVTA-DLSISECA--
------------------------------------Q-------TCYRSMVG--KAQSL-GCSA-------NDMACLCAS--RDFNFGIHDCTVEACPNE
--------NVQAVEAYAQSMCASATGGGGGNSATATATGTGTG-GGGA-G------------------------P--GGA--------------------
-------SGTHTGS---------AT--------G---G-STGTGS-ATGATSTPYTTEP-ILS---TV-ASGS-----DQV-------------------
--------TTTVGSTTLYTTPGGIGGASG---------------------------TPTG-TATGTGA-TGT----------------------------
---------GATGTG-AGGAGGAGG------------------------------------------------------------AGGA-----GSSATS
TGSGSTST-----------------------------------------------------------------------------SGGSG-GAG-G-AGT
SSGSGAGATSTG-A--AHPMATVGSG--A-AG--A---------------IGLAAL---FVL---------------------------------
>PC_07MIPZ
----------------------------------------------------------------------------------------------------
-------------------------------------------MKATTALSIALFAASGL-------------------------AN----QSLSSCA--
------------------------------------T-------MCLNNMRA--LAPSL-GCSA-------TDSNCLCNN--QDFKYGVRDCTTEACPGE
--------NVQSVVDYALQHCASVVASGTATSGSASATGSSSETA-SSQSAS----------ATGTTTGS--E---------------------------
-------A----------------STTETETETATV----SKTSG-----SASVIGSSS------------ES-----ASATGTTTGSEASTTETET---
----ETATTSETETATASET---SGSAGSASTT----A--SS-----SQIT-------------TEAI-VSTEIT-S--TA-PV--------------TS
TIGSTTLH---TVVGSASIASTA-SVAA------------------------------------------------------------------------
-------------------------------------------STATTS----STG--GATSSATGF---------------------VGSVSG-SSSST
AGGANASSTPKG-A--AHPMATVGSG--V-VG--A---------------VGLAAL---FVL---------------------------------
>PC_00FE72
----------------------------------------------------------------------------------------------------
-------------------------------------------MKAATVLSIALFA----------------------------ASGMA-EASLSSCA--
------------------------------------E-------KCLNNMKA--LAPSL-GCSA-------TDSNCLCNN--QNFKYGVRDCTQQACPGE
--------NVQAAVAYATQHCASVVGTGSGSGSDSGSSSASGDASASATG--------------------A--SS--EGA-----STTGTATNGGAV---
--GGAGAATTGSAA---------AS--------G---A-SGSGAS-GAGGAAK-------------TG-ASGA-----SGA-------------------
--------AS-TGASGAAGAASTGASGAG---------------------------GAAKSGASGASGAASTGAS-G--AAGA-A--------------S
T-GASAA----S-TG-AS---S------------------------------------------------------------------A-----AGAAKS
GASGA---------ASAAS---TAAS---------------------------------------GAA-----------GAA--KSGASGAAGA-A-STA
AGGS-GSSSTSQ-G--AAPMATLGSG--M-AG--A---------------VGLAAL---FVL---------------------------------
>PC_048TB7
----------------------------------------------------------------------------------------------------
----------------------------------------------------------------------------------------------------
--------------------------------------------MCLNNMKA--LAPSL-GCSA-------NDSNCLCNN--QDFKYGVRDCTQQACPGD
--------DVQAAVAFATQHCASVVSSGSGSSSASSSASSSASSGEASAS---------------------------ASA-----TGAGAAGT--GA---
--SSESASATGAAT---------TG--------S---A-AASGAA-GAGGSSSAITTEP-VLS---TV-TSGK-----SSE-------------------
--------TTTIGSTTLY-TVVGGPNGGA---------------------------GASGSGASNASGAAKTGAS-S--ASGA-A--------------S
T-GISAASSAAK-SG-AS---G------------------------------------------------------------------A-----SSAAKS
GASGA---------AGAAK---TGAS---------------------------------------GAS-----------GVA--STAASGASGA-A-STA
AGGA-GSSSTSQ-G--AAPMATLGSG--M-AG--A---------------VGLAAL---FVL---------------------------------
>PC_08EBXE
----------------------------------------------------------------------------------------------------
----------------------------------------------------------------------------------------------------
--------------------------------------------MCLNNMKA--LAPSL-GCSA-------NDSNCLCNN--QDFKYGVRDCTQQACPGD
--------DVQAAVAFATQHCASVVSSGSGSSSASSSAASSASSGEA--S---------------------------ASA-----TGAGAAGT--GA---
--SSESASATGAAT---------TG--------S---A-AASGAA-GAGGSSSAITTEP-VLS---TV-TSGK-----SSE-------------------
--------TTTIGSTTLY-TVVGGPNGGA---------------------------GASGSGASNASGAAKTGAS-S--ASGA-A--------------S
T-GISAASSAAK-SG-AS----------------------------------------------------------------------------------
---GA---------AGAAK---TGAS---------------------------------------GAS-----------GVA--STAASGASGA-A-STA
AGGA-GSSSTSQ-G--AAPMATLGSG--M-AG--A---------------VGLAAL---FVL---------------------------------
>PC_02CV1V
----------------------------------------------------------------------------------------------------
-------------------------------------------MKAVTLSAAILA------------------------------TSVA-AVDISSCA--
------------------------------------Q-------MCYNNVVA--LAPTL-GCAP-------NDLACLCNN--KDFGYGIRDCTTEACSGV
--------NVQDVEAYAAAICASACTYSSASGAH-STTATGTG-AAAS-G------------------------T--HSG--------------------
-------AGASETG---------AS--------G-----TGAAET-SAGASSTAITTEA-VVT---TI-TSGS-----SVI-------------------
--------TSTIGSTTLYSAIGAG-ASET---------------------------GAASIPYTTEPV-VTTITS-G--SEVI-T--------------S
TIGSTTLYTAVSGAE-ASSTGSAAGSE---------------------------------------------------------TTGSS-----TGTET-
---------------------GAGAG---------------------------------------NGA-----------SST--GSGS-GSHSA-T-SGA
SGAGASSTSSHG-A--AAAMATIGSG--L-AG--A---------------VGIAAL---LVL---------------------------------
>PC_06GLL7
----------------------------------------------------------------------------------------------------
-------------------------------------------MKAVTLSAAILA------------------------------TSVA-AVDISSCA--
------------------------------------Q-------MCYNNVVA--LAPTL-GCAP-------NDLACLCNN--KDFGYGIRDCTTEACSGV
--------NVQDVEAYAAAICASASASG----AH-STTATGTG-AAAS-G------------------------T--HSG--------------------
-------AGASETG---------AS--------G-----TGAAET-SAGASSTAITTEA-VVT---TI-TSGS-----SVI-------------------
--------TSTIGSTTLYSAIGAG-ASET---------------------------GAASIPYTTEPV-VTTITS-G--SEVI-T--------------S
TIGSTTLYTAVSGAE-ASSTGSAAGSE---------------------------------------------------------TTGSS-----TGTET-
---------------------GAGAG---------------------------------------NGA-----------SST--GSGS-GSHSA-T-SGA
SGAGASSTSSHG-A--AAAMATIGSG--L-AG--A---------------VGIAAL---LVL---------------------------------
>PC_05AGD2
----------------------------------------------------------------------------------------------------
-------------------------------------------MKAIVLSAAVLA------------------------------TSVA-AVNISSCA--
------------------------------------Q-------MCYNSVVG--LASSL-GCEV-------DDFACLCSN--EDFSYGIHDCTVEACPGD
--------NVQDVQSYASSVCASATASSGSGSTTQPAATTGTG-GA------------------------------------------------------
----------VSET---------AS--------S-----TGASAT-GTGVTSTPYSTEA-VLA---TV-TSDS-----STI-------------------
--------TSTVGSTTLYSAVSSTGASAP---------------------------AVSSSPYTTEPV-ETTISS-G--SAVA-T--------------S
TVGSTTLYTAVSGTS-ASTTGSAATGT---------------------------------------------------------GS--------------
--------------------STGTET---------------------------------------GSR-----------SGT--GTGA-GSSAT-S-SGA
SGASASSTSSHG-A--AAAMATVGSG--L-AG--A---------------VGIAAL---LVL---------------------------------
>PC_02QCNT
----------------------------------------------------------------------------------------------------
-------------------------------------------MKAIVLSAAVLA------------------------------TSVA-AVNISSCA--
------------------------------------Q-------MCYNSVVG--LASSL-GCEV-------DDFACLCSN--QDFSYGIHDCTVEACPGD
--------NVQDVQSYASSVCASATASSGSGSTTQPAATSGTG-GA------------------------------------------------------
----------VSET---------AS--------G-----TGASAT-GTGVTSTPYSTEA-VLA---TV-TSDS-----NTI-------------------
--------TSTVGSTTLYSAVSATGASAP---------------------------AVSSSPYTTEPV-ETTISS-G--SAVA-T--------------S
TVGSTTLYTAVSGTS-ASTTGSAATGT---------------------------------------------------------GS--------------
--------------------STGTET---------------------------------------GPR-----------SGT--GTGA-GSSAT-S-SGA
SGASASSTSSHG-A--AAAMATIGSG--L-AG--A---------------VGIAAL---LVL---------------------------------
>PC_06BRA9
----------------------------------------------------------------------------------------------------
------------------------------------------MVKALSFIVLAAAAVLP--------------------------ASAINADNAGTCA--
------------------------------------Q-------MCTNNMNN--KASEL-GCNP-------GDHACLCTK--PDYQYGIRDCTNEACPGE
--------DAAQAVASALQGCPTTFPAGGSATATATGTGADTTVA-S---------------VSATATGT--D---------------------------
-------AG----SG-----SGTATGTGLTT--LTG----TGATG-TDSGAASATGTGS---A---SG-TG------------SASGTG-----------
----SA---------------SGTGSA--------------------SGSGS-------------TST-STGAGA-G--AG-AT--------------TI
GTGATTFVT-SGTSGSGS-DATSTGAGS------------------------------------------------------------------------
-------------------------------------------GSGSGA----STTSGSDSGSGSGES-----------S-------------S-TATDA
GSGAATSTSSHD-A--AYPAATLAGG--A-IGAGV---------------IGLAAL---ML----------------------------------
>PC_083UBS
----------------------------------------------------------------------------------------------------
----------------------------------------------------------------------------------------------------
------------------------------------------------MTGK--QAASL-GCAS-------NDLGCLCTK--QDFSYGIHDCTVQACPKD
--------NVQDVESYASSLCASATAQASGSITTTLPATTIAA-TT----------------------------V--PAS--------------------
-------TVTTDAS---------AV--------S-----SGASSG-SESGPSVFSTVVP-VFA---TI-TSGS-----SVI-------------------
--------TSTIGSTTIISSAPAV---VT---------------------------SGASSAYTTEAV-ETTFTS-D--SSVI-T--------------S
TEGSTTLYTAVNATV-SS------SAY---------------------------------------------------------STEAV-----ETTITS
GSSVITSTEGSTTLFTAVSATGSGSQ---------------------------------------SSE-----------TAS--GSGASGSGSQ-A-SAT
APGASASSSSHS-A--AAAMATVGSG--F-AG--A---------------IGIAAL---LVL---------------------------------
>PC_05MBDP
----------------------------------------------------------------------------------------------------
-------------------------------------------MKVIALTAAVFA------------------------------TAVS-AQNLTSCA--
------------------------------------Q-------MCYNNVVG--LASSL-GCQA-------NDLSCLCAN--QDFSYGIHDCTVEACPNV
--------NVQDVESYASSICASATAASGSGSSIVPTSTTGTH-DI------------------------------------------------------
-----------------------TS--------G-----TGTSAT-ATGATSTPYTTEA-VLT---TF-TSGS-----SVI-------------------
--------TSTVGSTTLYSSASSTATNSS---------------------------SATSSAYTTEAV-ETTVTS-G--SEVS-T--------------S
TVGSTTLYTSVSGLN-SGGTSTTGSTT---------------------------------------------------------GTETT-----G-----
---------------------------------------------------------------------------------T--TTG--AGGSS-A-SSG
SGASASSTSSHA-A--AHPMATIGSG--V-AG--A---------------IGLAAL---LVL---------------------------------
>PC_060WIS
----------------------------------------------------------------------------------------------------
-------------------------------------------MKAIALSAAVLA------------------------------TSVV-AANISSCA--
------------------------------------Q-------TCYNNVVG--LASSL-GCEA-------NDLACLCND--KDFGYGIHDCTVEACPGD
--------NVQDVQSYASSVCASATASSGSGSTTXPATTTGTG-SD------------------------------------------------------
----------TSGT---------AS--------G-----TGTSAT-GTGVSSTPYSTEA-VLT---TI-TSDS-----STI-------------------
--------TSTVGSTTLYSDVSATS--------------------------------ATSSPYSTEAV-LTTITS-D--STTI-T--------------S
TVGSTTLYSSVSGTG-ASESAASSSAY---------------------------------------------------------TTEAV-----ETTISS
GSEVATSTVGSTTLYTAVSETSASTT---------------------------------------GSG-----------SST--GTGS-GSSAT-S-SGA
SGASASSTTSHA-A--AAAMATVGSG--L-AG--A---------------VGIAAL---LAL---------------------------------
>PC_0031ZY
----------------------------------------------------------------------------------------------------
-------------------------------------------MKAVALSTVVFA------------------------------TSVA-AVNITSCA--
------------------------------------Q-------MCYNNVVG--LASSL-GCEA-------NDLACLCNN--QDFNYGIHDCTVEACPDD
--------NVQDVQSYAASICASAAASSGSGSTTRPATTTGTD-SS------------------------------------------------------
----------GTGS---------GT--------A-----SGTGAS-ETGASSTPYTTEE-VLT---TF-TSGS-----STI-------------------
--------TSTVGSSTLYSSVSGTGATAT---------------------------GASSSPYTTEPV-ETTISS-G--SSTS-T--------------S
TIGSTTLYTAVSGSG-TLTTGSAASAE---------------------------------------------------------GTTTH-----TGTAG-
-----------------------------------------------------------------SAT-----------TAP--STG--GGSSA-T-SLA
SGATASSSTSHG-A--AAAMATVGSG--V-AG--A---------------VGIAAL---LVL---------------------------------
>PC_07K41E
----------------------------------------------------------------------------------------------------
-------------------------------------------MKVIVLSAAVLV------------------------------TSVA-AVNISSCA--
------------------------------------Q-------MCYNNVVG--LASSL-GCEA-------NDFACICSN--QDFSYGIHDCTVEACPGD
--------NVQDVQSYASSVCASATASSGSGSTTQPAATTGTG-GA------------------------------------------------------
----------VSDT---------AS--------G-----TGASAT-GTGVISTPYSTEA-VLA---TV-TSDS-----NTI-------------------
--------TSTVGSTTLYSVVSATGASAP---------------------------AVSSSPYTTEAV-ETTISS-G--SAVA-T--------------S
IVGSTTLYTAVSGTS-ASTAGSAATGT---------------------------------------------------------GS--------------
--------------------STGAET---------------------------------------GSR-----------SGT--GTGA-GSSAT-S-SSA
SGASASSTSSHG-A--AAAMATVGSG--L-AG--A---------------IGIAAL---LVL---------------------------------
>PC_00A4RV
----------------------------------------------------------------------------------------------------
-------------------------------------------MKLSITAIFAFVGAITV-------------------------AAEEFPASMPQCG--
------------------------------------R-------VCGKNMLEKA--SEF-HCD-------AKDIGCMCKD--KNFGYGIHDCSVQSCPTV
------E-DANIVINWGNNLCSNAGSPANI-PSATAVGF-------------------------------------------------------------
-----------------------------SG-A----APS-------------PVTTSE-VVL---TI-TSGS---------------------------
--------------STIVTTSVTT----V------------------LGPGGGSNASITPTAVTTSTW-TSVFTS-G--SVTTT----------------
LTGETTVSGVSGVAG-A---TSVTQT----------TV---TSPIVTTE------------------------------------------------TSG
SST-FETTVGSTTIV---------------------------------------------AS----VT-----------GDV--LSSA--LSST------
----------SS-G--QGAQMTAAPALGV-LA--A---------------AGLAAA---LL----------------------------------
>PC_01TE5V
----------------------------------------------------------------------------------------------------
-------------------------------------------MKLSITAIFAFVGAITV-------------------------AAEEFPANMPQCG--
------------------------------------R-------VCGKNMLEKA--SEF-HCD-------SKDIGCMCKD--KNFGYGIHDCSVQSCPTV
------E-DANIVINWGNNLCSNAGSPANI-PSATAVGF-------------------------------------------------------------
-----------------------------SG-A----APS-------------PVTTSE-VVL---TI-TSGS---------------------------
--------------STIVTTSVTT----V------------------LGPGGGSNASITPTAVTTSTW-TSVFTS-G--SVTTT----------------
LTGETTVSGVSGVAG-A---TSVTQT----------TV---TSPIVTTE------------------------------------------------TSG
SST-FETTVGSTTIV---------------------------------------------AS----VT-----------GDV--LSSA--LSST------
----------SS-G--QGAQMTAAPALGV-LA--A---------------AGLAAA---LL----------------------------------
>PC_03O2UX
----------------------------------------------------------------------------------------------------
-------------------------------------------MKAAAFFSLGLCAV--------------------------FGAAQN-LDDIPQCG--
------------------------------------R-------MCIQNMLN--KAAEL-GCAA-------NDIACLCSN--RDFGNGIHDCTQQACRDD
--------NLDQIIAAGRALCPNNESDTTSGAPATTQTIVTSS---------------------------------------------------------
----------GTGS---------AT--------L-----TETISD-TVVTSSSPYSTAP-VVS---TV-TDGS-----QTM-------------------
--------ETTVGSTTLFTEVTGSGSVTE---------------------------TPS-PTTVTSEF-TSTLTS-G--SNTE-T--------------V
T-GTTTETQTNN----------------------------------------------------------------------------------------
----------------------------------------------------------------------------------------------------
----PTTTSEGA-A--GRVMATAGPG--V-AG--A---------------LGLMAL---FVM---------------------------------
>PC_08FPSW
----------------------------------------------------------------------------------------------------
-------------------------------------------MKTANALPTLAM-----L----------------------ASVAAA-ATSVSDCA--
------------------------------------Q-------MCLDNMRA--LAPSL-GCTS-------GDVACLCAN--RDFEFGIHDCTVEACPND
--------NVDEVVAYARTLCNAQVSGSDTQSSDGATQTE------------------------------------------------------------
-----------------------------------------TRTG-DNIGVGGGATTSP-IVT---TI-TSES-----STI-------------------
--------VSTIGSTTIPAGGIITSESST---------------------------AA-PNTTTTTET-LSTTTS-T--STST-S---------------
--TSSETGGGAG----------------------------------------------------------------------------------------
-----------------------------------------------------------------------------------------AGGAT-E-TST
ATGTEVPAGTTG-A--AVPIATIDSG--A-AG--I---------------IGLAAL---LLL---------------------------------
>PC_00P8C0
----------------------------------------------------------------------------------------------------
-------------------------------------------MKTTTASTLVVAALAGLA----------------------S-AQQLPKFGLPNCA--
--------------------------------------------SCISNMLALH--MHL-GCQQ------PDDIYCLCSK--PDFNYGIHDCAVESCENI
------E-QAEWVMSEGKDICGRARPVATTASKT-LEGVKVIFTS--SG---------------------------------------------------
--------------------------------R---------------------------IFE-------------------------------------
----------------------TS----T------------------AVIGTVTPTPSSSSGVVTGKV-DPVTSS-L--ASLSTLLESLASTSASMEVKQ
QEPSATVTEVSGTPV-G---TATGTV------------------TSSSQ------------------------------------------------SAA
GAA-ITAGLSLGLIG---------------------------------------------G-----LA-----------GFL--L---------------
-----------------------------------------------------------------------------------------------
>PC_01ADOB
----------------------------------------------------------------------------------------------------
-------------------------------------------MKTTTASTLVVAALAGLA----------------------S-AQQLPKFGLPNCA--
--------------------------------------------SCISNMLALH--MHL-GCQQ------PDDIYCLCSK--PDFNYGIHDCAVESCENI
------E-QAEWVISEGKDICGRARPVATTASKT-LEGVEVIFTS--SG---------------------------------------------------
--------------------------------R---------------------------ILE-------------------------------------
----------------------TS----T------------------AVIGTVAPTPSSSSGAVTGKV-DPVTSS-L--ASLSSLLESLASTSASMEGKQ
QEPSATVTEVSGTPV-G---TATGTV------------------TSSSQ------------------------------------------------SAA
GAA-ITAGLSLGLVG---------------------------------------------G-----LA-----------GFL--L---------------
-----------------------------------------------------------------------------------------------
>PC_00WZ66
----------------------------------------------------------------------------------------------------
-------------------------------------------MKSFSPVAVALMAAFGM-------------------------VAAE--ISASDCA--
------------------------------------T-------MCLSNMNA--QASEL-GCKT-------GDLACLCKS--DNYKFGIRDCTKEACPND
--------DAEKVLAEAVAKCPGGVAGSDSSSSSTSGS-NSTSTS-AS---G------SGAGSD-ATTSG--S---------------------------
-------GS----ET-----TTGATGSKT----ATG----SDSS---------VTGTDA---S---GS-A-------------SGGSGS-----------
-----AT------------K-TGTDASVTGS---------DS-----ASST----------L---VTK-TSTST-----GD-ST--------------TA
TTTTT-----SAVS--G--SDSDSGNGS------------------------------------------------------------------------
-----------------------------------------------GS--------------DSD-----------------------------SSSSS
ASGTAAPTSSEG-V--AAPMATVGTG--A-MG--V---------------LGMLAI---LAL---------------------------------
>PC_05EZNW
----------------------------------------------------------------------------------------------------
-------------------------------------------MKSFSPVALALMAAFGM-------------------------VAADTAASVSDCA--
------------------------------------S-------MCLSNMNA--QASQL-GCNS-------GDLACLCKS--DNYKFGIRDCTKEACPSD
--------DPEQVLAMAVAKCPGGVAGSDTSSSSVSGS-ESSSTS-SSDS-A------TTSGSDSTATSS--D---------------------------
-------AS----AT-----STGA-AVST----ATG----TDVS---------VTSTDA---S---GS-K-------------AATGTD-----------
-----VS------------A-TGTDASGSGS---------GA-----SGSATS---TG--SV---STI-TSTDAS-S--SM-VT--------------KA
STGAS-----STSTGSS--GSGS-ESGS------------------------------------------------------------------------
-------------------------------------------GSGSGS----SSDS----D-----S-----------S----------------TSSS
TAGAAASTTSHG-A--AAAMATAGTG--A-MG--V---------------LGMLAI---FAL---------------------------------
>PC_01N78J
----------------------------------------------------------------------------------------------------
-------------------------------------------MKSVTLQ-MAVLASLGG-------------------------ACAQ--MSVSECA--
------------------------------------S-------MCLSNMLA--QAGDL-GCEE-------GDTECLCGT--PNYRYGIRDCTAEACPDD
--------DAIQVLQAALDECPGSSGGELTVTVGPSSTAI------IPGASTGT-------GSGTDTGTASAT---------------------------
-------SS-----V-----VTGDNGSSTV--I--G----DGS-------TSTIVSDGA--ST---IL-AGGA-----STIIGEDDGTTASTVIG-D---
----DTTTVVDDGTTTVIGTATTTGANGETTTT----ETTSTSEPTSSDSTTGPASTG--SPSPTE-----SPS--S--SP--S--------------PT
S---TTMV------TSTSTSTDSDGN--------------------------------------------------------------------------
---------------------------------------------IASS----TSSDGGN-----------------------------------SETST
ASDGSDATDAPT-G--AAPRIAFPTG--A-AG--A---------------LGLAAF---LVL---------------------------------
>PC_074AJX
----------------------------------------------------------------------------------------------------
-------------------------------------------MKSFTLP-MAVLATLSV-------------------------ARAE--ISVSECA--
------------------------------------N-------MCLSNMLA--MSQEL-GCDD-------GDLECLCGT--PDYRYGIRDCTTEACPGD
--------NANDVLQAVLDECPGQSGSDLTLTPDPTSTQT------ASGTATGT-------GTES------AT---------------------------
-------SS-----A-----GAGDNGSSTI--Y--G----DDASTIVGGGSSTVVGGGT--ST---IV-GGGT-----STILG----DDTTSVIG-D---
----DSTTVVANGATTVIGAVTTTGANGETTTT----ETTST-----GGSSTGPSSTG--SPSPTQ-----SPS--G--SP--S--------------PT
T---TTLV------TSTSSSTSSDDQ--------------------------------------------------------------------------
---------------------------------------------GTAA----SNTSTNSD--GS--Q-------------------------T-STGSD
SGSNAEATDAPT-N--AAPRIAFPTG--A-AG--A---------------LGLAAL---MVL---------------------------------
>PC_02XUSI
----------------------------------------------------------------------------------------------------
-------------------------------------------MKTFSLP-MAFLATVGA-------------------------ARAQ--LSVSECA--
------------------------------------N-------MCLSNMLA--LANDL-GCDD-------GDLECLCET--PDYRYGIRDCTAQACPGD
--------DAYAVLNVALQQCPGESGGDLTITPDPETETT------TGAESA--------------------S---------------------------
-------ST-----I-----ITGSDGTTTL--VAVT----TSTGTTTTGTTGTTGTDGE--TT---TS-GSGE-----TTTPGGPLGSSTPG----V---
----SATATSTPGQSTST----------------------------------------------------------G--SH--T--------------PN
T---TTLA------TSTSTSTDSSST--------------------------------------------------------------------------
-----------------------------------------------S------SGNDSE-----------------------------------NGSST
SPGSGESTDAPT-G--AAPRMAIATG--A-AG--A---------------LGLAAL---LVL---------------------------------
>PC_05QCAP
----------------------------------------------------------------------------------------------------
-------------------------------------------MKASV--SLLLLSAASM-------------------------ASAA--MSVSQCA--
------------------------------------Q-------MCLSNMKA--KAGEL-GCSA-------GDDKCLCSQ--ANYGYGIRDCTTEACPDD
--------DAIAVLSSALSSCPSDSAAVTATGAGGSSS-GSGSGS-DSGSGSGSGS-GSGSGSG-SGSGS--S---------------------------
-------SGSGSGSG-----SGSGSGSGS-------------NSG-SGSASSTATGTAT---G---TA-TG--------TATGTATGTATGSE---N---
----STT------------G--GAGAGAGAG----------A-----SSTGTNASGTG--AT--TSGA-NPSNT--G--AT-TT--------------DT
TLTTTTT---SSENGSS---TGNSSSET------------------------------------------------------------------------
-------------------------------------------GAGSGS----STAT--GSGSGSGA------------------------------GSA
STTAPNSSSTGN-V--APRGAVVGSG--A-VG--A---------------LALAAL---IIL---------------------------------
>PC_03EMCF
----------------------------------------------------------------------------------------------------
-------------------------------------------MKASV--SLLLLSAASM-------------------------ASAA--MSVSQCA--
------------------------------------Q-------MCLSNMKA--KAGEL-GCSA-------GDDKCLCSQ--ANYGYGIRDCTTEACPDD
--------DAIAVLSSALSSCPSDSAAVTATGAGGSSS-GSGSGS-DSGSGSGSGS-GSGSGSG-SGSGS--S---------------------------
-------SGSGSGSG-----SGSGSGSGS-------------NSG-----S-----------G---SA-SS--------TATGTATGTATGSE---N---
----STT------------G--GAGAGAGAG----------A-----SSTGTNASGTG--AT--TSGA-NPSNT--G--AT-TT--------------DT
TLTTTTT---SSENGSS---TGNSSSET------------------------------------------------------------------------
-------------------------------------------GAGSGS----STAT--GSGSGSGA------------------------------GSA
STTAPNSSSTGN-V--APRGAVVGSG--A-VG--A---------------LALAAL---IIL---------------------------------
>PC_02DG3U
----------------------------------------------------------------------------------------------------
-------------------------------------------MKASV--SLLLLSAASM-------------------------ASAA--MSVSQCA--
------------------------------------Q-------MCLSNMKA--KAGEL-GCSA-------GDDKCLCSQ--ANYGYGIRDCTTEACPDD
--------DAIAVLSSALSSCPSDSAAVTATGAGGSSS-GSGSGS-DSGSGSGSGS-GSGSGSG-SGSGS--S---------------------------
-------SGSGSGSG-----SGSGSGSGS-------------NSG-----S-----------G---SA-SS------------TATGTATGSE---N---
----STT------------G--GAGAGAGAG----------A-----SSTGTNASGTG--AT--TSGA-NPSNT--G--AT-TT--------------DT
TLTTTTT---SSENGSS---TGNSSSET------------------------------------------------------------------------
-------------------------------------------GAGSGS----STAT--GSGSGSGA------------------------------GSA
STTAPNSSSTGN-V--APRGAVVGSG--A-VG--A---------------LALAAL---IIL---------------------------------
>PC_012A8K
----------------------------------------------------------------------------------------------------
-------------------------------------------MKASV--SLLLLSAASM-------------------------ASAA--MSVSQCA--
------------------------------------Q-------MCLSNMKA--KAGEL-GCSA-------GDDKCLCSQ--ANYGYGIRDCTTEACPDD
--------DAIAVLSSALSSCPSDSAAVTATGAGGSSS-GSGSGS-DSGSGSGSGS-GSGSGSG-SGSGS--S---------------------------
-------SGSGSGSG-----SGSGSGSGS-------------NSG-----S-----------G---SA-SS------------TATGTATGSE---N---
----STT------------G--GAGAGAGAG----------A-----SSTGTNASGTG--AT--TSGA-NPSNT--G--AT-TT--------------DT
TLTSTTT---SSENGSS---TGNSSSET------------------------------------------------------------------------
-------------------------------------------GAGSGS----STAT--GSGSGSGA------------------------------GSA
STTAPNSSSTGN-V--APRGAVVGSG--A-VG--A---------------LALAAL---IIL---------------------------------
>PC_02JQZO
----------------------------------------------------------------------------------------------------
-------------------------------------------MKASV--SLLLLSAASM-------------------------ASAA--MSVSQCA--
------------------------------------Q-------MCLGNMKA--KAGEL-GCSA-------GDDKCLCSQ--ANYGYGIRDCTTEACPDD
--------DAIAVLSSALSSCPSDSAAVTATGAGGSSS-GSGSGS-DSGSGSGSGS-GSGSGSS-S----------------------------------
---------------------------GS-------------GSA-----S-----------S---TA-TG--------TATGTATGTATGSE---N---
----STT------------G--GAGAGAGAG----------A-----SSTGTNASGTG--AT--TSGA-NPSNT--G--AT-TT--------------DT
TLTTTTT---SSENGSS---TGNSSSET------------------------------------------------------------------------
-------------------------------------------GAGSGS----STAT--GSGSGSGA------------------------------GSA
STTAPNSSSTGN-V--APRGAVVGSG--A-VG--A---------------LALAAL---IIL---------------------------------
>PC_01AW5I
----------------------------------------------------------------------------------------------------
-------------------------------------------MKSVSGVAFALLAATSL-------------------------VAAE--MSSQDCA--
------------------------------------Q-------MCISNMNN--KAQEL-GCSS-------DDKSCLCNK--MDYMYGVRDCTAEACPEY
--------NVDSVLQMALSGCPAGSGFGYGTGATGTGASGNGASS-TS---A------SS---STTPTSS--D---------------------------
-------S-----SS-----ASTESGDMTSTSMGMG----AGAGG-VGSSTI-VTSGTA---T---N----------------TATNTFT------N---
----TVT------------E-TLTDASGSPTAT----LTQTL-----TGTATG-TATG--IVSGTSTM-TDASTG-S--GTTLT--------------TM
TMTSGTMVSASVSTISG--SNSDSN---------------------------------------------------------------------------
--------------------------------------------------------------------------------------------AQ-STSAG
DNSAPASSTSSG-A--AYPMATVGSG--A-MG--V---------------LGLAAM---LIL---------------------------------
>PC_046U6S
----------------------------------------------------------------------------------------------------
-------------------------------------------MKTLSLS-MLLMAAASL-------------------------AAAD--VSVGQCA--
------------------------------------Q-------MCINNMNN--KAQEL-GCSS-------GDKTCLCNA--DNYKYGVRDCTDQACPGE
--------DSATAVQIALSACPDGTDAKSSASSVATATSGAGASS-TG----------ASSGSDSKTTGT--G---------------------------
-------AA----TN-----SGDASSTTG----AAG----AGSTG-SGDATATGTNTGA---S---A--TG------------TNTG---------T---
----SAS------------G-TNTGAS---------------------ATGT----HG------TESG-ASGTNT-G--AT-AT--------------KT
GATGA-----TGATGTT-MTTATSTSGS------------------------------------------------------------------------
-------------------------------------------GDNNSG----SNT----SGSGSGSS------------------------TE-TSAPS
--------AQTS-D--SAAQAVAGSG--A-LG--A---------------VGVLAM---LML---------------------------------
>PC_06DYJE
----------------------------------------------------------------------------------------------------
-------------------------------------------MKSFSPVALALMAAFGM-------------------------VAADE-PSSSECA--
------------------------------------T-------MCLSNMSK--QAADL-GCKA-------GDLACLCKS--DNYKFGIRDCTKEACPSD
--------DAEKVLAMAVAKCPGGVAGSDASSLSSGSG-STSTSG-SDSS-S------TSGSGDSTATGS--D---------------------------
-------AS----VT-----GTGAAGSKT----ATG----SDAS---------ATGTDA---S---GS-K-------------TATGSD-----------
-----AN------------A-TG--TGASGS---------GV-----SGTATA---TG--SV---TTV-TSTDAS-G--SM-VT--------------KT
STGAS-----STSTGSG--SGSDSESGS------------------------------------------------------------------------
-------------------------------------------D----S----SSTS----GSGSGSD-----------G----------------SASS
SAGAASSTTSDG-A--AAPMATVGSG--A-MG--V---------------LGMLAI---LAL---------------------------------
>PC_03W5X0
----------------------------------------------------------------------------------------------------
-------------------------------------------MKSFSPVALAILAAVGL-------------------------VAAAD-VSASECA--
------------------------------------T-------MCVNNMND--KATEL-DCKS-------GDMECLCKS--DNYSFGIRDCTKEACPSD
--------DAEKVLKMALAKCPNGSSGSGSGSSSSSSS-GSDSSS-TG-S-G------SGSGSDSTATGS--G---------------------------
-------SG----AG-----AGSNSGSMT----ATG----SGSD---------STGSMT---G---SM-TG------------SMTGSMT------D---
----SMT------------G-SMTGSMSGSG---------MG-----SGSATA---TA--TG---TDA-TGSNAS-T--MMTMT--------------TT
GSGSS-----STETGSG--SGSDSNSES------------------------------------------------------------------------
-------------------------------------------GSGSGS----------------------------------------------DSGSS
TGSDSAPATSTG-A--AHPMATVGSG--A-VG--A---------------MGLAAL---LVL---------------------------------
>PC_009F2M
----------------------------------------------------------------------------------------------------
-------------------------------------------MKTFSLS-MALLAAASM-------------------------VSAE--ISVGQCA--
------------------------------------R-------MCINNMND--KASEL-GCDK-------GDLACLCNA--DNYKFGIRDCTSQACPDD
--------DSNKVVNIALNACPDSSSAGSSGTSTGTASDSTATGT-KSGG-AGAGATGT--DATGTATGT--A---------------------------
--------------------TGTATGT---------------ATG-TGATGTGATGTGA---S---G--SG------------TATGTAT------G---
----TNS------------G-SVTGTNTNSG----------A-----SSTAT----GG------SQTV-SNTTG-----TG-AT----------------
GTTMS-----TATSTGGSGSGSGDDNGS------------------------------------------------------------------------
-------------------------------------------GS---G----SDS----DSTGSGSS------------------------ST-ETAPS
S-----SETADS-A---AAHNVISGG--A-LG--A---------------LGLAAL---LVL---------------------------------
>PC_06NK8Q
----------------------------------------------------------------------------------------------------
-------------------------------------------MKTFSPLIALLATAGVV-----------------------------NAASVSKCA--
------------------------------------D-------MCINNMNN--KAEEL-GCKP-------GDMGCLCES--NDYKYGIRDCTDQACPGE
--------DTAAVVQNAVSKCPGGKIGGGSSSGSSSSGSSDSTDT------A------AATGTSSAGAGG--A---------------------------
-------GS----SG-----SGSATGSSA---TATG----TNTGG-SGA--------GA---S---GT-TG------------ATATTM-----------
-----ST------------T-TGTGASS--T------ETGAG-----AGSGSE----------------------------------------------T
TTGSG-----SSETGGG--AGSGSETTT------------------------------------------------------------------------
-------------------------------------------GS--GS----SET---GSGSGNGDS-----------TG----GG------S-GSGA-
SSTESGSSSEST-G--AAPLMTAGTG--A-MG--I---------------AGLAAI---LVL---------------------------------
>PC_00A23O
----------------------------------------------------------------------------------------------------
-------------------------------------------MKTFSLS-LALLAAASM-------------------------VSAD--VSVTDCA--
------------------------------------Q-------MCVNNMNN--KASEL-GCTS-------GDLSCLCSK--ADYSYGIRDCTAQACPND
--------DASAVVSSALASCPTTSIANSASATGATSTGTGASGA-G-----------ASTGSSASATGS--D---------------------------
-------A------S-----SATGSGT---------------SSG-ATSSASGATTSGA-----------------------------------------
-----TS------------G-ATTGATTS-G----------A-----TTEAT----TG------ATTS-GATTL-----ST-VT--------------S-
-TISS-----SSSSDSSSSSSTSSGNGS------------------------------------------------------------------------
-------------------------------------------GSQTGS----S-S----NGSGDSST------------------------AT-GTAPS
S-----SETSTG-A--APKLAVAGSG--A-VG--I---------------LGLAAM---FLL---------------------------------
>PC_03DP8Q
----------------------------------------------------------------------------------------------------
-------------------------------------------MKTFSLS-MVLLAAANL-------------------------ANAA--ISVSDCA--
------------------------------------Q-------MCVNNMNN--KASEL-GCSS-------GDLSCLCNN--VNYSYGIRDCTAQACPGD
--------NAAAVLSTALASCPSSTSGSSTGSSATGTASGTASGT-------TTGVAGASTNSASTSSGS--G---------------------------
-------T------S---------SGT---------------SSG-TGAATTTTVTTGT-----------------------------------------
-----NS------------G-TTSGASTT-S----------A-----GTT------K--------TTI-TSAIT-----ST-TL--------------ST
ATLSS-----TG--------SSASGTGS------------------------------------------------------------------------
-------------------------------------------SS-SGS----SGS----GSSGSSST------------------------GT-GTAPA
S-----SSTSTG-A--ASQMNVAGSG--A-LG--A---------------FGLAAM---LLI---------------------------------
>PC_03U3O0
----------------------------------------------------------------------------------------------------
-------------------------------------------MKTFSLS-MVLLAAANL-------------------------ANAA--ISVSDCA--
------------------------------------Q-------MCVDNMNN--KASEL-GCSS-------GDLSCLCNN--VNYSYGIRDCTAQACPGD
--------NAAAVLSTALASCPSSTSGSSSGSSATGTASGTASGT-------TTGVAGVSTNSASTSSGS--G---------------------------
-------T------T---------SGT---------------SSG-TGAATTTTVTTGT-----------------------------------------
-----NS------------G-TTSGASTT-S----------A-----GTT------K--------TTI-TSAIT-----ST-TL--------------ST
ATLSS-----TG--------SSASGTGS------------------------------------------------------------------------
-------------------------------------------SS-TGS----SGS----GSSGSSST------------------------GT-GTAPA
S-----SSTSTG-A--ASQLNVAGSG--A-LG--A---------------FGLAAM---LLI---------------------------------
>PC_06EPK0
----------------------------------------------------------------------------------------------------
-------------------------------------------MKTFSLS-MVLLAAANL-------------------------ANAA--ISVSDCA--
------------------------------------Q-------MCVNNMNN--KASEL-GCSS-------GDLSCLCNN--VNYSYGIRDCTAQACPGD
--------NAAAVLSTALASCPSSTSGSSSGSSATGTASGTASGT-------TTGVAGVSTNSASTSSGS--G---------------------------
-------T------T---------SGT---------------SSG-TGAATTTTVTTGT-----------------------------------------
-----NS------------G-TTSGASTT-S----------A-----GTT------K--------TTI-TSAIT-----ST-TL--------------ST
ATLSS-----TG--------SSASGTGS------------------------------------------------------------------------
-------------------------------------------SS-TGS----SGS----GSSGSSST------------------------GT-GTAPA
S-----SSTSTG-A--ASQLNVAGSG--A-LG--A---------------FGLAAM---LLI---------------------------------
>PC_02ATEY
----------------------------------------------------------------------------------------------------
-------------------------------------------MKTFSLS-MVLLAAANL-------------------------ANAA--ISVSDCA--
------------------------------------Q-------MCVNNMNN--KASEL-GCSS-------GDLSCLCNN--VNYSYGIRDCTAQACPGD
--------NAAAVLSTALASCPSSTSGSSTGSSATGTASGTASGT-------TTGVAGASTNSASTSSGS--G---------------------------
-------T------S---------SG--------------------TGAATTTTVTTGT-----------------------------------------
-----NS------------G-TTSGASTT-S----------A-----GTT------K--------TTI-TSAIT-----ST-TL--------------ST
ATLSS-----TG--------SSASGTGS------------------------------------------------------------------------
-------------------------------------------SS-TGS----SGS----GSSGSSST------------------------GT-GTAPA
S-----SSTSTG-A--ASQMNVAGSG--A-LG--A---------------FGLAAM---LLI---------------------------------
>PC_01Y6DU
----------------------------------------------------------------------------------------------------
-------------------------------------------MKTFSLS-MVLLAAANL-------------------------ANAA--ISVSDCA--
------------------------------------Q-------MCVNNMNN--KASEL-GCSS-------GDLSCLCNN--VDYSYGIRDCTAQACPGD
--------NAAAVLSTALASCPSSTSGSSSGSSATGTASGTASGT-------TTGVAGVSTNSASTSSGS--G---------------------------
-------T------T---------SGT---------------SSG-TGAATTTTVTTGT-----------------------------------------
-----NS------------G-TTSGASTT-S----------A-----GT----------------TTI-TSAIT-----ST-TL--------------ST
ATLSS-----TG--------SSASGTGS------------------------------------------------------------------------
-------------------------------------------SS-TGS----SGS----GSSGSSST------------------------GT-GTAPA
S-----SSTSTG-A--ASQLNVAGSG--A-LG--A---------------FGLAAM---LLI---------------------------------
>PC_010TXI
----------------------------------------------------------------------------------------------------
-------------------------------------------MKTFSLS-MVLLAAANL-------------------------ANAA--ISVSDCA--
------------------------------------Q-------MCVNNMNN--KASEL-GCSS-------GDLSCLCNN--VNYSYGIRDCTAQACPGD
--------NAAAVLSTALASCPSSTSGSSTGSSATGTASGTASGT-------TTGVAGASTNSASTSSGS--G---------------------------
-------T------S---------SG--------------------TGAATTTTVTTGT-----------------------------------------
-----NS------------G-TTSGASTT-S----------A-----GTT------K--------TTI-TSAIT-----ST-TL--------------ST
ATLSS-----TG--------SSASGTGS------------------------------------------------------------------------
-------------------------------------------SS-TGS----SGS----GSSGSSST------------------------GT-GTAPA
S-----SSTSTG-A--ASQMNVASSG--A-LG--A---------------FGLAAM---LLI---------------------------------
>PC_02JN09
----------------------------------------------------------------------------------------------------
-------------------------------------------MKTFTPL-VALMAA-TA-------------------------SAQS--MSVSECA--
------------------------------------Q-------MCVNNMND--KASQL-DCKS-------GDMGCLCNS--DNYKFGIRDCTTQACPKD
--------DVQAVVSQAVNKCPGGKAGAGSQSGSGSGSGS-GSGS-S---------------ASAGSSGT--G---------------------------
-------AA----AG-----GATATGTS------------------------GATGTGA-------------------------QTGTMT------G---
----G-A------------G-SGAGTKTGSG----------A-----SGTTT----GT------------GKTA------S-TM--------------AT
TTALR-----T---GS----GSGSNNGS------------------------------------------------------------------------
-------------------------------------------GSGSG------------SDSGSGSS------------------------TE-GSSPS
STESSGSSSTSQ-G--AAPLMAVSNG--A-AG--A---------------LGLAAL---LVL---------------------------------
>PC_050JVJ
----------------------------------------------------------------------------------------------------
-------------------------------------------MKTFTLS-MALLAVAGI-------------------------VSAD--VTVGECA--
------------------------------------R-------MCINNMNN--KASEL-GCSS-------GDMACLCKT--DNYRFGVRDCTSQACPGD
--------DANAVVAVALASCPDSGSSGSSASSTGTHTGGASPTG-TVT-------------GTGS----------------------------------
------------------------------------------SSG-SGSK-----TSGS---G---K--TT------------GTSGSMT------G---
----SET------------G-TITGSSTTTG----------D-----TSTGT----GG------SETI-TGSTT-----RS-RS--------------ES
STLST-----TASTGSSSSRNGS-----------------------------------------------------------------------------
-------------------------------------------GA---S----STS----SVRTSGS-------------------------AT-GTAPS
T-----SGTGNS-A---APLNAIGSG--A-LG--A---------------LGLVAA---FVL---------------------------------
>PC_06ETC2
----------------------------------------------------------------------------------------------------
------------------------------------------------------MASAGL-------------------------VGAV---SESSCA--
------------------------------------R-------MCIDNMNK--KAEDL-GCKS-------GDQRCLCDA--ENYSFGVRDCTAQACPED
--------DSAKVVQIALSTCPSDTTSGQKANGGSDSDSDSSSSS-SAGSGSGSGS-ATASGSDSDSTGTATD---------------------------
-------GGAGAGAA-----STGASGDSSK--TASG----NDASA-TGSDSASA-----------------------------SATGSAAS-----N---
----SAS------------A-TSS---GA------------E-----SSSAS-----G-------------SNA--S--STLST--------------AT
STGAGAS---SSETGSS---DS--DSNS------------------------------------------------------------------------
-------------------------------------------DSDSGS----DSDSG--SGSGSGSD-------------------------S-D-AAS
SSSSADGAENTE-N--AAPRMVLGSG--A-MG--V---------------AGLAAL---FAL---------------------------------
>PC_05ZR4K
----------------------------------------------------------------------------------------------------
-------------------------------------------MKF-SLT-LAIMASAGL-------------------------VGAV---SESKCA--
------------------------------------R-------MCIDNMNK--KAEDL-GCKS-------GDQHCLCDA--ENYSFGVRDCTSQACPDD
--------DSAKVVQIALSTCPSDTTSGQKANGDSSSS----SSA-GSGSGSGSGS-ATASGSDSDSTGTATD---------------------------
-------GGAGAGAA-----STGASGDSSN--TASG----NNASA-TGSDSGAATGSDA---S---GS-ATGS-----DAAGASSTGSAAS-----N---
----SAS------------A-TSS---GA------------E-----SSPAS-----G-------------SNA--S--STLST--------------AT
STGTGAS---SSETGSS---DS--DSDS------------------------------------------------------------------------
-------------------------------------------DSDSGS----GSGS--------------------------------------D-GAS
SSSSAGGAENTE-N--AAPRMVLGSG--A-MG--V---------------AGVAAL---FAL---------------------------------
>PC_03XGWA
----------------------------------------------------------------------------------------------------
-------------------------------------------MKF-SLT-LAIMASAGL-------------------------VGAV---SESKCA--
------------------------------------R-------MCIDNMNN--KAEEL-GCTS-------GDQRCLCDS--ENYSYGVRDCTAQACPED
--------DSAKVVQIALSTCPSDTKSGEQANGGSGSGSDSSSA------SAGSGS-ATTSGSDSDSTGSATD---------------------------
-------GAAGAGAA-----STGASGDSSA--TASG----NEASA-TGSNSASSTGSAA---S---------------------------------N---
----SAS------------A-TSSGAGSS------------S-----TGSAS-----G-------------SNA--S--STLST--------------AT
STGSGAS---SSETGSS---DS--GSD-------------------------------------------------------------------------
-------------------------------------------------------------------------------------------------AAS
SSSSADGAENTE-N--AAPRMVLGSG--A-MG--V---------------AGLAAL---FAL---------------------------------
>PC_0691X4
----------------------------------------------------------------------------------------------------
-------------------------------------------MKSFSPVALALMAAFGM-------------------------AAAED-VSASECA--
------------------------------------S-------MCLSNMSK--QAADL-GCKA-------GDLACLCKS--DNYKFGIRDCTKEACPSD
--------DAEKVLAMAVAKCPGGVSGSDASSISSGSG-SSS----------------TSGSGDSTATGS--D---------------------------
-------AS----AT-----GTGAAGSKT----ATG----SDAN---------ATGTDA---S---GS-K-------------TATGSD-----------
-----AS------------A-TG--TGASGS---------GV-----SGSATA---TG--SV---STV-TSTDAS-G--SM-VT--------------RT
STGAS-----STSTGSG--SGSDSESGS------------------------------------------------------------------------
-------------------------------------------GSGSGS----DSES----GSGSGSD-----------S----------------SASS
SAGAAASTTSDG-A--AAPMATVGSG--A-MG--V---------------LGMLAI---LAL---------------------------------
>PC_022FHK
----------------------------------------------------------------------------------------------------
-------------------------------------------MKSFALP-MALLASVGL-------------------------AGAQ--VSVSQCA--
------------------------------------N-------MCLSNMLA--KADEL-GCSK-------GDLACLCDS--ENYRFGIRDCTSQACPDD
--------DASAVVRSALDKCPDSSSNGGGSNSGSTTSGSD-SDS-EPTSTSGS-------DSDSDSTGSASA---------------------------
-------TS-----T-----GDG------------------DDNATSTSGSDSDSTSTD--AA---GG-ASGS-----PSPTGSSGASSTAAS-------
--------------STLGTSASTSGAGS----------------------------------------------------------------------DS
T---STSS------GSDSSSTDGSDSDN------------------------------------------------------------------------
-------------------------------------------GGSGSG----NGGNGGDSGSGNGGN-------------------------G--GSGE
GSGEGSDSDGDT-G--AATRMAVSSG--A-LG--A---------------LGLAAI---LVL---------------------------------
>PC_00SHSN
----------------------------------------------------------------------------------------------------
-------------------------------------------MKTFSSVALALLAATSM-------------------------VAAE--MSASDCA--
------------------------------------Q-------MCINNMNA--KASEL-NCQS-------GDLACLCRN--QDYEYGVRDCTAQACPND
--------DSATVVKMALASCPSGTSSGSSSGSSSGSS-ASGSGT-SS---G------SSSGSE--TTSG--S---------------------------
-------GS----ES-----TGTHSGDST----STG----GSGSG-SGSGSA-TTTGSG---S---ES-TG------------TQSGDT-----------
---------------------TGTN-----S---------NG-----SGTATA---TG--TE---T---TGTGAT----TMITT--------------AS
GSEAS-----STGTSSG--SGSGSATES------------------------------------------------------------------------
-------------------------------------------GAGSQS------T-----GSG-----------------------------S-GSGSG
SNTAAPSSSSTG-A--AHPMATVGTG--A-VG--A---------------LGLAAL---FVL---------------------------------
>PC_06OH29
----------------------------------------------------------------------------------------------------
-------------------------------------------MKSFSPVALALMAAFGM-------------------------VAAEE-LSASECA--
------------------------------------S-------MCLSNMSK--QASDL-GCKA-------GDLACLCKS--DNYKFGIRDCTKEACPSD
--------DAEKVLAMAVAKCPGGVAGSDASSSSSGSG-SSSTSG-SDSS-S------TSGSGDSTTTGS--D---------------------------
-------AS----VT-----GTGAAGSKT----ATG----SDAN---------ATGTDA---S---GS-K-------------TATGTG-----------
-----AS------------G-SG-----ASG---------SA-----SGSATA---TS--SV---TTV-TSTDAS-G--SM-VT--------------KT
STGVS-----STSTGSG--SGSDSESGS------------------------------------------------------------------------
-------------------------------------------D----S----SS----------GSD-----------G----------------SASS
SAGAASSTTSDG-A--AAPMATVGSG--A-MG--V---------------LGMLAI---LAL---------------------------------
>PC_01SU8W
----------------------------------------------------------------------------------------------------
-------------------------------------------MKSFSPVALALMAAFGM-------------------------AAA-D-PSASDCA--
------------------------------------T-------MCLSNMSA--QASEL-GCKA-------GDLACLCKS--NNYKYGIRDCVKEACPSD
--------DAEKVLAMAVAKCPGGVAGSDASSSSASGS-DSS--S-TSGS-S------SGAGGDSTATGS--D---------------------------
-------AS----VT-----GTGASGSKT----ATG----SDAS---------ATGTGA---S---GS-Q-------------TATGSD-----------
-----AS------------A-TG--TNASGS---------GA-----SGSATN---TG--SV---STV-TSTDAS-G--SM-VT--------------KT
STGAS-----STSTGSG--SGSESGSSS------------------------------------------------------------------------
-------------------------------------------SSDSGS----S------------------------------------------ASSS
AAGSASSTTSDG-A--AASMATAGTG--A-MG--V---------------LGMLAI---LAL---------------------------------
>PC_02PBDB
----------------------------------------------------------------------------------------------------
-------------------------------------------MKSFSPVALALMAAFGM-------------------------AAAED-ISASECA--
------------------------------------S-------MCLSNMSK--QAADL-GCKA-------GDLACLCKS--DNYKFGIRDCTKEACPSD
--------DAEKVLAMAVAKCPGGVSGSDASSISSGSG-SSS----------------TSGSGDSTATGS--D---------------------------
-------AS----VT-----GTGAAGSKT----ATG----SDAN---------ATGTDA---S---GS-K-------------TATGSD-----------
-----AD------------A-TG--TGASGS---------GV-----SGSATA---TG--SA---TTV-TSTDAS-G--SM-VT--------------RT
STGAS-----STSTGSG--SGSDSGS--------------------------------------------------------------------------
-----------------------------------------------------DSES----GSGSGSD-----------S----------------SASS
SAGAAASTTSDG-A--AAPMATVGSG--A-MG--V---------------LGMLAI---LAL---------------------------------
>PC_02HQ5D
----------------------------------------------------------------------------------------------------
-------------------------------------------MKSFSPVALALMAALGL-------------------------VAADTAASVSDCA--
------------------------------------T-------MCLNNMNE--QAANL-GCSA-------GDLACLCKS--DNYKYGIRDCTKEACPSD
--------DPEQVLAMAVAKCPGGVAGSDTTSSSASAS-GSDSSS-TS-----------------GSDSS--S---------------------------
-------TS----VS-----SSGAGGDST----TTG----SDAS---------VTGTGA---A---GS-K-------------TATGSD-----------
-----SS------------A-TGSD--ASSS---------GA-----SGSATN---TG--AV---STA-TSTETS-S--SM-VT--------------KT
STGAS-----STSTGSG--SGSESESGS------------------------------------------------------------------------
-------------------------------------------GSSSDS----D-------------N-----------S----------------ATSS
ATGSAASTTSHG-A--AASMATAGTG--A-MG--V---------------LGMLAI---LAL---------------------------------
>PC_05QEH9
----------------------------------------------------------------------------------------------------
-------------------------------------------MKSFTPVALALMAASGA-------------------------MAAD--PSASECA--
------------------------------------S-------MCLSNMSN--QAADL-GCKA-------GDLACLCKS--DNYKFGIRDCTKEACPND
--------DAEKVLAMAVAKCPGGVAGSDADSDSSSSS-------------A------SGSGAGASTTGS--D---------------------------
-------AS----AT-----GTDASGSKT----ATG----SDAS---------ATGSDA---S---GS-K-------------TAS--------------
----------------------GSGA---SG---------SV-----TGSAST---TG--SV---STV-TSTDAS-G--SM-VT--------------RT
STGAS-----STSTGSG--SGSESDSES------------------------------------------------------------------------
-------------------------------------------GSESGS----GSATESGSGSGS--------------------------------DSS
ASGSASPSASEG-A--AAPMATVGGG--A-MG--V---------------LGMLAI---LAL---------------------------------
>PC_0319NV
----------------------------------------------------------------------------------------------------
-------------------------------------------MKSFSPVALALMAAFGM-------------------------AAAED-ISASECA--
------------------------------------S-------MCLSNMSK--QAADL-GCKA-------GDLACLCKS--DNYKFGIRDCTKEACPSD
--------DAEKVLAMAVAKCPGGVSGSDASSISSGSG-SSS----------------TSGSGDSTATGS--D---------------------------
-------AS----VT-----GTGAAGSKT----ATG----SDAN---------ATGTDA---S---GS-K-------------TATGSD-----------
-----AN------------A-TG--TGASGS---------GV-----SGSATA---TG--SA---TTV-TSTDAS-G--SM-VT--------------RT
STGAS-----STSTGSG--SGSD-----------------------------------------------------------------------------
------------------------------------------------------SES----GSGSGSD-----------S----------------SASS
SAGAAASTTSDG-A--AAPMATVGSG--A-MG--V---------------LGMLAI---LAL---------------------------------
>PC_05HZP6
----------------------------------------------------------------------------------------------------
-------------------------------------------MKSFSPVAFALMATLGM-------------------------VAAD--PSASECA--
------------------------------------T-------MCLSNMSK--QAADL-GCKA-------GDLACLCKS--DNYKFGIRDCTKEACPSD
--------DAEKVLAMAVAKCPGGVAGSDADDSDSKSS-A-------------------GAGGD-ATTSG--S---------------------------
-------GS----VT-----TTGAAGSKT----ASG----SDSS---------ATGSDA---S---GS-A-------------TKTGSD-----------
-----SS------------A-TGSGASG-------------------SGSS----------M---VTK-TSTST-----GP-SG--------------TT
TTTTT-----SAAG--G--SGSDSDSES------------------------------------------------------------------------
-------------------------------------------GNGNGS--------------NSGSD-----------SD----SNSGSNSDS-NASGS
ASGSAAPTSSDN-A--AAPMATLGGG--A-MG--V---------------LGMLAV---LAL---------------------------------
>PC_0315FD
----------------------------------------------------------------------------------------------------
-------------------------------------------MKASL--SLLLLTAASM-------------------------ASAA--MSFSECA--
------------------------------------Q-------MCLNNMKA--KAGEL-GCSS-------SDMNCLCAK--ANYGYGIRDCTTEACPAD
--------SAAAVLSSALSSCPSDSAAVTATGAGSGSN-GSGSNG-SGSNGS------------------------------------------------
-----------GSNG-----SGSGSGSGS-------------SSG-SNSGSSTTATSTA---T---KS-GS--------NPTGAS------ST---G---
----THP------------S--ETGAT-TTG----------A-----NPSNTGATTTD--TT--MTTT-TS-----------------------------
----STS---TSENGTS---TGNSSSGT------------------------------------------------------------------------
-----------------------------------------------------GTGS--GSGSGSGSS-----------------------------STA
TQTAPSSSHTGN-V--APRGAVVGSG--A-VG--A---------------LALAAL---VIL---------------------------------
>PC_08ARBU
----------------------------------------------------------------------------------------------------
-------------------------------------------MKSFSPVALALMAAFGM-------------------------AAAED-ISASECA--
------------------------------------S-------MCLSNMSK--QASDL-GCKA-------GDIACLCKS--DDYKFGIRDCTKEACPSD
--------DAEKVLAMAVAKCPGGVSGSDASSSSSGSD-------------A-----------SSTTTGS--D---------------------------
-------AS----ST-----GSDASGSKT----ATG----SDAS---------ATGTDA---S---GS-K-------------TATGSD-----------
-----AS------------A-TG--TGASSS---------NV-----SGSASA---TG--SV---TTL-TSTNAS-G--SM-VT--------------QT
STGAS-----STSTGSG--SD--SGSDS------------------------------------------------------------------------
-------------------------------------------ESGSGS--------------GSDSD-----------S----------------SASS
SAGAAASTTSDG-A--AAPMAT--GG--A-MG--V---------------LGMLAI---LAL---------------------------------
>PC_00PMPE
----------------------------------------------------------------------------------------------------
-------------------------------------------MKSFTPVALALMAASGA-------------------------MAAD--PSASECA--
------------------------------------S-------MCLSNMSN--QAADL-GCKA-------GDIACLCKS--DNYKFGIRDCTKEACPSD
--------DAEKVLAMAVAKCPGGVAGSDADSSSSS---------------A------SGSGAGASTTGS--D---------------------------
-------AT----A----------------------------------------TGTDA---S---GS-K-------------TATGSG-----------
-----AN------------A-TGTGA---SG---------SV-----TGSASA---TG--SV---STV-TSTNAS-G--SM-VT--------------RT
STGAS-----STSTGSG--SGSESDSES------------------------------------------------------------------------
-------------------------------------------GDGSGD----GSGNGSESGSGSGSE-----------SG----SESGSATES-GEGDG
SDSSASPTPSEG-A--AAPMAAVGSG--A-MG--V---------------LGMLAM---LAL---------------------------------
>PC_0556F5
----------------------------------------------------------------------------------------------------
-------------------------------------------MKSFTPVALALMAASGA-------------------------MAAD--PSASECA--
------------------------------------S-------MCLSNMSN--QAADL-GCKA-------GDLACLCKS--DNYKFGIRDCTKEACPND
--------DAEKVLAMAVAKCPGGVAGSDADSDSDSDS-SSSS--------A------SGSGAGASTTGS--D---------------------------
-------AS----AT-----GTDASGSKT----ATG----SDAS---------ATGSDA---S---GS-K-------------TATGSD-----------
-----AS------------A-TGTGA---SG---------SV-----TGSAST---TG--SV---STV-TSTDAS-G--SM-VT--------------RT
STGAS-----STSTGSG--SGSESDSES------------------------------------------------------------------------
-----------------------------------------------GS----GSATSTGSGSGS--------------------------------DSS
ASGSASPSPSEG-A--AAPMATVGSG--A-MG--V---------------LGMLAI---LAL---------------------------------
>PC_03LVAX
----------------------------------------------------------------------------------------------------
-------------------------------------------MKSFSPVALALMAAFGM-------------------------AAAED-ISASECA--
------------------------------------S-------MCLSNMSK--QASDL-GCKA-------GDIACLCKS--DDYKFGIRDCTKEACPSD
--------DAEKVLAMAVAKCPGGVAGSDATSGSSGSS-------------S------TSGSGDSTTTGS--D---------------------------
-------AS----ST-----GSDASGSKT----ATG----SDAS---------ATGTDA---S---GS-K-------------TATGSD-----------
-----AS------------A-TG--TGASSS---------NV-----SGSASA---TG--SV---TTM-TSTNAS-G--SM-VT--------------QT
STGAS-----STSTGSG--SGSDSDSDS------------------------------------------------------------------------
-------------------------------------------ESGSGS--------------GSDSD-----------S----------------SASS
SAGAAASSTSDG-A--AAPMAT--GG--A-MG--V---------------LGMLAI---LAL---------------------------------
>PC_022MX4
----------------------------------------------------------------------------------------------------
-------------------------------------------MRTISLS-VALLAVAGM-------------------------VHAE---TSTSCA--
------------------------------------Q-------TCVDSMNA--LASSL-GCTS-------GDLSCLCQS--ADYKYGIYDCTTEACPSA
--------NAEQVLSSALADCPTSTATASSGSSTTGSGSGSGSGA-TTT------------GTGATTTGT--G---------------------------
-------AN----GS-----GTTGSG----------------TTG-AGATGTGATGTGA---S---G--TG------------ASGTGA-----------
----SGT------------GATGTGAT-GSG----------A-----TGTGA----TG------S-----GAT---G--TG-KT--------------ST
KTAGT-----TLTTTSTAS-----NNGG------------------------------------------------------------------------
-------------------------------------------SSA------------------TGTS------------------------GS-GSGSS
S-----SSTSTG-A--AHPMATVGSG--I-VG--A---------------LGLVAM---LVL---------------------------------
>PC_06P3F4
----------------------------------------------------------------------------------------------------
-------------------------------------------MKSFALP-MALLASVGL-------------------------AGAQ--VSVSQCA--
------------------------------------N-------MCLSNMLA--KADTL-GCDK-------GDLSCLCES--ENYRFGIRDCTSQACPDD
--------DAAAVVRSALDKCPEGSAANGGSGSGSGSDSD--SDS-EPTSTSGS-------G----------S---------------------------
-------DS-----D-----STG------------------GAGATSTSGSDSDSTSTG--GA---GG-ASGS-----PTPTGSSGASSTPAS-------
--------------STLGTSASTSG--A----------------------------------------------------------------------DS
T---STSS------GSDSSSTGGSDSGN------------------------------------------------------------------------
-------------------------------------------GGNGDD----SGS-------GSGGN-------------------------G-GDSGE
GSGEGSDSDAGT-G--AATRMAVSSG--A-LG--A---------------LGLAAI---LVL---------------------------------
>PC_00PD45
----------------------------------------------------------------------------------------------------
-------------------------------------------MKAFLFP-IAMLATVGM-------------------------VSAE--VSASDCA--
------------------------------------A-------MCLSNMKA--KASEL-GCSS-------GDLACLCDT--PDYSYGIRDCTAQACPGE
--------DPAAVVASALAQCPSGSGTSSTETTTGTASTT------ASTSTTGA-------GAGATA---------------------------------
----------------------------TT--T-------PTTSTTSGATPTTSMTSGA--VT---TT-NTAS-----GAVTASSGAVESDSTTH-H---
----SSETT--------------------------------------SSTE-------------------------S--GA--T--------------ST
D---TAAA------TSTSSSTTLV----------------------------------------------------------------------------
-----------------------------------------------TS----SS-----T--TS--G-------------------------A-ESTST
GSGSTSTTTTHT-G--AAPRMALATG--A-AG--A---------------LGLVAL---LVL---------------------------------
>PC_01N5DC
----------------------------------------------------------------------------------------------------
-------------------------------------------MKTFSLS-VVLLAAANI-------------------------ANAA--LSVSDCA--
------------------------------------Q-------MCVNNMNS--KASDL-GCSS-------GDLTCLCKN--NDYAYGIRDCTAQACPGD
--------NAAAVLAGALASCPSSTSGSSSGLTSTVTASGTTTGG-ASAS----------TNSASTTSGS------------------------------
-------------------------GT---------------STG-TGAGA--TTTSGA-----------------------------------------
-----SS------------G-TTSGVS--------------T-----TTGTT----K--------TTI-TSATT-----ST-TL--------------ST
ATLSS-----TG--------TVTTGTGS------------------------------------------------------------------------
-------------------------------------------SPDSTS----SGS----DSSDSSST------------------------GT-GTAPA
S-----SSTSTG-A--ASHLNVAGSG--A-VG--V---------------FGLAAM---LLI---------------------------------
>PC_063N0Y
----------------------------------------------------------------------------------------------------
-------------------------------------------MKTFSLS-MVLLAAANL-------------------------ANAA--VSVSDCA--
------------------------------------Q-------MCVNNMNN--KASEL-GCSS-------GDLSCLCNN--ADYSYGIRDCTAEACPSD
--------NAAAVLAAALASCPSSTSGSTSGSSATGTSSGTASGT-ASGT--TTGVAGASTKSASTTSG-------------------------------
------------------------SGT---------------SSG-TGAVSTTTVTTGT-----------------------------------------
-----HS------------G-TTSGASTT-S----------A-----GTTKT----K--------TTI-TSAFT-----ST-TL--------------ST
ATLSS-----TG--------SSSTGSGS------------------------------------------------------------------------
-------------------------------------------SSSTGS----SSS----GSSGSSST------------------------GT-GTAPA
S-----SSTSTG-A--ASHLNVAGSG--A-IG--A---------------FGLAAM---LLI---------------------------------
>PC_017WGN
----------------------------------------------------------------------------------------------------
-------------------------------------------MKVSVLLSAGAFAALGA--------------------------AQD-WSGVSDCA--
------------------------------------R-------GCIERMLG--LAPSL-GCKT-------EDVPCLCTN--MDFAYGVRDCTIQACGPE
--------DLPGAAAAATEFCPDDPPGASPS--GSQDATETPT-G--EHTPSPTRS-------S------------------------------------
----------------------------------------------------------------------------------------------------
-------------SPTDSTA-------------------------------TR-SESPASTPYTTQPI-VSTITS-G--TQVIT---------------T
TVGSTTLYSPVSDATGTPRP-TGTESEP---------T---GSS------------------------------------------TAS----PTD----
------------------------------------------------------------------------------------------QPNT---TGT
NTGTGATPEPTD-NGAFHMLAPATQG--I-MG--A---------------LGVVAL---LAL---------------------------------
>PC_066VTV
----------------------------------------------------------------------------------------------------
-------------------------------------------MKVSIFLSAGAFAALGA--------------------------AQD-WNGVSECA--
------------------------------------R-------GCIERMLA--LAPSL-GCNA-------DDRACLCKNANKDIGWGVRDCTIEACGRQ
--------DLTGAAAFISGFCPPGSPGGSPS--GSPGAPESPT-G--EPTPSPTGS-------A------------------------------------
----------------------------------------------------------------------------------------------------
-------------NPTDPTP-------------------------------TG-SEAPASTPYTTQPI-VSTITS-G--TQVIT---------------T
TVGSTTLFSPVSDATGTTQP-TGTESEP---------T---ASD------------------------------------------TSS----PTD----
------------------------------------------------------------------------------------------QPNT---TGT
GTGTGATPSPTD-NGAFHMLAPAAQG--I-MG--A---------------VGVAAL---LAL---------------------------------
>PC_01XSS8
----------------------------------------------------------------------------------------------------
-------------------------------------------MKVSILLSAGAFAALGA--------------------------AQD-WSGVSDCA--
------------------------------------R-------GCIERMLA--LAPSL-GCKS-------GDIDCLCKN--DDFAWGVRDCTVQACGPR
--------DLPGAIAAATGICPEGSPGASPS--GSQDATETPT-G--EDTPSPTGS-------P------------------------------------
----------------------------------------------------------------------------------------------------
-------------RPTDSTA-------------------------------TG-SESPASTPYTTQPI-VSTITS-G--TQVIT---------------T
TVGSTTLYSPVSDATGTTRP-TGTQSEP---------T---GTG------------------------------------------TTS----PTD----
------------------------------------------------------------------------------------------QPNT---TGT
GTGTGAGPSPTD-NGAFSMLAPAGQG--I-MA--V---------------LGVAAL---LAL---------------------------------
>PC_034FOQ
----------------------------------------------------------------------------------------------------
-------------------------------------------MKVSVLLSAGAFAALGA--------------------------AQD-WSGVSDCA--
------------------------------------R-------GCIERMLG--LAPSL-GCKT-------EDVPCLCTN--MDFAYGVRDCTIQACGPE
--------DLPGAAAAATEFCPDDPPGASPS--GSQDATETPT-G--EHTPSPTRS-------S------------------------------------
----------------------------------------------------------------------------------------------------
-------------SPTDSTA-------------------------------TR-SESPASTPYTTQPI-VSIITS-G--TQVIT---------------T
TVGSTTLYSPVSDATGTPRP-TGTESEP---------T---GSS------------------------------------------TAS----PTD----
------------------------------------------------------------------------------------------QPNT---TGT
NTGTGATPEPTD-NGAFHILAPATQG--I-MG--A---------------LGVVAL---LAL---------------------------------
>PC_01489N
----------------------------------------------------------------------------------------------------
-------------------------------------------MKVSVLLSAGAFAALGA--------------------------AQD-WSGVSDCA--
------------------------------------R-------GCIERMLG--LAPSL-GCKT-------EDVPCLCTN--MDFAYGVRDCTIQACGPE
--------DLPGAAAAATEFCPDDPPGASPS--GSQDATETPT-G--EHTPSPTRS-------S------------------------------------
----------------------------------------------------------------------------------------------------
-------------SPTDSTA-------------------------------TR-SESPASTPYTTQPI-VSTITS-G--TQVIT---------------T
TVGSTTLYSPVSDATGTPRP-TGTESEP---------T---GSS------------------------------------------TAS----PTD----
------------------------------------------------------------------------------------------QPNT---TGT
NTGTGATPEPTD-NGAFHILAPATQG--I-MG--A---------------LGVVAL---LAL---------------------------------
>PC_00SHQD
----------------------------------------------------------------------------------------------------
-------------------------------------------MKVSVLLSAGAFAALGA--------------------------AQD-WSGVSDCA--
------------------------------------R-------GCIERMLA--LAPSL-GCKS-------EDAACLCRN--MDFAYGVRDCTVQACGPQ
--------DLPGAAAAATEFCPDGSPSASPS--GSQDATETPT-G--ERTPSPTGS-------P------------------------------------
----------------------------------------------------------------------------------------------------
-------------GPTESTA-------------------------------TG-SESPASTPYTTQAI-VSTITS-G--TQVIT---------------T
TVGSTTLYSTVSDATGTTRP-TGTESET---------T---GSG------------------------------------------TAS----PTD----
------------------------------------------------------------------------------------------QPNT---TG-
-----ATPEPTD-NGAFHILAPATQG--I-VG--A---------------LGVVVL---LAL---------------------------------
>PC_00W7OL
----------------------------------------------------------------------------------------------------
-------------------------------------------MKVAILLSAGAFAAFGA--------------------------AQD-LSSLSECT--
------------------------------------R-------GCLERMMS--LAPQL-GCKA-------DDVACLCSN--MDFSYGVRDCTIQACGGQ
--------DLPAAMAIAQQVCPSGSPSGSPS--A----TGSPT-S--EHTGSPTGS-------P------------------------------------
----------------------------------------------------------------------------------------------------
-------------SPTDSTT-------------------------------TD-TAPPVSTPYTTQAI-VSTITS-G--TEVIT---------------T
TIGSTTLYSPVSNTTGTTGT-TGTQSQE---------T---GSS------------------------------------------RTD----N-PNSTG
GS----------------------------------------------------------NPT--------------------------GTGTG---TGT
GTGTGTSPSSTP-NGAFQTLAPAAQG--I-MG--A---------------LGVVAL---LAL---------------------------------
>PC_06085X
----------------------------------------------------------------------------------------------------
-------------------------------------------MKVVTLLAAGAFTGLGV--------------------------AQD-LQGVSECA--
------------------------------------R-------GCIGRMLD--LAPSL-GCKA-------DDVACLCKN--MDFAYGVRDCTTEACGAQ
--------DLPAAAAAAARYCPGNAPSGSQE--PRATA----T-S--KQTASPTGA-------P------------------------------------
----------------------------------------------------------------------------------------------------
-------------RPSEASS-------------------------------TG-LGSFASTPYTTQTI-VSTITS-G--TQVIT---------------T
IVGSTTLYSPVSATTGTAGK-TGTQPQS---------A---GSG------------------------------------------SSP----TDKPSST
G-----------------------------------------------------------NSE--------------------------TTSSG---EST
GTGTGTTPTPTG-NGASHTLIPATLG--I-MG--A---------------IGIALI---FAW---------------------------------
>PC_04HWYI
----------------------------------------------------------------------------------------------------
-------------------------------------------MKVITLLATGAFTGLGV--------------------------AQD-LQGVSECA--
------------------------------------R-------GCIGRMMD--LAPSL-GCKA-------DDVACLCKN--MDFAYGVRDCTTEACGAQ
--------DLPAAAAAAARYCPGNAPSGSQE--PRATA----T-S--KQTASPTGA-------P------------------------------------
----------------------------------------------------------------------------------------------------
-------------RPSEASP-------------------------------TG-LGSSASTPYTTQAI-VSTITS-G--TQVIT---------------T
TVGSTTLYSPVSATTGTAGT-TGTQPQS---------T---GSS------------------------------------------SSP----TDKPSST
G-----------------------------------------------------------NSE--------------------------TTSPG---EST
GTGTGTTPTPTG-NGASHTLIPATLG--I-MG--A---------------VGIALI---FSW---------------------------------
>PC_0468QE
----------------------------------------------------------------------------------------------------
-------------------------------------------MKVVTLLAAGAFTGLGM--------------------------AQD-LQGVSECA--
------------------------------------R-------GCIGRMLD--LAPSL-GCKA-------DDVACLCKN--MDFAYGVRDCTTEACGAQ
--------DLPAAAAAAARYCPGNAPSGSQE--PRATA----T-S--KQTASPTGA-------P------------------------------------
----------------------------------------------------------------------------------------------------
-------------RPSEASS-------------------------------MG-LGSSASTPYTTQAI-VSTITS-G--TQVIT---------------T
TVGSTTLYSPVSATTGTAGT-TGTQPQS---------T---GSG------------------------------------------SSP----TDKPSST
G-----------------------------------------------------------NSE--------------------------TTSSG---EST
GTGTGTTPTPTG-NGASHSLIPATLG--I-MG--A---------------VGIALI---FAW---------------------------------
>PC_02CSQZ
----------------------------------------------------------------------------------------------------
-------------------------------------------MKVAILLSAGAFAAFGA--------------------------AQD-LGSLSECT--
------------------------------------R-------GCLERMMS--LAPQL-GCRA-------DDVACLCSN--MDFAYGVRDCTIQACGGQ
--------DLAAAMAIAQQVCPSGSPSGSPS--A----TGSPT-S--EHTGSPTGS-------P------------------------------------
----------------------------------------------------------------------------------------------------
-------------SPTDSTT-------------------------------TD-TAPPVSTPYTTQAI-VSTITS-G--SEVIT---------------T
TIGSTTLYSPVSNTTGTTGT-TGTQSQE---------T---GSS------------------------------------------SRT----DNPNSTG
GS----------------------------------------------------------NPT--------------------------GT-------GT
GTGTGTSPSSTP-NGAFQTLAPATQG--I-MG--A---------------LGVVAL---LAL---------------------------------
>PC_020KCH
----------------------------------------------------------------------------------------------------
-------------------------------------------MKATALLSIALCAAFGA--------------------------AQN-LDDISECG--
------------------------------------R-------MCINNMLN--KASEL-GCDS-------TDKACLCSK--QNFAFGLRDCTLQACGGE
--------DLPKIIAVGQAICASEGGSMSASGTASDTATGTPT-S--TPTGTPTGT-------D---------------G--------------------
-----------------------PD-----------------STP-SETASSTPTGTHG-------------T---------------------------
------DSTQTSGSPSATQT-------------------------------TGIVPGGESSAYTTSAI-VSTVTS-G--TEVIE---------------T
TVGSTTLYTQVSDSNGTASP-TSGLTGT---------P---TSG------------------------------------------SVA----ETT---T
E-----------------------------------------------------------------------------------------SPTE---TEI
PP---GQTTPAE-GAAGRVMTTAAPG--V-AG--A---------------LGLIAL---LAM---------------------------------
>PC_06TLUJ
----------------------------MISPCR-RK-LF----FAFLFPSALISRVKQQRSAARADR-----------DNRGAFSS-------------
--------------------------MAAVSHAPPPWQKLVSFMKATALLSIALCAAFGA--------------------------AQN-LDDISECG--
------------------------------------R-------MCINNMLN--KASEL-GCDS-------TDKACLCSK--QNFAFGLRDCTLQACGAE
--------DLPKIIAVGQAICASEGGSMTASGTASDTATGT-------PTGTPTGT-------D---------------G--------------------
-----------------------PD-----------------STP-SETASSTPTGTHG-------------T---------------------------
------DSTQTSGSPSATQT-------------------------------TGIVPGGESSAYTTSAI-VSTVTS-G--TEVIE---------------T
TVGSTTLYTQVSDSNGTASP-TSGLTGT---------P---TSG------------------------------------------SVA----ETT---T
E-----------------------------------------------------------------------------------------SPTE---TEI
PP---GQTTPAE-GAAGRVMTTAAPG--V-AG--A---------------LGLIAL---LAM---------------------------------
>PC_03ZQ3D
----------------------------------------------------------------------------------------------------
-------------------------------------------MKATALLSIALCAAFGA--------------------------AQN-LDDISECG--
------------------------------------R-------MCINNMLN--KASEL-GCDS-------TDKACLCSK--QNFAFGLRDCTLQACGAE
--------DLPKIIAVGQAICASEGGSMTASGTASDTATGT-------PTGTPTGT-------D---------------G--------------------
-----------------------PD-----------------STP-SETASSTPTGTHG-------------T---------------------------
------DSTQTSGSPSATQT-------------------------------TGIVPGGESSAYTTSAI-VSTVTS-G--TEVIE---------------T
TVGSTTLYTQVSDSNGTASP-TSGLTGT---------P---TSG------------------------------------------SVA----ETT---T
E-----------------------------------------------------------------------------------------SPTE---TEI
PP---GQTTPAE-GAAGRVMTTAAPG--V-AG--A---------------LGLIAL---LAM---------------------------------
>PC_04H7EU
----------------------------------------------------------------------------------------------------
-----------------------------------------------------------A--------------------------AQN-LDDISECG--
------------------------------------R-------MCINNMLN--KASEL-GCDS-------TDKACLCSK--QNFAFGLRDCTLQACGGE
--------DLPKIIAVGQAICASEGGSMSASGTASDTATGTPT-S--TPTGTPTGT-------D---------------G--------------------
-----------------------PD-----------------STP-SETASSTPTGTHG-------------T---------------------------
------DSTQTSGSPSATQT-------------------------------TGIVPGGESSAYTTSAI-VSTVTS-G--TEVIE---------------T
TVGSTTLYTQVSDSNGTASP-TSGLTGT---------P---TSG------------------------------------------SVA----ETT---T
E-----------------------------------------------------------------------------------------SPTE---TEI
PP---GQTTPAE-G---------------------------------------------------------------------------------
>PC_01BL9Z
----------------------------------------------------------------------------------------------------
-------------------------------------------MKVTALFAVGVFVSFGA--------------------------AQD-LSSLSECG--
------------------------------------R-------TCIQDMLS--LAPSL-GCKA-------DDIPCLCQN--TNFGNGVRDCTVEACGEQ
--------DLPPILEFAKKFCSGGSPSGSPD--ATETI----D-A--ERTASSTGS-------L---------------K--------------------
----------------------------------------------------------------------------------------------------
---------TTTGENRASTA-------------------------------TG-SSIAKSYPYTTQAV-VSTITS-G--TQVIT---------------I
TDGITTLYSSVSETPRTTDT-TS---QP---------T---GST------------------------------------------SPT----EEPKTTS
SS----------------------------------------------------------ET----------------------------TGAN---QSI
SSNASPSSTRSN-NGALPTLAPANPG--V-IG--A---------------LGVIAV---LVL---------------------------------
>PC_0329CH
MAAGS-----GGGGG--GGRGGRAAQIPYYSPITPSP-VF----FLDLFALILH----------------------------------------------
----------------------------PLSPAQDLIIQNLPGMKVTALFAVGVFVSFGA--------------------------AQD-LSSLSECG--
------------------------------------R-------TCIQDMLS--LAPSL-GCKA-------DDIPCLCQN--TNFGNGVRDCTVEACGEQ
--------DLPPILEFAKKFCSGGSPSGSPD--ATETI----D-A--ERTASSTGS-------L---------------K--------------------
----------------------------------------------------------------------------------------------------
---------TTTGENRASTA-------------------------------TG-SSIAKSYPYTTQAV-VSTITS-G--TQVIT---------------I
TDGITTLYSSVSETPRTTDT-TS---QP---------T---GST------------------------------------------SPT----EEPKTTS
SS----------------------------------------------------------ET----------------------------TGAN---QSI
SSNASPSSTRSN-NGALPTLAPANPG--V-IG--A---------------LGVIAV---LVL---------------------------------
>PC_027QV7
----------------------------------------------------------------------------------------------------
-------------------------------------------MKVTALFAVGVFAAFGA--------------------------AQD-LSSLSECG--
------------------------------------R-------TCIQDMLG--LAPSL-GCKA-------DDIPCLCQN--TDFGNGVRDCTVEACGEQ
--------DLPPILEFAKKFCSGGSPSGSPD--ATETT----D-A--ERTASSTGS-------L---------------K--------------------
----------------------------------------------------------------------------------------------------
---------TATGENRVSTT-------------------------------IG-SSITTSYPYTTQAI-VSTITS-G--TQVIT---------------I
TDGITTLYSSGSEAPRTTDT-TS---RP---------T---GST------------------------------------------SPT----DEPKTTT
GS----------------------------------------------------------ET----------------------------TGAN---QSI
SSNASPSSTRSN-NGALPTLAPASPG--V-IG--A---------------LGVIAV---LVL---------------------------------
>PC_03GLNP
----------------------------------------------------------------------------------------------------
----------------------------------------------------------------------------------------------------
-------------------------------------------------MLS--LAPSL-GCKA-------DDIPCLCQN--TNFGNGVRDCTVEACGEQ
--------DLPPILEFAKKFCSGGSPSGSPD--ATETI----D-A--ERTASSTGS-------L---------------K--------------------
----------------------------------------------------------------------------------------------------
---------TTTGENRASTA-------------------------------TG-SSIAKSYPYTTQAV-VSTITS-G--TQVIT---------------I
TDGITTLYSSVSETPRTTDT-TS---QP---------T---GST------------------------------------------SPT----EEPKTTS
SS----------------------------------------------------------ET----------------------------TGAN---QSI
SSNASPSSTRSN-NGALPTLAPANPG--V-IG--A---------------LGVIAV---LVL---------------------------------
>PC_01G80M
----------------------------------------------------------------------------------------------------
-------------------------------------------MKVNVLLSAGAFAA--------------------------F--GAA-QGGLSECG--
------------------------------------Q-------MCINNMLD--LAPSL-GCGA-------DDVACLCRN--MDFGFGVRDCTTQACGEA
--------DVVAAQAAANQICPSGGEGGAPGGGSPTGGAPSDKPGDKPTD--------------------KPTAS--PTG-----SQSGSPTPTGSDSAT
PSPLGPTHKTGSDS---------PS--------S---S-P---SG-SPSGSPSETASES-ASK---TE-SSGP-----SST-------------------
--------G---G-----SDTTGGNNN-----------------------------EPTGADQTGTGGANPTPTD-G--GAIP-R--------------L
----------------------------------------------------------------------------------------------------
------------------------------------------------------------------AP-----------VA-------------------
------------------------QG--V-MG--A---------------LGVLGL---LAL---------------------------------
>PC_03HURE
----------------------------------------------------------------------------------------------------
-------------------------------------------MKLVVLLSAGAFAAFGA--------------------------AQD-LNGVSECA--
------------------------------------R-------GCIGRMLA--LAPKL-GCKG-------DDIPCLCRN--MDFGYGVRDCTTQACGAK
--------DIPPAIAVALKYCPNGAPGGSPS--GSPGATGTPT-G--DHSGL--PL-------P------------------------------------
----------------------------------------------------------------------------------------------------
-------------TPTAPTN-------------------------------TG-SGSSASTPYTTQAI-VSTITS-G--TQIIT---------------T
TVGSTTLYSPVSNATGTAGT-TGTQSES---------T---GSS------------------------------------------SPT----ENPNTTG
S-------------------------------------------------------------------------------------------------GQ
GTGTGAKPSPTD-NGAFQSLVPATQG--I-LA--A---------------LGAVAL---LAL---------------------------------
>PC_01UBDV
----------------------------------------------------------------------------------------------------
-------------------------------------------MKIVVLLSAGAFAAFGA--------------------------AQD-LSGVSECA--
------------------------------------R-------GCIERMLA--LAPKL-GCKG-------DDVACLCRN--MDFGYGVRDCTTQACGAQ
--------DLPAAAAAAAKYCPNGAPSGSSG--TTGTQ----T-A--DHSGSPTWS-------P------------------------------------
----------------------------------------------------------------------------------------------------
-------------RPTTPTN-------------------------------AG-SGSSVSTPYTTQAI-VSTITS-G--TQVIT---------------T
TVGSTTLYSPVSSKTGTAET-TGSQSKS---------T---GSS------------------------------------------PTD----NPNPTG-
G-------------------------------------------------------------------------------------------------SE
TTGTGARPSPTN-NGAFHSLAPAIQG--M-MG--T---------------LGVIAL---LAL---------------------------------
>PC_00DXJA
----------------------------------------------------------------------------------------------------
-------------------------------------------MKRTITAIFAVAGAATV-------------------------AAVDFPSNMPDCG--
----------------------------------------------------------------------ENDIACLCRN--KDFGFGIHDCTIQVCDSV
------D-QANVAIDWGNSLCAGVNVPANI-PSATSVAG-------------------------------------------------------------
-----------------------------PT-G----GSG-------------S----------------------------------------------
----------------------AS----S------------------APVTSESSESGEASAITTSTW-TSTLSS-N--SATTT----------------
VIGETTITGTGGAGG-A---TSAVES----------TV---TSPIVSTR------------------------------------------------TAV
TSV-SEPSTTTSSAQ---------------------------------------------AP--------------------------------------
-------------------QMTAAPALGA-LA--A---------------AGIAFA---FF----------------------------------
>PC_03JFB7
----------------------------------------------------------------------------------------------------
-------------------------------------------MKRTITAIFAVAGAATV-------------------------AAVDFPSNMPDCG--
------------------------------------R-------LCGTNMFGKA--AEL-GCQ-------ENDIACLCRN--KDFGFGIHDCTIQVCDSV
------D-QANVAIDWGNSLCAGVNVPANI-PSATSVAG-------------------------------------------------------------
-----------------------------PT-G----GSG-------------S----------------------------------------------
----------------------AS----S------------------APVTSESSESGEASAITTSTW-TSTLSS-N--SATTT----------------
VIGETTITGTGGAGG-A---TSAVES----------TV---TSPIVSTR------------------------------------------------TAV
TSV-SEPSTTTSSAQ---------------------------------------------AP--------------------------------------
-------------------QMTAAPALGA-LA--A---------------AGIAFA---FF----------------------------------
>PC_0052CC
----------------------------------------------------------------------------------------------------
-------------------------------------------MKPASPHLAW-LAAVTV-------------------------NAVDF----------
---------------------------------------------------------PS-NMP-------KDDIACMCKA--TDWNNGIRDCSVESCPSI
------D-QANVVISWGNSLCSGVGVTTAVVPTATSVKS-------------------------------------------------------------
-----------------------------SG-S----TSG-------------AP-------A---TN-TG-----------------------------
-----------------DADSTST----G------------------SGSDNDASETGDATAITTSTW-TSTFTS-G--DATST----------------
VTGTTTISGVNGVPG-A---SDVPET----------TG---TSPIVSTH------------------------------------------------TDE
STT-FETTIGSTTFT---------------------------------------------SS----GA--------------------------------
-------------------HMTAAPAIGF-LA--A---------------AGIAAA---FL----------------------------------
>PC_015O0J
----------------------------------------------------------------------------------------------------
-------------------------------------------MKTIATAILALIGAALV-------------------------VATDFPSNMPDCG--
------------------------------------R-------ICGSNMLAQA--AEL-GCQ-------ASDLACLCRN--VNFGYGIHDCSVEACGDT
------S-HANIAIGWGNAICDSAGVPANI-PTATAVSP-------------------------------------------------------------
-----------------------------VV-T----VS-------------------E-VIS---TV-TDDS---------------------------
--------------STSVM----T----S------------------MATVSDGSMVTTSDVFTSGSF-TTTITR-E--ATFVSSVTSPI---SPETTEP
FTVSSSALGAQMTGG-P---AL------------------------------------------------------------------------------
----------------------------------------------------------------------------------------------------
---------------------------GA-FA--A---------------VGIAAA---LL----------------------------------
>PC_00YJ9P
----------------------------------------------------------------------------------------------------
----------------------------------------------------------------------------------------------MKCS--
------------------------------------I-------ITVGVFA-----MTA-LAQV-------ESLXCLCGN--VNFAYGIRDCSTAACGGQ
------V-PAIPVIDYGVAYCSAAGVQVIGSAT-----G----SGSGA----------------------------------------------------
-----------------------------------------------QVGSSSAITTSA-VTN---YV-TSGS-----STI-------------------
--------STVIGSTTIYGAGEAGA--------------------------------RSSSAITTSGI-TSYVTS-G--DSTI-S--------------T
VIGSTTIFGAAGARQ-TAFAGLAAAAGL-------------AAM--VL----------------------------------------------------
----------------------------------------------------------------------------------------------------
-----------------------------------------------------------------------------------------------
>PC_02BMH8
----------------------------------------------------------------------------------------------------
-------------------------------------------MKSSILT-VGVFAM--------------------------T--ALAQVESLPACG--
------------------------------------Q-------TCINNMLG--QASSL-GCTA-------NDAACLCGN--VNFAYGIRDCATAACGGQ
------V-PAIPVIDYGVAYCSAAGVQAGSSSA-------------------------------------------------------------------
------------------------------------------------------VTTSA-VTN---YV-TSGS-----STI-------------------
--------STVIGSTTIYGAVEAGA--------------------------------RSSSAITTSGI-TSYVTS-G--DSTL-S--------------T
KEEEEEEEEEEEELW-LMM----------------------RIS--LEI---------------------------------------------------
----------------------------------------------------------------------------------------------------
-----------------------------------------------------------------------------------------------
>PC_01734L
----------------------------------------------------------------------------------------------------
-------------------------------------------MKSAVVILSLAA-A---------------------------AVAQD-VAALAQCG--
------------------------------------Q-------TCANNMMAAGKAQEL-GCKQ-------SDLKCLCAN--PNFMYGLRDCSHAICSQQ
--------DANKVVEYGMQVCKGAGVEVTGGNGGNGGASQT-----------------------------------------------------------
----------G--GN-----GG--SSQTG------------------G----------------------------------------------------
--------------------NGG-----------------------------ATHTGDGGSGAHVTTI-YSTATGTD--GKVV-T--------------T
PVATSTITGGS---GG--------------------------------------------------------------------SGG-----SVVTYTTN
GSQVVTTLSTMMSNP-TGTQSSGATQTG-S----GSETST--GGS--GT-----ET----GGSGSTQ-------------------TTGGSGS---QTTG
--SGGATTTTSKGL--AAQM--TAAP-GI-LA--A---------------AGLAAL---LI----------------------------------
>PC_03Q6MG
----------------------------------------------------------------------------------------------------
-------------------------------------------MKSAVVILSLAA-A---------------------------AVAQD-VAALAQCG--
------------------------------------Q-------TCANNMMAAGKAQEL-GCKQ-------SDLKCLCAN--PNFMYGLRDCSHAICSQQ
--------DANKVVEYGMQVCKGAGVEVTGGNGGSGGASQT-----------------------------------------------------------
----------G--GN-----GG--SSQTG------------------G----------------------------------------------------
--------------------NSG-----------------------------ATHTGDGGSGAHVTTI-YSTATGTD--GKVV-T--------------T
PVATSTITGGS---GG--------------------------------------------------------------------SGG-----SVVTYTTN
GSQVVTTLSTMMSNP-TGTESSGATQTG-S----GSETST--GGS--GT-----ET----GGSGSTQ-------------------TTGGSGS---QTTG
--SGGATTTTSKGL--AAQM--TAAP-GI-LA--A---------------AGLAAL---LI----------------------------------
>PC_08GHGA
----------------------------------------------MMIVAIVS----------------------------------------------
-----------------------------PTKSRQNVLLTPAKMKAFVV-AFSLAA---------------------------AVAAQD-LSSLPDCG--
------------------------------------K-------TCAGNMLAAPKAQEL-GCKT-------GDMKCLCSN--ANFMYGFRDCSHAVCQSE
------N--VNKVVEFGMKICEGVGVAVQGGNGSAPAGGKLGGSGGDGAGGSN-----GSGG---------------AGGS----N--GG----------
------AGGSNGGN--------GAD-----G-SN---GS-GGAGG-SNGGAGGGNGGNG-ADG---SN-GSGG-----SNG-------------------
--------SNGGAGGSNGSNGGAGGSNGS---NGSNGADGSNGSGGAGGSNGGNGGGNGGNGGQATPS-TSAATS-A--DSTL-S--------------M
TPTATSMND-------------------------------------------------------------------------------------------
--------------------------------------------------------------GGQGG-------------------------AG-SQTST
TA--PSATSSSA-G--SAVQFAAAPG--W-LA--A---------------VGLAAL---LI----------------------------------
>PC_08HFOL
----------------------------------------------------------------------------------------------------
-------------------------------------------MKSAILALTALAAV---------------------------AAAQD-LSGLAQCAFP
G---------------------SQPHARAWPNSGEQQ-------TCANNMNSAEKAKEL-GCSQ-------GDLKCLCAN--KDFTYGLRDCATAICKSA
------D-DISKILDYGLKVCAGAGVVITTGGGSGGSGSGTATD----GG--------------------------------------------------
------AS-----KT-----DGGAS---------------------------------------------------------------------------
----------------------------------------------------NTGSSGGSGEGKVSTI-FSTI-TSD--GSAI-T--------------T
PVATTTIGAGGVSSGASE-----------------------------------------------SS-----------GTGGNGGGGVV----VTTETSG
GSQIVRTLTTMKSGE-SGGASGSETGTGGSASATGTGSATGTGGNGSGT-----ET----SN---------------GNGGSTQTSGSGGNGG---ATQT
TGGSGSGTSTSSGF--AAPQKTVAPA-GI-LA--A---------------AGLAAL---LL----------------------------------
>PC_03WQED
----------------------------------------------------------------------------------------------------
-------------------------------------------MKSAILALSTLAAV---------------------------AVAQD-LSGLAQCAS-
-------------------------------NSGEQQ-------TCANNMNGAEKAKEL-GCGQ-------GDLKCLCAN--KDFTYGLHDCAAAICKGA
------G-DISKILDYGLKLCAGAGVVITTGGGNGGSGSSTAG---------------------------------------------------------
----------------------GAS---------------------------------------------------------------------------
----------------------------------------------------KTGGSGASGDGKVSTI-VSTV-TSG--GSVL-T--------------T
PVATTTISGGGSE----------------------------------------------------SS---------------GIGGGVV----VTTETSG
GSQIVRTLTTMKSGE-SGSASGSGTGTGGSGSPTGTGSETVTGGNSSAT-----ET----SGG----S-----ATQTSGGSTTQTSGSSGNGG---ASQT
TSGGASKTSSSSGF--AAPQKTAAPV-GI-LA--A---------------AGLAAL---LL----------------------------------
>PC_02FH2F
----------------------------------------------------------------------------------------------------
-------------------------------------------MKCAILALSTLAAI---------------------------VAAQD-LSGLAPCA--
------------------------------------Q-------TCANNMNSAEKAKEL-GCSQ-------GDLKCLCAN--KDFTYGLRDCARAVCKSD
------S-DNSKILDYGMKLCAGAGVVITTGGGNGGSGSSTAGD--------------------------------------------------------
---------------------GGAS---------------------------------------------------------------------------
----------------------------------------------------KTGGNGGSGDSNVSTI-FSTV-TSD--GSVI-T--------------T
AVATTTIGGGNGGSGSSG-----------------------------------------------TG---------------GNGGVVV----VTTETSG
GSQIIRTLTTMTSAG-SGGASGSETGTGGSVSPTGTGSGTGASGGN---------------------------------GGATQTSGSGGNGG---ASQT
TGGSSTRTSSSTGF--AAPQKTAAPA-GI-LA--A---------------AGLAAL---LL----------------------------------
>PC_041K6J
----------------------------------------------------------------------------------------------------
-------------------------------------------MKSAILALVTLAAV---------------------------AAAQD-LSGLAPCA--
------------------------------------Q-------TCANNMNSAEKAKEL-GCGH-------GDLKCLCAN--KDFTYGLRDCAAAICKNA
------S-DKSKILDYGMQLCAGAGVVITTGGGNGGSGSSTAGG--------------------------------------------------------
---------------------GGGS---------------------------------------------------------------------------
----------------------------------------------------VTGGNGGSGGGKVSTI-FSTV-TSD--GSVI-T--------------A
PVATTTIGGGGSGSETSG-----------------------------------------------TS---------------GNGSGVV----VTTETSG
GSQIVRTLTTIQSGG-ASGSETGT---GASASPTGTGSETG-TGGS---------------------------------GGATQISSTGGNGG---ASQT
TGGSGSRTSSSSGF--AAPQKTAAPV-GI-LA--A---------------AGLAAL---LL----------------------------------
>PC_08BV6G
----------------------------------------------------------------------------------------------------
-------------------------------------------MKSVVVALSLVA-A---------------------------VAAQD-LAALAQCG--
------------------------------------Q-------TCANNMMSPAKVAEL-GCTS-------NDLKCLCSN--ANFLYGLRDCSRAICSEQ
--------DANKVVEYGMKACHGAGVVVTGGNGGASQS---G-------------------G-ASHSGG-------------------------------
------A-----------------SQSGG---------------------NTGAQV-TT-IYS---TATGTDG-----KVI-------------------
--------TTPVATSTI-EGGSS-----------------------------DHN-----GSAHVTTL-YSTATGTD--GQVI-T--------------T
PIATSTIEGGNG---G--------------------------------------------------------------------IGGAI----LSTYTTD
GSQVVVTLSTQMSQP-SGSGTES-GSA--------S-------------------------QTPS---------EGASTTAM--T-SATTTSA---GSQS
SEAAPSTTSTSTGF--AVSY--CSIT-DE-RS--I---------------KGKHML---ITLRPTSLLPLVCL--LPPVSL-PSLSKV-------
>PC_07XGIV
----------------------------------------------------------------------------------------------------
-------------------------------------------MKSVVVALSLVA-A---------------------------VAAQD-LAALAQCG--
------------------------------------Q-------TCANNMMSPAKVAEL-GCTS-------NDLKCLCSN--VNFLYGLRDCSRAICSEQ
--------DANKVVEYGMKACHGAGVVVTGGNGGASQS---G-------------------G-ASHSGG-------------------------------
------A-----------------SLSGG---------------------STGAQV-TT-IYS---TATGTDG-----KVI-------------------
--------TTPVATSTI-EGGSS-----------------------------DHN-----GSAHVTTL-YSTATGTD--GQVI-T--------------T
PIATSTIEGGNG---G--------------------------------------------------------------------IGGAI----LSTYTTD
GSQVVVTLSTQMSQP-SGSGTES-GSA--------S-------------------------QTPS---------EGASTTVM--T-SATTTSA---GSQS
SEAAPSTTSTSTGF--AVSY--CSIT-DE-RS--I---------------KGKQIL---ITLRPTSLLPLVCL--LPPV----------------
>PC_07SXEO
----------------------------------------------------------------------------------------------------
-------------------------------------------MKSVVVALSLVA-A---------------------------VAAQD-LAALAQCG--
------------------------------------Q-------TCANNMMSPAKVAEL-GCTS-------NDLKCLCSN--VNFLYGLRDCSRAICSEQ
--------DANKVVEYGMKACHGAGVVVTGGNGGASQS---G-------------------G-ASHSGG-------------------------------
------A-----------------SQSGG---------------------STGAQV-TT-IYS---TATGTDG-----KVI-------------------
--------TTPVATSTI-EGGSS-----------------------------DHN-----GSAHVTTL-YSTATGTD--GQVI-T--------------T
PIATSTIEGGNG---G--------------------------------------------------------------------IGGAI----LSTYTTD
GSQVVVTLSTQMSQP-SGSGTES-GSA--------S-------------------------QTPS---------EGASTTVM--T-SATTTSA---GSQS
SEAAPSTTSTSTGF--AVSY--CSIT-DE-RS--I---------------KGKQIL---ITLRPTSLLPLVCL--LPPV----------------
>PC_08KVYW
----------------------------------------------------------------------------------------------------
-------------------------------------------MKSVVVALSLVA-A---------------------------VAAQD-LAALAQCG--
------------------------------------Q-------TCANNMMSPAKVAEL-GCKS-------NDLKCLCSN--VNFLYGLRDCSRAICSEQ
--------DANKVVEYGMKACHGAGVVVTGGNGGASQS---G-------------------G--------------------------------------
------------ASH-----SGGASQSGG---------------------NTGAQV-TT-IYS---TATGTDG-----KVI-------------------
--------TTPVATSTI-EGGSS-----------------------------DHN-----GSAHVTTL-YSTATGTD--GQVI-T--------------T
PIATSTIEGGNGGNGG--------------------------------------------------------------------AGGAI----LSTYTTD
GSQVVVTLSTQMSQP-SGSGTES-GSAS---------------------------------QTPS---------EGASTTAM--T-SATT-SA---GSQS
SEAAPSTTSTSSGF--AAHI--TAAP-GL-LA--A---------------AGLAAL---LI----------------------------------
>PC_08EMOG
----------------------------------------------------------------------------------------------------
-------------------------------------------MKSVVVALSLVA-A---------------------------VAAQD-LAALAQCG--
------------------------------------Q-------TCANNMMSPAKVAEL-GCKS-------NDLKCLCSN--VNFLYGLRDCSRAICSEQ
--------DANKVVEYGMKACHGAGVVVTGGNGGASQS---G-------------------G--------------------------------------
------------ASH-----SGGASQSGG---------------------NTGAQV-TT-IYS---TATGTDG-----KVI-------------------
--------TTPVATSTI-EGGSS-----------------------------DHN-----GSAHVTTL-YSTATGTD--GQVI-T--------------T
AIATSTIEGGNGG-----------------------------------------------------------------------AGGAI----LSTYTTD
GSQVVVTLSTQMSQP-SGSGTES-GSAS---------------------------------QTPS---------EGASTTAM--T-SATT-SA---GSQS
SEAAPSTTSTSSGF--AAHI--TAAP-GL-LA--A---------------AGLAAL---LI----------------------------------
>PC_07N8L8
----------------------------------------------------------------------------------------------------
-------------------------------------------MKSVLVTISLVA-A---------------------------AAAQN-TDALAQCG--
------------------------------------K-------TCADNMMAASKAKEL-GCNQ-------GDIKCLCAN--QNFMYGLRDCSRAICSEQ
--------DANKVVAYGMQICQGAGVAISGGSGGNGGASQTGGASQA-GGASQ-----TTGG-ASQTGG-------------------------------
------ASQSGGASQ-----SGGASQSGG------------------ASQSGGASQ-SG-GAS-------------------------------------
---------QSGGSSQT-GGES------------------------------ASGGNSANGGAQVTTV-YSTLTGTD--GQVI-T--------------T
PVATSTVEGGNA---A--------------------------------------------------------------------GGGAV----VSTYTTN
GSEVVVTLSTEMTQP-SDSATD--SAAS------AA-------------------------GTES---------ATGESGSA--A-A-----A---DTSA
SPTSSAHSSSSSGF--AVSL--DAPI-QR-LI--P---------------DSEANR---YMYRYKLQVLLVL---WPLLVLPHSSFKTVKTLINF
>PC_07N8L7
----------------------------------------------------------------------------------------------------
-------------------------------------------MKSVLVTISLVA-A---------------------------AAAQN-TDALAQCG--
------------------------------------K-------TCADNMMAASKAKEL-GCNQ-------GDIKCLCAN--QNFMYGLRDCSRAICSEQ
--------DANKVVAYGMQICQGAGVAISGGSGGAS-----------------------------QTGG-------------------------------
------ASQSGGASQ-----SGGASQSGG------------------ASQSGGASQ-SG-GAS-------------------------------------
---------QSGGSSQT-GGES------------------------------ASGGNSANGGAQVTTV-YSTLTGTD--GQVI-T--------------T
PVATSTVEGGNA---A--------------------------------------------------------------------GGGAV----VSTYTTN
GSEVVVTLSTEMTQP-SDSATD--SAAS------AA-------------------------GTES---------ATGESGSA--A-A-----A---DTSA
SPTSSAHSSSSSGF--AVSL--DAPI-QR-LI--P---------------DSEANR---YMYRYKLQVLLVL---WPLLVLPHSSFKTVKTLINF
>PC_07N1IF
----------------------------------------------------------------------------------------------------
-------------------------------------------MKSVLVTISLVA-A---------------------------AAAQN-TDALAQCG--
------------------------------------K-------TCADNMMAASKAKEL-GCNQ-------GDIKCLCAN--QNFMYGLRDCSRAICSEQ
--------DANKVVAYGMQICQGAGVAISGGSGGNGGASQTGGASQA-GGASQ-----TTGG-ASQTGG-------------------------------
------ASQSGGASQ-----SGGASQSGG------------------ASQSGGASQ-SG-GAS-------------------------------------
---------QSGGSSQT-GGES------------------------------ASGGNSANGGAQVTTV-YSTLTGTD--GQVI-T--------------T
PVATSTVEGGNA---A--------------------------------------------------------------------GGGAV----VSTYTTN
GSEVVVTLSTEMTQP-SDSATD--SAAS------AA-------------------------GTES---------ATGESGSA--A-A-----A---DTSA
SPTSSAHSSSSSGF--AVQV--TGAP-GL-MA--A---------------AGLAAL---FI----------------------------------
>PC_07SLHT
----------------------------------------------------------------------------------------------------
-------------------------------------------MKSVVVALSLVA-A---------------------------VAAQD-LAALAQCG--
------------------------------------Q-------TCANNMMSPAKVAEL-GCTS-------NDLKCLCSN--VNFIYGLRDCSRAICSEQ
--------DANKVVEYAMKACQGAGVVVTGGNGGASQS---G-------------------G-ASHSGG-------------------------------
------AS-----------------HSGG---------------------NTGAQV-TT-IYS---TATGTDG-----KVI-------------------
--------TTPVATSTI-EGGSS-----------------------------DHS-----GSAHVTTL-YSTATGTD--GQVI-T--------------T
PIATSTIEGGNG---G--------------------------------------------------------------------TGGAI----LSTYTTD
GSQVVVTLSTQMSQP-SGSGTES-GSA--------S-------------------------QTSS---------EGASTTGM--T-SAITSGA---GSQS
SEAAPSTTSTSTGF--AVSY--CSIT-DE-RS--M---------------KGKHIL---ITLRPTSLLPLVCL--LPPVLL-PS-----------
>PC_08G5XJ
----------------------------------------------------------------------------------------------------
-------------------------------------------MKSVVVALSLVA-A---------------------------VAAQD-LAALAQCG--
------------------------------------Q-------TCANNMMSPAKVAEL-GCTS-------NDLKCLCSN--VNFLYGLRDCSRAICSEQ
--------DANKVVEYGMKACQGAGVVVTGGNGGASQS---G-------------------G-ASHSGG-------------------------------
------A-----------------SQSGG---------------------NTGAQV-TT-IYS---TATGTDG-----KVI-------------------
--------TTPVATSTI-EGGSS-----------------------------DHS-----GSAHVTTL-YSTATGTD--GQVI-T--------------T
PIATSTIEGGNG---G--------------------------------------------------------------------IGGAI----LSTYTTD
GSQVVVTLSTQMSQP-SGSGTES-GSA--------S-------------------------QTSS---------EGASTTEM--T-SATSSGA---GSQS
SEAAPSTTSTSTGF--AVSY--CSIT-DE-GS--M---------------KGKHIL---ITLRPTSLLPLVCL--LPPV----------------
>PC_08F79F
----------------------------------------------------------------------------------------------------
-------------------------------------------MKSVVVALSLVA-A---------------------------VAAQD-LAALAQCG--
------------------------------------Q-------TCASNMMSPAKVAEL-GCKS-------NDLKCLCSN--VNFLYGLRDCSRAICSEQ
--------DANKVVEYGMKACQGAGVVVTGGNGGASHS--------------------------------------------------------------
----------GGASH-----SGGASQSGG---------------------NTGAQV-TT-IYS---TATGTDG-----KVI-------------------
--------TTPVATSTI-GGGSS-----------------------------DHS-----GSAHVTTL-YSTATGTD--GQVI-T--------------T
PIATSTIEGGNG---G--------------------------------------------------------------------PGGAI----LSTYTTD
GSQVVMTLSTQMSQP-SGSGTES-GSA--------S-------------------------QTSS---------EGVSTTEM--T-SATTSGA---GSQS
SEAAPSTTSTSSGF--AVSY--CSIT-DK--V--I---------------NGKHML---TTLRPTSLLPLVCL--LPPV----------------
>PC_07SLHU
----------------------------------------------------------------------------------------------------
-------------------------------------------MKSVVVALSLVA-A---------------------------VAAQD-LAALAQCG--
------------------------------------Q-------TCANNMMSPAKVAEL-GCTS-------NDLKCLCSN--VNFIYGLRDCSRAICSEQ
--------DANKVVEYAMKACQGAGVVVTGGNGGASQS---G-------------------G-ASHSGG-------------------------------
------ASHSGGASH-----SGDASQSGG---------------------NTGAQV-TT-IYS---TATGTDG-----KVI-------------------
--------TTPVATSTI-EGGSS-----------------------------DHS-----GSAHVTTL-YSTATGTD--GQVI-T--------------T
PIATSTIEGGNG---G--------------------------------------------------------------------TGGAI----LSTYTTD
GSQVVVTLSTQMSQP-SGSGTES-GSA--------S-------------------------QTSS---------EGASTTGM--T-SAITSGA---GSQS
SEAAPSTTSTSTGF--AVSY--CSIT-DE-RS--M---------------KGKHIL---ITLRPTSLLPLVCL--LPPVLL-PS-----------
>PC_08399I
----------------------------------------------------------------------------------------------------
-------------------------------------------MKSVVVALSLVA-A---------------------------VAAQD-LAALAQCG--
------------------------------------Q-------TCANNMMSPAKVAEL-GCTS-------NDLKCLCSN--VNFLYGLRDCSRAICSEQ
--------DANKVVEYGMKACQGAGVVVTGGNGGASHS--------------------------------------------------------------
----------GGASH-----SGGASQSGG---------------------NTGAQV-TT-IYS---TATGTDG-----KVI-------------------
--------TTPVATSTI-EGGSS-----------------------------DHS-----GSAHVTTL-YSTATGTD--GQVI-T--------------T
PIATSTIEGGNG---G--------------------------------------------------------------------PGGAI----LSTYTTD
GSQVVVTLSTQMSQP-SGSGTES-GSA--------S-------------------------QTSS---------EGVSTTTE--M-TSATSGA---GSQS
SEAAPSTTSTSSGF--AVSY--CSIT-DK--V--I---------------KDKHML---ITLRPTSLLPLVCL--LPPV----------------
>PC_07SJXH
----------------------------------------------------------------------------------------------------
-------------------------------------------MKSVVVALSLVA-A---------------------------VAAQD-LAALAQCG--
------------------------------------Q-------TCANNMMSPAKVAEL-GCTS-------NDLKCLCSN--VNFIYGLRDCSRAICSEQ
--------DANKVVEYAMKACQGAGVVVTGGNGGASQS---G-------------------G-ASHSGG-------------------------------
------ASHSGGASH-----SGDASQSGG---------------------NTGAQV-TT-IYS---TATGTDG-----KVI-------------------
--------TTPVATSTI-EGGSS-----------------------------DHS-----GSAHVTTL-YSTATGTD--GQVI-T--------------T
PIATSTIEGGNG---G--------------------------------------------------------------------TGGAI----LSTYTTD
GSQVVVTLSTQMSQP-SGSGTES-GSAS---------------------------------QTSS---------EGASTTGM--T-SAITSGA---GSQS
SEAAPSTTSTSTGF--AAHI--TAAP-GL-LA--A---------------AGLAAL---LI----------------------------------
>PC_07OHGZ
----------------------------------------------------------------------------------------------------
-------------------------------------------MRSVVVALSLVA-A---------------------------VAAQD-LAALAQCG--
------------------------------------Q-------TCANNMMSPAKVAEL-GCTS-------NDLKCLCSN--ANFIYGLRDCSRAICSEQ
--------DANKVVEYGMKACQGAGVVVTGGNGGASQS---G-------------------G-ASQSGG-------------------------------
------ASQSGGASH-----SGGASQSGG---------------------NTGAQV-TT-IYS---TATGTDG-----KVI-------------------
--------TTPVATSTI-EGGSS-----------------------------DHS-----GSAHVTTL-YSTATGTD--GQVI-T--------------T
PIATSTIEGGNG---G--------------------------------------------------------------------IGGAI----LSTYTTD
GSQVVVTLSTQMSQP-SGSGTES-GSAS---------------------------------QTPS---------EGASTTGM--T-SATTSSA---GSQS
SEAAPSTTSTSTGF--AAHI--TAAP-GL-LA--A---------------AGLAAL---LI----------------------------------
>PC_07UQ4U
----------------------------------------------------------------------------------------------------
-------------------------------------------MRSVVVALSLVA-A---------------------------VAAQD-LAALAQCG--
------------------------------------Q-------TCANNMMSPAKVAEL-GCTS-------NDLKCLCSN--ANFIYGLRDCSRAICSEQ
--------DANKVVEYGMKACQGAGVVVTGGNGGASQS---G-------------------G-ASQSGG-------------------------------
------ASHSGDASH-----SGGASQSGG---------------------NTGAQV-TT-IYS---TATGTDG-----KVI-------------------
--------TTPVATSTI-EGGSS-----------------------------DHS-----GSAHVTTL-YSTATGTD--GQVI-T--------------T
PIATSTIEGGNG---G--------------------------------------------------------------------TGGAI----LSTYTTD
GSQVVVTLSTQMSQP-SGSATES-GSAS---------------------------------QTPS---------EGASTTGM--T-SATTSGA---GSQS
SEAAPSTTSTSSGF--AAHI--TAAP-GL-LA--A---------------AGLAAL---LI----------------------------------
>PC_0857XL
----------------------------------------------------------------------------------------------------
-------------------------------------------MKSVVVALSLVA-A---------------------------VAAQD-LAALAQCG--
------------------------------------Q-------TCANNMMSPAKVAEL-GCTS-------NDLKCLCSN--VNFLYGLRDCSRAICSEQ
--------DANKVVEYGMKACHGAGVVVTGGNGGASQS---G-------------------G-ASHS---------------------------------
-------SQSGGASH-----SGGASQSGG---------------------NTGAQV-TT-IYS---TATGTDG-----KVI-------------------
--------TTPVATSII-EGGSS-----------------------------DHN-----GSAHVTTL-YSTATGTD--GQVI-T--------------T
PIATSTIEGGNG---G--------------------------------------------------------------------IGGAI----LSTYTTD
GSQVVVTLSTQMSQP-SGSGTES-GSAS---------------------------------QTPS---------EGASTTAM--T-SATTTSA---GSQS
SEAAPSTTSTSTGF--AAHI--TAAP-GL-LA--A---------------AGLAAL---LI----------------------------------
>PC_07QRHR
----------------------------------------------------------------------------------------------------
-------------------------------------------MRSVVVALSLVA-A---------------------------VAAQD-LAALAQCG--
------------------------------------Q-------TCANNMMSPAKVAEL-GCTS-------NDLKCLCSN--ANFIYGLRDCSRAICGEQ
--------DANKVVEYGMKACQGAGVVVTGGNGGASQS---G-------------------G-AS-----------------------------------
--------HSGDASH-----SGGASQSGG---------------------NTGAQV-TT-IYS---TATGTDG-----KVI-------------------
--------TTPVATSTI-EGGSS-----------------------------DHS-----GSAHVTTL-YSTATGTD--GQVI-T--------------T
PIATSTIEGGNG---G--------------------------------------------------------------------TGGAI----LSTYTTD
GSQVVVTLSTQMSQP-SGSATES-GSAS---------------------------------QTPS---------EGASTTGM--T-SATTSGA---GSQS
SEAAPSTTSTSSGF--AAHI--TAAP-GL-LA--A---------------AGLAAL---LI----------------------------------
>PC_07X9ZJ
----------------------------------------------------------------------------------------------------
-------------------------------------------MKSVVVALSLVA-A---------------------------VAAQD-LAALAQCG--
------------------------------------Q-------TCANNMMSPAKVAEL-GCTS-------NDLKCLCSN--VNFLYGLRDCSRAICSEQ
--------DANKVVEYGMKACHGAGVVVTGGNGGASQS---G----------------------------------------------------------
-----------GASH-----SGGASLSGG---------------------STGAQV-TT-IYS---TATGTDG-----KVI-------------------
--------TTPVATSTI-EGGSS-----------------------------DHN-----GSAHVTTL-YSTATGTD--GQVI-T--------------T
PIATSTIEGGNG---G--------------------------------------------------------------------IGGAI----LSTYTTD
GSQVVVTLSTQMSQP-SGSGTES-GSAS---------------------------------QTPS---------EGASTTVM--T-SATTTSA---GSQS
SEAAPSTTSTSTGF--AAHI--TAAP-GL-LA--A---------------AGLAAL---LI----------------------------------
>PC_0834GN
----------------------------------------------------------------------------------------------------
-------------------------------------------MKSVVVALSLVA-A---------------------------VAAQD-LAALAQCG--
------------------------------------Q-------TCANNMMSPAKVAEL-GCTS-------NDLKCLCSN--VNFLYGLRDCSRAICSEQ
--------DANKVVEYGMKACQGAGVVVTGGNGGASHS---G-------------------G-AS-----------------------------------
--------------H-----SGGASQSGG---------------------NTGAQV-TT-IYS---TATGTDG-----KVI-------------------
--------TTPVATSTI-EGGSS-----------------------------DHS-----GSAHVTTL-YSTATGTD--GQVI-T--------------T
PIATSTIEGGNG---G--------------------------------------------------------------------PGGAI----LSTYTTD
GSQVVVTLSTQMSQP-SGSGTES-GSAS---------------------------------QTSS---------EGVSTTTE--M-TSATSGA---GSQS
SEAAPSTTSTSSGF--AAHI--TAAP-GL-LA--A---------------AGLAAL---LI----------------------------------
>PC_07PWSE
----------------------------------------------------------------------------------------------------
-------------------------------------------MKSVVVALSLVA-A---------------------------VAAQD-LAALAQCG--
------------------------------------Q-------TCASNMMSPAKVAEL-GCKS-------NDLKCLCSN--VNFLYGLRDCSRAICSEQ
--------DANKVVEYGMKACQGAGVVVTGGNGGASHS---D-------------------G-AS-----------------------------------
--------------H-----SGGASQSGG---------------------NTGAQV-TT-IYS---TATGTDG-----KVI-------------------
--------TTPVATSTI-EGGSS-----------------------------DHS-----GSAHVTTL-YSTATGTD--GQVI-T--------------T
PIATSTIEGGTG---A--------------------------------------------------------------------PGGAI----LSTYTTN
GSQVVMTLSTQMSQP-SGSGTES-GSAS---------------------------------QTSS---------EGVSTTEM--T-SATTSGA---GSQS
SEAAPSTTSTSSGF--AAHI--TAAP-GL-LA--A---------------AGLAAL---LI----------------------------------
>PC_07ST2I
----------------------------------------------------------------------------------------------------
-------------------------------------------MKSVVVALSLVA-A---------------------------VAAQD-LAALAQCG--
------------------------------------Q-------TCANNMMSPAKVAEL-GCTS-------NDLKCLCSN--VNFLYGLRDCSRAICSEQ
--------DANKVVEYGMKACHGAGVVVTGGNGGASQS---G----------------------------------------------------------
-----------GASH-----SGGASQSGG---------------------STGAQV-TT-IYS---TATGTDG-----KVI-------------------
--------TTPVATSTI-EGGSS-----------------------------DHN-----GSAHVTTL-YSTATGTD--GQVI-T--------------T
PIATSTIEGGNG---G--------------------------------------------------------------------IGGAI----LSTYTTD
GSQVVVTLSTQMSQP-SGSGTES-GSAS---------------------------------QTPS---------EGASTTVM--T-SATTTSA---GSQS
SEAAPSTTSTSTGF--AAHI--TAAP-GL-LA--A---------------AGLAAL---LI----------------------------------
>PC_07QRHV
----------------------------------------------------------------------------------------------------
-------------------------------------------MKSVVVALSLVA-A---------------------------VAAQD-LAALAQCG--
------------------------------------Q-------TCASNMMSPAKVAEL-GCKS-------NDLKCLCSN--VNFLYGLRDCSRAICSEQ
--------DANKVVEYGMKACQGAGVVVTGGNGGASHS---G-------------------G-AS-----------------------------------
--------------H-----SGGASQSGG---------------------NTGAQV-TT-IYS---TATGTDG-----KVI-------------------
--------TTPVATSTI-GGGSS-----------------------------DHS-----GSAHVTTL-YSTATGTD--GQVI-T--------------T
PIATSTIEGGNG---G--------------------------------------------------------------------PGGAI----LSTYTTD
GSQVVMTLSTQMSQP-SGSGTES-GSAS---------------------------------QTSS---------EGVSTTEM--T-SATTSGA---GSQS
SEAAPSTTSTSSGF--AAHI--TAAP-GL-LA--A---------------AGLAAL---LI----------------------------------
>PC_08BQCH
----------------------------------------------------------------------------------------------------
-------------------------------------------MKSVVVALSLVA-A---------------------------VAAQD-LAALAQCG--
------------------------------------Q-------TCANNMMSPAKVAEL-GCTS-------NDLKCLCSN--ANFLYGLRDCSRAICSEQ
--------DANKVVEYGMKACHGAGVVVTGGNGGASQS---G----------------------------------------------------------
-----------GASH-----SGGASQSGG---------------------NTGAQV-TT-IYS---TATGTDG-----KVI-------------------
--------TTPVATSTI-EGGSS-----------------------------DHN-----GSAHVTTL-YSTATGTD--GQVI-T--------------T
PIATSTIEGGNG---G--------------------------------------------------------------------IGGAI----LSTYTTD
GSQVVVTLSTQMSQP-SGSGTES-GSAS---------------------------------QTPS---------EGASTTAM--T-SATTTSA---GSQS
SEAAPSTTSTSTGF--AAHI--TAAP-GL-LA--A---------------AGLAAL---LI----------------------------------
>PC_08G1Q2
----------------------------------------------------------------------------------------------------
-------------------------------------------MKSVVVALSLVA-A---------------------------VAAQD-LAALAQCG--
------------------------------------Q-------TCANNMMSPAKVAEL-GCTS-------NDLKCLCSN--VNFLYGLRDCSRAICSEQ
--------DANKVVEYGMKACQGAGVVVTGGNGGASQS---G----------------------------------------------------------
-----------GASH-----SGGASQSGG---------------------NTGAQV-TT-IYS---TATGTDG-----KVI-------------------
--------TTPVATSTI-EGGSS-----------------------------DHS-----GSAHVTTL-YSTATGTD--GQVI-T--------------T
PIATSTIEGGNG---G--------------------------------------------------------------------IGGAI----LSTYTTD
GSQVVVTLSTQMSQP-SGSGTES-GSAS---------------------------------QTSS---------EGASTTEM--T-SATSSGA---GSQS
SEAAPSTTSTSTGF--AAHI--TAAP-GL-LA--A---------------AGLAAL---LI----------------------------------
>PC_07V5CN
----------------------------------------------------------------------------------------------------
-------------------------------------------MKSVVVALSLVA-A---------------------------VAAQD-LAALAQCG--
------------------------------------Q-------TCASNMMSPAKVAEL-GCKS-------NDLKCLCSN--VNFLYGLRDCSRAICSEQ
--------DANKVVEYGMKACQGAGVVVTGGNGGASHS---G-------------------G-AS-----------------------------------
--------------H-----SGGASQSSD---------------------NTGAQV-TT-IYS---TATGTDG-----KVI-------------------
--------TTPVATSTM-EGGST-----------------------------DHS-----GSAHVTTI-YSTATGTD--GQVI-T--------------T
PIATSTIEGGNG---G--------------------------------------------------------------------IGGAI----LSTYTTN
GSQVVMTLSTQMSQP-SGSSTES-GSAS---------------------------------QTSS---------EGVSTTEM--T-SATTSGA---GSQS
SEAAPSTTSTSSGL--AAHI--TAAP-GL-LA--A---------------AGLAAL---LI----------------------------------
>PC_08CMUC
----------------------------------------------------------------------------------------------------
-------------------------------------------MKSVV-ALSLVA-A---------------------------VAAQD-LAALAQCG--
------------------------------------Q-------TCASNMMSPAKVAEL-GCKS-------NDLKCLCSN--VNFLYGLRDCSRAICSEQ
--------DANKVVEYGMKACQGAGVVVTGGNGGASHS---G-------------------G-AS-----------------------------------
--------------H-----SGGASQSGG---------------------NTGAQV-TT-IYS---TATGTDG-----KVI-------------------
--------TTPVATSTI-EGGSS-----------------------------DHS-----GSAHVTTL-YSTATGTD--GQVI-T--------------T
PIATSTIEGGNG---A--------------------------------------------------------------------PGGAI----LSTYTTD
GSQVVMTLSTQMSQP-SGSGTES-GSAS---------------------------------QTSS---------EGVSTTEM--T-SATTSGA---GSQS
SEAAPSTTSTSSGF--AAHI--TAAP-GL-LA--A---------------AGLAAL---LI----------------------------------
>PC_08H6R6
----------------------------------------------------------------------------------------------------
-------------------------------------------MKSVVVALSLVA-A---------------------------VAAQD-LAALAQCG--
------------------------------------Q-------TCANNMMSPAKVAEL-GCTS-------NDLKCLCSN--VNFLYGLRDCSRAICGEQ
--------DANKVVEYGMKACQGAGVVVTGGNGGASQS---G-------------------G-ASHSG--------------------------------
-----------GAPH-----SGGASQSGG---------------------NTGAQV-TT-IYS---TATGTDG-----KVI-------------------
--------TTPVATSTI-EGGNS-----------------------------DHS-----GSAHVTTL-YSTATGTD--GQVI-T--------------T
PIATSTIEGGNG---G--------------------------------------------------------------------AGGAI----LSTYTTD
GSQVVVTLSTQMSQP-SGSGTES-GSAS------QT-------------------------QTPS---------EGASTTDM--A-STTTSGA---GSQS
SEAAPSTTSTSTGF--AAHI--TAAP-GL-LA--A---------------AGLAAL---LI----------------------------------
>PC_08H988
----------------------------------------------------------------------------------------------------
-------------------------------------------MKSVVVALSLVA-A---------------------------VAAQD-LAALAQCG--
------------------------------------Q-------TCANNMMSPAKVAEL-GCTS-------NDLKCLCSN--VNFLYGLRDCSRAICGEQ
--------DANKVVEYGMKACQGAGVVSGGA---------------------------------------------------------------------
-------SHSGGAPH-----SGGASQSGG---------------------NTGAQV-TT-IYS---TATGTDG-----KVI-------------------
--------TTPVATSTI-EGGNS-----------------------------DHS-----GSAHVTTL-YSTATGTD--GQVI-T--------------T
PIATSTIEGGNG---G--------------------------------------------------------------------AGGAI----LSTYTTD
GSQVVVTLSTQMSQP-SGSGTES-GSAS------QT-------------------------QTPS---------EGASTTDM--A-STTTSGA---GSQS
SEAAPSTTSTSTGF--AVSY--CPMT-DE-RP--I---------------KGKHIL---IAPRPTSLLPLVCL--LPPV----------------
>PC_00LQ7C
----------------------------------------------------------------------------------------------------
-------------------------------------------MKSAVVALSLVA-A---------------------------VAAQD-LSALAQCG--
------------------------------------Q-------ICANNMMTAAKAEEL-GCKM-------NDIKCLCSN--VNFMYGLRDCSHAVCNQQ
--------DANQVVAFGVKVCESMGGVVVTGGNAGPSQ--------------------------------------------------------------
---------------------------SG------------------ANGQGGAHV-TT-IHT---VVTGTDG-----QVM-------------------
--------TIPVATSTI-EGGSD-----------------------------GA----HSGSAHTTTI-YSTLTGSD--GKVI-T--------------T
AVATSVIEGGNAGATG-----------------------------------------------------------------------SM-----------
-DAGASTMTTMMSQP-SAPTGTESADAS------AVPSAT--GGE--AT-----AT----DGSGSGAG-----AGSGSGSGS--G-SGSGSGS---QTSA
GGPSSATSTSSTGF--AAHI--TAAP-GL-LA--A---------------AGLAAL---LI----------------------------------
>PC_080S73
----------------------------------------------------------------------------------------------------
-------------------------------------------MKSAVVALSLVA-A---------------------------VAAQD-MAALAQCG--
------------------------------------Q-------TCANNMMSPAKAAEL-GCTS-------NDLKCLCSN--VNFLYGLRDCSRALCGEQ
--------DANKVVEYGMKACQGAGVVVTGGSGGASHS---G-------------------D-AS-----------------------------------
--------------H-----SGGASQSGG---------------------NAGAQV-TT-IYS---TATGTDG-----KVI-------------------
--------TTPVATSTI-LGGNS-----------------------------DHS-----GSAHVTTL-YSTATGTD--GQVI-T--------------T
PIATSTIEGGDG---G--------------------------------------------------------------------AGGAI----LSTYTTN
GSQVVVTLSTQMSQP-SGSGTES-GSTS---------------------------------QTSS---------EGASTTDM--A-A-TTSAA---GSQS
SDAAPSTTSTSTGF--AAHI--TAAP-GL-LA--A---------------AGLAAL---LI----------------------------------
>PC_0841U1
----------------------------------------------------------------------------------------------------
-------------------------------------------MKSAVVAFSLVA-A---------------------------VAAQD-LATLAQCG--
------------------------------------Q-------TCANNMMSPAKVAEL-GCTS-------NDLKCLCSN--VNFLYGLRDCSRALCGEQ
--------DANKVVEYGMKACQGAGVVVTGGSGGASQ---------------------------------------------------------------
--------------------------SGG---------------------NAGAQV-TT-IYS---TATGTDG-----KVI-------------------
--------TTPVATSTI-LGGNS-----------------------------DHS-----GSAHVTTL-YSTATGTD--GQVI-T--------------T
PIATSTIEGGNG---G--------------------------------------------------------------------AGGAI----LSTYTTN
GSQVVVTLSTQMSQP-SGSGTES-GSIS---------------------------------QTSS---------EGASTTDM--A-S-TTSAA---GSQS
SEAAPSTTSTSTGF--AAHI--TAAP-GL-LA--A---------------AGLAAL---LI----------------------------------
>PC_07SEV5
----------------------------------------------------------------------------------------------------
-------------------------------------------MRSVVVALSLVA-A---------------------------VAAQD-LAALAQCG--
------------------------------------Q-------TCANNMMSPAKVAEL-GCTS-------NDLKCLCSN--ANFIYGLRDCSRAICGEQ
--------DANKVVEYGMKACQGAGVVSGGA---------------------------------------------------------------------
-------SHSGDASH-----SGGASQSGG---------------------NTGAQV-TT-IYS---TATGTDG-----KVI-------------------
--------TTPVATSTI-EGGSS-----------------------------DHS-----GSAHVTTL-YSTATGTD--GQVI-T--------------T
PIATSTIEGGNG---G--------------------------------------------------------------------TGGAI----LSTYTTD
GSQVVVTLSTQMSQP-SGSATES-GSA--------S-------------------------QTPS---------EGASTTGM--T-SATTSGA---GSQS
SEAAPSTTSTSSGF--AVSY--CSTT-DE-RS--M---------------KGKHIL---ITLRPTLLLPLVCL--LPLVLL-LSLFKV-------
>PC_01MVTX
----------------------------------------------------------------------------------------------------
-------------------------------------------MKTFVA-LSALAA---------------------------IATAQD-VSSLAQCG--
------------------------------------Q-------TCANNMLAASKAQEL-GCSA-------NDLKCLCDN--ANFGFGLRDCSAAICPSE
------D--AAQVVAFGIAACRSASGTGGAGGNGGNGASSTGGAGGNGGNGAS-----STGG---------------DGGS-GGNG--AS----------
------STGSDGGN--------GAS-----S-TD---S----ASG------------SE-ATS---TS-GSG----------------------------
--------------NGVGGVGGAGGSGSS---T-DSG-----SGSESTGSDGGNGA----TSTGSDEA-TSTGTG-A--GSES-T--------------S
GSGSETTGSESGNGA-GASSTQGSNGSE------------------------------------------------------------------------
----------------------------------------TTQAP--------------TSSEGSGG------------------------NGG-SSSTE
GGAGASSTTGSQ-N--YAPQATAQVG-LV-AA--A---------------AGIAAL---LL----------------------------------
>PC_059E5I
---------------------------------------M----EIDMQTTLPDPMAL-R----------------------STALC-------------
--------------------------RLPLELAIPCFTIISIKMKSFFA-LSALAA---------------------------IATAQE-ISNLATCG--
------------------------------------Q-------TCANNMMAASKAQEL-GCSA-------NDLKCLCDN--VNFGYGLRDCSAAICPSE
------D--AAKVVAYGIAACKAAGVEINPGTASASASGSGSGSGSGSGSGSG-----SGSG---------------SGSS-GSAT--AT----------
------ASGSGSGN--------GAS-----A-TG---S--ESATG-TNGVGAGGVGAGS-GAS---ST-GSG----------------------------
--------------SGSESTSGAGSG-----------------SESTSGSESGAGA----SSTASGDA-TSTGTG-A--GSES-T--------------S
GSGEGSS-------------TSSGSGSE------------------------------------------------------------------------
----------------------------------------TTQAA--------------SSSAGSGS------------------------GTE-SSTSG
SGSGATSTTSSK-N--FAAQATAQVG-AV-AA--A---------------AGIAAF---FL----------------------------------
>PC_01C8YI
---------------------------------------M----EIDMQTTFPDPMAL-R----------------------STALC-------------
--------------------------RLPLELAIPCFTIISIKMKSFFA-LSALAA---------------------------IATAQE-ISNLATCG--
------------------------------------Q-------TCANNMMAASKAQEL-GCSA-------NDLKCLCDN--VNFGYGLRDCSAAICPSE
------D--AAKVVAYGIAACKAAGVEINPGTASASASGSGS--------GSG-----SGSG---------------SGSS-GSAT--AT----------
------ASGSGSGN--------GAS-----A-TG---S--ESATG-TNGVGAGGVGAGS-GAS---ST-GSG----------------------------
--------------SGSESTSGAGSG-----------------SESTSGSESGAGA----SSTASGDA-TSTGTG-A--GSES-T--------------S
GSGEGSS-------------TSSGSGSE------------------------------------------------------------------------
----------------------------------------TTQAA--------------SSSAGSGS------------------------GTE-SSTSG
SGSGATSTTSSK-N--FAAQATAQVG-AV-AA--A---------------AGIAAF---FL----------------------------------
>PC_05QFG7
----------------------------------------------------------------------------------------------------
-------------------------------------------MKS-VFALSALAAI---------------------------ATAQD-VSSLAQCG--
------------------------------------Q-------TCANNMLAAGKAQEL-GCAA-------NDLKCLCGN--VNFGYGLRDCSAAICPSE
--------DAAKVVAYGIAACQGAGVSINPGSGSGSGSGSESGS-------------------GSASSS-------------------------------
------ATGTGSGSG---------------------------------NGS-GASS-TG-SGS---GS----------EPT-------------------
--------TTSGSGSGV-GGGSGSGSGSG----------------------SESATGTGSGSGSGSES-ATGTGSESGNGSGASS--------------T
GSGEATTT--------------------------------------------------------------------------------------------
-----------------GTGAGSESTSG-SG----EASST---GSGSGS-----ET----TQAPS----------------SSEGS-GNGNGEA-SST-G
NGSGASSTTGSKNY--APQA--TAQV-GVVAA--A---------------AGIAAF---FL----------------------------------
>PC_06XIP0
----------------------------------------------------------------------------------------------------
-------------------------------------------MKT-FVALSALAAI---------------------------ATAQD-LSSLAQCG--
------------------------------------Q-------TCANNMMAATKAEEL-HCSA-------NDLKCLCDN--VNFGYGLRDCSAAICPSE
--------DAAKVVAYGVAACKSAGVSINPGAGGSGSASGSATATGG-----N-----G----GNGGNG-------------------------------
------ASSTGGNGG------NGASSTGG------------------DGGN-GASS-TD-SAS---GS----------EAT-------------------
--------S-T--GNGV-GGAGGS-GGSG------------------------SSTE----SGSGS----ESTGSEGGNGATSTG--------------S
GE--ATSTATGTGSES------------------------------------------------------------------------------------
----TSGSGSETTGSESGNGAGASSTEG-SS----------------GS-----ET----TQAPT----------------SSEGS-GG-NGGS-SSTEG
SGSGASSTTSSRNY--APQA--TAQV-GLVAA--A---------------AGIAAL---ML----------------------------------
>PC_05YHGQ
----------------------------------------------------------------------------------------------------
-------------------------------------------MKTFVA-LSALAA---------------------------IATAQN-VSSLAPCG--
------------------------------------Q-------TCANNMLAASKAQEL-DCSA-------NDLKCLCDN--RGFSLGLRDCSAATCSSD
------D--AAQVVDFGVDLCRSASATGGGGGNGGNGASSTGGDGGSGGNGA-------------------------------------S----------
------STGGDGGN--------GAS-----S-TD---S----TSG------------SE-ATS---TS-GPG----------------------------
--------------NGVGGVGGAGGSGSS---T-DSG-----SGSESTGSDGGNGA----TSTGSNEA-TSTGTG-A--GSES-T--------------S
GSGSETTGSESGNGA-GASSTQGSNGSE------------------------------------------------------------------------
----------------------------------------TTQAP--------------TSSEGSSG------------------------NGG-SSSTE
GGAGASSTTGSQ-N--YAPQATAQVG-LV-AA--A---------------AGIAAL---ML----------------------------------
>PC_0503TU
----------------------------------------------------------------------------------------------------
-------------------------------------------MKT-FVALSALAAI---------------------------AVAQD-LSSLAQCG--
------------------------------------Q-------TCANNMMAASKAQEL-GCSA-------GDLKCLCDN--VNFGYGLRDCSAAICPSE
--------DAAKVVAYGIATCKSAGVTINPGGAGGSESTGTS----------------------------------------------------------
----------------------------------------------------------------------------------------------------
-------------GSGV-GGAGG--NGSG------------------------SSTG----SGSGS----ESTGSESGNGSGATS--------------T
GSEGATPTGTGAGSES------------------------------------------------------------------------------------
----TTG-SESGNG------SG---------------NAS---STGSGS-----ET----TAAPS----------------SSEGS-GNGNGES-SSTEG
SGAASSSSSSSKNF--AAQA--TAPA-GVVAA--A---------------AGIAAL---LL----------------------------------
>PC_03H9Y5
----------------------------------------------------------------------------------------------------
-------------------------------------------MKSTLFALGALAAA---------------------------VTAQD-IASLPQCG--
------------------------------------Q-------TCANNMMAAAKAQEL-KCNS-------GDMKCLCNN--VNFVYGLRDCSKAICDAD
--------GASKVLNYAVTLCKNAGVTINPDGSNGNGNGNGNGNG-N-GNGQQ-----S----SAANSG-------------------------------
------AA----NSG------AANS---------------------------GAGN-TG-AAN-----------------S-------------------
--------GAANSGAGN-TGAGNTGAANS----------------------GAAQVT---------TI-YSTSTDKD--GKVI-T--------------T
AIATSTIGGANGGEN-------------------------------------------------------------------------------------
---------------QSGVHSGDANT---------TMATQ---TSGNGA-----EA----TGANG----------------SSTGANGNGNGSN-TSSGA
NGANGGKTSSSSAL--GAQM--TAAP-AGVLA--A---------------AGIAAL---FL----------------------------------
>PC_02ZK0F
----------------------------------------------------------------------------------------------------
-------------------------------------------MKSIVITLSLIA-A---------------------------AAAQD-IAALAQCG--
------------------------------------Q-------TCANNMMAPSKAEEL-GCKQ-------GDVKCLCSN--VNFIYGLRDCSRAICSEQ
--------DANKVVEYGMKVCGNAGVAVTGGSGSSASG--------------------------------------------------------------
-----------------------SAASGG---------------------SGAAQV-TT-VYS---TSTDGEG-----KAV-------------------
--------AVPVTTATI-SGGSG-----------------------------GASGSGSAGSAQVTTI-LSGTTESD--GKVI-S--------------T
PIATSTIGGGA--------------------------------------------------------------------------GGAV----VSTYTEN
GSQVVTTLTTQISTG-SGSGASQTGEAS------TG-------------------------ASGS---------GSESTAAN--S-GAGQT-----GGGS
SAAGATTTSTSKGF--AAQM--TAAP-GL-MA--A---------------AGLAAL---LI----------------------------------
>PC_01Y82F
----------------------------------------------------------------------------------------------------
-------------------------------------------MKSIIVALTTLATV---------------------------ALAQD-TAGLEQCA--
------------------------------------Q-------TCANNMLSAKKAEEL-KCKE-------GDLKCLCAN--VNFTYGLRDCTISVCGGK
--------FEDQIIEYGKKICAGAGVVITTGGSNSGSATNTATD--------------------------------------------------------
---------------------GGAT---------------------------------------------------------------------------
----------------------------------------------------KTGGDGSSGDAKVSTI-FSTVTGTD--GKVQ-T--------------T
PVATTTIGGGEASGT-------------------------------------------------------------------TGNGGVV----VTTETSA
GSQIIRTLTTMTSGQ-SGTASGSGTETGTASASETTGESST------GS-----ET------G----V-----ASTTS---GEASGTTGGNGG----ASQ
TSATRSGTSSSTGF--AAPQKTAAPA-GI-LA--A---------------AGLAAL---FL----------------------------------
>PC_03XKSY
----------------------------------------------------------------------------------------------------
-------------------------------------------MKSIIVALTTLATV---------------------------ALAQD-TAGLEQCA--
------------------------------------Q-------TCANNMLSAKKAEEL-ECKE-------GDLKCLCAN--VNFTYGLRDCTNSVCGGK
--------FADQIIEYGKKICAGAGVVITTGGGNSGSATNTATD--------------------------------------------------------
---------------------GGAT---------------------------------------------------------------------------
----------------------------------------------------KTGGGGSSGDAKVSTI-FSTVTGTD--GKVE-T--------------T
PVATTTIGGGEASGT-------------------------------------------------------------------TGNGGVV----VTTETSA
GSQIIRTLTTMTSGQ-SGTASGSGTETGTASASETTGESST------GS-----ET------G----G-----ASTTS---GEASGTTGGNGG----ASQ
TSATRSGTSSSTGF--AAPQKTAAPA-GI-LA--A---------------AGLAAL---FL----------------------------------
>PC_05GRFX
----------------------------------------------------------------------------------------------------
-------------------------------------------MK-SVIYLGVGLLSGA---------------------------MA--QNNLAGCG--
------------------------------------N-------GCIQSMQG--LASDL-GCTA-------GDTACLCRN--PNFTYGIRDCSFQSCQQS
------GD-AQQAVAAGVELCRQAGVAVEVTPVVTVSQLTGTA---------------------------------------------------------
----------------------------------------------------------------------------------------------------
---------------TVTPSVS--GGS----------------------------AVATPSPVTTSSF-TTVITS-G--GSTIT----------------
SVGETTIFGVGGVPGASSVPASA------------------------------------------------------------VTTAPI----VSTITS-
GGSVITSTIGSTTILSSLTGSDASSALS-SQ------ASDASEASTATA----TET----------QS-----------------ETATETQSE-SATQT
QTGAATSASESGNA----AKQTAVPVAGF-LA--A---------------AGFAVM---LI----------------------------------
>PC_07FE5S
----------------------------------------------------------------------------------------------------
-------------------------------------------MK-SAIYLGVGLLSGA---------------------------MA--QNNLAGCG--
------------------------------------T-------GCIQSMQG--LASDL-GCTA-------GDTACLCRN--PNFTYGIRDCSFQSCKQS
------GD-AQQAVAAGVELCRQAGVAVEVTPGVTVTQPTGTAIVTAT------------------------P-V--------VS---------------
----------------------------------------------------------S-VFS---VI-TSGG-----STF-------------------
--------STLIGETTVTPAAS--GGG----------------------------ETATPSPVTTSTF-TTVITS-G--ESVTT----------------
SVGETTIFGVGGVPGASSIPASA------------------------------------------------------------VTTAPV----VSTITS-
DGTVITSVVGSTTVFSSLTGSEASGALS-SQ------ASEASESAAATA----TET----------AT-----------------ATETATETE-TANQS
ETGSATSASESGNA----AKQTAVPVAGF-LA--A---------------AGFAAM---LI----------------------------------
>PC_02NACT
----------------------------------------------------------------------------------------------------
-------------------------------------------MK-SAIYLGAGLLSGA---------------------------MA---QNLAGCG--
------------------------------------T-------GCIQSMQG--LASNL-GCTA-------GDTACLCRN--PNFTYGIRDCSFQSCQES
------GD-AQQAVAAGVDLCRQAGVAVEVTPGVTVTQPTGTAIVTVT------------------------P-V--------VS---------------
----------------------------------------------------------S-VFS---VI-TAGG-----STL-------------------
--------STLIGETTVTPAAS--GGG----------------------------ETATPSPVATSTF-TTVITS-G--ESVIT----------------
SVGETTIFGVGGVSGASSIPASA------------------------------------------------------------VTTAPV----VSTITS-
DGTVITSVVGSTTVFSSPTGSEASSALS-SQ------ASEASESATGTD----TAT----------TT-----------------ATETATESE-TANQS
ETGSATSASESGNA----AKQTAVPVAGF-LA--A---------------AGFAAM---LI----------------------------------
>PC_00SRWG
----------------------------------------------------------------------------------------------------
-------------------------------------------MK-SAIYLGVGLLSGA---------------------------MA--QNNLAGCG--
------------------------------------T-------GCIQSMQG--LASDL-GCTA-------GDTACLCRN--PNFTYGIRDCSFQSCQES
------GD-AQQAVAAGVELCRQAGVAVEVTPGVTVTQPTGTAIVTAT------------------------P-V--------VS---------------
----------------------------------------------------------S-VFS---VI-TSGG-----STF-------------------
--------STLVGETTVTPAAS--SGG----------------------------ETATPSPVTTSTF-TTVITS-G--ESVIT----------------
SVGETTIFGVGGVPGASSIPASA------------------------------------------------------------VTTAPV----VSTITS-
DGTVITSVVGSTTVFSSLTGSEASGALS-SQ------ASEASESATDTD----T------------AT-----------------ATETATETE-TANQS
ETGSATSASESGNA----AKQTAVPVAGF-LA--A---------------AGFAAM---LI----------------------------------
>PC_047GFL
----------------------------------------------------------------------------------------------------
-------------------------------------------MK-SSIILGAGLLSGA---------------------------MA--Q---GACG--
------------------------------------T-------GCISAMQG--LASDL-GCTA-------GDNACLCRN--PNFAYGIRDCSFQSCAQS
------SD-AEAAIASGIELCRQAGVVVTVIPGATVTQPTGTVTATAV------------------------P-V--------VS---------------
----------------------------------------------------------S-IFS---EI-TSGG-----STL-------------------
--------TTLLGVTTLTGAAS--GGG----------------------------ESATPSPVSTSTF-TTVITS-G--ESTIT----------------
STGETTLFGVGGVPGATSLPQTA------------------------------------------------------------VTTEPI----VSTITS-
GGSVITSTIGSTTVLSSLTGGEASSALS-SQ------ASEATGATTTTG----GSG----------S------------------------ASG-S----
ATGTA-ASSSSSGL----AKQTAVPVAGF-LV--A---------------AGFAAM---FI----------------------------------
>PC_036L9M
----------------------------------------------------------------------------------------------------
-------------------------------------------MK-SSIILGAGLLSGA---------------------------MA--Q---GACG--
------------------------------------T-------GCISAMQG--LASDL-GCTA-------GDNACLCRN--PNFAYGIRDCSFQSCAQS
------SD-AEAAVASGIELCRQAGVVVTVIPGATVTQPTGTVTATAA------------------------P-V--------VS---------------
----------------------------------------------------------S-IFS---EI-TSGG-----STL-------------------
--------TTLLGVTTLTGAAS--GGG----------------------------ESATPSPVSTSTF-TTVITS-G--ESTIT----------------
STGETTLFGVGGVPGATSLPQTA------------------------------------------------------------VTTEPV----VSTITS-
DGTVITSTIGSTTVLSSLTGGEASSALS-SQ------ASEATGATTTTR----GSG----------S------------------------ASG-S----
ATGTA-ASSSSSGL----AKQTAVPVAGF-LA--A---------------AGFAAM---FI----------------------------------
>PC_068DF5
----------------------------------------------------------------------------------------------------
-------------------------------------------MK-SSIILGAGLLSGA---------------------------MA--Q---GACG--
------------------------------------T-------GCISAMQG--LASDL-GCTA-------GDNACLCRN--ANFAYGIRDCSFQSCAQA
------SD-AEAAVASGVELCRQAGVVVTVIPGATVTQPTGTITATAA------------------------P-I--------VS---------------
----------------------------------------------------------S-IFS---EI-TSGG-----STL-------------------
--------TTLLGVTTLTGAAS--GGG----------------------------ESATPSPVSTSTF-TTVITS-G--ESTIT----------------
STGETTLFGIGGVPGATSAPQTA------------------------------------------------------------VTTEPI----VSTITS-
DGSVITSTIGSTTLLSSVTGSAASSALS-SQ------ASEATGATTTGG-----SA---------------------------------------SASGS
ATGTA-ASSSSSGL----AKATAVPVAGF-LA--A---------------AGFAAI---FI----------------------------------
>PC_0405VC
----------------------------------------------------------------------------------------------------
-------------------------------------------MK-SVIYLGVGLLSGA---------------------------MA--Q-SLAGCA--
------------------------------------S-------TCIQNMQS--LAANL-GCAA-------DDTACLCRN--PDFTYGVRDCSFQSCQQS
------GD-AQQAVAAGIELCRQAGVAVEATPGVTVIQPTGSVTATAA------------------------P-V--------VS---------------
----------------------------------------------------------S-IFS---VI-TSGG-----STL-------------------
--------TTLVGETTITPPVS--SGS----------------------------EVATPSPVTTSTF-TTVITS-D--GSTIT----------------
SVGETTILGVAGVP---------------------------------------------------------------------VTTAPI----VSTITD-
GDTVVTSTIGMTTILSTPTGSDASSAVS-SQ------ASDASEASTATL----TET-----------------------------------QTE-GATAT
ESGQATSASETGNA----AKQTAVPVAGF-LA--A---------------AGFAAM---LI----------------------------------
>PC_05DXCP
----------------------------------------------------------------------------------------------------
-------------------------------------------MK-SAIYLGVGLLSGA---------------------------MA--QNNLAGCG--
------------------------------------T-------GCIQSMQG--LASDL-GCTA-------GDTACLCRN--PNFTYGIRDCSFQSCQES
------GD-AQQAVAAGVELCRQAGVAVEVTPGVTVTQPTGTAIVTAT------------------------P-V--------VS---------------
----------------------------------------------------------S-VFS---VI-TSGG-----STF-------------------
--------STLVGETTVTPAAS--SGG----------------------------ETATPSPVTTSTF-TTVITS-G--ESVIT----------------
SVGETTIFGVGGVPGASSIPASA------------------------------------------------------------XTTAPV----VSTITS-
DGTVITSVVGSTTVFSSLTGSEASGALS-SQ------ASEASESATDTD----T------------AT-----------------ATETATETE-TANQS
ETGSATSASESGN----------------------------------------------------------------------------------
>PC_07KB60
----------------------------------------------------------------------------------------------------
-------------------------------------------MKSTIIAIAALVA---------------------------SASAQ---NTLTTCL--
------------------------------------Q-------GCNDRMNSASKAKEL-GCSQ-------GDLKCLCTN--PSFMFGFRDCANQACTAD
------G--SRQLLDAAMKQCQGAGVAIANGGSNGGSNGGNGGSSSANGGASS-----TAGG---------------NGAS-------------------
------------------------------S-SN---G-------------GASATVST-IFS---TI-SSDG-----TVR-------------------
--------STPVATT------------------------------TIGG-------GEDDGGDDGSAV-VTTITS-N--GSAI-V--------------S
TITSMSPGASSDA-S-GTGSSDN--ASS------------------------------------------------------------------------
----------------------------------------TEGAD--------------SSSSGSGN------------Q------ASSTGSGN-SASST
SGSGTHSSSSSG-L--AGPQMTAAPAAGV-LA--A---------------VGIAAL---LI----------------------------------
>PC_087VO9
----------------------------------------------------------------------------------------------------
-------------------------------------------MKSVVVALSLVA-A---------------------------AAAQD-IAALAQCG--
------------------------------------Q-------TCANNMMTAAKAEEL-GCKA-------NDIKCLCSN--INFMYGLRDCSHAICNQQ
--------DANQVVAYGMKVCEGAGVAVSAGPAGPSQS--------------------------------------------------------------
----------GGASQ-----SS-----GA------------------NNSNGQAVV-TT-IYS---TMTGTDG-----KVI-------------------
--------TTPIATSTI-GAGQ------------------------------------------------------------------------------
-----AIGAGEAVVTTIY-----------------------------------------------TV-----------M---TGTDGKVITTAIATSTIG
GSNTGSTLSTMMSQP-EGSGTQSAGASE------TT------------------------SGVEA---------ATTTT---------GESGG---SQTS
SEPSSSRTSTSTGF--AVSL--HSAQ-RD-IC--A---------------RNKKKK---TKALTQTLL---------------------------
>PC_087TZ8
----------------------------------------------------------------------------------------------------
-------------------------------------------MKSVVVALSLVA-A---------------------------AAAQD-IAALAQCG--
------------------------------------Q-------TCANNMMTAAKAEEL-GCKA-------NDIKCLCSN--INFMYGLRDCSHAICNQQ
--------DANQVVAYGMKVCEGAGVAVSAGPAGPSQS--------------------------------------------------------------
----------GGASQ-----SS-----GA------------------NNSNGQAVV-TT-IYS---TMTGTDG-----KVI-------------------
--------TTPIATSTI-GAGQ----------------------------------------GGVTTI-YSTMTGTD--GKVI-T--------------T
PIATSAIGAGEAVVTTIY-----------------------------------------------TV-----------M---TGTDGKVITTAIATSTIG
GSNTGSTLSTMMSQP-EGSGTQSAGASE------TT------------------------SGVEA---------ATTTT---------GESGG---SQTS
SEPSSSRTSTSTGF--AAHI--TAAP-GL-LA--A---------------A----------GLAALLL---------------------------
>PC_00LNQV
----------------------------------------------------------------------------------------------------
-------------------------------------------MVTFVAAVAL---FASV-------------------------VLAQDPGSLPTCG--
------------------------------------Q-------NCVSSMTGQF--AAL-GCSS------SSDVSCLCAN--PNFGYGVRDCSTESCPPG
------T-DVSIITGFAAEYCSGPAASSGSFSNPGIAATAAT-------A--------------------------------------------------
-----------------------------SG-T----VS-------------------N-PAE---TA-TSTS---------------------------
--------------S----SGESE----E------------------STTVTSTETVPAAGAITTSEI-VSTITT-D--GSTIT---------------T
TIGSTTIFSSGAEGN-A---TDAAGAASSTASDAAASA---SSEISSAA------------------------------------------------SSA
SDA-ISSATSRLSSA---------------------------------------------LR------------------------TA--TSSE-GAS-S
TEAAGAS-SAAS-G--AAYPMATVAVNGM-AG--I---------------AGLAAL---LAL---------------------------------
>PC_084Z83
----------------------------------------------------------------------------------------------------
-------------------------------------------MKSFVAALSLVA-A---------------------------VAAQD-LSGLPACG--
------------------------------------Q-------TCANNMLAAGKAEEL-GCQG-------ADIKCLCSN--VNFLYGIRDCSRAICSPE
--------DATTVIGFGIKFCSSVGVAVTSGQDGAINVNGSGAGGAG-NGASA-----G-----------------------------------------
--------------G-----AGATSSSGN------------------GNGNGGD------------------G---------------------------
----------------------A-----------------------------SGSSSTTSSPAGDQPV-TMTVTNSD--GSVV-T--------------T
VMSSAPVPGPTD----------------------------------------------------------------------------------------
-SAVSSAVSSAVSSDDTGSTGVAPTDSD-SASATSAPVST--GTD--GL-----P---------I--T-----DAP--------V-STGT--D---GLPI
TSVAPTSTSTSTGF--AAHM--TAAP-GL-IA--A---------------AGLAAL---LM----------------------------------
>PC_084ZN1
----------------------------------------------------------------------------------------------------
-------------------------------------------MKSFVA-ALSLVA---------------------------AVAAQD-LSGLPACG--
------------------------------------Q-------TCANNMLAAGKAEEL-GCQG-------ADIKCLCSN--VNFLYGIRDCSRAICSPE
------D--ATTVIGFGIKFCSSVGVAVTSGQDGAINVNGSGA-GGAGNGASA-----GGAG-----------------------A--TS----------
------SSGNGNGNG-----GDGAS-----G-SS---STTSSPAG-DQ---------PV-TMT---VT-NSDG-----SVV-------------------
--------TTVMSSA---PVPGPTDSAVS---S----AVSSAVSSDDTGSTGVAPT-DSDSASATSAP-VSTGTD-G--LP-I-T--------------D
APVSTGTDGLP-----------------------------------------------------------------------------------------
---------------------------------------------------------------------------------------------------I
TSVAPTSTSTST-G--FAVSPTLYPA-RW-AK--E---------------VSANKVATNWFDSRPT-----------------------------
>PC_059L01
----------------------------------------------------------------------------------------------------
-------------------------------------------MKSAVFALTLVA-A---------------------------AAAQD-VSALAQCG--
------------------------------------Q-------TCANNMMAAGKAEEL-GCKA-------SDLKCLCSN--ANFLYGLRDCSRAICSDQ
--------DANKVVEYGVRVCKDAGVEVTGGNGG------------------------------------------------------------------
--------------N-----GGDASQTGT------------------K----------------------------------------------------
--------------------SGD-----------------------------ATHTGEGGSGVRVTTI-YGTETGTD--GKVI-T--------------T
PVATSTISGDN---GG--------------------------------------------------------------------AGG-----SAVTYTTN
GSQVVTTIATAVTSP-TGSESPSATETG-S----K---------S--GS-----ES----STSGSGSE-----STSEGNGSASRT-SESGSGS---ETTA
SSGNGGASSTSTGL--AAHI--TAAP-GI-LA--V---------------AGLAAL---LI----------------------------------
>PC_05E1BZ
----------------------------------------------------------------------------------------------------
-------------------------------------------MKSAVFALTLVA-A---------------------------AAAQD-VSALAQCG--
------------------------------------Q-------TCANNMMAADKAEEL-GCKA-------SDLKCLCSN--ANFLYGLRDCSRAICSDQ
--------DANKVVEYGVRVCKDAGVEVTGGNGG------------------------------------------------------------------
--------------N-----GGDASQTGT------------------K----------------------------------------------------
--------------------SGD-----------------------------ATHTGEGGSGVRVTTI-YGTETGTD--GKVI-T--------------T
PVATSTISGDN---GG--------------------------------------------------------------------AGG-----SAVTYTTN
GSQVVTTIATAVTSP-TGSESPSATETG-S----K---------S--GS-----ES----STSGSGSE-----STSEGNGSASRT-SEGGSGS---ETTA
SSGNGGASSTSTGL--AAHI--TAAP-GI-LA--V---------------AGLAAL---LI----------------------------------
>PC_07RI3Z
----------------------------------------------------------------------------------------------------
-------------------------------------------MKSAAFAFTLVA-A---------------------------VAAQD-IAALAQCG--
------------------------------------Q-------TCANNMVAPDKAKEL-GCQA-------NDLKCLCAE--PRFFYGLRDCSHAICSQQ
--------DANKVVDYGVKICQSAGVEVTSGTSGPSQTSSNGEATQT-GSNGG-----D-----------------------------------------
------ASHTG--SN-----GGDASQTGT------------------N----------------------------------------------------
--------------------SGD-----------------------------ATQTGEGGSGAQVTTI-YSTETGTD--GKVI-T--------------T
PVATSTIESGNSGNGG--------------------------------------------------------------------AGG-----SVLTYTTN
GSQVVTTLATAVSSP-TGTSSTSG----------------------------------------SGSE-----STSEGNGGASQT-SEGGSGS---QTTG
--NGG-ATSTSKGL--AVSY--THRH-L-------------------------------------------------------------------
>PC_07RI40
----------------------------------------------------------------------------------------------------
-------------------------------------------MKSAAFAFTLVA-A---------------------------VAAQD-IAALAQCGVS
A--------------------------------SSSQ-------TCANNMVAPDKAKEL-GCQA-------NDLKCLCAE--PRFFYGLRDCSHAICSQQ
--------DANKVVDYGVKICQSAGVEVTSGTSGPSQTSSNGEATQT-GSNGG-----D-----------------------------------------
------ASHTG--SN-----GGDASQTGT------------------N----------------------------------------------------
--------------------SGD-----------------------------ATQTGEGGSGAQVTTI-YSTETGTD--GKVI-T--------------T
PVATSTIESGNSGNGG--------------------------------------------------------------------AGG-----SVLTYTTN
GSQVVTTLATAVSSP-TGTESSGATETG-A----GSESST--GGS--GS-----ES----STSGSGSE-----STSEGNGGASQT-SEGGSGS---QTTG
--NGG-ATSTSKGL--AVSY--THRH-L-------------------------------------------------------------------
>PC_08A291
----------------------------------------------------------------------------------------------------
-------------------------------------------MKSAAFAFTLVA-A---------------------------VAAQD-LAALAQCG--
------------------------------------Q-------TCAGNMIAAGKAQEL-GCKE-------GDVKCLCSN--PNFAYGLRDCSRAICSQQ
--------DVEKVVEYGVKYCEGAGVVITGGSGGPSQTGSA-----------------------------------------------------------
----------------------------T------------------G----------------------------------------------------
--------------------GGE-----------------------------ATQSGESGSGAQVTTL-YSTETGTD--GKVI-T--------------T
PVATSTIEGGNSGNGD--------------------------------------------------------------------ASG-----SVLTYTTN
GSQVVTTLATAVSSP-TGTESSGATETG-S----GSESST--GGS--GS-----ES----STGGSGSE-----STSEGNGGASQT-SEGGAGS---QTTS
--NGGAATSTSKGL--AVSH--THLP---------------------------------------------------------------------
>PC_08A292
----------------------------------------------------------------------------------------------------
-------------------------------------------MKSAAFAFTLVA-A---------------------------VAAQD-LAALAQCG--
------------------------------------Q-------TCAGNMIAAGKAQEL-GCKE-------GDVKCLCSN--PNFAYGLRDCSRAICSQQ
--------DVEKVVEYGVKYCEGAGVVITGGSGGPSQTGSNGEATQT-G---------------SNGAG-------------------------------
------ASHTG--SN-----SGEASHSAT------------------G----------------------------------------------------
--------------------GGE-----------------------------ATQSGESGSGAQVTTL-YSTETGTD--GKVI-T--------------T
PVATSTIEGGNSGNGD--------------------------------------------------------------------ASG-----SVLTYTTN
GSQVVTTLATAVSSP-TGTESSGATETG-S----GSESST--GGS--GS-----ES----STGGSGSE-----STSEGNGGASQT-SEGGAGS---QTTS
--NGGAATSTSKGL--AVSH--THLP---------------------------------------------------------------------
>PC_04VTI7
----------------------------------------------------------------------------------------------------
-------------------------------------------MKTSA--ILALT-GALA-------------------------VSAQFPDNFPSCG--
------------------------------------T-------LCGNNMLDKAG-SEF-PCA-------RDDASCLCQY--VNFGYGVRDCSIAVCSE-
------S-DADTTIDWAKKWCADAGIDLNLFPAAAGPGA-------------------------------------------------------------
-----------------------------GG-S----IPG-------------VPTTTT-TVT-------SGV---------------------------
--------------STMPS-SAVT----S------------------DASSDSAGAGGAATAITTSEF-TSTWTS-G--DSTGT----------------
TTGTTTISGISGVAG-A---TSVPQV----------TS---TGEATTTV------------------------------------------------TSD
STT-FESTFSTTVTS----------------------------------------------S----LT-----------GSA--LSSA--LQSQ-ASS--
--------VSSP-G--AAPHQTAAPIAGV-LA--A---------------AGFAAM---LL----------------------------------
>PC_01EOB7
----------------------------------------------------------------------------------------------------
-------------------------------------------MKTSA--ILALT-GALA-------------------------VSAQFPDNFPSCG--
------------------------------------T-------LCGNNMLDKAG-SEF-PCA-------RDDASCLCQY--VNFGYGVRDCSIAVCSE-
------S-DADTTIDWAKKWCADAGIDLNLFPAAAGPGA-------------------------------------------------------------
-----------------------------GG-S----IPG-------------VPTTTT-TVT-------SGV---------------------------
--------------STMPS-SAVT----S------------------DASSDGAGAGGAATAITTSEF-TSTWTS-G--DSTGT----------------
TTGTTTISGISGVAG-A---TSVPQV----------TS---TGEATTTV------------------------------------------------TSD
STT-FESTFSTTVTS----------------------------------------------S----LT-----------GSA--LSSA--LQSQ-ASS--
--------VSSP-G--AAPHQTAAPIAGV-LA--A---------------AGFAAM---LL----------------------------------
>PC_04L0KR
----------------------------------------------------------------------------------------------------
-------------------------------------------MKTSA--ILALT-GALA-------------------------VSAQFPDNFPSCG--
------------------------------------T-------LCGNNMLDKAG-SEF-PCA-------RDDASCLCQH--VDFGYGVRDCSIAVCSE-
------N-DADTTINWAKKWCADAGVDLNLFPAAAGPGA-------------------------------------------------------------
-----------------------------GG-S----IPG-------------VPTTTT-TVT-------SGV---------------------------
--------------STIPS-STVT----S------------------DASSDGAGAGGAATAITTSEF-TSTWTS-G--DSTGT----------------
TTGTTTISGISGVAG-A---TSVPQT----------TV---TSEVVSTV------------------------------------------------TSD
STT-VETTFSTTMTS----------------------------------------------S----LT-----------GSA--LSSA--LQSQ-ASS--
--------TSSP-G--AAPHQTAAPIAGV-LA--A---------------AGFAAM---LL----------------------------------
>PC_00NRW7
----------------------------------------------------------------------------------------------------
-------------------------------------------MKTATIALAALFS---------------------------LVAAQ---DQVPRCG--
------------------------------------Q-------FCVDDMQN-GKAEEL-GCDS-------RDLKCLCAN--PNFTYGLRDCSAETCPNE
------D--ARRIVAYGVEVCRSNGVAITDGNPTATDDSASSSATTIRS-TLT------------------------SDGS-TITV--PV----------
------STSTGSASS-------DAS-----S-TG---S--DDASS-T--------DSSN-ASP---TS-SSDA-----S---------------------
----------------------------------------STGSSSSDDTTTR-GS----ATETEAET-ATRTTS-A--SETT-G--------------N
EEGSETT---------------------------------------------------------------------------------------------
----------------------------------------------------------------------------------------------------
SGDGGAETTDSD-D--AAPQRTAAPI-GI-IA--A---------------AGIAAL---ML----------------------------------
>PC_08K3FC
----------------------------------------------------------------------------------------------------
-------------------------------------------MKSA-VVLSLVA-A---------------------------VAAQD-IASLAQCG--
------------------------------------Q-------TCANNMMAAGKAEEL-GCKQ-------GDLKCLCSN--ANFSYGLRDCS-----QQ
--------DANKVVEYGMKVCEGAGVVITGGNGG------------------------------------------------------------------
--------------------------------------------------TD--------------------D-----KVV-------------------
--------TTPIATSTI-EGGN--------------------------------------GGAQLTTI-YSTATGTD--GKVI-T--------------T
PVATSTVEGGNG---G--------------------------------------------------------------------NGGAV----VSTYT-N
GSQVVVTLSTQVSQP-SGSGTES-GGAS------QT---------------------------PS---------GTETTGGS--G-SATTTNG---GSSP
TSAA--PSSSSTGF--AVS----------------------------------------------------------------------------
>PC_08K2DH
----------------------------------------------------------------------------------------------------
-------------------------------------------MKSA-VVLSLVA-A---------------------------VAAQD-IASLAQCG--
------------------------------------Q-------TCANNMMAAGKAEEL-GCKQ-------GDLKCLCSN--ANFSYGLRDCS-----QQ
--------DANKVVEYGMKVCEGAGVVITGGNGG------------------------------------------------------------------
--------------------------------------------------NGDAQL-TT-IYS---TATGTDD-----KVV-------------------
--------TTPIATSTI-EGGN--------------------------------------GGAQLTTI-YSTATGTD--GKVI-T--------------T
PVATSTVEGGNG---G--------------------------------------------------------------------NGGAV----VSTYT-N
GSQVVVTLSTQVSQP-SGSGTES-GGAS------QT---------------------------PS---------GTETTGGS--G-SATTTNG---GSSP
TSAA--PSSSSTGF--AVQV--TAAP-GL-LA--A---------------AGLAAL---LF----------------------------------
>PC_08K3FD
----------------------------------------------------------------------------------------------------
-------------------------------------------MKSA-VVLSLVA-A---------------------------VAAQD-IASLAQCG--
------------------------------------Q-------TCANNMMAAGKAEEL-GCKQ-------GDLKCLCSN--ANFSYGLRDCS-----QQ
--------DANKVVEYGMKVCEGAGVVITGGNGG------------------------------------------------------------------
--------------------------------------------------NGDAQL-TT-IYS---TATGTDD-----KVV-------------------
--------TTPIATSTI-EGGN--------------------------------------GGAQLTTI-YSTATGTD--GKVI-T--------------T
PVATSTVEGGNG---G--------------------------------------------------------------------NGGAV----VSTYT-N
GSQVVVTLSTQVSQP-SGSGTES-GGAS------QT---------------------------PS---------GTETTGGS--G-SATTTNG---GSSP
TSAA--PSSSSTGF--AVS----------------------------------------------------------------------------
>PC_02WVN3
----------------------------------------------------------------------------------------------------
-------------------------------------------MKSSFLTIFGLAAA---------------------------AVAQS-SDDLPQCG--
------------------------------------R-------TCAGNMVSAEKSQEL-GCDA-------GDIGCLCTN--QDFIYGLRDCSAAICNSE
--------QAAQVLNYGLEICRRAGVQITTGASGEVSATATGSGA--VRTVLS-------------------------------TLTSGDSTITSALS--
-------TI-----------SGTAT-------------------G----A-SDDVSVST-YTS---VLTNSEG-----DEFTTTGKA-----I------L
GGA--VVTTFTSGGSTIVSTIASGAES--------------------------------ETSGAESAK-VTTFTS-D--GHHIHH---------------
----------------------------------------------------------------------------------------------------
----------------------------------------------------------------------------------------------------
-----------------------------------------------------------------------------------------------
>PC_00194U
----------------------------------------------------------------------------------------------------
-------------------------------------------MKSASMIAVGAFAI--------------------------SAAAQATLSSLPTCG--
------------------------------------Q-------TCISNMLA--LAPSL-GCQS-------ADAGCLCRN--ANFGYGIRDCSNAACGAA
--------AAAPVIEFGKSYCAAAGVTDTPFNGGAGSGGSGAGSGSG--------------------SGSGSGSGSGSG-S-------GSGSGSGS----
--GSGSGSGSGSGS---------GT-----G-SG---S-GSGSGG-SGSEGAGNGTTGG-AGGAGGAG-GSGT-----SPT-------------------
-------PITTIGSSTIYSSPTPTGDSAGGAGAGAGGVVGGSGSGADG------AGNGTSPSTTTHSA-GSPHHT-G--SSSV-S--------------S
ADSSTSTPATGGSDS-TT----------------------------------------------------------------------------------
-------------------------------------------------------------------G-----------GAG--SGSSSGTGSG-AGGAG
SSGSGGATSTST-A--GGARQTAMAG--I-AG--L---------------AGLAAF---IL----------------------------------
>PC_00N46G
----------------------------------------------------------------------------------------------------
-------------------------------------------MKNTAVLSAAVIL--VL------------------------SGVQ--AQDLPACG--
------------------------------------Q-------TCVTNMLG--LAAEL-GCGD---VQGSEREACLCRN--PNFLYGINDCSTAVCAED
------TEAAAAAVRYGLSYCADRGVTVEPVPAGTVTEATNTETVTAT----A-----TGGGAN----GGAVP-I--------VTTIVSDGTTLV-----
-------------S---------TIGTGTV-------------TG---TAG--GGAVVP-IVT---TI-VSDG-----TTF-------------------
--------TSTVGTSTITGTAANGDD--------------------------------DSNTAVVSTF-TTVITS-G--DDTIT----------------
STGVTT-IGINGVSGASQLPVTT------------------------------------------------------------V-AVPV----VTTITS-
GDDLITSTIGTTSVVSTLTGSALTSALE-SQ------ASDAASTGGDDS-----NT----------AS-----------------GSATTTDSG-SSSET
QTGDAAASSTTGGGNDSAGMSLTAPAFGL-LA--A---------------MGVAAI---LF----------------------------------
>PC_05I136
MPLI-------------ARHSHECLVHPS---------------------LI-VCCALAARDGIFGTL-----------LTSAVQVLL-----------L
AP--------------NTITSINSSRLVQSPESI-----NVIKMKNTAVLSAAALL--VL------------------------RGVQ--AQDLPACG--
------------------------------------Q-------TCVNNMLG--LAAEL-GCGD---VQGSEREACLCRN--PNFLYGINDCSTAVCAED
------TEAAAAAVRYGLSYCADRGVTVEPVPAGTVTEATNTETVTAT----G-----TGGGAN----GGAVP-I--------VTTIVSDGTTLV-----
-------------S---------TIGTGTV-------------TG---TAG--GGAVVP-IVT---TI-VSDG-----TTL-------------------
--------TSTVGTSTITGTAGSGDD--------------------------------DSNTAVVSTF-TTVITS-G--DNTIT----------------
STGVTT-IGINGVSGASQLPVTT------------------------------------------------------------V-AVPV----VTTITS-
GDDTITSTIGTTSVVSTLTGSALTSALE-SQ------ASDAASTGGDDS-----NT----------AS-----------------GSATTTDSG-SSSET
QTGDAAASSTTGGGNDSAGMSLTAPAFGL-LA--A---------------MGVAAI---LF----------------------------------
>PC_040U3I
MGLG-------------TVDP---ASQIR---------------------YL-DAVDRSTKSRVFNSS-----------LF-NRVVLL-----------L
AP--------------NTITSINSSRLVQSSENI-----NVIKMKNTAVLSAAAIL--VL------------------------SGVQ--AQDLPACG--
------------------------------------Q-------TCVTNMLG--LAAEL-GCGD---VQGSEREACLCRN--PNFLYGINDCSTAVCAED
------TEAAAAAVRYGLSYCADRGVTVEPVPAGTVTEATNTETVTAT----A-----TGGGAN----GGAVP-I--------VTTIVSDGTTLV-----
-------------S---------TIGTGTV-------------TG---TAG--GGAVVP-IVT---TI-VSDG-----TTF-------------------
--------TSTVGTSTITGTAANGDD--------------------------------DSNTAVVSTF-TTVITS-G--DDTIT----------------
STGVTT-IGINGVSGASQLPVTT------------------------------------------------------------V-AVPV----VTTITS-
GDDLITSTIGTTSVVSTLTGSALTSALE-SQ------ASDAASTGGDDS-----NT----------AS-----------------GSATTTDSG-SSSET
QTGDAAASSTTGGGNDSAGMSLTAPAFGL-LA--A---------------MGVAAI---LF----------------------------------
>PC_05DLVW
----------------------------------------------------------------------------------------------------
-------------------------------------------MKNTAILSAAALL--VL------------------------RGVQ--AQDLPACG--
------------------------------------Q-------TCVNNMLG--LAAEL-GCGD---VQGSEREACLCRN--PNFLYGINDCSTAVCAED
------TEAAAAAVRYGLSYCADRGVTVEPVPAGTVTEATNTETVTAT----A-----TGGGAN----GGAVP-I--------VTTIVSDGTTLV-----
-------------S---------TIGTGTV-------------TG---TAG--GGAVVP-IVT---TI-VSDG-----TTL-------------------
--------TSTVGTSTITGTAGSGDD--------------------------------DSNTAVVSTF-TTVITS-G--DDTIT----------------
STGVTT-IGINGVSGASQLPVTT------------------------------------------------------------V-AVPV----VTTITS-
GDDTITSTIGTTSVVSTLTGSALTSALE-SQ------ASDAASTGGDDS-----NT----------AS-----------------GSATTTDSG-STSET
QTGDAAASSTTGGGNDSAGMSLTAPAFGL-LA--A---------------MGVAAI---LF----------------------------------
>PC_04PJGK
----------------------------------------------------------------------------------------------------
-------------------------------------------MKNTAVLSAAALL--VL------------------------RGVQ--AQDLPACG--
------------------------------------Q-------TCVNNMLG--LAAEL-GCGD---VQGSEREACLCRN--PNFLYGINDCSTAVCAED
------TEAAAAAVRYGLSYCADRGVTVEPVPAGTVTEATNTETVTAT----G-----TGGGAN----GGAVP-I--------VTTIVSDGTTLV-----
-------------S---------TIGTGTV-------------TG---TAG--GGAVVP-IVT---TI-VSDG-----TTL-------------------
--------TSTVGTSTITGTAGSGDD--------------------------------DSNTAVVSTF-TTVITS-G--DNTIT----------------
STGVTT-IGINGVSGASQLPVTT------------------------------------------------------------V-AVPV----VTTITS-
GDDTITSTIGTTSVVSTLTGSALTSALE-SQ------ASDAASTGGDDS-----NT----------AS-----------------GSATTTDSG-SSSET
QTGDAAASSTTGGGNDSAGMSLTAPAFGL-LA--A---------------MGVAAI---LF----------------------------------
>PC_06UWCQ
----------------------------------------------------------------------------------------------------
-------------------------------------------MKNTAVLSAAAIL--VL------------------------SGVQ--AQDLPACG--
------------------------------------Q-------TCVTNMLG--LAAEL-GCGD---VQGSEREACLCRN--PNFLYGINDCSTAVCAED
------TEAAAAAVRYGLSYCADRGVTVGPVPAGTVTEATNTETVTAT----A-----TGGGAN----GGAVP-I--------VTTIVSDGTTLV-----
-------------S---------TIGTGTV-------------TG---TAG--GGAVVP-IVT---TI-VSDG-----TTF-------------------
--------TSTVGTSTITGTAANGDD--------------------------------DSNTAVVSTF-TTVITS-G--DDTIT----------------
STGVTT-IGINGVSGASQLPVTT------------------------------------------------------------V-AVPV----VTTITS-
GDDLITSTIGTTSVVSTLTGSALTSALE-SQ------ASDAASTGGDDS-----NT----------AS-----------------GSATTTDSG-SSSET
QTGDAAASSTTGGGNDSAGMSLTAPAFGL-LA--A---------------MGVAAI---LF----------------------------------
>PC_06V522
----------------------------------------------------------------------------------------------------
-------------------------------------------MKNTAVLSAAVIL--VL------------------------SGVQ--AQDLPACG--
------------------------------------Q-------TCVTNMLG--LAAEL-GCGD---VQGSEREACLCRN--PNFLYGINDCSTAVCAED
------TEAAAAAVRYGLSYCADRGVTVEPVPAGTVTEATNTETVTAT----A-----TGGGAN----GGAVP-I--------VTTIVSDGTTLV-----
-------------S---------TIGTGTV-------------TG---TAG--GGAVVP-IVT---TI-VSDG-----TTF-------------------
--------TSTFGTSTITGTAANGDD--------------------------------DSNTAVVSTF-TTVITS-G--DDTIT----------------
STGVTT-IGINGVSGASQLPVTT------------------------------------------------------------V-AVPV----VTTITS-
GDDLITSTIGTTSVVSTLTGSALTSALE-SQ------ASDAASTGGDDS-----NT----------AS-----------------GSATTTDSG-SSSET
QTGDAAASSTTGGGNDSAGMSLTAPAFGL-LA--A---------------MGVAAI---LF----------------------------------
>PC_0332NQ
----------------------------------------------------------------------------------------------------
-------------------------------------------MKNTAVLSAAAIL--VL------------------------SGVQ--AQDLPACG--
------------------------------------Q-------TCVTNMLG--LAAEL-GCGD---VQGSEREACLCRN--PNFLYGINDCSTAVCAED
------TEAAAAAVRYGLSYCADRGVTVEPVPAGTVTEATNTETVTAT----A-----TGGGAN----GGAVP-I--------VTTIVSDGTTLV-----
-------------S---------TIGTGTV-------------TG---TAG--GGAVVP-IVT---TI-VSDG-----TTF-------------------
--------TSTVGTSTITGTAANGDD--------------------------------DSNTAVVSTF-TTVITS-G--DDTIT----------------
STGVTT-IGINGVSGASQLPVTT------------------------------------------------------------V-AVPV----VTTITS-
GDDLITSTIGTTSVVSTLTGSALTSALE-SQ------ASDAASTGGDDS-----NT----------AS-----------------GSATTTDSG-SSSET
QTGDAAASSTTGGGNDSAGMSLTAPAFGL-LA--A---------------MGVAAI---LF----------------------------------
>PC_071GSN
----------------------------------------------------------------------------------------------------
-------------------------------------------MKNTAVLSAAAIL--VL------------------------SGVQ--AQDLPACG--
------------------------------------Q-------TCVTNMLG--LAAEL-GYRG---V----TVEPVPAG-------TVTEATNT-----
------------------------------------------ETVTAT----A-----TGGGAN----GGAVP-I--------VTTIVSDGTTLV-----
-------------S---------TIGTGTV-------------TG---TAG--GGAVVP-IVT---TI-VSDG-----TTF-------------------
--------TSTVGTSTITGTAANGDD--------------------------------DSNTAVVSTF-TTVITS-G--DDTIT----------------
STGVTT-IGINGVSGASQLPVTT------------------------------------------------------------V-AVPV----VTTITS-
GDDLITSTIGTTSVVSTLTGSALTSALE-SQ------ASDAASTGGDDS-----NT----------AS-----------------GSATTTDSG-SSSET
QTGDAAASSTTGGGNDSAGMSLTAPAFGL-LA--A---------------MGVAAI---LF----------------------------------
>PC_01P1LN
----------------------------------------------------------------------------------------------------
-------------------------------------------MKSSVAAAILAFAA--------------------------TTLAQGAVTDLPSCG--
------------------------------------Q-------TCISNMLA--QSVAL-GCPY---VNGLPDATCLCSN--ANFGYGIRDCSVAACGGA
------D-AAAPVIAYGSAYCASATGSGSGSSASGSATATGSATESVT--------------------GSMTTLL----------TSVSTS---------
------------------------------V-TT---A-VIVSSA-NGTETASAITTSD-ILS---TL-TSDS-----SVI-------------------
--------TTTVGSTTIYGTSG--T--------------------------------ALSSAVTTSAI-VSTVTS-G--SSTF-E--------------T
TVGSTTLSGIGGVVG-GAGSSATSAAGS-------------GAS--SITSAAG-----------------------------------------------
---------------------SGASSAS-AA------ASSISSSVASEV----SSASSHLSSIAASAS-----------SKI--SSAASSA--------S
SAAGSATSSTSA-G--AGALPTAASG--L-MA--A---------------AGLAAL---LL----------------------------------
>PC_00D7IJ
----------------------------------------------------------------------------------------------------
-------------------------------------------MKSSVIAAISAFAA--------------------------STLAQGSVSDLPSCG--
------------------------------------Q-------TCISNMLA--QSVAL-GCPY---VNGLPDATCLCSN--ANFGYGIRDCSVAACGGA
------D-AAAPVIAYGSAYCASATGSGSSASGSASATGSATASGSAT--------------------GSMTTLL----------TSVSTS---------
------------------------------V-TT---A-VIVSSA-NGTETASAITTSD-ILS---TL-TSDS-----SVI-------------------
--------TTTVGSTTIYGTSG--T--------------------------------ALSSAVTTSAI-VSTVTS-G--SSTF-E--------------T
TVGSTTLSGIGGVVG-GAGSSATSAAGS-------------AGS--SITSGAG-----------------------------------------------
---------------------SAASSAS-AA------ASSISSSLASEV----SSASGHASSVASSAS-----------AKI--SSAVSSA--------S
AAAGSATSSSSA-G--MGALPTAASG--L-MA--A---------------AGLAAL---LL----------------------------------
>PC_06TL9Z
----------------------------------------------------------------------------------------------------
-------------------------------------------MKASVIAAILAFAA--------------------------TTLAQGSVTDLPSCG--
------------------------------------Q-------TCISNMLA--QSVAL-GCPY---VNGLPDATCLCSN--ANFGYGIRDCSVAACGGA
------D-AAAPVIAYGSAYCASATGSGSGSSASGSATATG----SAT--------------------GSMTTLL----------TSVSTS---------
------------------------------V-TT---A-VIVSSA-NGTETASAITTSD-ILS---TL-TSDS-----SVI-------------------
--------TTTVGSTTIYGTSG--T--------------------------------ALSSAVTTSAI-VSTVTS-G--SSTF-E--------------T
TVGSTTLSGIGGVVG-GAGSSATSAAGS-------------DAS--SITSAAG-----------------------------------------------
---------------------SGASSAS-AA------ASSISSSVASEV----SSASSHLSSIAASAS-----------SKI--SSAASSA--------S
TAAGSATSSTSA-G--MGALPTAASG--L-MA--A---------------AGLAAL---LL----------------------------------
>PC_033E8F
----------------------------------------------------------------------------------------------------
----------------------------------------------------------------------------------------------------
-------------------------------------------------MLA--LSPSL-GCAT-------PDAACLCAN--PNFSYGVRDCSVAACGSA
------E-AAAPVLAYAASYCANAGSASSAGTTTASPSATS-----------------------------------------------------------
----------------------------------------GAAGA-ASSALGSAISTSA-LES---II-SSGG-----SAI-------------------
-------STATVGQSTIFAPVGSAASSA---------------------------------TEAAGSA-ISTISS-D--GAAIST--------------V
LAGAAGSASSAAGSA-ISTISSDGAAVSTVLAGAAGSAGSAASAAVSTISSDGAAVSTV-------FSSVAASAT--------EAAGSA----ISTISSN
GAAVST------------VLAGAGSTVA-SG------ASSVASDASSVL----SAASSAISSVASSAA-----------S---------GLSSV-VSRAS
SAGSAATSTTSA-G--GAARQTAFAG--A-AA--L---------------AGIAAF---VL----------------------------------
>PC_02SAP4
----------------------------------------------------------------------------------------------------
-------------------------------------------MQYSMITL-GAFAV--------------------------TVVAQQ-LAELPSCG--
------------------------------------Q-------TCISNMLA--LSPSL-GCAT-------PDAACLCAN--PNFSYGVRDCSVAACGSA
------E-AAAPVLAYAASYCANAGSASSAGTTTASPSATS-----------------------------------------------------------
----------------------------------------GAAGA-ASSALGSAISTSA-LES---II-SSGG-----SAI-------------------
-------STATVGQSTIFAPVGSAASSA---------------------------------TEAAGSA-ISTISS-D--GAAIST--------------V
LAGAAGSASSAAGSA-ISTISSDGAAVSTVLAGAAGSAGSAASAAVSTISSDGAAVSTV-------FSSVAASAT--------EAAGSA----ISTISSN
GAAVST------------VLAGAGSTVA-SG------ASSVASDASSVL----SAASSAISSVASSAA-----------S---------GLSSV-VSRAS
SAGSAATSTTSA-G--GAARQTAFAG--A-AA--L---------------AGIAAF---VL----------------------------------
>PC_01TVAZ
----------------------------------------------------------------------------------------------------
----------------------------------------------------------------------------------------------------
-------------------------------------------------MIE--LAPSL-GCDA-------SDYACLCNN--ANFQYGIRDCSNEYCGSP
------D-LASSAIAYGSGYCSSVIASATGTSSGASGASTT----------------------------TESPSVT------------------------
--------GPASGS---------AT-----A--T------ETGKG-GAGGSSSAITTSA-IVS---VE-TSAS-----STI-------------------
--------TKTVGSTTIYTIIGGEGASAA----------------ATATSGAAG-AGVSSSAITTSAL-VTVETS-G--SSAI-T--------------S
TIGSTTIYTIVGGKG-ASSAATATSGAT-------------GAG----------------------------------GSSSAITTSAL-----VTVETS
GSSTITSTIGSTTIYTLVG--GAVGSSA-T------------------E----TSGGAGASTLSTVVS-----------SAA--ASGASGS-------GS
SAGSAAPSSTSK-A--AGAIQTAVPG--F-VA--A---------------AGLAAL---LL----------------------------------
>PC_07HQ7F
----------------------------------------------------------------------------------------------------
-------------------------------------------MKSSLLSL-GIFAW--------------------------TAAAQG-IASLPSCG--
------------------------------------V---------SSNMLA--LAPSL-GCAS-------TDIACLCQN--DNFGYGIRDCSNEACGAD
--------VASTVIAFGGSYCASATGTNTVTATTS-----------------------------------------------------------------
------------------------V-----A--S------ATATT-TDTASSSPITTSA-IVT---VI-TTDG-----STL-------------------
--------TSTTGSTTILGVGGAAGGSSS----------------GSEGASSSGSERASSSAITTSAI-ASTLTT-D--GSTL-T--------------T
IIGSSTYFGAGGVIG-SATSGGAGAAST-------------ASSAV------------------------------------------------------
-----------------------SAADS-SA------ASGVSSALSSVS----SAISSDISSESGSIS-----------SAL--SSISSQASSA-GS---
---TASSTSSSK-G--GAAMQTAASG--F-MA--A---------------AGLAAL---LL----------------------------------
>PC_02W9HK
----------------------------------------------------------------------------------------------------
-------------------------------------------MKSASMIAVGAFAI--------------------------SAAAQATLGSLPTCG--
------------------------------------Q-------TCISNMLA--LAPSL-GCQS-------ADAGCLCRN--ANFGYGIRDCSSAACGPA
--------AAAPVIEFGKSYCAAAGVTDTPFNGGAGSGGSGSGGSG------------------------------------------------------
-----AGSGSGSGS---------SS-----G-SG---S-GSGSGG-SGGEGAGNGTTGG-AGGAGGAG-GSGT-----SPT-------------------
-------PITTIGSSTIYSSPTPTGDSAGGAGAGAGGVVGGSGSGAGGDGGAGGAGNGTSPSTTTHSA-GSPHHT-G--SSSV-S--------------S
ADSSTSTPATGGSDS-TT----------------------------------------------------------------------------------
-------------------------------------------------------------------G-----------GAG--SG---------AGGAG
SSGSGGATSTST-A--GGARQTAMAG--I-AG--L---------------AGLAAF---IL----------------------------------
>PC_035KAZ
----------------------------------------------------------------------------------------------------
-------------------------------------------MKSASMIAVGAFAI--------------------------SAAAQATLSSLPTCG--
------------------------------------Q-------TCISNMLA--LAPSL-GCQS-------ADAGCLCRN--ANFGYGIRDCSNAACGPA
--------AAAPVIEFGKSYCAAAGVTDTPFNGGAGSGGSGAGSGSG--------------------SGSGSGSGSGSG-S-------GSGSG-------
----------------------------------------SGSGG-SGGEGAGNGTTG----GAGGAG-GSGT-----SPT-------------------
-------PITTIGSSTIYSSPTPTGDSAGGAGAGAGGVVGGSGSGAGG------AGNGASPSTTTHSA-GSPHHT-G--SSSV-S--------------S
ADSSTSTPATGGSDS-TT----------------------------------------------------------------------------------
-------------------------------------------------------------------G-----------GAG--SGSSSG-----AGGAG
SSGSGGATSTST-A--GGARQTAMAG--I-AG--L---------------AGLAAF---IL----------------------------------
>PC_02TAFA
----------------------------------------------------------------------------------------------------
-------------------------------------------MKSSVVLAAISAGLVVG--------------------------ELPPPSNFPACG--
------------------------------------T-------TCLNNMLGQA--SEL-GCGGGGSTADTVDGACLCNN--INFSYGIIDCANALCPGG
--------VAPSVIQYGVDWCAEKGVIISGLSATPDSSIASSPTATVSAVGTA-----SE-----------------------------GST--G-----
------------------------------------------------------SGTAS-AT----SA-TNSE---------------------------
-----GSSATNSGDTTT-----------A------------------TNGPGESSGTGVVIPISTTEI-VSTVTN-S--DGSVE--------------TT
AVSTSTIFSTSGAAS-GSGTESGSATDSG---SASEST---P--------------------------------------------SVT----ESTITTG
GST-LVTSATITEPA---------------------------------------------SS----TE-----------TAG--AAT-------------
--------STSS-D--GGALQTAAP-VGF-VA--A---------------AGLAVL---ML----------------------------------
>PC_022N4C
----------------------------------------------------------------------------------------------------
-------------------------------------------MKSSVVLAAISAGLVVG--------------------------ELPPPSNFPACG--
------------------------------------T-------TCLNNMLGQA--SEL-GCGGGGSTADTVDGACLCNN--INFSYGIIDCANALCPGG
--------VAPSVIQYGVDWCAEKGVIISGLSATPDSSIASSPTATVSAVGTA-----SE-----------------------------GST--G-----
------------------------------------------------------SGTAS-AT----SA-TNSE---------------------------
-----GSSATNSGDTTT-----------A------------------TNGPGESSGTGVVIPISTTEI-VSTVTN-S--DGSVE--------------TT
AVSTSTIFSTSGAAS-GSGTESGSATDSG---SASEST---P--------------------------------------------SVT----ESTITTS
GST-LVTSATITEPA---------------------------------------------SS----TE-----------TAG--AAT-------------
--------STSS-D--GGALQTAAP-VGF-VA--A---------------AGLAVL---ML----------------------------------
>PC_056VDB
----------------------------------------------------------------------------------------------------
-------------------------------------------MKTSVVLGAVSAGLVTA-------------------------EMLSPPANFPACG--
------------------------------------T-------TCFGNMLGQA--PQL-GCGSGGTTGDAVDGACLCKN--IDFSYGIIDCANESCPQG
--------AAPSVIQYGLDWCAQQGVIVGGLSATPNPSVASSASATISGSSGN-----GG-----------------------------SES--GT----
-----------------------------SS-N----SGA------------SPITTSV-IY----TS-TNSD---------------------------
-----GSTVTTAVETTI-----------S------------------NGSSETSGAGGVVVPVSTTEI-IATSTN-S--DGAVV--------------TT
-TATSTVFSTSDAAS-GSGTESQSATDSG---SASS-T---V--------------------------------------------FVT----ESTITAS
GST-LVTSVTTTAPV---------------------------------------------SS----TE-----------GSS--P-S-------------
--------TTES-H--GGSFQTAAP-VGL-VA--A---------------AGLAVL---ML----------------------------------
>PC_00NSD3
----------------------------------------------------------------------------------------------------
-------------------------------------------MKSSIILTAISAGIVAA-------------------------EMLPPPDDFPACG--
------------------------------------T-------TCFGNMLGQA--TQL-GCGGGGSTGDAVDGACLCKN--IDFSYGLIDCANAICPQG
--------VADTVVQYGVNWCAEKGVIVNGLSSSPDTEIASSPTVTVSALATP-----SG-----------------------------GAS--S-----
--------------------------------S----DNA------------SPTESVI-IS----TG-TNSD---------------------------
-----GSSFT----TTL-----------S------------------GGLGETSGSGGVVIPISTTEI-IATTTN-D--DGTVV--------------TT
-LGTSTIFSTSGVLS-GSGTETGSATDSG---SATEST---T--------------------------------------------LVT----GTTHTAD
GTT-EVTSATLTVPV---------------------------------------------TS----TE-----------TEG--P-T-------------
--------TTES-D--GGAFQTAAP-VGL-LA--A---------------AGLVAL---VL----------------------------------
>PC_06U0V9
----------------------------------------------------------------------------------------------------
-------------------------------------------MKTSAILVGSSAALAAA-------------------------Q-ATFPAGFPECG--
------------------------------------Q-------VCITNMLNLA--NHF-GCG--------LDPLCLCTQ--PDFLYGIRDCSNEYCQDP
------N-AAAQTINYGAQYCADGGVAISGLPGNTASASTSAY-TTVL----A-----TG-----------------------------STT--DA----
-----------------------------GS-T----GS-EG------VTSGVAVTTDE-ILS---TL-TD-----------------------------
------VITSTVGSTTVFSTLEPS--ITG------------------TSSSGSVST--------------------------------------------
TTET-SVVTTTSGS----ATESGPNTLST---VVSSTI---SSVVSSTVA--------------------------------VTSSDVT----ITTTNSE
GQT-ETAAVPTTVPV---------------------------------------------S-------------------EG--GSSET-----------
---AA-----PG-N--LAAQHTAGP-AAI-MA--A---------------AGMAAA---LLL---------------------------------
>PC_040MBO
----------------------------------------------------------------------------------------------------
-------------------------------------------MKTSAILVGSSAALAAA-------------------------Q-ATFPAGFPECG--
------------------------------------Q-------VCITNMLNLA--NNF-GCG--------LDPVCLCTR--PDFLYGIRDCSHEYCRDP
------D-AATRSINYGTQYCADAGIAVSGLAGNTASATVSAS-TTVLATATT-----TG-----------------------------PAT--GA----
-----------------------------GS-T----GP-DG------VTTGIPVATDE-ILS---TF-TESG---------------------------
-----SVVTSTVGSTTVFSTLEPS--ITG------------------TSSSGSVDTTTETEVVTTTTE-SGSDTS-S--SGSVV--------------ST
TTET-EVVTTTSGS----ATESESSTVSL---VVSSTV---SSVVSSTVE--------------------------------AISSDVT----ITTTNAE
GQT-QTTVVPTTVPA---------------------------------------------S-------------------EE--DGA-------------
---DET--TDPG-N--LAAQHTAGP-VAI-MA--A---------------AGMAAA---LLL---------------------------------
>PC_05MRQC
----------------------------------------------------------------------------------------------------
-------------------------------------------MKTSAILVGSSAALAAA-------------------------Q-ATFPAGFPECG--
------------------------------------Q-------DCITNMLNLA--NNF-GCG--------VDPTCLCMR--PDFLYGIRDCSNQHCRDP
------D-AAARSINYGTQYCADAGIAISGLPSNTASATVPAS-TTILATAST-----TG-----------------------------PAT--GA----
-----------------------------GS-T----GS-EG------VTTGVAVTTDE-IVS---TL-TESSVITESSVITESYVTT-ESSVITDS--Y
VTTESSVITSTLGSTTIYSTLEPS--ITG------------------T--------------------------S-S--SGTVV--------------ST
TTET-SVVTTTSGS----ATESGPNTLST---VVSSTI---SSVVSSTVA--------------------------------ATTSDVT----ITTTNAE
GQT-ETAVVPTTVPV---------------------------------------------S-------------------EG---GA-------------
---GET--ADPA-N--LAAQHTAGP-VAI-MA--A---------------AGMAAA---LLL---------------------------------
>PC_06546V
----------------------------------------------------------------------------------------------------
-------------------------------------------MKTSAILVGSTAALAAA-------------------------Q-ATFPAGFPECG--
------------------------------------Q-------VCITNMLNLA--NNF-GCG--------LDPVCLCTK--PDFLYGIRDCSNEYCQDP
------N-AAAQSINYGTQYCADAGIAISGLPSNTASATASAS-TTVLATAST-----TG-----------------------------PAT--GA----
-----------------------------GS-T----GS-EG------VTSGVAVTTSE-ILS---TL-TESD---------------------------
-----SVITSTVGSTTIYSTLEPS--VTG------------------TSSSGSASSG----------S-VGSGSV-S--SGSVV--------------ST
TTQT-SVVTTTTGS----ATGSGSNTLST---V-----------VSSTVA--------------------------------ATSSDVT----ITTTNSQ
GQT-ETTAVPTTVPV---------------------------------------------S-------------------EG---GD-------------
---GET--TNPD-N--LAAQHTAGP-VAI-MA--A---------------AGMAAA---LLL---------------------------------
>PC_02GQF1
----------------------------------------------------------------------------------------------------
-------------------------------------------MKTSAILVGLSAALAAA-------------------------Q-ATFPAGFPECG--
------------------------------------Q-------VCITNMLNMA--NNF-GCG--------LNPDCLCTR--PDFLYGIRDCSNEYCQDP
------N-AAAQSINYGAQYCADAGIAISGLPSNTASATASAY-TTVLATAYP-----TD-----------------------------PAT--GA----
-----------------------------GS-T----GS-EG------VTSGVAITTDE-ILS---TL-TES----------------------------
-----SVITSTVGSTTVYSTLEPS--VTG------------------TSSSGSVVST-----------------------------------------TT
ETQT-SVVTTTSGS----ATESGYNTLST---VVSSTI---SSVVSSTVA--------------------------------LTSSDVT----ITTTNSE
GQT-ETATVPTTVPV---------------------------------------------S-------------------ED--AAGET-----------
---TEP--AEPA-N--LAAQHTAGP-VAI-MA--A---------------AGMAAA---LLL---------------------------------
>PC_05W98L
----------------------------------------------------------------------------------------------------
-------------------------------------------MKTSAILVGSSAALAAA-------------------------Q-ATFPAGFPECG--
------------------------------------Q-------VCITNMLNLA--NNF-GCG--------VDPVCLCTK--PDFLYGIRDCSNQYCHDP
------N-AATQVINYGAQYCADAGIAISGLPSNTASATVSAS-TTVLATAST-----TG-----------------------------PAT--GA----
-----------------------------GS-T----GS-EG------VTSGVAVTTSE-ILS---TL-TESD---------------------------
-----SVITSTVGSTTIFSTLEPS--VTG------------------TSSSGSV----------------SSGSV-S--SGSVV--------------ST
TTET-SVVTTTSGS----ATESGSNTLST---V-----------VSSTVA--------------------------------ATSSDVT----ITTTNPE
GQT-ETTAVPTTVPV---------------------------------------------S-------------------ED---GD-------------
---GET--ANPD-N--LAAQHTAGP-VAI-MA--A---------------AGMAAA---LLL---------------------------------
>PC_05P73J
----------------------------------------------------------------------------------------------------
-------------------------------------------MKTSAILVGSSAALAAA-------------------------Q-ATFPAGFPECG--
------------------------------------Q-------VCITNMLNLA--NNF-GCG--------IDPVCLCTR--RDFLYGIRDCSNEYCPNP
------S-AAAQVINYGAQYCADAGIAISGLPGNTASATVPAS-TTVLATAST-----TG-----------------------------PAT--GA----
-----------------------------GS-T----GP-EG------VTSGVAVATNE-ILS---TL-TEGD---------------------------
-----SVITTTVGSTTIYSTLEPS--ITG------------------TSSSGSAV-------------------------------------------ST
TTET-SVVTTTSGS----ATESESNTLST---VVSSTI---SSVVSSTVA--------------------------------LTSSDVT----ITTTNSE
GQT-QTTAVPTTVPV---------------------------------------------S-------------------EE---DA-------------
---GAT--TEPG-N--LAAQHTAGP-VAI-LA--A---------------AGMAAA---LLL---------------------------------
>PC_00C3OT
----------------------------------------------------------------------------------------------------
-------------------------------------------MKTSAILVGSSAALAAA-------------------------Q-ATFPAGFPECG--
------------------------------------Q-------VCITNMLNLA--NNF-GCG--------VDPVCLCTK--PDFLYGIRDCSNQYCHDP
------N-AATQVINYGAQYCADAGIAISGLPSNTASATVSAS-TTVLATAST-----TG-----------------------------PAT--GA----
-----------------------------GS-T----GS-EG------VTSGVAVTTSE-ILS---TL-TESD---------------------------
-----SVITSTVGSTTIFSTLEPS--VTG------------------TSSS---------------------GSV-S--SGSVV--------------ST
TTET-SVVTTPSGS----ATESGSNTLST---V-----------VSSTVA--------------------------------ATSSDVT----ITTTNPE
GQT-ETTAVPTTVPV---------------------------------------------S-------------------ED---GD-------------
---GET--ANPD-N--LAAQHTAGP-VAI-MA--A---------------AGMAAA---LLL---------------------------------
>PC_06ZFS5
----------------------------------------------------------------------------------------------------
-------------------------------------------MKTSAILVGSSAALAAA-------------------------Q-ATFPAGFPECG--
------------------------------------Q-------VCITNMLNLA--NNF-GCG--------VDPVCLCTK--PDFLYGIRDCSNQYCHDP
------N-AATQVINYGAQYCADAGIAISGLPSNTASATVSAS-TTVLATAST-----TG-----------------------------PAT--GA----
-----------------------------GS-T----GS-EG------VTSGVAVTTSE-ILS---TL-TESD---------------------------
-----SVITSTVGSTTIFSTLEPS--VTG------------------TSSS---------------------GSV-S--SGSVV--------------ST
TTET-SVVTTTSGS----ATESGSNTLST---V-----------VSSTVA--------------------------------ATSSDVT----ITTTNPE
GQT-ETTAVPTTVPV---------------------------------------------S-------------------ED---GD-------------
---GET--ANPD-N--LAAQHTAGP-VAI-MA--A---------------AGMAAA---LLL---------------------------------
>PC_060VWI
----------------------------------------------------------------------------------------------------
-------------------------------------------MKTPAILVGSSAALAAA-------------------------Q-ATFPAGFPECG--
------------------------------------Q-------VCITNMLNLA--NNF-GCG--------VDPVCLCTK--PDFLYGIRDCSNEYCQDP
------N-AAAQVINYGAQYCADAGVAISGLPGNTASATASAS-TTVLATAST-----TG-----------------------------PAT--GA----
-----------------------------GS-T----GS-EG------VTSGVAVTTDE-ILS---TL-TENG---------------------------
-----SVVTSTVGSTTIYSTLEPS--ITG------------------TSSSG-----------------------------SVV--------------ST
TTET-SVVTTTSGS----PTDSGSNALST---V-----------VSSTVA--------------------------------ATSSDAT----ITTTNSE
GQT-ETTTVPTTVPV---------------------------------------------S-------------------EG---GD-------------
---GQT--TDPG-N--LAAQHTAGP-VAI-MA--A---------------AGMAAA---LLL---------------------------------
>PC_02WLN5
----------------------------------------------------------------------------------------------------
-------------------------------------------MKSFAVVAA--VAA--------------------------LASAQT-LTDLPACG--
-----------------------------------QA-------VCIPNMLE--LAPSF-GCPV-------GDIQCYCRQ--ERFGLGIRDCAQEACPNA
------G-DAQSVIAYGVQYCASALGGAGGSQSGSGSATT-AASGSS--------------------------GASGAA---------------------
---------------------------------------------------------GA-QVT---TY-TSDG-----STIT--------------S---
-------TITDGGAGGIIGGGAAGNNGSA----------------------------------TESGD-MSMMTG-T--ESGAMG---------SATDSG
AMGSATDSGAMGSAT-DSGAMGSATG------------------------------------------------S---GAMG------------------
------------------------------------------------------SMTTDMNSQP--------------------------SESS-SGGAG
GAGASSTSSSSQ-G--AAAMITAAPM--L-LA--G---------------A-LVAF---L-----------------------------------
>PC_07124Y
----------------------------------------------------------------------------------------------------
-------------------------------------------MKSFAVVAA--VAA--------------------------LASAQT-LTDLPACG--
-----------------------------------QA-------VCIPNMLE--LAPTF-GCAV-------GDIQCYCRQ--ERFGLGIRDCAQEACGNA
------G-DAQSVIAYGVQYCASALGGAGGSQSGSESSAAATASGSS--------------------------GASGAAGA-------------------
-----------------------QV--------T---T-YTSDGS-TITSTISGSGGSA-QVT---TY-TSDG-----SAIT--------------S---
-------TITDGGAGGIIGGGAAGNGSSA----------------------------------TESGD-MSMMTG-T--ESGAMM---------SATDSG
AMGSATES----------------SG------------------------------------------------A---GESG------------------
------------------------------------------------------SMTTEMNSEP--------------------------SESS-SGGAG
GAGASSTSSSSQ-G--AAAMITAAPM--L-LA--G---------------A-LVAF---L-----------------------------------
>PC_05RD1U
----------------------------------------------------------------------------------------------------
-------------------------------------------MKSFAVVAA--VAA--------------------------LASAQT-LTDLPACG--
-----------------------------------QA-------VCIPNMLE--LAPTF-GCAV-------GDIQCYCRQ--ERFGLGIRDCAQEACGNA
------G-DAQSVIAYGVQYCASALGGAGGSQSGSESSAAATASGSS--------------------------GASGAAGA-------------------
-----------------------QV--------T---T-YTSDGS-TITSTISGTGGSA-QVT---TY-TSDG-----SAIT--------------S---
-------TITDGGAGGIIGGGAAGNGSSA----------------------------------TESGD-MSMMTG-T--ESGAMM---------SATDSG
AMGSATES----------------SG------------------------------------------------A---GESG------------------
------------------------------------------------------SMTTEMNSEP--------------------------SESS-SGGAG
GAGASSTSSSSQ-G--AAAMITAAPM--L-LA--G---------------A-LVAF---L-----------------------------------
>PC_022PAV
----------------------------------------------------------------------------------------------------
-------------------------------------------MKSFAVVAA--VAA--------------------------LASAQT-LTDLPACG--
-----------------------------------QA-------VCIPNMLE--LAPTF-GCAV-------GDIQCYCRQ--ERFGLGIRDCAQEACGNA
------G-DAQSVIAYGVQYCASALGGAGGSQSGSESSAAATASGSS--------------------------GASGAAGA-------------------
-----------------------QV--------T---T-YTSDGS-TITSTISGTGGSA-QVT---TY-TSDG-----SAIT--------------S---
-------TITDGGAGGIIGGGAAGNGSSA----------------------------------TESGD-MSMMTG-T--ESGAME---------SATDSG
AMGSATES----------------SG------------------------------------------------A---GESG------------------
------------------------------------------------------SMTTEMNSEP--------------------------SESS-SGGAG
GAGASSTSSSSQ-G--AAAMITAAPM--L-LA--G---------------A-LVAF---L-----------------------------------
>PC_00J9FJ
----------------------------------------------------------------------------------------------------
-------------------------------------------MKSFAVVAA--VAA--------------------------LASAQT-LTDLPACG--
-----------------------------------QA-------VCIPNMLE--LAPTF-GCAV-------GDIQCYCRQ--ERFGLGIRDCAQEACGNV
------G-DAQSVIAYGVQYCASALGGAGGSQSGSESSGTATASGSS--------------------------GAS------------------------
---------------------------------------------------------GA-QVT---TY-TSDG-----SAIT--------------S---
-------TITDGGAGGIIGGGAAGNGSSA----------------------------------TESGD-MSMMTG-T--ESGAMM---------SATDSG
AMGSATES----------------SG------------------------------------------------A---GESG------------------
------------------------------------------------------SMTTEMNSEP--------------------------SESS-SGGAG
GAGASSTSSSSQ-G--AAAMITAAPM--L-LA--G---------------A-LVAF---L-----------------------------------
>PC_00OGYM
----------------------------------------------------------------------------------------------------
-------------------------------------------MKSALLTVFGLVAA---------------------------ATAQS-SGDLPQCG--
------------------------------------Q-------TCASNMVSAAKSQEL-GCDA-------GDISCLCTN--SDFIYGLRDCSAAICNDE
--------QAAAVVAYGLAICRQAGVQITTGSAGSVSASATGTGA--VRTVLS-------------------------------TLTESGSTITSALS--
-------TI-----------SGTAT-------------------G----ANEDDLSVST-YTS---VFTNSEG-----DEVTSTVKE-----I------L
GGA--GLTTYTSGGSTIIEPVETGTSS--------------------------------AETESETAE-VTTFTT-D--GTAVVR--TLVTETAST---D
---------------------------------------------------------------------------------------SADSAEVTTLTSD
GTEIIRTLTTVTTGSESESGSV--TE-------TVSDASTVTEGSDATG------------------------------T-------------------D
AE-ST--ATSTE-ADNAAAQMTGAPA-AV-VA--A---------------AGLAML---LL----------------------------------
>PC_02R8XA
----------------------------------------------------------------------------------------------------
-------------------------------------------MKSALLTVFGLVAA---------------------------ATAQS-SGDLPQCG--
------------------------------------Q-------TCASNMVSAAKSQEL-GCDA-------GDVSCLCTN--SDFIYGLRDCSAAICNDE
--------QAAAVVAYGLAICRQAGVQITTGSAGSVSASATGTGA--VRTVLS-------------------------------TLTESDSTITSALS--
-------TI-----------SGTAT-------------------D----ANEDDLSVST-YTS---VFTNSEG-----EEVTSTVKE-----I------L
GGA--GLTTYTSGGSTIIEPVETGTSS--------------------------------AETESETAE-VTTFTT-D--GTAVVR--TLVTETAST---D
---------------------------------------------------------------------------------------SADAAEVTTLTSD
GTEIIRTLTTVTTGSESESGSV--TE-------TVSDASTVTEGSDDAT------------------------------G-------------------T
DA-ESTATSTDD-ADNAAAQMTGAPA-AV-IA--A---------------AGLAML---LL----------------------------------
>PC_05XK9H
---------------------MSCGTDP---------------------------------------------------------LALSHTNIV---CVF
QEQASGPLG--FSS--VQLLAL-----PQPRYSIDLSTSTFVKMKSTILSVFGLAAT---------------------------VVAQS-AGDLPQCG--
------------------------------------Q-------TCAGNMIGAEKSKEL-GCDT-------GDLQCLCTN--QNFIYGLRDCSRAICSEE
--------QAAQVLEYGLSVCRQAGVKITTGASGSVSATPTVTGI--VRTVLS-------------------------------TIVSGDSTIVSAVS--
-------TI-----------SAAAS-------------------E----T-EDEETVST-YTS---VFTNSDG-----DVVTTTGET-----T------I
GAAAAKVTTFTSDGTEIVRTLATETAT----------------------------------D-DEDEN-LTTFTS-G--GTKIVS--TLVTKTATDDEEA
DV--------------------------------------------------------------------------------------------TTFTSD
GTEIVRTLTTKTVKTGS------ATE-------TVTDASTATETEDSTE-----------------------------TG------ETDESS-E-TGTAT
GT-GEASETTST-GNAAVPQMTAAPA-GM-LA--A---------------AGLAML---LL----------------------------------
>PC_00AKS2
---------------------MSCGTDP---------------------------------------------------------LALSHTNIV---CVF
QEQASGPLG--FSS--VQLLAL-----PQPRYSIDLSTSTFVKMKSTILSVFGLAAT---------------------------VVAQS-AGDLPQCG--
------------------------------------Q-------TCAGNMIGAEKSKEL-GCDT-------GDLQCLCTN--QNFIYGLRDCSRAICSEE
--------QAAQVLEYGLSVCRQAGVKITTGASGSVSATPTVTGI--VRTVLS-------------------------------TIVSGDSTIVSAVS--
-------TI-----------SAAAS-------------------E----T-EDEETVST-YTS---VFTNSDG-----DVVTTTGET-----T------I
GAAAAKVTTFTSDGTEIVRTLETETAT----------------------------------D-DEDEN-LTTFTS-G--GTKIVS--TLVTKTATDDEEA
DV--------------------------------------------------------------------------------------------TTFTSD
GTEIVRTLTTKTVKTGS------ATE-------TVTDASTATETEDSTE-----------------------------TG------ETDESS-E-TGTAT
GT-GEASETTST-GNAAVPQMTAAPA-GM-LA--A---------------AGLAML---LL----------------------------------
>PC_03REVU
-----------------------MGGLP---------------------------------------------------------SSSSSWSLL-----L
------ALA--TPG--RLLEIA-----SRPRYSIDLSTSTFVKMKSTILSVFGLAAT---------------------------VVAQS-AGDLPQCG--
------------------------------------Q-------TCAGNMIGAEKSKEL-GCDT-------GDLQCLCTN--QNFIYGLRDCSRTICSEE
--------QAAQVLEYGLSVCRQAGVKITTGASGSVSATPTVTGI--VRTVLS-------------------------------TIVSGDSTIVSAVS--
-------TI-----------SAAAS-------------------E----T-EDEETVST-YTS---VFTNSDG-----DVVTTTGET-----T------I
GAAAAKVTTFTSDGTEIVRTLETETAT----------------------------------D-DEDEN-LTTFTS-G--GTKIVS--TLVTKTATDDEEA
DV--------------------------------------------------------------------------------------------TTFTSD
GTEIVRTLTTKTVKTGS------ATE-------TVTDASTATETEDSTE-----------------------------TG------ETDESS-E-TGTAT
GT-GEASETTST-GNAAVPQMTAAPA-GM-LA--A---------------AGLAML---LL----------------------------------
>PC_00G57P
----------------------------------------------------------------------------------------------------
-------------------------------------------MKSTILSVFGLAAT---------------------------VVAQS-AGDLPQCG--
------------------------------------Q-------TCAGNMIGAEKSSEL-GCDT-------GDLQCLCTN--QNFIYGLRDCSRAICNEE
--------QAAQVLEYGLSVCRQAGVAITTGASGTVSATPTVSGI--VRTVLS-------------------------------TIVSGDSTIVSAVS--
-------TI-----------SAAAS-------------------D----T-EDDETVST-YTS---VFTNSDG-----DVVTTTGET-----T------I
GAAGAQVTTFTSDGTEIVRTLETETAT----------------------------------D-DEDEN-VTTFTS-G--GTKIVS--TLVTKTATDDEET
VSTYTSVFTN----------------------------------------SDGDVVTTT-------------------G----ETTIGAASAQVTTLTSD
GTEIVRTLTTKTVKTGSETGS--ATE-------TVSDASTATETEGSTE-----------------------------TEGS----TETGESSE-TGTAT
GT-GEASETTST-GNAAVPQMTAAPA-GM-LA--A---------------AGLAML---LL----------------------------------
>PC_040WGK
----------------------------------------------------------------------------------------------------
-------------------------------------------MKSTILSVFGLAAT---------------------------VVAQS-AGDLPQCG--
------------------------------------Q-------TCAGNMIGAEKSKEL-GCDT-------GDLQCLCTN--QNFIYGLRDCSRTICSEE
--------QAAQVLEYGLSVCSQAGVKITTGASGSVSATPTVTGI--VRTVLS-------------------------------TIVSGDSTIVSAVS--
-------TV-----------SAAAS-------------------D----T-EDEETVST-YTS---VFTNSDG-----DVVTTTGET-----T------I
GAAAAKVTTFTSDGTEIVRTLETETAT----------------------------------D-DEDEN-LTTFTS-G--GTKIVS--TLVTKTATDDEEA
DVTTFTSDGT----------------------------------------E--IVRTLT-------------------T----KTATDDEEADVTTFTSD
GTEIVRTLTTKTAKTGS------ATE-------TVTDASTATETEDSTE-----------------------------T-------GETDESSE-TGTAT
GT-GEASETTST-GNAAVPQMTAAPA-GM-LA--A---------------AGLAML---LL----------------------------------
>PC_07Y1S9
----------------------------------------------------------------------------------------------------
-------------------------------------------MKSTILSIFGLAAA---------------------------VVAQS-AGDLPQCG--
------------------------------------Q-------TCAGNMIGAAKSEEL-GCDT-------GDLQCLCTN--QNFIYGLRDCSRAICNDE
--------QAAQVLEYGLQVCRQAGVKITTGASGSVTATPTVTGI--VRTVLS-------------------------------TIVSGDSTIVSAVS--
-------TI-----------SAAAS-------------------D----I-DDEETVST-YTS---VFTNSDG-----DVVTTVGET-----T------I
GAAAAQVTTFTSDGTEIVRTLVTETAT----------------------------------DDDEDEN-VTTFTS-G--GTKIVS--TLVTKTATDDEEA
DV--------------------------------------------------------------------------------------------TTLTSD
GTEIIRTLTTKTVQTGS------ATE-------TVSDASTATETEDSTE-----------------------------TG------EDGETGTA-TGTAT
GT-DKASETTST-GNAAVPQMTAAPA-GI-LA--A---------------AGLAML---LL----------------------------------
>PC_050X0E
----------------------------------------------------------------------------------------------------
-------------------------------------------MKSTILSVFGLAAT---------------------------VVAQS-AGDLPQCG--
------------------------------------Q-------TCAGNMIGAEKSKEL-GCDA-------GDLQCLCTN--QNFIYGLRDCSRAICSEE
--------QAAQVLEYGLSVCRQAGVKITTGASGSVSATPTVTGI--VRTVLS-------------------------------TIVSGDSTIVSAVS--
-------TI-----------SAAAS-------------------E----T-EDEETVST-YTS---VFTNSDG-----DVVTTTGET-----T------I
GAAAAKVTTFTSDGTEIVRTLETETAT----------------------------------D-DEDEN-LTTFTS-G--GTKIVS--TLVTKTATDDEEA
EV--------------------------------------------------------------------------------------------TTFTSD
GTEIVRTLTTQTVKTGS------ATE-------TVTDASTATETEDSTE-----------------------------TG------ETDESS-E-TGTAT
GT-GEASETTST-GNAAVPQMTAAPA-GV-IA--A---------------AGLAML---LL----------------------------------
>PC_03P36M
----------------------------------------------------------------------------------------------------
-------------------------------------------MKSTILSVFGLAAT---------------------------VVAQS-AGDLPQCG--
------------------------------------Q-------TCAGNMIGAEKSKEL-GCDT-------GDLQCLCTN--QNFIYGLRDCSRAICSEE
--------QAAQVLEYGLSVCRQAGVKITTGASGSVSATPTVTGI--VRTVLS-------------------------------TIVSGDSTIVSAVS--
-------TI-----------SAAAS-------------------E----T-EDEETVST-YTS---VFTNSDG-----DVVTTTGET-----T------I
GAAAAKVTTFTSDGTEIVRTLETETAT----------------------------------D-DEDEN-LTTFTS-G--GTKIVS--TLVTKTATDDEEA
DV--------------------------------------------------------------------------------------------TTFTSD
GTEIVRTLTTKTVKTGS------ATE-------TVTDASTATETEDSTE-----------------------------TG------ETDESS-E-TGTAT
GT-GEASETTST-GNAAVPQMTAAPA-GM-LA--A---------------AGLAML---LL----------------------------------
>PC_07WPKN
----------------------------------------------------------------------------------------------------
-------------------------------------------MKSILFAVASLATA---------------------------AMAQS-LSDLPACG--
------------------------------------R-------TCANNMLGAEKSGEL-GCDT-------GDIACLCTN--KNFVYGLRDCSGAICSES
--------EASQVVKYGIAICSSAGVSITTKSGSTKTESGN-----------------------------------------------------------
------------------------------------------------SKGASATV-ST-IFS---TI-TSDG-----STI-------------------
--------TSAVSTTTL-GGGSGND--------------------------GKNSKSGAEGSGKVSTF-TSVFTNSA--GEAVTT--------------T
GE--TTLGGSGSGKVSTF--TSV-------FTN-----------------SAGDAVTTTG--ETTIG-----------GSGSGSKSGVI----TTTVTSD
GSEIVKTLTQTGSTKTKSSGSE-ASATG-SG--SASGSGT---------------G----SGTGS---------GSESTATAS-------AGS---SSTE
SGNSGSASTTSDNA--GMPQMTAAPV-GV-FA--A---------------AGLALL---LL----------------------------------
>PC_04XPIC
----------------------------------------------------------------------------------------------------
-------------------------------------------MKT-FVAISALAAV---------------------------AVAQD-LSSLAQCG--
------------------------------------Q-------TCANNMMAASKAQEL-GCTP-------NDLKCLCDN--VNFGYGLRDCSGAICPSE
--------DAAKVVAYGIAACKSAGVTINPGGAGGAGGNGNGNGGDG-GSGSG-----S----SSGSGS-------------------------------
------ATSTG-------------SGSGG------------------NGGD-GASS-TG-SSS---GS----------EAT-------------------
--------GTS--GSGV-GGAGG--NGSG------------------------SSTG----SGSGS----ESTGSESGNGSGATS--------------T
GSDGATSTGTGAGSES------------------------------------------------------------------------------------
----TTG-SESTTGSESGDGSGATSTEG-SG----DATST---GSGSGS-----ET----TAAPS----------------SSEGS-GSGNGDS-SSTED
SGAASSSSSSSKNF--AAQA--TAPA-GVVAA--A---------------AGIAAL---LL----------------------------------
>PC_05LK73
----------------------------------------------------------------------------------------------------
-------------------------------------------MKSAVLALSLVA-A---------------------------AAAQD-IASLAPCG--
------------------------------------Q-------TCANNMMAASKAQEL-GCNQ-------GDLKCLCSN--ANFFYGLRDCSGAICSPQ
--------DAAKVVDYGVKACQGAGVAISGGHGGSDGA---S-------------------Q-TSG----------------------------------
------ASQTTGGS---------QSGDGS---------------------GSGPHL-TT-IYS---T-YTTDG-----KAI-------------------
--------VTPVTTSTV-QGGSA-----------------------------HSS-----GPAQATTL-YTTYT-TD--GTVV-T--------------S
AIATSTVEGGA--------------------------------------------------------------------------GGAV----LSTYTTN
GSQVVVTISTQMSQP-SSAQGTESSGAS------QT-------------------------GSES---------ASASSGSS--A-SPTSEGA---GSQT
TSAGAAATSTSKGF--APQV--TAAP-GL-LA--A---------------AGLAVL---LI----------------------------------
>PC_031A7L
----------------------------------------------------------------------------------------------------
-------------------------------------------MKSSFLTVFGLVAA---------------------------AAAQS-SSDLPQCG--
------------------------------------Q-------TCASNMVSAAKSQEL-GCDA-------GDVSCLCTN--QDFIYGLRDCSAAICNDE
--------QAAAVVAYGLALCRQAGVQITTGSAGSVSASATGTGA--VRTVLS-------------------------------TLVESDTTITSAVS--
-------TI-----------SGTAT-------------------G----GSEDDLSVST-YTS---VFTNSAG-----DEVTSTIKE-----I------L
GGV--ALTTYTSGGSTIIEPIETASAS--------------------------------ASDETESAQ-VTTFTT-D--GTAVVR--TLVTETAST---D
---------------------------------------------------------------------------------------SADSAEVTTFTTD
GTAVVRTLTTVTTGSESESGSVS--E-------TVTDASTVTEGASDTA-----------------------------TG-------------------T
DA-EASATTTET-DNAAVAQMTGAPI-GV-IA--A---------------AGIAMF---LL----------------------------------
>PC_04TZ5B
----------------------------------------------------------------------------------------------------
-------------------------------------------MKSVFFAIAGLAAS---------------------------VAAQS-VGDLPQCG--
------------------------------------Q-------TCAGNMLSAEKSSEL-KCDT-------GDVACLCTN--QNFIYGLRDCSAAICSGD
--------EAAKVVAYGIEVCKNVGVAITTNSKGSVSTIST-----------------------------------------------------------
--------------------GTGTAGSKT------------------ATETGTDTV-ST-IFS---TI-TSGG-----STI-------------------
--------TSAVETTTL-GSGSDE----------------------------TDTASGASATGELSTF-TSVFTNSK--GDVSTS--------------V
TT--ITGTGAAAGKLSTF--TSV-------FTN-----------------SKGDVSTSVT--TLTGT-----------GAATG-DVSTV----TSVFTNS
KGDVSTSVT-----------------TV-SG--TATETSD---------------S----SATGT---------DDDSTATAT-------ATD---SSTE
SGSSDSATSTSSDN--AGPQKTAAPV-AM-LA--V---------------AGLAAF---LL----------------------------------
>PC_06KO6K
----------------------------------------------------------------------------------------------------
-------------------------------------------MKSSFLTIFGLAAA---------------------------AVAQS-SDDLPQCG--
------------------------------------R-------TCAGNMVSAEKSQEL-GCDA-------GDIGCLCTN--QDFIYGLRDCSAAICNSE
--------QAAQVLNYGLEICRRAGVQITTGASGEVSATATGSGA--VRTVLS-------------------------------TLTSGDSTITSALS--
-------TI-----------SGTAT-------------------G----A-SDDVSVST-YTS---VLTNSEG-----DEFTTTGKA-----I------L
GGA--VVTTFTSGGSTIVSTIASGAES--------------------------------ETSGAESAK-VTTFTS-D--GTEIVR--TLVTETASTD---
---------------------------------------------------------------------------------------SAASAEVTTFTTD
GTEVVRTLTTVTSGSESES----VSE-------TVTDASTATEGATDAT------------------------------G-------------------T
D---ASATATST-DNAAAAQMTGAPV-GV-IA--A---------------AGIAML---LL----------------------------------
>PC_05VDKX
----------------------------------------------------------------------------------------------------
-------------------------------------------MKSSFLTIFGLAAA---------------------------AVAQS-SDDLPQCG--
------------------------------------R-------TCAGNMVSAEKSQEL-GCDS-------GDIGCLCTN--QDFIYGLRDCSAAICNSE
--------QAAQVLNYGLEICRRAGVQITTGASGEVSATATGSGA--VRTVLS-------------------------------TLTSGDSTITSALS--
-------TI-----------SGTAT-------------------G----A-SDDVSVST-YTS---VLTNSEG-----DEFTTTGKA-----I------L
GGA--VVTTFTSGGSTIVSTIASGAES--------------------------------ETSGAESAK-VTTFTS-D--GTEIVR--TLVTETASTD---
---------------------------------------------------------------------------------------SAASAEVTTFTTD
GTEVVRTLTTVTSGSESES----VSE-------TVTDASTATEGATDAT------------------------------G-------------------T
D---ASATATST-DNAAAAQMTGAPV-GV-IA--A---------------AGIAML---LL----------------------------------
>PC_04OUI6
----------------------------------------------------------------------------------------------------
-------------------------------------------MKSSFLTIFGLAAA---------------------------AVAQS-SDDLPQCG--
------------------------------------R-------TCAGNMVSAEKSQEL-GCDS-------GDIGCLCTN--QDFIYGLRDCSAAICNSE
--------QAAQVLNYGLEICRRAGVQITTGASGEVSATATGSGA--VRTVLS-------------------------------TLTSGDSTITSALS--
-------TI-----------SGTAT-------------------G----A-SDDVSVST-YTS---VLTNSEG-----DEFTTTGKA-----I------L
GGA--VVTTFTSGGSTIVSTIASGAES--------------------------------ETSGAESAK-VTTFTS-D--GTEIVR--TLVTETASTD---
---------------------------------------------------------------------------------------SAASAEVTTFTTD
GTEVVRTLTTVTSGSESET----VSE-------TVTDASTATEGATDAT------------------------------G-------------------T
D---ASATATST-DNAAAAQMTGAPV-GV-IA--A---------------AGIAML---LL----------------------------------
>PC_04BLAZ
----------------------------------------------------------------------------------------------------
-------------------------------------------MKSSFLTIFGLAAA---------------------------AVAQS-SDDLPQCG--
------------------------------------R-------TCAGNMVSAEKSQEL-GCDS-------GDIGCLCTN--QNFIYGLRDCSAAICNSE
--------QAAQVLNYGLEICRRAGVQITTGASGEVSATATGSGA--VRTVLS-------------------------------TLTSGDSTITSALS--
-------TI-----------SGTAT-------------------G----A-SDDVSVST-YTS---VLTNSEG-----DEFTTTGKA-----I------L
GGA--VVTTFTSGGSTIVSTIASGAES--------------------------------ETSGAESAK-VTTFTS-D--GTEIVR--TLVTETASTD---
---------------------------------------------------------------------------------------SAASAEVTTFTTD
GTEVVRTLTTVTSGSESES----VSE-------TVTDASTATEGATDAT------------------------------G-------------------T
D---ASATATST-DNAAAAQMTGAPV-GV-IA--A---------------AGIAML---LL----------------------------------
>PC_00PUYX
----------------------------------------------------------------------------------------------------
-------------------------------------------MKSSFLTIFGLAAA---------------------------AVAQS-SDDLPQCG--
------------------------------------R-------TCAGNMVSAEKSQEL-GCDT-------GDIGCLCTN--QDFIYGLRDCSAAICNSE
--------QAAQVLNYGLEICRRAGVQITTGASGEVSATATGSGA--VRTVLS-------------------------------TLTSGDSTITSALS--
-------TI-----------SGTAT-------------------G----A-SDDVSVST-YTS---VLTNSEG-----DEFTTTGKA-----I------L
GGA--VVTTFTSGGSTIVSTIASGAES--------------------------------ETSGAESAK-VTTFTS-D--GTEIVR--TLVTETASTD---
---------------------------------------------------------------------------------------SAASAEVTTFTTD
GTEVVRTLTTVTSGSESES----VSE-------TVTDASTATEGATDAT------------------------------G-------------------T
D---ASATATST-DNAAAAQMTGAPV-GV-IA--A---------------AGIAML---LL----------------------------------
>PC_04UISD
----------------------------------------------------------------------------------------------------
-------------------------------------------MKSSFLTIFGLAAA---------------------------AVAQS-SDDLPQCG--
------------------------------------R-------TCAGNMVSAEKSQEL-GCDA-------GDIGCLCTN--QNFIYGLRDCSAAICNGE
--------QAAQVLNYGLEICRRAGVQITTGASGEVSATATGSGA--VRTVLS-------------------------------TLTSGDSTITSALS--
-------TI-----------SGTAT-------------------G----A-SDDVSVST-YTS---VLTNSEG-----DEFTTTGKA-----I------L
GGA--VVTTFTSGGSTIVSTITSGSET--------------------------------ETSGAESAE-VTTFTS-D--GTEIVR--TLVTETASTD---
---------------------------------------------------------------------------------------SAASAEVTTFTTD
GTKVVRTLTTVTSGSQSES----VSE-------TVTDASTATEGATGAT------------------------------G-------------------T
D---ASASTTGT-DNAAAAQMTGAPA-GV-IA--A---------------AGIAML---LL----------------------------------
>PC_0483PA
----------------------------------------------------------------------------------------------------
-------------------------------------------MKSSFLTIFGLAAA---------------------------AVAQS-SDDLPQCG--
------------------------------------R-------TCAGNMVSAEKSQEL-GCDA-------GDIGCLCTN--QNFIYGLRDCSAAICNGE
--------QAAQVLNYGLEICRRAGVQITTGASGEVSATATGSGA--VRTVLS-------------------------------TLTSGDSTITSALS--
-------TI-----------SGTAT-------------------G----A-SDDVSVST-YTS---VLTNSEG-----DEFTTTGKA-----I------L
GGA--VVTTFTSGGSTIVSTITSGSET--------------------------------ETSGAESAE-VTTFTS-D--GTEIVR--TLVTETASTD---
---------------------------------------------------------------------------------------SAASAEVTTFTTD
GTEVVRTLTTVTSGSQSES----VSE-------TITDASTATEGATSAT------------------------------G-------------------T
D---ASATTTGT-DNAAAAQMTGAPA-GV-IA--A---------------AGIAML---LL----------------------------------
>PC_03KTH4
----------------------------------------------------------------------------------------------------
-------------------------------------------MKSSFLTIFGLAAA---------------------------AVAQS-SDDLPQCG--
------------------------------------R-------TCAGNMVSAEKSQEL-GCDA-------GDIGCLCTN--QNFIYGLRDCSAAICNGE
--------QAAQVLNYGLEICRRAGVQITTGASGEVSATATASGA--VRTVLS-------------------------------TLTSGDSTITSALS--
-------TI-----------SGTAT-------------------G----A-SDDVSVST-YTS---VLTNSEG-----DEFTTTGKA-----I------L
GGA--VVTTFTSGGSTIVSTITSGSET--------------------------------ETSGAESAE-VTTFTS-D--GTEIVR--TLVTETASTD---
---------------------------------------------------------------------------------------SAASAEVTTFTTD
GTEVVRTLTTVTSGSQSES----VSE-------TVTDASTATEGATSAT------------------------------G-------------------T
D---ASATTTGT-DNAAAAQMTGAPA-GV-IA--A---------------AGIAML---LL----------------------------------
>PC_05RVRK
----------------------------------------------------------------------------------------------------
-------------------------------------------MKSSFLTIFGLAAA---------------------------AVAQS-SDDLPQCG--
------------------------------------R-------TCAGNMVSAEKSQEL-GCDA-------GDIGCLCTN--QDFIYGLRDCSAAICNSE
--------QAAQVLNYGLEICRRAGVQITTGASGEVSATATGSGA--IRTVLS-------------------------------TITSGDSTVTSALS--
-------TI-----------SGTAT-------------------G----A-SDDVSVST-YTS---VLTNSEG-----DEFTTTGKA-----I------L
GGA--VVTTFTSGGSTIVSTIASETET--------------------------------ETSGAESAE-VTTFTS-D--GTEIVR--TLATETVSTD---
---------------------------------------------------------------------------------------SAASAEVTTFTTD
GTEVVRTLTTVTSGSESES----VSE-------TVTDASTATEGATDAT------------------------------G-------------------T
D---ASATTTGT-DNAAAAQMTGAPA-GV-IA--A---------------AGIAML---LL----------------------------------
>PC_033VTC
----------------------------------------------------------------------------------------------------
-------------------------------------------MKSSFLTIFGLAAA---------------------------AVAQS-SDDLPQCG--
------------------------------------R-------TCAGNMVSAEKSQEL-GCDA-------GDIGCLCTN--QDFIYGLRDCSAAICNGE
--------QAAQVLNYGLEICRRAGVQITTGASGEVSATATGSGA--VRTVLS-------------------------------TLTSGDSTITSALS--
-------TI-----------SGTAT-------------------G----A-SDDVSVST-YTS---VLTNSEG-----DEFTTTGKA-----I------L
GGA--VVTTFTSGGSTIVSTITSGSET--------------------------------ETSGAESAE-VTTFTS-D--GTEIVR--TLVTETASTD---
---------------------------------------------------------------------------------------SAASAEVTTFTTD
GTEVVRTLTTVTSGSQSES----VSE-------TVTDASTATEGATSAT------------------------------G-------------------T
D---ASATTTGT-DNAAAAQMTGAPA-GV-IA--A---------------AGIAML---LL----------------------------------
>PC_03ZZED
----------------------------------------------------------------------------------------------------
-------------------------------------------MKSSFLTIFGLAAA---------------------------AVAQS-SDDLPQCG--
------------------------------------R-------TCAGNMVSAEKSQEL-GCDA-------GDIGCLCTN--QNFIYGLRDCSAAICNGE
--------QAAQVLNYGLEICRRAGVQITTGASGEVSATATGSGA--VRTVLS-------------------------------TLTSGDSTITSALS--
-------TI-----------SGTAT-------------------G----A-SDDVSVST-YTS---VLTNSEG-----DEFTTTGKA-----I------L
GGA--VVTTFTSGGSTIVSTITSGSET--------------------------------ETSGAESAE-VTTFTS-D--GTEIVR--TLVTETASTD---
---------------------------------------------------------------------------------------SAASAEVTTFTTD
GTEVVRTLTTVTSGSQSES----VSE-------TVTDASTATEGATSAT------------------------------G-------------------T
D---ASATTTGT-DNAAAAQMTGAPA-GV-IA--A---------------AGIAML---LL----------------------------------
>PC_05OP1I
----------------------------------------------------------------------------------------------------
----------------------------------------------------------------------------------------------------
-------------------------------------------------MVSAEKSQEL-GCDA-------GDIGCLCTN--QDFIYGLRDCSAAICNGE
--------QAAQVLNYGLEICRRAGVQITTGASGEVSATATGSGA--VRTVLS-------------------------------TLTSGDSTITSALS--
-------TI-----------SGTAT-------------------G----A-SDDVSVST-YTS---VLTNSEG-----DEFTTTGKA-----I------L
GGA--VVTTFTSGGSTIVSTITSGSET--------------------------------ETSGAESAE-VTTFTS-D--GTEIVR--TLVTETASTD---
---------------------------------------------------------------------------------------SAASAEVTTFTTD
GTEVVRTLTTVTSGSQSES----VSE-------TVTDASTATEGATSAT------------------------------G-------------------T
D---ASATTTGT-DNAAAAQMTGAPA-GV-IA--A---------------AGIAML---LL----------------------------------
>PC_00F2PU
----------------------------------------------------------------------------------------------------
----------------------------------------------------------------------------------------------------
-------------------------------------------------MVSAEKSQEL-GCDA-------GDIGCLCTN--QNFIYGLRDCSAAICNGE
--------QAAQVLNYGLEICRRAGVQITTGASGEVSATATGSGA--VRTVLS-------------------------------TLTSGDSTITSALS--
-------TI-----------SGTAT-------------------G----A-SDDVSVST-YTS---VLTNSEG-----DEFTTTGKA-----I------L
GGA--VVTTFTSGGSTIVSTITSGSET--------------------------------ETSGAESAE-VTTFTS-D--GTEIVR--TLVTETASTG---
---------------------------------------------------------------------------------------SAASAEVTTFTTD
GTEVVRTLTTVTSGSQSES----VSE-------TVTDASTATEGATSAT------------------------------G-------------------T
D---ASATTTGT-DNAAAAQMTGAPA-GV-IA--A---------------AGIAML---LL----------------------------------
>PC_06MYKJ
----------------------------------------------------------------------------------------------------
----------------------------------------------------------------------------------------------------
-------------------------------------------------MVSAEKSQEL-GCDA-------GDIGCLCTN--QNFIYGLRDCSAAICNGE
--------QAAQVLNYGLEICRRAGVQITTGASGEVSATATGSGA--VRTVLS-------------------------------TLTSGDSTITSALS--
-------TI-----------SGTAT-------------------G----A-SDDVSVST-YTS---VLTNSEG-----DEFTTTGKA-----I------L
GGA--VVTTFTSGGSTIVSTITSGSET--------------------------------ETSGAESAE-VTTFTS-D--GTEIVR--TLVTETASTD---
---------------------------------------------------------------------------------------SAASAEVTTFTTD
GTEVVRTLTTVTSGSQSES----VSE-------TVTDASTATEGATSAT------------------------------G-------------------T
D---ASATTTGT-DNAAAAQMTGAPA-GV-IA--A---------------AGIAML---LL----------------------------------
>PC_00NPJQ
----------------------------------------------------------------------------------------------------
----------------------------------------------------------------------------------------------------
-------------------------------------------------MVSAEKSQEL-GCDA-------GDIGCLCTN--QNFIYGLRDCSAAICNGE
--------QAAQVLNYGLEICRRAGVQITTGASGEVSATATASGA--VRTVLS-------------------------------TLTSGDSTITSALS--
-------TI-----------SGTAT-------------------G----A-SDDVSVST-YTS---VLTNSEG-----DEFTTTGKA-----I------L
GGA--VVTTFTSGGSTIVSTITSGSET--------------------------------ETSGAESAE-VTTFTS-D--GTEIVR--TLVTETASTD---
---------------------------------------------------------------------------------------SAASAEVTTFTTD
GTEVVRTLTTVTSGSQSES----VSE-------TVTDASTATEGATSAT------------------------------G-------------------T
D---ASATTTGT-DNAAAAQMTGAPA-GV-IA--A---------------AGIAML---LL----------------------------------
>PC_00X4FP
----------------------------------------------------------------------------------------------------
----------------------------------------------------------------------------------------------------
-------------------------------------------------MVSAEKSQEL-GCDA-------GDIGCLCTN--QNFIYGLRDCSAAICNGE
--------QAAQVLNYGLEICRRAGVQITTGASGEVSATATGSGA--VRTVLS-------------------------------TLTSGDSTITSALS--
-------TI-----------SGTAT-------------------G----A-SDDVSVST-YTS---VLTNSEG-----DEFTTTGKA-----I------L
GGA--VVTTFTSGGSTIVSTITSGSET--------------------------------ETSGAESAE-VTTFTS-D--GTEIVR--TLVTETASTD---
---------------------------------------------------------------------------------------SAASAEVTTFTTD
GTKVVRTLTTVTSGSQSES----VSE-------TVTDASTATEGATGAT------------------------------G-------------------T
D---ASASTTGT-DNAAAAQMTGAPA-GV-IA--A---------------AGIAML---LL----------------------------------
>PC_03PYIY
----------------------------------------------------------------------------------------------------
-------------------------------------------MKSSFLTIFGLAAA---------------------------AVAQS-SDDLPQCG--
------------------------------------R-------TCAGNMVSAEKSQEL-GCDA-------GDIGCLCTN--QNFIYGLRDCSAAICNGE
--------QAAQVLNYGLEICRRAGVQITTGASGEVSATATGSGA--VRTVLS-------------------------------TLTSGDSTITSALS--
-------TI-----------SGTAT-------------------G----A-SDDVSVST-YTS---VLTNSEG-----DEFTTTGKA-----I------L
GGA--VVTTFTSGGSTIVSTITSGSET--------------------------------ETSGAESAE-VTTFTS-D--GTEIVR--TLVTETASTG---
---------------------------------------------------------------------------------------SAASAEVTTFTTD
GTEVVRTLTTVTSGSQSES----VSE-------TVTDASTATEGATSAT------------------------------G-------------------T
D---ASATTTGT-DNAAAAQMTGAPA-GV-IA--A---------------AGIAML---LL----------------------------------
>PC_04RVA1
----------------------------------------------------------------------------------------------------
-------------------------------------------MKSSFLTIFGLAAA---------------------------AVAQS-SDDLPQCG--
------------------------------------R-------TCAGNMVSAEKSKEL-GCDA-------GDIGCLCTN--QDFIYGLRDCSAAICNSE
--------QAAQVLNYGLEICRRAGVQITTGASGEVSATATGSGA--IRTVIS-------------------------------TITSGDSTVTSALS--
-------TI-----------SGTAT-------------------G----A-SDDVSVST-YTS---VLTNSEG-----DEFTTTGKA-----I------L
GGA--VVTTFTSGGSTIVSTIASETET--------------------------------ETSGAGSAE-VTTFTS-D--GTEIVR--TLVTETASTD---
---------------------------------------------------------------------------------------SAASAEVTTFTTD
GTEVVRTLTTVTSGSESES----VSE-------TVTDASTATEGATDAT------------------------------G-------------------T
D---ASATTTGT-DNAAAAQMTGAPA-GV-IA--A---------------AGIAML---LL----------------------------------
>PC_07678Z
----------------------------------------------------------------------------------------------------
-------------------------------------------MKYSVKYIGSGLLLASF------------------------VVAQ--GNDLPECG--
------------------------------------T-------KCIESMLG--KAQSL-GCVA-------NDKACLCRN--VDFTYGIRDCSYQSCGDD
------AI-AKQAIDYGVEICRQAGVAITATPEATVTKPTGTETVVAS------------------------P-I--------VS---------------
----------------------------------------------------------S-VFS---AI-TSGG-----STF-------------------
--------STLIGETTIVPSVGT-GGG----------------------------QTVVPSPVSTSTF-TTVVTS-G--ESTFT----------------
TTGETTLLGVGGVPGATGLPQSS------------------------------------------------------------V-TAPV----VSTITN-
GDSTILSTVGPTTILTGETDVTTAPSEV-S------------E-------------------------------------------TASATATQ-QETQS
ETGSAASASSTGLA----PKQTAGSAVGI-LA--A---------------AGLAAM---LI----------------------------------
>PC_02SAT5
----------------------------------------------------------------------------------------------------
-------------------------------------------MKYSVKYVGSGLLLASF------------------------VVAQ--GNDLPECG--
------------------------------------T-------TCIESMLG--KAQSL-GCVA-------DDKACLCRN--VDFTYGIRDCSYQSCGDD
------AI-AKQAIDYGVEICRQAGVAITATPEATVTKPTGTETVVAS------------------------P-I--------VS---------------
----------------------------------------------------------S-VFS---VI-TSGG-----STF-------------------
--------STLIGETTIAPSVGT-GGG----------------------------QTVVPSPVSTSTF-TTVVTS-G--ESIFT----------------
ATGETTLVGVGGVPGATGLPQSS------------------------------------------------------------V-TAPV----VSTITN-
GDSTILSTVGPTTILTGETDFTTASSEV-S------------E-------------------------------------------TASATATQ-QETQS
ETGSASSASSTGLA----PKQTAGSAVGI-LA--A---------------AGLAAM---LI----------------------------------
>PC_076VXP
----------------------------------------------------------------------------------------------------
-------------------------------------------MKYSVKYVGSGLLLASF------------------------VVAQ--ANDLPECG--
------------------------------------T-------KCIESMLS--KAQSL-GCVA-------DDKACLCRN--VDFTYGIRDCSYQSCGDD
------AV-AKQAIDYGVEICRQAGVAITATPEATVTKPTGTETVVAS------------------------P-I--------VS---------------
----------------------------------------------------------S-VFS---VI-TSGG-----STF-------------------
--------STLIGETTIAPSVGT-GGG----------------------------QTVVPSPVSTSTF-TTVVTS-G--ESTFT----------------
TTGETTLLGVGGVPGATGLPQSS------------------------------------------------------------V-TAPA----VSTITN-
GDSTILSTVGSTTILTGETDVTNAPSEV-S------------E-------------------------------------------TASATATQ-QETQS
ETGSAASASSTGLA----PKQTAMSAVGI-LA--A---------------AGLAAM---LI----------------------------------
>PC_065E9R
----------------------------------------------------------------------------------------------------
-------------------------------------------MKYSVKYIGSGLLLASF------------------------VVAQ--GNDLPECG--
------------------------------------T-------KCIESMLG--KAQSL-GCVA-------NDKACLCRN--VDFTYGIRDCSYQSCGDD
------AI-AKQAIDYGVEICRQAGVAITATPEATVTKPTGTETVVAS------------------------P-I--------VS---------------
----------------------------------------------------------S-VFS---AI-TSGG-----STF-------------------
--------STLIGETTIVPSVGT-GGG----------------------------QTVVPSPVSTSTF-TTVVTS-G--ESTFT----------------
TTGETTLLGVGGVPGATGLPQSS------------------------------------------------------------V-TAPV----VSTITN-
GDSTILSTVGPTTILTGETDVTTAPSEV-S------------E-------------------------------------------TASATATQ-QETQS
ETGRAASASSTGLA----PKQTAGSAVGI-LA--A---------------AGLAAM---LI----------------------------------
>PC_05OLEF
----------------------------------------------------------------------------------------------------
---------------------------------------MISNMKITSLVVGTLAA---------------------------VAGAQD-MSAFPQCA--
------------------------------------Q-------WCINSMQQANKSQEL-GCAA-------NDAACACRN--QNFLYGVRDCSAQLCASF
------D-TAGQAIGFANEYCRNQGVDLSTVTTGLPSQFTNTNMPTGSG---------------------------------------------------
-------TGTGAGT---------AG-----G-SQ---S----TGA-T---------STM-IST---AT--------------------------------
------------------------------------------------GSSSG-TAVSVSSATSTVPI-VSTVTT-D--GSTF-S--------------T
TVGSSTLTTQTTAAA-GTTG--GGNGG-------------------------------------------------------------------------
------------------------------------------------------------------T------------------------TGG-NGGTT
GGNGGATTSSNP-N--YAPQMTAAPA-GL-LA--A---------------ASVAVF---LL----------------------------------
>PC_07O9LZ
----------------------------------------------------------------------------------------------------
----------------------------------------MFSINKVAFVAVGALAAVAAA----------------------QERNTTDIGSFPECA--
------------------------------------Q-------WCIEDMQKPEKASEL-GCSE-------GDDACLCRN--ANFSYGVRDCSAQYCNDR
------T-TGLEAIQYVFNWCDKEGVQLSSVVSAGATNATGITT--------PTGV--------------------------------------------
----A-----------------------------------GGAGSASASASASPVTTAE-YTS---TL-TTDG-----F---------------------
-------TITTTGTSTGFTTVTPSAT--------------------------------------ASNV-VSTITS-D--GSTFVS---------------
TIA--------------------------------------------------------------------------------ASASDL----VSTITSD
GST-FVSTIAASASNAVSTIVSDGSTF----------VSTLTDAAGSVT-----------SR----AG------------------------DV-ASSAT
DAAQGTTTAQAE-G--FAAQITAAPA-GI-LA--V---------------AGVAAF---LL----------------------------------
>PC_07HDCQ
----------------------------------------------------------------------------------------------------
----------------------------------------MFSINKVAFVAVGALAAIAGA----------------------QERNTTDIGSFPECA--
------------------------------------Q-------WCVEDMQDGEKASEL-GCSE-------GDNACLCRN--ANFAYGVRDCSAQYCNDR
------T-TGLDALQYAFDWCDNEGVQLSSVVSAGATNATGIAT--------PTGA--------------------------------------------
----A-----------------------------------GGAGG-AGSASTSPVTTAE-YTS---TL-TTDG-----S---------------------
-------TITTTGASTGFTTITPSAT--------------------------------------ASNV-VSTITS-D--GSTFVS---------------
TIA--------------------------------------------------------------------------------GSASDM----VSTITSD
GST-FVSTIAGSASNAVSTIVSDGSTI----------LSTLTDAAGSVT-----------SR----AG------------------------DA-ATSAT
DAA--ATSGTAE-G--FAAQITAAPA-GI-LA--V---------------AGVAAF---LL----------------------------------
>PC_02ELLY
----------------------------------------------------------------------------------------------------
----------------------------------------MFSINKVAFVAVGALAAVAGA----------------------QERNTTDISSFPECA--
------------------------------------Q-------WCVEDMQKSEKASEL-GCSD-------GDDACLCRN--ANFAYGVRDCSAQYCNDR
------T-TGLDAIKYVFDWCDKEGVQLSSVVSAGATNATGIAT--------PTGA--------------------------------------------
----A-----------------------------------GGAGS--ASASTSPVTTAE-YTS---TM-TTDG-----S---------------------
-------TVTTTGTSTGFTTVTPSAT--------------------------------------ASGV-VSTITS-D--GSTFVS---------------
TIA--------------------------------------------------------------------------------SSASDM----VSTITSD
GST-FVSTIAASASNAVSTIVSDGSTF----------VSTLTDAAGSVT-----------SR----AG------------------------DA-ASSAT
DAA--GTSATAE-G--FAPQMTAAPA-GI-LA--L---------------AGVAAF---LL----------------------------------
>PC_00AYOZ
----------------------------------------------------------------------------------------------------
----------------------------------------MFSINKVAFVAVGALAAVAAA----------------------QERNTTDIGSFPECA--
------------------------------------Q-------WCIEDMQKPEKASEL-GCSE-------GDDACLCRN--ANFSYGVRDCSAQYCNDR
------T-TGLEAIQYVFNWCDKEGVQLSSVVSAGATNATGITT--------PTGV--------------------------------------------
----A-----------------------------------GGAGSASASASASPVTTAE-YTS---TL-TTDG-----S---------------------
-------TITTTGTSTGFTTVTPSAT--------------------------------------ASNV-VSTITS-D--GSTFVS---------------
TIA--------------------------------------------------------------------------------ASASDL----VSTITSD
GST-FVSTIAASASNAVSTIVSDGSTF----------VSTLTDAAGSVT-----------SR----AG------------------------DV-ASSAT
DAAQGTTTAQAE-G--FAAQITAAPA-GI-LA--V---------------AGVAAF---LL----------------------------------
>PC_02OYDT
----------------------------------------------------------------------------------------------------
----------------------------------------MFSINKVAFVAVGALAAVAGA----------------------QERNTTDISSFPECA--
------------------------------------Q-------WCVEDMQKSEKASEL-GCSD-------GDDACLCRN--ANFAYGVRDCSAQYCNDR
------T-TGLDAIKYVFDWCDKEGVQLSSVVSAGATNATGIAT--------PTGA--------------------------------------------
----A-----------------------------------GGA-G-SASASTSPVTTAE-YTS---TM-TTDG-----S---------------------
-------TVTTTGFTTVTPSAT------------------------------------------ASGV-VSTITS-D--GSTFVS---------------
TIA--------------------------------------------------------------------------------SSASDM----VSTITSD
GST-FVSTIAASASNAVSTIVSDGSTF----------VSTLTDAAGSVT-----------SR----AG------------------------DA-ASSAT
DAA--GTSATAE-G--FAPQMTAAPA-GI-LA--L---------------AGVAAF---LL----------------------------------
>PC_014E46
----------------------------------------------------------------------------------------------------
----------------------------------------MFSINKVAFVAVGALAAVAAA----------------------QDRNATDINSFPQCA--
------------------------------------Q-------WCVNNMQQANKTAEL-GCSG-------GDNSCLCRN--PDFAYGVRDCSAQLCNDE
------S-TGRDAIEYVFNWCQDEGVQLSTVVSSGAASATGIMN--------PGGA--------------------------------------------
----A-----------------------------------G------GSGSASPVSTAE-YTS---TL-TTGG-----S---------------------
-------TITTTGTSTGFTTVTPSAT--------------------------------------ASNA-VSTITS-N--GSTFVS---------------
TIA--------------------------------------------------------------------------------GSASDV----VSTITSD
GST-FVSTIAASASGAVSTIVSGGSTF----------VSSLTDAAGSAT-----------SS----AG------------------------DA-ASSAT
A----STTAQAE-G--FAAQITAAPA-GI-LA--V---------------AGVAAF---LL----------------------------------
>PC_024C3O
----------------------------------------------------------------------------------------------------
-------------------------------------------MKAILATIGAFAT---------------------------LALAQD-ISGLPQCG--
------------------------------------Q-------ICATSMWGAAKAEEL-GCSA-------NDLVCLCKN--KNFLFGIRDCSAATCSSD
------D--ARKMVEFGLQACRDVGVQITDGGNQSGTSAANPSASSDTN------------Q---------------SGAS-------------------
------------------------------A--------------------------ST-IFS---TV-TTGS-----GTV-------------------
--------V-------------------------------APVSTTTFGNSASNT---AVAPGTNGGL-VSTVTS-G--ESTF-V--------------V
TLSTDSTAAASETES-GSGSSQATDGTT------------------------------------------------------------------------
----------------------------------------ATEGA--------------ASSTESG----------------------------------
----------GA-A---MPQQTLAP--AA-IL--G---------------AGLAAL---LL----------------------------------
>PC_05A17R
----------------------------------------------------------------------------------------------------
----------------------------------------------------------------------------------------------------
-------------------------------------------------MLG--KAAEL-GCPP-------HDPGCLCSH--PDFTNGLRDCTKEACPGE
--------NIEKVVEEGQKACKDMGGAPGSSTGAPTTGTGSGTAT-G--------T---------PTSG-------------------------------
------------------------SGSETT------------APPTSGSGSAPAPTSGG-------------H-----STPYTTI--PAGPTVITSG---
----TNVITTSRPATTLYTEVSGSQSGSES------------------GS-----ST------GSG-----SES--T--SG------------------P
EPTSA----TSSEGGSSP----------------------------------------------------------------------------------
-----------------------------------------------------SST------EGSGGS-----------G-----------GSG-GSETS
GSGNGPSPTPSQ-G--MAP-KATGLG--V-AG--A---------------IGLVAL---LAL---------------------------------
>PC_01ED7S
----------------------------------------------------------------------------------------------------
-------------------------------------------MKASVIVSVALGASMCL-------------------------ATTL--AELPACS--
------------------------------------Q-------ACLQSMLG--KAAEL-GCPP-------HDPGCLCSH--PDFTNGLRDCTKEACPGE
--------NIEKVVEEGQKACKDMGGAPGSSTGAPTTGTGSGTAT-G--------T---------PTSG-------------------------------
------------------------SGSETT------------APPTSGSGSAPAPTSGG-------------H-----STPYTTI--PAGPTVITSG---
----TNVITTSRPATTLYTEVSGSQSGSES------------------GS-----ST------GSG-----SES--T--SG------------------P
EPTSA----TSSEGGSSP----------------------------------------------------------------------------------
-----------------------------------------------------SST------EGSGGS-----------G-----------GSG-GSETS
GSGNGPSPTPSQ-G--MAP-KATGLG--V-AG--A---------------IGLVAL---LAL---------------------------------
>PC_000PA2
----------------------------------------------------------------------------------------------------
-------------------------------------------MKASVIVSIALGASMGL-------------------------ATTT--ADLPGCS--
------------------------------------Q-------SCLTSMLG--KAGEF-GCLP-------HDSGCLCKH--PDFTHGLKDCTKEACPGE
--------DVDAVVTRGLQACKDMGGAPGSSTGAPT-GTGSGTAT-G--------T---------ATSG-------------------------------
------------------------SGSETA------------APSTSGSGSAPAPTSGG-------------Q-----STPYTTI--PAGPTVITSG---
----TNVITTSRPATTLYTEVSGSQSGSET------------------AS-----ST------GSG-----SES--G--SP------------------S
ETASP----SSTEGGSSP----------------------------------------------------------------------------------
-----------------------------------------------------SST------EGSGN--------------------------G-GSETS
GSGNGPSQTPSQ-G--IAP-KATGLG--V-AG--A---------------IGLVAL---LAL---------------------------------
>PC_05QAMU
----------------------------------------------------------------------------------------------------
-------------------------------------------MKASVIVSIALGASMGL-------------------------ATTT--ADLPGCS--
------------------------------------Q-------ACLKSMLD--KAGEL-GCPP-------HDPACLCNH--PDFTHGLKDCTQEACPGE
--------NVDDVVTQGQHACKDMGGAPGSSTGAPT-GTGSGTAT-G--------T---------ATSG-------------------------------
------------------------SGSETA------------APSTSGSGSAPAPTSGG-------------Q-----STPYTTI--PAGPTVITSG---
----TNVLTTSRPATTLYTEVSGSQSGSET------------------AS-----ST------GSG-----SES--G--SP------------------S
ETASP----SSTEGGSSP----------------------------------------------------------------------------------
-----------------------------------------------------SST------EGSGN--------------------------G-GSETS
GSGNGPSQTPSE-G--IAP-RATGLG--V-AG--A---------------IGLVAL---LAL---------------------------------
>PC_01STSI
----------------------------------------------------------------------------------------------------
-------------------------------------------MKASVIVSVALGASMGL-------------------------ATTL--AELPSCS--
------------------------------------Q-------NCLSSMLG--KAGEL-GCPP-------HDPDCLCSN--ADFQHGLRDCTHEACPGE
--------KVEQVVQAGLQACREMGGAPGSSTGAPTTGTGSGTTT-G--------T---------PTSG-------------------------------
------------------------SGSETT------------APSTSGSGSAPAPTSGG-------------H-----STPYSTI--PAGPTVITSGTHV
VTSGTHVVTTSRPPTTLYTEVSGSQTGSES------------------SS-----PT------GTG-----SES--T--SA------------------P
ETTSP----SSTEGGSSP----------------------------------------------------------------------------------
-----------------------------------------------------SST------EGSG-N-----------G-----------GSG-GSETS
GSGNGPSQTPSQ-G--IAP-KATGLG--V-AG--A---------------IGLVAL---LAL---------------------------------
>PC_05DVRM
-----------------------------LSLSHPSS-RL----FFSSLLFSLSPFLFSR----------------------QVQLI-------------
--------------------------SLH-RQFLSTKSRLAFNMKASVIVSVALGASMGL-------------------------ATTL--AELPGCS--
------------------------------------Q-------ACLSSMLG--KASEL-GCPP-------HDPGCLCQH--PDFTHGLRDCTREACPGE
--------NIDDVVKKGQEACKEMGGAPGSSTGAPTTGTGSGTAT-G--------T---------PTSG-------------------------------
------------------------SGSETT------------APPTSGSGSAPAPTSGG-------------H-----STPYTTI--PAGPTVITSG---
----TNVITTSRPATTLYTEVSGSQSGSES------------------GS-----ST------GSG-----SES--T--SG------------------P
EPTSA----TSSEGGSSP----------------------------------------------------------------------------------
-----------------------------------------------------SST------EGSGGS-----------G-----------GSG-GSETS
GSGNGPSPTPSQ-G--MAP-KATGLG--V-AG--A---------------IGLVAL---LAL---------------------------------
>PC_032AMH
----------------------------------------------------------------------------------------------------
-------------------------------------------MKASVIVSVALGASMGL-------------------------ATTL--AELPSCS--
------------------------------------Q-------NCLSSMLG--KAGEL-GCPP-------HDPDCLCSN--ADFQHGLRDCTHEACPGE
--------KVEQVVQAGLQACREMGGAPGSSTGAPTTGTGSGTTT-G--------T---------STSG-------------------------------
------------------------SGSETT------------APSTSGSGSAPAPTSGG-------------H-----STPYSTI--PAGPTVITSGT--
-----HVVTTSRPPTTLYTEVSGSQTGSES------------------SS-----PT------GTG-----SES--T--SA------------------P
ETTSP----SSTEGGSSP----------------------------------------------------------------------------------
-----------------------------------------------------SST------EGSG-N-----------G-----------GSG-GSETS
GSGNGPSQTPSQ-G--IAP-KATGLG--V-AG--A---------------IGLVAL---LAL---------------------------------
>PC_04ND60
----------------------------------------------------------------------------------------------------
-------------------------------------------MKASVIVSVALGASMGL-------------------------ATTL--AELPSCS--
------------------------------------Q-------NCLSSMLG--KAGEL-GCPP-------HDPDCLCSN--ADFQHGLRDCTHEACPGE
--------KVEQVVQAGLQACREMGGAPGSSTGAPTTGTGSGTTT-G--------T---------PTSG-------------------------------
------------------------SGSETT------------APSTSGSGSAPAPTSGG-------------H-----STPYSTI--PAGPTVITSGT--
-----HVVTTSRPPTTLYTEVSGSQTGSES------------------SS-----PT------GTG-----SES--T--SA------------------P
ETTSP----SSTEGGSSP----------------------------------------------------------------------------------
-----------------------------------------------------SST------EGSG-N-----------G-----------GSG-GSETS
GSGNGPSQTPSQ-G--IAP-KATGLG--V-AG--A---------------IGLVAL---LAL---------------------------------
>PC_03KI62
----------------------------------------------------------------------------------------------------
----------------------------------------------------------------------------------------------------
-------------------------------------------------MLG--KAGEL-GCPP-------HDPDCLCSN--ADFQHGLRDCTHEACPGE
--------KVEQVVQAGLQACREMGGAPGSSTGAPTTGTGSGTTT-G--------T---------PTSG-------------------------------
------------------------SGSETT------------APSTSGSGSAPAPTSGG-------------H-----STPYSTI--PAGPTVITSGTHV
VTSGTHVVTTSRPPTTLYTEVSGSQTGSES------------------SS-----PT------GTG-----SES--T--SA------------------P
ETTSP----SSTEGGSSP----------------------------------------------------------------------------------
-----------------------------------------------------SST------EGSG-N-----------G-----------GSG-GSETS
GSGNGPSQTPSQ-G--IAP-KATGLG--V-AG--A---------------IGLVAL---LAL---------------------------------
>PC_042JES
----------------------------------------------------------------------------------------------------
----------------------------------------------------------------------------------------------------
-------------------------------------------------MLG--KAGEL-GCPP-------HDPDCLCSN--ADFQHGLRDCTHEACPGE
--------KVEQVVQAGLQACREMGGAPGSSTGAPTTGTGSGTTT-G--------T---------PTSG-------------------------------
------------------------SGSETT------------APSTSGSGSAPAPTSGG-------------H-----STPYSTI--PAGPTVITSGT--
-----HVVTTSRPPTTLYTEVSGSQTGSES------------------SS-----PT------GTG-----SES--T--SA------------------P
ETTSP----SSTEGGSSP----------------------------------------------------------------------------------
-----------------------------------------------------SST------EGSG-N-----------G-----------GSG-GSETS
GSGNGPSQTPSQ-G--IAP-KATGLG--V-AG--A---------------IGLVAL---LAL---------------------------------
>PC_00NWVB
----------------------------------------------------------------------------------------------------
----------------------------------------------------------------------------------------------------
-------------------------------------------------MLG--KAGEL-GCPP-------HDPDCLCSN--ADFQHGLRDCTHEACPGE
--------KVEQVVQAGLQACREMGGAPGSSTGAPTTGTGSGTTT-G--------T---------STSG-------------------------------
------------------------SGSETT------------APSTSGSGSAPAPTSGG-------------H-----STPYSTI--PAGPTVITSGT--
-----HVVTTSRPPTTLYTEVSGSQTGSES------------------SS-----PT------GTG-----SES--T--SA------------------P
ETTSP----SSTEGGSSP----------------------------------------------------------------------------------
-----------------------------------------------------SST------EGSG-N-----------G-----------GSG-GSETS
GSGNGPSQTPSQ-G--IAP-KATGLG--V-AG--A---------------IGLVAL---LAL---------------------------------
>PC_02OSD8
----------------------------------------------------------------------------------------------------
-------------------------------------------MKASVIVSVALGASMGL-------------------------ATTL--AELPSCS--
------------------------------------Q-------NCLSSMLG--KAGEL-GCPP-------HDPDCLCAN--PDFKHGLRDCTHEACPGE
--------KVEQVVQAGLQACRDMGGAPGSSTGAPTTGTGSGTTT-G--------T---------PTSG-------------------------------
------------------------SGSETT------------APSTSGSGSAPAPTSGG-------------H-----STPYSTI--PAGPTVITSG---
----THVVTTSRPPTTLYTEVSGSQTGSES------------------SS-----PT------GTG-----SES--T--SA------------------P
ETTSP----SSTEGGSSP----------------------------------------------------------------------------------
-----------------------------------------------------SST------EGSG-N-----------G-----------GSG-GSETS
GSGNGPSQTPSQ-G--IAP-KATGLG--V-AG--A---------------IGLVAL---LAL---------------------------------
>PC_08GXUY
----------------------------------------------------------------------------------------------------
-------------------------------------------MKATYVVSLSLGAS--------------------------MGLAQG-TGGLPECS--
------------------------------------A-------ACISSMLG--KAVEL-GCPP------TNYGDCLCTK--EDFTHGLRDCTTEACPGE
--------DVNRVVMLGQQACRAQGGGNTSGTA-------TG------------------------------------TG-----TTSGSAST-------
-GTAAPSSTTGGSA---------PT--------S---A-QSSTHG-TATGSET-VTTSH-PAT---TL-STMV-----SSS-------------------
--------E--SGSHSGSQSGTQSGTG-----------------------------SGTESGTATETGAPSTTSE-G--GSGQ-T--------------G
----------------------------------------------------------------------------------------------------
------------------------------------------------------------------SP-----------SPT--NG---G-----A-GGE
TTGNAPSTTHSA-G--LAPAKATGLG--V-AG--A---------------LGLVAL---LAL---------------------------------
>PC_02JFFF
----------------------------------------------------------------------------------------------------
-------------------------------------------MKATYVVSLSLGAS--------------------------MGLAQG-TGGLPECS--
------------------------------------A-------ACISSMLG--KAVEL-GCPP------TNYGDCLCTK--EDFTHGLRDCTTEACPGE
--------DVNRVVMLGQQACRAQGGGNNRWLTGVASGTATG------------------------------------TG-----TTSGSAST-------
-GTAAPSSTTGGSA---------PT--------S---A-QSSTHG-TATGSET-VTTSH-PAT---TL-STMV-----SSS-------------------
--------E--SGSHSGSQSGTQSGTG-----------------------------SGTESGTATETGAPSTTSE-G--GSGQ-T--------------G
----------------------------------------------------------------------------------------------------
------------------------------------------------------------------SP-----------SPT--NG---G-----A-GGE
TTGNAPSTTHSA-G--LAPAKATGLG--V-AG--A---------------LGLVAL---LAL---------------------------------
>PC_036Q3N
----------------------------------------------------------------------------------------------------
-------------------------------------------MKASVIVSIALGASMGL-------------------------ATTT--ADLPGCS--
------------------------------------K-------TCLTSMLG--KAGEF-GCRS-------HDPGCLCKH--PDFTHGLQDCTREACPGE
--------DVDAVVAQGQQACKDMGGGPGSSTGAPTTGTGSGTAT-G--------T---------ATSG-------------------------------
------------------------SGSETA------------APSTSGSGSAPAPTSGG-------------Q-----STPYTTI--PAGPTVITSG---
----TNVITTSRPATTLYTEVSGSGSE----------------------------------------------S--G--SP------------------S
ETASP----SSTEGGSSP----------------------------------------------------------------------------------
-----------------------------------------------------SST------EGSGG-------------------------SG-GSETS
GSGNGPSPTPSQ-G--MAP-KATGLG--V-AG--A---------------IGLVAL---LAL---------------------------------
>PC_0261H2
----------------------------------------------------------------------------------------------------
-------------------------------------------MKAALALSVVLGASMGL-------------------------AATL--ADLPQCS--
------------------------------------Q-------ACLQSMLQ--KGPEL-GCSP-------GDANCLCNH--PDFKNGLQDCTTEACPGE
--------NVGAVVQQGLDACKTIGGGNGSSTGAPSGTATSGSGT-A--------T---------SGSG-------------------------------
------------------------SATETN------------APSTSGSGSQTPTATGE-------------Q-----STPYTTI--PAGPTVITSG---
----SETITTTRPATTLYTQVSGSGSESGS------------------AT-----QTG--SPSGSG-----TES--G--SP------------------T
ETGAP----STTEGGNGG----------------------------------------------------------------------------------
-----------------------------------------------------ETQ------SPS--------------P-----------TEG-GNGGE
TTGNGPSPTPSQ-G--VAPARATGLG--V-AG--A---------------IGLVAL---LAL---------------------------------
>PC_01RG00
----------------------------------------------------------------------------------------------------
-------------------------------------------MKSAIMLAVGAFAF--------------------------AVSAQ--TTALPACG--
------------------------------------S-------LCFNNMLA--KAGEL-NCAT-------GDNSCLCKN--PDFSYGIRDCSNAVCGPV
--------TASSVIAYGSSFCASVTAGSGSGSGGSGTA-----------T----------------TTDTTLTTVA-T----------GTS-TTT-----
-----------------------AT-----S--G------TGGAG-AGAGGSSAVTTSA-LVT---VE-TSGG-----STF-------------------
--------TSTTGSTTIYSTGGAGAA------------------------------GGFSTAVTTSAI-VTVETS-G--GSTF-T--------------S
TIGSTTIFSSGAGVA-SSIASSLSSEAS------------------------------------------------------------------------
------------------------------------------------------SAGSEASSLASK--------------------ASSAGSAA-SH---
---AATGTSSSS-A--GGARQTAFAG--I-AV--A---------------AGLAAL---II----------------------------------
>PC_07CVTF
----------------------------------------------------------------------------------------------------
-------------------------------------------MKSSVIFSISAFAAASV---------------------------AQSLTDLPSCG--
------------------------------------Q-------TCINNMIS--LAPSL-GCAG------SPDASCLCKN--VDFGYGIRDCANQACGAD
--------DASSVIAFGNSYCSAALASGASGSATTLVTVT------------------------------------------------------------
------------------------S--------------AAGSAGSSAAPNSTAITTSA-LVA---TV-TSGS-----DT--------------------
-------ITTTVGSTTIYGSGGVG--------------------------------VVSSTPISTEAV-VSTITS-G--DSTFE---------------S
TVGSSTIYSTPSASEGS--------------------------------------------------------------S--AITTSAV----VSTVTSG
-SSTYETTVGSTTIFGGGAASSASDISS-SA-------GAAASSIGASASSVASSASSVASDATSSASSVASDAASSASSKA--SSAASEATSKASSATS
AAGSAASSATST-G--MASLPTGAAG--L-MA--A---------------AGIAAL---LL----------------------------------
>PC_02RCWU
----------------------------------------------------------------------------------------------------
-------------------------------------------MKSSFIFTISAFAAASV---------------------------AQSLTDLPSCG--
------------------------------------Q-------TCINNMIA--LAPSL-GCAG------SPDASCLCKN--VDFGYGIRDCANEACGAD
--------DASSVISFGNSYCSAALASGASGSATTLVTVT------------------------------------------------------------
------------------------S--------------AAGSAGSSAAANSSAITTSA-LVA---TV-TSGS-----DT--------------------
-------ITTTIGSTTIYGSGGVG--------------------------------IVSSTPISTEAV-VSTITS-G--DSTYE---------------S
TVGSSTIYSTPSASEGS--------------------------------------------------------------S--AITTSAV----VSTVTSG
-SSTYETTVGSTTIFGGGAASSASEISS-SA-------GAAASSIG-----------ASASSVASSASSVASDAASSASSKA--SSAASAATSKASSATS
AAGSAASSATST-G--MASLPTGAAG--L-MA--A---------------AGIAAL---LL----------------------------------
>PC_004Z3D
----------------------------------------------------------------------------------------------------
-------------------------------------------MKSSIIFSISAFAAASV---------------------------AQSLTDLPSCG--
------------------------------------Q-------TCINNMVA--LAPSL-GCAG------SPDASCLCKN--VDFGYGIRDCANQACGAD
--------DASSVIAFGNSYCSAALASGASGSATTLVTVT------------------------------------------------------------
------------------------S--------------AAGSAGSSAAANSSAITTSA-LIA---TV-TSGS-----DT--------------------
-------ITTTVGSTTIYGSGGVG--------------------------------VVSSTPISTEAV-VSTITS-G--DSTFE---------------S
TVGSSTIYSTPSATEGS--------------------------------------------------------------S--AITTSAV----VSTVTSG
-SSTYETTRRSCCFFHWSL-----GF----------------------------------FRRIPQLSSVASDAASSASSKA--SSAASEATSKASSATS
AAGSAASSATSS-G--MASLPTGAAG--L-MA--A---------------AGIAAL---LL----------------------------------
>PC_01L2O6
----------------------------------------------------------------------------------------------------
-------------------------------------------MKSSVILAISAFAAASV---------------------------AQSLTDLPSCG--
------------------------------------Q-------TCISNMLA--QAQAL-GCS-------SPDAACLCTK--PDFAYGIRDCSNAACGTE
--------TAASVIAYGQSYCAAVSSTGSVESSTLATSTASASGS---G--SA-----------------------------------------------
-------ES---------------S--------------AAASSSASSSASSSAITTSA-LFA---TV-TSGS-----ET--------------------
-------ITTTIGSTTIYGAGGIA--------------------------------VVSSTPISTEAV-VSTITS-D--DSTFE---------------S
TVGSSTIYSTPSPTDSG--------------------------------------------------------------VSSAITTSAI----VSTVTSD
-SSTFETTVGSTTISGIGAVASVSSEAA-SS------ASAISSSAGSAISSIQSSASSAASSLASG---------------A--SSVASSATSRASSATS
AAGSAASSATSS-A--MGSLPTGATG--L-MA--A---------------AGLAAL---FL----------------------------------
>PC_085RMZ
----------------------------------------------------------------------------------------------------
-------------------------------------------MKASVILAISAFAAASA---------------------------AQSLSDLPPCG--
------------------------------------Q-------TCISNMLA--KSQEL-GCS-------APDAACLCTK--PDFGYGIRDCSNAACGAE
--------AAVSVISYGQSYCAAVSTTSSAESSTLATSTASASGS---G--SA-----------------------------------------------
-------ES---------------S------------------TESSAAASSSAITTSA-LLA---TV-TSGS-----ET--------------------
-------ITTTIGSTTIYGSGGIA--------------------------------IVSSTPISTEAI-VSTITS-D--DSTFE---------------S
TVGSSTIYSTPSPTDSG--------------------------------------------------------------VSSAITTSAI----VSTVTSD
-SSTFETTVGSTTISGIGAITSISSEAA-SS------ASAISSSAASAISSLESSASSAASSLASG---------------A--SSVASSATSRVSSATS
AAGSAAASATSS-A--MGSLPTGATG--L-MA--A---------------AGLAAL---LL----------------------------------
>PC_0031Q0
----------------------------------------------------------------------------------------------------
-------------------------------------------MKASVILAISAFAAASV---------------------------AQSLSDLPPCG--
------------------------------------Q-------TCISNMLA--KSEEL-GCS-------APDAACLCTK--PDFGYGIRDCSNAACGAE
--------AAVSVISYGQSYCAAVSTTSSAESSTLATSTASASGS---G--SA-----------------------------------------------
-------ES---------------S------------------TESSAAASSSAITTSA-LLA---TV-TSGS-----ET--------------------
-------ITTTIGSTTIYGSGGIA--------------------------------VVSSTPISTSAI-VSTITS-D--DSTFE---------------S
TVGSSTIYSTPSPTDSG--------------------------------------------------------------VSSAITTSAI----VSTVTSD
-SSTFETTVGSTTISGIGAITSISSEAA-SS------ASAISSSAGSAISSLESSASSAASSLASG---------------A--SSVASSATSRVSSATS
AAGSAAASETSS-A--MGSLPTGATG--L-MA--A---------------AGLAAL---LL----------------------------------
>PC_024K50
----------------------------------------------------------------------------------------------------
-------------------------------------------MKSSVILAISAFAAASV---------------------------AQTLAELPACG--
------------------------------------Q-------TCISNMLA--KSQEL-GCS-------APDAACLCTK--PDFGYGIRDCSNAACGAE
--------AAASVISYGQSYCAAVSTGSASSSTL-ATSTASASGS---G--SA-----------------------------------------------
-------ES---------------------------------STESSAAASSSAITTSA-LLA---TV-TSGS-----ET--------------------
-------ITTTIGSTTIYGAGGIA--------------------------------VISSTPISTEAV-VSTITS-D--DSTFE---------------S
TIGSSTIYSTPSPTDSG--------------------------------------------------------------VSSAITTSAI----VSTVTSD
-SSTFETTVGSTTISGIGAVASVSSEAA-SS------ASAISSSAGSAISSIESSASSAASSLAS---------------AA--SSLASSATSRASSATS
AAGSAAASSTSS-A--MGSLPTGATG--L-MA--A---------------AGLAAL---LL----------------------------------
>PC_06OXQL
----------------------------------------------------------------------------------------------------
-------------------------------------------MKSSVILAISAFAAASV---------------------------AQSLTDLPSCG--
------------------------------------Q-------TCISNMLA--QAQAL-GCS-------SPDAACLCTK--PDFAYGIRDCSNAACGTE
--------AAVSVIAYGQSYCAAVSSTGSAESSTLATSTASASGS-------------------------------------------------------
--------G---------------------------------SAESSAAASSSAITTSA-LLA---TV-TSGS-----ET--------------------
-------ITTTIGSTTIYGAGGIA--------------------------------VVSSTPISTEAV-VSTITS-D--DSTFE---------------S
TVGSSTIYSTPSPTDSG--------------------------------------------------------------ISSAITTSAI----VSTVTSD
-SSTFETTVGSTTISGIGAVASVSSEAA-SS------ASAISSSAGSAISSIESSASSAASSLTS---------------GA--SSLASSATSRASSATS
AAGSAAASATSS-A--MGSLPTGATG--L-MA--A---------------AGIAAL---FL----------------------------------
>PC_05701K
----------------------------------------------------------------------------------------------------
-------------------------------------------MKSSVNLAISAFAAASV---------------------------AQTLTDLPSCG--
------------------------------------Q-------TCISKMIA--QAQAL-GCS-------APDAACLCTK--TDFAYGIRDCSNAACGTE
--------AAVSVIAYGQNYCAAVSTTGSAESSTLATSTTSASGS---G--SA-----------------------------------------------
--------------------------------------------ESSAAASSSAITTSA-LLA---TV-TSGS-----ET--------------------
-------ITTTIGSTTIYGAGGIA--------------------------------VVSSTPISTEAV-VSTITS-D--DSTFE---------------S
TVGSSTIYSTPSPTDSG--------------------------------------------------------------ISSAITTSAI----VSTVTSD
-SSTFETTVGSTTISGIGAVASVSSEAA-SS------ASAISSSASSAISSIQSSASSAASSL---------------ASGA--SSAVSSATSRASSATS
AAGSAAASATSS-A--MGSLPTGATG--L-MA--A---------------AGLAAL---FL----------------------------------
>PC_0411S4
----------------------------------------------------------------------------------------------------
-------------------------------------------MKCSVILAISAFAAASV---------------------------AQTLTDLPSCG--
------------------------------------Q-------TCISNMLA--QAQAL-GCS-------SPDAACLCTK--PDFAYGIRDCSNAACGTD
--------AAVSVIAYGQSYCAAVSSTGSAESSTLATSTASASGS---G--S------------------------------------------------
-------------------------------------------AESSAAASSSAITTSA-LLA---TV-TSGS-----ET--------------------
-------ITTTIGSTTIYGAGGIA--------------------------------VVSSTPISTEAV-VSTITS-D--DSTFE---------------S
TVGSSTIYSTPSPTDSG--------------------------------------------------------------ISSAITTSAI----VSTVTSD
-SSTFETTVGSTTISGIGAVASVSSEAA-SS------ASAISSSASSAISSIESSASSAASSLAS---------------GA--SSAVSSATSRASSATS
AAGSAAASATSS-A--MGSLPTGATG--L-MA--A---------------AGLAAL---FL----------------------------------
>PC_05MPMS
----------------------------------------------------------------------------------------------------
-------------------------------------------MKSSVILAISAFAAASV---------------------------AQTLTDLPSCG--
------------------------------------Q-------TCISNMLA--QAQAL-GCS-------SPDAACLCTK--PDFAYGIRDCSNAACGTE
--------AAVSVIAYGQNYCAAVSTTGSAESSTLATSTASASGS---G--SA-----------------------------------------------
--------------------------------------------ESSAAASSSAITTSA-LLA---TV-TSGS-----ET--------------------
-------ITTTIGSTTIYGAGGIA--------------------------------VVSSTPISTEAV-VSTITS-D--DSTFE---------------S
TVGSSTIYSTPSPTDSG--------------------------------------------------------------ISSAITTSAI----VSTVTSD
-SSTFETTVGSTTISGIGAVTSVSSEAA-SS------ASAISSSASSAISSIQSSASSAASSLAS---------------GA--SSAVSSATSRASSATS
AAGSAASSATSS-A--MGSLPTGATG--L-MA--A---------------AGLAAL---FL----------------------------------
>PC_027IUU
----------------------------------------------------------------------------------------------------
-------------------------------------------MKSSVILAISAFAAASV---------------------------AQTLTDLPSCG--
------------------------------------Q-------TCISNMLA--QAQAL-GCS-------SPDAACLCTK--PDFAYGIRDCSNAACGTD
--------AAVSVISYGQSYCAAVSSTGSAESSTLATSTASASGS---G---------------------------------------------------
------------------------------------------SAESSAAASSSAITTSA-LLA---TV-TSGS-----ET--------------------
-------ITTTIGSTTIYGAGGIA--------------------------------VVSSTPISTEAV-VSTITS-D--DSTFE---------------S
TVGSSTIYSTPSPTDSG--------------------------------------------------------------ISSAITTSAI----VSTVTSD
-SSTFETTVGSTTISGIGAVTSVSSEAA-SS------ASAISSSASSAISSIESSASSAASSLAS---------------GA--SSAVSSATSRASSATS
AAGSAAASATSS-A--MGSLPTGATG--L-MA--A---------------AGLAAL---FL----------------------------------
>PC_0234LI
----------------------------------------------------------------------------------------------------
-------------------------------------------MKSSVILAISAFAAASV---------------------------AQTLTDLPSCG--
------------------------------------Q-------TCISNMLA--QAQAL-GCS-------SPDAACLCTK--PDFAYGIRDCSNAACGTE
--------AAVSVIAYGQSYCAAVSTTGSAESSTLATSTASASG--------------------------------------------------------
-------SG---------------------------------SAESSAAASSSAITTSA-LLA---TV-TSGS-----ET--------------------
-------ITTTIGSTTIYGAGGIA--------------------------------VVSSTPISTEAV-VSTITS-D--DSTFE---------------S
TIGSSTIYSTPSPTDTG--------------------------------------------------------------VSSAITTSAI----VSTVTSD
-SSTFETTVGSTTISGIGAVASVSSEAA-SS------ASAISSSAGSAISSIQSSASSAASSLAS---------------GA--SSLASSATSRASSATS
AAGSAAASATSS-A--MGSLPTGATG--L-MA--A---------------AGLAAL---FL----------------------------------
>PC_05LV8Z
----------------------------------------------------------------------------------------------------
-------------------------------------------MKSSVILAISAFTAASV--------------------------AQQSISDLPSCG--
------------------------------------Q-------TCINNMLS--LAPAL-GCS-------SPDAACLCTK--PDFAFGIRDCSNEACGAD
--------VAASVISYGLLYCASASASATASGSAGSATTLATSTV---G--SS-----------------------------------------------
-------SA---------------P--------------SSGAAGSSAAASSSAITTSA-LLA---TI-TSGS-----ET--------------------
-------LTSTVGSTTIYGSGGVG--------------------------------IVSSTPISTEAV-VSTATS-D--GSTFE---------------T
TVGSSTIYSTPSPTDGS--------------------------------------------------------------S--AITTSEI----VSTVTSG
-SSTFETTVGSTTIFGGGAASSASSVAA-SA------SSAAASSA----SEISSSASAAISSVESSASSV----ASAATSSG--ASRSSSAASRASSATS
AAGSAATSSTSS-G--MAALPTGATG--L-LA--A---------------AGLAAL---LL----------------------------------
>PC_06KCFB
----------------------------------------------------------------------------------------------------
-------------------------------------------MKSSVILAISAFAAASV---------------------------AQSLTDLPSCG--
------------------------------------Q-------TCISNMLA--QAQAL-GCS-------SPDAACLCTK--PDFAYGIRDCSNAACGTE
--------AAVSVIAYGQSYCAAVSSTTSAESSTLATSTASASGS---G--SA-----------------------------------------------
--------------------------------------------ESSAAASSSAITTSA-LLA---TV-TSGS-----ET--------------------
-------ITTTIGSTTIYGAGGIA--------------------------------VVSSTPISTEAV-VSTITS-D--DSTFE---------------S
TVGSSTIYSTPSPTDSG--------------------------------------------------------------ISSAITTSAI----VSTVTSD
-SSTFETTVGSTTISGIGAVASVSSEAA-SS------ASAISSSAGSAISSIESSASSAASSLASGASSA--------ASGA--SSAASSATSRASSATS
AAGSAAASATSS-A--MGSLPTGATG--L-MA--A---------------AGLAAL---FL----------------------------------
>PC_00FONW
----------------------------------------------------------------------------------------------------
-------------------------------------------MKSSIILAISAFTAASV---------------------------AQSLTDLPSCG--
------------------------------------Q-------TCISNMLA--LAPSL-GCP-------NADVACLCQN--ADFGYGIRDCSNAACGTA
--------DATPVIAYGASYCAAALASASSGSATTL----ATSTS---G--S------------------------------------------------
------------------------S--------------DSSVAAASSSASSSALTTSA-LFA---TV-TSGS-----ET--------------------
-------ITSTVGSTTIYGAGGVG--------------------------------ILSSTPISTQAV-VSTITS-G--DSTFE---------------S
TVGSSTIYSTPSGTEES--------------------------------------------------------------S-SAITTSAI----LSTVTSG
-SSTFETTVGSTTIFGGGGAVGVISNAA-SS------ASDVASSAGSAVSSLESSASSAVS---------------SASSAV--SSATSATSNRVSSATS
AAGSAASSATSV-A--MAALPTGATG--L-MA--A---------------AGLAAL---LL----------------------------------
>PC_08FFAH
----------------------------------------------------------------------------------------------------
-------------------------------------------MKCSIILVALAVAA--------------------------EA--QS-LSDLPSCG--
------------------------------------Q-------TCFNNMLA--LAPSL-GCAT-------AEAACLCQN--VDFGYGIRDCSNAACGAD
--------VGSSVIAYGNSYCSSATAGGAAGASTTLATTTS-----PSTD----------SASSSAITTSAIVSVL-TSGSSEITTTIGSTTIFGA----
--GG---------A---------AA-----S--G------SGSGS-TESASSSAITTSA-IVS---VV-TSGD-----STF-------------------
--------STTVGSTTIFTAVGGAAASSA--------------------------SSAASSAITTSPI-VSVETT-G--SSTI-T--------------T
TIGSTTIFGAAGSEG-ASLSSGASSVLN------------------------------------------------------------------------
----------------------------------------------SAS----SAIS----SFESSVS-----------SAA--SSVASSLAS--AA---
---TAQSTSSSK-A--AGARQTAVAG--L-AA--A---------------AGLAAF---IL----------------------------------
>PC_00IWRY
----------------------------------------------------------------------------------------------------
-------------------------------------------MKSTVILV-GAFAV--------------------------SGLAQS-ISDLPSCA--
------------------------------------Q-------TCINNMLA--LAPSL-GCSS-------TDAACLCTN--QNFGYGIRDCSNAACAGT
------EGAAASAIAYGQAYCASATGGSGTSA-----TGTG-----ASGV----------------TTSTGLTTIT-S----------AT----------
-----------------------GT-----T--T------STAGA-GAGGSSSAITTSA-IVS---EI-TSGG-----STI-------------------
--------ATTLGSTTIFGGGGVGASGTS----------------SG-ASGASGASGASSSAITTSAI-VSVETS-G--SSLI-T--------------T
TIGSTTIFGGGAAGS-ASSGASGASSRA-------------S-S--------------------------------------------------------
------------------------------A------ASGASSSASSAA----SGASSRASSVSSSIA-----------SAA--SSLSSHASSA-AS---
---SATATSSST-G--GAAHPTVFAG--M-AA--A---------------AGLAAF---IL----------------------------------
>PC_079FFD
----------------------------------------------------------------------------------------------------
-------------------------------------------MKFPTMLAVGVFAI--------------------------SALAQS-LSDLPSCG--
------------------------------------Q-------TCINNMLA--LAPSL-GCAS-------SDAACLCHN--VNFGYGIRDCSNAACGTD
--------VASTVIAYGNQYCASATGGASSASNTATATATD-----ATGV----------------TTSTGLTTIT-S----------AT----------
-----------------------GT-----V--T------STASA-GAGGSSSAVTTSA-IVS---SI-TSGG-----STI-------------------
--------PTTIGSTTIFGAGGAGSGS----------------------SGASG-ASESSSAITTSAI-VSVETS-G--SSTF-S--------------T
TVGSTTLFSVVGAGA-GASGSASSGASS-------------ASS--------------------------------------------------------
------------------------------V------ASEASSSAASVA----SSASSKASSVGASAS-----------SAA--SSLASQASTA-AG---
----GSSTSSSS-A--GGARQTAFAG--L-AA--A---------------AGLAAF---VL----------------------------------
>PC_06KKDE
----------------------------------------------------------------------------------------------------
-------------------------------------------MKYSMIT-LGAFAM--------------------------M--AVAQLSSLPACG--
------------------------------------Q-------TCISNMLA--LAPTF-GCTA-------NDASCLCSD--VNFAYGIRDCSNAACGAE
--------AAGPVIAYGVEYCSSAGVGLSGSAT-----G----IDPGL--------------------GPATAVV----------AS---T---------
---------------------------------------PIATDG-ASAGSLSAITTSE-FTS---YV-ISGD-----STV-------------------
--------STIVGSTTIYGPAA-----------------------------------GSSSAITTSPI-VSTVTS-G--DTSY-P--------------T
TVGSTTIFGVAGVIS-TPTASASSALDS-------------LSS--SIAS-E------------------------------------------------
---------------------------------------------AS-----------VITSSASAAV-----------SSL--SSR---L--------S
SAASPVSTTTSS-A--GGARQTAFAG--L-AA--A---------------AGFAAI---IL----------------------------------
>PC_04DQ65
----------------------------------------------------------------------------------------------------
-------------------------------------------MK-SAIILGAGLLSGA---------------------------MA--Q---GACG--
------------------------------------T-------GCISAMQG--LASDL-GCTA-------GDNACLCRN--PNFAYGIRDCSFQSCADA
------SD-AEAAVAAGIELCRQAGVVVTVIPGATVTQPTGTSTVTAV------------------------P-V--------VS---------------
----------------------------------------------------------S-IFS---EI-TSGG-----STI-------------------
--------TTLLGVTTLAPSVS--GGS----------------------------ESATPSPVSTSTF-TTIVTS-G--ESTIT----------------
SVGETTLFGVGGVPGATSLPQTA------------------------------------------------------------VTTEPV----VSTITS-
GGSVITSTVGSTTVLSSLTGGEASSALS-SQ------ASEATGATTTAN-----------------S------------------------ESG-TATGT
ATGTA-ASSSSSGL----AKQTAVPVAGF-LA--A---------------AGFVAM---LI----------------------------------
>PC_04Q423
----------------------------------------------------------------------------------------------------
-------------------------------------------MK-SSIILGAGLLSGA---------------------------MA--Q---GACG--
------------------------------------T-------GCISAMQG--LASDL-GCTA-------GDNACLCRN--PNFAYGIRDCSFQSCAQS
------SD-AEAAVASGIELCRQAGVVVTVIPGATVTQATGTVTATAV------------------------P-V--------VS---------------
----------------------------------------------------------S-IFS---EI-TSGG-----STL-------------------
--------TTLLGVTTLTGAAT--GDG----------------------------ESATPSPVSTSTF-TTVITS-G--ESTIT----------------
STGETTLFGVGGVPGATSLPQTA------------------------------------------------------------VTTEPI----VSTITS-
DGSVITSTIGSTTVLSSLTGGEASSALS-SQ------ASEATGATTTTG----GSG----------S------------------------ASG-SATGS
ATGTA-ASSSSSGL----AKQTAVPVAGF-LA--A---------------AGFAAM---FI----------------------------------
>PC_04JU1K
----------------------------------------------------------------------------------------------------
-------------------------------------------MKSTIMLSVGAFAV--------------------------SAFAQ---TTLSSCG--
------------------------------------M-------TCINNMLA--LAPSL-GCPG------TPEASCLCKN--VDFGYGIRDCANEACGTD
---------APAIIAYGNAYCATVTGSGATAT------GTG-----ASGV----------------TTSTALTTIT-S----------AT----------
-----------------------AT-----T--T------S-TAG-AAGGSSSAITTSA-IVS---VE-TSGS-----STF-------------------
--------TSTLGSTTIFGVGAGGSASTA----------------S------STAASGGSSAITTSAI-VSVETS-G--SSTF-T--------------S
TLGLTTIFGGAGGSA-TSSAESVGSSAS-------------S----------------------------------------------------------
-------------------------------------------HASSVA----A-------SASSSAA-----------SAA--SSAASKASSA-AA---
---GSSSTSSSS-A--GGARQTAFAG--M-AA--A---------------AGLAAF---IL----------------------------------
>PC_00E6SJ
----------------------------------------------------------------------------------------------------
-------------------------------------------MK-SVIYLGVGLLSGA---------------------------MA--Q-SLASCG--
------------------------------------S-------TCIQNMQN--LATGL-DCTT-------GDTACLCRN--PNFTYGIRDCSFQSCQQS
------SD-AQQAVAAGVELCRQAGVAVEVTPGGTVTQPAGSATVTAT------------------------P-V--------VS---------------
----------------------------------------------------------S-IFS---VI-TSDG-----STF-------------------
--------TTLVGETTITPPVS--GGS----------------------------AVATPSPVTTSTF-TTVITS-D--GSTVT----------------
SVGETTILGVAGVP---------------------------------------------------------------------VTTAPI----VSTITD-
GDNVITSTIGMTTILSTPTGTDASSAVS-SQ------TSDASEAPTATA----TET-----------------------------------QSE-GATET
GNGQATSASESGNA----AKQTAVPVAGF-LA--A---------------AGFAAM---LI----------------------------------
>PC_035980
----------------------------------------------------------------------------------------------------
-------------------------------------------MKSAIVLCAFVAAI--------------------------V-AQSD-ISSLPPCG--
------------------------------------Q-------LCMNNMIA--LAPSL-GCAD-------TDTACLCKN--VNFQYGIRDCSNAVCGEA
--------VASTVISFGSGYCHDATAGTTGGSTTGATET-G-----AST----------------TGTGAAGT--------ATTTAPAGTE--TGS----
---G---------T---------ST-----E--T------GTGVG-GGTGSSSAITTEP-IVS---TE-THGS-----DTI-------------------
--------TTTIGSTTIYGPGGVGGSSG-----------------------------TATGTGASATG-TSASGS-G--ASTHTG--------------T
GAPSSTITESSGASS-TGSGASSTGS--------------------------------------------------------------------------
---------------------------------------------------------------------------------------------E-ASSSG
TGAGGASSSSST-G--AGAIQTVLPG--F-VA--A---------------AGLAAL---LL----------------------------------
>PC_04DHXN
----------------------------------------------------------------------------------------------------
-------------------------------------------MKSTVFSLALIA-A---------------------------VAAQD-SASGLGCG--
------------------------------------K-------VCIDNMLK--KGSAL-GCSD-------GDWSCLCKN--PDFHNGLRDCSTQSCPN-
--------EANQVIKFSTDECARVGVKVTGGGAGAGGA--------------------------------------------------------------
------------------------SQSGG------------------N----------------------------------------------------
--------------------GGE-----------------------------ASKTGEGDGGAKVTTI-YSTETGPD--GKAV-T--------------T
PVATSTIGAGNGEAG---------------------------------------------------------------------GAG-----GVLTFTTN
GSQVVSTLATAMSSS-SGTESAGASETG-S----GSESST--GGA--GS-----ES----STGGSGSE-----STSEGNGGASQT-SEGGSGS---QTSG
---NGGATSTSKGF--AAQI--TAAP-GI-LA--A---------------AGLAAL---LI----------------------------------
>PC_05DB5K
----------------------------------------------------------------------------------------------------
-------------------------------------------MRYSITVVGVF-AA--------------------------TA--LA-QANLPACG--
------------------------------------Q-------TCITNMLA--QAGAL-GCGA-------TDASCLCAN--VNFGYGIRDCSTEACGAD
--------VASSVIAYGQSFCAGATGAAGSSGSGAASAATT-----T-----------------------------------------------------
-------------A---------TT-----L--V------TSPTG-TVTSTESPITTSA-LES---VV-TSDG-----STF-------------------
--------TTTTGSTTIFGAGGAGGAS-T--------------------------HSGGSSAITTSAI-ESTVTS-G--SSTF-T--------------T
TIGSSTIFGSGASAS-HAASSGASAASS------------------------------------------------------------------------
-------------------------------------------------------IISSASSVASKA-----------------SSSAASLSSA-AS---
---SAGASSSSK-A--AGAMQTAMPG--L-MA--V---------------AGLAAI---IL----------------------------------
>PC_02UE6P
----------------------------------------------------------------------------------------------------
-------------------------------------------MRYSLTVVGVF-AA--------------------------TA--LA-QANLPACG--
------------------------------------Q-------TCITNMLS--QASAL-GCSA-------TDAACLCGN--PNFGFGIRDCSNEACGAV
--------VASSVIAYGQSFCAGATGAAGASGSGGASAATT-----T-----------------------------------------------------
-------------A---------TT-----L--V------TSPTG-TVTSTASPVTTSA-LES---VV-TSGS-----STF-------------------
--------TTTTGSTTIFGAGGAAGSA-T--------------------------ASGGSSAITTSAI-ESTVTS-G--SSTF-T--------------T
TVGSSTVFGSGASSS-GASASSAASSGA------------------------------------------------------------------------
----------------------------------------------SAA----SSIISSASSVASRAS-----------SSA--ASLSSAASSA-AS---
---SAGGSSSST-A--AGAMQTAMPG--L-MV--V---------------AGLAAI---IL----------------------------------
>PC_078A0G
----------------------------------------------------------------------------------------------------
-------------------------------------------MKSTIMLAVGAFAF--------------------------SVSA---QTSLPACG--
------------------------------------T-------LCVNNMLG--KAGEL-GCGN-------NDYACLCKN--PDFSYGIRDCSNAVCGPQ
--------TAAGVIAYGSSFCASATAGSGGAGGNGGTS-----------T----------------TTATTLTTVA-T----------GTS-T-------
------------------------T-----T--G------TGAGA-GGAGGSTAVTTSA-LKT---VE-TSGG-----STF-------------------
--------TSTTGSTTIYSSVGAGGA-----------------------------GGGFSTAVTTSAI-VTVETS-G--GSTF-T--------------S
TIGSTTVFSSGGSVA-SSIASSLSGAAS------------------------------------------------------------------------
------------------------------------------------------SLASKASSVGSA----------------------------------
---ATHATSSSS-G--GGARQTAFAG--V-AA--A---------------AGLAAM---LL----------------------------------
>PC_025UQC
----------------------------------------------------------------------------------------------------
-------------------------------------------MKTFILVAAGAALA--------------------------T-AQMT-LNDIPECG--
------------------------------------R-------NCVNAMIG--KSQTL-GCQA-------ADASCLCGN--ANFGYGLRDCSNEACGST
--------IGQQVVSYGVQYCQQALGSASNAQSAGASSVLA------------------------GAAGASGADASGS----------GTA---------
-------------A---------AT-----Q--T------EGGDN-DASQTGSAITTSA-LTA---LV-SQSD-----TTF-------------------
--------TTTTGSTTIYEGQETGGAGGI----------------------------GGAISSATDSA-ASAASS-A--ESSA-S--------------D
AAGSAMTSASDAADS-AMSSASEAANSA-------------SDAAASATDSSSA--AGAMITAAPMLAMGAL------AALAAM----------------
----------------------------------------------------------------------------------------------------
-----------------------------------------------------------------------------------------------
>PC_01GYNP
----------------------------------------------------------------------------------------------------
-------------------------------------------MKSSIMVAVGAFAL--------------------------SVVAQA-PTTLPTCA--
------------------------------------Q-------TCINNMFG--KASEL-GCAA-------GDDACLCKN--VDFGYGIRDCSNAVCTAS
------A-DVASATSYGSSLCASATGGAGAGGNGVSTT-----------------------------TDTTLTTVA-T----------GTT-TTTA----
--TT---------G---------TS-----T--G------GAGAG-GNSGSPSAITTSA-IVT---VE-TTGG-----STI-------------------
--------TSTIGSTTIYGNGAGVSASKE----------------AS---------SLSGAAASASSN-ASKVAS-S--ASAL-I--------------S
SAEASASNAAGKASS-A-----------------------------------------------------------------------------------
-----------------------------------------------------------------------------------------GASAA-TA---
---TGATSSTSS-G--SGARQTAFAG--M-AA--A---------------AGIAAM---LI----------------------------------
>PC_029PYD
----------------------------------------------------------------------------------------------------
-------------------------------------------MKATFFAVGTLVA---------------------------AVSAQS-FGDLPACG--
------------------------------------Q-------LCVNNMLADDKADEL-GCSA-------DDVGCLCTN--VDFTYGLRDCSLAVCSDE
------D--AQLVLEYGQVICSAVGVVITTTAGSAIATRTGSGTAGPDSTDT---------------------------SE-IIQT--TV----------
------ETVLTTLT----------S-----P-IA--------TTT-V-DDEDGGIG-GG-LVT---TF-TSDG-----SQV-------------------
--------VQTLTSEAGDILSSASDIA-----S----EIGSAVSSL--ASEA--SGVASDLSSRASGL-VSSITN-S--AGDV-V--------------S
----------------------------------------------------------------------------------------------------
---------------------------------------------------------------------------------------------------T
ITEAAADPTESD-G--LAPRMTAAPI-GM-VA--A---------------AGLAAF---LL----------------------------------
>PC_06YBC6
----------------------------------------------------------------------------------------------------
-------------------------------------------MKATFFAVGTLVA---------------------------AVSAQS-FGDLPACG--
------------------------------------Q-------LCVNNMLADDKADEL-GCSA-------DDVGCLCTN--VDFTYGLRDCSLAVCSDE
------D--AQLVLEYGQVICSAVGVVITTTAGSAIATRTGSGTAGPDSTDT---------------------------SE-IIQT--TV----------
------ETVLTTLT----------S-----P-TA--------TTT-V-DDEDGGIG-GG-LVT---TF-TSDG-----SQV-------------------
--------VQTLTSEAGDILSSASDIA-----S----EIGSAVSSL--ASEA--SGVASDLSSRASGL-VSSITN-S--AGDV-V--------------S
----------------------------------------------------------------------------------------------------
---------------------------------------------------------------------------------------------------T
ITEAAADPTESD-G--LAPRMTAAPI-GM-VA--A---------------AGLAAF---LL----------------------------------
>PC_000DE9
----------------------------------------------------------------------------------------------------
-------------------------------------------MKATVFAVGTLLA---------------------------AVSAQT-FADLPACG--
------------------------------------Q-------LCVNNMLADDKADEL-GCSA-------EDVGCLCTN--VDFTYGLRDCSLAVCSEE
------D--AQLVLEYGQVICSAVGVMITTTAGSAIATRTGSGTAGPESTDT---------------------------AE----T--TV----------
------ETVLTTLT----------S-----P-IA--------TTT-VDDEDGGNIG-GG-LVT---TF-TSDG-----SQV-------------------
--------VQTLTSEAGDILSSASDIA-----S----EIGSAVSSF--ASEA--SEVASELSSAASGL-VSSITN-S--AGDV-I--------------S
----------------------------------------------------------------------------------------------------
---------------------------------------------------------------------------------------------------T
VTEATANPTESD-G--FAPKMTAAPI-GM-VA--A---------------AGLAAF---LL----------------------------------
>PC_04GRCS
----------------------------------------------------------------------------------------------------
-------------------------------------------MKTSA--ILALA-GALA-------------------------VSAQFPDRFPSCG--
------------------------------------T-------LCGNNMLDKAG-SEF-PCG-------RDDAACLCQH--VDFGYGVRDCSIAVCSE-
------S-EADTTINWARQWCANAGIDLVLLPAAAGPGA-------------------------------------------------------------
-----------------------------TG-S----PTD-------------VPPETS-PVG-------TTT---------------------------
--------------A---A-ASES----A------------------TDGAGAGGGAGGATPITTSEF-TSTFTS-G--DSTST----------------
TTGTTTISGVSGVAG-A---TSAPET----------TI---TSAVVSTV------------------------------------------------TSD
SST-FETTVDSTTFA---------------------------------------------SS----IT-----------GSA--LSSA--LQSQ-ASS--
--------ASSA-G--AAPHQTAAPIAGV-FA--A---------------AGFAAM---LL----------------------------------
>PC_05NQLX
----------------------------------------------------------------------------------------------------
-------------------------------------------MKYSIVFIGALATFATAQS----------------------------VTDLSQCG--
------------------------------------Q-------TCVKSMLA--QAATL-GCTT-------ADAACLCKK--NDFTYGIRDCANEACGSD
---------APKIIAYGTAFCKGNNGGSGSSASSS-S---GSGAA--AGSGSAT--------------GTGASSSA--------TATDG-----------
---AGAGGAIGGSTG-----ASGSG-----------------ASGSGAHGGPVPITTSA-VVS-------------------------------------
-------DSKTVGSTTIYSSDASA------------------------------------TP-------VTTVTS-G--GKAV-----------------
----TTLYGAVGGANGGSG--SGS-----------------------------------------------------------SGAGGD----VSTVTSG
SS-TFVTTVSSGSGSASTS------------------------G----------------SE--SGNG-----------GTA--GGAGS------SST--
-SGSGSGTSTSS-A--GGARQTAAAA-GV-MA--V---------------AGLAAF---VL----------------------------------
>PC_03W7S3
----------------------------------------------------------------------------------------------------
-------------------------------------------MKSAIIAVAA-FAF--------------------------SAVAQ---QDLPACG--
------------------------------------Q-------TCVSNMLA--LAPSL-GCES-------TDAACLCKN--NNFAYGIRDCSNALCGEE
--------AAKPVIAYGNSFCASAGNGAATNSGGAGATNSG-----GAGT----------GA-SATGTGAAGTQTG-AAGS-------GSATATGT----
--GT---------G---------AA-----P--T------GGVGG-AGGSGSSAITTSA-IVT---VV-GSGD-----SAQ-------------------
--------TSTVGSTTIYGSGAGGAG------------------------------GSGSSAITTSAI-VTVVSN-G--STLE-T--------------S
TIGSTTIFGSGAGGA-GGSGSSGASATG-------------TGASG------------------------------------------------------
-----------------------SH------------------------------------TTGGAGS-----------S-G--TGSSNPSGTN-GG---
---AAGASSTSK-A--GAAQQTAFSG--V-MA--A---------------AGLAAL---LL----------------------------------
>PC_00I2YW
----------------------------------------------------------------------------------------------------
-------------------------------------------MKYSIVFIGALATFATAQS----------------------------VTDLSQCG--
------------------------------------Q-------TCVKSMLA--QAATL-GCTT-------TDAACLCNK--RDFAYGIRDCANEACGSD
---------APKIIAYGTAFCKGNNGGSDSGASS--S---GSGAS--AGSGSAT--------------GTDASSTA--------TATDG-----------
---AGAGGAVGGGAG-----ASGSG-----------------ASGSGAHGAPVPITTSA-VVS-------------------------------------
-------DSKTVGSTTIYSSDASA------------------------------------TP-------VTTVTS-D--GKAV-----------------
----TTLYGAVGGANGGSGSGSGS-----------------------------------------------------------SGAGGD----MSTVTSG
SS-TFVTTASSVSGSASTS------------------------D----------------SG--NG-------------GAA--GGAGS--------S--
-STSGSGTSTSS-A--GGARQTAAAA-GV-MA--V---------------AGLAAF---VL----------------------------------
>PC_060CYU
----------------------------------------------------------------------------------------------------
-------------------------------------------MKYSIVFIGALAALATAQS----------------------------TSDLSACG--
------------------------------------Q-------QCVKSMLA--QAATL-GCTT-------TDAACLCNK--SDFAYGIRDCANEACGSD
---------APKIIAYGTTFCKDNNGGSGSASSAS---------G--SASGSAT--------------GTAISSPS--------ST-GG-----------
---ANGGGAVGGGSS-----ASGSS-----------------GSGSGAVGGPVPITTSA-VVS-------------------------------------
-------ESKTVGSTTIYSSDASA------------------------------------TP-------VTTIVS-D--GKPV-----------------
----TTLYGAVGGANGGSGS---G-----------------------------------------------------------SSGSGS----ESTVTNG
SS-TFVTTVSSGSGSASTG------------------------G----------------SE--SSNG-----------GAA--GGA---------SSTE
GSGSGSGTSTSS-A--GGARQTAAAA-GV-MA--V---------------AGLAAF---VL----------------------------------
>PC_02WQXG
----------------------------------------------------------------------------------------------------
----------------------------------------------------------------------------------------------------
-------------------------------------------------MLA--QAATL-GCTT-------TDAACLCNK--SDFAFGIRDCANEACGSD
---------APKIIAYGTTFCKGNNGGSDSASSAS---------G--EASGSAT--------------GTAISSPS--------ST-GG-----------
---ANGGAVGG-GS--------SAS-----------------GSGSGAVGGPVPITTSA-VVS-------------------------------------
-------ESKTVGSTTIYSSDASA------------------------------------TP-------VTTIVS-D--GKPV-----------------
----TTLYGAVGGANGGSGS---G-----------------------------------------------------------SSGSGS----ESTVTSG
SS-TFVTTVSSGSGSASTG------------------------G----------------SE--SSNG-----------GAA--GGA---------SSTE
GSGSGSGTSTSS-A--GGARQTAAAA-GV-MA--V---------------AGLAAF---VL----------------------------------
>PC_06CZ4F
----------------------------------------------------------------------------------------------------
-------------------------------------------MKYSIVFIGALAAVATAQTAQSELSECGVTTIVFIGALAAVATAQTAQSELSECG--
------------------------------------Q-------QCVKDMLA--QATEL-GCTS-------ADAACLCNK--SDFAFGIRDCANEACGPD
---------AQKIIAYGTNFCKGHNGGSDSGNGGAGGASSASGGA--SGSGSAT--------------GSSAAATG--------TDGAG-----------
--AGNGGGIVGGGAG-----GASGS---------------GASGSGAGAGGPVPITTSA-IVS-------------------------------------
-------ESKTVGSTTIYSSDASA------------------------------------TP-------ISTVVS-D--GKPV-----------------
----TTLFGAVGAGGANGGSGSGASSS------------------------------------------------------GAGGAGGA----VSTVTSG
SS-TFVTTVSSGAGSSSTG------------------------G----------------SD--SGNG-----------GAA--GGAGGS--------ST
DSGSGGASSTSS-A--GGARQTAAAA-GV-MA--I---------------AGLAAF---VL----------------------------------
>PC_03Z1LO
----------------------------------------------------------------------------------------------------
-------------------------------------------MKTSAILVGSSAALAAS-------------------------Q-ATFPEGFPQCG--
------------------------------------Q-------VCITNMLNLA--NNF-GCG--------ADPVCLCTK--ADFIYGIRDCSNEYCQDS
------S-VADQVINYGAQYCADAGIVVSGLPGNTASGSVAPT-TTVEATATA-----TG-----------------------------PAS--EV----
------------------------------T-T----GS-EA------VTSGVAIATSP-IVS---VI-SGSD---------------------------
-----GVVTSTVGSTTIFSSVEPS--VTG------------------SSSSGTEGGAGGAVPISTETL-LST-IT-S--GDSVI--------------TS
TVGTSTIYSTPSGS----GTESG----SG---SQSNTL---STVLSSTVP--------------------------------VTSSDVT----LTTTGSD
GQA-TTTAVPTTVPV---------------------------------------------S-------------------ES--GDGSS-----------
---TEAPSSTGE-G--GAAQHTAAP-LGI-IA--A---------------AGVAAL---LL----------------------------------
>PC_03GFX1
----------------------------------------------------------------------------------------------------
-------------------------------------------MKTSAVLLGAAATM--------------------------AAAQSTFPQGFPDCG--
------------------------------------R-------TCIGNMLG--LASSL-GCSG-------ADANCLCNN--QNFAYGIRDCSRQACGNA
------D-VANQVIGYGVQYCANAGVAVIIPGAPAPSGTVPA------------------------TTTVQATSAPSSGA------GSGSGSTSGG----
--AAGGNASSTGGS---------AA-----P-SG---T-NGGSGS-PSGTGAVAISTAAVLVT---ST-NSDG-----SVV-------------------
--------TSTIGSTTIYSSASGSGLQG-------------------------------LVPIATSTI-VSTGTN-S--AGSTFT--------------T
TLATSTIFSSSQGAS-GSQSASGSGSGSTITTNVST------NVPTTVTNSQGSTVSSNVPTTRPVT---------------------------------
----------------------------------------------------------------------------------------------------
------TTAPPN-F--AAKQTAAPVG--L-LA--A---------------AGVAVL---LL----------------------------------
>PC_01MW2M
----------------------------------------------------------------------------------------------------
-------------------------------------------MKSFTTTVLAATMV--------------------------A---TSVAQSVPACG--
------------------------------------T-------NCLNNMLA--LAPSL-GCSA-------SDTACLCRN--TNFIYGIRDCSNESCGSS
------E-DAAAAIANGVTVCGSAGVELSTLTGLTGSAATATGSGSGSGDSS-------------AT------------------TTAGSGSGSDT----
--TGSGA------S---------AS-----A------------TG-TSDSNGGGVVGGG-SGS---SS-GSDG-----ATAT--------------A--T
GDSSSATGTSSGDESSASGTGTATGGDA-----------------------------T-TLTTVTSSS-DASATS-G--SDA--T--------------A
TDGSTSSTATDGSGS-STTTTDGSASSS--------------------TGDSGS----------------------------------------------
----------------------------------------------------------------------------------------------------
--------FASK-F-------TGLPA--G-I---F---------------AAIAAA---LLL---------------------------------
>PC_02DSN0
----------------------------------------------------------------------------------------------------
-------------------------------------------MKSFTTTVLAATMV--------------------------A---TSVAQNVPACG--
------------------------------------T-------NCLNNMLA--LAPSL-GCSA-------SDTACLCRN--TNFIYGIRDCSNESCGSS
------E-DAAAAIANGVTVCGSAGVELSTLTGLTGSAATATGSGSGSGDSS-------------AT------------------TTAGSGSGSDT----
--TGSDA------S---------AS-----A------------TG-TSDSNGGGVVGGG-SGS---SS-GSDG-----ATAT--------------A--T
GDSSSATGTSSGDDSSASGTGTATGGGA-----------------------------T-TLTTVTSSS-DASATS-G--SDA--T--------------A
TDGSTSSTATDGSGS-STTTTDGSASSS--------------------TGDSGS----------------------------------------------
----------------------------------------------------------------------------------------------------
--------FASK-F-------TGLPA--G-I---F---------------AAIAAA---LLL---------------------------------
>PC_05WU7V
----------------------------------------------------------------------------------------------------
-------------------------------------------MKYSIVFIGALA------------------------------ALATAQSELSQCG--
------------------------------------Q-------QCVKDMLA--QATKL-GCTS-------ADAACLCNK--SDFAYGIRDCANEACGPD
---------APKIIAYGTNFCKGHNGGSDSGNGGAGGASSASGGA----SGSAT--------------GSSAAATG--------TDGAG-----------
--AGNGGGIVGGGAG-----GASGS---------------GASGSGAGAGGPVPITTSA-IVS-------------------------------------
-------ESKTVGSTTIYSSDASA------------------------------------TP-------ISTVVS-D--GKPV-----------------
----TTLFGAVGAGGANGGSGSGASSS------------------------------------------------------GAGGAGGA----VSTVTSG
SS-TFVTTVSSGAGSSSTG------------------------G----------------SD--SGNG-----------GAA--GGAGGS--------ST
DSGSGGASSTSS-A--GGARQTAAAA-GV-MA--I---------------AGLAAF---VL----------------------------------
>PC_02WPOC
----------------------------------------------------------------------------------------------------
-------------------------------------------MKATLFAL-GAFVA--------------------------SAFAQS-IGDLPQCG--
------------------------------------Q-------VCVNNMLG--KAGEF-GCSN-------TDAACLCKD--ANFAYGVRDCSYQSCQND
------T-AAAIVVAYGTAYCASVGVVVPIGSVSVSGVSLTATASVPSGASSA-----AGGGSSSAITTSEIVSTVTVSG-STSTTTVGSTTIYTV----
--IG-GGAGTTGGS---------SG-----S--A------SGSGA-SGEATSTAVTTSE-FTT---VI-TSGS-----STI-------------------
---------TSTGSTTIFGVGGVGGATT-----------------------------LPETAVSTVPV-VSTITS-G--STTL-T--------------T
TIGSSTISSSLTGSA-ASSVLSSLANSA-------------TGT---TSSSTGLAPHQTA----------------------------------------
----------------------------------------------------------------------------------------------------
---------------------APAAG--I-LA--A---------------AGLAAL---LL----------------------------------
>PC_030KA8
----------------------------------------------------------------------------------------------------
-------------------------------------------MKYSIVFIGALAALVTAQ------------------------------SELSQCG--
------------------------------------Q-------QCVKDMLA--QAAAL-GCTS-------ADAACLCNK--SDFAYGIRDCANEACGPD
---------ADKIIAYGTNFCKGNNGGSDDGNGGAGGAGS--------ASGSAT--------------GTAISSSP--------SATGG-----------
--AGNGGGAVGGG-------AGGAS-----------------GSGSGAVGGPVPITTSA-VVS-------------------------------------
-------ESKTVGSTTIYSSDASA------------------------------------TP-------VTTIVS-D--GKAV-----------------
----TTLYGAVGAGGANGGSGS-G-----------------------------------------------------------SSGSGS----ESTVTSG
SS-TFVTTVSSGAGSESTG------------------------G----------------SG--SGGD-----------GET--GAGAGGAG---STGGS
GSGSGGETSTSS-A--GGARQTAAAA-GV-MA--V---------------AGLAAF---VL----------------------------------
>PC_070M7P
----------------------------------------------------------------------------------------------------
-------------------------------------------MKYSIVFVGALAALATAQ------------------------------SELSKCG--
------------------------------------Q-------QCVKDMLA--QAKTL-GCTS-------ADAACLCNK--SDFAYGIRDCANEACGPD
---------ADKIIAYGTNFCKGHNGGSDSPNGGAGGASS---SG--DAAGSAT--------------GTAISGSP--------SATDG-----------
--AGGNGGAVGGG-------AG-AS-----------------GSGTGAHGGPVPITTSA-IVS-------------------------------------
-------ESKTVGSTTIYSSDASA------------------------------------TP-------VSTVTS-D--GKAV-----------------
----TTIYGAVGAGGANGGSGSGS-----------------------------------------------------------SSGAGS----ESTVTSG
SS-TFVTTVSSGAGSESTG------------------------G----------------SG--DGNN-----------GGA--AGGAGSTG---SDGGS
G----SGTSTSS-A--GGARQTAAAA-GV-MA--V---------------AGLAAF---VL----------------------------------
>PC_03O9XF
----------------------------------------------------------------------------------------------------
-------------------------------------------MKYSIVFVGALAALASAQS----------------------------VSDLTACG--
------------------------------------Q-------QCVKSMLA--QAATL-GCSN-------TDAACLCNK--SDFAYGIRDCANEACGSD
---------APKIIAYGTAFCKGQNGGSDSGASTSGS---GSGAG--AGAGSAT--------------GTAASSSA--------SATDG-----------
--AGGAGGAVGGGAG-----ASG----------------------SGAEGGPVPITTSA-VVS-------------------------------------
-------DSKTVGSTTIYSSDASA------------------------------------TP-------VSTVTS-D--GKAV-----------------
----TTLFGAAGGANGGSG----------------------------------------------------------------SGAGGD----VSTVTSG
SS-TFVTTVSSGSGSASTG------------------------G----------------SD--SGNG-----------GAA--GGAGS------SSSTG
GSGSGSGTSTSS-A--GGARQTAAAA-GV-MA--V---------------AGLAAF---VL----------------------------------
>PC_06LOCL
----------------------------------------------------------------------------------------------------
-------------------------------------------MKYSIVFVGALAALASAQS----------------------------VSDLTACG--
------------------------------------Q-------QCVKSMLA--QAATL-GCSN-------TDAACLCNK--SDFAYGIRDCANEACGSD
---------APKIIAYGTAFCKGQNGGSDSGASTSGS---GAGA----GAGSAT--------------GTAASSSA--------SATDG-----------
--AGGAGGAVGGGAG-----A----------------------SGSGAEGGPVPITTSA-VVS-------------------------------------
-------DSKTVGSTTIYSSDASA------------------------------------TP-------VSTVTS-D--GKAV-----------------
----TTLFGAAGGANGGSG----------------------------------------------------------------SGAGGD----VSTVTSG
SS-TFVTTVSSGSGSASTG------------------------G----------------SD--SGNG-----------GAA--GGAGS------SSSTG
GSGSGSGTSTSS-A--GGARQTAAAA-GV-MA--V---------------AGLAAF---VL----------------------------------
>PC_06WFRV
----------------------------------------------------------------------------------------------------
-------------------------------------------MKYSIVFVGALAALASAQS----------------------------VSDLTACG--
------------------------------------Q-------QCVKSMLA--QAATL-GCSN-------TDAACLCNK--SDFAYGIRDCANEACGSD
---------APKIIAYGTAFCKGQNGGSDSGASASAS---GPGAG--AGAGSAT--------------GTAASSSA--------SATDG-----------
--AGGAGGAVGGGAG-----ASGSG-----------------ASGSGAEGGPVPITTSA-VVS-------------------------------------
-------DS----------------------------------------------------------------------KTAV-----------------
----TTLFGAAGGANGGSG----------------------------------------------------------------SGAGGD----VSTVTSG
SS-TFVTTVSSGSGSASTG------------------------G----------------SE--SGNG-----------GAA--GGAGT------RSSTG
ASGSGT--STSS-A--GGARQTAAAA-GV-MA--V---------------AGLAAF---VL----------------------------------
>PC_01E8RI
----------------------------------------------------------------------------------------------------
-------------------------------------------MKYSIVFIGALAALATAQ------------------------------SELSQCG--
------------------------------------Q-------QCVKDMLA--QAATL-GCTS-------ADAACLCNK--SDFAYGIRDCANEACGPD
---------ADKIIAYGTNFCKGHSGGSDDGKGGAGGDGASSSAG--SAAGSAT--------------GTAISSSP--------SATDG-----------
--AGGNG-----------------D-----------------DSGSGAVGGPVPVTTSA-VVS-------------------------------------
-------ESQTVGSTTIYSSDASA------------------------------------TP-------VSTVVS-D--GKAV-----------------
----TTLYGAVGGGADGA--SGSG-----------------------------------------------------------ASGSGA----VSTVTSG
SS-TFVTTVSSGAGSESTS------------------------G----------------SG--SGDD-----------STD--GG-AGGAG---STGGS
EDGAGEGTATSS-A--GGARQTAAAA-GV-MA--V---------------AGLAAF---VL----------------------------------
>PC_0247MF
----------------------------------------------------------------------------------------------------
-------------------------------------------MKYSIVFVGALAALASAQS----------------------------VSDLSTCG--
------------------------------------Q-------QCVKDMLA--QAATL-GCTT-------TDAACLCNK--SDFAYGIRDCANEACGSD
---------AAKIIAYGTTFCKGNNGGSDSSASGSA-------SG--SASGSAT--------------GTANSASA--------SATDG-----------
--AGNGGAA--GGSG-----SASGS-----------------ASGSGAVGGPVPITTSA-VVS-------------------------------------
-------ESKTVGSTTIYSSDASA------------------------------------TP-------VTTVVS-D--GKAV-----------------
----TTLYGAVGAGGANG-----------------------------------------------------------------GSGSGS----VSTVTTG
SS-TFVTTVSSGAGSASTS------------------------G----------------SG--SGSD-----------SGA--GASAS-------SSGS
DSGSGSGTSTST-A--GGARQTAAAA-GV-MA--V---------------AGLAAF---VL----------------------------------
>PC_06G6GR
----------------------------------------------------------------------------------------------------
-------------------------------------------MKYSIVFIGALAALATAQ------------------------------SELSQCG--
------------------------------------Q-------QCLQSMLA--KAATL-GCSS-------ADAACLCNR--SDFAYGIRDCANEACGSD
---------APVIIAYGNTFCKGHNGGSDNGAGASGA---SSAAG--APTG------------------TAASSSA--------TATNG-----------
--P---GSN----TG-----GAVGG-----------------ASGSGAHGGPVPITTSA-VVS-------------------------------------
-------DSKTVGSTTIYSSDASA------------------------------------TP-------VTTIVS-D--GKAV-----------------
----TTLYGAPGAGGANGGSGSGS-----------------------------------------------------------SGAGGV----VSTVTSG
PS-TFVTTVSSGSGSASTS------------------------G----------------SQ--NGNG-----------SPA--GGAGS------S--TG
GSESGSKTSTSS-A--GGARQTAAAA-GV-MA--V---------------AGLAAF---VL----------------------------------
>PC_032OXH
----------------------------------------------------------------------------------------------------
-------------------------------------------MKYSIVFIGALAAMATAQ------------------------------SDLSQCG--
------------------------------------Q-------TCVKSMLA--QAAAL-GCST-------TDAACLCNK--SDFTYGIRDCANEACGSD
---------APKIIAYGATFCKGHNGGSDRASSSSGA---GAGAG------SAT--------------GTAHSSSA--------S-ATG-----------
--SAGASGAAGGAAG-----ASGSA-----------------ASGSGAHGGPVAVTTSA-VVS-------------------------------------
-------DSKTVGSTTIYFSDANA------------------------------------TP-------ISTVTS-D--GKAV-----------------
----TTIYGDAAAANGGSG----------------------------------------------------------------SGAAGH----VSTVTSG
SS-TFVTTVSSGSGSASTD------------------------S----------------AN--G--------------GAA--GGAGS------SSST-
-AGSGSKSSTSS-A--GGARQTAAAA-GV-MA--V---------------AGLAAF---VL----------------------------------
>PC_00FPVP
----------------------------------------------------------------------------------------------------
-------------------------------------------MK--STTFGATLVMAVA------------------------AMAQ--SNELSGCA--
------------------------------------N-------DCVQRMQG--KASDL-GCNS-------GDIACLCRN--RDFFYGIRDCSFQACNS-
------TL-AQEAVAYGVKICGDAGVVIATTPEATVTQPTGTATVIAA------------------------P-V--------VS---------------
----------------------------------------------------------T-IFT---VI-TDGD-----KTI-------------------
--------TSAIGETTIAPGPASGEAG----------------------------ETRSFTAVSTATF-TTVISS-G--GSLVT----------------
SVGESTIFSPVAVASGATTAPGE------------------------------------------------------------GTATGS----GAAVPS-
VGETIATSGAEATATES-------------------------------------------------HE-----------------TGQVTSHTQ-EATES
PTGEATSESSSGFA----PKQTAGPVGGL-LA--A---------------AGLAAM---LI----------------------------------
>PC_05QQ6E
----------------------------------------------------------------------------------------------------
-------------------------------------------MS--SLAVPYVLLPPQL------------------------NPPE--QAKPTLPP--
------------------------------------N-------DCVQRMQG--KASDL-GCNS-------GDIACLCRN--RDFFYGIRDCSFQACNS-
------TL-AQEAVAYGVKIYGDAGVVIATTPEATVTQPTGTATVIAA------------------------P-V--------VS---------------
----------------------------------------------------------T-IFT---VI-TDGD-----KTI-------------------
--------TSAIGETTIAPGPASGEAG----------------------------ETRSFTAVSTATF-TTVISS-G--GSLVT----------------
SVGESTIFSPVAVASGATTAPGE------------------------------------------------------------GTATGS----GAAVPS-
VGETIATSGAEATATES-------------------------------------------------HE-----------------TGQVTSHTQ-EATES
PTGEATSESSSGFA----PKQTAGPVGGL-LA--A---------------AGLAAM---LI----------------------------------
>PC_06OX8X
----------------------------------------------------------------------------------------------------
--------------------------------------------------------MAVA------------------------AMAQ--SNELSGCA--
------------------------------------N-------DCVQRMQG--KASDL-GCNS-------GDIACLCRN--RDFFYGIRDCSFQACNS-
------TL-AQEAVAYGVKICGDAGVVIATTPEATVTQPTGTATVIAA------------------------P-V--------VS---------------
----------------------------------------------------------T-IFT---VI-TDGD-----KTI-------------------
--------TSAIGETTIAPGPASGEAG----------------------------ETRSFTAVSTATF-TTVISS-G--GSLVT----------------
SVGESTIFSPVAVASGATTAPGE------------------------------------------------------------GTATGS----GAAVPS-
VGETIATSGAEATATES-------------------------------------------------HE-----------------TGQVTSHTQ-EATES
PTGEATSESSSGFA----PKQTAGPVGGL-LA--A---------------AGLAAM---LI----------------------------------
>PC_03TSTD
----------------------------------------------------------------------------------------------------
-------------------------------------------------------------------------------------MAQ--SNELSGCA--
------------------------------------N-------DCVQRMQG--KASDL-GCNS-------GDIACLCRN--RDFFYGIRDCSFQACNS-
------TL-AQEAVAYGVKIYAGV--VIATTPEATVTQPTGTATVIAA------------------------P-V--------VS---------------
----------------------------------------------------------T-IFT---VI-TDGD-----KTI-------------------
--------TSAIGETTIAPGPASGEAG----------------------------ETRSFTAVSTATF-TTVISS-G--GSLVT----------------
SVGESTIFSPVAVASGATTAPGE------------------------------------------------------------GTATGS----GAAVPS-
VGETIATSGAEATATES-------------------------------------------------HE-----------------TGQVTSHTQ-EATES
PTGEATSESSSGFA----PKQTAGPVGGL-LA--A---------------AGLAAM---LI----------------------------------
>PC_01VVHB
----------------------------------------------------------------------------------------------------
-------------------------------------------------------------------------------------MAQ--SNELSGCA--
------------------------------------N-------DCVQRMQG--KASDL-GCNS-------GDIACLCRN--RDFFYGIRDCSFQACNS-
------TL-AQEAVAYGVKIYAGV--VIATTPEATVTQPTGTATVIAA------------------------P-V--------VS---------------
----------------------------------------------------------T-IFT---VI-TDGD-----KTI-------------------
--------TSAIGETTIAPGPASGEAG----------------------------ETRSFTAVSTATF-TTVISS-G--GSLIT----------------
SVGESTIFSPVAVASGATTAPGE------------------------------------------------------------GTATGS----GAAVPS-
VGETIATSGAEATATES-------------------------------------------------HE-----------------TGQVTSHTQ-EATES
PTGEATSESSSGFA----PKQTAGPVGGL-LA--A---------------AGLAAM---LI----------------------------------
>PC_06AI4T
----------------------------------------------------------------------------------------------------
-------------------------------------------MKTSAILVGVGAALAVA-------------------------QDISFPQGFPDCG--
------------------------------------V-------TCIRNMLGQA--AQL-GCSD-------VAPSCLCTK--QNFIYGVRDCATESCPDN
------A-SAQQVIQYGSQYCASVGVAVSGLPSATGQNP-SAS-TTVVATASP-----TT-----------------------------ASA--SQ----
---------------------------------------------------------ES-----------------------------------------
----------------------------------------------------GHATGSGSIPISTATF-ETTVTH-S--GSAVA--------------ST
--VTSTAFSASGVS----ASGTGV---SG---NVSGSV--TTGVVASSI------------------------------------------------TTN
GST-LVTSVTTTGPA---------------------------------------------SS----HA-----------SEA--SSEASGTGSS-THA--
---GSESTSSSS-N--PAQRTAAPA-GFI-AA--A----------------GLAAL---ML----------------------------------
>PC_035YJK
----------------------------------------------------------------------------------------------------
-------------------------------------------MKTSAILVGVGAALAVA-------------------------QDISFPQGFPDCG--
------------------------------------V-------TCIRNMLGQA--AQL-GCSD-------VAPSCLCTK--QNFIYGVRDCATESCPDN
------A-SAQQVIQYGSQYCASVGVAVSGLPSATGQNP-SAS-TTVVATASP-----TT-----------------------------ASA--SQ----
---------------------------------------------------------ES-GRK---TF-PATP-------VINSYSV-------------
------ACF-----STIYTNSQ-----------------------------TTDATGSGSIPISTATF-ETTVTH-S--GSAIA--------------ST
--VTSTAFSASGVS----ASGTGV---SG---NVSGSV--TTGVVASSI------------------------------------------------TTN
GST-LVTSVTTTGPA---------------------------------------------SS----HA-----------SEA--SSEASGTGSS-THA--
---GSESTSSSS-N--PAQRTAAPA-GFI-AA--A----------------GLAAL---ML----------------------------------
>PC_00Y7WQ
----------------------------------------------------------------------------------------------------
----------------------------------------MKTMQTAVWGALAALVV--------------------------AVTAQT-GDNLPECG--
------------------------------------K-------RCIDNMHK--KATEL-GCAD-------GDAVCLCKN--ANFAYGIRDCSTDVCGAE
--------AAVPVIAYAVTYCNSAGAGGSGSGSPSGSGSNSMP-------------------------------GMSHTGSSDSI---------------
-------------P---------AT-----A---------SATMS-LGTGLPSAVTTSA-IVT---TI-TSGS-----EVI-------------------
--------TSTIGSTTVYHSSHATSMSSL-------------------------------VSSLSSAI-ESSMSM-S--SMTG-----------------
----------------------------------------------------------------------------------------------------
------------------------------------------------------------------------------------------------TASH
TSSSTTPSSTSS-D--NAARQTTYAG--L-AA--A---------------AGLAAL---FL----------------------------------
>PC_00QVGZ
----------------------------------------------------------------------------------------------------
----------------------------------------MKTVQTVVWGALAALVV--------------------------AVTAQT-GDNLPECG--
------------------------------------K-------RCIDNMHK--KATEL-GCAD-------GDAVCLCKN--ANFAYGIRDCSTDVCGAE
--------AAVPVIAYAVTYCNSAGAGGSGSGSPSGSGSNSMP-------------------------------GMSHTGSSDSI---------------
-------------P---------AT-----A---------SATMS-LGTGLPSAVTTSA-IVT---TI-TSGS-----EVI-------------------
--------TSTIGSTTVYHSSHATSMSSL-------------------------------VSSLSSAI-ESSMSM-S--SMTG-----------------
----------------------------------------------------------------------------------------------------
------------------------------------------------------------------------------------------------TASH
TSSSTTPSSTSS-D--NAARQTTYAG--L-AA--A---------------AGLAAL---FL----------------------------------
>PC_0343HK
----------------------------------------------------------------------------------------------------
----------------------------------------MKTMQTAVWGALAALVV--------------------------AVTAQT-GDNLPECG--
------------------------------------R-------RCIDNMHK--KATEL-GCAD-------GDAVCLCKN--ANFAYGIRDCSTDVCGAE
--------AAVPVIAYAVTYCNSAGAGGSGSGSPSGSGTNSMP-------------------------------GMSHTGSSDST---------------
-------------P---------AT-----A---------SATMS-LGTGLPSAATTSA-LLT---TI-TSGT-----EVI-------------------
--------TSTIGSTTVYHSSHATSMSSL-------------------------------VSSLSSAI-ESSMSM-S--SMTG-----------------
----------------------------------------------------------------------------------------------------
------------------------------------------------------------------------------------------------TASH
TSSTTTPSSTSS-D--NAARQTTYAG--L-AA--A---------------AGLAAL---FL----------------------------------
>PC_02TM1L
----------------------------------------------------------------------------------------------------
-------------------------------------------MKCAVLA-VAAFAM--------------------------T--ALAQVESLPACG--
------------------------------------Q-------TCITNMLG--QASSL-GCAD-------SDAACLCGN--VNFAYGIRDCSTAACGGQ
------V-PAIPVIDYGVAYCSAAGVQVIGSAT-----G----SGTGV--------------------ASATVIT----------TA---S---------
------------------------------S-PS---G-SETATT-TSGGSSSAITTSA-VTN---YV-TSGS-----STV-------------------
--------STVIGSTTIYGAAA--T--------------------------------ASPSAITTSGI-TSYVTS-G--DSTL-S--------------T
VIGSTTISAGGSSAT-ESAASGASSAAS-------------SVS--SRISSI------------------------------------------------
---------------------------------------------AS-----------SASSAASGAS-----------SAL--SSALSSISS------A
ASAATGTTSTSS-A--GGARQTAFAG--L-AA--A---------------AGLAAL---VL----------------------------------
>PC_053FVG
----------------------------------------------------------------------------------------------------
-------------------------------------------MKYLLAAAAI--VG--------------------------SVVAQD-LASLPPCG--
------------------------------------Q-------TCISNMLG--QAQAL-GCSN-------TDAACLCRN--VNFGYGVRDCSNQACPDQ
------S-AVSSVISYGLAYCASVGSGSGTASASSASGTP-----------------------------AAASALTA-----------------------
-------------------------------------------TG-EVSGASGAAGAVA-GLT---TI-TTDG-----STI-------------------
-------TAVVTGGSTITDAASVSSITAAA--------------------GGAVAAGLVTFSNSAGSL-VTGVVS-A--GSTI-T--------------D
ASAVSSAEAAASSGT-GSAGSAASSASG-------------SA---------------------------------------------------------
----------------SSALSGASETAS-SA------ASSASEGASSIA----SSASEGASSVASSAS-----------AAA------------------
----SSATASAG-L--APAATAAVHG--V-AG--L---------------AGLAAV---MLL---------------------------------
>PC_02Z9ZT
----------------------------------------------------------------------------------------------------
-------------------------------------------MKSIATFVLAFGAASVV-------------------------AQNQWPEGFPECG--
------------------------------------K-------TCISNMQGKAG-SEFSNCA-------AGDAACLCGA--ANFRWGINDCADQACGNS
------A-VAQVVKDYGVAYCSSVNAPTAIPPTVSNVPT-------------------------------------------------------------
-----------------------------TS-A----DAS-------------AT---------------------------------------------
-------------------TTQGS----E------------------SATTTESSDDATPTPVSTQTW-TSTLTS-D--GVEAT----------------
ATGTTTILGISNVPG-A---TSVPET----------TL---TTDLLTTV------------------------------------------------TED
STT-FTSTVGQTTLT---------------------------------------------TS----LT-----------GSA--LSSA--LSSQ-ADE-A
TQSSDASTSTSS-A--WGAQVTAPPALGF-LA--A---------------AGIAAA---LL----------------------------------
>PC_04VQV1
----------------------------------------------------------------------------------------------------
-------------------------------------------MKSIATFVLAFGAASVV-------------------------AQNQWPEGFPECGVS
V-------------------LCPSTRCRHAANHHVQK-------TCISNMQGKAG-SEFSNCA-------AGDAACLCGA--ANFRWGINDCADQACGNS
------A-VAQVVKDYGVAYCSSVNAPTAIPPTVSNVPT-------------------------------------------------------------
-----------------------------TS-A----DAS-------------AT---------------------------------------------
-------------------TTQGS----E------------------SATTTESSDDATPTPVSTQTW-TSTLTS-D--GVEAT----------------
ATGTTTILGISNVPG-A---TSVPET----------TL---TTDLLTTV------------------------------------------------TED
STT-FTSTVGQTTLT---------------------------------------------TS----LT-----------GSA--LSSA--LSSQ-ADE-A
TQSSDASTSTSS-A--WGAQVTAPPALGF-LA--A---------------AGIAAA---LL----------------------------------
>PC_036QJA
----------------------------------------------------------------------------------------------------
------------------------------------------MMKSGLITLLTLAGAATV-------------------------AATDFPPNMPECA--
------------------------------------K-------WCATEMLENKP-GEL-GCN-------VGDVTCLCQN--QNFAYGVRDCSHGKCGYN
------A-DSDFAIAWVNSFCGGILATATTS---------------------------------------------------------------------
----------------------------------------------------------------------------------------------------
-------------------------------------------------ASYIESPSIEPTPIWTTTY-TTTFTT-D--GIVST----------------
TTGTSTVFGISGVPV-Y---TSHPFT----------TV---TSTFVSTH------------------------------------------------TSG
SST-FEVTHATTFTT---------------------------------------------SV----DS-----------ASL--TEPT--EAEH-PSS--
--------SSSE-G--HGAQITGAPALGV-LA--A---------------AGLAAV---LF----------------------------------
>PC_04OKZH
----------------------------------------------------------------------------------------------------
-------------------------------------------MKTTQILSLSVLLT--------------------------VAAAQS-FQSLPECG--
------------------------------------K-------LCVNNMLA--KAKDL-GCAQ-------GDAACLCRN--EDFAYGIRDCSFDVCGPQ
--------QSALVVSYRESYCKNAASGGAGSSSAIPGP------------------------------------VLS----PS-S---------------
-------------S---------IL-----P---------ASTLT-SMTGHGTPIATSA-LVS---LV-THGT-----EVS-------------------
--------TSTFSLTTIYSSEPTSTPSQS-------------------------------QSNNISS---STTSS----IESS-----------------
----------------------------------------------------------------------------------------------------
------------------------------------------------------------------------------------------------PSSS
E--TASPSSSSE-G--SGAKPTAFAG--L-AA--V---------------AGLAAL---IL----------------------------------
>PC_03U6IW
----------------------------------------------------------------------------------------------------
-------------------------------------------MKFARTIALSSTIA--------------------------VALAQS-LQSLPDCG--
------------------------------------Q-------LCVNNMLA--KAKEL-GCAD-------NDHVCLCKN--VDFAYGIRDCSHEVCGPE
--------QAIPVVAYGSNYCKSVTGNDGGSNSPGGNPLLGPG-------------------------------HTSST-SDDSI---------------
-------------S---------TT-----T-TF---T-HTINSN-ATSTMSSTTITSA-VVT---TI-SSGD-----DVM-------------------
--------TSTIGSATISSSKLVPSSTSI-------------------------------SNS-------------------------------------
----------------------------------------------------------------------------------------------------
---------------------------------------------------------------------------------------------------P
TSDDDQPTSTSS-A--GAAKQTLYAG--F-AA--I---------------AGIAAL---VI----------------------------------
>PC_00EIF7
----------------------------------------------------------------------------------------------------
-------------------------------------------MKTTQILFIGAAFT--------------------------LAAAQT-FQSLPDCG--
------------------------------------K-------LCVNNMLA--KAKEL-GCAD-------GDAACLCSK--VDFSYGVRDCSIDVCGAQ
--------QIAPIIAYTESYCKAASPGSGNNNSTNAGP------------------------------------IVP----PTSS---------------
-------------S---------LV-----P---------ISTIL-SKPGQGTPIATSA-LVS---LV-TSGG-----EVY-------------------
--------TSTFSLTTLFSSGATPSASIT-------------------------------QISSQSSK-SSTIEP----SSTT-----------------
----------------------------------------------------------------------------------------------------
------------------------------------------------------------------------------------------------TTES
-------SSSST-G--SGAKPTAFAG--L-AA--A---------------AGLAAM---IL----------------------------------
>PC_02FWAQ
----------------------------------------------------------------------------------------------------
-------------------------------------------MKATQILSFSVVLT--------------------------VAAAQT-FQSLPDCG--
------------------------------------K-------LCVNNMLA--KAHEL-GCAD-------GDAACLCRN--VDFAYGIRDCSTDVCGSQ
--------QVAPVIAYGESYCKNAGSGGPGPSPSVPGP------------------------------------VMS----PTMS---------------
-------------S---------VL-----P---------ATTLP-TMTGLSSAIATSA-LIS---LI-THGT-----EVI-------------------
--------TSTFSLTTIFNSEPTLIPTKS-------------------------------LSSELSSL-SSVMSS----MTSS-----------------
----------------------------------------------------------------------------------------------------
------------------------------------------------------------------------------------------------IESS
PTSTSELSSSST-G--SGAKQTAFAG--L-AA--A---------------AGLAAM---IL----------------------------------
>PC_065AJM
----------------------------------------------------------------------------------------------------
-------------------------------------------MKFARVIALSSTIA--------------------------VALSQS-LESLPDCG--
------------------------------------Q-------LCVRNMLA--KAKEL-GCAE-------GDSACLCLN--IDFAYGIRDCSHQVCGPE
--------QAIPVIAYGSNYCKSVAGGGGDSNIPESTPGLKPS-------------------------------PLTSD---ISS---------------
-------------I---------AS-----P-TH---T-QTMNSN-ATSTMSSTTITSA-VVT---TI-SSGD-----DVE-------------------
--------TSTIGSATISSSSLVPSSTSS-----------------------------------------------------------------------
----------------------------------------------------------------------------------------------------
---------------------------------------------------------------------------------------------------I
SSDDDQATSTSS-A--GAAKQTLYAG--F-AA--V---------------AGIAAL---VI----------------------------------
>PC_05OMIE
----------------------------------------------------------------------------------------------------
-------------------------------------------MKFARVIALTSSIA--------------------------VALAQS-LETLPDCG--
------------------------------------Q-------LCVRNMLA--KAKEL-GCAE-------GDTACLCLN--IDFAYGIRDCSHQVCGPE
--------QAIPVIAYGSNYCKSISGSGGNSNTPESIPGLKPS-------------------------------SLSSG---VSS---------------
-------------T---------AT-----P-TH---T-QSTNSN-ATSTLSSTAITSA-VVT---TI-SFGD-----DVE-------------------
--------TSTIGSATISSSTLVPSSTSS-----------------------------------------------------------------------
----------------------------------------------------------------------------------------------------
---------------------------------------------------------------------------------------------------T
SSDDDQATSTSS-A--GATKQTFYAG--F-AA--V---------------AGIAAL---VI----------------------------------
>PC_00BHSA
----------------------------------------------------------------------------------------------------
-------------------------------------------MKFARVIALSSSIA--------------------------VALAQS-LETLPDCG--
------------------------------------Q-------LCVRNMLA--KAKEL-GCAE-------GDSACLCLN--IDFAYGIRDCSHQVCGPE
--------QAIPVIAYGSNYCKSVSGSAGDSNTPESTPGLKPS-------------------------------SLTSD---VSS---------------
-------------T---------AT-----P-TH---T-QSMNSN-ATSTLSSTAITSA-VVT---TI-SSGD-----DVE-------------------
--------TSTIGSATISSSTLVPSSTSS-----------------------------------------------------------------------
----------------------------------------------------------------------------------------------------
---------------------------------------------------------------------------------------------------T
SSDDDQATSTSS-A--GAAKQTFYAG--F-AA--V---------------AGIAAL---VI----------------------------------
>PC_03EWZI
----------------------------------------------------------------------------------------------------
-------------------------------------------MKASALLGLVMA-ALGA-------------------------AQSGFPTGFPGCG--
------------------------------------A-------ICVNNMLGQY--QNL-GCAS------MTDTQCLCAK--QNFEYGIRDCATQACVNA
DGSKNTT-DAGTVIDFGRKLCAGASGANPGATTTTQTSASVIVTT--TATS-G-----TG-----------------------------GGA--GA----
-----------------------------GG-G----ASASG--P-SASVASSAVTTTV-LFS---TF-TSGD---------------------------
--------------S-------TI----T------------------TIVGSSTIFGGSSSAVTTSAF-TSVFSG-E--SSTIT----------------
STGSATLSGLSGVAG-A---TSLPSA--------SAIS---TSALVSTV------------------------------------------------TSG
SST-FQTTTGSTTLS---------------------------------------------TS----AT-----------GSA--LSTL--LSSQ-ASG-T
TSGAPSSSSSSS-P--A---NRNRPLAYF-SF--G---------------LGHR-----------------------------------------
>PC_04YWPV
----------------------------------------------------------------------------------------------------
-------------------------------------------MKSSMMITVGAFAV--------------------------SALAQA-PADIPACG--
------------------------------------Q-------MCINNLFN--LASSL-GCQS-------TDASCLCSN--PNFGYGIRDCANEACGSE
--------VASSVIAYGGTYCSSALGTGSSSG--------------------------------SAT--VTT----------------GTT---------
------------------------------L--V------TSVSV-TVTATSSAITTSA-LES---VI-SSGG-----SAV-------------------
-------GTTTVGSTTIFGLGGAGGSAT---------------------------ATGSSSAITTSAI-ESVISS-G--GSAVGT--------------T
TVGSTTIFGIGGAGA-SASS----SAIT-------------TSAIESIISSDGKAVGTTTVGSTTIFGTAGSESS------SAITTSAI----ESTISSD
GKAVGTTTVGSTTIFGLGG---AAGSAS-SA------ASTASEGASSAL----SSASAEASSKGSKAS-----------SAV--SSAVAGASSE-ASKAS
SAIASATSTSSK-G--AGAQKTAFPI--L-AG--A---------------AGLAVY---LL----------------------------------
>PC_07GCXE
----------------------------------------------------------------------------------------------------
-------------------------------------------MKSSMMIAVSAFAV--------------------------SAIAQA-PADIPACGVS
SIPIPQTASNLSRSVLAVCVCALGLQWLQLLRRHVSQ-------MCINNLFG--KASQL-GCQG-------TDASCLCSN--PNFGYGIRDCSNEACGSE
--------VAASVISYGGTYCSSALNAKASGSGSATVTDTT-----LVTSVSA-----TVTGTSSAITTSALESIISSGGSAVGTTTVGSTTIFGL----
--GG--------------------------A--G------G--SA-TSTGSSSAITTSA-IES---VI-SSGG-----SAV-------------------
-------GTTTVGSTTIFGIGGAGGSGS---------------------------ATDSSSAITTSAI-ESTISS-D--GKAVGT--------------T
TVGSTTIFGIGGAGG-SGSS----SAIT-------------TSAIESTISSDGKAVGTTTVGSTTIFGIGGAGAS---GSSSAITTSAI----ESTISSD
GKAVGTTTVGSTTIFGLGG---AAGSAS-SV------ASTASEGASSVA----SSASAAVSSEGSKAS-----------SAV--SSAVAGASSE-ASKAS
SA---ASSATSK-A--AGAQKTAFPI--L-AG--A---------------AGLAAY---LL----------------------------------
>PC_07GJSH
----------------------------------------------------------------------------------------------------
-------------------------------------------MKSSVMITVGAFAV--------------------------SALAQA-PSNIPACG--
------------------------------------Q-------MCINNLFG--MASTL-GCTS-------NDADCLCSN--PNFAYGIRDCSNEACGAE
--------VASSVIAYGGTYCSSVIAAASGTS--------------------------------SAITTSALESVVSSGGSAVSTTTVGSTTIFGL----
--GG--------------------------A--G------SGGSA-TASGSSSAITTSA-IES---TI-SSGG-----SAV-------------------
-------GTTTEGSTTIFGIGGAGASGAS------------------------GSATGSSSAITTSAI-VSTISS-S--GSAVGT--------------T
TEGSTTIFGIGGAGS-GGSATGSSSAIT-------------TSAIESTISSDGSAVGTSTVGSTTIFGLGGAAASGASGSSSAISTSAI----ESTISSG
GSAVGTTTIGSTTIF-GGG---AAGSAS-SA------ASSATDGASSAV----SSASDAASSDASKAS-----------SAA--STAVAGASSA-AAG--
----AASSATKK-A--AGAQKTAYPI--L-AG--A---------------AGLAVY---LL----------------------------------
>PC_07GFLZ
----------------------------------------------------------------------------------------------------
-------------------------------------------MKSSVMVAVGAFTF--------------------------SAVAQ--VSSLPSCG--
------------------------------------Q-------TCINNMLA--LAPSL-GCQS-------TDASCLCSN--PNFGYGIRDCSEQACGAE
--------IASSVIAYGGTYCSDRLLIHLQAAVSASAS----------------------------SSASATGPSSN-----------GAT----S----
--TT--------------------------L--V------TAAST-TVTGTSSAITTSA-VVS---VE-SSGS-----SII-------------------
-------GTTTVGSTTIFGVGAGGAG-------------------------------ASSSAISTSTI-ESVISS-D--GSAVST--------------T
AVGESTVFGIGGAGA-SGSSATASSSA--------------------------------------------------------VSTSAI----ESTISSG
GSAIATSTVGESTIFGIGGVGGASSTAA-SG------ASSVSSGASTAA----SGASSKASSATSEAS-----------SKA--SSAASGASSA-ASA--
----AASSATSK-A--GAAQKTAFPM--V-A---A---------------IGLAAY---LL----------------------------------
>PC_06KRYQ
----------------------------------------------------------------------------------------------------
-------------------------------------------MKSSMMITVGALAV--------------------------SAIAQA-PADIPACG--
------------------------------------Q-------TCINNLFG--MAATL-GCAT-------ADASCLCSN--PNFGYGIRDCSTEACGAE
--------VASSVISYGGTYCTSAMNAKSSSA--------------------------------SSASATVT----------------DTT---------
------------------------------L--V------TSVSA-TVTGTSSAITTSA-LES---VI-SSGG-----SAV-------------------
-------GTTTVGSTTIFGLGGAGGSAT---------------------------ASGSSSAITTSAI-ESVISS-G--GSAVGT--------------T
TVGSTTIFGIGGAGA-SGSATGSSSAIT-------------TSAIE------------------------------------------------STISSD
GSAVGTTTVGSTTIFGLGG---AAGSAS-SV------ASTASEGASSVE----SKASAAVSSEGSKVS-----------SAV--SSADAKASSE-ASKAS
SEASSATSTSSK-A--AGAQKTAFPI--L-AG--A---------------AGLAVY---LL----------------------------------
>PC_07H1TL
----------------------------------------------------------------------------------------------------
-------------------------------------------MKSSMMITVGALAV--------------------------SAIAQA-PADIPACG--
------------------------------------Q-------TCINNLFG--MAASL-GCAT-------ADASCLCSN--PNFGYGIRDCSTEACGAE
--------VASSVVSYGGTYCTSAMNAKSSSA--------------------------------SSASATVT----------------DTT---------
------------------------------L--V------TSVSA-TVTGTSSAITTSA-LES---VI-SSGG-----SAV-------------------
-------GTTTVGSTTIFGLGGAGGSGTA-------------------------TASGSSSAITTSAI-ESVISS-G--GSAVGT--------------T
TVGSTTIFGLGGAGG-SGSATGSSSAIT-------------TSAIE------------------------------------------------STISSD
GSAVGTTTVGSTTIFGLGG---AAGSAS-SV------ASTASEGASSVE----SKASAAVSSEGSKVS-----------SAV--SSADAKASSE-ASKAS
SEASSATSTSSK-A--AGAQKTAFPI--L-AG--A---------------AGLAVY---LL----------------------------------
>PC_07GLV5
----------------------------------------------------------------------------------------------------
-------------------------------------------MKSSTMITVGAFAV--------------------------SALAQA-PADIPACG--
------------------------------------Q-------MCINNLFS--MASSL-GCQG-------TDASCLCSN--PNFGYGIRDCANEACGAE
--------IASSVVAYGGTYCSSALGTVSASG--------------------------------T-----------------------------------
------------------------------------------SSA-TVTGTSSAITTSA-LES---II-SSGG-----SAV-------------------
-------GTTTVGSTTIFGLGGAGGSTT---------------------------ATGSSSAITTSAI-ESTISS-D--GKAVGT--------------T
TVGSTTIFGIGGAGG-SGSATDSSSAIT-------------TSAIE------------------------------------------------STISSD
GKAVGTTTVGSTTIFGLGG---AGGSAS-SA------ASTASEGASSAV----SSASAAASSEGSKAS-----------SAV--SSAVAGASSE-ASKAS
SA---ASSATSK-A--AGAQKTAFPI--L-AG--A---------------AGLAVY---LL----------------------------------
>PC_04FDC7
----------------------------------------------------------------------------------------------------
-------------------------------------------MKASAILVGASAAVVTA-------------------------QGSGFPQGFPDCG--
------------------------------------V-------TCITNMLSQA--SQL-GCSD-------ITPSCLCTK--QNFIYGVRDCATESCPDQ
------S-VAQQVIQYGSQYCASVGVAVSGIPSATGENP-SAS-TTVVATASP-----TV-----------------------------NPS--SS----
-----------------------------QG-S----ASSASSAS-ESSASGGSATQGS-NSK---SF-TFTT-------ITGSYGD-------------
------VYV-----SMITA--S-----------------------------ESASGTGVVVPITTETV-STTISG-S--NGPVT--------------SA
--VTSTVFSTSGAS----ASGSVT---SG---TESGSV--TTGVIESSV------------------------------------------------TSN
GST-LVTSITTTGPA---------------------------------------------SS----QT-----------SEG--NSESSTSAGN-ESA--
---P---PSSTS-N--PAAQRLTPS-LWL-FP--IEQAPTKHFPEVHEFVMGYSFR---MQYFFYPLPHGVLNDKYNSQHIPDTAQNNTGKKLN-
>PC_08850C
----------------------------------------------------------------------------------------------------
-------------------------------------------MKSVVIALCALVAV---------------------------TAAQD-ESTLASCG--
------------------------------------Q-------TCATNMLSAGKADEL-GCKQ-------NDLKCLCAN--KNFLYGLRDCSAAICPAE
--------DARKVVEYGISICAGAGVAIQTSSGGGNGGASRTGG------AGG-----SAT------NG-------------------------------
------ESTIA--TTSASSLATGTAGSST------------------DGEQAPGKV-ST-IFS---TL-ASDG-----KTI-------------------
--------TTGIVTTIA-SSLSDG----------------------------GSGSSDTDAPGHVSTF-TTTVTESD--GSVHTR--------------T
SQ--TTVAGGSGPATLTG-----------------------------------------S--ETTST-----------GTGAHQTGSVL----LTTVTSD
GSTIIKTLTTVHKTSES---DT-ALATE-TI--TKPE------------------S----SS-SS---------DTEATA----------------TD-T
GSSTASTTSTSTAA--GVPQKTAGPV-GI-IA--A---------------AGLAIL---ML----------------------------------
>PC_06VUAB
----------------------------------------------------------------------------------------------------
-------------------------------------------MKSVVIALCALVAV---------------------------TAAQD-ESTLASCG--
------------------------------------Q-------TCATNMLSADKADEL-GCKQ-------NDLKCLCAN--KNFLYGLRDCSAAICPAE
--------DARKVVEYGISICSGAGVAIQTSSGGGNGGASRTGS------AAS-----SAT------NG-------------------------------
------ESTIA--STSASSLATGTAGSGT------------------GGEQAPGKV-ST-IFS---TL-TSDG-----KTI-------------------
--------TTGIVTTIA-SSVSDG----------------------------GSSSSDTDAPSHVSTF-TTTVTESD--GSVYTR--------------T
GQ--TTLAGGSAPATLTG-----------------------------------------S--EPTAT-----------GTGVHQTGSAL----LTTVTSD
GSAIVKTLTTVHKTSES---DT-ASVTE-SV--TKPE------------------S----SS-GS---------DTEATA----------------TD-A
GSSAVSTTSTSTAA--GVPQKTAGPA-GI-IA--A---------------AGLAIL---ML----------------------------------
>PC_088A5M
-----------------------------------MY-AEFRWLNQFDQNYAAQ------------G-------EKWNRTTSALPKFT-----------F
SR--------DETAFIITFADFVIHDSV----LGRSNLEIFINMKSVLATISLVA-A---------------------------VAAQN-VDSLTQCG--
------------------------------------K-------TCANNMMAASKAKEL-GCNQ-------GDLKCLCAN--QNFMYGLRDCSRAICSEQ
--------DANQVVQYGMQVCQGAGVAITGGSGGNGGASQTGDASQS-AGASQ-----SAGA--------------------------------------
-------SQSGGASQ-----SDGSSQSGE------------------NSGNGGAQV-TT-VYS---TMTGTDG-----QVV-------------------
--------TTAIGTSTI-GGNS-------------------------------GQSSDNGESAQVTIL-YSTLTGTD--GQVI-T--------------T
PVATSTIEGSNG---G--------------------------------------------------------------------SAAAV----VSTYTTN
GSQVVMTLSTQMSQA-SDSASGTDSAAA------SS-------------------------GTGS---------ASGDTGSA--T-D-----A---GNSA
TPTSSAHSSSSSGF--AAHV--TGAP-GL-MA--A---------------AGLAAL---LI----------------------------------
>PC_04BBIG
----------------------------------------------------------------------------------------------------
-------------------------------------------MKTSAILVGVGAAIAAA-------------------------QSTALPDDFPSCG--
------------------------------------T-------LCVSNMVGQH--SAL-GCDN-------PTAECLCTN--QNFLYGVRDCATEACPDQ
------E-TAQQVIQYGSQYCASVGVAVSGISSASTGSV-SAT-TTVVATASP-----TS-----------------------------TVT--GS----
-----------------------------QS-S----DSAES---------------SS-SSK---SL-SAIA-------VTGNGGG-------------
------VYY-----STINSDNSASASDSA------------------SGSGSASVTGVVPVPISTATI-ETTFTG-S--DGSSA--------------AT
--ITSTIFSSSSAT----VSASGS--ASG---SATDSV--TTGVVESSI------------------------------------------------TTD
GST-LVTSVTTTGPA---------------------------------------------SS----QT-----------SEG--GSSESGSSDS-GSGTS
TDSGSDTASTTS-N--PAAQRTAAP-VGI-IA--A---------------AGLAAL---MLGVS------VLDEK--QIAFTDEEVKT-------
>PC_08011L
----------------------------------------------------------------------------------------------------
-------------------------------------------MKSILATISLVA-A---------------------------VVAQN-ADSLAQCG--
------------------------------------K-------TCADNMMAASKAKEL-GCNQ-------GDMKCLCAN--QNFMYGLRDCSRAICSEQ
--------DADKVVAYGMQVCQGAGVAITGGSGGNTGASQTGGASQA-GGASQ-----T-GG-ASQTSG-------------------------------
------ASQTGSASQ-----SGGASQTGG------------------ASQSGDASQ-SG-DAS-------------------------------------
---------QSGGASQT-GGS--------------------------------SGGNSANGAAQVTTL-YSTLTGTD--GQVI-T--------------T
PVATSTVEGGNG---G--------------------------------------------------------------------SGGAV----VSTYTTN
GSEVVVTLSTQMTQP-SESASGTETAAA------AS-------------------------GTES---------ATEDTGSA--T-A-----A---NSSG
SPTSSAHSSSSSGF--AAQV--TGAP-GL-MA--A---------------AGLAAL---LI----------------------------------
>PC_080710
----------------------------------------------------------------------------------------------------
-------------------------------------------MKSILATISLVA-A---------------------------VVAQN-ADSLAQCG--
------------------------------------K-------TCADNMMAASKAKEL-GCNQ-------GDMKCLCAN--QNFMYGLRDCSRAICSEQ
--------DADKVVAYGMQVCQGAGVAITGGSGGNTGASQTGGASQA-GGASQ-----T-GG-ASQTSG-------------------------------
------ASQTGSASQ-----SGGASQTGG------------------ASQSGDASQ-SG-DAS-------------------------------------
---------QSGGASQT-GGS--------------------------------SGGNSANGAAQVTTL-YSTLTGTD--GQVI-T--------------T
PVATSTVEGGNG---G--------------------------------------------------------------------SGGAV----VSTYTTN
GSEVVVTLSTQMTQP-SESASGTETAAA------AS-------------------------GTES---------ATEDTGSA--T-A-----A---NSSG
SPTSSAHSSSSSGF--AVS----------------------------------------------------------------------------
>PC_08070Z
----------------------------------------------------------------------------------------------------
-------------------------------------------MKSILATISLVA-A---------------------------VVAQN-ADSLAQCG--
------------------------------------K-------TCADNMMAASKAKEL-GCNQ-------GDMKCLCAN--QNFMYGLRDCSRAICSEQ
--------DADKVVAYGMQVCQGAGVAITGGSGGNTGASQTGGASQA-GGASQ-----T-GG-ASQTSG-------------------------------
------ASQTGSASQ-----SGGASQ--------------------------------------------------------------------------
----------TGGASQS-GGS--------------------------------SGGNSANGAAQVTTL-YSTLTGTD--GQVI-T--------------T
PVATSTVEGGNG---G--------------------------------------------------------------------SGGAV----VSTYTTN
GSEVVVTLSTQMTQP-SESASGTETAAA------AS-------------------------GTES---------ATEDTGSA--T-A-----A---NSSG
SPTSSAHSSSSSGF--AVS----------------------------------------------------------------------------
>PC_030DXH
----------------------------------------------------------------------------------------------------
-------------------------------------------MKSVVVALSTLAVVAT----------------------------AQDLSSFPSCA--
------------------------------------Q-------QCASNMQEPSKASEL-NCGG--KSDAQQTKQCLCEN--KNFLYGLRDCTSASCNQN
------T-ETQQIVQWGVSFCKEAGVEIDPGSGGGNGNGNGNGGNGNGNGGNG-------------------------N----------GGNGNGN----
--GGGNGGGNGNGNG-----GN---GE---G-NGNGNGNGGGNGS-GGVIGGGSGSGNG-NGN---GN-GNGD-----GNNGGNG--N-NPG--------
----NGNGNGNGGNG------NGGNGNGD------------------GNNGGNGNNGG--NGNGNSSG-EGSMSN-T--ASAPA----------------
ST--TTEGGNGGNQS-SSGG-NGGGATTT-----------------------------------------------------------------TTNGGN
GGA-SETNSS----S---------------------------------------------SS-----S-----------TNG--G------------SRS
SSSSNGRTSTSS-G--FAAQKTAAP-AGM-LA--A---------------AGLAAL---LL----------------------------------
>PC_03V98U
----------------------------------------------------------------------------------------------------
-------------------------------------------MKSVVVALSALAVVAT----------------------------AQESASFPSCA--
------------------------------------Q-------QCVSNMQQPSKAAEL-NCAG--KENEEKTKQCLCEN--RNFLYGLRDCTDAVCAKD
------T-DTQQIVQWGVSFCKGVGVEIDPGSGPGNGNGGGNGGGNGNGNGNG-----NGGG---------------NG----------GGNGGGN----
--GGGNGGGNGDGNG-----NGGGNGDGNGG-GNGGNGNGGGNGS-GGVIGGGSGSGSG-SGS---GS-GSGD-----GNRGGNNGGN-DGG--------
----NGNGNGNGGNG------N---------------------------NGGNGNDGGNGNNSSGEGS-VSTISS-T--MTSGT----------------
AVATTTEGGNGGNES-SSEGGNGGGAGAT------TSG---GNGG------------------------------------------AS----ETSNGGN
GGA-SETSSGSGSSQ---------------------------------------------TN-----G-----------GNG--G------------SRS
SSSSNGRTSTSS-G--FAAQKTAAP-AGM-LA--A---------------AGLAAL---LL----------------------------------
>PC_025TWK
----------------------------------------------------------------------------------------------------
-------------------------------------------MKSVVIALCTLVAA---------------------------TAAQG-SPNLAACG--
------------------------------------Q-------TCATNMLSADKADEL-GCKQ-------NDLRCLCAN--KNFLYGLRDCSAAICPAE
--------DARKVVEYGISICAGAGVAIQTSSGGGSGGASHTES------ASG-----SATG--SATDG-------------------------------
------ESTLVTAGS---SPTTATAGSST------------------DGEQASGKV-ST-IFT---TF-TSDG-----QTI-------------------
--------TTGIATTIS-GNVGGG----------------------------GSV--------SVSTF-TATVTESD--GSVHTT--------------T
GQ--TTLTGGSV--TLTG-----------------------------------------S--EATAT-----------GTGAHHTGSAI----LTTVTSG
SSTIVKTLTTVHRSSES---DT-ASITE-SS--TQPE------------------S----SS-ES---------STEGTE----------------TKT-
GSSSASSTSTSTAA--GVPQKTAGPV-GI-IA--A---------------AGLAIL---ML----------------------------------
>PC_032EF5
----------------------------------------------------------------------------------------------------
-------------------------------------------MKSVVIALCTFAAA---------------------------AAAQG-SPNLAACG--
------------------------------------Q-------TCATNMLDADKADEL-GCKQ-------NDLKCLCAN--KNFLYGLRDCSAAICSAE
--------DARQVVEYGISISAGVAIQTS--SGGGNGGASNTGS------ASG-----SLV------SG-------------------------------
------ASTTVTA-------------VLT------------------DSAAASGKV-ST-IFS---TL-TSDG-----ETI-------------------
--------TTGIATTTV-SNLSGG-----------------------------SASSGTGASGQISTI-ATTVTESD--GSVETK--------------T
SE--VTLSGSA-----------------------------------------------------TAT-----------GTGAHQTESVV----LSTVTSD
GSAVVKTLTTLHKTTGETESAS-ATETE-TV--TKPE------------------S----SS--S---------ESEATA----------------TD-T
GSSSASTTSTSTGA--GVPQKTAGPV-GI-IA--A---------------AGLAML---ML----------------------------------
>PC_00ZDJK
----------------------------------------------------------------------------------------------------
-------------------------------------------MKSVVIALCTFVAA---------------------------AAAQG-SPNLAACG--
------------------------------------Q-------TCATNMLDADKAEEL-GCKQ-------NDLKCLCAN--KNFLYGLRDCSAAICSAE
--------DAKKVVEYGISICASAGVAIQTSTGGGNGGASNTGS------ASG-----SVV------SG-------------------------------
------ESTIATA-------------VSS------------------GSAAASGKV-ST-IFS---TL-TSDG-----ETI-------------------
--------TTGIATTIV-SNLSGG-----------------------------SASGGAGASGQVSTI-ATTVTESD--GSVETK--------------T
SE--VTLSGSA-----------------------------------------------------TAT-----------GTGAHQTDSAV----LTTVTSD
GSAIVKTLTTIHKTTSETESAS-ATETE-TV--TKPE------------------S----SS-SS---------EGEATA----------------TD-S
GSSSASTTSTSSGA--GVPQKTAGPV-GI-IA--A---------------AGLAML---ML----------------------------------
>PC_04D2M8
----------------------------------------------------------------------------------------------------
-------------------------------------------MKSVVIALCTFAAA---------------------------AAAQG-SPNLAACG--
------------------------------------Q-------TCATNMLDADKADEL-GCKQ-------NDLKCLCAN--KNFLYGLRDCSAAICSAE
--------DARQVVEYGISICASAGVAIQTSSGGGNGGASNTGS------ASG-----SLV------SG-------------------------------
------ASTTVTA-------------VLT------------------DSAAASGKV-ST-IFS---TL-TSDG-----ETI-------------------
--------TTGIATTTV-SNLSGG-----------------------------SASSGTGASGQISTI-ATTVTESD--GSVETK--------------T
SE--VTLSGSA-----------------------------------------------------TAT-----------GTGAHQTESVV----LSTVTSD
GSAVVKTLTTLHKTTGETESAS-ATETE-TV--TKPE------------------S----SS--S---------ESEATA----------------TD-T
GSSSASTTSTSTGA--GVPQKTAGPV-GI-IA--A---------------AGLAML---ML----------------------------------
>PC_01J7K1
----------------------------------------------------------------------------------------------------
-------------------------------------------MKSVVIALCTFVAA---------------------------TAAQG-SPNLAACG--
------------------------------------Q-------TCATNMLDADKAEEL-GCKQ-------NDLKCLCAN--KNFLYGLRDCSAAICSAE
--------DAKKVVEYGISICASAGVAIQTKSEGGNGGATNTGS------ASG-----IVI------TG-------------------------------
------ESTIATA-------------SS--------------------SGPASGKV-ST-ILS---TL-TSDG-----KTI-------------------
--------TTGIATTIA-SNPSGG-----------------------------SASSDTDASGQVSTV-ATIVTESD--GSIETK--------------T
SQ--ITLSGSA-----------------------------------------------------TAT-----------GTAAHQTDSVI----LSTVTSD
GSAIIETLTTLHKTTSESDTAS---ATE-TV--TKPE------------------S----SS-GS---------DSDATA----------------TD-T
GSSSASTTSTSTAA--GVPQKTAGPV-GI-IA--A---------------AGLAML---ML----------------------------------
>PC_081GEV
----------------------------------------------------------------------------------------------------
-------------------------------------------MKSVVIALCTFVAA---------------------------TAAQG-SPNLAACG--
------------------------------------Q-------TCATNMLDADKAEEL-GCKQ-------NDLKCLCAN--KNFLYGLRDCSAAICSAE
--------DAKKVVEYGISICASAGVAIQTKSEGGNGGATNTGS------ASG-----VVI------TG-------------------------------
------ESTIATA-------------SS--------------------SGPASGKV-ST-ILS---TL-TSDG-----KTI-------------------
--------TTGIATTIA-SNLSGG-----------------------------SASSDTDASGQVSTV-ATIVTESD--GSIETK--------------T
SQ--ITLSGSA-----------------------------------------------------TAT-----------GTAAHQTDSVI----LSTVTSD
GSAIIETLTTLHKTTSESDTAS---ATE-TV--TKPE------------------S----SS-GS---------DSDATA----------------TD-T
GSSSASTTSTSKGA--GVPQKTAGPV-GI-IA--A---------------AGLAML---ML----------------------------------
>PC_08J2FV
----------------------------------------------------------------------------------------------------
-------------------------------------------MKSVVIALCTFVAA---------------------------TAAQG-SPNLAACG--
------------------------------------Q-------TCATNMLDADKADEL-GCKQ-------NDLKCLCAN--KNFLYGLRDCSAAICSAE
--------DAKKVVEYGISICSSAGVAIQTKSEGGNGAASNTGS--------------IVI------TG-------------------------------
------ASTIATA-------------SSS-------------------GAAASDKV-ST-IFS---TL-TSDG-----KTI-------------------
--------TTGIATTTV-SNLSGV-----------------------------NASSDTNASGQISTI-ATTVTESD--GSVETK--------------T
SE--ITLSGSA-----------------------------------------------------TAT-----------GTGAHQTDSVI----LTTVTSH
GSAIVETLTTLHKSSES-ETAS---ATE-TV--TKPE------------------S----SS-DS---------GSEASA----------------TN-T
GSSSASTTSTSTAA--GVPQKTAGPV-GI-IA--A---------------AGLAML---ML----------------------------------
>PC_067TWM
----------------------------------------------------------------------------------------------------
-------------------------------------------MKSVVIALCTLVAV---------------------------TAAQG-SANLAACG--
------------------------------------Q-------TCATNMLSADKAEEL-GCKQ-------NDLRCLCAN--KNFLYGLRDCSAAICSAE
--------DARKVVDYGISICAGAGVAIQTSSGGGNGGASHTGS------ASG-----SATG--SAPDG-------------------------------
------ESTAATASA--STSATGTAGSSV------------------SVEQASDKV-ST-IFT---TF-TSDG-----EIV-------------------
--------TAGIPTTIS-SNVGSG----------------------------GGL--------SVSTF-TATVTGSD--GSVQTT--------------T
GQ--TTLTVGSG--SVT------------------------------------------------VT-----------ASEATATGSAI----LTTVTSG
SSTVVKTLTTVHRSTES---DT-ASVTE-ST--TQAE------------------S----SS-DS---------SSEPTE----------------TETS
SS-SASSTSASTAA--GVPQKTAGPV-GI-IA--A---------------AGLAIL---ML----------------------------------
>PC_002BIS
----------------------------------------------------------------------------------------------------
-------------------------------------------MKSVVIALCTLVAA---------------------------TAAQG-SANLAACG--
------------------------------------Q-------TCAANMLSANKADEL-GCKQ-------NDLRCLCAN--KNFLYGLRDCSAAICSTE
--------DAKKVVEYGISICAGAGVAIQTSSAGGSGSTTRTGS------ASG-----SAT-------D-------------------------------
------VSTLPTAT------------------------------------ATGAIT-ET-LLT---TV-TSDG-----TTI-------------------
--------TTGIATAT-----------------------------------------GNASNGVVSTF-TSAVTESD--GSVHTT--------------T
GQ--TTLTGAIS-VTLTG-----------------------------------------S--EPL----------------ATSTDSGV----LTTVTSG
SSAIVKTLTTKSTTATVT---------E-SA--TQTE------------------T----TGA-----------ETTATE----------------TTTE
TASSSASAASSTGA--GVPQKTAGPV-GI-IA--A---------------AGTGLI---HMLASSVWLEGPK------IAVYRA-----------
>PC_002778
----------------------------------------------------------------------------------------------------
-------------------------------------------MKSVVIALCTLVAA---------------------------TAAQG-SSNLAACG--
------------------------------------Q-------TCAANMLSADKADEL-GCKQ-------NDLRCLCAN--KNFLYGLRDCSAAICSAE
--------DAKKVVEYGIGVCAGAGVAIQTSTGGGSGSASRTAS------ASG-----SAT------ET-------------------------------
------ATTLVTAT------------------------------------GSGAIT-ET-LFT---TL-TSDG-----TTI-------------------
--------TTGIATAT-----------------------------------------GNASKGVVSTF-TTSITESD--GSVLTS--------------T
GQ--TTLSGTIS-VTLTG-----------------------------------------S--VPL----------------ATSTDSAA----LTTVTSG
SSAIVKTLTTKSETATVT---------E-SA--TQTE------------------T----TTEAT------------ETA----------------TATE
TASSSASSTSSTGA--GVPQKTAGPV-GI-IA--A---------------AGVALL---ML----------------------------------
>PC_06ZD7T
----------------------------------------------------------------------------------------------------
----------------------------------------------------------------------------------------------------
-------------------------------------------------MLSADKADEL-GCKQ-------NDLRCLCAN--KNFLYGLRDCSAAICSAE
--------DARKVVEYGISVCAGAGVAIQTSSGGGSGGASRTAS------VSG-----SAT------NS-------------------------------
------VSTLVTAT------------------------------------ASGAIT-ET-LLT---TV-TSDG-----TTI-------------------
--------TTGIATAT-----------------------------------------GNASNGVVSTF-ATAVTDSD--GNVHTS--------------T
GQ--TTLSGTIS-VTLTG-----------------------------------------S--VPT----------------ATGTDSAA----LTTVTSG
SSAIVKTLTTKSETATVT---------E-SA--TQTE------------------S----TNSGA---------EATETE----------------TATE
TASSSASSTSSTGA--GVPQKTAGPV-GI-IA--A---------------AGVALL---ML----------------------------------
>PC_040061
----------------------------------------------------------------------------------------------------
-------------------------------------------MKSVVIALCTLVAA---------------------------TAAQG-SANLAACG--
------------------------------------Q-------TCAANMLSADKADEL-GCKQ-------NDLRCLCAN--KNFLYGLRDCSAAICSAE
--------DARKVVEYGISVCAGAGVAIQTSSGGGSGGASRTAS------VSG-----SAT------DS-------------------------------
------VSTLVTAT------------------------------------ASGAIT-ET-LLT---TV-TSDG-----TTI-------------------
--------TTGIATAT-----------------------------------------GNASNGVVSTF-TTAVTDSD--GNVHTS--------------T
GQ--TTLSGTIS-VTLTG-----------------------------------------S--VPT----------------ATGTDSAA----LTTVTSG
SSAIVKTLTTKSETATVT---------E-SA--TQTE------------------S----TNSGA---------EATETE----------------TATE
TASSSASSTSSTGA--GVPQKTAGPV-GI-IA--A---------------AGVALL---ML----------------------------------
>PC_015Q2D
----------------------------------------------------------------------------------------------------
-------------------------------------------MKSVVIALCTLVAV---------------------------TAAQG-SANLAACG--
------------------------------------Q-------TCATNMLSADKAEEL-GCKQ-------NDLRCLCAN--KNFLYGLRDCSAAICPAE
--------DARKVVDYGISICAGAGVAIQTSSGGGNGGASHTGS------ASG-----SATG--SATDG-------------------------------
------ESTAATASAS--NSATGTAGSST------------------GSDQASGKV-ST-IFT---TF-TSDG-----ETV-------------------
--------TAGIPTTIS-SNLGNG----------------------------G-I--------SVSTF-TATVTGSD--GSAHLT--------------T
SQ--TTLTVGSG--SVT------------------------------------------------VT-----------ASEATATGSAI----LTTVTSG
SSTIVKTLTTVHRSTES---DT-ASVTE-ST--TQAE------------------S----SS-DS---------SSEPTE----------------TETS
SSSSASSTSTSTAA--GAPQKTAGPV-GI-IA--A---------------AGLAIL---ML----------------------------------
>PC_07PQD2
----------------------------------------------------------------------------------------------------
-------------------------------------------MKSVVIALCTLVAV---------------------------TAAQG-SANLAACG--
------------------------------------Q-------TCATNMLSADKAEEL-GCKQ-------NDLRCLCAN--KNFLYGLRDCSAAICPAE
--------DARKVVDYGISICAGAGVSIQTSGG-SSGGASHTGS------SSG-----SATG--SATDG-------------------------------
------ESTAATASAS--NPATGTAGSST------------------GSDQASGKV-ST-IFT---TF-TSDG-----ETV-------------------
--------TAGIPTTIS-SNLSNG----------------------------GSI--------SVSTF-TATVTGSD--GSAHLT--------------T
GQ--TTLTVGSG--SVT------------------------------------------------VT-----------ASEATATGSAI----LTTVTSG
SSTIVKTLTTVHRSTES---DT-ASVTE-ST--TQAE------------------S----SS-DS---------SSEPTE----------------TETS
SSSSASSTSTSTAA--GVPQKTAGPV-GI-IA--A---------------AGLAIL---ML----------------------------------
>PC_052AGF
----------------------------------------------------------------------------------------------------
-------------------------------------------MKSVVIALCTLVAV---------------------------TAAQG-SANLAACG--
------------------------------------Q-------TCATNMLSADKAEEL-GCKQ-------NDLRCLCAN--KNFLYGLRDCSAAICPAE
--------DARKVVDYGISICAGAGVAIQTSSGGGNGGASHTGS------ASG-----SATG--SATDG-------------------------------
------ESTAATASAS--NSATGTAGSST------------------GSDQASGKV-ST-IFT---TF-TSDG-----ETV-------------------
--------TAGIPTTIS-SNLGNG----------------------------G-I--------SVSTF-TATVTGSD--GSAHLT--------------T
SQ--TTLTVGSG--SVT------------------------------------------------VT-----------ASEATATGSAI----LTTVTSG
SSTIVKTLTTVHRSTES---DT-ASVTE-ST--TQAE------------------S----SS-DS---------SSEPTE----------------TETS
SSSSASSTSTSTAA--GVSFHF-------------------------------------------------------------------------
>PC_08740F
----------------------------------------------------------------------------------------------------
-------------------------------------------MKSVVIALCTLVAV---------------------------TAAQG-SANLAACG--
------------------------------------Q-------TCATNMLSADKAEEL-GCKQ-------NDLRCLCAN--KNFLYGLRDCSAAICPAE
--------DARKVVDYGISICAGAGVAIQTSSGGGNGGASHTGS------ASG-----SATG--SAPDG-------------------------------
------ESTAATASASASTSATGTAGSSV------------------SVEQASGKV-ST-IFT---TF-TSDG-----EIV-------------------
--------TAGIPTTIS-SNVGSG----------------------------GGL--------SVSTF-TATVTGSD--GSVQTT--------------T
GQ--TTLTVGSG--SVT------------------------------------------------VT-----------ASEATATGSAI----LTTVTSG
SSTVVKTLTTVHQSTES---DT-ASVTE-ST--TQAE------------------S----SS-DS---------SSEPTE----------------TETS
SS-SASSTSTSTAA--GVPQKTAGPV-GI-IA--A---------------AGLAIL---ML----------------------------------
>PC_0251MY
-----MPSWETHR-----LARVPCLHLPYQLASTARSCKASNRHAKIKILAPAHPP----------------LTPAFKATTSSSPFLLFHINISLEKFSF
QHL-KHPLSNNSIEFISQ---PPAPRPSHINYHQDRRPSKIVKMKSSFLTIFGLAAA---------------------------AVAQS-SDDLPQCG--
------------------------------------R-------TCAGNMVSAEKSQEL-GCDA-------GDIGCLCTN--QNFIYGLRDCSAAICNGE
--------QAAQVLNYGLEICRRAGVQITTGASGEVSATATGSGA--VRTVLS-------------------------------TLTSGDSTITSALS--
-------TI-----------SGTAT-------------------G----A-SDDVSVST-YTS---VLTNSEG-----DEFTTTGKA-----I------L
GGA--VVTTFTSGGSTIVSTITSGSET--------------------------------ETSGAESAE-VTTFTS-D--GTEIVR--TLVTETASTD---
---------------------------------------------------------------------------------------SAASAEVTTFTTD
GTEVVRTLTTVTSGSQSES----VSE-------TVTDASTATEGATSAT------------------------------G-------------------T
D---ASATTTGT-DNAAAAQMTGAPA-GV-IA--A---------------AGIAML---LL----------------------------------
>PC_02XB1Z
--------------------------------------------------MPQ----------------------AQAS--W---ARTSFI-----HRVA
ALA-GSDSLPNFL--SLPSFTCFARKPTFVTIATPIQSIKIVKMKSSLLTVFGLVAA---------------------------AAAQS-SGDLPQCG--
------------------------------------Q-------TCAGNMVSAAKSKEL-GCDA-------GDVSCLCTN--QDFIYGLRDCSAAICNSE
--------QAAAVVAYGLALCRQAGVQITTGSAGSVSASATGTGA--VRTVLS-------------------------------TLVESDTTITSAVS--
-------TI-----------SGTAT-------------------G----GNEDDLSVST-YTS---VFTNSAG-----DEVTSTIKE-----I------L
GGV--ALTTYTSGGSTIIEPIETASASA------------------------------SASDETESAQ-VTTFTT-D--GTAVVR--TLTTVTTG-SETD
---------------------------------------------------------------------------------------SADSAEVTTFTTD
GTEVVRTLTTVTTGSESESGSV--SE-------TVTDASTVTE-GSDTA-----------------------------TG-------------------T
EA-SASASSTET-DNAAVAQMTGAPM-GV-IA--A---------------AGLAML---LL----------------------------------
>PC_076G3D
--------------------------------------------------MPA----------------------TFGPASV---GPSRAL-----GR--
-SK-PTSKVRNFRPVSLRLTLTRDRSPSLSHITTPIQSIKIVKMKSSLLTVFGLVAA---------------------------AAAQS-SGDLPQCG--
------------------------------------Q-------TCAGNMVSAAKSKEL-GCDA-------GDVSCLCTN--QDFIYGLRDCSAAICNSE
--------QAAAVVAYGLALCRQAGVQITTGSAGSVSASATGTGA--VRTVLS-------------------------------TLVESDTTITSAVS--
-------TI-----------SGTAT-------------------G----GNEDDLSVST-YTS---VFTNSAG-----DEVTSTIKE-----I------L
GGV--ALTTYTSGGSTIIEPIETASASA------------------------------SASDETESAQ-VTTFTT-D--GTAVVR--TLTTVTTG-SETD
---------------------------------------------------------------------------------------SADSAEVTTFTTD
GTEVVRTLTTVTTGSESESGSV--SE-------TVTDASTVTE-GSDTA-----------------------------TG-------------------T
EA-SASASSTET-DNAAVAQMTGAPM-GV-IA--A---------------AGLAML---LL----------------------------------
>PC_00C0KR
----------------------------------------------------------------------------------------------------
-------------------------------------------MKSSLLTVFGLVAA---------------------------AAAQS-SGDLPQCG--
------------------------------------RTANSPQQTCAGNMVSAAKSKEL-GCDA-------GDVSCLCTN--QDFIYGLRDCSAAICNSE
--------QAAAVVAYGLALCRQAGVQITTGSAGSVSASATGTGA--VRTVLS-------------------------------TLVESDTTITSAVS--
-------TI-----------SGTAT-------------------G----GNEDDLSVST-YTS---VFTNSAG-----DEVTSTIKE-----I------L
GGV--ALTTYTSGGSTIIEPIETASASAS----------------------------ASASDETESAQ-VTTFTT-D--GTAVVR--TLTTVTTG-SETD
---------------------------------------------------------------------------------------SADTAEVTTFTTD
GTEVVRTLTTVTTGSESESGSV--SE-------TVTDASTVTE-GSGTA-----------------------------TG-------------------T
EA-SASASSTET-DNAAVAQMTGAPM-GV-IA--A---------------AGLAML---LL----------------------------------
>PC_07K0TV
----------------------------------------------------------------------------------------------------
-------------------------------------------MKSTFLTVFGLAAA---------------------------AVAQS-TNQLPQCG--
------------------------------------Q-------TCASNMVSAEKSREL-GCDA-------GDVSCLCTN--SNFIYGLRDCSAAICNDE
--------QAAAVLSYGLEICRRAGVAITTGASGSVSASATGSGA--VRTILS-------------------------------TLTESGSTITSAVS--
-------TI-----------SGTAT-------------------G----TDAADVSVST-YTS---VFTNSDG-----DEVTSTIKE-----I------L
GGP--VLTTFTSGGSTIISTIASETDS--------------------------------AATDSADAQ-LTTFTT-D--GTKVIR--TLVTETASTDSTD
ST---------------------------------------------------------------------------------DSTDSTDSAQLTTFTTD
GTKVIRTLTTVTTGTESGSESV--SE-------TVTDASTATEGATDAT------------------------------G-------------------T
D--ASATATTTS-DNAAMAKMTGAPA-GV-IA--A---------------AGIAML---LL----------------------------------
>PC_00D2A8
----------------------------------------------------------------------------------------------------
-------------------------------------------MKSSLLTVFGLVAA---------------------------AAAQS-SGDLPQCG--
------------------------------------Q-------TCAGNMVSAAKSKEL-GCDA-------GDVSCLCTN--QDFIYGLRDCSAAICNSE
--------QAAAVVAYGLALCRQAGVQITTGSAGSVSASATGTGA--VRTVLS-------------------------------TLVESDTTITSAVS--
-------TI-----------SGTAT-------------------G----GNEDDLSVST-YTS---VFTNSAG-----DEVTSTIKE-----I------L
GGV--ALTTYTSGGSTIIEPIETASASAS----------------------------ASASDETESAQ-VTTFTT-D--GTAVVR--TLTTVTTG-SETD
---------------------------------------------------------------------------------------SADTAEVTTFTTD
GTEVVRTLTTVTTGSESESGSV--SE-------TVTDASTVTE-GSGTA-----------------------------TG-------------------T
EA-SASASSTET-DNAAVAQMTGAPM-GV-IA--A---------------AGLAML---LL----------------------------------
>PC_008O2F
----------------------------------------------------------------------------------------------------
-------------------------------------------MKSSFLTVFGLVAA---------------------------AAAQS-SSDLPQCG--
------------------------------------Q-------TCASNMVSAAKSQEL-GCDA-------GDVSCLCTN--QDFIYGLRDCSAAICNSE
--------QAAAVVAYGLALCRQAGVQITTGSAGSVSASATGTGA--VRTILS-------------------------------TLVESDTTITSAVS--
-------TI-----------SGTAT-------------------G----GSEDDLSVST-YTS---VFTNSAG-----DEVTSTIKE-----I------L
GGV--ALTTYTSGGSTIIEPIETASASA------------------------------SASDETESAQ-VTTFTT-D--GTAVVR--TLVTETASTDSAD
---------------------------------------------------------------------------------------SADSAEVTTFTTD
GTKVVRTLTTVTTGSESESGSVS--E-------TVTDASTVTEGASDTA-----------------------------TG-------------------T
DA-EASATTTGT-DNAAVAQMTGAPI-GV-IA--A---------------AGIAMF---LL----------------------------------
>PC_037N3A
----------------------------------------------------------------------------------------------------
-------------------------------------------MKSSLLTVFGLVAA---------------------------AAAQS-SGDLPQCG--
------------------------------------Q-------TCAGNMVSAAKSKEL-GCDA-------GDVSCLCTN--QDFIYGLRDCSAAICNSE
--------QAAAVVAYGLALCRQAGVQITTGSAGSVSASATGTGA--VRTVLS-------------------------------TLVESDTTITSAVS--
-------TI-----------SGTAT-------------------S----GNEDDLSVST-YTS---VFTNSAG-----DEVTSTIKE-----I------L
GGV--ALTTYTSGGSTIIEPIETASASAS----------------------------ASASDETESAQ-VTTFTT-D--GTAVVR--TLTTVTTG-SETD
---------------------------------------------------------------------------------------SADSAEVTTFTTD
GTEVVRTLTTVTTGSESESGSV--SE-------TVTDASTVTE-GSGTA-----------------------------TG-------------------T
EA-SASASSTET-DNAAVAQMTGAPM-GV-IA--A---------------AGLAML---LL----------------------------------
>PC_06VCG0
----------------------------------------------------------------------------------------------------
-------------------------------------------MKSTFLTVFGLVAA---------------------------AVAQS-SGDLPQCG--
------------------------------------Q-------TCASNMVSAAKSQEL-GCDA-------GDVSCLCTN--QNFIYGLRDCSAAICNDE
--------QAAAVVAYGLALCRQAGVQITTGSAGSVSASATGTGA--VRTVLS-------------------------------TLVESGTTITSAVS--
-------TI-----------SGTAT-------------------G----GNEDNLSVST-YTS---VFTNSEG-----DEVTSTVKE-----I------I
GGV--ALTTYTSGGSTIIEPIETATASSE------------------------T---DGASSETESAQ-VTTFTT-D--GTAVVR--TLVTATAST---D
---------------------------------------------------------------------------------------SADSAEVTTFTTD
GTEVIRTLTTVTTGSESESGSVS--E-------TVTDASTVTE-GSDTA-----------------------------TG-------------------T
DA-AASATSTEA-DNAAVAKMTGAPA-GV-IA--A---------------AGIAML---LL----------------------------------
>PC_0344DA
----------------------------------------------------------------------------------------------------
-------------------------------------------MKSSLLTVFGLVAA---------------------------AAAQS-SGDLPQCG--
------------------------------------Q-------TCAGNMVSAAKSKEL-GCDA-------GDVSCLCTN--QDFIYGLRDCSAAICNSE
--------QAAAVVAYGLALCRQAGVQITTGSAGSVSASATGTGA--VRTVLS-------------------------------TLVESDTTITSAVS--
-------TI-----------SGTAT-------------------G----GNEDDLSVST-YTS---VFTNSAG-----DEVTSTIKE-----I------L
GGV--ALTTYTSGGSTIIEPIETASASA------------------------------SASDETESAQ-VTTFTT-D--GTAVVR--TLTTVTTG-SETD
---------------------------------------------------------------------------------------SADSAEVTTFTTD
GTEVVRTLTTVTTGSESESGSV--SE-------TVTDASTVTE-GSDTA-----------------------------TG-------------------T
EA-SASASSTET-DNAAVAQMTGAPM-GV-IA--A---------------AGLAML---LL----------------------------------
>PC_05ED3H
----------------------------------------------------------------------------------------------------
-------------------------------------------MKSSLLTVFGLRT-------------------------------------ANSP---
------------------------------------------QQTCAGNMVSAAKSKEL-GCDA-------GDVSCLCTN--QDFIYGLRDCSAAICNSE
--------QAAAVVAYGLALCRQAGVQITTGSAGSVSASATGTGA--VRTVLS-------------------------------TLVESDTTITSAVS--
-------TI-----------SGTAT-------------------G----GNEDDLSVST-YTS---VFTNSAG-----DEVTSTIKE-----I------L
GGV--ALTTYTSGGSTIIEPIETASASAS----------------------------ASASDETESAQ-VTTFTT-D--GTAVVR--TLTTVTTG-SETD
---------------------------------------------------------------------------------------SADTAEVTTFTTD
GTEVVRTLTTVTTGSESESGSV--SE-------TVTDASTVTE-GSGTA-----------------------------TG-------------------T
EA-SASASSTET-DNAAVAQMTGAPM-GV-IA--A---------------AGLAML---LL----------------------------------
>PC_01EVTO
---------------------------------------------------------------------------MFR-ISI---S----Q-----DSSF
QHL-THPLPRNFRPVSLRLTLTRDRSLSLSHITTPIQSIKIVKMKSSLLTVFGLVAA---------------------------AAAQS-SGDLPQCG--
------------------------------------Q-------TCAGNMVSAAKSKEL-GCDA-------GDVSCLCTN--QDFIYGLRDCSAAICNSE
--------QAAAVVAYGLALCRQAGVQITTGSAGSVSASATGTGA--VRTVLS-------------------------------TLVESDTTITSAVS--
-------TI-----------SGTAT-------------------G----GNEDDLSVST-YTS---VFTNSAG-----DEVTSTIKE-----I------L
GGV--ALTTYTSGGSTIIEPIETASASAS----------------------------ASASDETESAQ-VTTFTT-D--GTAVVR--TLTTVTTG-SETD
---------------------------------------------------------------------------------------SADTAEVTTFTTD
GTEVVRTLTTVTTGSESESGSV--SE-------TVTDASTVTE-GSGTA-----------------------------TG-------------------T
EA-SASASSTET-DNAAVAQMTGAPM-GV-IA--A---------------AGLAML---LL----------------------------------
>PC_04YPFH
-----MQ---DGR-----RRR----QNP-REVGQAKSCR----------AFPARPP----------------M-PSWEPNNF---SLSFQVNIS-QDSSF
QHL-THPLPRNSRPVSLRLTLTRDRSPSLSHITTPIQSIKIVKMKSSLLTVFGLVAA---------------------------AAAQS-SGDLPQCG--
------------------------------------Q-------TCASNMISAAKSQEL-GCDA-------GDVSCLCTN--QDFIYGLRDCSAAICNDE
--------QAAAVIAYGLALCRQAGVQITTGSAGSVSASATGTGA--VRTVLS-------------------------------TLVESDTTITSAVS--
-------TI-----------SGTAT-------------------G----GNEDDLSVST-YTS---VFTNSAG-----DEVTSTIKE-----I------L
GGV--ALTTYTSGGSTIIEPVETASASDS------------------------ASASASASDGTESAE-VTTFTT-D--GTEVVR--TLVTETAST---D
---------------------------------------------------------------------------------------SADSAEVTTFTTD
GTEVVRTLTTVTTGTESESESGSVSE-------TVTDASTVTE-GSDTA-----------------------------TG-------------------T
DA-AASATSTEA-DNAAVAQMTGAPI-GV-IA--A---------------AGIAML---LL----------------------------------
>PC_004Y7Q
---------------------------------------------------------------------------LFR-ISI---S----Q-----DSSF
QHL-THPLPRNFRPVSLRLTLTRDRSLSLSHITTPIQSIKIVKMKSSLLTVFGLVAA---------------------------AAAQS-SGDLPQCG--
------------------------------------Q-------TCAGNMVSAAKSKEL-GCDA-------GDVSCLCTN--QDFIYGLRDCSAAICNSE
--------QAAAVVAYGLALCRQAGVQITTGSAGSVSASATGTGA--VRTVLS-------------------------------TLVESDTTITSAVS--
-------TI-----------SGTAT-------------------G----GNEDDLSVST-YTS---VFTNSAG-----DEVTSTIKE-----I------L
GGV--ALTTYTSGGSTIIEPIETASASAS----------------------------ASASDETESAQ-VTTFTT-D--GTAVVR--TLTTVTTG-SETD
---------------------------------------------------------------------------------------SADTAEVTTFTTD
GTEVVRTLTTVTTGSESESGSV--SE-------TVTDASTVTE-GSGTA-----------------------------TG-------------------T
EA-SASASSTET-DNAAVAQMTGAPM-GV-IA--A---------------AGLAML---LL----------------------------------
>PC_00TR93
--------------------------------------------------------------------------------------MPATINIS-QDSSF
QHL-THPLSRNFRPVSLRLTLTRDRSPSLSHITTPIQSIKIVKMKSSLLTVFGLVAA---------------------------AAAQS-SSDLPQCG--
------------------------------------Q-------TCASNMVSAAKSSEL-GCDA-------GDVSCLCTN--QDFIYGLRDCSAAICNDE
--------QAAAVVAYGLALCRQAGVQITTGSAGSVSASATGTGA--VRTVLS-------------------------------TLVQSDTTITSAVS--
-------TI-----------SGTAT-------------------D----GSEDDLSVST-YTS---VFTNSEG-----DEVTSTIKE-----I------L
GGV--ALTTYTSGGSTIIEPVETASA--------------------------------SASDETESAQ-VTTFTT-D--GTAVVR--TLVTETAST---D
---------------------------------------------------------------------------------------SADSAEVTTFTTD
GTEVIRTLTTVTTGTESESESGSVSE-------TVTDASTVT-EGSDTA-----------------------------TG-------------------T
DA-EASATSTEA-DNAAVAQMTGAPI-GV-IA--A---------------AGIAML---LL----------------------------------
>PC_07RHGL
MGVTDSQAWAGCTETAVKDGLALCVVNTC-LACHLAC-LVYRWLFMPASSKPQPPYLAEKRDGADQGVHRGSLDAAWPIGQLGVRACV-----------W
KH-------------CPAIETHLTHKSTINVFKFPKQLLNTIKMKSAAFAFTLVA-A---------------------------VAAQD-IAALAQCG--
------------------------------------Q-------TCANNMVAPDKAKEL-GCQA-------NDLKCLCAE--PRFFYGLRDCSHAICSQQ
--------DANKVVDYGVKICQSAGVEVTSGTSGPSQTSSNGEATQT-GSNGG-----D-----------------------------------------
------ASHTG--SN-----GGDASQTGT------------------N----------------------------------------------------
--------------------SGD-----------------------------ATQTGEGGSGAQVTTI-YSTETGTD--GKVI-T--------------T
PVATSTIESGNSGNGG--------------------------------------------------------------------AGG-----SVLTYTTN
GSQVVTTLATAVSSP-TGTESSGATETG-A----GSESST--GGS--GS-----ES----STSGSGSE-----STSEGNGGASQT-SEGGSGS---QTTG
--NGG-ATSTSKGL--AAQI--TAAP-GI-LA--A---------------AGLAAL---LI----------------------------------
>PC_03KJX8
---------------------------------------------MLASSKPQQPHLTEKTDGADQG---------------------------------
-H-------------CPAIKTHLTHKSTINVL---KQLLNTVKMKSAAFAFTLVA-A---------------------------VAAQD-LAALAQCG--
------------------------------------Q-------TCAGNMIAAGKAQEL-GCKE-------GDVKCLCSN--PNFAYGLRDCSRAICSQQ
--------DVEKVVEYGVKYCEGAGVVITGGSGGPSQTGSNGEATQT-G---------------SNGAG-------------------------------
------ASHTG--SN-----SGEASHSAT------------------G----------------------------------------------------
--------------------GGE-----------------------------ATQSGESGSGAQVTTL-YSTETGTD--GKVI-T--------------T
PVATSTIEGGNSGNGD--------------------------------------------------------------------ASG-----SVLTYTTN
GSQVVTTLATAVSSP-TGTESSGATETG-S----GSESST--GGS--GS-----ES----STGGSGSE-----STSEGNGGASQT-SEGGAGS---QTTS
--NGGAATSTSKGL--AAQI--TAAP-GI-LA--A---------------AGLAAL---LI----------------------------------
>PC_03Z0G9
---------------------------------------------MPASSKPQPPYLAEKRDGADQGVHRGSLDAAWPIGQLGVRACV-----------W
KH-------------CPAIETHLTHKSTINVFKFPKQLLNTIKMKSAAFAFTLVA-A---------------------------VAAQD-IAALAQCG--
------------------------------------Q-------TCANNMVAPDKAKEL-GCQA-------NDLKCLCAE--PRFFYGLRDCSHAICSQQ
--------DANKVVDYGVKICQSAGVEVTSGTSGPSQTSSNGEATQT-GSNGG-----D-----------------------------------------
------ASHTG--SN-----GGDASQTGT------------------N----------------------------------------------------
--------------------SGD-----------------------------ATQTGEGGSGAQVTTI-YSTETGTD--GKVI-T--------------T
PVATSTIESGNSGNGG--------------------------------------------------------------------AGG-----SVLTYTTN
GSQVVTTLATAVSSP-TGTESSGATETG-A----GSESST--GGS--GS-----ES----STSGSGSE-----STSEGNGGASQT-SEGGSGS---QTTG
--NGG-ATSTSKGL--AAQI--TAAP-GI-LA--A---------------AGLAAL---LI----------------------------------
>PC_00SOKS
---------------------------------------------MLASSKPQQPHLTEKTDGADQG---------------------------------
-H-------------CPAIKTHLTHKSTINVL---KQLLNTVKMKSAAFAFTFVA-A---------------------------VAAQD-IAALAQCG--
------------------------------------Q-------TCANNMIAAGKAQEL-GCKE-------GDTKCLCSN--PNFAYGLRDCSRAICSEQ
--------DVNQVIEYGVKYCEGAGVVITGGSGGPSQTGSNGEATQT-G---------------SNGAG-------------------------------
------ASHTG--SN-----SGEASHSAT------------------G----------------------------------------------------
--------------------GGE-----------------------------ATQSGESGSGAKVTTL-YSTETGTD--GKVI-T--------------T
PVATSTIEGGNSGNGD--------------------------------------------------------------------ASG-----SVLTYTTN
GSQVVTTLATAVSSP-TGTESSGATETG-S----GSESST--VGS--GS-----ES----STGGSGSE-----STSEGNGGASQT-SEGGAGS---QTTS
--NGGAATSTSKGL--AAQI--TAAP-GI-LA--A---------------AGLAAL---LI----------------------------------
>PC_01SIE0
----------------------------------------------------------------------------------------------------
-------------------------------------------MKSAAFAFTLVA-A---------------------------VAAQD-IAALAKCG--
------------------------------------Q-------TCANNMIAAGKAQEL-GCKE-------NDVKCLCSN--PNFAYGLRDCSRAICSEQ
--------DVNQVIEYGVKYCEGAGVAITGGTGGPSQTGSNGEATQT-GSNSA-----GASQTGSNSAG-------------------------------
------ASHTG--SN-----SGEASHSAT------------------G----------------------------------------------------
--------------------GGE-----------------------------ATQSGESGSGAQVTTL-YSTETGTD--GKVI-T--------------T
PVATSTIEGGNSGNGD--------------------------------------------------------------------ASG-----SVLTYTTN
GSQVVTTLATAVSSP-TGTESSGATETG-S----GSESST--GGS--GS-----ES----STGGSGSE-----STSEGNGGASST-SEGGAGS---QTTG
--NGG-ATSTSKGL--AAQI--TAAP-GI-LA--V---------------AGLAAL---LI----------------------------------
>PC_01E493
----------------------------------------------------------------------------------------------------
-------------------------------------------MKSAAFAFTFVA-A---------------------------VAAQD-IAALAQCG--
------------------------------------Q-------TCANNMIAAGKAQEL-GCKE-------GDTKCLCSN--PNFAYGLRDCSRAICSEQ
--------DVNQVIEYGVKYCEGAGVVITGGSGGPSQTGSNGEATQT-G---------------SNGAG-------------------------------
------ASHTG--SN-----SGEASHSAT------------------G----------------------------------------------------
--------------------GGE-----------------------------ATQSGESGSGAKVTTL-YSTETGTD--GKVI-T--------------T
PVATSTIEGGNSGNGD--------------------------------------------------------------------ASG-----SVLTYTTN
GSQVVTTLATAVSSP-TGTESSGATETG-S----GSESST--VGS--GS-----ES----STGGSGSE-----STSEGNGGASQT-SEGGAGS---QTTS
--NGGAATSTSKGL--AAQI--TAAP-GI-LA--A---------------AGLAAL---LI----------------------------------
>PC_054BKX
----------------------------------------------------------------------------------------------------
-------------------------------------------MKSAAFAFTLVA-A---------------------------VAAQD-LAALAQCG--
------------------------------------Q-------TCAGNMIAAGKAQEL-GCKE-------GDVKCLCSN--PNFAYGLRDCSRAICSQQ
--------DVEKVVEYGVKYCEGAGVVITGGSGGPSQTGSNGEATQT-G---------------SNGAG-------------------------------
------ASHTG--SN-----SGEASHSAT------------------G----------------------------------------------------
--------------------GGE-----------------------------ATQSGESGSGAQVTTL-YSTETGTD--GKVI-T--------------T
PVATSTIEGGNSGNGD--------------------------------------------------------------------ASG-----SVLTYTTN
GSQVVTTLATAVSSP-TGTESSGATETG-S----GSESST--GGS--GS-----ES----STGGSGSE-----STSEGNGGASQT-SEGGAGS---QTTS
--NGGAATSTSKGL--AAQI--TAAP-GI-LA--A---------------AGLAAL---LI----------------------------------
>PC_02MZKK
----------------------------------------------------------------------------------------------------
-------------------------------------------MKSAAFAFTLVA-A---------------------------VAAQD-IAALAQCG--
------------------------------------Q-------TCANNMIAAGKAQEL-GCKE-------GDTKCLCSN--PNFAYGLRDCSRAICSEQ
--------DVNQVIQYGVKYCEGAGVVITGGSGGPSQTGSNGEATQT-G---------------SNGAG-------------------------------
------ASHTG--SN-----SGEASHSAT------------------G----------------------------------------------------
--------------------GGE-----------------------------ATQSGESGSGAKVTTL-YSTETGTD--GKVI-T--------------T
PVATSTIEGGNSGNGD--------------------------------------------------------------------TSG-----SVLTYTTN
GSQVVTTLATAVSSP-TGTESSGATETG-S----GSESST--GGS--GS-----ES----STGGSGSE-----STSEGNGGASQT-SEGGAGS---QTTS
--NGGAATSTSKGL--AAQI--TAAP-GI-LA--A---------------AGLAAL---LI----------------------------------
>PC_01ID59
----------------------------------------------------------------------------------------------------
-------------------------------------------MKSAAFAFTLVA-A---------------------------VAAQD-LAALAQCG--
------------------------------------Q-------TCANNMIAAGKAQEL-GCKQ-------NDVKCLCSN--PNFAYGLRDCSRAICNEQ
--------DVNKVIEYGVKYCEGAGVAITGGTGGPSQTGSNGESTQT-G---------------SNGAG-------------------------------
------ASHTG--SN-----SGEASHSAT------------------G----------------------------------------------------
--------------------GGE-----------------------------ATQTGESGSGAQVTTI-YSTETGTD--GKVI-T--------------T
PVATSTIEGGNSGNGD--------------------------------------------------------------------ASG-----SVLTYTTN
GSQVVTTLATAVSSP-TGTESSGATETG-S----GSESST--GGS--GS-----ES----STGGSGSE-----STSEGNGGASQT-SEGGAGS---QTTG
--NGG-ATSTSKGL--AAQI--TAAP-GI-LA--A---------------AGLAAL---LI----------------------------------
>PC_01ZDC3
----------------------------------------------------------------------------------------------------
-------------------------------------------MKSAAFAFTLVA-A---------------------------VAAQD-LAALAQCG--
------------------------------------Q-------TCANNMIAAGKAQEL-GCKQ-------NDVKCLCSN--PNFAYGLRDCSRAICNEQ
--------DVNKVIEYGVKYCEGAGVAITGGTGGPSQTGSNGEATQT-G---------------SNGAG-------------------------------
------ASHTG--SN-----SGEASHSAT------------------G----------------------------------------------------
--------------------GGE-----------------------------ATQTGESGSGAQVTTI-YSTETGTD--GKVI-T--------------T
PVATSTIEGGNSGNGD--------------------------------------------------------------------ASG-----SVLTYTTN
GSQVVTTLATAVSSP-TGTESSGATETG-S----GSESST--GGS--GS-----ES----STGGSGSE-----STSEGNGGASQT-SEGGAGS---QTTG
--NGG-ATSTSKGL--AAQI--TAAP-GI-LA--A---------------AGLAAL---LI----------------------------------
