# Supplementary material for: Remote homology clustering identifies lowly conserved families of effector proteins in plant-pathogenic fungi
Source: Microb Genom. 2021 Sep 1;7(9):000637. doi: 10.1099/mgen.0.000637 (PMC8715435; doi:10.1099/mgen.0.000637)
Supplement: Supplementary material 15 [file mgen-7-0637-s0015.zip › fastas/markov-PC_009H7U.fasta]

>PC_00AYNC
-------------------------------------------------MLCHIF----LL--AFILPWLVAS---------HENLPVLPAIFHPNAGEL
LQPYNLPRLV-LHFDRSTLEAH---ASNARNYQAASLALQANAQIERGFQLPQGHLFPTYAYQPSQ---QRAIQEYLGRPDSQMHILFRHGPPRQGWTLY
GSPVYLHS----YFHNRSPALIVLKVFDDG---EVQPIGFTGTEGNPWPHAGRNFWERLAQFPSSLTWQRLSDSY-----GTPLRFRSL-----------
--------------------
>PC_013AE3
-------------------------------------------------MLCHFF----FF--AFTLARLVAG---------HENLPVLPAILNPNVREP
VPPHNVPQLV-VHFNHGIREAH---EPATYNDRAANLAREATIQIEDSNMLPRGHLYPTYAYQPSQ---QGAIEEYLRRPGSQIHLLFRRGPIGQGWTLF
GSPVYMHS---PLLHNRAPNLVLLKVFDNG---EVEPIGYTGAEGVRMSGGRRNFWESLVRFPSDLTWELLSSSS-----DTPLRFRPL-----------
--------------------
>PC_029UE4
-------------------------------------------------MFPSLII---IL--ILISASLAPK---------HDN-LRLPMLFSPKARNL
IPADHVPQLD-FVHDSSTPEAR---SRDAYNNPAAMRASSTINEIEEGFLLSKGHFKPVYGYQPSQ---REAIQAHLTRTNSRFHKLYTSDPDERPWSMF
ASPAYLRK---PGPYDKEPTLVLLKIFEDG---DVQPMGYAGATESPYRAIEDDLWKNLVQVTTTS-ARKLSREL-----GVPLRLRPL-----------
--------------------
>PC_01GNMR
--------------------------------------------M----KVGLP--DLLLL--CLLFVV--AC---------RAVERIQP----------
---FQP-----VTPYA--DLQH---NM-----AMTTILQDAINAANRHFRIEPGHLQPAWPWPFNDESYRGALFGLLQDPDSRYVQLGTD----GEYSLF
AAPWHVYV---AAQQRFKNYVLFFKVHQTN---GVVPVGFSDYRTHNLPGRSIGFGEALQQAATISHAELMGRLP-----LLGA----------------
--------------------
>PC_03K3B2
-------------------------------------------MK----FPLLHHLSPVLSI-MLISLSLSLC---------ADDDP-------------
----------DLDPDFTPTVYD---DI-----TSTAEVQKHLMPNEDYTDK-KDFFGSVVGSSPEF---LARVRNHVDRTESKFLVLH-DP-KDHTAHVA
YTAYSFQP---ANMRTRRHAVGMILIRKWR---KGQVLGEAWAPIDLSSEKLGTDWEHIKSHATLGRDELIQRYG-----SYVLDLVF------------
--------------------
>PC_00Q0W1
-------------------------------------------MK----FPLLHHLSPVLFI-ILISLSLSLC---------ADDDP-------------
----------DLDPDFTPTVYD---DI-----TNAAEVQKHLEPYEEHIGK-KDFFGSVVGSSPEV---LARVRNHVDQTESKFLVLP-DP-KDHTTHVA
YTAYSFQP---ANMRTWRHAVGMILVRKWR---KGQVLGEAWAPIDLSSEELRTDWEHIKRHATLGRDELIQRWG-----SYVLDLVF------------
--------------------
>PC_005KQY
-------------------------------------------------MTRSYLL---YF--SVLFLWILAC---------QAAP--------------
---PRPPEIG-VVLGSSYVPVH---HPSQVNDRSAQLTRDTTALIERTLRLPRYSLSPAYSYDKHR--DLQNVFDHLQHSDSRYLKVD----EGRGYTLY
VSPALMHR---EGQQRTEKGIVMLNVHQRG---KIIPMGFAQEQLPAGASGSMSFWDRLVSEARETPSQLVSKHG-----ALFF----------------
--------------------
>PC_009H7U
-----------------------------------------------------------------MKVLQIAC---------FGERSDQT----------
---SSPPR-P-IPASRPPSPEP---SIDRLREVHGEMVDFSRHIMESQLHFPGGYIRPVFGYHPDY---TNLIENHIQNPDTRYVRVAPEL---GYGEIY
ATPWTVVR---PGETEPKRGFLMINFSRN----RYNPMIHTGFREEPLPGGRENAWEYINRVATVTPEDIRQRFG-----DVRFLGLP------------
--------------------
>PC_063LFP
-------------------------------------------MT----MIGKR--LLHFF--GLASLLTAVC---------MAAIG-------------
---------V-PHLNREPSPEP---PVDNVN--GPEWTQFMRHYTEQQLDLPRDHLHPVYRHNLRY---AQHYENHIRNRDTRYYLLVPEF-EGSQGAIY
ITPWTWTR---PEEVIPRQEVLVVNFWRE----SYNPIIHAGFRQGAVNDRGEWAWDYLNRIATITPDQIRERYG-----HVRF----------------
--------------------
>PC_05PZTE
MHCCLQRAAADNFKVSAGIGLVRVIQTDKTSLTFELDLFRGRSMT----MIGKR--LLHFF--GLASLLTAVC---------MAAIG-------------
---------V-PHLNREPSPEP---PVDNVN--GPEWTQFMRHYTEQQLDLPRDHLHPVYRHNLRY---AQHYENHIRNRDTRYYLLVPEF-EGSQGAIY
ITPWTWTR---PEEVIPRQEVLVVNFWRE----SYNPIIHAGFRQGAVNDRGEWAWDYLNRIATITPDQIRERYG-----HVRF----------------
--------------------
>PC_03FVF0
-----------------------------------------------------MTSLHILL--FIILHRLLIP---------LVRSASTN----------
--------LDPYPGAPAANIHF---HV-----IQQSKAESAASIAERILSLPPGYLRPVYGYEEIQ---RQALLHHIQVPDSRFAVFGRN---SGEGWFV
ASPWVIRR---SEQEPWTRCLAFLAVMRSG---EAIPLGYATVREGVPPGHTEDLWTTVRRAALTTQQDMLTTFGLRTLVTPAV----------------
--------------------
>PC_02J8P6
-------------------------------------------MI----FR-TKMTLPLLF--ILVLMWTFSC---------TVRASEFV----------
--------LPLEPEHPLPDVQA---HI-----SEEAKAEQAAELAEKIFALPGGHLRPVYGYGDNL---HHAVAMQFQYSGSRFAVYERE---GAGDWFA
ISQWTIRG---EPEEPWLKSILFLDVRRTG---EVYPLGHATVKDGVPPGHTEDLWRTIQRAARTPQRDLINKFGVTHLLTPVY----------------
--------------------
>PC_04C2T8
-------------------------------------------------------MTKYLV--PLFLLYSSVA---------IFLAQAAR----------
------PGLVGGTFFRGTDLHL---AM-----TATSQAHAAADFTERLFSLPPYHLSPVYGYADDQ---FQALTRHIRSPDSRYIVLRRN---SSPWTFV
LSPWTVRR---PGSQVWDKSLLFLQVWRGG---VITPLGYAVVKDGIPEGHSREFWETLGRAARTTQAELYRRFEIHRIVTPVIN---------------
--------------------
>PC_002F3G
-------------------------------------------------------MVKYFV--SLVLLSLAVS---------TSLTSAAR----------
------PGLVRGTWFRGTDLHL---DM-----AATSQAHSAADLTERTFSLPPYHLSPVYGYADDQ---FQALTDHIRSHSSRYIVLRQS---RSPWTFV
LSPWTVRR---PGSQVWDRSLLFLQVWSGG---VVTPIGYAVVKDGIPEGHSREFWETLGRAARTTQEELMRRFEIQRIVTPVIR---------------
--------------------
>PC_03STRB
------------------------------------------------------MKVHLST--ASIFFFSAIC---------CRTAHPQN----------
------PLPHQGIFYPGTDLEF---HM-----AETSKASSAAGIAEHVFSLPSSHLSPIYGYEEGQ---RQAVINHIENPASRYVVLIKY---RRGWTFV
ISPWVVRR---GPDAPTQKGVLFLQAYPGG---VLSPIGYAEVKEGIPEGHSRDFWDTLNRAARTTREELLRRFEIDRIVTPVTIRG-------------
--------------------
>PC_06X4CX
------------------------------------------------------MKVHLST--ASIFFFSAIC---------CRTAHPQN----------
------PLPHQGIFYPGTDLEF---HM-----AETSKARSAAGIAEHVFSLPSSHLSPIYGYEEGQ---HQAVINHIENPASRYVVLIKY---RRGWTFV
ISPWVVRR---GPDAPTQKGVLFLQAYPGG---VLTPIGYADVKEGVPEGHSRDFWDTLNRAARTTREELLRRFEIDRIVTPVTIRG-------------
--------------------
>PC_068SCQ
------------------------------------------------------MS-RPYI--LLALALSWMF---------SFHVLAAN----------
------LGRGHQPGASSSSIHH---TA-----VEQGNAETAAGIVESIYKLPQGHLKPVRGYEPGQ---YDAWRDHVNSPDSRFVVLETH---RPNDPLV
LSPFF----------RWQRSLLFLQVLSTG---EVVPMGHAVVPEGIPPGHMKDFLETIQEAATTSQHEFVNKFGVERLVAPRF----------------
--------------------
>PC_06Z4O1
------------------------------------------------------MT-GHLL--VLVLIFSWLS---------GFNVDAAN----------
------PGLGINPGAPSSTIHH---SM-----VEQGKAEMAADIVERLFDLPAGYLHPVHGYDPAQ---IDAWLDHIGSPYSRYAVLKTH---RPANPLV
LAPRG----------PWPRTLLFLQVLETG---EVVPMGHAVVSEGVPPGQKKDFLQTILDAATTTRQELISKYQIQRFVAPGFQGM-------------
--------------------
>PC_05VOF0
------------------------------------------------------MT-GHLL--VLVLTFSWLS---------GFNVDAAN----------
------PGLGINPGAPSSTIHH---SM-----VEQGKAEMAADIVERLFDLPAGHLHPVHGYDPAQ---IDAWLDHIGSPYSRYAVLKTH---RPANPLV
LAPRG----------PWPRTLLFLQVLETG---EVVPMGHAVVSEGVPPGQKKDFLQTILEAATTTRQELISKYQIQRFVAPGFQGM-------------
--------------------
>PC_03OEF9
------------------------------------------------------MARLYYP--LLAVVLFWVF---------CLNSDAAF----------
------PGLPVNPGAPAVTIHY---NL-----EQQGYAQTAAGTVETKFGLPRGYLQQVYGYDPDQ---LDAWRHHINSQSSRFIVVNEV---FPDTPLV
LSP-------------SNRSLLFLQVLDSG---DVVPMGYAVLPVGVPPGHTKDLFQTIQEAATMSRRQLVTEYKLRRLTAAIF----------------
--------------------
>PC_00J6VJ
--------------------------------------------M----LITHL--FLFVF--SFLFSA-HTS---------HTATP-DP----------
---DEG-----ADWLANRLSER---SW-----TNAQAAHPRALLMERLLNIPRGYLSPAYMYDPNY--QDHAIAQHLESGGSRYVELWADL--ERASSIY
ASPWIVTA---PRSGAPTRGLLFLQIEWPG---TVTPILHSGIRG-------EGNL--------------------------------------------
--------------------
>PC_02823F
--------------------------------------------M----LMIRP--LPLLF--SLLLFM-RVR---------QSATP-DP----------
---DEG-----ADWLANRLPER---TW-----ANAQAAHPRALFMESLLNIPRGGLRPIYMYDPNY--QYRAIAEHLDSYQSRYMELWVDP--ERRSSIY
ASPWFVTT---PRSDVPTRGLLFLQFERSG---TVTPILLSGIRT-------EDLWDYVTNQATNARGDLESRFG-----GRLWLSRFRA----------
--------------------
>PC_01TZ6D
-------------------------------------------MN------LLPFKLVLAL--SLVLLTLSGC---------HCAGGS------------
----------QSGGG-NHNVEV---DE-----QPAQDLRARVAYLERHFKLDPNWFGETRSPRV-A---QEVARFQLRLTSAKFMVRH-DP-ADHRFNLA
YTPVSYLM---PDSADWKHGILMLRVVPHQ---STQVLDLVDFPERLAQREVEDYWGRFYNAAVQTREDLVNDYG-----RLALDLA-------------
--------------------
>PC_02JL0E
-------------------------------------------MN------LLPFKLVLAL--SLLLLTLSGC---------HCASGS------------
----------QSGGG-NHNVEV---DE-----QAAQDLRARVAHLERHFKLGPNWFGETRGPHV-A---QEVARSQLRLTSAKFMVHH-DP-ADYRFNLA
YTPVSYRM---PDSADWKHGILMLRVVPHQ---PTQVLDLVDFPEGLAQREVEGYWGRFYGAVDKTREDILREYG-----EPALHLSV------------
--------------------
>PC_05E3PF
-------------------------------------------MK------FVPFRLLCIL--TILLLALSGS---------FGARGG------------
----------NANMQATPDVEDGVDAM-----EDEAEYRARVSHFEQHFGLGSRWFSGGVGNTAQT---VARAQDHVNSAGAKFLLLA-DP-LDRRGQDK
VAYTPFVR---TQQGRSRYGIMMISLTPQT---WGELIGEGYFPHGQN---SAAWFNHFEGHAPVVNTEILRDYG-----RYALTLL-------------
--------------------
>PC_029KXB
--------------------------------------------------M-SKLRLVRIL--CIFLMTIATC---------TAVQ---P----------
------TRGSMSDEAS--LLRG---YP-----R-SVIIQRAVTGLENHLGIHQGQLRPFYDYNQHI---DGPFLRHHTKDKSRFLMYE-----HEGTTYF
ASPWMIAA---RGEVEPKPSALLLQRKPDG---DVEPIGHVRVPTESV-------HQRLQRAAFLTQPEWLRQFR--NIVLPAV----------------
--------------------
>PC_02ECWH
--------------------------------------------------M-SKLRLVEIL--CIFLMMTATC---------TAVL---R----------
------WQGELSDEAM--LLNQ---FN-----ERMIIPKHAVTGLENHLRIPQGQLRPIYLYDRQI---EAPFLRHQASKTSRFVMYE-----HGGTTYF
ASPWMIAA---PGRTERAPSALLLKQRPDR---DVQPIGHVLISPESE-------YERLQRAAELSQRDWLRQSR--HIVLPVV----------------
--------------------
>PC_038TEE
-------------------------------------------MM----LT-RPSILRL----TFVLLHSARI----VEAAV---RADEL----------
--------------SPRPDITA---EL-----TERSMAAKHARYIEGFLSLPRHHITRVETHADDM---FFRALLHVHEPGTRFMLDCPRR-GFAGGCML
LSPYVYQQADAEGKITSEKVIMTLFAKKHR---FVEPVALVHLPQ----GDQMDVWEWVKQVAEHSKQDLEAHQP-----HGLFIFPELPDF--------
--------------------
>PC_04VTP4
--------------------------------------------M----RN-SRFMLAV-L--LIIAVCLAAF----SEAAR---RSEQP----------
--------------FEPSDIAV---DI-----VDTSIAHQHAHQAQRLLQLPPHYFTRVDPPDFNV---YLRTLVHLHSPDARFMLDASQC-SHSGHCLL
ISPYRFIELDGNGEHREEKMIMMLRAERNQ---EIETTGLLHLPR----PDHLHAWTHIQQMATESRDSLESRYP-----AGLFNFPEVPEI--------
--------------------
>PC_03ZBAY
--------------------------------------------M----RM-RHFI--------LPLLSVATM----IGASV---PVEEP----------
--------------YIPPDIME---HL-----AEISRAIQHTRHVEGYLSLPAHYLAHIDKPADDL---FFRALLHVHEPDTRFMLDCPRR-DFRGGCFL
LSPYVYEQVDAQGKRTSEKVIMSLFAHRNM---EIKPVALLRLPP----NDQLEVWEWVKQMATHSKQSLEAHSE-----HGLFNFHQLPDF--------
--------------------
>PC_035V9S
--------------------------------------------M----RM-RHFI--------LPLLSVATM----IGASV---PAEEP----------
--------------YIPPDIME---HL-----AEISRAIQHTRHVEGYLSLPAHYLAHIDKPADDL---FFRALLHVHEPETRFMLDCPRR-DFRGGCFL
LSPYVYEQVDAQGKRTSEKVIMSLFAHRNM---EIKPVALLRLPP----NDQLEVWEWVKQMATHSKQSLEAHSE-----HGLFNFHQLPYF--------
--------------------
>PC_00KF34
--------------------------------------------M----RI-RDLCLAL----AFLLLHSASM----LEASM---PADEP----------
--------------FTPPDTGA---EM-----GDLSMAVQHARHIEGLLALPRHYIAHVDTSPDDL---LCRALVHVHQPDTRYMLDCPRR-DFAVGCIL
LTPYVREEVDAEGRRKSENVTMTLFARRHS---VIEPVALVHLPE----GDQMG--------------------------HGLFIFPELPDV--------
--------------------
>PC_01920L
-------------------------------------------MM----FA-RLKSLL-----TVVLLLLFTLCPL-I---LCARQVDEP----------
--------------PRPPDIRN---SI-----IETAFSQRHALQLYRHFHLSEHDVASIEPTDQDI---YDRFRLHIHEPNARFMLSCHPS-DNPEECLF
ISPYVRERWDRWGRLSRERVIMMLVAKYFE---EVRPAGLVHLPE----GSSQRFWDWVNHFAVESKESLVNKWG-----PLRFDFPPPPWAVGLR----
--------------------
>PC_057WP3
---------------------------------------------------------M-----FARLSLLFTLSPL-I---LCARQIDQP----------
--------------PRAPDIRN---EI-----TETAFSQRHAHQLYRHFLLSENDVASIEPTDQDT---YDRFRLHIHEPHARFMLGCSPS-DNPEECLF
ISPYVRERWDRWGRLSREKVIMMLVAKIFE---EVKPAGFVHLPE----GDPQRIWDWVNHFAVESKDSLVNRWG-----PLRFDFPPPPWAIDIVPVCS
AQTQVRAMLSTRAVDGVAPK
>PC_039F9E
--------------------------------------------------MRPMILAITLFQPLLFLYLTYQV---------SGAGNH-G----------
---------GPSDFNLNPHT---------------NQARRYAREVERSLNLESNFFTDVIGDTHDV---TDRLNSHVLNERTRFMVIS-DP-VNQHGILA
ISPLTFTD---PATGWRKAGMVMFGVNPGS---RSRIYGEAHFPATMEFADAWRKLRNMEGHFQLNRAQVINHYG-----ADALRFL-------------
--------------------
>PC_04GTCD
-------------------------------------------MKPVTLTVFLIQLPTFLLVLLLLLFPTSEV---------DGAEFH-G----------
---------LLADYNENPHIDD---QL-----HDTNLAQRAADSVESELRLPRGFFTPIIGNSNDV---TERASSHVDNPNARFILLR-EP-GNPAGALA
FSPFIFEH---PVTKRWKRAVLMLSVTPNL---RSEILGEAHFPETMDPQRASRMLLSINRIAPWNKESLMHHYG-----YNVLRLE-------------
--------------------
>PC_03PNYD
--------------------------------------------M----LN-LRLRLPLLL--CIFLSLAATC---------LTRR---T----------
------YRTLGETGIS--I--A---TP-----QRVATQEEDVSSMEDLIRVPAGHLNPAYRIGPEQ---ETALYQHFDNPSSRFARIYHSA-ANGGVTVM
ATPWRVRH---PDG-VSRDSILFFHVRQ-G---ELVPMIYAGLRDGTINEYGENLRQYLSRRATITQEELLNMLV-----RPR-----------------
--------------------
>PC_01A7TS
--------------------------------------------------M-LSFRLPLLL--YTLLWLSVTC---------LIQK---T----------
------CSTSGGSVNP--ITAP---HP-----PDSDDLGKHASLMEELLRLPEGQLRPIYLVEKEQ---HPAASRHIANPDSQFIKLLFSE-T-YKTHIM
ATPWITRH---ADG-TDRNGVLFFNIDEKG---GVIPTIHTGIRDDIQGRF----WGLIKHRATMTQPELFRDLI-----DPLRRIKPE-----------
--------------------
>PC_027HPC
--------------------------------------------------M-KALRLLLFL--FTLLLVAATC---------LAQM---P----------
------PGSGSRPA-------N---PQ-----KEQELLDEGVNVVEDHLELRRGVLRPAFRYNNEQ---HSAIMQHLLNPSSRFANLY-NG-EDDRHIFM
ISPWEAVH---PGEAEPRPGILAFTVHQNG---KVEPAFHASFAKDAKTGAGEPLGLFFERIANIEQSLLFNANR-----IPEVTLR-------------
--------------------
>PC_040P93
--------------------------------------------------M-QGLRLLPFL--YTLLLVAAAC---------LAQM---H----------
------PGPGSRPA-------R---SQ-----SEQELLDEGVRLVEDKLRLPRGLLQPAFRFNNDQ---HQAITQHLQDPSSRFAVLHYSN-GHQHPSFV
ISPWKATI---PGELESRRGVLAFTIYPGG---TVEPAFHARLGGDAGADTTQRLWHFINSLATLTQPELVSATG-----PPIVRRL-------------
--------------------
>PC_046E2R
--------------------------------------------M----QI-NGK--------AFALICALTFTPTWVAASLRTNDDDGA----------
--------------IYPSDVME---EL-----AVLEIAHSNARRVAKMLLLPKDYIARIEPINHNV---VLGSLLRLNSRDARYMIDYHHCYPLHRSCLL
ISPYAVVEEDHEGRPQQEKVIMMLIAEEGH---PIEPIGLVYLPS----GDRLNVWNWLDGIASETKYSLERLLP-----DGRFIFPNFANL--------
--------------------
>PC_04HOKP
-------------------------------------------------MLCFRFTSLLLL--ALTALTLVSC---------AVV---------------
----DPPPIE-FV--------T---TPQGRGVADAEVINTYANFFERRLSLPQNYLSPASAYYRDL--NYHTFRRILDHDQTRFNEVA----RSEAGAYY
AVPFYGLR---NGQ--RQRMITFLHIADDG---RVTPTIHLPAKAENVPGSSHDLWSILQANAGRTRSVVERSHG-----RLVF----------------
--------------------
>PC_057YQA
-------------------------------------------------MICLS--LVLVL--FISSLMHPTC---------HAAER-AP----------
---NVG-----GF--LSNQPPL---DW-----ASADQAHVYAQNLAELLHVPADHLQPAYLYDPVT--DNVLIMDHFRNRNPRFARIYSH----GRTTIF
ATPWEIER---AGTGRRERGALFFLLSPTG---HPQPVLHTGFREGFLPGGNVDVAEYLTSRATIKMQELVEEYP-----QMAHVLA-------------
--------------------
>PC_01A8A3
--------------------------------------------M----LILL---PPFLL--SILFLTAQTC---------FAAID-SL----------
---DVA-----VNQHRPYR-AG---TL-----SSQAAAQQEASEMERLLGIPVGHLQPIHAISPND---ADAIARHLQSQDSRYMWVAGVQ--GQRASTF
ASPYTAER---PGTGARERRVLFFRVHQRG---IVVPMFHSGIREAILPGRQGNFWQYLNQHATMRKEELVRAFP-----GLRALGM-------------
--------------------
>PC_06UP22
--------------------------------------------M----LVVL---PPYLL--SALLFTAIAC---------SAMID-SP----------
---NNA-----VNWHQPPL-SS---TL-----SNQAAAQQQAYEMERLLGIPTGHLQPIYAFRANQ---ADRIARHLQSENSRYMWVAGVQ--GQQASTY
ASPYAFHE---PGTGARERGVLFFRVHQRG---IVVPMFHSGIREGILPGRRENFWQYLHQHATMRKEHLVMAFP-----ELRVMGM-------------
--------------------
>PC_05WCXM
-------------------------------------------MN------ISPLRPLF--L-VLFLLCLSPC---------RSAEPDAH----------
---------AAADDEANPGVEE---QI-----EDTEVAQAHLEPFSEHYSL-RNYFGPLVGNTREG---VARSQAHLDSSGSRFIVVK-SP-VHRTGQVA
YSTYALAR---ANTAHSKHAVVMLDLGLGR---RSVLLGEAHFRESLSMQTLDSILSRIGQDATWDRDKIVRAFG-----EIAVELE-------------
--------------------
>PC_06BA8Q
-------------------------------------------MR------FLLHHPHLLL--CLFLFTLSLC---------RCGEDDDD----------
----------LPATLNSLSIDE---QS-----SETAAAQQHIYAIEKMHNLPRGWFTPVIGHTDKG---VERARQHVRRGGARFSLLLPNP-SDTSKGVA
YSVFSNKH---PETYRLTHAVMLIKLDKNR---RGELIGEAHFPADLSQSDAHEALVELERYAQSPDDIFLRLFG-----PNALAV--------------
--------------------
>PC_013TWN
----MARPYSGSFI---------TEKCALASAKWSIARSTVSTVG------PLTGENHSGH--CAVHAKYNKG---------IDELDDDD----------
----------LPATLNSLSIDE---QS-----SETAAAQQHIYAIEKMHNLPRGWFTPVIGHTDKG---VERARQHVRRGGARFSLLLPNP-SDTSKGVA
YSVFSNKH---PETYRLTHAVMLIKLDKNR---RGELIGEAHFPADLSQSDAHEALVELERYAQSPDDIFLRLFG-----PNALAV--------------
--------------------
>PC_045COZ
-------------------------------------------MR------LLLQHAHFIL--SVFLIGLSLC---------HCVRDDDG----------
----------LINAFTGLSLID---DM-----GRVRQTREHIRAIERAHNLPAGWFTRVVGRTDDG---TRRAITHIRQRGSRFSLLMP-P-GDPSQGMF
YSVFSIVH---PQTRSSTLAVMMIQVISGQ---RGELIGEAHFPQSLTRDQAEDAQRLLEEHAEWYPEEIARRFG-----MHAVNLEPPPHVV-------
--------------------
>PC_073GVN
--------------------------------------------MK---YPFQTFLPLHLLW-LLQLLSSTIC---------RGAESD------------
---------GGLDLDWNPFIDD---QI-----EDTATANAALQPLAEHTTL-KDWFTPIVGYTEDG---AERARSHILETTTRFTLFP-DP-QTRNGAFA
YSTFVFQH---PRTGRWKQAVMILSLTPGL---RGEFIGEAHFPEGLSSAERYDAWQRLNSIAAWNREGILRQFG-----SLALHF--------------
--------------------
>PC_057M5Q
--------------------------------------------------MIVTNLAITIIQPLLLLFLTSEV---------GGAEFH-G----------
---------RLADYNENPHIDD---QL-----YDTNLAQISADAIERQLRLPKNFFSPVIGYSEDV---AERARSHVDTPNARFILLH-QH-GNPRGALA
FSPFEFQH---PITGRRRAAVVMFSITPRM---RSEILGEAHFPETMDQASVARMLLNINRSAPWNKASLMNHYG-----YYALRF--------------
--------------------
>PC_062I1Y
-------------------------------------------MR------LLLQRPHLVL--SVLLLSLSLC---------YCVRRDDG----------
----------SLGTFSDLSISE---EL-----QRAEQAREHIQAIEWAHGLPVGWFTTVVGRTDDG---TRRARAHINRRGSRFSLLIP-A-DDAGRGTV
YSVFRIVH---PQTLREIRAVMMIKVANGQ---RGELIGEAHFPQHLTRDQAEDAQLMLEQRADWYPPDIARRYG-----RFAMQL--------------
--------------------
>PC_053ARY
-------------------------------------------MRR---FIFT---LTLLLI-SILVLNSFPS---------RGSDFD------------
---------GQLDHDVNPEIAE---QI-----QEIKEAQHAVESLERYASVPPDYFSPLVGYTEEA---AERARSHVASSSSRFFLRP-DS-RYLGAVVA
YSTFSFHH---PRTHRRVFAVAMLRLRKHR---EGGFLGEAYFPEGLMLGEKRDLWQRLNRQATFDRRDLIRHFG-----PLALHLP-------------
--------------------
>PC_06KGA0
--------------------------------------------------MLKL--SI-LT--SVFLLWVVSC---------YAARG--P----------
---AQA-----GF---GPSLPD---SF-----GAAERADPVATRMERYLSFPSGSLQDARLFERQR--HSGIFERRLRDPDARFFQVFNGG--RSQVPIY
ASPIYIPR---SRHYMPRIHLLFFKIEPREDKMTITPTLVTKVRQDLLEAHGMQPWEYLNAHATQTVEDLTRIFG-----PLYFR---------------
--------------------
>PC_028160
--------------------------------------------------MCKL--SIPFF--SFLLLWAFSC---------YAARG--P----------
---ALA-----GF---GPALPD---SF-----AEAHQVDPIATQMETYLRFPHGHLRNAHLYNPQR--HSVMFERHLHSPNARFFQVYNGG--RSQVPIY
ASPIYSPS---ARGYEPQIYLLFFKIEPKEDKMVLTPTLITKVRQSDLPIHQMRPWQYLGTHATQTIDDLTHIFG-----PLYLNSR-------------
--------------------
>PC_005IJ2
--------------------------------------------------ML----KLWLL--SILFLVVATG---------QTARD--P----------
---APE-----GF---GPELAN---SF-----ADAHRVHSLATEMETILDFPSGHLRPAYRYSPQA--HSRTVARHLASPTTRIFEVHDGG--RGQVPVY
AFPVYESR---Q-GQRPNLGLMFFNMERMGDERVTTPTFLTGLQPGFLHHLEMNPWQYLDERATLTLRDLRHRLG-----PIHTNLV-------------
--------------------
>PC_06XXEW
-------------------------------------------------MT-KALSRVFLL--LIFLVLYATL---------C---DATS----------
------ELLEGPEEGPNEDIAS---YI-----LRHHQTLEVPHFTEEMFRLPRNHLLPFEFYAQEQ---EAFVRRHIRNPSSTFAELKAE---DNTHTIF
ATPYR-----------GRRLLFLIVQHSNG---LVTPVGFSRVPFTIPPGQDRGFWETLRAAASISQEGMMTRFPNLHL---------------------
--------------------
