# Supplementary material for: Remote homology clustering identifies lowly conserved families of effector proteins in plant-pathogenic fungi
Source: Microb Genom. 2021 Sep 1;7(9):000637. doi: 10.1099/mgen.0.000637 (PMC8715435; doi:10.1099/mgen.0.000637)
Supplement: Supplementary material 15 [file mgen-7-0637-s0015.zip › fastas/markov-PC_03WSEZ.fasta]

>PC_006IUT
---------------------------------------------------------MLSSLRLRVVALLLTVLIVAASSGNVGEREDEATAVNPGKR--
------------------------PQIPVSLTTIPTS--PQYEFDPDLLRSLLSDLESEPSSHDTTTSQTTGQLHP-WQPFHASENAPALWHHADGPSSL
SQPEQHGYRYFTPDEH---QVGSSRARDSVSDPYHHSKTEESASKRTKSLERVADAVGSFQTSTRP-------------------------GEPRVLSNI
IQQYTQ----EDASPESEKQALTHDIEYTFSTPNR----------------------EGQGQTLPPSTESPSSVDFSSATTEARKAKKKSPSYSE-----
-PTTYQDNGYRPSWTSSVPNELRNIPTTASPSLRNPDHRHVYEQIDNENIREIINNQVFAGKLQWIDRKTVPYKKFRTYRTRSLLPTRVLPMPDIPKIQL
PEGQGSIKSIRVTFHGGVNHVQAPWPEGHPLN-GQKYLTFWGISEGKLPHAPGLVQNYGIAYLEMRHHPEVNERLRLLKKMIAEKASE------------
----AAHLHG
>PC_05FZNY
---------------------------------------------------------MFSCSRLRVFVFLLTVFATAAWPYPFGDKPDGADDARRGKE--
------------------------SLISGSPFAHPSL--QQYEFDPDFLRLLLSNIEAEATSHHHHVLQNVIQYHG-WQPFHADDQVSAWWHHANQPTIP
SQPDKHVFRSFQPDQRDQGQAGSSRVKESVPETQSLLSNLEPAPKRQRTMQRVAEAFRHFNTNGRL-------------------------EDVQALKSI
IQ-RPQ----IDVAAASQAQAPTKSFQAAFSSPIQ----------------------DDLGRTFHRGPPTTNDVDTSADRPETHTTAERS-HKSP-----
-HSMGEHYSRGNTPRPPEMDELRNLPVSTPPLQRSRDLRHFYQRIDDPTIRELINSQIFAGKLVWIDKKTVPPKKVAGTNKLALHPSRILPLKNLPEIHL
PDGHGTIRDVRVTLHGGRLKHRVPWPEGHPLI-GQNFYAFWGIPEVEDHQNLGHIHDYGIAYLPPQHRAEVNSNLRALRKEIADKARE------------
----ATRLHA
>PC_03FWBF
MQCCFCSEHIERKYAGFTTDQAHKAALGYIGAMCNDYTNISPFCHLFIAGSHRTSPSMFSCSRLRVFVFLLTVFATAAWPYPFGDKPDGADDARRGKE--
------------------------SLISGSPFAHPSL--QQYEFDPDFLRLLLSNIEAEATSHHHHVLQNVIQYHG-WQPFHADDQVSAWWHHANQPTIP
SQPDKHVFRSFQPDQRDQGQAGSSRVKESVPETQSLLSNLEPAPKRQRTMQRVAEAFRHFNTNGRL-------------------------EDVQALKSI
IQ-RPQ----IDVAAASQAQAPTKSFQAAFSSPIQ----------------------DDLGRTFHRGPPTTNDVDTSADRPETHTTAERS-HKSP-----
-HSMGEHYSRGNTPRPPEMDELRNLPVSTPPLQRSRDLRHFYQRIDDPTIRELINSQIFAGKLVWIDKKTVPPKKVAGTNKLALHPSRILPLKNLPEIHL
PDGHGTIRDVRVTLHGGRLKHRVPWPEGHPLI-GQNFYAFWGIPEVEDHQNLGHIHDYGIAYLPPQHRAEVNSNLRALRKEIADKARE------------
----ATRLHA
>PC_01RKF1
---------------------------------------------------------MFSCSRLRVFVFLLTVFATAAWPYPFGDKPDGADDARRGKE--
------------------------SLISGSPFAHPSL--QHLSMQTIK-----YRLGGIMQ------------------------------------TN-
--PQF--------------------LLSRTNMSFDLSSQISEIRVKRRTMQRVAEAFRHFNTNGRL-------------------------EDVQALKSI
IQ-RPQ----IDVAAASQAQAPTKSFQAAFSSPIQ----------------------DDLGRTFHRGPPTTNDVDTSADRPETHTTAERS-HKSP-----
-HSMGEHYSRGNTPRPPEMDELRNLPVSTPPLQRSRDLRHFYQRIDDPTIRELINSQIFAGKLVWIDKKTVPPKKVAGTNKLALHPSRILPLKNLPEIHL
PDGHGTIRDVRVTLHGGRLKHRVPWPEGHPLI-GQNFYAFWGIPEVEDHQNLGHIHDYGIAYLPPQHRAEVNSNLRALRKEIADKARE------------
----ATRLHA
>PC_02OSM1
-----------------------------------------------------------MGLRLRILALLLAVSVVAAWPYPSGNHPDNADGARRGEQ--
------------------------SPLPGFSVAHPSS--PQNEFDPDLLRSLLAKIESEASSHPH---VAFQGDGH-Y------------YPNVNQPSSL
YQASQHGFGSL---SRDKGQVGSSQARESFSDTQGLSSSAEPAFKYRKTVQRVADALRQFQANNRL-------------------------EGAQALRDI
IQRHPQ----LDTTSGSQSQGFRNNFGAAPSVPSR----------------------ESQGGTIHHGPGDTKVVDIPSDRIEAQTTAEES-HESQ-----
-PLAGHGDGRYRSLPASRADELRKIPTTMLALPPPSRTRYIYDQVDDPAIRDNINNQVFAGKLVWIDRARIPASRIVSSRKQMFRPHRVLPMTNFPEIHL
SDGKGSIKDVRFTFHGGGSYRLMSWPEGYNLVEGQNYLAFWGIPEGRQTGRPMLMQNYGYAFLPPQHRLEVNEHLWALKKEIADKASE------------
----ATWMHA
>PC_04SO7A
-----------------------------------------------------------MPSWLTIVGLTLAASVKSVSSYPAGNEANEGALASPSEV--
------------------------HYHPGLSGSPLSP--SNYKLDPDFMDYLWSELGVNDEGQSSHVGPEADTSHDYWPHPHMVDEHFVSTHGSNPFSNF
HAPSHHTFQPGQL-DAPSVN---DLLSGGSAVQLESASGSQPATKPQKVLHVA-AAQRQLSIVPAEAQRLEKALLSSHR--ANTAQATDHGTSSGQVHPP
LQDNRE----TDVSISRAEAAQKASTWFSQHSPIQISSVSSD---------------DRNIQSLGHAQDFESITTTSSDTPNRPGIIKVPQDMAR---PT
VGKKRRRKGKDTLWHRKLPQQIKSLESSTPPFERGLRERVPYMWLDSAAMKNFINTKYFAGKLHWVSQDTLPKSTKNMYRGASLQASRLLPDTGSFPIAL
KPNQGIIRGIRMTTHGGKF-AHAPHTQDQTFDKSRVLYSFWGVPEGRKGLSQGPIFNYGTGYIELSDFDDVDAHLEKLKADLKKITEVV------SEKGG
QVTEGSRVHI
>PC_06FD3V
-----------------------------------------------------------MLYRSNLVILIVAAIIVAVSCLPIGDSPARTNTPSSVV---
-----------------------DYHSPGSFGTPASPASSDFDLDQDLLDSILSSLDSDGIFHHN-----------------------------------
TLP---------------SD---VGERGPTLSQWQEKAGMEPPAKRRQLLQRI-AKTVGWLNVHSPADA---------------ATLRNVIGSPRRVSPL
WRP--------------------SDELSGQHDSAHSSSVSRF---------------GRNVQMNAHADRPNAIIELSSDSSQNQGAEPSTSAGRGLT-DP
ASLPYKSQMSRHGLATLEPDELHSLQWTEPRLHRLGNEKFRYNWEKDGATKRKINDQIFAGKLKWVDRDNVKENVMWSMNKKVLLSSRVLPLTNFAPIKL
DNGGGTYNNVRMMKHGGMY-PHSTWPEGHPLGSGRTFYMFRSVPEDRIGDSQVEILNYGIGYLDHANFPAVNEQLKKVKQLIAGRAPT------------
----ASQIHI
>PC_02OJLE
----------------------------------------------------------------------------------------------------
----------------------------------------------------------------------------------------------------
----------------------------------------MQASRRPTLNGVA-QALRGVNTRN----------------------PVKVDTIKGIMGFP
LQNNPQSTSKNSLPVVHPMSSSSAPRNVRDEGPISIHSNDGDARDHRTILIYPIPPIDRVDRSLEYG------SDTESDAASPESSLARSRVSGH---PS
QRNSYVQKHPTATFPRLEPSRLYSLEYSRPPFQRERSSHIKWVTEDDGDIRSRINEQIFANKLRWVSTEFMKDKTRKRYRGAALQDSRVLPMTDFPEIKL
DRNRGVIKEVRMAAYGGS----IHWPKNHPLSQAYSVLSFWGIPEGRGPMARKTVHYYGTGYVVPEDFDAVNEQVKKAKEEIERRARD------------
----AARVH-
>PC_03WSEZ
----------------------------------------------------------------------------------------------------
----------------------------------------------------------------------------------------------------
--------------------------------------------MQGPVLFWF-ATTLTFVV--------LVTLVGG----HPAGIPPHPGQWPASEEPS
LYDFTDHPY-SPVN-IRLDQADINSIVFDLKQPLEGPS-------------------HAVAPSAGHL-------EPWQRLPSVEGSVATPRELL--FKD-
-RKSLEKVRRKDRVPRTEPEQLSLLEWSVPPNSKSEE-QAAYLRDESEGVRNLINKDIFDNRLIWVDTRGIKDRTWRTFTAGFLQMSRVLPMD-FPEAWN
VPSHGLIREVRMSVHGGKR-GRVKWPQEHPLAAGQDYFNFFGVPDGRK-----IVRYFGTGYLEASDFDAVNEKVKDARQKIERKAREKTEQKAREELER
VASEAARAHI
>PC_06S6O6
-------------------------------------------------------------------------------------RSGITVHWP------
--------------------------PESHLNDPNSP--SNFHLNQDELDALLAYVHEPSTDPSQPGVPDAG-RIDTFPQFYNIESPTSRTRAVGSLSSS
FQPHPNIFSGYKWTDHDSGA---SRALADQVMPSDRPVVSDPDLKRQRVNVVA-QSLRRIREQRQPNQETQDPFIKAFAQINPAARAESSLHHLQPVSIP
LDPDGVSGPISGLS-RDEEGGRGCEPRFTQTRLLNDQD-------------------DCSLEPVD---------DTDSDIAPRAGTSKSSSQPEAAKGKL
PRSTYARGVRKHLVARIEPEELKKLDWTYSPFSRSKEDPAVYERKTMQHVNDQINDKIFDKKLKWVSTDNLKPWQWQTFTTAALEQTRTLPLPSFTPIEL
GKGRGVIREVRMSVHGGVR-GRFIWPENHPLTGNPDFMNFWGIPEGRELRSAKIVHYYGTGYLDRFDFPAVNEKIKEAKKDIAQGIDG----KAREVIEK
TARETSRIHG
>PC_04U9BK
-------------------------------------------------------MPRSSCFWLEAVHLTFIVLVTLAAAYPTGSRSGITVHWP------
--------------------------PESHLNDAYSP--SNFHLDQEKLDALLAYVHEPSTDPSQPGVPEAG-RIDTFPQFYNIESPTSRTRAVGSFSSS
FQPHLNIFSGYEWTDHDSGA---SRALADQVMPSDRPVVLDPDLKRQRVNVVA-QSLQRIWEQWQPNQETQDPLIKAFAQINPAARAESSLQHLQPVWIP
LDPDDVSGRISGLS-RDEEGSRGREPRFTQTRLLNDQD-------------------DRSLEPVD---------NTDSDIASRAGTSKSSSQPEAAKGKL
PCSTYPRGVRKHLVSQIEPEELKKLDWTYSPFRWSKEDPAVYEQKTMQHVNDQINDKIFDKKLKWVSTDNLKPRQWQTFTTAALEQTRTLPLPSFTPIEL
GKGRGVIRDVRMSVHGGVS-GRFIWPENHPLTGNRDFMNFWGILEGRKPRSAKIVHYYGTGYLDMSDFPAVNEKIKEAKEDIAQGMDG----KAREAIEK
TARETSRIHG
>PC_03LXSZ
-------------------------------------------------------MRRFMLFCLKAVAQTCIFLVALVTAYPAESSVSHAASRPDLSSRW
FVSEAHGLPHDQSHSPYSAHSPYSAHSPYSSYSPYSP--SYYGLDQASIDHVLDSLKEPETGPSQAVAPSN---RPSWQRFQTTDDHATTSHGVSTFSSP
LQSYQNAYPSYHSAEQGPVD---YLAQHNSIVPHDHHSVQMQASRRPTLNGVA-QALRGVNTRN----------------------PVKVDTIKGIMGFP
LQNNPQSTSKNSLPVVHPMSSSSAPRNVRDEGPISIHSNDGDARDHRTILIYPIPPIDRVDRSLEYG------SDTESDAASPESSLARSRVSGH---PS
QRNSYVQKHPTATFPRLEPSRLYSLEYSRPPFQRERSSHIKWVTEDDGDIRSRINEQIFANKLRWVSTEFMKDKTRKRYRGAALQDSRVLPMTDFPEIKL
DRNRGVIKEVRMAAYGGS----IHWPKNHPLSQAYSVLSFWGIPEGRGPMARKTVHYYGTGYVVPEDFDAVNEQVKKAKEEIERRARD------------
----AARVH-
