# Supplementary material for: Remote homology clustering identifies lowly conserved families of effector proteins in plant-pathogenic fungi
Source: Microb Genom. 2021 Sep 1;7(9):000637. doi: 10.1099/mgen.0.000637 (PMC8715435; doi:10.1099/mgen.0.000637)
Supplement: Supplementary material 15 [file mgen-7-0637-s0015.zip › fastas/markov-PC_07OLPP.fasta]

>PC_07FESP
----------MKFFATLLAVAPLATSVMSRAVD---------------------------------------------KLDTR-----------------
----GNDCIGATLVPLTVNP-------------TNRKEIQANIIQRGS------LGWL--------PTPDVSVIFDFGATT--------EANPRFNFKFT
NTNT-TTWKALILSNYADT---------------------------------------------------------------------------------
-----------------------------------------------
>PC_02N99O
----------MKSFSQLLRICVMASSAVYGLAILSDNPL-PIDAAA-EE--------------------------AGMALVRR-----------------
----------------QVDT-------------AYQTNWSWVLREETR------TYWD--------LNNNVNVLIDAQ-TT--------EFDGRVIVQIT
NRSQ-RYGNAVILTRYAADTNTGPIQDQ--------IRIEVG--------LAVGRTA-----AFTRRCIRL----------PSLQGSWWWQLEN------
-----------------------------------------------
>PC_01I94C
----------MKSFTHILGAFLAMVALVTGAALPEESQL-DTRTIT-ES--------------------------QALSIARR-----------------
----QGACISLDIVPRRVDR-------------AHQTNFQWVIREEGR------TDWN--------PNNHVHVLIDAQ-TT--------EFDHRLTVEIT
NRSQ-RFGNAVILSRYAGDTNTGPIQDQ--------IRIPVG--------TAEGRTA-----AFVSRCIRL----------PSLQGTWWWQLEN------
-----------------------------------------------
>PC_05RNUZ
-------------------MKFSTALVFAVSLATSALCG-VLPPAA-AAGASDTGVGFSSSKDLILTEFKSAPPLVHDQLET------------------
----RQSCFGAIFPLLRINR-------------NNRRDIQGDLDARRS------IEWN--------PNSNLRYA------------------------IT
NRSQ-IFGAAIIFSNYRDTIVG-EPRET--------IRVPIG--------RATGMSLR-PTPTTSAGCVLL----------PRLDGTWYAQLE-------
-----------------------------------------------
>PC_01F8GP
----------MKFSTTLLTIASLAISVLSGAVLPTNARD-ISMAGL-EGNIVD----------L---KSLQVRDAVPSYLDNRGIP--------------
-----TGCLANIFALLTINQ-------------IGRVDIQNEINRRTG------IRRD--------FNGNINVNLDFSQTY--------EPLRFLRFSIQ
NRSQ-FISNALILSNYEDTLIG-SPRAT--------IRISIP--------RAGGVAIGTPAPSTYTGCIEL----------PRLDGTWYAQLER------
-----------------------------------------------
>PC_060WDV
----------MKCFTTLLTIASLATSALSGVALPLDSRD-TSPAGL-HGNMID----------L---KTLEARSAMPSYLDERGVP--------------
-----IGCLANVFALLVINR-------------VGRIDIQDQINNLNT------WRRD--------FNNNINVNLDFTQSF--------EPLRFVRYSIR
NTSQ-FISNALILSNYRDTAVG-TPRET--------IRIPIP--------RAVGLAIGTPAPSTYVGCVEL----------PRLDGTWYAQLER------
-----------------------------------------------
>PC_084A4F
----------MKFSTTLLTIASLAISVLSGAVLPTNARD-ISMAGL-EGNIVD----------L---KSLQVRDAVPSYLDNRGIP--------------
-----TGCLANIFALLTINQ-------------IGRVDIQNEINRRTG------IRRD--------FNGNINVNLDFSQTY--------EPLRFLRFSIQ
NRSQ-FISNALILSNYEDTLIG-SPRAT--------IRISIP--------RAGGVAIGTPAPSTYTGCIEL----------PRLDGTWYAQL--------
-----------------------------------------------
>PC_06CRG3
----------MKCFTTLLTIASLATSALSGVALPLDSRD-TSPAGL-HGNMID----------L---KTLEARSAMPSYLDERGVP--------------
-----IGCLANVFALLVINR-------------VGRIDIQDQINNLNT------WRRD--------FNNNINVNLDFTQSF--------EPLRFVRYSIR
NTSQ-FISNALILSNYRDTAVG-TPRET--------IRIPIP--------RAVGLAIGTPAPSTIN----------------------------------
-----------------------------------------------
>PC_05B72R
----------MKCFTTLLTIASLATSALSGVALPLDSRD-TSPAGL-HGNMID----------L---KTLEARSAMPSYLDERGVP--------------
-----IGCLANVFALLVINR-------------VGRIDIQDQINNLNT------WRRD--------FNNNINVNLDFTQSF--------EPLRFVRYSIR
NTSQ-FISNALILSNYRDTAVG-TPRET--------IRIPIP--------RAVGLAIGTPAPST------------------------------------
-----------------------------------------------
>PC_08DYZC
----------MKYFTTLLTIASLATSVLSGIIAPPIAGH-PSNVEI-QS--SE----------F-----QQAEPPASPALTERGVP--------------
LPIIPLNCILNIGRLLNINR-------------YGRRNLQTDLDNRRS------IFYP--------ANDNINVRLDFTQVR--------PGFRYINFSVE
NRSQ-FVSNWLILSNYRDTLETTTARET--------LRIEIP--------RAQGVSLGQVAPTTYGGCIEL----------PRLDGTWYAQLER------
-----------------------------------------------
>PC_07MOZN
----------MKYFTTLLTIASLATSVLSGVIAPPNAGH-PSNVEI-QS--SE----------F-----QQAEPPVSPALTERGIP--------------
VPIIPLECILLVTRLLSINR-------------YGRRNLQDDLDHRRS------IFYR--------ANNNINVRLDFSQVT--------TRFRFIRFSVE
NSSQ-FVSNHLILSNYRDTLETTTARET--------LRIEIP--------RAQGVSLGQVAPTTYGGCIEL----------PRLDGTWYAQLER------
-----------------------------------------------
>PC_07UGBE
----------MKYFTTLLTIASLATSVLSGVIVPLNAAH-TPNVET-EV--PE----------L-----QQAEPIASLALTERGVP--------------
-----TGCLANVFTLFSINR-------------SGRRSLQADLDARNT------VRWD--------TSKNINVNLDFTQVR--------TRYRYINFSIT
NRSQ-FVSNALILSNYQDTRSTTVARET--------IRISIP--------RAQGVSLGTIAPTTYTGCVEL----------PRLDGTWYAQIER------
-----------------------------------------------
>PC_02TTUS
----------MKFSTALFTIATLATSVFSTALSPPDNSA-IGAVNM---------------------DVRKVAPLDSSPLEA------------------
----RQGCFTHILPVLRINR-------------DNRRDIQGDLDARRS------IEWN--------PNRNVRAIIDFSSTT--------TRNRQLRYQIT
NRSQ-LFGAAIIFSNYQDTITG-TVRET--------IRVPIG--------RATGMSLS-PTPTTGAGCIVL----------PRLDGTWYAQLE-------
-----------------------------------------------
>PC_00EZ1V
----------MKFSTALFTIATLATSVFSTALSPLDNSA-VGAVNM---------------------DVREVAPLDSSPLEA------------------
----RQGCFTHIIPVLRINR-------------NNRRDIQGDLDARRS------IEWN--------PNRNVRVIIDFSSTT--------TRNRQLRYQIT
NRSQ-LFGAAIIFSNYQDTITG-TVRET--------IRVPIG--------RATGMSLS-PTPTTGAGCIVL----------DRLDGTWYAQLE-------
-----------------------------------------------
>PC_05BV2C
----------MKFSTALFTIATLATSVFSTALSPPDNSA-IGAVNM---------------------DVREVAPLDSSPLEA------------------
----RQGCFTHILPVLRINR-------------DNRRDIQGDLDARRS------IEWN--------PNRNVRAIIDFSSTT--------TRNRQLRYQIT
NRSQ-LFGAAIIFSNYQDTITG-TVRET--------IRVPIG--------RATGMSLS-PTPTTGAGCIVL----------PRLDGTWYAQLE-------
-----------------------------------------------
>PC_06BL7Q
----------MKFFASLLAVAPLATSVMSLAVD---------------------------------------------KLDTR-----------------
----QNSCIGATYPVLSVNH-------------LDRKEFQGEIDQRGS------LGWL--------ATPDVSVIFDFGATT--------PANPQLNFRIL
NKNS-ATWKAVILSNYVDTITT-PARET--------VRISID--------AARKVGTD-SIPTILDGCVQL----------PRLDGTCFY----------
-----------------------------------------------
>PC_05VIKZ
----------MKFFASLLAVAPLATSVMSLAVD---------------------------------------------KLDTR-----------------
----QNSCIGATYPVLSVNH-------------LDRKEFQGEIDQRGS------LGWL--------ATPDVSVIFDFGATT--------PANPQLNFRIL
NKNS-ATWKAVILSNYVDTITT-PARET--------VRISID--------AARKVGTD-SIPTILDGCVQL----------PRLDGTWYVQMES------
-----------------------------------------------
>PC_017ZET
-------------------MFGYTFKHLFPFLLLLSAA-S------------------------------CAALPRELSLEPRQ----------------
-----GGCLSALPRPNPVNN-------------VGRISFQAAIDARE------RRTWW--------PNNLIDVHIEVPENV--------ESTNHVTVEIT
NRS--WSANAIVLTNFQDTRSTTQPRQQ--------VRVTVP---------AQTRQAGAVIAGTTIECVRL----------PRLDGTWYFQVEQ------
-----------------------------------------------
>PC_048I6Z
------------M---FHHAFKYLLSTLLMTSL----A-S------------------------------AAALPPSQALSPRQ----------------
-----GSCLSALSAPNPVNT-------------IGRLSFQWAIDQPARTQEAAQASWS--------PSNFVDFHMTVPTDI--------LITQNVNVTVI
NRS--SRSNAIILTNYQDTRTSTAPRAQ--------VRVAVP---------AQTRGNGVRRLGRTETCLYL----------PRLDGTWYFQLEHD-----
-----------------------------------------------
>PC_00W7XD
-------------------MFHYASKCLLSVLFIVSVA-S------------------------------SAVLPSSQALEPRQ----------------
-----GACLSSLVRPNPVNN-------------VGRISFQRYIDEPRTTGERADASWA--------PNNLIDVHMTVPTNV--------YTAQNINVYVT
NRS--TRGNAIILTNFQDTLLSTQPRAQ--------IRITVP---------GQTRANGVVRPGMASPCVHL----------PRLDGTWYFQVEQ------
-----------------------------------------------
>PC_00NW1X
-------------------MFHYASKCLLSVLFIASVA-S------------------------------SAAFPSSQALEPRQ----------------
-----GACLSSLVRPNPVNN-------------VGRISFQRYIDEPRTTGERADASWA--------PNNLIDVHMTVPTNV--------YTTQNINVYVT
NRS--TRGNAIILTNFQDTLLSTQPRAQ--------IRITVP---------GQTRANGVVRPGMASPCVHL----------PRLDGTWYFQVEQ------
-----------------------------------------------
>PC_07OLPP
------------MR--FLRAFFFFATAVCSAAVLPDAA--SGAPTLSEHEPVT----------------EPAA---IDHLFSRQFG--------------
------RCFSGANSGR-VIRS----------R--NRRSFQVLIRYSIEQ---NTYDV--GD-----G---VSVSIRAQTVQ--------TD-NRIVVIVN
NGSGAF-RGHIVLANYRYSW-SRRPRER--------ARVNF----------------IGHRAADNTECVRL----------NRLDGIWYVQLGGWVD---
-----------------------------------------------
>PC_07PXB2
-------------M--RLLRAFFFATAVCSAAVLPDAN--GGAPTLPEHKPVT----------------EPAAV-DGDHLFSRQSGF-------------
-----GRCLAITGSSRGLRRD----------R--NRRSFQDTIRLAAL----DTYTI--DP-----G---ITVTIRAGDVR--------SL-RTIGVVIH
NRSGMG-TGQIVLANYRFTW-SRRPQET--------IRINF----------------AGTSDRYNSDCVTL----------EHLNGHWYVQMARPGDGEL
EKGD-------------------------------------------
>PC_07SD6K
-----------MR---FLRAFFFFATAVYGAAILRDAA-DGHAPAPPEHKQADN--------------TELDAVDSAVDLFSRQSSG------GQFPGGQ
FPGGQGVCLNIMTSPRPPLR------------DDGRVRIQSAIDGRGS------GGY---------DLGEVHVDVDVSRIR--------LAHHPVTFTIT
NRG--FRVGRLVLARYRVVPWYPRARE--VLVRSSVRRISYGNAFVPGIPEAPGRPAVPGHAIPTIVCVNL----------PTRWGRWYIMIDYDH----
-----------------------------------------------
>PC_07UO5O
------------M---RFLRAFFFATAVYGAAILRDAA-DGHAPAPPEHKQADN--------------TELDAVDSAVDLFSRQSSGGGQFPGGHFPGGH
FPGGQGVCLNIMTSPRPPLH------------DDGRVRIQSAIDGRGS------GGY---------DLGEVHVDVDASRIR--------LAHHPVGFTIT
NRG--FRVGRLVLARYRVVPWYPRARE--VLVRSSVQRISYDNAFVPGIP---GRPEVPGHAIPTNVCVNL----------PTRRGRWYIMIDYYH----
-----------------------------------------------
>PC_07QIZR
-----------MR---FLRAFFFFATAVYGAAILRDAA-DGHAPGPPEHKQADN--------------TELDAVDSAVHLLSRQSG--------------
----DGMCLPILGSWHMPPN------------SHTARNIQRTIDRRSPS-----GTY---------TIGEITVYINAQYASETRVVD-GRPYYPVYFVIM
NRG--FRHGSILLQNLHNR-RWYRRRA--IVETHT---ITY-------------------AQAPTGICVLM----------ENLDGPW------------
-----------------------------------------------
>PC_0843XP
-------------M--RFLRAFFFATAVYGAAILPNASDNGHAPTTPPEQ-EPG--------------TELAAI--------------------------
--------------------------EDHPSIPFGYQSIQHTINAGGH------DVY---------YVGEVTVYVRAGDAL---------RTHQIYVTIV
NRG--IRPGEIVVANYRFRRWRRPL-----LRQHTT--LQY------------------SSYVPVTWCVNA----------RHLTGTWYVGPV-------
-----------------------------------------------
>PC_080T4P
-------------M--RFLRAFFFATAVYGAAILPNASDNGHAPTTPPEQ-EPG--------------TELAAIEYAVDLLSRQPGG-------------
---PPGQCLVAGGESPPNPPPPPPPGRNHPSIPFGYQSIQHTINAGGH------DVY---------YVGEVNVYVRAGDAL---------RTHQIYVTIV
NRG--IRPGEIVVANYRFRRWRRPL-----LRQHTT--LQY------------------SSYVPVTWCVNA----------RYLTGTWYVGPV-------
-----------------------------------------------
>PC_08KTHM
------------MR--FLRAFFFFATAVCSAAVLPDVA--SGAPTLPEHEPVT----------------E-LA--AVDPLFSRQPEH-------------
----QPRCMPFPTELFGFRRR----------HPPEAVSIQETIDNNGL----GTYYV--RD---------VRVVIQARNIH--------DSNRRRSLGIS
TRGPIGERGHIILANYRNRWWTARPRHT--------MRINF----------------L-----------------------PRLGGTWYIQMGGPDDELQ
MGG--------------------------------------------
>PC_08EQH8
------------MR--FLRAFFFFATAVRSAAVLPDAA--SGAPTLPEHEPVT----------------ELAAV-DVDHLFSRQ----------------
------QCFPLSTLLH-FRRG----------S--NRQSFQSAIDHRVT----RQDHY--FE-----G---VTVSILAGDIR--------PDHQTIGVQIN
NYNGPIHGGRVILANYRYNW-MSRARET--------IEIEV----------------VGRHVQTNTGCYRI----------RNLHGYWYVEYRH------
-----------------------------------------------
>PC_08BRYZ
-------------M--RFLRAFFFATAVCSAAVLPDAA--SGAPTRPEHEPVT----------------ELAAV-DVDHLFSRQ----------------
------HCLPFTDLFR-FRRR----------R--NRQSFQAAIDNQIT----LQNYF--FE-----D---VTVSILAADVQ--------ST-HRISIQIN
NYNGPMTGGYIILANYRHSW-SPGPRET--------IRVDF----------------VGRHLQPNSDCLQI----------RNLRGIWYVQLEG------
-----------------------------------------------
>PC_08G54C
------------MR--LLRAFFFFATAVRSAAVLPDAA--SDAPTLPEHEPVT----------------E-LA--AVDPLFSRQAGG-------------
-----GGCMPFPLRIAHFGRR----------R--DQVSFQSTIDNAAA----ETYTV--AG---------VT----------------------------
--GRRGDRGHIILANYRNTWWSTRPRHT--------IQVNF----------------LS---QPIRDCWRH----------VTP----------------
-----------------------------------------------
>PC_07V4AK
------------MH--LLRAFFFFATAVRSAAILPDAA--SGAPTLPEHEPIN----------------ELAAV-DVDHLFSRQQP--------------
------VCLDLNALAH-YRPG----------R--NRQSIQRTIANHAR----HEYNF--GD-----E---ITVTIDARHLR--------EDHRMIGVQIN
NRNGPMSGGRIVLVNYHWGW-AW-SRER--------YEIQL----------------QGRHMSTNSDCPRI----------INFDGNWYMDYYH------
-----------------------------------------------
>PC_07PXGN
----------MRAF--FFFFFFFFLTAVYGAALLRDAD-NGPAPAPRELKPPET---------------EPAAISPAVDLFSRQSGR-------------
---GHFMCFPTGIFRGVFGR-----------SRGRRHYIQDLIDDRGTY----LAIRTIPFET---HRIHISVTIDATEMT--------DGNRSLRVSWH
SYR--QRPGSIHITNYENTDINTPARYR--------RVIHY-------------------LQGGDNECVRL----------ERLDGYWYIDVRDC-----
-----------------------------------------------
>PC_07UNR2
-------------M--RFLRAFFFATAVCSAAVQPDAA--SGAPTPSEHEPVT----------------E-LV--AVDALFSRQPGV-------------
-----EHCMAFPLSVFNFFRH-------------DLRSIQWTIHRQRL----WTYHL--GT-----GTTRLTVEIQASHMR-----------GRRRLGIA
VTAQWGDRGHILLVNYEYLN-SRTARHI--------LTFNF----------------SGG--NTVRGCVNL----------PTLHGYWYIQRGRPGDELQ
MGG--------------------------------------------
>PC_07SAI9
-------------M--RFLRAFFFATAVCSAAVQPDAA--SGAPTLPEHEPVT----------------Q-LV--AVGPLFSRQPGV-------------
-----EQCMAFPLSVFNFFRH-------------EQRSIQWTIHRQRL----WTYHL--GT-----GTTRLTVVIQANHIR-----------SRRNLGVS
IAAQWGDRGHILLVNYEHLN-SHTARYT--------MRINF----------------IGG--NTIRDCVTL----------PRIDGYWYIQRGRSDDELQ
MGG--------------------------------------------
>PC_084Z09
----------MRF----LRYTLLLVTAVYGAAIPPQDIPPAAQRVALLES------------------ETAGELMTRDDIEIDHY---------------
---NGGACLANFPLFNINQD--------------NRIDIQGTISHHRD------DTYR--------LGRGLSVRIRATFV---------RRERM------
------HTGSIVLSNYEHRNSATP-RET--------IDVDYY-------------------TLDQSQCIQL----------PRIDGFWYLQLSD------
-----------------------------------------------
>PC_07QPML
------------MR--FLRAFFFFATAVRSAAVLPDAA--SGAPTLPEHEPVT----------------ELAAV-DVDHLFSRQ----------------
------QCFPLSTLLH-FRRG----------S--NRQSFQSAIDHRVT----RQDHY--FE-----G---VTVSILAGDIR--------PDHQTIGVQIN
NYNGPIHGGRVILANYRYNW-MSRARET--------IEIEV----------------VGRHVQPTLDVIALETFTVTGMLSTDIDGTWFTHLQAWKSIFS
ARILSFLCLVQKFTNCVLPTTFYSYISDGRVHISQKKH---------
>PC_07UZV6
----------MRAL----FFFFFFFTAVYGAALLRDAN-DGPAPRELK--PAET---------------EPAAISPADDLFSRQSGR-------------
---GPPMCFLSLPFRSLFDR-----------FRDTRTSIRRVIRNRRSR----TYH---FHNA---IGVDISVTIDATRMT--------DQNRSLRVSWV
SRG--PRSGFIYLTNYPD-----RNLES--------RS----------------------------I---------------------------------
-----------------------------------------------
>PC_07VEDA
MNSPFLIIIPHEN---DDTLFNFSCKSPFGIKQLLKVP-FSPLTFRSTSTTIMFNLRT-LISLLTIITIAWTAAVPSAALPKRQ----------------
-----GSCLSALARPNPVNN-------------VGRISFQRRVID-----DQETATWW--------PNNFVDVHLDGT-TV--------QRTRAVTVTVT
NRE--SRANAIVLTNFQDTLPGTQPREQ--------IRVEVP---------GYRRENGALIYGSVTSCVEL----------PRLDGTWYFQVER------
-----------------------------------------------
>PC_08BUIF
----------MRAF----FFFFFFVTAVYGAAIPRDD--DGHAPATPEDKLAY---------------TELAAIELAGDLFSRQAG--------------
-----GGCFSLADYYGPWPY-------------GRPVRIQGVLRNRSNG----QYPY---------VGGTVTVSINARSLT--------RRNRTIQMLIS
NTG--AGRGTIALTNW---GWWQSPRIGGSAPRHT-VRINY-----------------EANTDGTWNCYTL----------PTLSGTWYIDQIDEL----
-----------------------------------------------
>PC_08EZ0W
----------MRAF--F-FFFFFYITTIYGAVILRDAD-DGHAPAPAPP--EHK--------------PADTELDATDDLFSRQSG--------------
----IGMCLPITPSWRTAGS-------------RRGQRIQPTITTRGN------TPY---------RLGELTITVDARYAAETRSAD-GVIRHPINLTIA
NPG--FRFGRIRLQSYRRSGYFYRRRE--MIETHI---ISY-------------------AVGSSTVCVLV----------EHLSGPWYISIED------
-----------------------------------------------
>PC_08CN1N
----------MRA---F-FFFFFYITTIYGAVILRDAD-DGHAPAPAPP--EHK--------------PADTELDATDDLFSRQSG--------------
----IGMCLPITPSWRTAGS-------------RRGQRIQPTITSRGN------TPY---------RLGELTITVDARYAAETRSAD-GVIRHPINLTIA
NPG--FRFEQLTVARRRRAGER-----------KL---FGS-------------------DPGATVDWSAA----------CYRIGPWPSPINKSTGSGL
RLTLVA---------ALTPSTSWEARKAGSTEARKHGSTEAQANGLI
>PC_07Q3N6
----------MRA-----FFFFFFITTIYGAVILRDAD-DGQAPVPAPP--EQK--------------PADIELDATDDLFSRQSG--------------
----GGMCLPITAFWRRPRP-----------ESRRGQLIQPTIDSMGL------HPY---------HIEEITVTVDASHAVRTRVPS-GAIRYPINLTIE
TSG--FRFGRIRLSTYRRSGYFQGHQE--MIESHT---ISY-------------------SLGYTTICILV----------EHLDGPWYITVEQ------
-----------------------------------------------
>PC_08G2O9
-------------M--R-AFFFFFFTAVYGAAILRDAD-DGHAPAPAPP--EHK--------------PADTELEAFDDLFSRQSG--------------
-----GMCLPILASYRPPSI------------RRQRQSIQPTINSRGE------TPY---------VIGELTVRVDARYVNEARVVN-DEIRHPITLNIQ
NRG--FRHGRILLQNYRRSGMFYRHQE--LVETHT---ITY-------------------TDEGSVTCVLV----------EHLRGPCYPWIANGGGRRI
GLGTWL-------PNYLSKAKLYILS----N--NTRG--------Y-
>PC_08GN1D
----------MRS----LFSIVFLTIAAYGAAAPSMPAE--D-VAT----------------------LPEHEAVAEPHVFRRQ----------------
---GFGTCLYESSLLLFNQR--------------NLQSIQSTIDDRTE------QSYD--------LGVGVTVLVIANYL---------DQGRYLGLIIE
NTGI--FPGYVILNNHQDFLITTRVRWS--------FRVDYG-------------------AATTRRCVRL----------PQLDGTWFIKRSS------
-----------------------------------------------
>PC_07OM0I
-------MRFLRAF--F-FLFFFFATAVYGAAIQRNAD-EGNAPVTPEDEPTDT--------------APAAIIKPAVDLFSRQP---------------
-----GMCLAPGESTRWISR-------------LRRRRIQGIIDDRQSQ----DFTFTIRRGALSRAIGQIVVTVDARNLN--------AETRLLTILYD
NPT--VESGAIILTNYADTRWRTRHRHR--------LAIHY-------------------YQGYDEECIQL----------PELDGTWYIQHSSRYFRPG
GGG--------------------------------------------
>PC_07SHRZ
----------MRFL--R-AFFFLFATAVYGAATLRDAD-YGHAPAPPEHKQADS--------------TELDAVDPAVDLFSRQSG--------------
----GGMCLPILATWRLPNF-------------RRRHSIQATINSRGD------IPY---------VIGELTIQIDARYIQEIRYNDAGQALHPLSIRVT
NRG--FRRGRILVENYRRSGYFYRHRE--MVQSHT---ITY-------------------TAEGGTSCLLI----------DRIEGPWYIVLEYD-----
-----------------------------------------------
>PC_08563W
----------MRA-----FFFFFFITAIYSAALLRDAD-RHAPAPALTEHNLAD--------------AEPGAVKPAIDLLSRQPG--------------
---GMGVCLPFLETHHWFSR-------------SGRRNIQWLLDQRRSS----TYNFGRGR-------RRIRVTVDARLMT--------VEDRTVRVVWT
SRS--IESGAILITNYADTNWETPHRHR--------LAIQY-------------------VQGTEQVCVPL----------PQLDGTWYIQQSDHYFPPP
DT---------------------------------------------
>PC_08GFA7
-------------M--RFLRAFFFATAVCSAAVLPDAA--GGAPTLPEHEPVT----------------ELVA--VDDPLFSRQAGD-------------
----QPRCLPFPDRLFHFRRR----------T--DQRSFQLTIDNSAQ----DTYDV--GG---------VTVMIQAASVH--------TNN---NIGVV
VRGPRGERGHIILVNYRNTWWRTRPRHT--------IRINY----------------VS---QPIQDCVRL----------PQLDGTWYIQKGAPDDEL-
-----------------------------------------------
>PC_088Y7H
----------MRF----LVPFFSLAIVDYSAAIPAKPQG--QANAVLGRQP-----------------LPQLAAVDDEEIFRRQ----------------
---PQPACLASFHLSTVNRN--------------NQQSIQRTITFRRT------HTYY--------LG-DLRVQVFANHV---------GSDRHLGFTIT
NHYF--LPGSIMLSNCRRPWSENP-RES--------IDIYYGA-----------NENGDEDGAITRICVRL----------PRLDGWWYIQRLS------
-----------------------------------------------
>PC_0803HG
----------MRF----LVPFFSLAIVDYSAAIPAKPQG--QANAVLGRQP-----------------LPQLAAVDDEEIFRRQ----------------
---PQPACLASFHLSTVNRN--------------NQQSIQRTITFRRT------HTYY--------LG-DLRVQVFANHV---------GSDRHLGFTIT
NHYF--LPGSIMLSNYRRPWSENP-RES--------IDIYYGA-----------NENGDEDGAITRICVRL----------PRLDGWWYIQRLS------
-----------------------------------------------
>PC_087RCY
----------MRF----LGTFFLLAAALCSAGVVPNPGLVNDQPALAPEAAPEI--AP-EVAQLESRVPSSDLGSMDMELFPRQ----------------
---KWVNCLFSFPLLRVNQA--------------NRVNIQDTITRQRD------DTFT--------VA-DLSVRINAESV---------NSDRHIGVIID
NHDS--RSGSIVLSNYRDTRSSTVARET--------ITVQYG-------------------PLFTRTCIRL----------PRLDGTWYVQISN------
-----------------------------------------------
>PC_0843XQ
--------MRLRAF--FFSSIIFFATAVCGAAILPNAE-ARHAPTSPEPEQFT---------------EPAANIDPAADLSRRQSGH-------------
----GYACLNVEPSSHLSVP----------MSNAGRIPIQSTIDYNGD------TQY---------PTGEVTVQIDATDTL---------ISNNIRISVT
NRG--VRWGTIVLRNYRDLRPQTQARI-----------------------------EIPVRYTDHGLRNLL----------PRLDGTWFIQHTYYME---
-----------------------------------------------
>PC_055AKP
----------MHF----TRLLFLAATAVHGLVVTPNAAE--PVGNVMARHPEEL--AQ---------------LLDKTDLIPRQGGG-------------
SLAGYGKCLFQFPLFGINQN--------------RRQSFQDIIDSHGT------HSYI--------LPGDMAVEIVATYV---------GNDNHIGVIIS
SDDL--LSGSIVLSNYVDTNARTP-RQT--------IQIDFS-------------------RGTTRQCIRL----------PRLDGTWYVQKS-------
-----------------------------------------------
>PC_02EMBJ
----------MRG----LGSFFLLAAAVCSAAVVPGPA-----PEVAQ------------V---THSELMERAASDNIELYRRQ----------------
---KWVGCLTNFPLFHVNQN--------------NRQSFQPLIDHETT------QSFD--------LGEGIHVSINAEYV---------QSDRHIGLVIT
NRNIVPIRGSIVLSNYRDTFFSTTARVT--------VQVDHN-------------------GETTRTCIRL----------PRLDGTWYIQRSL------
-----------------------------------------------
>PC_00DGAU
----------MRG----LGSFFLLAAAVCSAAVVPGPA-----PEVAQ------------VAQVTHSELMQRAASDNIELYRRQ----------------
---KWVGCLFNFPLFHVNQD--------------NRQSFQPLIDNETT------QSFD--------LGEGIHVSINAEYV---------QSDRHIGLIIT
NSNMLPLDGSIALSNYQDTRATTTARVT--------VEVDHT-------------------GETTRTCIRL----------PRLDGTWYLQRSL------
-----------------------------------------------
>PC_07QGP7
----------MRFQ--RAFFEILLATAVYGAAIPPHAAG--DAPNTLLEH--GL--AP---------------INPVVDLIRHR----------------
---RGGSCLFHFPLFAVNRQ--------------DRQSFQTTIDEPRS------DTYE--------LGDDLEVTIMAEHV---------KGDRHIGVVIS
NAGV--IPGSIVLSNYQDTLEKTPVRKT--------IEIDYS-------------------LGTKRTCVRL----------PRLDGTWYIQRSL------
-----------------------------------------------
>PC_07OHL6
----------MRFQ--RAFFEILLATAVYGAAIPPHAAG--DAPNTLLEH--GL--AP---------------INPVVDLIRHR----------------
---RGGSCLFHFPLFAVNRH--------------DRQIFQTTIDESRS------DTYD--------LGDDLEVTIMAEHV---------KGDHHIGVVIS
NAGV--IPGSIVLSNYRDTLEKTPVRET--------IEIDYS-------------------LGTKRTCVRL----------PRLDGTWYIQRSL------
-----------------------------------------------
>PC_07PTT8
----------MRFQ--RAFFEILLATAVHGAAIPPHEAG--DAPNTLPEH--GL--AP---------------VNPVVDLIRHR----------------
---GAGSCLIHFPLFAVNRQ--------------DRQSFQTTIDESRT------DTYD--------LGDDLEVTIMAEHV---------MGDHHIGVEIS
NAGV--IPGSIVLSNYRDTLNTTPVRRT--------IEIDYS-------------------LGTKKTCVRL----------PRLDGTWYIQRSL------
-----------------------------------------------
>PC_07SQ6R
----------MRFQ--RAFFEILLATAVHGAAIPPHAAG--DDPYTLLEH--GL--AP---------------INPVDDLIGRR----------------
---QAGSCLFHFPLFAVNRQ--------------DRQSFQTTIDEARS------DTYD--------LGDDIEVTIMAEHV---------RGDRHIGVEIS
NAGV--IPGSIVLSNYKDTLDTTPVRKT--------IEVDYS-------------------LGTKKTCVRL----------PRLDGTWYIQRSL------
-----------------------------------------------
>PC_08H81O
----------MRFQ--RGFFEILLATAVYGAAIPPHAAG--DAPNTHLEH--GL--AP---------------ISPVVDLIRRR----------------
---QFGSCLFQFPLFEVNRQ--------------NRQSIQTTISQTRS------DTYY--------LGNDIDVTIMAEYV---------GGDRHIGVVIS
NAGV--IPGSIVLSNYRDTLTRTPVRET--------IEVDYD-------------------IRVTRTCVRL----------PRLDGTWYIQRSL------
-----------------------------------------------
>PC_07S8Z6
----------MRFQ--RAFFEILLATAVYGAAIPPHAAG--DAPNTLLEH--GL--AP---------------INPVVDLIRHR----------------
---RGGSCLFHFPLFAVNRQ--------------DRQSFQTTIDESRS------DTYE--------LGDDLEVTIMAEHV---------KGDRHIGVVIS
NAGV--IPGSIVLSNYQDTLEKTPVRKT--------IEIDYS-------------------LGTKRTCVRL----------PRLDGTWYIQRSL------
-----------------------------------------------
>PC_07V261
----------MRLQ--RAFFEILLATAVHGAAIPPHEAG--DAPNTLPEH--GL--AP---------------VNPVVDLIRHR----------------
---RAGSCLIHSPLFAVNRQ--------------GRQSFQTTIDESRT------DTYD--------LGDDLEVTIMAEHV---------MGDHHIGVEIS
NAGV--IPGSIVLSNYRDTLNTTPVRRT--------IEIDYS-------------------LGTKKTCVRL----------PRLDGTWYIQRSL------
-----------------------------------------------
>PC_08GCBN
----------MRFQ--RAFFEILLATAVYGAAIPPHAAG--DDPNTLLEH--GL--AP---------------INPVDDLIGRH----------------
---QFGSCLSHFPLFAANRH--------------DRQSFQTTIDEARS------DTYD--------LGDDVEVTIMAEHV---------RGDRHIGVEIS
NAGV--TPGSIVLSNYKDTHDRTPVRIT--------IEVDYS-------------------LGTKRTCVRL----------PRLDGTWYIQRSL------
-----------------------------------------------
>PC_08BOCX
----------MRCQ--RAFFEILLATAVHGAAIPPHAAG--DDPNTLLEH--GL--AP---------------INPVDDLIGRR----------------
---HAGSCLFHFSLFAVNRQ--------------DRQSFQTTIDEARS------DTYD--------LGDDVEVTIMAEHV---------RGDRHIGVEIS
NAGV--IPGSIVLSNYKDTLDKTPVRQT--------IEVDYS-------------------LETKRTCVRL----------PRLDGTWYIQRSW------
-----------------------------------------------
>PC_07UR4X
----------MRFQ--RAFFEILLATAVYGAAIPPHAAG--DAPNTLLEH--GL--AP---------------INPVVDMIRHR----------------
---RGGSCLFHFPLFAVNRQ--------------DRQSFQTTIDESRS------DTYE--------LGDDLEVTIMAEHV---------KGDRHIGVVIS
NAGV--IPGSIVLSNYQDTLEKTPVRKT--------IEIDYS-------------------LGTKRTCVRL----------PRLDGTWYIQRSL------
-----------------------------------------------
>PC_07QG6V
----------MRFQ--RAFFEILLATAVHGAAIPPHEAG--DAPNTLPEH--GL--AP---------------VNPVVDLIRHH----------------
---RAGSCLIHFPLFAVNRQ--------------DRQSFQTTIDESRT------DTYD--------LGDDLEVTIMAEHV---------MGDHHIGVEIS
NAGV--IPGSIVLSNYRDTLNTTPVRRT--------IEIDYS-------------------LGTKKTCVRL----------PRLDGTWYIQRSL------
-----------------------------------------------
>PC_0837M9
----------MRFQ--RAFFEILLATAVYGAAVPPHAAG--DAPNTLLEH--GL--AP---------------VNPVVDLIRHR----------------
---RAGSCLIHFPLFAVNRE--------------DRQSFQTTIDESRS------DTYD--------LGDDLEVTIMDEHV---------MGDHHIGVEIS
NAGV--IPGSIVLSNYQDTLNTTPVRNT--------IKIDYS-------------------LGTKKTCVRL----------PRLDGTWYIQRSL------
-----------------------------------------------
>PC_08F6S2
----------MRFQ--RAFFEILLATAVHGAAIPPHAAG--DDPNTLLEH--GL--AP---------------INPVDDLIGRL----------------
---QAGSCLFHFPLFAVNRQ--------------DRQSFQTTIDEARS------DTYD--------LGDDVEVTIMAEHV---------KGDHHIGVEIS
NAGV--IPGSIVLSNYKDTLDKTPVRQT--------IEVDYS-------------------LGTKKTCVRL----------PRLDGTWYIQRSL------
-----------------------------------------------
>PC_08G2VI
----------MRFQ--RAFFEILLATAVYGAAIPPHAAG--DAPNTLLQQ--GL--AP---------------INPVVDLIRHR----------------
---RARSCLFYFPLFAVNRQ--------------DRQSFQTTIDESRS------DTYD--------LGDDLEVTIMAEHV---------KGDRHIGVVIS
NAGV--IPGSIVLSNYQDTLNTTPVRNT--------IEIDYS-------------------LGTKRTCVRL----------PRLDGTWYIQRSL------
-----------------------------------------------
>PC_08ETA7
----------MRFQ--RAFFEILLATAVYGAAIPPHAAG--DDPNTLLEH--GL--AP---------------INPVDDLIGRH----------------
---QFGSCLSHFPLFAANRH--------------DRQSFQTTIDEARS------DTYD--------LGDDLEVTIMAEHV---------RGDRHIGVEIS
NAGV--TPGSIVLSNYKDTHDRTPVRIT--------IEVDYS-------------------LGTKRTCVRL----------PRLDGTWYIQRSL------
-----------------------------------------------
>PC_08CPVY
----------MRFQ--RAFFEILLATAVHGAAIPPHEAG--DAPNTLPEH--GL--AP---------------VNPVVDQIRHH----------------
---RAGSCLIHFPLFAVNGQ--------------DRQSFQTTIDESRT------DTYD--------LGDDLEVTIMAEYV---------MGDHHIGVEIS
NAGV--IPGSIVLSNYRDTLNTTPVRRT--------IEIDYS-------------------LGTKKTCVRL----------PRLDGTWYIQRSL------
-----------------------------------------------
>PC_080SMK
----------MRFQ--RAFF--FFATAVSGAAILPHEAV--NVPDTLLEH--GL--AP---------------IDPVVDLIRL-----------------
---QARNCLSRFPLFTVNRQ--------------DRQSFQKTIDEARS------DEYE--------IGDDLSVTIMAEHV---------KRWRHISVKIS
NEGV--TPGSVVLSNYRDTLPETPVRET--------IEVAYN-------------------LGTKRTCVRL----------PRLDGTWYIQKS-------
-----------------------------------------------
>PC_0844V4
----------MRFQ--RAFF--FFATAVSGAAIMPHEAG--NVPDTLLEH--GL--AP---------------IDPVVDLIRL-----------------
---QARSCLSRFPLFTVNRQ--------------DRQSFQKTIDKARS------DEYE--------IGDDLSVTIMAEHV---------KRWRHISVKIS
NEGV--IPGSVVLSNYRDTLPETPVRET--------IEVAYN-------------------LGTKRTCVRL----------PRLDGTWYIQKS-------
-----------------------------------------------
>PC_07SKP0
----------MLFQ--RTIFEILLATAVYGAAIPPHAAG--DAPNTLLEH--GL--AP---------------INPVVDLIRHR----------------
---RAGSCLFHFPLFAVNRQ--------------DRQSFQTTIDESRS------DTYD--------LGDDLEVTIMAEHV---------NGDRHIGVVIS
NAGV--IPGSIVLSNYQDTLDKTPPWNK--------KDLCST-------------------STT------------------------------------
-----------------------------------------------
>PC_0858BD
----------MRFQ--RAFFEILLATAVHGAAIPPHAAG--DDPNTLLEH--GI--AP---------------INPVDDLIGRH----------------
---QAGSCLFHFPLFAVNRQ--------------DRQSFQTTIDEARS------DTYD--------LGDDVEVTIMAEHV---------RGDHHIGVEIS
NAGV--IPGSIVLSNYKDTLDKTPETSF--------KR-DLQ----------------------------------------------------------
-----------------------------------------------
>PC_08GH98
----------MRF----LLPICLLAAAVCGIPTPADDAP--V------ESSPAL--AD---------------PLSEVDIFGRG----------------
-----IACLNYFPLFTINRH--------------GRQSIQETIDRHNF------EIYD--------LGGGLTVEVIAEFVV--------EGQRQLGLVIT
NNSS-TRTGAVILSNYRDTLISTAVRET--------IEVDYR-------------------NGVTRTCIRL----------PRLDGTWYIQRQ-------
-----------------------------------------------
>PC_0838O4
----------MRA---F-FFFFFFVTAVYGAAILRDAD-DGQAPAPAPP--EHK--------------PADTEVDAIDDLFSRQSG--------------
----GGMCLPITPSWRRPNF-------------QRRHRIQSTIDYRGD------TPY---------VIGELTIRVNARYVAEARIVN-GEIRHAITLNIE
NRG--FRPAVPGI---------------------------------------------------------------------------------------
-----------------------------------------------
>PC_08EW1F
----------MRAF---FFFFFFLVTAVYGAAIQRNAD-DGNAPATPEDKLADT--------------EPAAIIEPAVDLFSRQSG--------------
----GGMCLPITPTWQPAIN------------RQRRQRIQSTIDSRGE------TPY---------PMGELTITVDARYVTESRAVD-GQIRYPITLTIH
NHG--FRYDY--------------------------------------------------------------------------TGPWYIRIEYD-----
-----------------------------------------------
>PC_08GEZU
----------MRAF--FFFFFFFLVTAVYGAAIQRNAD-DGNAPATPEDKLADT--------------EPAAIIEPAVDLFSRQSG--------------
----GGMCLPITPTWQPAIN------------RQRRQRIQSTIDSRGE------TPY---------PMGELTITVDARYVTESRAVD-GQIRYPITLTIH
NRG--FRYDY--------------------------------------------------------------------------TGPWYIRIEYD-----
-----------------------------------------------
>PC_08EZ0V
----------MRAF--F-FFFFFYITTIYGAVILRDAD-DGHAPAPAPP--EHK--------------PADTELDATDDLFSRQSG--------------
----IGMCLPITPSWRTAGS-------------RRGQRIQPTITTRGN------TPY---------RLGELTITVDARYAAETRSAD-GVIRHPINLTIA
NPG--FRFD--------------------------------------------------------------------------LSGPWYISIED------
-----------------------------------------------
>PC_08CN5U
----------MRAF----SFFFFFLTAVYGAALLRDAD-NGPGPGPAP--APRE---------------LKPAETEPAAMFSRQSGQ-------------
---GQPMCFPSHIFRSVFDR-----------FRDRRQSIQRVIRARRRQ----TYN---FNR----PGVDIAVTIDATGMT--------DQNRLLRVSWV
VVK--NVYDLDNLTVTGIFMFRTCRMSQ--------RT-------------------------SSGVCTTS----------TT-----------------
-----------------------------------------------
