# Supplementary material for: Remote homology clustering identifies lowly conserved families of effector proteins in plant-pathogenic fungi
Source: Microb Genom. 2021 Sep 1;7(9):000637. doi: 10.1099/mgen.0.000637 (PMC8715435; doi:10.1099/mgen.0.000637)
Supplement: Supplementary material 15 [file mgen-7-0637-s0015.zip › fastas/markov-PC_01OWJN.fasta]

>PC_01OWJN
MRSILQGLLACAFAVAVQAKCVSNGNVNDICASADNCCGSPGLDCFQDGPHKRCHTACAEGYDDGGTYGWCHHGQRCDCS--KGCHCVKK------
>PC_05GU4A
MRSILQGLLAFALAVGVQARVVC-GGIGDLCKAGPSCCNYPITNCFQDGQYPRCHTACG-----NWNFGFCPDGKQTLQKLQRTYVIMALLSITAA
>PC_04QMYG
MRSILQGLLAFALAVGVQARVTC-GGIGDLCKAGPSCCNYPITNCIQDGQYPRCHTACG-----NWNFGLCPDGKQCNCQVVPGCGCV--------
>PC_0615DZ
MRSILQGLLAFALAVGVQARVSC-GGIGDLCKAGDSCCNYPINNCFQDGQYPRCHTACG-----HFHFGFCPDGKQCNCQVIPGCGCV--------
>PC_06RYU9
MRSILQGLLAFALAVGVQARVSC-GGIGDLCKAGDSCCNYPGTDCFQDGQYPRCHTACG-----HFQFGFCHDGKQCNCQVILGCGCV--------
>PC_04ALSU
MRSILQGLLAFALAVGVQARVVC-GGIGDLCKAGPSCCNYPITNCFQDGQYPRCHTACG-----NWNFGFCPDGKQCNCQVIPGCGCV--------
>PC_006V20
MRSVLQGFLAFALAVGVQAKAKC-GSVGDLCKAGPSCCNYPITNCFQDGQYPRCHTACG-----NWKFGFCHDGKQCTCLDVYGCGCV--------
>PC_02LBLM
MRSILQGLLAFALAVGVQARVVC-GGIGDLCARGQSCCNYPEYDCFQDGQFPRCHTACG-----NWKFGFCHDGKQCTCQTIWGCGCV--------
>PC_03RHKU
MRSILQGLLAFALAVGVQARVSC-GGIGDLCKAGDSCCNYPGTDCFQDGQYPRCHTACG-----HFQFGFCHDGKQCNCQVIPGCGCV--------
>PC_06AGGI
MRSILQGLLAFALAVGVQARVSC-GGIGDLCKAGDSCCNYPINNCFQDGQYPRCHTACG-----NWNFGFCPDGKQCNCQTIPGCGCV--------
>PC_027OZC
MRSILQGLLAFALAVGVQARVTC-GGIGDLCKAGPSCCLYPITNCFQDGQYPRCHTACG-----NWNFGFCPDGKQCNCQVVPGCGCV--------
>PC_02GRUH
MRSVLQGFLAFALAVGVQARAKC-GSVGDLCKAGPSCCNYPITNCFQDGQYPRCHTACG-----NWKFGFCHDGKQCTCQTIWGCGCV--------
>PC_0569ZU
MRSILQGLLAFALAVGVQARVSC-GGIGDLCKAGDSCCNYPITNCFQDGQYPRCHTACG-----HFHFGFCPDGKQCNCQVIRGCGCV--------
>PC_04G7UB
MRSVLQGFLAFALAVGVQAKAKC-GSVGDLCARGQSCCNYPEYDCFQDGQFPRCHTACG-----NWKFGFCHDGKQCTCLDVYGCGCV--------
>PC_05QT6O
MRSILQGLLAFALAVGVQARVSC-GGIGDLCKAGPSCCNYPITNCFQDGQYPRCHTACG-----HFHFGFCPDGKQCNCQVIRGCGCV--------
>PC_0674UD
MRSILQGLLAFALAVGVQARVSC-GGIGDLCKAGDSCCNYPITNCFQDGQYPRCHTACG-----HFHFGFCPDGKRCNCQVIRGCGCV--------
>PC_01J8XQ
MRSILQGLLAFALAVGVQARVVC-GGIGDLCKAGPSCCNYPITNCFQDGQYPRCHTACG-----NWNFGFCHDGKQCNCQTIPGCGCV--------
>PC_027NX9
MRSVLQGFLAFALAVGVQAKAKC-GSVGDLCKAGPSCCNYPEYDCFQDGQFPRCHTACG-----NWKFGFCHDGKQCTCQTVWGCGCV--------
>PC_067Z5J
MRSILQGFLAFALAVGVQAKAKC-GSVGDLCARGQSCCNYPEYDCFQDGQFPRCHTACG-----NWKFGFCHDGKQCTCQTVWGCGCV--------
>PC_02FU7Q
MRSILQGLLAFALAVGVQARVSC-GGIGDLCKAGDSCCNYPITNCFQDGQYPRCHTACG-----NWNFGFCPDGKQCNCQVIPGCGCV--------
>PC_01O40X
MRSVLQGFLAFALAVGVQAKAKC-GSVGDLCARGQSCCNYPEYDCFQDGQFPRCHTACG-----NWKFGFCHDGKQCTCQTVWGCGCV--------
>PC_03NGZ7
MRSILQGLLAFALAVGVQARVSC-GGIGDLCKAGASCCNYPLTDCFQDGQYPRCHTACG-----HFHFGFCHDGKQCNCQTVPGCGCV--------
>PC_04SN93
MRSILQGLLAFALAVGVQARVSC-GGIGDLCKAGDSCCNYPITNCFQDGQYPRCHTACG-----HFHFGFCHDGKRCNCQVIRGCGCV--------
>PC_06URXZ
MRSILQGLLAFALAVGVQARVSC-GGIGDLCKAGASCCNYPLTDCFQDGQYPRCHTACG-----HFHFGFCPDGKQCNCQTIPGCGCV--------
>PC_04T3W4
MRSVLQGFLAFALAVGVQAKAKC-GSVGDLCARGQSCCNYPEYDCFQDGQFPRCHTACG-----NWKFGFCHDGKQCTCQTIWGCGCV--------
>PC_012FHU
MRSVLQGFLAFALAVGVQAKAQC-GSVGDLCARGQSCCNYPEYDCFQDGQFPRCHTACG-----NFNFGFCHDGKRCTCQ-LWGCRCV--------
>PC_04Z39Z
MRSILQGFLAFALAVGVQAKAKC-GSVGDLCARGQSCCNYPEYDCFQDGQYPRCHTACG-----NWNFGFCHDGKQCDCQ-LWGCKCV--------
>PC_0717MG
MRSVLQGFLAFALAVGVQARVVC-GSVGDLCARGQSCCNYPEYDCFQDGQYPRCHTACG-----NWNFGFCHDGKQCDCQ-LWGCKCV--------
>PC_02Z6JK
MRSVLQGFLAFALAVGVQARVVC-GGIGDLCARGQSCCNYPEYDCFQDGQYPRCHTACG-----NWNFGFCHDGKQCDCQ-LWGCKCV--------
>PC_05XSOU
MRSVLQGFLAFALAVGVQAKAKC-GSVGDLCARGQSCCNYPEYDCFQDGQYPRCHTACG-----NWNFGFCHDGKQCDCQ-LWGCRCV--------
>PC_02C3WK
MRSVLQGFLAFALAVGVQAKAKC-GSVGDLCARGQSCCNYPEYDCFQDGQYPRCHTACG-----NWNFGFCHDGKQCDCQ-LWGCKCV--------
>PC_05TT7K
MRSILQGLLAFALAVGVQARVVC-GGIGDLCKAGPSCCNYPITNCFQDGQYPRCHTACG-----NFNFGFCHDGKRCTCQL-WGCKCV--------
