# Supplementary material for: Remote homology clustering identifies lowly conserved families of effector proteins in plant-pathogenic fungi
Source: Microb Genom. 2021 Sep 1;7(9):000637. doi: 10.1099/mgen.0.000637 (PMC8715435; doi:10.1099/mgen.0.000637)
Supplement: Supplementary material 15 [file mgen-7-0637-s0015.zip › fastas/markov-PC_03PRB1.fasta]

>PC_049GCI
MQVSKI-ALAIAFYSLSVAAFPIRANCGPTTSRELQNGVTSG---------TEVAVKHGFKLQARE-----------------------DKLFKCGKLLR
SKYRVTCSYGKVQ--------------------------------------------------
>PC_02L0HX
MQVSKI-ALTIAFYSLGVAAFPMKANCGPTTSRELQNGITSG---------TKAAVNHGSNLHTRE-------------------EEPVEQNLPCGKCGT
YTTNDGTLYFRHFSDCDGKS-------------------------------------------
>PC_0585GY
MKISKI-VLAIAFYSIGIAALPTNFKCATECGDKTGVN---------------LHSKRSS--VTNG-------------------SAGAATVYTCSKCYS
YTSKNQENVIAHQAACDGNKIRLT-----PNSKCQGKSSVDIRI-------YR----------
>PC_00C0RC
MKVSKI-VLAVAFYSVGIAALPTNFKCATERGDKTGVN---------------LHSKRSS--DTNG-------------------SAGAATVYTCSKCYS
YTSKNQDNVVAHQAACNGNKIELT-----PNSENVRAKAQSISTSTAGVTEWRAWATANRD--
>PC_07HJ08
MQISKI-VLAIAFYSVGIAALPTNFKYAPECGDKTGVN---------------LHSKRSS--DVNG-------------------SAGANTIYTCAKCLS
YNNQNKHEVLAHQAACKGNSTLFP-----TEIELIDICR--------------EFYFTLRNMY
>PC_00OI9G
MHIFKI-VQLLGLLAAGASALPTPAAADAAQPGEGGQSQARTEPGSGNEANV----------------------------------NRPKETVRCPRCPE
SAFPSVQEYAEHYGKAHPSDAW---PR----PIAIKK--AN----------------------
>PC_0226DD
MQFSKI-ILAIAIYTAGTEALPTPVPKCN----------------------GEVATNSNGKLNTRS-------------------T---ETFYYCSKCGF
-GTNKGSEYFSHKC-------------------------------------------------
>PC_0219JG
MQFSKI-TLAIVLYALGTAALPTASRCAGAP----------G---------RDVAATRGAKLQARE-------------------EDKPTPQYRCDKCEK
-EFVKGNDFFNHGGRGHCKMSGY----------------------------------------
>PC_08JNDI
MQFSKI-TLAIALYAVGTAALPTASRCAGAP----------G---------RDVAATRGAKLQARE-------------------EDNPTPQYRCEKCKK
-EFVKGNDYFNHEGRGQCV--------------------------------------------
>PC_062B55
MQFSKI-TLAIALYAVGTAALPTASRCAGAP----------G---------RDVAATRGAKLQARE-------------------EDKPTPQYRCDKCQK
-EFVKGNDFFNHGGRGQCV--------------------------------------------
>PC_0861L1
MQFSKI-TLAIVLYALGTAALPTASRCAGAP----------G---------RDVAATRGAKLQARE-------------------EDKPTPQYRCDKCEK
-EFVKGNDFFNHGGRGQCV--------------------------------------------
>PC_07XIK3
MQFSKI-TLAIALYAVGTAALPTASRCAGAP----------G---------RDVAATRGAKLQARE-------------------EDTPTPHYRCGKCEK
-EFVKGNDFFEHRARGQCV--------------------------------------------
>PC_0295CA
MQLSKI-TFAIALYAVGIAALPTPASLNGN---------------------TEVATISDVKLEARS-------------------D----HYQKCSRCGF
-SSDDPHEYVNHKCNRSRD--------------------------------------------
>PC_06VCUS
MQLSKI-TFVIALYAIGIAVFPIPASLNGN---------------------TEVATFSDVKLEARS-------------------DT---TYHKCSKCGY
-GSDDSDAYFNHKCN------------------------------------------------
>PC_06U19D
MQLSKI-TFAIALYAVGIAALPTPACLNGN---------------------TEVATISHVKLEARS-------------------DK---TYHYCSKCGF
-GSDDSDAYFNHKCK------------------------------------------------
>PC_0047QC
MQLSKI-TFAFAIYAIGIAPFPNPASLNGN---------------------TEVATFSDVKLEARS-------------------DT---TYHKCSKCGY
-GSDDSNTYFNHKCN------------------------------------------------
>PC_02XDER
MQLSKI-TFAIALYAIGIAALPTPASLNGN---------------------TEVATISDVKLEARS-------------------DT---TYHKCSKCGY
-GSDDSDAYFNHKCN------------------------------------------------
>PC_039GUK
MQLSKI-TLAIAFYAVGIAALPTPACRNGN---------------------TKGATVRGAKLEARG-------------------DD--DYLHYCSRCGF
-GSDDSNAYFNHKCS------------------------------------------------
>PC_03PRB1
MHFFKT-VQIVTMFAVGIMALPTPGYTPTNQNTGDIVARSDT------V-----------K----GKDVAT----STDA---DKKKRTKDYYWRCANCRA
-KFRDYETFEKHGNECKSV--------------------------------------------
>PC_034KXI
MHFFKT-VQIVTMFAVGIMALPTPGYTPTNQNTGDIVARSDT------V-----------K----GKDVAT----STDA---NKKKRTKDYYWRCANCQA
-KFSDYESFNKHGNECKSV--------------------------------------------
>PC_08JN63
MHFFKT-AQILTTLAVSIMALPTPGYTPTNQNTGDIVARSDT------LHGID---------------VAT----STGA---NKQKRSSGTVWTCANCQA
-KFTDYDSFEKHGNQCKSV--------------------------------------------
>PC_08L0D0
MHFFKT-AQILTTLAVSIMALPTPGYTPTNQNTGDIVARSDT------LHGID---------------VAT----STGA---NKQKRSSGTVWTCANCQA
-KFTDYDSFEKHGKNCKSV--------------------------------------------
>PC_07XLC2
MHFFKT-VQIVTMFAVGIMALPTPGYTPTNQNTGDIVARSDT------VKGKDVARSDTAK----GKDVAT----STDA---DKKKRTKDYYWRCA----
---------------------------------------------------------------
>PC_07OE7X
MHFFKTTTQVLTMFAVGIMALPTPCNIATTQKTRDIVARADN------PHGINVETSTGA------------------K---RKNKKSGGHYWGCGICLK
-KFKSYDEWEKHCLNCKDPSETFRKSGS-----------------------------------
>PC_07H9PW
MHILKVTTQIITMLALGAMALPTPASVPTAQKKECISAGSDG------VREGGGEASNAG-----------------------NSKLQRRIEYVCGNCQK
-SFSTGNALGKHQKKCDVKTTWNE---------------------------------------
>PC_06JRCM
MHFFKTISQILTMFAVGTMALPTPCNIATAHNTGDIVARSDT------LYNANVEASTGA----------------------KDKQKRQVTEWYCTTCHN
-TFYKFSDFRRHNKTCGKSK-------------------------------------------
>PC_04PUQM
MHFFKTTTQVFTLFALSTMALPTRCNIAITQNPRAIVSRSDT------PQKNNLDNSTGQ------------------------NNNKKHAIWKC-SCQA
-EFPNSDAYNKHWDSVHGPKGSDPKVLKQ---CALDPHP------------------------
>PC_05DMGK
MQIFKI-VQILGLLAVGTSALPTPANVADVQPAEGAHLEARSQWRGY----------N------PGRFSSQSVNGGIGPDSSYPETTYD-SSRRCGFCGA
RR-ESARRVEEHQAHKHKEELEANGGRYS-IL---D---------------------------
>PC_05QC7J
MQIFKI-VQVLGLLAVGTSALPAPANPAAVQPAQGGQLAVHGQPASCPPECRDVQGAKPGHLQARSRFYATSDTGRPLANSGYPTHGYR-DAYRCLYCGA
VR-DDVSAVQDHITYRHSNRGGDT-SNYD-TTTVRDDR-------------------------
>PC_08JP8J
MQIFKI-VQVLGLLAVGTSALPAPANPAAVQPAQGGQLAVHGQPASCPPECRDVQGAKPGHLQARSRFYATSDTGRPLANSGYPTYGYR-DAYRCLYCGA
VR-DDVSAVQDHITYRHSNRGGDI-SNYD-TTTVRDDR-------------------------
>PC_07HH86
MQIFNI-VQVLGLLAVGASALPAPANVAAVQPVEGGQLEARGKVGSCPPQCLDVKGAKPGHLQARSKFSSNSWTGYRTANSGYEDH--V-TKYECSYCHT
NW-DTTSEVQSHISRNHQAQGGDT-THYK-PVTVKNN--------------------------
>PC_07OD1N
MQIFNI-VQVLGLLAVGASALPTS--------------------GACPPQCLDAAGAKPGNIQARSA----PTTQYPRANQGYPTYGHA-KAWRCDKCNF
TR-QSKDSVNAHLEHYHGIPEENV-GAYVSETTVRDNR-GY----------------------
>PC_069YHV
MQIFNI-VQVLGLLAVGASALPTS--------------------GACPPQCLNAAGAKPGNIQARSA----PTTQYPRANQGYPTYGHA-KAWRCDKCNF
TR-QSKDSVNAHLEHYHGIPEENV-GAYVSETTVRDNR-GY----------------------
>PC_01ORZO
MQIFNI-VQVLGLLAVGASALPTPANVGAVQPVEGSQLQAR-----------------------SSNFYSAGWTQYPSANSGYPSNSASTYYYKCNHCGK
HT-KEESQQKYHQENSHK---GKE-SNYS-EVQA-----------------------------
>PC_07XLYS
MQIFNI-VQVLGLLAVGASALPTPANVGAVQPVEGSQLQAR-----------------------SSNFYSAGCTQYPSANSGYPSNSA-STYYKCNHCGK
HT-KEESQQKYHQENSHK---GKE-SNYS-EVQA-----------------------------
>PC_03NYV4
MQIFNI-VQVLGLLAIGASALPTPANVGAVQPVEGSQLQAR-----------------------SGRFYSSGWTQSPSANSGYPSSSTS-TQYKCNHCGK
HT-DTESQQQTHQEIRHP---GKT-ESYN-KVEA-----------------------------
>PC_08JNFW
MQIFNI-VQVLGLLAIGASALPTPANVGAVQPVEGSQLQAR-----------------------SGRFYSSGWTQYPSANSGYPSSSTS-TQYKCNHCGK
HT-DTESQQQTHQEIRHP---GKT-ESYN-KVEA-----------------------------
>PC_06UB85
MKVSKI-VLAIAFYSVGIAALPTRFHCATECGDKTGVN---------------LHFKRSS--DSNG-------------------SAGAATVYTCSKCYG
YHSKNQDNVIAHQAACDGNK-------------------------------------------
>PC_07XM5U
---SKI-ILPIAFYSVGIAALPTTINCATESGHVQKGL---------------KAADRTGANLHTK-------------------RGGEHTVYTCSKGYS
YKTTNGEFAIAHQAACDGNRTSLL-----AKF-------------------------------
>PC_02GDCR
MQLSKV-VLAVAFYSVGIAAVPTRAKCTPVGSRSLQNTVTSN---------SGVEVNNGLRLKARG-------------------E---DHYIQCGKCHQ
-TFASVSGYLWHYTNCNGK--------------------------------------------
>PC_08L09C
MKISKI-VSAAALYSVGIAALPTNYKYTPKCGDKPGIK---------------LLSKRSS--EVSG-------------------SAGASTVYQCSKCYW
YVSKNQYDVAHHQSSCNGNK-------------------------------------------
>PC_07XLC8
MKISKI-VSAAALYSVGIAALPTNYKYTPKCGDKPGIN---------------LLSKRSS--EISG-------------------SAGASTVYQCSKCYG
YISKNQYDVAHHQSSCNGNSKLFP-----TQFEFINI--------------------------
>PC_06JTEK
MQVIKI-ILAITCYSASITALPTTINRATKCGFPDEIG---------------ENLLLKRSSEISG-------------------SAGANHIYMCPKCLD
YRSKNQVAVGNHASKCNGNSH------------------------------------------
>PC_00T6E1
MQLSKI-ALALAFYS-GIAALPTKAKCAPVGNRDLQKRFTGN---------TQIAVNHGSKLQTRA-------------------E---EKLHTCGKCKQ
FTTNSAAEYFSHYSQCNGKLTDPH-----I---------------------------------
>PC_08JN4S
MQIFKI-VQVLGLLAVGTSALPTPAGVDVD----GGQLQAR----------AE-------------------------------GDKVRPPSIKCLTCEQ
DGFPNVDEYEQHYKQKHPEIVQ---QVSSPNPHLNKGKKAN----------------------
>PC_07XKOA
MQIFKI-VQVLGLLAVGTSALPTPAGVDVD----GGQLQAR----------AE-------------------------------GDKVRPPSIKCLTCEQ
DGFPNVDEYEKHYKQKHPEIVQ---QVSSPNPHLNKGKKAN----------------------
>PC_04C3CX
MQIFKI-VQVLGLLAVGTSALPTPAGVDVD----GGQLQAR----------AE-------------------------------GDKVRPPSIKCLTCEQ
GGFPNVDEYEQHYKQKHPEIVQ---QVSSPNPHLNKGKKAN----------------------
>PC_051LFM
MQIFKI-VQVLGLLAVGTSALPTPAGVDVD----GGQLQAR----------AE-------------------------------GDKVRPPSIKCLTCEQ
DGFPNVDEYEQHYKQKHPEIVQ---QVSSPNPHLNKAKKAN----------------------
>PC_07HI35
MQIFKI-VQVLGLLTVGTSALPTPATVDAALPFEGGQLQARTESGSPAGNKAN-------------------------------ADPLRSSSIKCLNCQQ
DGFPTVDEYTEHYKQKHPEDLQ---QPYSPNPYFKGKETN-----------------------
