# Supplementary material for: Remote homology clustering identifies lowly conserved families of effector proteins in plant-pathogenic fungi
Source: Microb Genom. 2021 Sep 1;7(9):000637. doi: 10.1099/mgen.0.000637 (PMC8715435; doi:10.1099/mgen.0.000637)
Supplement: Supplementary material 15 [file mgen-7-0637-s0015.zip › fastas/markov-PC_01UOBI.fasta]

>PC_01UOBI
--------------------------------------MWAPSILLILILGLVQAKPLSLNARELSLDGRELSLDARSVLHKRQGSCVSISRPANNPSIN
NIGQIDITSVVNGGPGM--TWDLNNLVRVHVSREVDGSLSFDWTNTGSANRLIVTEWNSSSSTSGNGYVLLGSYGLPTG------TGNICFPVGSGQG-R
TWKMQLED-----
>PC_00IPRC
------------------MRSILVLLFSAAAVLAAPTPEADPGYEIVKLFEAANSSELDARGLSL-----DWTLKPRGLLQERQGSCMSITINPSRPSVN
NIGQVDIDSVILGRPGAIGSWELNNFITIGLNRVNANTVRVNINNTGRTNRLIITQWDNTLTR-GDVYELFGDYALIQG------RGSFCLNIRSDSGRE
NWRMQLEN-----
>PC_022CB0
------------------MRSILVLLFSAAAVLAAPTPEADPGYEIVKLFEAANSSELDARGLSL-----DWTLKPRGLLQERQGSCMSITINPSRPSVN
NIGQVDIDSVILGRPGAIGSWELNNFVTIGLNRVNANTVRVNINNTGRTNRLIITQWDNTLTR-GDVYELFGDYALIQG------RGSFCLNIRSDSGRE
NWRMQLEN-----
>PC_01VEQU
------------------MRSILVLLFSAAAVLAAPTPEADPGYEIVKLFEAANSSELDARGLSL-----DWTLKPRGLLQERQGSCMSITINPSRPSVN
NIGQVDIDSVILGRPGAIGSWELNNFITIGLNRVNANTVRVNINNTGRTNRLIITQWENTLTR-GDVYELFGDYALIQG------RGSFCLNLRSDSGRE
NWRMQLEN-----
>PC_00NLG8
------------------MRSILVLLFSAAAVLAAPTPEADPGYEIVKLFEAANSSELDARGLSL-----DWTLKPRGLLQERQGSCMSITINPSRPSVN
NIGQVDIDSVILGRPGAIGSWDLNNFITIGLNRVNANTVRVNINNTGRTNRLIITQWENTLTR-GDVYELFGDYALIQG------RGSFCLNLRSDSGRE
NWRMQLEN-----
>PC_04TN2T
------------------MRSILVLLFSAAAVLAAPTPEADPGYEIVKLFEAANSSELDARGLSL-----DWTLKPRGLLQERQGSCMSITINPSRPSVN
NIGQVDIDSVILGRPGALGSWELNNFVTIGLNRVNANTVRVNINNTGRTNRLIITQWDNTLTR-GDVYELFGDYALIQG------RGSFCLNIRSDSGRE
NWRMQLEN-----
>PC_00KVFD
------------------MRSILVLLFSAAAVLAAPTPEADPGYEIVKLFEAANSSELDARGLSL-----DWTLKPRGLLQERQGSCMSITINPSRPSVN
NIGQVDIDSVILGRPGAIGSWPLNNFVTIGLNRVNANTVRVNVVNTGRTNRLIITQWDNTVTR-GDVYELFGDYALIQG------RGSFCLNIRSDSGRE
NWRMQLEN-----
>PC_055GNY
------------------MRSILVLLFSAAAVLAAPTPEADPGYEIVKLFEAANSSELDARGLSL-----DWTLKPRGLLQERQGSCMSITINPSRPSVN
NIGQVDIDSVILGRPGAIGSWELNNFITIGLNRVNANTVRVNIVNTGRTNRLIITQWENTLTR-GDVYELFGDYALIQG------RGSFCLNIRSDSGRE
NWRMQLEN-----
>PC_06UNLD
------------------MRSILVLLFSAAAVLAAPTPEADPGYEIVKLFGAANSSELDARGLSL-----DWTLKPRGLLQERQGSCMSITINPSRPSVN
NIGQVDIDSVILGRPGAIGSWPLNNFVTIGLNRVNANTVRVNVVNTGRTNRLIITQWDNTLTR-GDVYELFGDYALIQG------RGSFCLNIRSDSGRE
NWRMQLEN-----
>PC_0569BF
------------------------------AVLAAPTPEADPGYEIVKLFEAANSSELDARGLSL-----DWTLKPRGLLQERQGSCMSITINPSRPSVN
NIGQVDIDSVILGRPGAIGSWELNNFITIGLNRVNADTVRVNIRNTGRTNRLIITQWDNTVTR-GDVYELFGDYALIQG-R-----GSFCLNIRS-----
-------------
>PC_027IIJ
-----------------------VLLFSAAAVLAAPTPEADPGYEIVKLFEAANSSELDARGLSL-----DWTLKPRGLLQERQGSCMSITINPSRPSVN
NIGQVDIDSVILGRPGAIGSWELNNFITIGLNRVNADTVRVNIRNTGRTNRLIITQWDNTVTR-GDVYELFGDYALIQG---------------------
-------------
>PC_06Z6D2
---------------------------SAAAVLAAPTPEADPGYEIVKLFEAANSSELDARGLSL-----DWTLKPRGLLQERQGSCMSITINPSRPSVN
NIGQVDIDSVILGRPGAIGSWELNNFITIGLNRVNADTVRVNIRNTGRTNRLIITQWDNTVTR-GDVYELFGDYALIQG---------------------
-------------
>PC_01QK9S
------------------------LLFSAAAVLAAPTPEADPGYEIVKLFEAANSSELDARGLSL-----DWTLKPRGLLQERQGSCMSITINPSRPSVN
NIGQVDIDSVILGRPGAIGSWELNNFITIGLNRVNADTVRVNIRNTGRTNRLIITQWDNTVTR-GDVCELFGDYAL------------------------
-------------
>PC_05S90P
-----------------------VLLFSAAAVLAAPTPEADPGYEIVKLFEAANSSELDARGLSL-----DWTLKPRGLLQERQGSCMSITINPSRPSVN
NIGQVDIDSVILGRPGAIGSWELNNFITIGLNRVNADTVRVNIRNTGRTNRLIITQWDNTVTR-GDVYELFGD---------------------------
-------------
>PC_03FJJA
-----------------------VLLFSAAAVLAAPTPEADPGYEIVKLFEAANSSELDARGLSL-----DWTLKPRGLLQERQGSCMSITINPSRPSVN
NIGQVDIDSVILGRPGAIGSWELNNFITIGLNRVNADTVRVNIRNTGRTNRLIITQWDNTVTR-GDVYELFG----------------------------
-------------
>PC_04TN5N
------------------------LLFSAAAVLAAPTPEADPGYEIVKLFEAANSSELDARGLSL-----DWTLKPRGLLQERQGSCMSITINPSRPSVN
NIGQVDIDSVILGRPGAIGSWELNNFITIGLNRVNADTVRVNIRNTGRTNRLIITQWDNTVTR-GDVYELFGD---------------------------
-------------
>PC_05P99G
------------------MRSILVLLFSAAAVLAAPTPEADPGYEIVKLFEAANSSELDARGLSL-----DWTLKPRGLLQERQGSCMSITINPSRPSVN
NIGQVDIDSVILGRPGAIGSWDLNNFITIGLNRVNANTVRVNINNTGRTNRLIITQWENTLTR-GDVYELFGDYALIQG------RGSFCLNIRSDSGRE
NWRMQLEN-----
>PC_04VFEG
------------------MRSILVLLFSAAAVLAAPTPEADPGYEIVKLFEAANSSELDARGLSL-----DWTLKPRGLLQERQGSCMSITINPSRPSVN
NIGQVDIDSVILGRPGAIGSWDLNNFITIGLNRVNANTVRVNINNTGRTNRLIITQWDNTLTR-GDVYELFGDYALIQG------RGSFCLNIRSDSGRE
NWRMQLEN-----
>PC_05Q3BY
------------------MRSILVLLFSAAAVLAAPTPEADPGYEIVKLFEAANSSELDARGLSL-----DWTLKPRGLLQERQGSCMSITINPSRPSVN
NIGQVDIDSVILGRPGAIGSWELNNFITIGLNRVNANTVRVNINNTGRTNRLIITQWENTLTR-GDVYELFGDYALIQG------RGSFCLNIRSDSGRE
NWRMQLEN-----
>PC_0638XY
------------------MRSILVLLFSAAAVLAAPTPEADPGYEIVKLFEAANSSELDARGLSL-----DWTLKPRGLLQERQGSCMSITINPSRPSVN
NIGQVDIDSVILGRPGAIGSWELNNFVTIGLNRVNANTVRVNINNTGRTNRLIITQWENTLTR-GDVYELFGDYALIQG------RGSFCLNIRSDSGRE
NWRMQLEN-----
>PC_01NK18
------------------MRSILVLLFSAAAVLAAPTPEADPGYEIVKLFGAANSSELDARGLSL-----DWTLKPRGLLQERQGSCMSITINPSRPSVN
NIGQVDIDSVILGRPGAIGSWDLNNFITIGLNRVNANTVRVNINNTGRTNRLIITQWENTLTR-GDVYELFGDYALIQG------RGSFCLNIRSDSGRE
NWRMQLEN-----
>PC_03D5G5
------------------MRSILVLLFSAAAVLAAPTPEADPGYEIVKLFEAANSSELDARGLSL-----DWTLKPGGLLQERQGSCMSITINPSRPSVN
NIGQVDIDSVILGRPGAIGSWELNNFVTIGLNRVNANTVRVNINNTGRTNRLIITQWENTLTR-GDVYELFGDYALIQG------RGSFCLNIRSDSGRE
NWRMQLEN-----
>PC_05OAW6
---------------------------SAAAVLAAPTPEADPGYEIVKLFEAANSSELDARGLSL-----DWTLKPRGLLQERQGSCMSITINPSRPSVN
NIGQVDIDSVILGRPGAIGSWELNNFITIGLNRVNADTVRVNIRNTGRTNRLIITQWDNTLTR-GDVYELFGDYALIQG-R-----GSFCLNIRS-----
-------------
>PC_07R3UL
------------------MRSILVLLFSAAAVLAAPTPEADPGYEIVKLFEAANSSELDARGLSL-----DWTLKPRGLLQERQGSCMSITINPSRPSVN
NIGQVDIDSVILGRPGAIGSWDLNNFITIGLNRVNANTVRVNINNTGRTNRLIITQWEXVLIL-SLGGRLXAFWXLRFNSRXRKLLPXYTIXFRS-----
---XKLENAARKL
>PC_01PJBF
------------------MRSILVLLFSADAVLAAPTPEADPGYEIVKLFEAANSSELDARGLSL-----DWTLKPRGLLQERQGSCMSITINPSRPSVN
NIGQVDIDSVILGRPGAIGSWELNNFVTIGLNRVNANTVRVNINNTGRTNRLIITQWENTLTR-GDVYELFGDYALIQG------RGSFCLNIRSDSGRE
NWRMQLEN-----
>PC_03LRAF
------------------MRSILVLLFSAAAVLAAPTPEADPGYEIVKLFEAANSSELDARGLSL-----DWTLKPRGLLQERQGSCMSITINPSRPSVN
NIGQVDIDSVILGRPGAIGSWELNNFITIGLNRVNADTVRVNIRNTGRTNRLIITQWDNTVTR-GDVYELFGDYALIQG-R-----GSFCLNIRSDTGRE
NWRMQLEN-----
>PC_006ZIJ
MEEFCTRNSALRKDASEVMRSILVLLFSAAAVLAAPTPEADPGYEIVKLFEAANSSELDARGLSL-----DWTLKPRGLLQERQGSCMSITINPSRPSVN
NIGQVDIDSVILGRPGAIGSWELNNFVTIGLNRVNANTVRVNINNTGRTNRLIITQWE------------------------------------------
-------------
>PC_050KV1
-------------------------LFSAAAVLAAPTPEADPGYEIVKLFEAANSSELDARGLSL-----DWTLKPRGLLQERQGSCMSITINPSRPSVN
NIGQVDIDSVILGRPGAIGSWELNNFITIGLNRVNADTVRVNIRNTGRTNRLIITQWDNTVTR-GDVYEL------------------------------
-------------
>PC_01MRQ8
-----------------------VLLFSAGAVLAAPTPEADPGYEIVKLFEAANSSELDARGLSL-----DWTLKPRGLLQERQGSCMSITINPSRPSVN
NIGQVDIDSVILGRPGAIGSWELNNFITIGLNRVNADTVRVNIRNTGRTNRLIITQWDN-----------------------------------------
-------------
>PC_017KX7
-----------------------VLLFSAAAVLAAPTPEADPGYEIVKLFEAANSSELDARGLSL-----DWTLKPRGLLQERQGSCMSITINPSRPSVN
NIGQVDIDSVILGRPGAIGSWELNNFITIGLNRVNADTVRVNIRNTGRTNRLIITQWDN-----------------------------------------
-------------
>PC_03UFL6
------------------------LLFSAGAVLAAPTPEADPGYEIVKLFEAANSSELDARGLSL-----DWTLKPRGLLQERQGSCMSITINPSRPSVN
NIGQVDIDSVILGRPGAIGSWELNNFITIGLNRVNADTVRVNIRNTGRTNRLIITQWDN-----------------------------------------
-------------
>PC_01OSTK
------------------------FLFSAAAVLAAPTPEADPGYEIVKLFEAANSSELDARGLSL-----DWTLKPRGLLQERQGSCMSITINPSRPSVN
NIGQVDIDSVILGRPGAIGSWELNNFITIGLNRVNADTVRVNIRNTGRTNRLIITQWDN-----------------------------------------
-------------
>PC_039K7C
------------------------LLFSAAAVLAAPTPEADPGYEIVKLFEAANSSELDARGLSL-----DWTLKPRGLLQERQGSCMSITINPSRPSVN
NIGQVDIDSVILGRPGAIGSWELNNFITIGLNRVNADTVRVNIRNTGRTNRLIITQWDN-----------------------------------------
-------------
>PC_05RAW4
-------------------------LFSAAAVLAAPTPEADPGYEIVKLFEAANSSELDARGLSL-----DWTLKPRGLLQERQGSCMSITINPSRPSVN
NIGQVDIDSVILGRPGAIGSWELNNFITIGLNRVNADTVRVNIRNTGRTNRLIITQWDN-----------------------------------------
-------------
>PC_009OL0
-------------------------FSSAGAVLAAPTPEADPGYEIVKLFEAANSSELDARGLSL-----DWTLKPRGLLQERQGSCMSITINPSRPSVN
NIGQVDIDSVILGRPGAIGSWELNNFITIGLNRVNADTVRVNIRNTGRTNRLIITQWDN-----------------------------------------
-------------
>PC_04Y2V7
-------------------------FFSAAAVLAAPTPEADPGYEIVKLFEAANSSELDARGLSL-----DWTLKPRGLLQERQGSCMSITINPSRPSVN
NIGQVDIDSVILGRPGAIGSWELNNFITIGLNRVNADTVRVNIRNTGRTNRLIITQWDN-----------------------------------------
-------------
>PC_05E8MF
-------------------------SFSAAAVLAAPTPEADPGYEIVKLFEAANSSELDARGLSL-----DWTLKPRGLLQERQGSCMSITINPSRPSVN
NIGQVDIDSVILGRPGAIGSWELNNFITIGLNRVNADTVRVNIRNTGRTNRLIITQWDN-----------------------------------------
-------------
>PC_00JLVW
--------------------------FSAAAVLAAPTPEADPGYEIVKLLEAANSSELDARGLSL-----DWTLKPRGLLQERQGSCMSITINPSRPSVN
NIGQVDIDSVILGRPGAIGSWELNNFITIGLNRVNADTVRVNIRNTGRTNRLIITQWDN-----------------------------------------
-------------
>PC_02CDUI
--------------------------FSAAAVLAAPTPEADPGYEIVKLFEAANSSELDARGLSL-----DWTLKPRGLLQERQGSCMSITINPSRPSVN
NIGQVDIDSVILGRPGAIGSWELNNFITIGLNRVNADTVRVNIRNTGRTNRLIITQWDN-----------------------------------------
-------------
>PC_0526L0
---------------------------SAAAVLAAPTPEADPGYEIVKLFEAANSSELDARGLSL-----DWTLKPRGLLQERQGSCMSITINPSRPSVN
NIGQVDIDSVILGRPGAIGSWELNNFITIGLNRVNADTVRVNIRNTGRTNRLIITQWDN-----------------------------------------
-------------
>PC_02GMK1
----------------------------AAAVLAAPTPEADPGYEIVKLFEAANSSELDARGLSL-----DWTLKPRGLLQERQGSCMSITINPSRPSVN
NIGQVDIDSVILGRPGAIGSWELNNFITIGLNRVNADTVRVNIRNTGRTNRLIITQWDN-----------------------------------------
-------------
>PC_03B2DN
--------------------------------------SFDPGYEIVKLFEAANSSELDARGLSL-----DWTLKPRGLLQERQGSCMSITINPSRPSVN
NIGQVDIDSVILGRPGAIGSWELNNFITIGLNRVNADTVRVNIRNTGRTNRLIITQWDNTLTR-G-----------------------------------
-------------
>PC_06U9J6
------------------------------AVLAAPTPEADPGYEIVKLFEAANSSELDARGLSL-----DWTLKPRGLLQERQGSCMSITINPSRPSVN
NIGQVDIDSVILGRPGAIGSWELNNFITIGLNRVNADTVRVNIRNTGRTNRLIITQWDNTLTR-GDVYEL------------------------------
-------------
