# Supplementary material for: Remote homology clustering identifies lowly conserved families of effector proteins in plant-pathogenic fungi
Source: Microb Genom. 2021 Sep 1;7(9):000637. doi: 10.1099/mgen.0.000637 (PMC8715435; doi:10.1099/mgen.0.000637)
Supplement: Supplementary material 15 [file mgen-7-0637-s0015.zip › fastas/markov-PC_08JJK6.fasta]

>PC_05MF12
-------------MAFSPTVQASRNAQAGQ--------VELRPLICYYGTFVLSNGKWVLSR--RYTDGAFAGTYVTILGKPEFLYLDSGCNPHHEPSDT
-IYIKVYNDEIE-VINLEEPEGFPLYYSDRHEYAESRVILL--------------------------------------------------
>PC_05N3TF
MKIQNLSVIITAAMAFPSTNGHA-----DNVKL-AHNNANLSDKTYHYSTYELSNGEWVHRP--EYSKGTKPGGYEGILGRPYFIHLDKYCNPSYPDSKT
-VYIRVHNDD---VINRAYRTGFPIEEEVEGVEV-KEVKKEVKREVSKQVNRDQGIYIRREARRSGENGSQLPRRTANEKSHSLAAASLYI
>PC_07OA00
MKNQNLFAIITAAMAFSPAVQACDDAHAVE-------DTNNNRRSCYYTIFHRAGREWRQIR--QTITQITPNCVVNNIRGIPKFWVDDDCTPNYQKSEE
-VYIRVTAEG---AKNYPEPPGFPSGCSLRGRPGSKWKSWGELTPLKQPMRRG--------------------------------------
>PC_07ODIG
MQIQGLFAIIAASAALFPTIYA---------ASDPYFSPPSESQKCFYTIYRVESINGEKVLVREGVDHSYTGWDAEIKKIN--VHFDKECNPQYQSS--
-QWVFFKGVRKERHIYPDR------------------------------------------------------------------------
>PC_00ZW7C
MQIQGLFAIIAASAALFPTIYA---------ASDPYFSPPSESQKCFYTIYRVESINGEKVLVREGVDHSYTGWDAEIKKIN--VHFDKECNPQYQSSDS
SRWVFFKGVRKERHIYPDRLTGKKR------------------------------------------------------------------
>PC_08L1DZ
MHIQNLFAIITASAALFPTVSA--------GEGDSYFTPPPATEKCAYTIYRVASKNGLKALVREGDYIAYNNWDQEIHGVQ--VHFDGECNPKYKSD--
-VYVFKKGVREEKHIWLSPPPNKSSGVH---------------------------------------------------------------
>PC_06RRRS
MHIQNLFAIITASAALFPTVSA--------GEGDYYFTPPPATEKCAYTIYRVASKNGLKALVREGDYMAYKNWDQEIHGVQ--VHFDGECNPKYKSD--
-VYVFKKGVREEKHIWLSPPPNKSSGVH---------------------------------------------------------------
>PC_08611J
MHIQNLFAIITASAALFPTVSA--------GEGDYYFTPPPATEKCAYTIYRVANKNGLKALVREGDYMAYKNWDQEIHGVQ--VHFDGECNPKYKSD--
-VYVFKKGVREEKHIWLSPPPNKLSGVH---------------------------------------------------------------
>PC_00UREE
MHIQNLFAIITASAALFPTVSA--------GEGDYYFTPPPATEKCAYTIYRVASKNGLKALVREGDYMAYKNWDQEIHGVQ--VHFDGECNPKYKSD--
-VYVFKKGVREEKHIWLSPPPNKLSGVH---------------------------------------------------------------
>PC_051OIG
MHIQNLFAIITASAALFPTVSA--------GEGDSYFTPPPATEKCTYTIYRVASKNGLKALVREDDDIPYKNWDREIHGVQ--VHFDGECNPQYKSD--
-VTLRTPCSAPPLFGTLKI------------------------------------------------------------------------
>PC_07HIXQ
-----MFAIITASAALFPTVSAGGVETVSPGEGNRYFSPPPEAEQCKYTIYRVASKDGYKALVFEKYGVSYINWDVKLEGVD--VQFDAQCNPKYESD--
-LYVFKKGYQQEKHIWLSRPSRKSTTLV---------------------------------------------------------------
>PC_07XM4G
MQIRNQFALFTVTVALLPTIYAD-----------------DVKKDCYYTVWTSNGNSWLRSI----RDKTWSDHTLGIHGAS--VYFDEDCYPHYHSKE-
--ILVRKGCHEETTIPK--------------------------------------------------------------------------
>PC_08JNQ1
MQIRDQFALFTVTVALLPIVYAG-----------------DVEQDCYYTVWTSKGNSWLRSI----RDKTRSDHTLGIHGAS--VYFDEDCYPHYHSKE-
--ILVRKGCHEETTIPK--------------------------------------------------------------------------
>PC_045HNS
MQLNNLFFAITGAVALLPTAYAGKE---------S----YKVKKICHYSIQKLHGTTWYQVG----TGQADAGKDTHIEGTK--VFFSNQCLPQWNNRR-
-LYIKLDSEEVVPV-----------------------------------------------------------------------------
>PC_02IBCX
MQLNNLFFAITGAVALLPTAYAGKE---------S----YKVKKICHYSIQKLHGKTWYQVG----TGQADAGKDTHIEGTK--VFFSNQCLPQWNNRR-
-LYIKLDSEEVVPV-----------------------------------------------------------------------------
>PC_07HGNR
MQPSNLLSIITATTALLPTVYAHRE---------S----YKAKKICLYTYQVLHGHTWYDYG----DDQADANAYKQIQEWR--VWFSQDCIPKFSTRR-
-LFIKYKDCDFVPVV----------------------------------------------------------------------------
>PC_04Y1TU
MLLKSLFSVITAATALLPTAHAGT----------S----HGALKTCHYKILRLNHHKWEDRG----EGSASPGSTQTIEGTE--VKFSKDCLPSHKNRG-
-LYIEMKTPSFQPA-----------------------------------------------------------------------------
>PC_05N0EU
MQPIGLFTIITATAALLPTVYAGK----------S----YKAQKICHFTILKMYKNTWTFVR----KDSAPADQTTTIEGIK--VFFSKDCIPQHDYRG-
-LYIEYNGFHHDVSQS---------------------------------------------------------------------------
>PC_08JJK6
MKIQNLSNGHA-----------------DNVKL-AHNNANLSDKTYHYSTYELSNGEWVHRP--EYSKGTKPGGYEGILGRPYFIHLDKYCNPSYPDSKT
-VYIRVHNDD---VINRAYRTGFPIEFMENQIAKGREAEI---------------------------------------------------
>PC_03DLNW
MKIQNLSVIITAAMAFPSTVQARENGHADNVKL-AHNNANLSDKTYHYSTYELSNGEWVHRP--EYSKGTKPGGYEGILGRPYFIHLDKYCNPSYPDSKT
-VYIRVHNDD---VINCAYWTGFPIEFIENQIAKGREAEI---------------------------------------------------
>PC_0234GL
MKIQNLSVIITAAMAFPSTVQARENGHADNVKL-AHNNANLSDKTYHYSTYELSNGEWVHRP--EYSKGTKPGGYEGILGRPYFIHLDKYCNPSYPDSKT
-KR-----------------------EEVEGVEVKKEVKKEVKREVSKQVNRDQGIYIRREARRSGENGSQLPRRTANEKSHSLAAASLYI
>PC_07HB5K
MKNQNLLAIIAAAMAFSPSVQAGKTAHDDNGK------AETTKKTCYYSTYELSKDKWVYRP--EYSGGAWSNDYVSILRQPKFLHLDMYCNPSYQNSPT
-VYIRVHNED---VINFEYPKGFPDRFMD--------------------------------------------------------------
