# Supplementary material for: Remote homology clustering identifies lowly conserved families of effector proteins in plant-pathogenic fungi
Source: Microb Genom. 2021 Sep 1;7(9):000637. doi: 10.1099/mgen.0.000637 (PMC8715435; doi:10.1099/mgen.0.000637)
Supplement: Supplementary material 15 [file mgen-7-0637-s0015.zip › fastas/markov-PC_05F15E.fasta]

>PC_05F15E
MKLLLPVTILAVLAASAPTGDNISTSIAKREVGEVSTDYIFTDDPAAGGKVGQKKKRESGEVSTDYIFTDDPAAGGKVGQKKKRESGEVSTDYIFTDDPA
AGGKVGQ
>PC_06CMW6
MKFIYSTALISVLAVAIPTGRGLTSGLMRREGGEVSTNYIFTDDPAEGGKTTQKMKREGGEVSTNYIFTDDPAEGGKTTQKRKREGGEVSTNYIFTDDPA
EGGKATQ
>PC_05OR43
MKLLLPVTILAVLAASAPTGDNISTSIAKREVGEVSTDYIFTDDPAAGGKVGQKKKRESGEVSTDYIFTDDPAAGGKVGQ--------------------
-------
>PC_05RCS0
MKLLSIITLFSVLAVTAPTARELSASVEKREVGEVSTDYIFTDDPSEGSKTGQK-KREVGEVSTDYIFTDDPSDGSKTSQKKR-----------------
-------
>PC_069OT8
MKFIYSTALISVLAVAIPTGRGLTSGLMRRESGEVSTNYIFTDDPAEGGKTTQKKKRESGEVSTNYIFTDDPAEGGKATQ--------------------
-------
