# Supplementary material for: Remote homology clustering identifies lowly conserved families of effector proteins in plant-pathogenic fungi
Source: Microb Genom. 2021 Sep 1;7(9):000637. doi: 10.1099/mgen.0.000637 (PMC8715435; doi:10.1099/mgen.0.000637)
Supplement: Supplementary material 15 [file mgen-7-0637-s0015.zip › fastas/markov-PC_04YPRX.fasta]

>PC_022Q3I
MQVMKYLYLLFHFALFASAIXILDLFPRQGQ--CFSTTGSTPAPPPPAPTEVTFDITQNVNSFTNAASTPWTQGVGLSNIRYQWRAYYSTRQQTTYVEVQ
VFGTAEAQVVLLPDAPATGRWRA---INSDVFRPNERVTGGG---LAGWGQVTPVCLQTFGR-RDIRYRLRIQRKPKH-SYPLEVIPETQYANRLMNARR
YAKTLQMIYKPRGLADFRFHSLTQQS-----
>PC_053E2C
MQVMKYLYLLFHFALFASAIPMLDLFPRQGQ--CFSTTGSTPPRPPPAAREVTFDITQNVNTFTSAAPTPWTEGVGLSNIRYQWRAYYSTRQRTTLVEVR
VFGTAEAQVVLLPDAPGTSRYRA---IDSNVFRPNEEVTGGG---LAGWGQVTTVCLQTWGRRGDITYRLRIQSKPKH-SYPLEVIPERQYANRLMNARC
YAKTHQMIYKPRGLADFRFHRLTQSVV--NL
>PC_04U991
MQVMKYLYLLFHFALFASAIPMLDLFPRQGQ--CFSTTGSTPPRPPPAAREVTFDITQNVNTFTSAASTPWTEGVGLSNIRYQWRAYYSTRQRTTFVEVR
VFGTAEAQVVLLPDAPGTSRYRA---IDSNVFRPNEEVTGGG---LAGWGQVTTVCLQTWGRRGDITYRLRIQSKPKH-SYPLEVIPERQYANRLMNARC
YAKTHQMIYKPRGLADFRFHRLTQSVV--NL
>PC_015982
MQVMKYLYLLFHFALFASAIPGLDLFPRQGL--CFSTNS-RAAGPPERPTEVTFDITENVNTFTDAASTPWTQGVGLSNIRYQWRAYYSTRRQTTFVEVQ
VFGTAEAQVVLLPDAPATGQWRA---INSDVLRPNERVTGGG---VGGWGRVTPVCLQTFGR-RDIRYRLRIQRKPKH-SYPLEVIPGRQYANRLMNARR
YAKTPQMIYKPRGLADFRFHSFNTAEFVVNL
>PC_03L0M9
MQVMKYLYLLFHFALFASAIPILDLFPRQGQ--CFS-TGSTPPPPPPAPTEVTFDITENVNTFTDAASTPWTQGVGLSNIRYQWRAYYSTRQQTTFVEVQ
VFGTAEAQVVLLPDAPATGQWRA---INSEVFRPNERVTGGG---LAGWGRVTPVCLQTLGR-RDISYQLRIERKPKH-SYPLEVIPGRQYANRLMNARR
YAKTLQMIYKPRGLADFRFHSFNTAEFVVNL
>PC_06026G
MQVMKYLYLLFHFALFASAIPILDLFPRQGQ--CFSTTGSTPAPPPPAPTEVTFDITQNVNSFTNAASTPWTQGVGLSNIRYQWRAYYSTRQQTTYVEVQ
VFGTAEAQVVLLPDAPATGRWRA---INSDVFRPNERVTGGG---LAGWGQVTPVCLQTFGR-RDIRYRLRIQRKPKH-SYPLEVIPETQYANRLMNARR
YAKTLQMIYKPRGLADFRFHSLTQQS-----
>PC_02DUX7
MQVMKYLYLLFHFALFASAIPILDLFPRQGQ--CFSTTGSTPAPPPPAPTEVTFDITQNVNSFTNAASTPWTQGVGLSNIRYQWRAYYSTRQQTTFVEVQ
VFGTAEAQVVLLPDAPATGRWRA---INSDVLRPNERVTGGG---LAGWGRVTSVCLHTFGR-RDIMYRLRIQRKPKH-SYPLEVIPERQYANRLMNARR
YPKTLQMIYKPRGLADFRFHSLTQHS-----
>PC_05324F
MQVMKYLYLLFHFALFASAIPILDLFPRQGQ--CFSTTGSTPAPPPPAPTEVTFDITQNVNSFTNAASTPWTQGVGLSNIRYQWRAYYSTRQQTTFVEVQ
VFGTAEAQVVLLPDAPATGRWRA---INSDVLRPNERVTGGG---LAGWGRVTSVCLHTFGR-RDIMYRLRIQRKPKH-SYPLEVIPERQYANRLMNARR
YAKTLQMIYKPRGLADFRFHSLTQHS-----
>PC_026YC6
MQVMKYLYLLFHFALFASAIPILDLFPRQGQ--CFSTTGSTPAPPPPAPTEVTFDITQNVNSFTNAASTPWTQGVGLSNIRYQWRAYYSTRQQTTYVEVQ
VFGTAEAQVVLLPDAPATGRWRA---INSDVFRPNERVTGGG---LAGWGQVTPVCLQTFGR-RDIRYRLRIQRKPKH-SYPLDIIPETQYANRLMNARR
YAKTLQMIYKPRGLADFRFHSLTQQS-----
>PC_00IX75
MQIMKYLYLLFHFALFASAIPILDLFPRQGQ--CFS-TGSTPAPPPPAPTEVTFDITQNVNSFTNAASTPWTQGVGLSNIRYQWRAYYSTRQQTTFVEVQ
VFGTAEAQVVLLPDAPATGQWRA---INSDVFRPNERVTGGG---LAGWGRVTPVCLQTFGR-RDIRYRLRIQRKPKH-SYPLEVIPGRQYANRLMNARR
YAKTLQMIYKPRGLADFRFHSLTQQS-----
>PC_06B0QW
MQIMKYLYLLFHFALFASAIPGLDLFPRQGL--CFSTNS-RAAGPPERPTEVTFDITENVNTFTDAASTPWTQGVGLSNIRYQWRAYYSTRRQTTFVEVQ
VFGTAEAQVVLLPDAPATGQWRA---INSDVFRPNERVTGGG---VGGWGRVTPVCLQTFGR-RDIRYRLRIQRKPKH-SYPLEVIPGRQYANRLMNARR
YAKTLQMIYKPRGLADFRFHSLTQQS-----
>PC_05NUH1
MQIMKYLYLLFHFALFASAIPALDLFPRQGL--CFSTNS-RAAGPPERPTEVTFDITENVNTFTDAASTPWTQGVGLSNIRYQWRAYYSTRRQTTFVEVQ
VFGTAEAQVVLLPDAPATGQWRA---INSDVFRPNERVTGGG---VGGWGRVTPVCLQTFGR-RDIRYRLRIQRKPKH-SYPLEVIPGRQYANRLMNARR
YAKTLQMIYKPRGLADFRFHSLTQQS-----
>PC_05HFA3
MQVMKYLYLLFHFALFASAIPILDLFPRQGQ--CFSTSGSTPAPPPPAPTEVTFDITQNVNSFTNAASTPWTQGVGLSNIRYQWRAYYSTRQQTTFVEVQ
VFGTAEAQVVLLPDAPATSQWRA---IDSNRFRPNESVTGGG---LAGWGRVTLVCLQTFGR-RDIRYRLRIQRKRPSTPTPLKSFLRANTPTA------
-------------------------------
>PC_020EDC
------------------------LFPRQGL--CFSTNS-RAAGPPERPTEVTFDITENVNTFTDAASTPWTQGVGLSNIRYQWRAYYSTRRQTTFVEVQ
VFGTAEAQVVLLPDAPATGQWRA---INSDVFRPNERVTGGG---VGGWGRVTPVCLQTFGR-RDIRYRLRIQRKPKH-SYPLEVIPGRQYANRLMNARR
YAKTLQMIYKPRGLADFR-------------
>PC_05NSJ1
MQVMKYLYLLFHFALFASAIPMLDLFPRQGQ--CFSTTGSTPPPPPPAPREVTFDITQNVNTFTSAASTPWTRGVGLSNITYQWRAYYSTRQGTTFVEFQ
VFGTAEAQVVLLPDAPARGRWRA---IDSETIRPNESVTGGG---LAGWGRVTTVCLQTGGR-RDITYQLRIQSKPKH-SYPLEVIPERQYANRLMNARR
YAKTHQMIYKPRSLADFRFHSLTQSVV--NL
>PC_04YPRX
---MKYLYLLFHFALFASAIPMLDLFPRQGQ--CFSTTGSTPPRPPPAAREVTFDITQNVNTFTSAASTPWTEGVGLSNIRYQWRAYYSTRQRTTFVEVR
VFGTAEAQVVLLPDAPGTSRYRA---IDSNVFRPNEEVTGGG---LAGWGQVTTVCLQTWGRRGDITYRLRIQS--------------------------
-------------------------------
>PC_02L3S6
---MKYLYLLFHFALFASAIPMLDLFPRQGQ--CFSTTGSTPPRPPPAAREVTFDITQNVNTFTSAASTPWTEGVGLSNIRYQWRAYYSTRQQTTFVEVR
VFGTAEAQVVLLPDAPGTSRYRA---IDSNVFRPNEAVTGGG---LAGWGQVTTVCLQTWGRRGDITYRLRIQS--------------------------
-------------------------------
>PC_00H87Q
MQVMKYLYLLFHFALFASAIPILDLFPRQGQ--CFST-GSTPPPPPPAPTEVTFDITENVNSFTNAASTPWTQGVGLSNIRYQWRAYYSTRRQTVFVEVQ
VFGTAAVQAVLLPDAPATGRWRA---INSDSFRPNERVAGGG---LAGWGQVIPVCLQTFGR-RDIMYRLRIQRT-------------------------
-------------------------------
>PC_000E3P
-------------------MPIKDLESRQSGFTCFSGLF-RGRTLEAGLPPVYINITPNLNVYRNVDDIPWTNGGNVRNHRWRWRAGIV--GGDPTVQVQ
VYGYVGAHVELRATAPRSDN----PRRPAIELTPNENVNGGQ---GNGWGEAITDTVIISAD-QV-----------------------------------
-------------------------------
>PC_0321J5
-------------------MPIKDLESRQSGFTCFSGLF-RGRTLEAGLPPVYINITPNLNVYRNVEDIPWTNGGNVRNHRWRWRAGIV--GGDPTVQVQ
VYGYVGAHVELRATAPRSDS----PRRPAIELTPNENVNGGQ---GNGWGEAVCLSVMNIPR-PDMTYTLFVRLGNMYR---------------------
-------------------------------
>PC_05EO4J
------------------------LFPRQGQ--CLTTRS-RAAGPPETAPEVTFDITENVDRFASAASSPWTQGVGIPNVRYQWRAYYSLRAQTTFVDIQ
VFGTASVQAILLPDAPSAGHWHA---IDSTLVRPNEHITGGG---VGGWGPVIP----------------------------------------------
-------------------------------
>PC_0849U9
-----------------------------------------------------------------MDGAPWNSGRNTPGHLWRWRAATV--NGLAVVQVQ
VHGYFRIRAELRTTAPAIAGRPSDGGRPAINLRSTPAIADGGRNIGTGWGPIMDVCAVPSAR-DDMIYVLHVEIGNI-----------------------
-------------------------------
>PC_089EH9
--------------------------------MCGP-PL-HHTLPPAPLPPVDINITPNVNGARNIGSLPWTAGQRTPGHIWRWRAAGG--RGGPVVQVQ
LYGYFGAHVELRVTAPATA------DRLEVQLTPNENVNGGG---AEGWGETLCLSAMDVGR-RDATYVLHLSLGNM-----------------------
-------------------------------
