# Supplementary material for: Remote homology clustering identifies lowly conserved families of effector proteins in plant-pathogenic fungi
Source: Microb Genom. 2021 Sep 1;7(9):000637. doi: 10.1099/mgen.0.000637 (PMC8715435; doi:10.1099/mgen.0.000637)
Supplement: Supplementary material 15 [file mgen-7-0637-s0015.zip › fastas/markov-PC_00RQZW.fasta]

>PC_00F7N7
----------------------------------------------------------------------------------------------------
----------------------------------------------------------------------------------------------------
----------------------------------------------------------------------------------------------------
----------------------------------------------------------------------------------------------------
----------------------------------------------------------------------------------------------------
----------------MESTTE----N-R-VETI-----PTTSTEDK--------------------------IKD-IEQDATKDIT-------------
----------------------LQS----K-EIKRSSSPFEYQKVAQFDPL-SNNKD---KQS-------------------------------------
-----------------------------------------------------------------------------EEIGTNSKEIINEKQENG---IK
QDQ-----TN--------------------E---------KENTKFE-FT---R--S----------------------LET--NLLSSQRDGDSSYDS-
--I-------------------------------N------EKQITASTVESVVRQHKLSR--KPSPQQDAQFDFGKFLQQMSNPSAQNIARYVKNFEKE
FER-K-------AWTVNEQIRIIHDFL-------------------DFIALKMR-NC--ELWRNSS-------------DVEFENAKEGMEKLVMNRLYK
LTFSPAIHG---------------------------------SVTTDDRERDEIL-HQKIQIF-RWVK-EEHLDIPTA----------------------
---------------------------------PHNEQFLDFAK-------------------K--EL-LKINYFKAPRDKLICILNCCKVIF-G-----
------------------------------------L-----IRHV----D---G----------------------EEGADKFLPILIFVVLSANPE--
-----HLVSNVQ-------------------------YISRFRNPEKLQ-------SEAGYYLSSL------------------MGAISFIE-NMDASSL
S-I----T-Q--EDFDKNIEVTMKELERERPKIPE--NTREIS---YD-----NVL-HPS-----RS---------------------------------
-------------------------------------------------------------------------------AQ----NLR-SPI-----LNP
AQAR-ALFENG--R----N----FAQRTIQKPLNIVGKIFAEIS----NEANETLNTRQVNSNLE----T--I--------------------V-R----
----------------------------------------------------------------------------------------------------
----------------------------------------------------------------------------------------------------
----------------------------------------------------------------------------------------------------
----------------------------------------------------------------------------------------------------
----------------------------------------------------------------------------------------------------
----------------------------------------------------------------------------------------------------
----------------------------------------------------------------------------------------------------
---------------------------------------
>PC_01CTUE
----------------------------------------------------------------------------------------------------
----------------------------------------------------------------------------------------------------
----------------------------------------------------------------------------------------------------
----------------------------------------------------------------------------------------------------
----------------------------------------------------------------------------------------------------
----------------------------------------------------------------------------------------------------
----------------------------------------------------------------------------------------------------
--------GS--------------------------IQHPPRKS-SLEPLAPSIAGQI-KDSNALR----------------------VSTTSPT-----
------------------SAQSKEQATASDEQAPPVP---PKDGSFGTPP---RNKE-------------------------------------------
----------------------------RR---------G--STVASPTSPQLSMHRPPPP--EPEPEPTQPFDFHRFLEQLRNKKADPVARYLKSFLNE
FGK--------RQWMVHEQVKIIGDFL-------------------AFIANKMM-LC--EVWRDVS-------------DAEFENAREGMEKLVMNRLYS
QTFAPAIPPPKPIPG----A-KSKK--KGGDS---AMGPGRRGQHQEDVERDDIV-TQKINIY-GWVK-EEHLDIPQ-I---------------------
--------------------------------GDSGRRFLKLAQ------------------Q---EL-LKIKSYRAPRDKIICVLNCCKVIF-G-----
------------------------------------L-----LKHN----------------------------KS-DSSADSFMPLLIYVVLQSNPE--
-----HLVSNVQ-------------------------YILRFRNQDRLG-------GEAGYYLSSL------------------MGAVQFIE-NMDRTSL
TIT------D--EDFEKNVEAAVSAIAERHQALASPIIKQQ----P------------------------------------------------------
---------AFNEK-AEP----D-----------------------AS-------SSQ--T--------------------------PSRPQRPRDKEED
IV------Q---------PAPISGLFRTIQKPLTAIGRMFTEDS----PSGPAGESATS-----------------------------------------
----------------------------------------------------------------------------------------------------
----------------------------------------------------------------------------------------------------
----------------------------------------------------------------------------------------------------
----------------------------------------------------------------------------------------------------
----------------------------------------------------------------------------------------------------
----------------------------------------------------------------------------------------------------
----------------------------------------------------------------------------------------------------
---------------------------------------
>PC_01GAB5
----------------------------------------------------------------------------------------------------
---------------------------------------------------------------------------------------------MSATEPS
DSPAP--NGQG----EIS--S-------N----------SHDEGHRLEQK--------VTP-G---------DSGPSRA---------SQDEPLADSK--
-D--T--KDLKQDDM------------------------EADI---------QDTPQGAVPESP--------RSVTTPV-------VDPP----STTPTQ
QE-------SLPERMKGLSISTNALDR----------------------------------------------------------------------SPS
PNTD-RPPPPPEKDDAYL-NQK-------PQSAP---TS---------------------------------LLSTKTSSEWTEKELPEVPERGKKV---
--------------------------DNGGAGRDDVSQPEIQSIMEQFQDS-AHGDS---EEL-IMSP-----------------------RLELAG-Q-
-FF---G-GQ--------------------------GHFPPRQS-SLDQTKAAGE--GAQASNVK-V-----------G-----A---------------
--------------------------PSTSPEKQPAL--SST--SVHRR---------------------------------------------------
------------------------------------------SLVEEPALTRRSSTSTLPP--PPEPEPDQPFDFHRFLEQLRHRTADPVAKFLRSFLNE
FGK--------RQWMVHEQVKIISDFL-------------------AFITNKMA-MC--EVWRDVS-------------DGEFDNAKEGMEKLVMNRLYS
QTFSPAIPSPPTIP-----RSTSRS--KRREME-RLHGPWRRGQHQEDIERDEVL-AQKIRIY-SWVR-EAHLDIPP-V---------------------
--------------------------------GSHGRRFLTLAQ-------------------Q--EL-SKINSYRAPRDKVICILNCCKVIF-G-----
------------------------------------L-----LKNS----------------------------KSSDTSADSFIPLLIYVVLHANPE--
-----HLVSNIQ-------------------------YILRFRNQDKLG-------GEAGYYLSSL------------------SGAIQFIE-TLDRTSL
TVS------D--EDFERNVEAAVSAIAQQNRESESIEPKST----QR-----------------------------------------------------
---------------S-----------------QSTPRSS--VDV-P-RG----------------------------------------RRETT-QS-N
DE------D---------NAPVAGLLRTIQKPLSTIGRIFSDEP----DS----PEERRTH---------------------------------------
------SAT-T-------------SPVGPSPR--LNPNVYQP-P--------------------------------------------------RN----
-----SGEERRS-GERPRN---------------------------------------------------------------------------------
-----------------------------------------------------------------ASQPRRARTRDAQDAAVRQASAEDAEARRIQRVEH
NNMV------------------ETLSNMFPNLDRDVIDDVV---K----MK---------EGRLAHLK--SP---------VQ----NPRPTIPRKRSQL
HQLLRGNATADGLYQSTDSSR--AIE-----PAIFKLKDPWPDICVGL----------------SDDSLADALRST--KDRYITQSLLLDMQDISTLISD
PHVTPLGLRFPFLIVEAKAGATGWNLYQAQNQAAVGGSTALLILKGLSGLRDGQDLNKENHDDVEASNKTLQTTIT-----FKNDKRILNHAAKVHKQFA
QKLTQGIGEKNF---------YSIVFFQPLPSFYAE---------IREEKGGSM---------------------------------FADTLKDHDAVLW
TAGVFVYTNQSNFAVAQLRMNEMVAELKSFRPQLVERIR
>PC_01P7Y6
----------------------------------------------------------------------------------------------------
---------------------------------------------------------------------------------------------MSATEPS
DSPAP--NGQG----EIS--S-------N----------SHDEGHRLEQK--------VTP-G---------DSGPSRA---------SQDEPLADSK--
-D--T--KDLKQDDM------------------------EADI---------QDTPQGAVPESP--------RSVTTPV-------VDPP----STTPTQ
QE-------SLPERMKGLSISTNALDR----------------------------------------------------------------------SPS
PNTD-RPPPPPEKDDAYL-NQK-------PQSAP---TS---------------------------------LLSTKTSSEWTEKELPEVPERGKKV---
--------------------------DNGGAGRDDVSQPEIQSIMEQFQDS-AHGDS---EEL-IMSP-----------------------RLELAG-Q-
-FF---G-GQ--------------------------GHFPPRQS-SLDQTKAAGE--GAQASNVK-V-----------G-----A---------------
--------------------------PSTSPEKQPAL--SST--SVHRR---------------------------------------------------
------------------------------------------SLVEEPALTRRSSTSTLPP--PPEPEPDQPFDFHRFLEQLRHRTADPVAKFLRSFLNE
FGK--------RQWMVHEQVKIISDFL-------------------AFITNKMA-MC--EVWRDVS-------------DGEFDNAKEGMEKLVMNRLYS
QTFSPAIPSPPTIP-----RSTSRS--KRREME-RLHGPWRRGQHQEDIERDEVL-AQKIRIY-SWVR-EAHLDIPP-V---------------------
--------------------------------GSHGRRFLTLAQ-------------------Q--EL-SKINSYRAPRDKVICILNCCKVIF-G-----
------------------------------------L-----LKNS----------------------------KSSDTSADSFIPLLIYVVLHANPE--
-----HLVSNIQ-------------------------YILRFRNQDKLG-------GEAGYYLSSL------------------SGAIQFIE-TLDRTSL
TVS------D--EDFERNVEAAVSAIAQQNRESESIEPKST----QR-----------------------------------------------------
---------------S-----------------QSTPRSS--VDV-P-RG----------------------------------------RRETT-QS-N
DE------D---------NAPVAGLLRTIQKPLSTIGRIFSDEP----DS----PEERRTH---------------------------------------
------SAT-T-------------SPVGPSPR--LNPNVYQP-P--------------------------------------------------RN----
-----SGEERRS-GERPRN---------------------------------------------------------------------------------
-----------------------------------------------------------------ASQPRRARTRDAQDAAVRQASAEDAEARRIQRVEH
NNMV------------------ETLSNMFPNLDRDVIDDVV---K----MK---------EGRLAHLK--SP---------VQ----NPRPTIPRKRSQL
HQLLRGNATADGLYQSTDSSR--AIE-----PAIFKLKDPWPDICVGL----------------SDDSLADALRST--KDRYITQSLLLDMQDISTLISD
PHVTPLGLRFPFLIVEAKAGATGWNLYQAQNQAAVGGSTALLILKGLSGLRDGQDLNKENHDDVEASNKSGQASPN-----IELNIV-------------
---------------------FSITTEGPVHESWIY---------FREPKEEDLHGL---------------------------HRNLADNLER------
---------------------------------------
>PC_02B1F3
----------------------------------------------------------------------------------------------------
----------------------------------------------------------------------------------------------------
----------------------------------------------------------------------------------------------------
----------------------------------------------------------------------------------------------------
----------------------------------------------------------------------------------------------------
-----------------------------------------------------------------------------MTSFADVA---------------
-----------------------------AGKEKRSSVPVDRDVLDAFDPL-AESQE---EQA-ARDA-WASSEGHP---------------------PP
P-----------------------------AQ--PDPESSAGS---------------SNTQ--SPA---------AP--PNPQPAPFPALTAFA---RS
LAL-----PIARRPARS---------ERPMSMDHATLIRTPVM--------------------GDSFAEQQEGLGDQMQRRG--SPKEA--KEEFRIRK-
--K----G-KS-C---SV-DV--WPT-STGS--SS----ASPVGEGAVFDEKEAPAEQGRS--APSPAPPPPFDFQKFLDQMKSKGSEPVARYLRSFLSN
FSK-R-------TFTVTDQVKLINDFL-------------------GFISQKMR-AAE--PWRNAT-------------EAEFDNAMEGMEKLVMNRLYD
YIFTPAISRLIP---------------------------P-RAITTDDLERDRVL-AQRIALF-EWIE-PRHLDVPV-----------------------
------------------------------EDEHAVGGFMMFAE-------------------Q--EL-VKVNHYKAPRDKLICILNCCKVIF-G-----
------------------------------------PPLNSLKQHL----A---K----------------------DESADTFLPILIFVVLKANPE--
-----HLLSNVE-------------------------FINRFRNPMKLQ-------SEAGYYLSSL------------------MGAVSFIE-TMDHTSL
SQI----T-Q--EEFEKNVERAIQSLPSSRPQTPSHTSTSTSATTSVS-----PSP-SPTPQPPGHAPS----------SSTSSNIHRPPAQPIPVPPP-
------QPI------SSM------TSP---HA-------GEE-----PA--------------------------------------------QPLSLSD
FDAR-RLLQRT--G------------DTISKPLNAIGRIFSEAL----DGAEERFIAAHRTRMEAEEIGAEARTARVHRDKGDK-------SAGGSASNL
TMTPLALAGIGGE------GDGV-----------------------------------------------------------------------------
----------------------------------------------------------------------------------------------------
----------------------------------------------------------------------------------------------------
----------------------------------------------------------------------------------------------------
----------------------------------------------------------------------------------------------------
----------------------------------------------------------------------------------------------------
----------------------------------------------------------------------------------------------------
---------------------------------------
>PC_02SR4P
----------------------------------------------------------------------------------------------------
----------------------------------------------------------------------------------------------------
----------------------------------------------------------------------------------------------------
--------------M-MEAERK--------E--TDDNDTE-TVGM-----AGT-----SA-------------TAGSF-----------------GPNHD
LINMN----TSAQNIERLAVSCRESGST------------------------------------------------------------QS--LALNID--
--VASTSPSSPQAEKPYL-DPT----P-KTPQVP---QSPLGMP------------------------------TDYT-----DKDLPQIPADIACD-E-
---------DV-----DKP-------AKLEAQNDEDSQSEIQSIMDQFTDD-TKHPG---PGE-LTSP-----------------------RLELAE-Q-
-FL---P-GQ--------------------------AHFPPRKS-SLEPIVSPRSPIETHVSNQWQS-----------R-----P-SSIR----------
------------------------SIGSQI-ISPPA--VPPKSPSTNSQN---PA---------------------------------------------
----------------------------------------GT------ELAASSNSASRPP--PPEPEPDQP----------------------------
----------------------------------------------------------------------------------------------------
----------------------------------------------------------------------------------------------------
-----------------------------------FDFHRFLEQ------------------L---QL-LKIKGYRAPRDKVICVLNCCKVIF-G-----
------------------------------------L-----LRNA----------------------------PNGDTSADSFVPLLIYVVLKANPE--
-----HLVSNIQ-------------------------YILRFRNQEKLA-------GEAGYYLSSL------------------SGAIQFIE-TLDRTSL
TIS------D--EEFERNVEAAVSAIAERSEEAAGPPLLQ------------------------------------------------------------
-----------PEK-STL-S---EPEV--T-P-----RNSTEGES-----YAKR------------------------------------KD--SYQFGS
SE------D---------NVAVAGLLRTIQKPLSTIGRIFSEES---------------PHPV-------------------------------------
----------------------------TQQR--TAPQNLL-NT--------------------------------------------------QQ----
-----TDEVRRS-TERQRRR------------------------------------------------------------------------------E-
-----------------------------------------------------------------DITPQQISKLDAQEAAARQASAEAAEARRIQRAEH
VNVV------------------ETLSGMFPNLDKDLIDDVV---R----MK---------EGRVGLAV--DA---------CL----ALSAE--------
----------------------------------------------------------------------------------------------------
----------------------------------------------------------------------------------------------------
----------------------------------------------------------------------------------------------------
---------------------------------------
>PC_080XL8
----------------------------------------------------------------------------------------------------
---------------------------------------------------------------------------------------------MSSPEPR
D------------------------------------------CIPGGDGPQ------QESQ-----------QLGSDII----------GER--TEYPK
ADGST---PKTSPFS----SNY--------------ENIPLGL-------------------SP--------NTMMEA-----------ER---KETDDN
DT--------ETVGMAGTSATAGSFGPNHDL--INMNTSA-------QNIER-------------------------------------LAVSCRESG-S
T-Q--SLALNIDVASTSPSSPQ----A-EKPYLD-----PTP----KT--------------PQVPQS-----PLG-MPTDYTDKDLPQIPADIAC----
-----D-E-----DVDKPA----KL----EAQNDEDSQSEIQSIMDQFTDD-TKHPG---PGE-LTSPRLELAEQFL---------------------PG
QA------------------------------------------------------------------------------------------HFP---PR
KSS-----LEP--------------------------IVSPRSPIET-H----------------------------VSNQW--Q------SRPSSIRS-
--IGSQII-SP-P---A---V--PPK-SPST---N------SQNPAGTELAASSNSASRPP--PPEPEPDQPFDFHRFLEQLRHRTADPVAKAFEDQGLS
CSQ-R--------------------------------------------------------------------------------------------QGH
MCFEL-----------------------------------------------------------------------------------------------
-----------------------------------------------------------------------------------LQSDIWYGIS-S-----
------------------------------------L-----LRNAP---N---G----------------------DTSADSFVPLLIYVVLKANPE--
-----HLVSNIQ-------------------------YILRFRNQEKLA-------GEAGYYLSSL------------------SGAIQFIE-TLDRTSL
T-I----S-D--EEFERNVEAAVSAIAERSEEAAGPPLLQPEKSTLSE-----PEV-TPR-----NS---------------------------------
------------------------------T------------------------------------------------EGES-YAKR--------KDSY
QFGS-SEDNVA--V----A----GLLRTIQKPLSTIGRIFSEES----PHPVTQQRTAPQNLLNTQQTDE--V---------------------------
-----------------------------------RRST-------------------------------------------------------------
----------------------------ER-------------------------------------------------Q-------R------------
R------------R------EDITPQQISKL--------------------------------------------DAQEAAARQASAEAAEARRIQRAEH
VNVV------------------ETLSGMFPNLDKDLIDDVV---R----MK---------EGRVGLAV--DA---------CL----ALSAE--------
----------------------------------------------------------------------------------------------------
----------------------------------------------------------------------------------------------------
----------------------------------------------------------------------------------------------------
---------------------------------------
>PC_02O8RE
----------------------------------------------------------------------------------------------------
---------------------------------------------------------------------------------------------MSSPEPR
VCPPG--GGDHRR---EE-------------------NQQPDSDIIE-QTGYL---QIYGLES----------KTH-----------PSLGNN---EI--
NTV-Q----YQNSTI-AEQQEE--------Q--REVDRDK-TVDM-----AGD-----PA-------------EAVSL-----------------VPNND
GVDLQ----TSAHEVERFTVSFVQTNRS------------------------------------------------------------RP--SPLKTA--
--VTSLSPSRLQKEEPYL-DPT----L-KTPQEP---QSPLEMS------------------------------SEGA-----ENDLPQVPVGIQGE---
---------AA-----GNQ-------AEGEGRDSEDSQSEIQSIMDQFADN-AENHG---QGD-LMSP-----------------------RLELAE-Q-
-FL---P-GQ--------------------------AHFPPRKS-SLEPLSSPDNSIENRSSNPWNS-----------C-----S-GSIQ----------
------------------------SIGSHQAVIPPA--VPSKSLPNKSQK---AV---------------------------------------------
----------------------------------------GT------ELASSSNSSSRLP--PPEPEPDQPFDFHRFLEQLRHRTADPVAKFLRSFLTE
FGK--------KQWMVHEQVKIISDFL-------------------AFITNKMA-QC--EVWREVS-------------DVEFDNAKEGMEKLVMNRLYS
QTFSPAIPPPL-TPP----R--------------------------------------------------------------------------------
----------------------------------------------------------------------------------------------S-----
------------------------------------L-----LRNA----------------------------KSGDTSADSFVPLLIYVVLKANPE--
-----HLVSNLQ-------------------------YILRFRNQDKLA-------GEAGYYLSSL------------------SGAIQFIE-TLDRTSL
TIS------D--KEFERNVEAAVSAIAERNEETAAPSLLQ------------------------------------------------------------
-----------PEK-SAP-S---GPEV--T-P-----RNSTEGES-----YTRR------------------------------------KD--TSQLGS
SE------D---------NVAVTGLLRTIQKPLSSIGRIFSEET----DSQSEREATPPPQIL-------------------------------------
----------------------------SQQR--LTPVGIF-NT--------------------------------------------------GQ----
-----VDERRPS-AERHRGR------------------------------------------------------------------------------D-
-----------------------------------------------------------------DITSSQISQLDAQEAAARQASAEAAEARRIQRAEH
NNVV------------------ETLSGMFPNLDKDLIDDVV---R----MK---------EGRVGLAV--DA---------CL----ALSAE--------
----------------------------------------------------------------------------------------------------
----------------------------------------------------------------------------------------------------
----------------------------------------------------------------------------------------------------
---------------------------------------
>PC_02XZVY
----------------------------------------------------------------------------------------------------
---------------------------------------------------------------------------------------------MSSREGD
DDRDTLSHSLQNTSLSEN-NTTP--------------PSSAAAGQAN-----------------------------------------------------
------------------------------------------NNTKSPQ--P-TEANDTRQEHS--------AVTTTS-----------PQ---VST---
GNIT--------------F------------------ADI-------PT------------------------------------------AA-GETE-D
G-S--PEPTLTRRKSSMSTLGR----R-LSRIAS-----TD--KHVTII--DE---------PSADT--------D-NAT------Q--P-----KETD-
---TPEDK-----GKEE------------------ESKKELAKILMQFDPL-VEAKA---VED-TAN---------------------------------
-------------------------------------------------------------------------DEEPETETVLSRGMLEAVLSPD---MS
L------------SSASS-------------PSTPQQIGSPRTTHDV-EV---AMAEK-----ARSSS--------TSS--S--KKKSE-----PRQK--
--------------------S--LLS-SETA---T---SNNNDRG--TVGS-----NSSRS--EPPKPKDIPFDFHKFLEQMRHRSATPITRYFQSFLKE
FDK--------KPWTVNEQIKIIHDFL-------------------DFITGKME-MC--ELWRNV-----------S--DQEFENVKEGMEKLVMNRLFA
YTFS--------------------------------------PSTTDDAERDEVL-TQKIRIF-RWIK-PEHLDIPDNAQ--------------------
-----------------------------------NAVYLDKAQ-------------------A--EL-KKINSYKAPRDKVICILNCCKFIF-T-----
------------------------------------L-----IRRS-------EGN---------------------SKGADTFLPILIYVVLQSNPP--
-----NLVSNVQ-------------------------YISRFRNPDKLQ-------AEAGYYLASL------------------DGAISFIE-TLEASSL
SI-----S-P--AEFDSQIEKTMTELSQEKANAAAAAEVTKSPASSII--------SETG--TQGHRKQDSKLATLLAGTAATRNSR-------SR----
PPLNEKQYQSPAET-AQL------SEK---TP-------SLSQHHSSRAGPESSSNLN-----------------------------Y-SRL--SPMPSI
RNPAAALIERG--A----N----FATKTIQKPLDIIEKMFQDNG----DEEDMAKPYPPRPTQEQYQQQQQQQ---FYNVAT------------------
--------------------------PP-TL--------------------------------PQRPVHV---------------------------SQS
GQQQQRPA----NLGRD-DSFA-EFVYVPAG---------Q----------------------TV-----------------------------------
QEVSPQQPGGYYQQQQ---DEEY-PGNVPHA------------------------------RQRT-IS-GTQQQ------LQQPPPPQQQRQQQMSTEEY
LQAL------------------ETLTDMFPSCEREVCDVIL---Q----AN---------EGRLSPSI--DT---------LL----EISSASENSNNQG
NNNQT-NNTQINSNDT-----------NT-IEQPK---TN----------------KEV-----------------------------------------
----------------------------------------------------------------------------------------------------
----------------------------------------------------------------------------------------------------
---------------------------------------
>PC_02HABS
----------------------------------------------------------------------------------------------------
---------------------------------------------------------------------------------------------MSAFEEE
EESRSQRLSG--AAGPSA-DAVD-----------DGVKTDSVHTDAGSPDAGA---TATATTT----T--TTTTTTTTAT-----TGSEDGNV-------
--------NITSKSS-SNGETPPPEESEEKSSSAKYPGIEKKVAQN----AGLNR----------ADSWSTVMQAAVRA----PE---------QEEDEK
QMEKGNENKNGSEQQQ-QHHHHQSQE---------------------------------------------------------------APAI--MDEKK
T-PP-SLPSLPAASEKGA-SSP----A-STAPLS----------------------------------------NISIAPS--SSNYQDISDISELGSR-
-SSTPF----PDSSFLSRS-------STDKDKSNEDTQSEIQNIIEQFKDT-TVSER---EEKEARAS-----------------------EIERAR-Q-
-----SR-QQ--------------------------NQFPNRTS-SLNPVDASQYLAHHHQNQN--------------------------ANDAR-----
------------------------ER----------P-DLTANAHQNG----------------------------------------------------
------------------------------------------SAQDIPLDHPMSPPSLAQP--PPPPEPDLPFDFHRFLEQLRHRTADPVARFLRSFLNE
FGK--------KQWLVHEQVKLVGDFL-------------------AFISGKMA-QC--EVWRGVS-------------DVEFDNAREGMEKLVMNRLYS
QTFSPSIPPPPNPPR----S-LSRS--RRREFE-RARGPGRRGQHQEDVERDEVL-AQKIRIY-GWIK-EEHLDIPP-L---------------------
--------------------------------GSNGKRFLSLAQ------------------Q---EL-VKINAYRAPRDKVICILNCCKVIF-G-----
------------------------------------L-----LKHA----------------------------KTTDTSADSFIPLLIYTVLKANPE--
-----HLVSNIQ-------------------------YIFRFRNQDKLT-------GEAGYYLSSL------------------SGAVQFIE-TLDRTSL
TIT------D--EEFEKNVEAAVSAIAEKDRERERASFEAQERERE-----------RR---------EQRERR--------------------------
---------ANSQR-RAL----QSSNF---DS-----RNSSRSRQRHQEPASGSSNGN------------------------GNSNGNNSNNNQSNSNDD
SY------E---------ESPVSGILRSIQKPLSTLGRIFTDES----DSDQLSPPSSPL----------------------------------------
----------R---------PPPDARQS------LMAREQ--AA--------------------------------------------------AAATST
TIGQ-------------------------------------------------------------------------------------QQQQQPLSAE-
-----------------------------------------------------------------EQYARDSSRHEIRRAAGREERIIAAEARRIERDEH
RDVV------------------ETLSSMFPNLDRDVIEDVV---K----VK---------GGRVGPAV--DA---------CL----ALSAE--------
----------------------------------------------------------------------------------------------------
----------------------------------------------------------------------------------------------------
----------------------------------------------------------------------------------------------------
---------------------------------------
>PC_07LPGZ
----------------------------------------------------------------------------------------------------
---------------------------------------------------------------------------------------------MSTREDS
EQS---------SKM-------------------------------------------------------------------------------------
----Q---DLASDLG----RQA--------------TLSESTFSKVTPS----TSDMTSSTDTD--------KEDHSG-----------DA---APG---
SPNS--------------I------------------SFA-------ES------------------------------------------HH-NTTD-G
D-S--DVPALARRKSSLMSAGS----R-LRRAAS-----AE--KHVTII--DA---------GDAVT--------T-AE--A-TDNT--V-----SNDE-
---AERST-----KDEE------------------VSKQELANILQQFDPL-VESKE---KEA-SSS---------------------------------
-------------------------------------------------------------------------GDAKGSPNPGNDGGLVSF-SPD---IS
L------------SSESS-------------PRT-PQLDSPRTSHDV-QV---AMSEK-----ASKSK-----------------KKSE-----SRPK--
--------------------S--GLA-SET-----------------TGSKSSGKGTVSTT--SEPKTKEIPFDFHKFLEQMRHRSAMPITRYFQSFLKE
FDK--------KPWTVNEQIKIIHDFL-------------------DFITGKME-IC--DLWKNA-----------T--DQEFENVKEGMEKLVMNRLFT
YTFS--------------------------------------PSTTDDAERDEVL-NQKIRIF-RWVR-EEHLDIPDSPH--------------------
-----------------------------------NEAYLNNAQ-------------------S--EL-KKINSYKAPRDKVICILNCCKFIF-T-----
------------------------------------L-----IRRS-------EGN---------------------SKGADTFLPILIYVVLRSNPP--
-----NLVSNVQ-------------------------YISRFRNPEKLQ-------AEAGYYLASL------------------MGAISFIE-NLEASSL
SI-----S-L--EEFDKQIEKTMTELSQEKSEAQAAAEAAAAAAATPT--------PEPG--QVLLKKQESKLAQLMAGSSTRSSRQ----RSTMS----
PAMNEKQGLSPDPQ-ARQ------QFG---SM-------SEKPVHASRGGSESSSNLN-----------------------------Y-SRISPTPSSVI
INPAAALIERG--A----N----FATKTMQKPLDLIERIFQDNG----DDGEMAKPYPPRPPQGSQQQ----I---IYPNGP------------------
--------------------------PP-QL--------------------------------P------------------------------------
---QRPTY----QNNRQ-DSFQ-EFVYVPTG---------E----------------------TL-----------------------------------
QQPSPLQPTFHHQQQL-ANMQQY-PGNLSEVPPNSEHT-----------------------RQRT-IS-GG------------HAQVPQPRQRQQTTEEY
LQAL------------------ETLTDMFPSCERQVCDVIL---Q----AN---------DGRLSPSI--DT---------LL----EISSANDKSQQEP
PTSQN-QQQQPEEENLLISFSPPAQSSPAIEEPPE---HE----------------HNTGSH--------------------------------------
------------EK--------------------------------------------------------------------------------------
----------------------------------------------------------------------------------------------------
---------------------------------------
>PC_01R7Z1
----------------------------------------------------------------------------------------------------
---------------------------------------------------------------------------------------------MSLKDDE
SNE-QLEEAMHKVAMNSN-SNFT--------------TEATSALSTNTATPMAAADAASVSNG----------QRSSVQ------------DN--NENNI
KDKDK---DKDKDLG----ARE--------------DNMSKGIAEVKASVKSEKTEDKNKDPTD--------RIAMAQ-----------PL---SHD---
SSIS--------------FAEPTSPEPTTTND-----ESN-------TT------------------------------------------VN-SESN-I
T-A--QPPLVPRRKSSLITIGD----R-LKRTSS-----IE--KHVTIV--DA---------TTTMG--------D-NSTNA-NTED--R-----AEEL-
---TKEKS-----QEDE------------------ASKKELAKILMQFDPL-AESKD---QND-DEIAV-------------------------------
------------------------------------------------------------------------TVVDRGMSMSKGDVLHPELNALS---PN
L------------SSPSP-------------PGTPQELNSPRTSHDV-HI---AMHEK-----AKSAE--------PST--T--KKKNE-----SRLK--
--------------------N--SSS-SSAS---K---TRDRDGT--SGSKNNNSARLDRE--EVPKPKDVPFDFQKFLEQMRHRSAMPITRYFQSFLKE
FDK--------KPWTVNEQVKIIHDFL-------------------DFITEKMG-MC--DLWKDV-----------S--DQEFENVKEGMEKLVMNRLFA
YTFS--------------------------------------PSTTDDAERDEVL-TQKIRIF-RWIR-EVHLDIPHSPH--------------------
-----------------------------------NELHLNSAQ-------------------A--EL-MKINNYKAPRDKVICILNCCKFIF-T-----
------------------------------------L-----IRRA-------EGN---------------------SKGADTFLPILIYVVLRANPP--
-----NLVSNVQ-------------------------YISRFRNPEKLQ-------AEAGYYLASL------------------MGAISFIE-NLEASSL
SI-----S-P--EEFDQQIEKTMTELSQEKAEAMKAGEGTTVNTASSV-----PAATDGG--SSGHRKHDSKLAKLLAGTAATKKSV-------RQ----
QQSQQQQRQHINEK-HYL------TTE---AT-------HQEKASTSQQQQQQQRMTP-----------------------------S---PALSTSSSI
LNPAAALIERG--A----N----FATKTIQKPLDMIERMFQDNG----DDEEMAKPYPPRPSQQQLQQ----G---------------------------
----------------------------------------------------------------------------------------------------
----QRPD----VDNRN-DSLG-GFVYVSPD---------Q----------------------QP-----------------------------------
ISHSNQQLTLSSQE-----------------------------------------------------Q-QG------------YPGNPQHQHRQQSMEDY
RQNL------------------VALTEMFPSCERQVCDVIL---Q----AN---------DGRLSPSI--DA---------LL----EISSATENKGQPQ
QQQL---QSSP---------LPSP------SERPH---SD----------------LDTTQN-QDQQ------------------LSEPGIQPDVSIDMQ
------------EK--------------------------------------------------------------------------------------
----------------------------------------------------------------------------------------------------
---------------------------------------
>PC_024BMK
----------------------------------------------------------------------------------------------------
----------------------------------------------------------------------------------------------------
----------------------------------------------------------------------------------------------------
----------------------------------------------------------------------------------------------------
----------------------------------------------------------------------------------------------------
----------------------------------------------------------------------------------------------------
----------------------------------------------------------------------------------------------------
----------------------------------------------------------------------------------------------------
-----------------------------MSLDVAKPIASPAT--------------------LLSFAAQQEQRPGGTE--------DG--------R--
---------------------------------------------------SPGNGGGSNG--NGTKPAEGQFDFQKFLDQMKMRSAEPVSKYLRSFLSN
FAK-R-------TFTVNDQIKIINDFL-------------------NFISGQMR-SCD--VWKNAS-------------NAEFDNAMEGMEKLVMNRLYD
FTFTPQVARANP---------------------------P-RPVTTDDLERDRVL-SQRIALF-GWLE-EKHLDVPT-----------------------
--------------------------------GEGSKGFMMFAQ-------------------Q--EL-LKINHYKAPRDKLICILNCCKVIF-G-----
------------------------------------L-----LRHL----K---K----------------------DEGADSFVPILIFVVLKANPD--
-----HLLSNVE-------------------------FINRFRNPAKLQ-------SEAGYYLSSL------------------MGAVSFIE-TMDHTSL
SDI----T-Q--EEFEKNVEEAIHNLPPSEPQSPDIPKTPTSPRNQLE-----S----------------------------------------------
-----------------G------QSP---HA-------GEE-----------S---------------------------A---QPL-SIN-TPVQVLS
EDAK-RLLQKT--G------------DTISKPINAIGRIFSEAL----DGAESKLSYLPGPFGPY-ELGKEQREQMVAGPDGQP-------LRSHPRSAS
GVGPPQ-TP-----TNGGYEGMHPVQTPYKPRIRRGPSPSLHATGIP----P-GTSPTYGSGYAGF-----------------------------EDTSS
RSGTGPFT------NQA-LAMGPSQPLHTS-------------------------------------------SQSLPNN-------QTLLPPRVQSLAG
S------------G-A----GALFGSEISRT--------------------------------------------PTPNLDFA---GVQAEIDTAHEQAA
RAAR------------------DTLRQIFPAVDKEVVDWVL---E----AK---------EGDLGKSI--EA---------LL----EMSSGT-------
----------------------------------------------------------------------------------------------------
----------------------------------------------------------------------------------------------------
----------------------------------------------------------------------------------------------------
---------------------------------------
>PC_07LGOQ
----------------------------------------------------------------------------------------------------
----------------------------------------------------------------------------------------------------
----------------------------------------------------------------------------------------------------
----------------------------------------------------------------------------------------------------
-------------------------------------MTP-------NPWQE-------------------------------------DVPAAEQPG-R
A-L--HTP-------------D----P-STLETP-----PEWQEHREH----T---------L--HTP-----DPS-TLDISSDS---------------
-----------------------------GPAPIKFDVRADEELLHEFDPL-ADEKE---R-E-AKEA-WAHAESHP---------------------PP
A-----------------------------PV--PIPVPSTPE---P------------------PP---------TV--PSSSPPKFPSLAALA---RT
FSL-------PR--------------QRPVSLDTATAVPSPAT--------------------LSSFATLQDDGSRPSS---------------------
--------------------------------------------------GASSPRPGGGK--GKEPKDPSQFDFQSFLEQMKLKGAEPVAKYLRSFLSN
FAK-R-------TFTVNDQVKIINDFL-------------------SFISGRMR-ETD--VWRAAS-------------DAEFDNAMEGMEKLVMNRLYD
FTFTPQVVRVIP---------------------------A-RPVTADDLERDRVL-SQRIALF-TWIE-EKHLDIPE-----------------------
--------------------------------GEGSKGFLMFAQ-------------------Q--EL-LKINHYKAPRDKLICVLNCCKVIF-G-----
------------------------------------L-----IRHL----K---T----------------------EEGADSFVPILIFVVLKANPE--
-----HLLSNVE-------------------------FINRFRNPEKLQ-------SEAGYYLSSL------------------MGAVSFIE-TMDHTSL
SNI----T-Q--EEFEKNVEDAIQSLPEEPATPSTSSSEPSTPRRSLL-----PPL-P------------------------------------------
----PSPFT------PTG------LSQ---HA-------GEE-----SA----Q---------------------------P---LAL-PAP-NPGPGAS
ENAR-RLLQKT--G------------DTISKPLSAIKQIFSEAL----DGAEGSLTYLPGPFAPF-ESGRESRQQEHEKQRG-D-------GWTHSRQGS
GLVPQTPLGVG-EAGQQVGSYGPPIQTPYKPRVRRIPSTSSSAQSS-------------GSAAYQM-----------------------------SPENT
PTRYSTV-----------VGRGP----------------------------------------------------------------PPAVPPRVQSLGQ
S------------P--------AGSPHISRT--------------------------------------------ATPNLDFA---GMQAEIDHAHDKAA
VAAR------------------ETLLQIFPGTDLEVVEWVL---E----AN---------EGDLGKSI--EA---------LL----EMSSGT-------
----------------------------------------------------------------------------------------------------
----------------------------------------------------------------------------------------------------
----------------------------------------------------------------------------------------------------
---------------------------------------
>PC_051AGF
----------------------------------------------------------------------------------------------------
----------------------------------------------------------------------------------------------------
----------------------------------------------------------------------------------------------------
----------------------------------------------------------------------------------------------------
----------------------------------------------------------------------------------------------------
----------------------------------------------------------------------------------------------------
----------------MLD-ASVTRGLAAE-PEEPSIGAENRDILLQFDPL-ASAEE---KAA-HEAWA------S-SE----SHLKPSTP-------AA
LAS-----SST------DT-----DSVPEIV----ARHSEP--L-EQPSMTPPDMPSSPAPTFPALAAIAR-----TFSLPIGNRGQRPRSLE-------
----------IATSVPS----------------------------PA-TL---S-----------SF---------------------A-----QQQS--
---APATQ-TS-M---Q--DR--AP---------------GSGSASGRSTPGIRDAERDRR--KPGERDNPPFDFQRFLEQMKQRSAEPVAKYLRSFLSN
FAK--------RTFTVADQVKLINDFL-------------------EFISTRMR-ET--DVWRNA-----------S--DAEFDNAMEGMEKLVMNRLYE
FTFTPQAARM-V---------------------------PPRPITVDDLERDRVL-SQRVALF-RWLE-PKHLDVPEGD---------------------
----------------------------------GAEGFLMFAQ-------------------Q--EL-LKINHYKAPRDKLICILNCCKIIF-G-----
------------------------------------M-----LRHS----R---K----------------------EEGADTFVPVLIYIVLKASPP--
-----HLLSNVE-------------------------FINRFRNPAKLQ-------SEAGYYLSSL------------------MGAVSFIE-TMDHTSL
SNI----T-Q--EEFEQNVESSVQSLSSSESETPESPTPPMVM--SPS-----IPAG-------------------------S-----------------
-LPSS-------------------------HS-------GEE-----SAQP-----------------------------------LA-LSAP--AQAFS
EDARRF-LQKT--G----D----TF----SKPLNALSRIFNEVL----DNAEESLSSIP----SPFTPIDPAR---NQQHRQQQIEQDHRLAQ----SLG
LGVPQTPARAG-EYSRQSSGYGPGMQTPYKPRVRRAPPSPHSSV-RSAS------------PYQQPP-------Y--------------GENTPVRHR--
-GPGGPYT------NQP-LTMGPSQSTPTA----------------------------------------QHT---------RPSSQDLR-----PPSAH
V---------------------------SRTP-TPNLD-----------------------------------------LAGLQ-DEID----HAHERAA
VAAR------------------DTLKQIFPTTDPEIMDWVL---E----AN---------EGDLGKSI--EA---------LL----EMNSGS-------
----------------------------------------------------------------------------------------------------
----------------------------------------------------------------------------------------------------
----------------------------------------------------------------------------------------------------
---------------------------------------
>PC_02EGCP
----------------------------------------------------------------------------------------------------
----------------------------------------------------------------------------------------------------
----------------------------------------------------------------------------------------------------
----------------------------------------------------------------------------------------------------
----------------------------------------------------------------------------------------------------
-----------------------------------------------------------------------------MEGAVGQI---------------
-----------------------------PDEEQTDKPRISKELLNEFDPL-AADHA---EKA-AHEA-WAHSESHP---------------------PP
P-----------------------------V---PP--SPLRS---ESP----KPSGSSGTHT--PD---------SP--SSPFSPSFPSLAALA---RT
FAL-----PLPR--------------TRPRSLDTAVSVPSPAT--------------------LSSFAAQQEKRPIPEV--------DE--------TE-
--S--------------------------SD--TT---------APSTSRPRRQDARASSN--GKERDKDPPFDFQKFLDQMKMKGAEPVAKYLRSFLSN
FAK-R-------TFTVNDQVKIIQDFL-------------------SFISGRMH-ECE--VWRNAT-------------DAEFDNAMEGMEKLVMNRLYD
FTFTPAVARVSP---------------------------P-RPVTTDDLERDRVL-SQRIALF-GWIE-EKHLDVPE-----------------------
--------------------------------GEGSKGFLMFAQ-------------------Q--EL-LKINHYKAPRDKLICILNCCKVIF-G-----
------------------------------------L-----LRHL----R---T----------------------EESADSFLPILIYIVLKANPE--
-----HLLSNVE-------------------------FINRFRNPSRLQ-------SEAGYYLSSL------------------MGAVSFIE-TMDHTSL
SNI----T-Q--EEFEQNVEEAIQSLPPSGSQTPEVSQPATPKANTER-----T---------------------------------------------G
VF-----------------------SS---HL-------GEE-----------A---------------------------A---QPL-SLP-GPGTTLS
EDAR-RLLQKT--G------------DTISKPLNAISRIFNEAL----DSADGKLSYLPGPFAPL-ELGRENRNGQ--QYQENK-------AYW----PQ
GYAGQDYAPQ----TPAAKGPGPSLQTPYQPRVRRVPSPLSSQSTS----------------SPSF-----------------------------SPENT
PTRGRPFT------NQA-LAMGPSQSLPAL-------------------------------------------YPQ---------------APRLQELAE
A--------------------ESEGTHLSRT--------------------------------------------PTPNLDLA---GVQAQIEEAHERAA
SAAR------------------ETLVQIFPSTDLEVVDWVL---E----AN---------AGDLGKSI--EA---------LL----EMSSGT-------
----------------------------------------------------------------------------------------------------
----------------------------------------------------------------------------------------------------
----------------------------------------------------------------------------------------------------
---------------------------------------
>PC_02H5MH
----------------------------------------------------------------------------------------------------
----------------------------------------------------------------------------------------------------
----------------------------------------------------------------------------------------------------
------------------------------------------M-------------------IS--------ESAHPP-----------PE---ATTLD-
---A------SVQALRI---SEPDQAANLEE--EA-IVQS-------NPWQE-------------------------------------DKSARTEDT-T
V-F--QT--------------------------L-----AS-----------A---------A--SG------AAG-SSVEGATE---------------
-----------------------------QEDEQTGKPRISAELLNEFDPL-AADHE---EKA-AREA-WEQSESHP---------------------PA
P-----------------------------V---SQ--SSSRP---ESP----KLNGSSGSHT--PE---------PP--LSPFSQSFPSLAALA---RT
FAL-----PLSR--------------TRPRSLDTAVSVPSPST--------------------LSSFAAQQEKQPIQEL--------DE--------DQ-
--G--------------------------GE--TN---------APSTSRSTQRDEPRSGN--GKEREKDPPFDFQKFLDQMKLKGAEPIAKYLRSFLSN
FAK-R-------TFTVNDQVKIIQDFL-------------------GFISGRMR-ECE--VWRNTT-------------DVEFDNAMEGMEKLVMNRLYD
FTFTPAVARMSP---------------------------P-RPVTTDDLERDRVL-SQRIALF-GWLE-EKHLDVPE-----------------------
--------------------------------GEGSKGFLMFAQ-------------------Q--EL-LKINHYKAPRDKLICILNCCKVIF-G-----
------------------------------------L-----LRHL----R---K----------------------EESADSFLPILIYIVLKANPE--
-----HLLSNVE-------------------------FINRFRNPTKLQ-------SEAGYYLSSL------------------MGAVSFIE-TMDHTSL
SNI----T-Q--EEFEQNVEDAIQSLPPSGPQTPEVPP-ATPKGNTEK-----P---------------------------------------------A
EF-----------------------SS---HL-------GEE-----------A---------------------------A---LPL-SLP-GPGTTLS
EDAR-RILQRT--G------------DTISKPLNAISRIFNEAL----DSADGKLSYLPGPFAPI-ELGRENRNGQHQQYQESR-------SFTSQGSAP
GYAGQEYAPQ----TPAGNNQAASLQAPYKPRVRRVPSPLSSQSMS----------------APGF-----------------------------SPEST
PTRGGPFT------HQS-LAMGPSQSLPSL-------------------------------------------YSQ---------------SPRMQVLAQ
S--------------------ESEGTRLSRT--------------------------------------------PTPNLDLA---GVEAEIDQAHERAA
AAAR------------------ATLVQIFPSTDREVIEWVM---E----AN---------GGDLGKSI--EA---------LL----EMSSGT-------
----------------------------------------------------------------------------------------------------
----------------------------------------------------------------------------------------------------
----------------------------------------------------------------------------------------------------
---------------------------------------
>PC_00C8EK
----------------------------------------------------------------------------------------------------
----------------------------------------------------------------------------------------------------
----------------------------------------------------------------------------------------------------
-------------------------------------------------------------------------MAAEA-----------AA---APARDS
GLDV------SLQGLHI---SEVEHAPTLEE--QA-ITQS-------NPWED-------------------------------------DGADRPNDH-A
V-A--TS--------------------------T-----PF-----------G---------L--R--------EP-AAGISAEH---------------
-----------------------------AFKDEESKPRVSEEVLTQFDPL-AASHE---EKA-AREA-WAHAESRP---------------------SP
P-----------------------------A---PAPIPVPSP---EPE----SPKPASGSNT--PE---------SP--SSPFSPAFPSLAALA---RT
FAL-----PLPR--------------TRPRSLDTAVSVPSPST--------------------LSSFASQQQKRPLPAT--------EE--------RG-
--D------------------------------ES---------ASSSGSEAPRSGRGEER--DKEKEKDPPFDFQKFLDQMKMKGAEPVAKYLRSFLSN
FAK-R-------TFTVNDQVKIIQDFL-------------------GFISGRMR-ECE--VWRNVS-------------DAEFDNAMEGMEKLVMNRLYV
FTFTPAVARAVP---------------------------P-RPVTTDDLERDRVL-AQRIALF-GWIE-EKHLDVPE-----------------------
--------------------------------GEGSKGFLMFAQ-------------------Q--EL-LKINHYKAPRDKLICILNCCKVIF-G-----
------------------------------------L-----LRHL----H---M----------------------EESADSFLPILIYVVLKANPE--
-----HLLSNVE-------------------------FINRFRNPAKLQ-------SEAGYYLSSL------------------MGAVSFIE-TMDHTSL
SNI----T-Q--EEFERNVEEAIQALPHTPDPSEPTTPRD-SNEKGHP-----G---------------------------------------------P
PL-----------------------SP---HL-------GEE-----------A---------------------------A---QPL-SLP-GPGTTLS
EDAK-RLLQKT--G------------DAVSKPLNAISRIFNEAL----DSADGKLSYLPGPFAPL-ELGRERQQH--------L-------DWGSQGSAQ
EYTPPHTP------AGQGAGNAQTLQTPYKPRVRRVPSPLSSQSMS----------------SPGF-----------------------------A-EHT
PTRNAPWT------HQP-LAMGPSQSLPAV-------------------------------------------YQHPQ------------PSPRMQALAQ
S--------------------ESEGAHVSRT--------------------------------------------PTPNLDLA---GIQAEIDQAHERAA
TAAR------------------ETLVQIFPSTDREIIDWVL---E----AN---------QGDLGKSI--EA---------LL----EMSSGT-------
----------------------------------------------------------------------------------------------------
----------------------------------------------------------------------------------------------------
----------------------------------------------------------------------------------------------------
---------------------------------------
>PC_02Q620
----------------------------------------------------------------------------------------------------
----------------------------------------------------------------------------------------------------
----------------------------------------------------------------------------------------------------
----------------------------------------------------------------------------------------------------
---------------------------------MS-ASDE-------NPWND-------------------------------------EK---------
----------------------------------------------------------------------------------------------------
-----------------------------PLPAPKSSLTVTTADIAEFDPL-V--------QQ-TQTA-WEDAEGHP---------------------PQ
P-----------------------------KR--DADDR-------E------------------QP---------KS--APATSLSFPGLSRLV---QT
ISA-----LPRS--------------VTPQ--------------------------------------------P-------------------------
----------------------------------R---------SASSSAAPITSPVHQSN--PTPPPKDSPFDFQRFLDQMKMRSAEPVAKYLRSFLSN
FTK-K-------TFTVNDQVKLIHNFL-------------------GFIADRMR-ECE--PWKSAS-------------ETEFDNAVEAMEKLVMNRLYD
LTFTPQIQRT-----------------------------G-RIVTTDDLERDQVL-AQRLRLF-AWVS-EDHLDIPS-----------------------
--------------------------------GESVQGFLAFAE-------------------Q--EL-NKVNHYKAPRDKLICILNCCKVIF-G-----
------------------------------------L-----IRHA----H---A----------------------DEGADSFIPILIFVVLRARPE--
-----HLISNVE-------------------------YINRFRRASKLQ-------SEAGYYLSSL------------------MGAISFIE-TMDHTSL
SNI----T-Q--EEFENNVETAIQELPASPGPIADMREIPVQES--------------------------------------------------------
--------------------------P---MA-------GEE-----SARPLLL---------------------------P---TPT-TIA-EDTKRFI
QRTG-DLAQVA--Q------------QTISKPLNAIGRIFNEVL----DTAEERLRTASNSGSAP---------------------------WTPDSPQR
TTYPT-------HPHPHDQQQQQYFATTYEPRIRPAPSPPATSPAHG----T---------------------------------------------YPG
PPPPPPAT------TRP-LAMGASQSLSAS-----------------------------------------QSWPQPPYH-------D----P-------
---------------------TYGTTPPVRT--------------------------------------------QTPALDFNALSHEIERIDRAHQAAL
NAAL------------------ETLLQIFPSAEREVAEMVL---E----AN---------DGDLGRSI--EA---------LL----EMTGGAPPDEPMQ
HHHASASPP-----------PPEPQQSS-AL---------------------------------------------------------------------
----------------------------------------------------------------------------------------------------
----------------------------------------------------------------------------------------------------
---------------------------------------
>PC_08HMZB
----------------------------------------------------------------------------------------------------
----------------------------------------------------------------------------------------------------
----------------------------------------------------------------------------------------------------
----------------------------------------------------------------------------------------------------
----------------------------------------------------------------------------------------------------
----------------------------------------------------------------------------------------------------
----------------------------------------------------------------------------------------------------
-----------------ML-----LHTSACV----TYALVF--F-SLSSCTCKNILNTFVL---------------------------------------
----------------S----------------------------KN-KI---T----------------------------------V-----QDQR--
---AEVSE-DE-I---S--PV--LS---------------TENSLARSDVSTVRDSRDGGG--NGSKSAEGQFDFQKFLDQMKTRSADPVSKYLRSFLSN
FTK--------RTFAISDQIKIINDFL-------------------TFISGQMR-SC--DTWKNS-----------S--DADFDNAMEGMEKLVMNRLYD
FTFTPQVIRA-H---------------------------SSRPITTDDLERDRVL-SQRIALF-GWLE-EKHLDIHTGD---------------------
----------------------------------GSKGFMMFAQ-------------------Q--EL-LKINHYKAPRDKLICILNCCKVIF-G-----
------------------------------------L-----LRHL----K---K----------------------EEGADSFIPILIFVVLKTNPD--
-----HLMSNVE-------------------------FINRFRNPSKLQ-------SEAGYYLSSL------------------MGAVSFIE-TMDHTSL
SYI----G-R--EDFEKNVEEAIRNLPPSEFESPNLQKGNAIA--LNH-----PESG-------------------------------------------
--QSP-------------------------HA-------GEE-----SARP-----------------------------------LS-INTP--IQTLS
GDAKRL-LQKT--G----D----TI----SKPLNALGRIFTEAL----DGTENKFISLP----GSPAPLEPGQ---EQRENM--VGPDTQYSR-------
----QHPSGVG-PLTNIGHEDMLPIQTPYKPRVRRGPSPSSQSV-GMPS-----GS----LPIYGGG-------Y--------------AGPEDTSSR--
-PASGPYT------NQS-LVIGPSQPYSSHDPAFQ---------------------------SLSYSSNGQHL--LPPRVQLLAGGGGGG-----SFGGE
I---------------------------SRVP-TPSLD-----------------------------------------FAGVQ-AEID----TAHEQAA
RAAK------------------ETLRQIFPAVDSDVVDWVL---E----AK---------EGDLGKSI--EA---------LL----EISSGT-------
----------------------------------------------------------------------------------------------------
----------------------------------------------------------------------------------------------------
----------------------------------------------------------------------------------------------------
---------------------------------------
>PC_04FH7O
----------------------------------------------------------------------------------------------------
----------------------------------------------------------------------------------------------------
----------------------------------------------------------------------------------------------------
----------------------------------------------------------------------------------------------------
----------------------------------------------------------------------------------------------------
----------------------------------------------------------------------------------------------------
----------------------------------------------------------------------------------------------------
----------------------------------------------------------------------------------------------------
----------------------------------------------------------------------------------------------------
---------------------------------------------------------------------------------MKSKGAEPVARYLRSFLSN
FTK-R-------TFAVADQVKLINDFL-------------------NFISHKMR-ESD--VWRHVS-------------DAAFDNAMEGMEKLVMNRLYD
YTFTPQVARASP---------------------------P-RPVTTDDLERDRVL-AQRIALF-GWLA-PRHLDVPPKPV--------------------
--------------------------------GDGSKGFLMFAQ-------------------Q--EL-VKINHYKAPRDKLICILNCCKVIF-G-----
------------------------------------L-----IRHL----N---K----------------------DESADSFIPILIFVVLKANPE--
-----HLLSNVE-------------------------FINRFRNPEKLQ-------SEAGYYLSSL------------------MGAVSFIE-TMDHTSL
SNI----T-Q--EEFEKNVESAILTLPASRAHSPRLPSTSTSSSSSTT-----SLI-PPQ--------------------------HPPQPQPIPVPPPA
PLSLPTRGT------SPA------PSS---HV-------GDE-----------P---------------------------A---TPL-ALP-ALALGVG
DDAR-RLLQRT--G------------DTLSRPLTAIGRIFAEAL----DGAEERLVNASGSRSGS-GSASAPQTPM------------------------
-----HAAGQAQAQLQQQQQQQQQLKTPYKPRVRRVPSQGSARSSFS----SPGGGP----------------------------------------DDT
PSRAPPGG------GAS-GGTGALAP-----------------------------------------------WPRFPGF-------PGSGGPPSG-TAS
G------------M-A----SPLGPASRAAT--------------------------------------------PSGSLDIA---GMQAEIDRAHARAG
SAAR------------------GTLRQIFPEVDGEVVEWVL---E----AN---------GGDLGRSI--EA---------LL----EMS----------
----------------------------------------------------------------------------------------------------
----------------------------------------------------------------------------------------------------
----------------------------------------------------------------------------------------------------
---------------------------------------
>PC_01IANI
----------------------------------------------------------------------------------------------------
----------------------------------------------------------------------------------------------------
----------------------------------------------------------------------------------------------------
----------------------------------------------------------------------------------------------------
----------------------------------------------------------------------------------------------------
----------------------------------------------------------------------------------------------------
----------------------------------------------------------------------------------------------------
----------------------------------------------------------------------------------------------------
----------------------------------------------------------------------------------------------------
----------------------------------------------MSQDGMEPSATVLRT--SSSSSQSSSFDFSKFLDQMKSKGAEPIAKYLRSFLSN
FSK-K-------AFSVNDQIKVIQDFL-------------------GFISVRMR-ECE--VWSRVS-------------ESEFENATEAMEKLVMNRLYD
LTFSPSIAQT-----------------------------N-RPLTTDDIEKDNIL-SQRIRFL-SWIR-EEHLDIPP-----------------------
----------------------------------RQDGFLDFAK-------------------S--EL-LKINHYKAPRDKLICILNACKVIF-G-----
------------------------------------L-----IRHS----H---S----------------------DESADTFMPLLIFLVIQSNPD--
-----HLISNVE-------------------------YIQRFRSPAKLK-------SEAGYYLSSL------------------MAAVSFIE-TLDHTCL
ANI----T-P--EEFEHNVEEAIKALPPPSPNETTGPTITVTQEKDPE-----A----------------------------------------------
----------------ET------IPP---HA-------GEE-----SAQPLSMASPDL---------DFTSMQ-----PFS---HPS-APN-FNPLSLA
EDTK-SFFRRT--G------------DSISKPLGAIGKIISTAV----EGKESSDNGENPNGYPRLP-G-------------------------------
PFSPLALRQSSRSSSPSHPPPDGLNYVPYKSRLRPDTPQSSS----------------------------------------------------------
-------------------DAGAEQS---------------------------------------------------PDA-------RPTLAPRVQT---
---------------------LLDSRGPSRA--------------------------------------------SSPLLDLSELSESIATIDARTAEQG
TAAM------------------NTLRQIFPTLETDVLQLVL---E----AS---------DGDVGMSI--DR---------LL----EMSGG--------
----------------------------------------------------------------------------------------------------
----------------------------------------------------------------------------------------------------
----------------------------------------------------------------------------------------------------
---------------------------------------
>PC_069VYH
----------------------------------------------------------------------------------------------------
----------------------------------------------------------------------------------------------------
----------------------------------------------------------------------------------------------------
----------------------------------------------------------------------------------------------------
----------------------------------------------------------------------------------------------------
----------------------------------------------------------------------------------------------------
----------------------------------------------------------------------------------------------------
----------------------------------------------------------------------------------------------------
----------------------------------------------------------------------------------------------------
----------------------------------------------MSQDGIEPSATVLRT--SSSSSQSSSFDFSKFLDQMKSKGAEPIAKYLRSFLSN
FSK-K-------AFSVNDQIKVIQDFL-------------------GFISVRMR-ECE--VWSRAS-------------ESEFENATEAMEKLVMNRLYD
LTFSPSIAQT-----------------------------N-RPLTTDDIEKDNIL-SQRIRFL-SWIR-EEHLDIPP-----------------------
----------------------------------RQDGFLDFAK-------------------S--EL-LKINHYKAPRDKLICILNACKVIF-G-----
------------------------------------L-----IRHS----H---S----------------------DESADTFMPLLIFLVIQSNPD--
-----HLISNVE-------------------------YIQRFRSPAKLK-------SEAGYYLSSL------------------MAAVSFIE-TLDHTCL
ANI----T-P--EEFEHNVEEAIKALPPPSPNETTGPTITVTQEKDPE-----A----------------------------------------------
----------------ET------IPP---HA-------GEE-----SAQPLSMASPDL---------DFTSMQ-----PFS---HPS-APN-FNPLSLA
EDTK-SFFRRT--G------------DSISKPLGAIGKIISTAV----EGKESSDNGENPNGYPRLP-G-------------------------------
PFSPLALRQSSRSSSPSHPPPDGLNYVPYKSRLRPDTPQSSS----------------------------------------------------------
-------------------DAGAEQS---------------------------------------------------PDA-------RPTLAPRVQT---
---------------------LLDSRGPSRA--------------------------------------------SSPLLDLSELSESIATIDARTAEQG
TAAM------------------NTLRQIFPTLETDVLQLVL---E----AS---------DGDVGMSI--DR---------LL----EMSGG--------
----------------------------------------------------------------------------------------------------
----------------------------------------------------------------------------------------------------
----------------------------------------------------------------------------------------------------
---------------------------------------
>PC_06UJUG
----------------------------------------------------------------------------------------------------
----------------------------------------------------------------------------------------------------
----------------------------------------------------------------------------------------------------
----------------------------------------------------------------------------------------------------
----------------------------------------------------------------------------------------------------
----------------------------------------------------------------------------------------------------
----------------------------------------------------------------------------------------------------
----------------------------------------------------------------------------------------------------
----------------------------------------------------------------------------------------------------
----------------------------------------------------------------------------------------------------
----------------------------------------------------MR-TC--EVWKNA-----------S--DAEFDSATEGMEKLVMNRLYD
FTFAPQAAHA-V---------------------------PPKQYNPDDLERDRVL-AQRISLF-GWIE-ESHLDIPLDE---------------------
----------------------------------GSQGFVMFAQ-------------------Q--EL-LKINHYKAPRDKLICILNSCKVIF-G-----
------------------------------------L-----IRHL----K---K----------------------EEGADSFLPILIYVLLKANPP--
-----HLMSNVE-------------------------FINRFRNPAKIQ-------GEVGYYLSSL------------------IGAISFIE-TMDHTSL
SNI----T-K--EEFENNVEAAIQALPVSNPQSPIISRQEAPAYIAAE-----LEKP-------------------------A-----------------
-PSPP-------------------------HA-------GEE-----SAQP-----------------------------------LA-LSTPALVNSIG
EDARRL-LQKT--G----D----TI----SKPLTAISRIFSEAL----DEAENKLAYLP----GPFAPFELGR---ERREGGDGQPPPQ-----------
-------QGPH-PQTPSTSTGAPLIQTPYKARVRKVPLSHMPSP-NTTTYSPSPGT-MAGLSLEDTPSRGITP-W------QAYTPPQSAGSHQQIHS--
-PAPRGYPHPEQYMYQQ-VQSAPPL-PPRNQPQFQ---------------------------GPVADGAGLQFSGLSPRG--PPGTAGTTGPSTVSPLPY
V---------------------------PRTPISPALD-----------------------------------------VS-------------------
GVHK------------------ETLRQIFPVTDVEVIDLVL---E----TN---------GGDLGKSI--ES---------LL----ELSSGQ-------
----------------------------------------------------------------------------------------------------
----------------------------------------------------------------------------------------------------
----------------------------------------------------------------------------------------------------
---------------------------------------
>PC_02PONK
----------------------------------------------------------------------------------------------------
----------------------------------------------------------------------------------------------------
----------------------------------------------------------------------------------------------------
----------------------------------------------------------------------------------------------------
----------------------------------------------------------------------------------------------------
------------------------------------------------------------------------------MSG-------------------
-------------NTYDIP-SDWHSSLATP-STSSASQSATSALLLEFDPL-ESPSV---TDS-PSA---------------------------------
------------------------------------PATLP--S-SSASTRSPPPASSPPGQTSSSL-------------------------N-------
----------LSRPSSI-----------------------------N-TI---S-----------SF---------------------R-----------
---SKS-------------SN--KP---------------HSEKEEHDKDREARLDKEGDP--SDNRVQTAQFDFPKFLEQLKSKPAEPVAKYLKSFLMN
FAK--------KSFSMNEMIKLIHDFL-------------------QFISARMR-EV--PPWKGM-----------S--ELEFDTALDCMEKLVMNRLHP
FTFTPVIDSS------------------------------KHHITTDDLERDKIL-HQRIGLF-GWLE-GKHLDVLNEDDLD------------------
--------------------------------RDQVEGYLKFAM-------------------D--EM-IKMNHYKAPRDKLICILNSCKVIF-G-----
------------------------------------M-----IRQL----S---ANKNSG-------------KKAEGSGADTFIPILILVVLKANPE--
-----HLISNVE-------------------------YINRFRSASKLQ-------SEAGYYLSSL------------------MGSITFIE-SMDHTVL
SNI----T-Q--QEFEMNVESAIAHLPPNSPLSPTVSGFKSSISPFPP-----PASS-------------------------SSSAV--AAAAASA----
PFGNT-------------------------SE-------GEE-----PAN----------------------------------------IISFIPTNFA
LGSKRF-FAKT--G----E----AV----TRPLGAIGKLFTDVI----EGGLEDSRPSS----A--SGSR--------PER-------------------
------QLGGG-P---------SETQRPYQPRIRSPRPRSHVDL-NSDPASSTNTNAEIETSTIQKPKPTQTL-W------DRVSSE-------ILGS--
-QSSQPPGWQESYRSHP---------------SANARPPPQQ-----------------------------------------------------HQQYH
QQQLPHD------------------------P-SRPFALAPPE----------NNYYHNHPGEYVFSDGNV--EEDNIDYERLQ-SELD----KRDQQAK
QANL------------------ETLSQIFPSLDAELAALIL---D----NK---------QGDLSGTI--DT---------LL----EMGSS--------
----------------------------------------------------------------------------------------------------
----------------------------------------------------------------------------------------------------
----------------------------------------------------------------------------------------------------
---------------------------------------
>PC_06LFAQ
----------------------------------------------------------------------------------------------------
----------------------------------------------------------------------------------------------------
----------------------------------------------------------------------------------------------------
---------------------M--------------DS-SKPS-------------------HV--------DSTSVP-----------------PERQS
SWTL-----VDIEQKEEASTENTDSDPTFHT--NN-VPHV-------NPPD--------------------------------------------APS-N
A-T--RAP-------------D----P-RKPLVI-----VENSQSPSEPPRLA---------LVTDIE-----IPG-NFDFPGAD---------------
-----------------------------VASSVGPKPRYNSAVVDEFDPL-AKPKT---PVS-ARPL-TPT-QGRP---------------------LT
P-----------------------------IQ--ARPSTPAQG---RAQ----TPTTPQGQASPPTP---------TS--APATVASFPSIASIA---RS
FIS-----RPNS--------------PVTSS-RAEFPAGSPSS--------------------KSSSLPHS-----PAM---------------------
----------------------------------R---------TRPVQPSNLATSTDPPQ--TPTTPDPEQFDFQKFLDQLKSRPADPVAKYLRSFLHN
FSK-K-------NFTVNDQIKLVHDFL-------------------AFISARMR-ECE--IWKKVG-------------EIEFDNAVEGMEKLVMNRIYE
FTFTPQIARS-----------------------------G-RPVTTDDLERDRVL-KQRIGLF-QWIK-PEHLDIPMKLKDPEEIESEA-----------
--VP---------SDQPPVENSSPTNAEKSADSEISMGFLLFAQ-------------------Q--EM-NKIDHYKAPRDRLICVLNSCKVIF-G-----
------------------------------------L-----IRHL----R---G----------------------DEGADSFIPLLIFVLIRANPE--
-----HLLSNIE-------------------------YINRFRRASKLQ-------SEAGYYLSSL------------------MGAVSFIE-TMDHTSL
SNI----T-Q--DDFEKNVEEAILALPPSPDPTSPAMAPAIISSRSTA-----SDL-SQ-----------------------------------------
-------LS------SAS------RPS---SV-------GEE-----SARML-------------------------------------Q-L-PQVAAIA
EDTR-KFLERT--G------------ESLSKPLNAIGRIFSEVL----DDEPRSPSSGYPGAS-------------------------------------
------------------------SQSSYRPHSGRTAGG-----------------A-----QT------------------------------------
------------------GLLPPLQ------------------------------------------------F------------------PNLGFDTS
N------------P------TTPNGTHPGSR--------------------------------------------ATTPLDFS---AMQAEIDRAHAAAT
DAAR------------------ATLHQIFPTMDREVADMVL---E----AN---------NGDLGRSI--DK---------LL----EMSAS--------
----------------------------------------------------------------------------------------------------
----------------------------------------------------------------------------------------------------
----------------------------------------------------------------------------------------------------
---------------------------------------
>PC_03MN5P
----------------------------------------------------------------------------------------------------
----------------------------------------------------------------------------------------------------
----------------------------------------------------------------------------------------------------
---------------------M--------------DS-SKPS-------------------HV--------DSTSVP-----------------PERQS
SWTL-----VDIEQKEEASTENTDSDPTFHT--NN-VPHV-------NPPD--------------------------------------------APS-N
A-T--RAP-------------D----P-RKPLVI-----VENSQSPSEPPRLA---------LVTDIE-----IPG-NFDFPGAD---------------
-----------------------------VASSVGPKPRYNSAVVDEFDPL-AKPKT---PVS-ARPL-TPT-QGRP---------------------LT
P-----------------------------IQ--ARPSTPAQG---RAQ----TPTTPQGQASPPTP---------TS--APATVASFPSIASIA---RS
FIS-----RPNS--------------PVTSS-RAEFPAGSPSS--------------------KSSSLPHS-----PAM---------------------
----------------------------------R---------TRPVQPSNLATSTDPPQ--TPTTPDPEQFDFQKFLDQLKSRPADPVAKYLRSFLHN
FSK-K-------NFTVNDQIKLVHDFL-------------------AFISARMR-ECE--IWKKVG-------------EIEFDNAVEGMEKLVMNRIYE
FTFTPQIARS-----------------------------G-RPVTTDDLERDRVL-KQRIGLF-QWIK-PEHLDIPMKLKDPEEIESEA-----------
--VP---------SDQPPVENSSPTNAEKSADSEISMGFLLFAQ-------------------Q--EM-NKIDHYKAPRDKLICVLNSCKVIF-G-----
------------------------------------L-----IRHL----R---G----------------------DEGADSFIPLLIFVLIRANPE--
-----HLLSNIE-------------------------YINRFRRASKLQ-------SEAGYYLSSL------------------MGAVSFIE-TMDHTSL
SNI----T-Q--DDFEKNVEEAILALPPSPDPTSPAMAPAIISSRSTA-----SDL-SQ-----------------------------------------
-------LS------SAS------RPS---SV-------GEE-----SARML-------------------------------------Q-L-PQVAAIA
EDTR-KFLERT--G------------ESLSKPLNAIGRIFSEVL----DDEPRSPSSGYPGAS-------------------------------------
------------------------SQSSYRPHSGRTAGG-----------------A-----QT------------------------------------
------------------GLLPPLQ------------------------------------------------F------------------PNLGFDTS
N------------P------TTPNGTHPGSR--------------------------------------------ATTPLDFS---AMQAEIDRAHAAAT
DAAR------------------ATLHQIFPTMDREVADMVL---E----AN---------NGDLGRSI--DK---------LL----EMSAS--------
----------------------------------------------------------------------------------------------------
----------------------------------------------------------------------------------------------------
----------------------------------------------------------------------------------------------------
---------------------------------------
>PC_05FDJ7
----------------------------------------------------------------------------------------------------
----------------------------------------------------------------------------------------------------
----------------------------------------------------------------------------------------------------
----------------------------------------------------------------------------------------------------
----------------------------------------------------------------------------------------------------
----------------------------------------------------------------------------------------------------
----------------------------------------------------------------------------------------------------
----------------------------------------------------------------------------------------------------
----------------------------------------------------------------------------------------------------
--------------------MNPRNTVQEPS-------------S----TGQSRSTTEDGN--GQTPSGEPSFNFSGFLRDLRTRSAEPIARYLKSFLSS
FAK--------KPFTVNEQVKLIRDFL-------------------EFIEGKMI-QC--EPWKSQT-------------SAEFDNAMEAMEKLVMNRLYN
FTFTPQLVPS-------------------------------QPVTTDDLERDAVF-SQRVRLF-SWVR-ERHLDVPEGE---------------------
----------------------------------ASQGFLGFAE-------------------QVIEL-LKINHYKAPRDKMICILNCCKVIF-G-----
------------------------------------L-----IRHA----Y---G--------------------ANATSADAFVPILIFVVLRANPD--
-----NLLSNIE-------------------------YINRFRSAPRLQ-------GEAGYYLSSL------------------SGAIAFIE-TMDASSL
SNI----T-Q--EEFENNVEAAIQDLPPSPTMSPSKPTG----------------------------------------------------PSEMS----
P----------------F------AAA---TP-------GEE-----PARALSLST-SF---------P-----------------------------TL
NNTRRF-LQRT--G----N----LASEAVSKPLNAIGKILDNMQ----QQDVSEDGSD-------SDVERSWK-----AGGSRDGESELRQEQND--S--
-----RETPRK---------Q------------TSSR--------------------LQQMMTPETPSRQV-----------------------------
-------R-----------LLG------------------------------ENSHPPSG--------ST-------------------T--P--SGDI-
-----------------------------------P-----------------------L---------------PDFSALQLQNTLEMSQDAYE--QTR
RANV------------------TTLHQMFPALDEEIVEAVL---E----GC---------NNDLGVAI--DK---------LL----EM-----------
----------------------------------------------------------------------------------------------------
----------------------------------------------------------------------------------------------------
----------------------------------------------------------------------------------------------------
---------------------------------------
>PC_0620GW
----------------------------------------------------------------------------------------------------
----------------------------------------------------------------------------------------------------
----------------------------------------------------------------------------------------------------
----------------------------------------------------------------------------------------------------
----------------------------------------------------------------------------------------------------
----------------------------------------------------------------------------------------------------
-----------------MS-DD------------------IAVSGPSTHTS-SST-----SPR-SP----------------------VQTAEESHT-PR
P-T-----NNT------------------VSQPPDAPLPKLIPK-DLPL-------STPQSSQTP--------------------IRSTDISE-------
-------FDPFSTPAP-------------------------------------------------------------------------------QPIV-
--PSQDV----QT------PMNPRNTVQGPS-------------S----TGQSRSTTEDGN--GQTPSGEPSFNFSGFLRDLRTRSAEPIARYLKSFLSS
FAK--------KPFTVNEQVKLIRDFL-------------------EFIEGKMI-QC--EPWKSQT-------------SAEFDNAMEAMEKLVMNRLYN
FTFTPQLVPS-------------------------------QPVTTDDLERDAVF-SQRVRLF-SWVR-ERHLDVPEGE---------------------
----------------------------------ASQGFLGFAE-------------------Q--EL-LKINHYKAPRDKMICILNCCKVIF-G-----
------------------------------------L-----IRHA----Y---G--------------------ANATSADAFVPILIFVVLRANPD--
-----NLLSNIE-------------------------YINRFRSAPRLQ-------GEAGYYLSSL------------------SGAIAFIE-TMDASSL
SNI----T-Q--EEFENNVEAAIQDLPPSPTMSPLKPTG----------------------------------------------------PSEMS----
P----------------F------AAA---TP-------GEE-----PARALSLST-SF---------P-----------------------------TL
NNTRRF-LQRT--G----N----LASEAVSKPLNAIGKILDNMQ----QQDVSEDGSD-------SDVERSWK-----AGGSRDRESELRQEQND--S--
-----RETPRK---------Q------------TSSR--------------------LQQMMTPETPSRQV-----------------------------
-------R-----------LLG------------------------------ENSHPPSG--------ST-------------------T--P--SGDI-
-----------------------------------P-----------------------L---------------PDFSALQLQNTLEMSQDAYE--QTR
RANV------------------TTLHQMFPALDEEIVEAVL---E----GC---------NNDLGVAI--DK---------LL----EM-----------
----------------------------------------------------------------------------------------------------
----------------------------------------------------------------------------------------------------
----------------------------------------------------------------------------------------------------
---------------------------------------
>PC_0459OK
----------------------------------------------------------------------------------------------------
----------------------------------------------------------------------------------------------------
----------------------------------------------------------------------------------------------------
----------------------------------------------------------------------------------------------------
----------------------------------------------------------------------------------------------------
----------------------------------------------------------------------------------------------------
----------------------------------------------------------------------------------------------------
----------------------------------------------------------------------------------------------------
------------------------------MDGT----QS--QQ-------------------------------------------LAEPEPVDNLTTP
AP--------RSR------PLTPGAPPPNPPGLAQD---TPDKPGESSASGAARAELATPV--ANAEPNEVPFNFAGFLKDLRAKSAEPVAKYLKSFLSN
FAK--------KPFTVNEQVKLIHDFL-------------------EFISGKMR-QV--EPWQSQP-------------VPEFENALEAMEKLVMNRLYN
YTFTPQLVPS-------------------------------QPITTDDLERDAVF-AQRVRLF-GWIR-ERHLDVPEGD---------------------
----------------------------------ASQGFLGFAE-------------------Q--EL-LKINHYKAPRDKMICILNCCKVIF-G-----
------------------------------------L-----IRHA----H---G--------------------AEAASADTFVPILIFVVLQANPE--
-----NLLSNIE-------------------------YINRFRSASKLQ-------GEAGYYLSSL------------------SGAISFIE-TMDASSL
SNI----S-R--EEFERNVEDAIQELPPSPSATVSRPI-----------------------------------------------------ASEMS----
P----------------F------SAT---TE-------GDE-----PARPLSFP-------------------------------------------SL
DNTRRF-FQRT--G----T----QVSDVVSRPLGAIGKIFDGIQ----KETPERRPSTPESPSQR----------------F------------------
----------------------------------------------------------------------------------------------------
-------A-----------QLE-------------ID----------------E--SRSR--------S-------------------------------
-----------------------------------G-----------------------T---------------PEVPIPDFQSTLEQSQEAFT--QTR
HANV------------------QTLHQMFPDLDEDIAEAVL---E----GC---------GDDLGLAI--DR---------LL----EM-----------
----------------------------------------------------------------------------------------------------
----------------------------------------------------------------------------------------------------
----------------------------------------------------------------------------------------------------
---------------------------------------
>PC_05I5YW
----------------------------------------------------------------------------------------------------
---------------------------------------------------------------------------------------------MILPC--
----------------------------------------------------------------------------------------------------
----------------------------------------------------------------------------------------------------
------------------GDSKQS--PTL----VQVVLSQ-------LL----------------------------------------LGFRDMEQQ-Q
L-R--YTLLSSLLSTYILTNMG----E-QPP--------------KKD--------------NNDPVD-----PDT-LADDFDEKAA--LHSNDAVS---
--------------GNQDQ-ELDEK----A-ALHQEHQDELDALLSDSSPP-TSRPE---SRS-QE----------------------------------
---------------------------------------------------------------DHEA---------TKPNNEELQHIFNQFDETD---ND
DDD-----DQ--------------------HPDD------NNSSQKR-I-------------------------------------------------S-
--T----------------------S-DDSN--NT------DVSSGRRPSLADIKRTADET--KGRERQEIPFDFNRFLEQMRRRSATPIKRYFKSFLQA
FDR-R-------PWAVNEQIKIIQDFL-------------------DFIYVKMR-EC--EVWRNVS-------------EQEFENAKEGMEKLVMNRLYH
ATFTPS--------------------------------------TTDDKERDEIL-HQKISIF-RWIR-AEHLDIPDT----------------------
---------------------------------THNESFLTFAE-------------------S--EL-LKINNYKAPRDKLICILNCCKVIF-G-----
------------------------------------L-----IKHV----D---G----------------------EGGADKFLPILIYVVLRANPP--
-----RLVSNVQ-------------------------YISRFRNPEHLQ-------SESGYYLTNL------------------LGSITFIE-SMDANSL
S-I----T-K--EEFDANIERTMAELEQERPSVSQ--DKQKIN---YE-----NAL-HPS-----RS---------------------------------
-------------------------------------------------------------------------------P----QAQA-QPL-----IDP
VKAA-ALIEKG--S----S----FAQKTMQKPLNFVGKIFQGLN----EGGSSGEEEHQPRQGDYYGGQP--V--------------------Y-Q----
-----------------------------------NQPL---------------------------------------------------------P-PT
P------------------P-----QG-HY-------------------------------------------------H----------QQQQQQ----
---------------------QQQPYPSPNS--------------------------------------------IPHLP--PRPLPPDPRAIEDARRAF
DENL------------------QSIITMFPNVEPDVCFMIL---Q----AN---------DGQVGPTI--DT---------LL----EIADPPDTDKSNT
EAAAEDGFP-----------GTEAVLQM-SAEQA-------------RNQSPPSNGKPEDNNDELIR----L----------------------------
----------------------------------------------------------------------------------------------------
----------------------------------------------------------------------------------------------------
---------------------------------------
>PC_04P7JE
----------------------------------------------------------------------------------------------------
----------------------------------------------------------------------------------------------------
----------------------------------------------------------------------------------------------------
----------------------------------------------------------------------------------------------------
----------------------------------------------------------------------------------------------------
----------------------------------------------------------------------------------------------------
-------M-----NPQQ------------------NKTPDKSNVSQDPDEL-VDEFD---EKM-GLYEE-------------------------------
-----------------------------------------------------------------------------QDHLDEKDGLRQETHEEL---EE
L------------LSDIP-------------PTTASHGTPVNDEHHT-TP---TDSTQ-----EQSAS--------GNA--T--GHDAE-----IRQIF-
---------TQ-F---E--AS--EET-STPE---T---PTSTDSNGRRPSMAEIQRAADNT--KGRERQEIAFDFNKFLEQMKRRSAHPITRYFKSFLQR
FGQ--------KSWTVAEQATIIQDFL-------------------SFIYGKMR-EC--DVWKDL-----------S--DREFENAEEGMEKLVMNRLHN
ATFS--------------------------------------PSTTDDKERDEIL-HQKMSIF-RWIR-EEHLDIPVTEN--------------------
-----------------------------------NASFMTFAE-------------------T--EL-LKINNYKAPRDKLICILNCCKVIF-G-----
------------------------------------L-----IKHV-------EG----------------------DAGADKFLPILIFVVIHANP---
-----------P-------------------------RLVSNVHPEHLQ-------SEAGYYLTNL------------------MGAITFIE-TMEAKSL
SI-----T-K--EEFETNIERTMNELQQERPSIA--HDKQKISYDNAV-----HPSR--------------------------------------S----
P----------------------------------------------Q-------------------------------------------V-QPQPLID
PIKAAQFLERS--T----N----FAQKTMQKPLNFVGKIFQGLG----DSSAGSSRPES-PE--------------------------------------
----------------------------DD----------------E----------EAR-QRERSQVYYQQQ--------------------RQLPPLP
---HQQQQ----QEQEQ-QYIQ-QQQYIQQQ---------Q----------------------QQ--RYGGGQWDTNQD---------------------
----PNVIYYQHQQQQ-QQQQYQ-PQHYGTYPPQGHYA-----------------------QPIV-PGLNTEPE------TVAPRTVPLPDLHQEARQLF
DDNL------------------KQILSIFPNVEPDVCFMIL---Q----AN---------DGRVSQTV--DT---------LL----EIADPEVTKPSIA
PTASPSPTSLP--PA--EAPAPAPALVP--SPAPT---AG----------------DDITEN-DLIR------------------M--------------
----------------------------------------------------------------------------------------------------
----------------------------------------------------------------------------------------------------
---------------------------------------
>PC_0672XW
----------------------------------------------------------------------------------------------------
----------------------------------------------------------------------------------------------------
----------------------------------------------------------------------------------------------------
----------------------------------------------------------------------------------------------------
----------------------------------------------------------------------------------------------------
------------------MDKD----Q-QQK--------------KND--------------SQDDQD-----PDS-LVDEFDEKAA--LHSTHDEDDN-
---TTK-L-----YAKQSD-DLDEK----A-ALHQEHQNELDDLLDNSPPS-SRQEQ---EGQ-------------------------------------
---------------------------------------------------------------PQGE---------IKPTDQELQHIFDQFDGKN---DK
DSP-----DE--------------------QQKR------QEETQDV-QG---G--Q------------------------Q--EPSPTEPGSETTTAT-
--TTTDGG-----------------H-ARQS--SI------SSDSTHRPSLAEIRRTADET--KGRERQEVPFDFNRFLEQMRRKSAIPITRYFKSFLQR
FDR-R-------PWTVSEQIKIIQDFL-------------------EFIYERMR-EC--DVWRDAS-------------EQEFENAKEGMEKLVMNRLYH
ATFSPG--------------------------------------TTDDKERDEIL-YQKISIF-RWIR-EEHLDIPKT----------------------
---------------------------------QHNESFLTFAE-------------------A--EL-LKINNYKAPRDKLICILNCCKVIF-G-----
------------------------------------L-----IKHV----E---G----------------------DAGADKFLPILIYVILRANPP--
-----RLISNVQ-------------------------YISRFRNPDHLQ-------SESGYYLTNL------------------MGSITFIE-SMEASSL
S-I----S-K--EEFDANIERTMAELEQERPSIAL--DKQKIN---YD-----NAV-HPS-----RS---------------------------------
-------------------------------------------------------------------------------P----RAQP-QPL-----IDP
VKAA-ALLERG--S----S----FAQKTMQKPLNFVGKIFQGLN----ESSDGEDDDDEERPYRRYVSPP--Q--------------------Q-Q----
-----------------------------------QHQH---------------------------------------------------------QHQH
Q------------------HQQ---QPPLM-------------------------------------------------P----------PGTVLP----
---------------------DGRIVVEGGS--------------------------------------------VPQMP--PRPLPPD-PRAVEAQRVF
DANL------------------QTIITMFPNVEPDVCFMVF---Q----AN---------EGHVSQTV--DT---------LL----EISEPSAKKTAAD
SE---GDFP-----------DTAEAMRQ-FEEQER---HHRQQQQQQQQQQHTANESQ------------------------------------------
----------------------------------------------------------------------------------------------------
----------------------------------------------------------------------------------------------------
---------------------------------------
>PC_05SKW4
----------------------------------------------------------------------------------------------------
----------------------------------------------------------------------------------------------------
----------------------------------------------------------------------------------------------------
----------------------------------------------------------------------------------------------------
----------------------------------------------------------------------------------------------------
------------------MDTN----K-QAPTSP-----PSSQQQPKP--------------KDMATD-----DDD-LAEEFDEKAT--LG---------
----------------TFD-DINEK----D-ALRQEHQDELDDLLSDTPPP-SRSNT---TSP-ISHQHQ--Q---------------------------
-------------------------------------------------------------QQEAKT---------GETRNEELQYIFNQFDGKP---AE
GKE-----EV--------------------RSKQ------PVTYHA--FA---E--Q------------------------D--SSTPTV---EATTAD-
--TASATT-----------------T-TSPT--ST------NTEQDRRTSLAALQNANVDK--PLPPPVDIPFDFNKFLWQMRRRQANPITKYFKSFLQA
FDR-R-------PWAVNEQIKIIQDFL-------------------DFIYVKMH-EC--EVWKYSS-------------EQEFDNAKEGMEKLVMNRLYH
ATFTPS--------------------------------------TTDDKERDEIL-QQKISIF-RWIR-EKHLDIAET----------------------
---------------------------------EHNESFMTFAE-------------------S--EL-LKINNYKAPRDKLICILNCCKVIF-G-----
------------------------------------L-----MKHVD---D---G----------------------EGGADKFLPLLIYVVIRANPP--
-----RLVSNVQ-------------------------YISRFRNPDHLQ-------AEAGYYLTNL------------------MGAISFIE-TMEAKSL
S-I----T-Q--EEFDGNIERTMQELKQERPNVTQ--DKQKIN---YE-----NAV-HPS-----HS---------------------------------
------------------------------------------------------------------------------------SQGT-PSL-----MDP
AKAA-NFLEKG--S----T----FAQKTMQKPLNFVGKIFQGLG----EGGQDDDQQQY---YQHQQHQQ--Q--------------------Y-Y----
-----------------------------------QKQQ---------------------------------------------------------Q---
-------------------------QH-LY-------------------------------------------------Q----------QQQQQQ----
Q------------Q------QQQQFQPMNPT--------------------------------------------MPSLP--PRPTFPQ---GPDPRQIF
DDNL------------------KTIITMFPNVEPDVCFMIL---Q----AN---------ENDVDRSV--DT---------LL----EISDASGSSPPAM
ETPQDDPAV-----------DT---TMP-TAN-----------------------------------------GDPP-R-G-------------------
----------------------------------------------------------------------------------------------------
----------------------------------------------------------------------------------------------------
---------------------------------------
>PC_03QBJ4
----------------------------------------------------------------------------------------------------
----------------------------------------------------------------------------------------------------
----------------------------------------------------------------------------------------------------
----------------------------------------------------------------------------------------------------
----------------------------------------------------------------------------------------------------
--------------------MG----E-QPP--------------KKD--------------NNDPVD-----PDT-LADEFDEKAA--LHSSETMS---
--------------GNQDQ-ELDEK----A-ALHQEHQDELDALLSDSSPP-TSRPE---SRS-QE----------------------------------
---------------------------------------------------------------DHEA---------TKPNNEELQHIFNQFDETD---DH
ENK-----RT------------------------------------------------------------------------------------------
--S----------------------T-SSDS--NT------DVSSGRRPSLADIKRTADET--KGRERQEIPFDFNRFLEQMRRRSATPIKRYFKSFLQA
FDR-R-------PWAVNEQIKIIQDFL-------------------DFIYVKMR-EC--EVWRNVS-------------EQEFENAKEGMEKLVMNRLYH
ATFTPS--------------------------------------TTDDKERDEIL-HQKISIF-RWIR-AEHLDIPDT----------------------
---------------------------------THNESFLTFAE-------------------S--EL-LKINNYKAPRDKLICILNCCKVIF-G-----
------------------------------------L-----IKHV----D---G----------------------EGGADKFLPILIYVVLRANPP--
-----RLVSNVQ-------------------------YISRFRNPEHLQ-------SESGYYLTNL------------------MGSITFIE-SMDANSL
S-I----T-K--EEFDANIERTMAELEQERPSVSQ--DKQKIN---YE-----NAL-HPS-----RS---------------------------------
-------------------------------------------------------------------------------P----QAQA-QPL-----IDP
VKAA-ALIEKG--S----S----FAQKTMQKPLNFVGKIFQGLN----EGSSG-EEEHQPRQGDYYGGQQ--V--------------------Y-H----
-----------------------------------NQPL---------------------------------------------------------P-PT
P------------------P-----QA-G---------------------------------------------------------------QQQQ----
---------------------QQQPYPSPNS--------------------------------------------IPHLP--PRPLPPDPRAIEDARRAF
DENL------------------QSIITMFPNVEPDVCFMIL---Q----AN---------DGQVGPTI--DT---------LL----EIADPPDTDKSTT
---AEDGFP-----------GTEAVLQM-SAEQA-------------RNQSPPSNGKPEDNNDELIR----L----------------------------
----------------------------------------------------------------------------------------------------
----------------------------------------------------------------------------------------------------
---------------------------------------
>PC_035R68
----------------------------------------------------------------------------------------------------
----------------------------------------------------------------------------------------------------
----------------------------------------------------------------------------------------------------
----------------------------------------------------------------------------------------------------
----------------------------------------------------------------------------------------------------
----------------MVMDPS----E-K--------------PSARP--------------SS-EVD-----GND-LAKQFHKA-----S---------
----------------LED-EVLDE----K-EALRQEQADLDDLLQDTPPP-SRSTT---ATP-DDAHDT------------------------------
--------------------------------------------------------------AAHDQ---------QNDRNEELQYIFNQFNDAD---QE
VSV-----PA--------------------E---------------------------------------------------------------------
-----------------------------------------DQQSINDSIRRPSLIDIKQK--PLPPPVDVPFDFNKFLWQMRRRGASPITRYFKSFLQA
FDR-R-------PWAVNEQIKIIQDFL-------------------DFIFVKMR-EC--EVWKYCT-------------EQEFDNAKEGMEKLVMNRLYN
ATFSPN--------------------------------------TTDDKERDEIL-QQKISIF-RWIR-EKHLDIVET----------------------
---------------------------------EHNESFLKFAE-------------------S--EL-LKINNYKAPRDKLICILNCCKVIF-G-----
------------------------------------L-----LKHVD---D---G----------------------DSSADKFLPILIFVVLRANPP--
-----RLVSNVQ-------------------------YISRFRNPEHLQ-------AEAGYYLTNL------------------MGAISFIE-TMEANSL
S-I----S-K--EEFDANIERTMVELRQERPDMAR-QDKQKIN---YD-----NVV-HPS-----HA---------------------------------
-------------------------------------------------------------------------------PPS--SSTS-PPL-----LDS
MKAA-NLLEKG--S----T----FAQKTMQKPLNFVGKIFQGLG----EPTEEELQQQQ---QQQYQQ----Q--------------------L-L----
-----------------------------------ERQQ---------------------------------------------------------Q---
-------------------------QY--Y-------------------------------------------------Q----------QQQQLL----
H------------Q----------------Q--------------------------------------------QQMNA--NRPLPRQ---GPDPRRIF
DDNL------------------KTIVTMFPNVEPDVCFMIL---Q----AN---------ENDVNRTI--DT---------LL----EISDPSVPKVSPA
TGHLIDIQP-----------EQTTHS---------------------------------DHTTPF--------EDPN-R-D-------------------
----------------------------------------------------------------------------------------------------
----------------------------------------------------------------------------------------------------
---------------------------------------
>PC_029Q0J
----------------------------------------------------------------------------------------------------
----------------------------------------------------------------------------------------------------
----------------------------------------------------------------------------------------------------
----------------------------------------------------------------------------------------------------
----------------------------------------------------------------------------------------------------
----------------------------------------------------------------------------------------------------
-----------------------------------MKQTSATKEDTGVDDL-LEEFD---EKA-KV----------------------------------
----------------------------------------------------------------------------------------------------
-------------SSQME-------------DEDEDRLVDEKDSDDS-KE---KDDLK-----DKIPD--------VST--P--IHTEE-----MDHIF-
---------NQ-F---N--DE--TSA-TTPT---S-----NTTATDVRRPSLNSSEMQIVP--DTPPQQEIPFDFNRFLEQMRSRNAKPITRYFKSFLQA
FDR--------RPWTVNEQIKIIQDFL-------------------DFIFVKMR-EC--DVWRDI-----------S--EQEFGNAKEGMEKLVMNRLYH
VTFC--------------------------------------PNTTDDKERDEIL-HQKISIF-RWIR-EKHLDIPETEH--------------------
-----------------------------------NESFLSFAE-------------------S--VI-FGMC---VSNKVVGCVL--IELNP-G-----
------------------------------------L-----IKHV-------EG----------------------DAGADKFLPILIYVVIRANPP--
-----KLVSNVQ-------------------------YIYRFRNPEQLQ-------AEAGYYLTNLVCISFRSLDERTSNHCYKMGAISFIE-TMEAKSL
SI-----T-K--EEFDSNIERTMTELQHERPTVA--LDRQQISYENAL-----HPSR--------------------------------------S----
S----------------------------------------------SA------------------------------------------RSQAQPLLD
PAKAAALLERG--S----Q----FAQKTMQKPISFVGKIFQGLS----DTSATSSRAVS-PD--------------------------------------
----------------------------EE----------------E----------R---YQQQQQQFYQQQ--------------------QQYYYQQ
---QQ-----------------------------------------------------------------------------------------------
--------------QQ-LA------------------------------------------------DQHQQQQ------PPLPPRPHPDQIVMQQRQQF
DANL------------------ETLKSMFPNVDSSVCYLIL---H----AN---------GGDLSKSI--DH---------LL----DISGDDQGNNTIT
NDTPYTGQNTP--ADTFANIQPTPTGVP--SNNTH-----------------------------------------------------------------
----------------------------------------------------------------------------------------------------
----------------------------------------------------------------------------------------------------
---------------------------------------
>PC_01ND3Y
----------------------------------------------------------------------------------------------------
----------------------------------------------------------------------------------------------------
----------------------------------------------------------------------------------------------------
----------------------------------------------------------------------------------------------------
----------------------------------------------------------------------------------------------------
------------------MK----------Q--------------TSA--------------TKEDAG-----VDD-LLEEFDEKAK--ISSQIEDED--
-----E-D-----R--LVD-ESKEK----D-DF----KDKVPDVS-------------------------------------------------------
----------------------------------------------------------------------------TPIHTEEMDHIFNQFNEET---ST
----------------------------------------------------------------------------------------------------
---------------------------TPTS--NT------TATDVRRPSLNS-SEMQIVP--DTPPQQEIPFDFNRFLEQMRSRNAKPITRYFKSFLQA
FDR-R-------PWTVNEQIKIIQDFL-------------------DFIFIKMR-EC--DVWRDMS-------------EQEFGNAKEGMEKLVMNRLYH
VTFCPN--------------------------------------TTDDKERDEIL-HQKISIF-RWIR-EKHLDIPET----------------------
---------------------------------EHNESFLSFAE-------------------S--EI-LKINNYKAPRDKLICILNCCKVIF-G-----
------------------------------------L-----IKHV----E---G----------------------DAGADKFLPILIYVVIRANPP--
-----KLVSNVQ-------------------------YIYRFRNPEQLQ-------AEAGYYLTNL------------------MGAISFIE-TMEAKSL
S-I----T-K--EEFDSNIERTMTELQHERPSVAL--DRQQIS---YE-----NAL-HPS-----RS---------------------------------
-------------------------------------------------------------------------------SSA--RSQA-QPL-----LDP
AKAA-ALLERG--S----Q----FAQKTMQKPISFVGKIFQGLS----DTSATSSRAQSPDEEERYHQQQ--Q--------------------Q-F----
-----------------------------------YQQQ---------------------------------------------------------Q---
-------------------------QY-YY-------------------------------------------------Q----------Q----Q----
---------------------QQQ-QADQQQ--------------------------------------------QPPLP--PRPHPDQI--LMQQRQLF
DSNL------------------ETLKSMFPNVDSSVCYLIL---H----AN---------GGDLSKSI--DQ----------------------------
----------------------------------------------------------------------------------------------------
----------------------------------------------------------------------------------------------------
----------------------------------------------------------------------------------------------------
---------------------------------------
>PC_02VT4Z
----------------------------------------------------------------------------------------------------
----------------------------------------------------------------------------------------------------
----------------------------------------------------------------------------------------------------
----------------------------------------------------------------------------------------------------
----------------------------------------------------------------------------------------------------
------------------MK----------Q--------------TAA--------------AKGDEG-----DND-FLEEFDEKIK--ISSQIEDEN--
-----D-------D--RLE-NEKDE----D-DL----KDDILPIS-------------------------------------------------------
----------------------------------------------------------------------------TPVNTEEMDRIFNQFNEEA---ST
----------------------------------------------------------------------------------------------------
---------------------------T--T--IP------SPTEMKRPSLNS-NELQLVP--DTPPQQEIPFDFNRFLEQMRSRNSKPITRYFK-----
----R-------PWTVNEQIKIIQDFLDSEF---------------QFIFIKMR-EC--DVWKDMS-------------EQEFGNAKEGMEKLVMNRLYH
VTFCPT--------------------------------------TTDDKERDEIL-SQKISIF-RWIR-EKHLDIPET----------------------
---------------------------------EHNESFLSFAE-------------------S--EI-LKINNYKAPRDKLICILNCCKVIF-G-----
------------------------------------L-----IKHV----E---G----------------------DAGADKFLPILIYVVIRANPP--
-----KLVSNVQ-------------------------YIYRFRNPDQLQ-------AEAGYYLTNL------------------MGAISFIE-TMEAKSL
S-I----T-K--EEFDSNIERTMAELQHERPTVAI--DKQQIN---YE-----NAL-HPS-----RS---------------------------------
-------------------------------------------------------------------------------SSA--RAQA-QPL-----LDP
AKAA-ALLERG--S----Q----FAQKTMQRPISFVGKIFQGLS----DTSANSSRAESPDEEERYYQQQ--Q--------------------Q-F----
-----------------------------------YRQQ---------------------------------------------------------Q---
-------------------------QY-YY-------------------------------------------------Q----------Q----Q----
---------------------QHSDQQYLNQ--------------------------------------------QPPLP--PRPHPDQI--LMQQRQQF
DANL------------------ATLNSMFTNIDNGVCYLIL---H----TN---------GGDLAKSI--DH---------LL----DISGGSQGATATN
DA---QYTA------------ESSPAEA-FANIQP---TPTG---------VPSNDTH------------------------------------------
----------------------------------------------------------------------------------------------------
----------------------------------------------------------------------------------------------------
---------------------------------------
>PC_02W2Z1
----------------------------------------------------------------------------------------------------
----------------------------------------------------------------------------------------------------
----------------------------------------------------------------------------------------------------
----------------------------------------------------------------------------------------------------
----------------------------------------------------------------------------------------------------
----------------------------------------------------------------------------------------------------
----------------------------------------------------------------------------------------------------
----------------------------------------------------------------------------------------------------
----------------------------------------------------------------------------------------------------
---------------------------------------------MRRPSLNS-SEMQIVP--DTPPQQEIPFDFNRFLEQMRSRNAKPITRYFKSFLQA
FDR-R-------PWTVNEQIKIIQDFL-------------------DFIFVKMR-EC--DVWRDMS-------------EQEFGNAKEGMEKLVMNRLYH
VTFCPN--------------------------------------TTDDKERDEIL-HQKISIF-RWIR-EKHLDIPET----------------------
---------------------------------EHNESFLSFAE-------------------S--EI-LKINNYKAPRDKLICILNCCKVIF-G-----
------------------------------------M-----WLCRQ---C---G----------------------DAGADKFLPILIYVVIRANPP--
-----KLVSNVQ-------------------------YIYRFRNPEQLQ-------AEAGYYLTNL------------------MGAISFIE-TMEAKSL
S-I----T-K--EEFDSNIERTMTELQHERPSVAL--DRQQIS---YE-----NAL-HPS-----RS---------------------------------
-------------------------------------------------------------------------------SSA--RSQA-QPL-----LDP
AKAA-ALLERG--S----Q----FAQKTMQKPISFVGKIFQGLS----DTSATSSRAVSPDEEERYHHQQ--Q--------------------Q-F----
-----------------------------------YQQQ---------------------------------------------------------Q---
-------------------------QY-YF-------------------------------------------------Q---------------Q----
---------------------QQQ-LVDQQQ--------------------------------------------QPPLP--PRPHPDQI--VMRQRQQF
DANL------------------ETLKSMFPNVDSSVCYLIL---H----AN---------GGDLSKSI--DQ----------------------------
----------------------------------------------------------------------------------------------------
----------------------------------------------------------------------------------------------------
----------------------------------------------------------------------------------------------------
---------------------------------------
>PC_08E31P
----------------------------------------------------------------------------------------------------
----------------------------------------------------------------------------------------------------
----------------------------------------------------------------------------------------------------
----------------------------------------------------------------------------------------------------
----------------------------------------------------------------------------------------------------
------------------------------------------------------------------------------MTLMDQEVT--VNNNNMKDDS-
---DNN-N-----N--NNT-NYKEM----E-TL----TEEFDEKVNFI------------HEP-------------------------------------
---------------------------------------------------------------LDDE---------DHSNNKEVENIFSQVNNHE---AR
----------------------------------------------------------------------------------------------------
---------------------------RPS----------------LAPNQLD-TQQEEQQ--KPTQQTEIPFDFNRFLEQMKSRSAKPITRYFKSFLQA
FDR-R-------PWTVNEQVKIIQDFL-------------------DFIYVKMR-EN--EIWKDMS-------------EQEFFNAKEGMEKLVMNRLYY
ATFCPS--------------------------------------TTDDKERDDLL-YQKISIF-RWIR-ERHLDIPET----------------------
---------------------------------EHNEAFLTFAE-------------------S--EL-LKMNNYKAPRDKLICILNCCKVIF-G-----
------------------------------------L-----IKHV----E---G----------------------EGGADKFLPILIYVIIRANPP--
-----RLVSNTQ-------------------------YIYRFRSIDQLQ-------AEAGYYLTNL------------------MGAIAFIE-TMEAKSL
S-I----T-K--EEFDSNIEQTMNELKMERPSISL--NKQQVS---YE-----NAL-HPS-----RS---------------------------------
-------------------------------------------------------------------------------SP---RLPT-QGL-----LDS
SKAV-AFLEKG--S----L----LAQKTMQRPLSFVGKIFQGLT----PTEESR----------------------------------------------
----------------------------------------------------------------------------------------------------
----------------------------------------------------------------------------------------------------
----------------------------------------------------------------------------PPLP--PRPMTDQGPMQREQKEQF
EQDL------------------QTLQTMFPNIDPSVCCLVL---N----AN---------HGVLAHSI--EN---------LL----EISNQQHHR----
----------------------------------------------------------------------------------------------------
----------------------------------------------------------------------------------------------------
----------------------------------------------------------------------------------------------------
---------------------------------------
>PC_05L9NJ
----------------------------------------------------------------------------------------------------
----------------------------------------------------------------------------------------------------
----------------------------------------------------------------------------------------------------
----------------------------------------------------------------------------------------------------
----------------------------------------------------------------------------------------------------
------------------------------------------------------------------------------MTLMNQKVT--VNNNNTKDDN-
---DNN-N-----N--NNT-NYKEM----E-TL----TEEFDEKANFI------------HEP-------------------------------------
---------------------------------------------------------------LDDE---------EHSNNKEVENIFSQVNNHE---AR
----------------------------------------------------------------------------------------------------
---------------------------RPS----------------LAPNQLD-TQQEEQQ--KPTQQTEIPFDFNRFLEQMKSRNAKPITRYFKSFLQA
FDR-R-------PWTVNEQIKIIQDFL-------------------DFIYVKMR-EN--EIWKDMS-------------EQEFFNAKEGMEKLVMNRLYY
ATFCPS--------------------------------------TTDDKERDDLL-YQKISIF-RWIR-ERHLDIPET----------------------
---------------------------------EHNEAFLTFAE-------------------S--EL-LKMNNYKAPRDKLICILNCCKVIF-G-----
------------------------------------L-----IKHV----E---G----------------------EGGADKFLPILIYVIIRANPP--
-----RLVSNTQ-------------------------YIYRFRSIDQLQ-------AEAGYYLTNL------------------MGAIAFIE-TMEAKSL
S-I----T-K--EEFDSNIEQTMNELKMERPSISL--NKQQVS---YE-----NAL-HPS-----RS---------------------------------
-------------------------------------------------------------------------------SP---RLPT-QGL-----LDS
SKAV-AFLEKG--S----L----LAQKTMQRPLSFVGKIFQGLT----PTEESR----------------------------------------------
----------------------------------------------------------------------------------------------------
----------------------------------------------------------------------------------------------------
----------------------------------------------------------------------------PPLP--PRPMTDQGPMQREQKEQF
EQDL------------------QTLQTMFPNIDPSVCCLVL---N----AN---------HGVLAHSI--EN---------LL----EISNQQHHR----
----------------------------------------------------------------------------------------------------
----------------------------------------------------------------------------------------------------
----------------------------------------------------------------------------------------------------
---------------------------------------
>PC_02ZOSR
----------------------------------------------------------------------------------------------------
----------------------------------------------------------------------------------------------------
----------------------------------------------------------------------------------------------------
----------------------------------------------------------------------------------------------------
----------------------------------------------------------------------------------------------------
------------------------------------------------------------------------------MTLMNQEVT--INNNNTKDDN-
---DNN-N-----S--NNT-NYKEM----E-TL----TEEFDEKVNFI------------HEP-------------------------------------
---------------------------------------------------------------LDDE---------DHNNNKEVENIFSQVNNHE---AR
----------------------------------------------------------------------------------------------------
---------------------------RPS----------------LAPNQLD-TQQEEQQ--KPTQQTEIPFDFNRFLEQMKSRSAKPITRYFKSFLQA
FDR-R-------PWTVNEQVKIIQDFL-------------------DFIYVKMR-EN--EIWKDMS-------------EQEFFNAKEGMEKLVMNRLYY
ATFCPS--------------------------------------TTDDKERDDLL-YQKISIF-RWIR-ERHLDIPET----------------------
---------------------------------EHNEAFLTFAE-------------------S--EL-LKMNNYKAPRDKLICILNCCKVIF-G-----
------------------------------------L-----IKHV----E---G----------------------EGGADKFLPILIYVIIRANPP--
-----RLVSNTQ-------------------------YIYRFRSIDQLQ-------AEAGYYLTNL------------------MGAIAFIE-TMEAKSL
S-I----T-K--EEFDSNIEQTMNELKMERPSISL--NKQQVS---YE-----NAL-HPS-----RS---------------------------------
-------------------------------------------------------------------------------SP---RLPT-QGL-----LDS
SKAV-AFLEKG--S----L----LAQKTMQRPLSFVGKIFQGLT----PTEESR----------------------------------------------
----------------------------------------------------------------------------------------------------
----------------------------------------------------------------------------------------------------
----------------------------------------------------------------------------PPLP--PRPMTDQGPMQREQKEQF
EQDL------------------QTLQTMFPNIDPSVCCLVL---N----AN---------HGVLAHSI--EN---------LL----EISNQQHHR----
----------------------------------------------------------------------------------------------------
----------------------------------------------------------------------------------------------------
----------------------------------------------------------------------------------------------------
---------------------------------------
>PC_0172KK
----------------------------------------------------------------------------------------------------
----------------------------------------------------------------------------------------------------
----------------------------------------------------------------------------------------------------
----------------------------------------------------------------------------------------------------
----------------------------------------------------------------------------------------------------
----------------------------------------------------------------------------------------------------
------------------------M----E-TL----TEEFDEKANFI------------HEP-------------------------------------
---------------------------------------------------------------LDDE---------EHSNNKEVENIFSQVNNHE---AR
----------------------------------------------------------------------------------------------------
---------------------------RPS----------------LAPNQLD-TQQEEQQ--KPTQQTEIPFDFNRFLEQMKSRNAKPITRYFKSFLQA
FDR-R-------PWTVNEQIKIIQDFL-------------------DFIYVKMR-EN--EIWKDMS-------------EQEFFNAKEGMEKLVMNRLYY
ATFCPS--------------------------------------TTDDKERDDLL-YQKISIF-RWIR-ERHLDIPET----------------------
---------------------------------EHNEAFLTFAE-------------------S--EL-LKMNNYKAPRDKLICILNCCKVIF-G-----
------------------------------------L-----IKHV----E---G----------------------EGGADKFLPILIYVIIRANPP--
-----RLVSNTQ-------------------------YIYRFRSIDQLQ-------AEAGYYLTNL------------------MGAIAFIE-TMEAKSL
S-I----T-K--EEFDSNIEQTMNELKMERPSISL--NKQQVS---YE-----NAL-HPS-----RS---------------------------------
-------------------------------------------------------------------------------SP---RLPT-QGL-----LDS
SKAV-AFLEKG--S----L----LAQKTMQRPLSFVGKIFQGLT----PTEESR----------------------------------------------
----------------------------------------------------------------------------------------------------
----------------------------------------------------------------------------------------------------
----------------------------------------------------------------------------PPLP--PRPMTDQGPMQREQKEQF
EQDL------------------QTLQTMFPNIDPSVCCLVL---N----AN---------HGVLAHSI--EN---------LL----EISNQQHHR----
----------------------------------------------------------------------------------------------------
----------------------------------------------------------------------------------------------------
----------------------------------------------------------------------------------------------------
---------------------------------------
>PC_026AGF
----------------------------------------------------------------------------------------------------
----------------------------------------------------------------------------------------------------
----------------------------------------------------------------------------------------------------
----------------------------------------------------------------------------------------------------
----------------------------------------------------------------------------------------------------
----------------------------------------------------------------------------------------------------
------------------------M----E-TL----TEEFDEKVNFI------------HEP-------------------------------------
---------------------------------------------------------------LDDE---------DHNNNKEVENIFSQVNNHE---AR
----------------------------------------------------------------------------------------------------
---------------------------RPS----------------LAPNQLD-TQQEEQQ--KPTQQTEIPFDFNRFLEQMKSRSAKPITRYFKSFLQA
FDR-R-------PWTVNEQVKIIQDFL-------------------DFIYVKMR-EN--EIWKDMS-------------EQEFFNAKEGMEKLVMNRLYY
ATFCPS--------------------------------------TTDDKERDDLL-YQKISIF-RWIR-ERHLDIPET----------------------
---------------------------------EHNEAFLTFAE-------------------S--EL-LKMNNYKAPRDKLICILNCCKVIF-G-----
------------------------------------L-----IKHV----E---G----------------------EGGADKFLPILIYVIIRANPP--
-----RLVSNTQ-------------------------YIYRFRSIDQLQ-------AEAGYYLTNL------------------MGAIAFIE-TMEAKSL
S-I----T-K--EEFDSNIEQTMNELKMERPSISL--NKQQVS---YE-----NAL-HPS-----RS---------------------------------
-------------------------------------------------------------------------------SP---RLPT-QGL-----LDS
SKAV-AFLEKG--S----L----LAQKTMQRPLSFVGKIFQGLT----PTEESR----------------------------------------------
----------------------------------------------------------------------------------------------------
----------------------------------------------------------------------------------------------------
----------------------------------------------------------------------------PPLP--PRPMTDQGPMQREQKEQF
EQDL------------------QTLQTMFPNIDPSVCCLVL---N----AN---------HGVLAHSI--EK----------------------------
----------------------------------------------------------------------------------------------------
----------------------------------------------------------------------------------------------------
----------------------------------------------------------------------------------------------------
---------------------------------------
>PC_033RL9
----------------------------------------------------------------------------------------------------
----------------------------------------------------------------------------------------------------
----------------------------------------------------------------------------------------------------
----------------------------------------------------------------------------------------------------
----------------------------------------------------------------------------------------------------
----------------------------------------------------------------------------------------------------
-------M-----K--QDS-NDKRL----D-QV----TEEFDEKLDSS------------N---------------------------------------
----------------------------------------------------------------------------KNKTAKEMDHIFNQFDEET-----
----------------------------------------------------------------------------------------------------
----------------------------------K------EESQASRPSIAN-DTPSRQP--MPPKDEEVPFDFNRFLEQMRYRSSIPVNRYFKSFIQS
FDR-R-------PWTVNEQIKIIQDFL-------------------DFIYVKMR-EC--DTWREAS-------------EQEFGNAQEGMEKLVMNRLYH
ATFCPL--------------------------------------TTDDKERDEIL-YQKISIF-RWIH-EKHLDIRET----------------------
---------------------------------EHNESFLSFAA-------------------S--EI-LKINNYKAPRDKLICILNCCKVIF-G-----
------------------------------------L-----IKHV----E---G----------------------DAGADRFLPILIYVVIKANPP--
-----RLVSNVQ-------------------------YIYRFRNPEQLQ-------AEAGYYLTNL------------------MGAISFIE-TMEAKSL
S-I----S-K--EEFDSNIERTMNELKQERPSITL--DKQQVS---YE-----NAL-HPT-----RS---------------------------------
-------------------------------------------------------------------------------KLP----QQ-PLL-----LDP
TKAA-ALLERG--S----Q----FAQKTMQRPLTFVGKIFQGLS----DTSSASSSRAESPV--------------------------------------
----------------------------------------------------------------------------------------------------
----------------------------------------------------------------------------------------------------
----------------------------------------------------------------------------------------------------
----------------------------------------------------------------------------------------------------
----------------------------------------------------------------------------------------------------
----------------------------------------------------------------------------------------------------
----------------------------------------------------------------------------------------------------
---------------------------------------
>PC_07QYOQ
----------------------------------------------------------------------------------------------------
----------------------------------------------------------------------------------------------------
----------------------------------------------------------------------------------------------------
----------------------------------------------------------------------------------------------------
----------------------------------------------------------------------------------------------------
-----------------------------------------------------------------------------------------M-----NPTQ-
---KKPMD-----NKSN------------------PPTSDPDELVDEFDEK-MAIQE---END-S---G-------------------------------
-----------------------------------------------------------------------------DQIVDEKEALRKEHQAEL---DV
L------------SSKTH-------------PDD-----------AD-GQ---SADVS-----QQQEQ--------DSS--T--RHDDA-----FQQIF-
---------TQ-F---E--NK--PNE-ENAP---E---PTPDTSGQRRPSLTDIQKPDNSV--QEREHQEIPFDFNKFLEQMKRRSAIPITRYFKSFLQR
FHQ--------RPWTVAEQVTIIQDFL-------------------NFIYGKMR-EC--EVWRDA-----------S--DREFENAKEGMEKLVMNRLYS
ATFS--------------------------------------PATTDDKERDEIL-QQKIAIF-RWVR-EEHLDIPVTEH--------------------
-----------------------------------NDSFMTFAE-------------------S--EL-AKINNYKAPRDKLICILNCCKVIF-V-----
------------------------------------R-----NQLL-------TK----------------------GWG--------------------
-----------R-------------------------YISRFRNPEHLQ-------SESGYYLTNL------------------MGAITFIE-TMEANSL
SI-----T-K--EEFDSNIERTMNELDGERQPIS--QDKQKINYDNAV-----HPSR--------------------------------------S----
P----------------------------------------------R-------------------------------------------ATTQQPLID
PVKAAMLLEKG--T----T----FAQKTMQKPLNFMGKIFQNLS----EGSSQ---PGS-PE--------------------------------------
----------------------------YD----------------E----------EVR-YRERQQMYYQQQ--------------------QLQLQQQ
---QQ--Q----QQQQQ-Q--------------------------------------------------QLPPWTGQET---------------------
-----AAQYEAR--------------SYGYTQGHPSYP-----------------------DSNS-MSAYPPRP------MLRPPTTPEALAQQEARRAF
DDNL------------------RTIISMFPNVEQDVCFIVL---Q----AK---------RGDLQEAV--DA----------------------------
----------------------------------------------------------------------------------------------------
----------------------------------------------------------------------------------------------------
----------------------------------------------------------------------------------------------------
---------------------------------------
>PC_0024PD
----------------------------------------------------------------------------------------------------
---------------------------------------------------------------------------------------------MS-----
----------G-L-GESQKQAHEPDK-LTD----NDYTVTKG------------------SAP-----VQSGGQTISGER-------TIVAEG-NDE---
KAKAPG--EEIAAVADDGGNIR---------------T--KTVDG-------ESEASKPHV--------------AEVQ----DE-GEVASRR-AVEDEA
SAHLA-------SRAAQLTLDTDVTTQS------------------------------RSP-E------------------------NKTDEKRTDGALP
M-SP-PAPAPPRKDTTDV-K-------------G---------------------------------------KAKAEVAEYDEKKPE--VDP-------
--------------NTSEM-------PEPSSDAAEQTGEEIQTIMDQFRDE-VTSPG---EEE-IMSP-----------------------RLEKQQ-P-
-VM---------------------------------HVPPPRSS-SLEPASSYVVSPKPAAARRDTA-----------D-----F-FTAA----------
--------------------------GSKVKSPSDTQ------ANANTA---------------------------------------------------
-----------------------------G---------TDGDAAS-ILSQRTSIFQPPPP--SPDPEPALPFDFHRFLEQLRHRTADPVARFLRSFLSE
FGK--------KQWAVHEQVKIIGDFL-------------------EFIAKKMS-QC--EVWRSVS-------------DAEFDNAREGMEKLVMNRLYS
QTFSPAIPPVLS-SP----RKVGKGGRSAMDAA-NSNGPGRRGQHEEDVERDTVI-AQKIRIY-GWIK-EEHLDIES-I---------------------
--------------------------------NDKGRSFLTLAQ------------------Q---EL-LKINTYRAPRDKVICVLNTCKVIF-G-----
------------------------------------F-----LKNS----------------------------KS-DQGADAFVPLLIYTVLRAAPE--
-----HLVSNVQ-------------------------YIWRFRNAEKLG-------GEAGYYMSSL------------------MGAVTFIE-GLDRTSL
TIS------D--EEFEQNVEHAVSAIAEGHKAEEYENRAHVSSNAN-------------------SSQGTSGLL--------------------------
---------PLNEK-GSI----SKPEL---TP-----RTSMEGEKATSPRKQHPS--EKS------------------------T-ST----QRSDPSGP
DS------D---------TDAVTGLLRTIQKPLSSIGRMFSDDQ----SQPA-QQSG-------------------------------------------
--------L-K---------PAATPLPGATPRRGLSPGERPERT--------------------------------------------------SS----
--RQ----------------------------------------------------------------------------------------------R-
-----------------------------------------------------------------VPDQQAVDKARAEDAAARQASAEMAQAQARRVREE
GLVV------------------ETLQGMFPSLDKEVIEDVV---R----AQ---------AGNQNAQM--VD---------NS----NTSQPKVN-----
-----------ATLQTMKRFQSNPLA-------------LWRGYTALATRNLPFTALQFPIFERLRQS----IRAY--RDEQGTRTNTLLEGGVITAISA
GSA---GAVAAVVTT---------PVDVVK--------TRIMLAAAESATEDQKPAQKGEL--KDATGKTVQSAKASITEAIKNVTKPVSRQG--SMEIA
REITQEHGVKGLFRGGALRCVWTFLGAGLYLGVYESGR-----IYLAGRRGDKIGMDDI-----------------------------------------
---------------------------------------
>PC_0114MY
----------------------------------------------------------------------------------------------------
-------------------------------------------------------------------MP-------------------APTSRLSSSNNA
AWRV----HVR-T-GGESRASIRAGK-LTD----NDYTVTKG------------------SAP-----VESGGQTISGER-------TGVAEG-NDE---
KAKAPG--EEIAAVADDGGNIR---------------T--KTVDG-------ESEASKPHV--------------AEVQ----DE-GEVASRR-AVEDEA
SAHLA-------SRAAQLTLDTDVNSQS------------------------------RSP-G------------------------NKTDGKRTDGALP
M-SP-PAPAPPRKDTTDV-K-------------G---------------------------------------KAKAEVAEYDEKKPE--VDP-------
--------------NTSEM-------PEPSSDAAEQTGEEIQTIMDQFQDE-VTSPG---EEE-IMSP-----------------------RLQKQQ-P-
-IM---------------------------------HVPPPRSS-SLEPASSYVVSPKPAPARRDTG-----------D-----F-FTAA----------
--------------------------GSKVKSPSDTQ------ANASTA---------------------------------------------------
-----------------------------G---------TDGDAAS-VISQRTSIFQPPPP--SPDPEPALPFDFHRFLEQLRHRTADPVARFLRSFLSE
FGK--------KQWAVHEQVKIIGDFL-------------------EFIAKKMS-QC--EVWRSVS-------------DAEFDNAREGMEKLVMNRLYS
QTFSPAIPPVLS-SP----RKVAKGGRSAMDAA-NPNGPGRRGQHEEDVERDTVI-AQKIRIY-GWIK-EEHLDIES-I---------------------
--------------------------------NDKGRSFLTLAQ------------------Q---EL-LKINTYRAPRDKVICVLNTCKVIF-G-----
------------------------------------F-----LKNS----------------------------KS-DQGADAFVPLLIYTVLRAAPE--
-----HLVSNVQ-------------------------YIWRFRNAEKLG-------GEAGYYMSSL------------------MGAVTFIE-GLDRTSL
TIS------D--EEFEQNVEHAVSAIAEGHKAEEYENRAHVSSNAN-------------------SSQGTSGLQ--------------------------
---------PLNEK-GSI----SKPEV---TP-----RTSMEGEKATSPRKQRPS--EKS------------------------T-ST----QRSDPSSP
DS------D---------IDAVTGLLRTIQKPLSSIGRMFSDDQ----SQPA-QQSG-------------------------------------------
--------L-K---------PAATPLPGATPRRGLSPGERPERT--------------------------------------------------SS----
--RQ----------------------------------------------------------------------------------------------R-
-----------------------------------------------------------------VPDQQAVDKARAEDAAARQASAEMAQAQARRVREE
GLVV------------------ETLQGMFPSLDKEVIEDVV---R----AQ---------AGNVGRAV--HA---------WR----SMDDGRHL-----
-----------AT---------------------------------------------------------------------------------------
----------------------------------------------------------------------------------------------------
----------------------------------------------------------------------------------------------------
---------------------------------------
>PC_04JQFT
----------------------------------------------------------------------------------------------------
------------------------------------------------------------------MIQ-------------------RPLAFMS-----
----------G-L-GETQEEACEPDK-LID----DDNTVTNS------------------SAP-----VESGGQA------------IRAVEG-NDE---
KAEAPG--EEIAAVASDGGNIR---------------T--RTVHG-------ASEESKPHI--------------AEAH----DE-GEVASRR-AVEDEA
SAHLA-------SRAAQLTLDTDVNSRS------------------------------RSP-G------------------------NRTGEKKTDGALP
M-SP-PAPAPPRKDMGNA-K-------------G---------------------------------------KAKAEVAEYDEKKPD--VDP-------
--------------NTSEM-------PEPSSDAAEQTGEEIQTIMDQFRDE-VTSPG---EEE-IMSP-----------------------RLEKQQ-P-
-IM---------------------------------HVPPPRSS-SLEPASSYVVSPKPTPARRDTA-----------D-----F-FTAA----------
--------------------------GTKVKSPSDTQ------ANASTT---------------------------------------------------
-----------------------------G---------ADGDTAS-ITSHRTSIFQPPPP--SPDPEPALPFDFHRFLEQLRHRTADPVARFLRSFLSE
FGK--------KQWAVHEQVKIIGDFL-------------------EFIAKKMS-QC--EVWRSVS-------------DAEFDNAREGMEKLVMNRLYS
QTFSPAIPPVLS-SP----RKVGKGGRSAMDAA-NPNGPGRRGQHEEDVERDTVI-AQKIRIY-SWIK-EEHLDIES-I---------------------
--------------------------------NDKGRSFLTLAQ------------------Q---EL-LKINTYRAPRDKVICVLNTCKVIF-G-----
------------------------------------F-----LKNS----------------------------KS-DQGADAFVPLLIYTVLRAAPE--
-----HLVSNVQ-------------------------YIWRFRNAEKLG-------GEAGYYMSSL------------------MGAVTFIE-GLDRTSL
TIP------D--EEFEQNVEHAVSAIAEGHKADEYENRAHVSSNAN-------------------SSQATSGLQ--------------------------
---------PLNEK-GSI----SKPEI---TP-----RTSMEGEKATSPRKQRPG--EKS------------------------T-ST----QRSDPSSP
DS------D---------TDAVSGLLRTIQKPLSSIGRMFSDDQ----SQSA-QQSG-------------------------------------------
--------L-K---------PAATPLPGATPRRGLSPGERPERT--------------------------------------------------SS----
--RQ----------------------------------------------------------------------------------------------R-
-----------------------------------------------------------------VPHQQAVDKARTEDAAARQASAEMAQAQARRVREE
GLVV------------------ETLQGMFPNLDKEVIEDVV---R----AQ---------AGNVGRAV--DA---------CL----ALNG---------
----------------------------------------------------------------------------------------------------
----------------------------------------------------------------------------------------------------
----------------------------------------------------------------------------------------------------
---------------------------------------
>PC_06ZS04
----------------------------------------------------------------------------------------------------
---------------------------------------------------------------------------------------------MS-----
----------G-L-GESQEQAHEPGK-LTD----NDYTVTKG------------------SAP-----VESGGQTISGER-------TGVAEG-NDE---
KAKAPA--EEIAAVANDGGNIR---------------T--KTVDG-------ESEASKPHV--------------AEVQ----DE-GEVASRR-AVEDEA
SAHLA-------SRAAQLTLDTDVTTQS------------------------------RSP-E------------------------NKTDEKRTDGALP
M-SP-PAPAPPRKDTTDV-K-------------G---------------------------------------KAKAEVAEYDEKKPE--VDP-------
--------------NTSEM-------PEPSSDAAEQTGEEIQTIMDQFRDE-VTSPG---EEE-IMSP-----------------------RLEKQQ-P-
-VM---------------------------------HVPPPRSS-SLEPASSYVVWPKPAAARRDTA-----------D-----F-FTAA----------
--------------------------GSKVKSPSDTQ------ANANTA---------------------------------------------------
-----------------------------G---------TDGDAAS-VLSQRTSIFQPPPP--SPDPEPALPFDFHRFLEQLRHRTADPVARFLRSFLSE
FGK--------KQWAVHEQVKIIGDFL-------------------EFIAKKMS-QC--EVWRSVS-------------DAEFDNAREGMEKLVMNRLYS
QTFSPAIPPVLS-SP----RKVGKGGRSAMDAA-NPNGPGRRGQHEEDVERDTVI-AQKIRIY-GWIK-EEHLDIES-I---------------------
--------------------------------NDKGRSFLTLAQ------------------Q---EL-LKINTYRAPRDKVICVLNTCKVIF-G-----
------------------------------------F-----LKNS----------------------------KS-DQGADAFVPLLIYTVLRAAPE--
-----HLVSNVQ-------------------------YIWRFRNAEKLG-------GEAGYYMSSL------------------MGAVTFIE-GLDRTSL
TIS------D--EEFEQNVEHAVSAIAEGHKAEEYENRAHVSSNAN-------------------SSQGTSGLL--------------------------
---------PLNEK-GSI----SKPEV---TP-----RTSMEGEKATSPRKQRPS--EKS------------------------T-ST----QRSDPSGP
DS------D---------TDAVTGLLRTIQKPLSSIGRMFSDDQ----SQPA-QQSG-------------------------------------------
--------L-K---------PAATPLPGATPRRGLSPGERPERT--------------------------------------------------SS----
--RQ----------------------------------------------------------------------------------------------R-
-----------------------------------------------------------------VPDQQAVDKARAEDAAARQASAEMAQAQARRVREE
GLVV------------------ETLQGMFPSLDKEVIEDVV---R----AQ---------AGNVGRAV--DA---------CL----ALNG---------
----------------------------------------------------------------------------------------------------
----------------------------------------------------------------------------------------------------
----------------------------------------------------------------------------------------------------
---------------------------------------
>PC_00RQZW
----------------------------------------------------------------------------------------------------
----------------------------------------------------------------------------------------------------
----------------------------------------------------------------------------------------------------
----------------------------------------------------------------------------------------------------
----------------------------------------------------------------------------------------------------
--------------------------------------------------------------------------MD-SDSS--NKQS-------------
----------------ANS-KVNEQ----NKAFQDGEEKPLITLDDNLDVQ-KLAYE---QHN-KKHGP-------------------------------
----------------------------------------------------------------------------------------------------
---------EVY-----------------SD------------SSTV-NY---DKPE------------------------V----------NDA---L-
--EEKQAT--------------------------D------DKQQTQSDAVDGIPRASNRY--GETEMGEPVFDFHRFLEQLRSSPAEPVAKYLKSFLSE
FMK-R-------RWSVSYQVKLIQDFL-------------------AFIGEKIE-QY--EPWVSGS-------------QAEIDNAKEGMEKLVSNRLYS
RLFSPEIAKEG---------------------------MPLSSEHSDDVEEDHIL-YQKMELF-QWVR-EEHLDIKRA----------------------
---------------------------------KSSSKFFRLAA-------------------D--EL-RRINDYHAPRDKIICLMNCCKVIY-S-----
------------------------------------Y-----LRNV----V---K----------------------EESADAFVPVLIFVLLKAHPK--
-----HLVSNIQ-------------------------YIQRFRSPEKLS-------GEVLYYLSTL------------------MGAMSFIQ-ALDTNSL
T-I----S-E--EEFNDEIEKSLQKMEAKTIKEREILPPISLNTR------------------------------------EGSQT------PNET----
-----------------Q------PNI---QQ-------GMS------K-------LQV---------DIESKS-----QGESSSRPR-STS-K------
------SLSFV--P----E----SWLRSLSGSLNDKDQAENEDG----SHCNLGERPSYKVSREYSSSST--R--T------------------------
----------------------------------------------------------------------------------------------------
--------------------------------------------------------------------------------------------PKP-----
R------------N------PDTL-ENDISP--------------------------------------------SGALREATNASLETVEVERIRSKEK
AEAI------------------AALQAMFPAFDSEVIEVVL---N----AQ---------EGRLTSSI--DS---------LL----EMS----------
----------------------------------------------------------------------------------------------------
----------------------------------------------------------------------------------------------------
----------------------------------------------------------------------------------------------------
---------------------------------------
>PC_03LU46
----------------------------------------------------------------------------------------------------
----------------------------------------------------------------------------------------------------
----------------------------------------------------------------------------------------------------
----------------------------------------------------------------------------------------------------
----------------------------------------------------------------------------------------------------
--------------------------------------------------------------------------MD-NGSS--NAES-------------
----------------TSS-KVNEQ----NKGFQDGEEKLLINLDDNLDVQ-RCAYE---QHS-KNHDS-------------------------------
----------------------------------------------------------------------------------------------------
---------EAY-----------------SK------------SNAD-DH---EKEK------------------------V----------TNT---S-
--GEKEDT--------------------------H------NRQEAHSDAIEDVPTTSHIY--NDNEVEEPVFDFHRFLEQLRSSPAEPVAKYLKSFLSE
FMK-R-------RWSVSYQVKLIQDFL-------------------AFIGEKIE-QY--EPWASGS-------------QAEIDNAKEGMEKLVSNRLYA
RLFSPEIAKTG---------------------------MPLSSEHSDDVEEDHIL-SQKMELF-QWVR-EEHLDIKRA----------------------
---------------------------------KSSSKFFRLAA-------------------D--EL-RRINDYHAPRDKIICLMNCCKVIY-S-----
------------------------------------Y-----LRNA----V---K----------------------EESADAFVPVLIFVLLKAHPE--
-----HLVSNIQ-------------------------YIQRFRSPEKLS-------GEVLYYLSTL------------------MGAMSFIQ-TMDTNSL
T-I----S-E--EEFNVEIEKSLKKMESKTIKERENTPSVSSNTQ------------------------------------DSSQM------SKET----
-----------------Q------PGI---QQ-------GMK------T-------LQI---------EDENMK-----QDGTLNRPR-STS-R------
------SLPFV--P----E----SWLKTLSGGISNKDQQESEDD----PYYSSGERPPYKVSRTYSSSSA--M--V------------------------
----------------------------------------------------------------------------------------------------
--------------------------------------------------------------------------------------------PRS-----
R------------L------PDTEPESGVLP--------------------------------------------TDALREATNASLETVEVERIRSKER
TEAI------------------TALQAMFPAFDSEVIEVVL---N----AQ---------EGRLTSSI--DS---------LL----EMS----------
----------------------------------------------------------------------------------------------------
----------------------------------------------------------------------------------------------------
----------------------------------------------------------------------------------------------------
---------------------------------------
>PC_03KY7X
----------------------------------------------------------------------------------------------------
----------------------------------------------------------------------------------------------------
----------------------------------------------------------------------------------------------------
----------------------------------------------------------------------------------------------------
----------------------------------------------------------------------------------------------------
--------------------------------------------------------------------------MD-YPSFHEDPTK-------------
----------------DES-TVAE-----QRKGQSNEEKPLIDLNDSLDEQ-RNAYN---EHC-KNHDQ-------------------------------
----------------------------------------------------------------------------------------------------
---------QPS-----------------QQ------------VRNM-ED---EANQ----------------------YEQ----------TDS---S-
--SDQEVM--------------------------N------EKQSLDKENRNDNIPHENNP--GQQEINEPIFDFHMFLEQLRSSSAEPVAKYLKSFLSE
FTK-R-------RWTVNYQVKLIRDFL-------------------KFINEKIE-QY--EPWASGS-------------QAEIDNAKEGMEKLVLNRLYT
SLFSPEIAKSG---------------------------IPLSSEHSDDVEEDRVL-SEKMELF-QWIT-EENLDIKKQ----------------------
---------------------------------KSSSKFFKLAA-------------------D--EL-RRINDYHAPRDKIICLLNCCKVIF-S-----
------------------------------------Y-----LRNV----V---K----------------------EESADMFVPILIFVVLQARPA--
-----HLVSNIQ-------------------------YIQRFRSPEKLT-------GEVMYYLSTL------------------MGAMSFIE-TLDCSSL
T-I----T-E--EEFNAQIEKSIKKMEERKLSEKSESKTAVNENATYK-----DPVLSRG-----LSSS----------IDVSTGV------ALVN----
-----------------L------PEE---LE-------NMK------Y-------LQI---------DTPESK-----EYPRSTRPR-ASS-HSGSF-T
TDSG-KRSRRN--S----N----KYVGSSDRPPYRVSRAYSSSA----THSPIVHEEQP-----------------------------------------
----------------------------------------------------------------------------------------------------
----------------------------------------------------------------------------------------------V-----
D------------D-------------GLQQ--------------------------------------------NDDLREATTASLETAEAERLQAREK
AEAI------------------TALRAMFPAFDSEVIEVVL---N----AQ---------QGRLSSSI--DS---------LL----EMS----------
----------------------------------------------------------------------------------------------------
----------------------------------------------------------------------------------------------------
----------------------------------------------------------------------------------------------------
---------------------------------------
>PC_036QPI
----------------------------------------------------------------------------------------------------
----------------------------------------------------------------------------------------------------
----------------------------------------------------------------------------------------------------
----------------------------------------------------------------------------------------------------
----------------------------------------------------------------------------------------------------
--------------------------------------------------------------------------MD-YPSFHEDPTK-------------
----------------DES-TVAE-----QRKGQSNEEKPLIDLNDSLDEQ-RNAYN---EHC-KNHDQ-------------------------------
----------------------------------------------------------------------------------------------------
---------QPS-----------------QQ------------VRNM-ED---EANQ----------------------YEQ----------TDS---S-
--SDQEVM--------------------------N------EKQSLDKENRNDNIPHENNP--GQQEINEPIFDFHMFLEQLRSSSAEPVAKYLKSFLSE
FTK-R-------RWTVNYQVKLIRDFL-------------------KFINEKIE-QY--EPWASGS-------------QAEIDNAKEGMEKLVLNRLYT
SLFSPEIAKSG---------------------------IPLSSEHSDDVEEDRVL-SEKMELF-QWIT-EENLDIKKQ----------------------
---------------------------------KSSSKFFKLAA-------------------D--EL-RRINDYHAPRDKIICLLNCCKVIF-S-----
------------------------------------Y-----LRNV----V---K----------------------EESADMFVPILIFVVLQARPA--
-----HLVSNIQ-------------------------YIQRFRSPEKLT-------GEVMYYLSTL------------------MGAMSFIE-TLDCSSL
T-I----T-E--EEFNAQIEKSIKKMEERKLSEKSESKTAVNENATYK-----DPVLSRG-----LSSS----------IDVSTGV------ALVN----
-----------------L------PEE---LE-------NMK------Y-------LQI---------DTPESK-----EYPRSTRPR-A-S-HSGSF-T
TDSG-KRSRRN--S----N----KYVGSSDRPPYRVSRAYSSSA----THSPIVHEEQP-----------------------------------------
----------------------------------------------------------------------------------------------------
----------------------------------------------------------------------------------------------V-----
D------------D-------------GLQQ--------------------------------------------NDDLREATTASLETAEAERLQAREK
AEAI------------------TALRAMFPAFDSEVIEVVL---N----AQ---------QGRLSSSI--DS---------LL----EMS----------
----------------------------------------------------------------------------------------------------
----------------------------------------------------------------------------------------------------
----------------------------------------------------------------------------------------------------
---------------------------------------
>PC_05Q0WF
----------------------------------------------------------------------------------------------------
----------------------------------------------------------------------------------------------------
----------------------------------------------------------------------------------------------------
----------------------------------------------------------------------------------------------------
----------------------------------------------------------------------------------------------------
--------------------------------------------------------------------------MD-YPSFHEDPTK-------------
----------------DES-TVAE-----QRKGQSNEEKPLIDLNDSLDEQ-RNAYN---EHC-KNHDQ-------------------------------
----------------------------------------------------------------------------------------------------
---------QPS-----------------QQ------------VRNM-ED---EANQ----------------------YEQ----------TDS---S-
--SDQEVM--------------------------N------EKQSLDKENRNDNIPHENNP--GQQEINEPIFDFHMFLEQLRSSSAEPVAKYLKSFLSE
FTK-R-------RWTVNYQVKLIRDFL-------------------KFINEKIE-QY--EPWASGS-------------QAEIDNAKEGMEKLVLNRLYT
SLFSPEIAKSG---------------------------IPLSSEHSDDVEEDRVL-SEKMELF-QWIT-EENLDIKKQ----------------------
---------------------------------KSSSKFFKLAA-------------------D--EL-RRINDYHAPRDKIICLLNCCKVIF-S-----
------------------------------------Y-----LRNV----V---K----------------------EESADMFVPILIFVVLQARPA--
-----HLVSNIQ-------------------------YIQRFRSPEKLT-------GEVMYYLSTL------------------MGAMSFIE-TLDCSSL
T-I----T-E--EEFNAQIEKSIKKMEERKLSEKSESKTAVNENATYK-----DPVLSRG-----LSSS----------IDVSTGV------ALVN----
-----------------L------PEE---LE-------NMK------Y-------LQI---------DTPESK-----EYPRSTRPR-ALL-IVALSQL
ILEK-DHAETQ--T----S----MLVLAIDLPIEYLVHIPRLLP----ILPSFMKSSQW-----------------------------------------
----------------------------------------------------------------------------------------------------
----------------------------------------------------------------------------------------------M-----
M------------D------YNKMMTCERQQ--------------------------------------------QRLLRQLKLKGYK--LGKR------
---L------------------KQLRL-------------------------------------------------------------------------
----------------------------------------------------------------------------------------------------
----------------------------------------------------------------------------------------------------
----------------------------------------------------------------------------------------------------
---------------------------------------
>PC_062KEI
----------------------------------------------------------------------------------------------------
----------------------------------------------------------------------------------------------------
----------------------------------------------------------------------------------------------------
----------------------------------------------------------------------------------------------------
----------------------------------------------------------------------------------------------------
------------------MN-G----K-D-----------------PE--------------GRINSA-----ILD-LEGLTISPTT-------------
----------------KEE---------------KSQEVQLISLSD--DLL-DSQFS---NSH-TNKAN-------------------------------
----------------------------------------------------------------------------------------------------
---------SGS-----------------T------------------GH---SRDN----------------------LNG---------SEDA---V-
--NVSVKS--------------------------L------KKDEIKERNAEGNKDSISLK--LNLSTNVNSFDFHSFLEQLRSKPAEPVAKYLKSFLSE
FSK-R-------QWPLVYETKLIKDFI-------------------NFIDEKLE-QY--EPFKSCS-------------EEERENAREGMEKLVMNRLYT
QVFSPEIKKAG---------------------------LPLTGEHSDDIEQDRVV-SEKMRLF-SWVR-EEHLDITPH----------------------
---------------------------------KSNSRFFELAS-------------------K--EL-RRINDYHAPRDKIICILNCCKVIY-S-----
------------------------------------Y-----LRIV----E---H----------------------EECADKFVPILIYVLLRANPN--
-----HLVSNIQ-------------------------YIQRFRNPIKLA-------GEVSYYLSTL------------------EGALSFIQ-NLDRSSL
T-I----S-E--EDFNTNIENSLQRMEQDKAERHAIKTQQADNSQSA-----------------------------------------------------
------------------------------------------------------------------------------------SRPS-AS---------
---S-YDFLAS--T----S----QVLKSLQKPISSLTRLFNDPI----TKLTSSGQNTPNSSVSISSTPS--Q--TPHEE--------------------
-AA-----------------------KPAEPGKQLVQSI--SQ--------------------LEL-----------------------------ELERA
D------------------RVG---SPSSS-------------------------------------------------V-------ASIA-VPT-----
P------------K------YATRPVHYHEN--------------------------------------------SKALRAARTASLETAEAERIKTRER
QEAI------------------SALRAMFPAFDTDVIEMVL---T----AQ---------QGRLGSSV--DS---------LL----EMS----------
----------------------------------------------------------------------------------------------------
----------------------------------------------------------------------------------------------------
----------------------------------------------------------------------------------------------------
---------------------------------------
>PC_04N8XB
----------------------------------------------------------------------------------------------------
----------------------------------------------------------------------------------------------------
----------------------------------------------------------------------------------------------------
----------------------------------------------------------------------------------------------------
----------------------------------------------------------------------------------------------------
----------------------------------------------------------------------------------------------------
---------------------------------------------MSLLDL-PI----------------------------------------------
-----------------------------------------------------------------------------------------EKTKKK---VV
EEE-----PNP--------------------P---LDNTKPTKVEEV-EQ---EQHG--ANVE----------------------D-----DDSTKDTA-
--DTTDTN-KS-V---EVEVV--ETE-PESE--VG------STTDAARPTGATPGNEEKAT--PSSSDDNAPFDFQRFLELLRHKNADPIARYLKSFLSE
FNK-K-------RWTVNEQVKIIGDFK-------------------EFISNKIQ-QMQSPPFADMT-------------DNELVNMEEGIEKLIMNRLYS
KTYSPEVVKLDNADS-----IGVLHA--K-N------PSAAADGNEEDLIRDHVL-EEKLLLW-GWIE-GRHLDIDDKFW--------------------
---------------------------------KSGASFVTLAS-------------------E--EL-RKINNYRAPRDKMICVLNCCKVIF-G-----
------------------------------------L-----LRQT----K---S----------------------EESADGFLPLLIYVVLKAQPQ--
-----HLISNLN-------------------------YIQRFRSSERLS-------GEPGYYLSSL------------------LGAVAFVE-QLDKSSL
S-I----T-D--EDFDTNLEQTLAEIAEKNAKKEQEAAEEAKQKALA------------P-----PD---------------------------------
--------------------------------------------------------------------------------TP--GRAD-------SQSPA
LSPE-SSTPSNIL-----M----SSAGLITSPFKSLSKFFEGSF----DDAGASTEDATPQSE-------------------------------------
----------------------------------------------------------------------------------------------------
----------------------------------------------------------------------------------------------------
---------------------AESIAVAQGL--------------------------------------------SHQEAAARQASAEEYEAQRIQNEEH
ASVV------------------NTLHQMFPILDHEIIEDIV---R----EK---------KCNVGAAV--DY---------CL----MLVGES-------
----------------------------------------------------------------------------------------------------
----------------------------------------------------------------------------------------------------
----------------------------------------------------------------------------------------------------
---------------------------------------
>PC_04C6X4
----------------------------------------------------------------------------------------------------
----------------------------------------------------------------------------------------------------
----------------------------------------------------------------------------------------------------
----------------------------------------------------------------------------------------------------
--------------MSLLDSD--IHDASGS-------SSN-------LV----------------------------------------SLESKP-SS-S
S-S--TSSSTPPSAY------S----A-TVLTPT------------PS--------------FTVSSQ-----KPS-EPATTSST-S--------A----
----NN-T-----TQNQSS------------KAVEPSKDDMQGILDQFDPL-SISKQ---KAN-KDENNTAAQPAAA---------------------AA
AST-----T--------------------TTA--EQP---------------------------------------------------------------
--------------------------------------TKPEASTSS-S------------------------------------------STSTSQKS-
--SESDSK------------K--TPS-T--------------TPAEPVQIDEKKSSLEAVR--RIEPNSPPPFDFQWFLDLLRHKSADPIARYLKSFLTE
FNK-R-------NWTADEQIKIITDFK-------------------NFIADKMT-QY--PPFSNLS-------------EPEMANALEGMEKLVMNRLYS
KTFSPEIPDLRR-----------------------------IDSHEEDVLRDRIL-DDKMSIW-QWIE-GRHLDIPNKFL--------------------
---------------------------------RNGESFVKLAS-------------------D--EL-RKINHYRAPRDKVVCILNCCKVIF-G-----
------------------------------------L-----LRQT----S---R----------------------EENADGFVPLLIYVVIKAHPK--
-----NLVSNIN-------------------------YIQRFRNPDKLF-------GEAGYYLSSL------------------QGAVSFIE-TLDLTSL
S-I----T-E--EEFNRNMDAAELAKKKAQSVRSESTH----PPSTP------------E-----RS-----------------AT------PDP-----
------------------------------------------------------------------------------------SSRR-------LDSPR
AQSG-NLTPSAVL-----Q----NSAGLLAVPFKSFTKFFDAEP----SSPPTKPATPAIEGTIIQPDQE--T---------------------------
-----------------------------------LQDS--SR--------------------KLH-----------------------------EA--A
A------------------HEK---QML--------------------------------------------------------------QQQRAG---D
F------------F------TPPPDASNSRL--------------------------------------------SPEELAARQVSAEEEEARRISRKEF
KSVV------------------NTLSQMFPALDRNIIVDVA---T----ET---------QGRVGAAV--DA---------CL----SLVTE--------
----------------------------------------------------------------------------------------------------
----------------------------------------------------------------------------------------------------
----------------------------------------------------------------------------------------------------
---------------------------------------
>PC_04LOMK
----------------------------------------------------------------------------------------------------
----------------------------------------------------------------------------------------------------
----------------------------------------------------------------------------------------------------
----------------------------------------------------------------------------------------------------
--------------------------------------MD-------SP----------------------------------------ERPSRP-KD--
------------------------------RNLD------------DF--------------S--PSL-----RPG-LPTRAISPSV--------H----
----IN-A-----DRDEHS------------TLTVHSRDAMKSLLDQFDPL-TLEKS---NSS-NNESDKQLGSGFQ---------------------PG
TEG-----SRS----------------GQKEP--EEPKEPK------------------------DE---------TGKQAEESSSTFETEASKL---AS
EPL-----PNSK-----------------LEP---VPEPAPEPVSDP-S------------------------------------LQPSA-SKSASVSK-
--SEPVSA-RE---------V--APG-AESS--VE------EENGEIENEKTSRENKQTKS--EEQEEQDKPFDFQRFLGQLRHRSADPIARYLKSFLME
FNK-R-------YWTTNEQVKIISDFK-------------------VFIAAKMA-VC--PPFSNLS-------------EHEMENALEGMEKLIMNRLYS
RTFSPEIPANRR-----------------------------ADDHEEDVIRDRVL-SEKLRIW-RWVE-GRHLDIKESFL--------------------
---------------------------------RNGESFVHLAS-------------------D--EL-NKINHFRAPRDKVICVLNCCKVIF-G-----
------------------------------------L-----LRQT----K---S----------------------EESADMFLPILIYVLLKSQPN--
-----DIISNIN-------------------------YIQRFRNPDRLN-------GEVGYYLSSL------------------VGAVSFIE-ALDKSSL
S-I----S-D--EEFERKVDESVKDISNEIPEITVASSGEASS-QQQ------------Q-----KQ-----------------NQ------GVP-----
-------------------------PA---TP-------EAS------K-------DSS--------------------PNP--TSTA-------STRPS
TPSG-GLNASTVI-----M----NSAGLLTSPLKSLSSLFAQDS----DNNQENQNDTKKTNN-------------------------------------
----------------------------------------------------------------------------------------------------
----------------------------------------------------------------------------------------------------
---------------------P--QANEDKI--------------------------------------------SPQESAARQISAEEAEARRIYQQEF
ESVS------------------DTLSQMFPVLDREVIQDIL---R----EK---------QGRIGAAV--DA---------CL----ALVDST-------
----------------------------------------------------------------------------------------------------
----------------------------------------------------------------------------------------------------
----------------------------------------------------------------------------------------------------
---------------------------------------
>PC_00E6TU
----------------------------------------------------------------------------------------------------
----------------------------------------------------------------------------------------------------
----------------------------------------------------------------------------------------------------
----------------------------------------------------------------------------------------------------
--------------MSLLD-----------------------------------------------------------------------LDDKP-GS-N
L-S--TRPGS------------------------------------PL--------------IHENHI-----DP----SETPGS-P--------V----
----AV-D-----YNNVTG------------SVSVPPIEGLQNILDQFDPL-TKKTT---KKQ-HQQQR-------------------------------
----------------------------------------------------------------------------------------------------
-------------------------------------------------------------------------------------------------NP-
--EYTPAS------------S--KST-S--------------EENVSSTMNEKIKIGGAAN--EATDDAELPFDFQRFLDQLRHKSADPIARYLKSFLNE
FNK-R-------NWSTDEQVKIISDFK-------------------AFIARKMD-EC--PPFSTLS-------------DVQMDNALEGMEKLIMNRLYS
KTFSPEIPEAKR-----------------------------TDSHEEDIIRDRVL-DDKISIW-NWVE-GRHLDIPNKFL--------------------
---------------------------------RNGESFINLAS-------------------E--QL-KKINHFRAPRDKMICLLNCCKVIF-G-----
------------------------------------L-----LRQS----N---S----------------------EENADGFLPILIYVVIKAHPQ--
-----HMISNLN-------------------------YIQRFRNPDKLN-------GEAGYYLSSL------------------QGAVSFIE-ALDRSSL
S-I----S-D--EEFTRNVDSSVKSMSVKAQKEIDEADANKNPPLTP------------N-----LT-----------------GV------SAAN----
-----------------S------PNS---SD-------QPI------D-------PKL--------------------RKS--PLPG-------KLGNI
TPSG-SLTPSAVL-----Q----NSAGLLAAPFRSLSKMLGSEP----VSPVPTPSPTNESKVG------------------------------------
----------------------------------------------------------------------------------------------------
----------------------------------------------------------------------------------------------------
-----------------------DTKQLPKT--------------------------------------------SPEELAARQVSAEEEEARRISNLEF
ESVV------------------ETLSQMFPVLDRDIIKDIV---T----EK---------EGRVGAAV--DA---------CL----SLTQT--------
----------------------------------------------------------------------------------------------------
----------------------------------------------------------------------------------------------------
----------------------------------------------------------------------------------------------------
---------------------------------------
>PC_07FR1R
----------------------------------------------------------------------------------------------------
----------------------------------------------------------------------------------------------------
----------------------------------------------------------------------------------------------------
----------------------------------------------------------------------------------------------------
----------------------------------------------------------------------------------------------M-AS-P
D-S--------------------------ER--L------------QQ--------------TDTVGA-----EEE-FPQFPVPP-V--------K----
----AT-Q-----AVSDVS------------HPDTHDKNEMQAVLDQFDPL-SVSER---QQH-SEL---------------------------------
----------------------------------------------------------------------------------------------------
--------------------------------------ADDRTNEKT-TT---ANKQ--ADD--------------QTNT-------------NSGFND-
--SHTQSM-NE--------KI--EP--STVA--HS------ESDQQQ-PSEDHGHHHHRHG--QQEEEQDKPFDFQRFLSQLRHKRADPIARYLKSFLSE
FNK-K-------TWTTAEQVKIIGDFR-------------------AFIANKME-LC--PPFSRLS-------------ENEFENAVEGMEKLVMNRLYS
KTFSPEIPANNR-----------------------------ADDHEEDVLRDRVL-EEKMSIW-HWIE-GRHLDLADRFL--------------------
---------------------------------RNGEAFVKLAS-------------------D--EL-VKITHYRAPRDKVICILNCCKVIF-G-----
------------------------------------L-----LRQT----D---S----------------------EESADGFLPILIYVVIKAQPK--
-----DLISNVN-------------------------YIQRFRNPDRLG-------GEAGYYLSSL------------------IGAISFIE-TLDRSQL
S-I----S-D--EEFERNVEQSVKSIAEPPPSPMPSVPPKPQT-SLQ------------D----------------------------------------
-------------------------------------------------------------------------------------NPP-------ETPER
NSSP-SLNPSSVL-----Y----NSAGIFKAPLKSLTKFFEETG----SDSDQTESASDDTSA-------------------------------------
----------------------------------------------------------------------------------------------------
----------------------------------------------------------------------------------------------------
---------------------PVEQQPRDQM--------------------------------------------SPQELAARQVSAEEHEAQRIHQQEF
ESVS------------------DTLSQMFPTLDREVIQDVL---R----EK---------ESRVGAAV--DA---------CL----ALVS---------
----------------------------------------------------------------------------------------------------
----------------------------------------------------------------------------------------------------
----------------------------------------------------------------------------------------------------
---------------------------------------
>PC_011X96
----------------------------------------------------------------------------------------------------
----------------------------------------------------------------------------------------------------
----------------------------------------------------------------------------------------------------
----------------------------------------------------------------------------------------------------
----------------------------------------------------------------------------------------------------
----------------------------------------------------------------------------------------------------
----------------------------------------------------------------------------------------------------
----------------------------------------------------------------------------------------------------
----------------------------------------------------------------------------------------------------
-----------------------------------------------------------PP--EPEPEPTQPFDFHRFLEQLRNKKADPVARYLKSFLSE
FGK--------RQWMVHEQVKIIGDFL-------------------AFIANKMA-MC--EVWRDAS-------------DAEFDNAREGMEKLVMNRLYT
QTFSPAIQAPKPIP-----GAKPKR----KGGD-VPLGPGRRGQHQEDVERDDIV-RQKMNIY-GWVR-EEHLDIPP-V---------------------
--------------------------------GESGRRFLKLAQ-------------------Q--EL-LKIKSYRAPRDKIICVLNCCKVIF-G-----
------------------------------------L-----LKHN----------------------------K-SDSSADSFMPLLIYVVLQSNPE--
-----HLVSNVQ-------------------------YILRFRNQEKLG-------GEAGYYLSSL------------------MGAVQFIE-NMDRTTL
TIT------D--EEFEKHVEEAVSAIAEKHAQSPTVIQQPVFNEKSG-----------------------------------------------------
---------------R-L----S---------GETSARPSLD---GP-RR-----------------------------------------STSN-DEYS
GE------E---------KAAITGLLKTIQRPLSSIGRMFSDEP----GP----SLGAGPS---------------------------------------
------SAP-R-------------TPAPQ--------------E--------------------------------------------------RQ----
-----GLEG---------------------------------------------------------------------------------------PLE-
-----------------------------------------------------------------PQQLPTKQVLSAEEAAARQASAEAAEAQRLSRAEH
ANVV------------------ETLAGMFPDLDKEVISDVV---Y----EK---------EGRVGLAV--DA---------CL----ALST---------
----------------------------------------------------------------------------------------------------
----------------------------------------------------------------------------------------------------
----------------------------------------------------------------------------------------------------
---------------------------------------
>PC_036ZK4
----------------------------------------------------------------------------------------------------
----------------------------------------------------------------------------------------------------
----------------------------------------------------------------------------------------------------
----------------------------------------------------------------------------------------------------
----------------------------------------------------------------------------------------------------
----------------------------------------------------------------------------------------------------
----------------------------------------------------------------------------------------------------
----------------------------------------------------------------------------------------------------
-----------------------------------------------------------------------------MDI-S--EFDPLS-AKDKTTKA-
--PESTGA------------Q--TKS-DEIE--DS------NEEHLP-LIVQERRGSLPKP--DPAADEGLPFNFHQFLDVLRQKQAEPIAKYVKSFLQE
FCK-K-------SWSAKEQVKIIEDFR-------------------IFISTKMG-EN--PLFNTPQ-------------GKSTLNSREGIEKLIMNRLYT
RTFSPKMPRVLR-----------------------------RDDHEEDLLHDKIL-GEKLRIW-SWIE-GRHLDLDNEFL--------------------
---------------------------------ESNKSFIKLAS-------------------S--EL-KKINEHRAPRDKVISVLNCSKVVW-A-----
------------------------------------M-----IRQA----K---M----------------------EQNADSFLPILIYVTLKAQPP--
-----FLMSNIN-------------------------YINRFRDADRRQ-------GETGYYLSML------------------ASAAAFIE-SVDKSSL
T-I----D-D--EEYEAKLEESVKRETERRTLNEGMEEEP------------------------------------------------------------
----------------------------------------------------------------------------------------------------
-----DLYPSSVLA----A----SAELLVEHFKSFTTKLFEGDS----NVPSPP----------------------------------------------
----------------------------------------------------------------------------------------------------
----------------------------------------------------------------------------------------------------
-----------------------------PE--------------------------------------------SPEEEAAKQASAEEYHAQQLREQEF
ADVL------------------ATLVEMFPTLDTEVIEDVL---R----ER---------GVNIGSAI--DT---------CL----MLVE---------
----------------------------------------------------------------------------------------------------
----------------------------------------------------------------------------------------------------
----------------------------------------------------------------------------------------------------
---------------------------------------
>PC_00E75F
----------------------------------------------------------------------------------------------------
----------------------------------------------------------------------------------------------------
----------------------------------------------------------------------------------------------------
----------------------------------------------------------------------------------------------------
----------------------------------------------------------------------------------------------------
----------------------------------------------------------------MSKD-----IK-------------------------
----------------DIS-QSLEQ----A-AI--KE-DNLIDLSQDDELP-ATSST---VDN-LEHNK-------------------------------
--------------------------------------------------------------------------------------------NDA---K-
----------------------------------------------------------------------------------------------------
-------------------------Q-EES----S------YASK-QRAPTPPPKETANSS--RQFQADMPTFDFHRFLEQMKEPSANHIARYTKGFIAA
FHR-RE------AWTVNEQIKFIQDFLNVSIEKQRVRGCSAELSLPQFTYVRMR-DC--DVWRDIS-------------EKEFENAKEGMEKLVMNRLYN
VTFSPN--------------------------------------TMDDKEKDEIL-HHKINIF-RWIR-EEHLDIPVT----------------------
---------------------------------DDNDSFLTFAE-------------------S--EL-LKMNNYKAPRDKLICILNCCKVIF-G-----
------------------------------------L-----MKHME---G--------------------------DEGADVFLPLLIYVVIRANPP--
-----KLISNVQ-------------------------YISRFRNPDHLR-------SEAGYYLTNL------------------MGAIEFIE-TMDVNSL
S-I----S-Q--EEFDRNIEKTMAELDQEQPPHTLNGDKKQVS---YE-----NAV-HPI-----HA---------------------------------
-------------------------------------------------------------------------------KKQ--QQKE-QPL-----I--
------------------D----LGTDIAQKSIHFVEKLFSDSS----ASNSETEASSTSPKQKQRRQHH------------------------------
--------------------------------------Q---------------------------------------------------------HHSD
S------------------YVP---DEPSS-------------------------------------------------L----------S---------
---------------------QELPVPENM---------------------------------------------VTPE--LAASRVVEAASTEDSHKIF
DENL------------------STIVSMFPNIEPGVCFMIL---Q----AS---------EGKLPQTI--ES---------LL----DMSNEQTK-----
----------------------------------------------------------------------------------------------------
----------------------------------------------------------------------------------------------------
----------------------------------------------------------------------------------------------------
---------------------------------------
>PC_01HQAS
----------------------------------------------------------------------------------------------------
----------------------------------------------------------------------------------------------------
----------------------------------------------------------------------------------------------------
----------------------------------------------------------------------------------------------------
----------------------------------------------------------------------------------------------------
----------------------------------------------------------------MSQN-----IN-------------------------
----------------TLS-NSLEK----T-HL--NREDNLIDLDE------------------------------------------------------
--------------------------------------------------------------------------------------------STE---G-
----------------------------------------------------------------------------------------------------
-------------------------Q-DVE----T------KEQQ--QQQQQQQQQQQQQT--HTLESDTPVFDFHRFLDQMKEPSAGPIARYTKGFIAA
FYR-RE------VWAVNEQIRFIQDFLN-------------------FTYVRMR-EC--DVWRDIS-------------EKEFENAKEGMEKLVMNRLYS
VTFSPS--------------------------------------TTDDKEKDDII-YHKMKIF-RWIR-EEHLDIPVT----------------------
---------------------------------EDNDSFFTFAE-------------------S--EL-LKMNNYKTPRDKLICILNCCKVIF-G-----
------------------------------------L-----MKHMN---Q--------------------------DESADVFLPLLIYVVIRANPP--
-----RLISNVQ-------------------------YISRFRSPEHLR-------SEAGYYLTNL------------------MGAIEFIE-TMDFHSL
T-I----S-K--EDFDRQIEKTLVEMEDEKPEPLS-EDKQKVS---YE-----NAI-HPH-----HA---------------------------------
-------------------------------------------------------------------------------KKS---K----DL-----Y--
------------------D----IGTDFAQKSMSFVEKLFSDSS----ASESEFSSGSKPIK-----KHH------------------------------
--------------------------------------N-------------------------------------------------------------
-------------------HNH---NTSLQ-------------------------------------------------L----------P---------
---------------------TELPAVPKE---------------------------------------------LPPLPPTFQPNQSGQPDQPDAGKQF
DEHL------------------STIVSMFPNIEPGVCFMIL---Q----AN---------QGRLPETI--ES---------LL----DMSSEQA------
----------------------------------------------------------------------------------------------------
----------------------------------------------------------------------------------------------------
----------------------------------------------------------------------------------------------------
---------------------------------------
>PC_065ECI
----------------------------------------------------------------------------------------------------
----------------------------------------------------------------------------------------------------
----------------------------------------------------------------------------------------------------
----------------------------------------------------------------------------------------------------
----------------------------------------------------------------------------------------------------
----------------------------------------------------------------------------------------------------
-------------------------------------------------------------------MN-------------------------------
--------------------------------------------------------------------------------------------SST---E-
----------------------------------------------------------------------------------------------------
-------------------------H-EEF----T------DANK-QRAPTPPPKESANST--RQFQADMPTFDFHRFLEQMKEPSAAHIARYTKGFIAA
FHR-RE------AWTVNEQIKFIQDFLN-------------------FTYVRMR-DC--DVWRDIS-------------EKEFENAKEGMEKLVMNRLYN
VTFSPS--------------------------------------TMDDKEKDEIL-HHKINIF-RWIR-EEHLDIPMT----------------------
---------------------------------DDNGSFLAFAE-------------------S--EL-LKMNNYKAPRDKLICILNCCKVIF-G-----
------------------------------------L-----MKHME---G--------------------------DEGADVFLPLLIYVVIRANPP--
-----KLISNVQ-------------------------YISRFRNPDHLR-------SEAGYYLTNL------------------MGAIEFIE-TMDVNSL
S-V----S-Q--EEFDENIEKTMAELDQEQPQVL-NDDKKQVS---YE-----NAV-HPI-----HA---------------------------------
-------------------------------------------------------------------------------KKQ--QQKE-QPL-----I--
------------------D----LGTDIAQKSIHFVEKLFSDSS----ASNSENEAA-TSPKQKQRRQHH------------------------------
--------------------------------------Q---------------------------------------------------------HHSD
S------------------YVP---DEPSS-------------------------------------------------L----------S---------
---------------------QELPVPENM---------------------------------------------VTPE--LAAAR-VEATSTEDSHKIF
DENL------------------STIVSMFPNIEPGVCFMIL---Q----AS---------EGKLPQTI--ER----------------------------
----------------------------------------------------------------------------------------------------
----------------------------------------------------------------------------------------------------
----------------------------------------------------------------------------------------------------
---------------------------------------
>PC_047GRU
----------------------------------------------------------------------------------------------------
----------------------------------------------------------------------------------------------------
----------------------------------------------------------------------------------------------------
----------------------------------------------------------------------------------------------------
----------------------------------------------------------------------------------------------------
----------------------------------------------------------------MSED-----IK-------------------------
----------------DIS-QYLEK----T-TI--DK-DDIIDIGQEDVPP-ASSSA---IQN-LKTTKK--Y---------------------------
-------------------------------------------------------------ESI-LE---------KCVQKALIDFPFLIVNSNE---G-
----------------------------------------------------------------------------------------------------
-------------------------L-DES----L------GGQK-QKAPVPPLEETINST--RQFQADMPTFDFHRFLEQMKEPSAAHIARYTKGFIAA
FHR-RE------AWTVNEQIKFIQDFLN-------------------FTNVKMR-DC--DVWRDIS-------------DKEFENAKEGMEKLVMNRLFN
ATFSPS--------------------------------------TMDDKEKDEIL-HHKINIF-RWVR-EEHIDIPKT----------------------
---------------------------------DDNDSFLTFAE-------------------S--EL-LKMNNYKAPRDKLICILNCCKVIF-G-----
------------------------------------L-----MKHME---G--------------------------DEGADVFLPLLIYVVIRANPP--
-----KLISNVQ-------------------------YISRFRNPDHLQ-------SEAGYYLTNL------------------AN--------------
--------------FDDNIERTMAELDQEQPQVIDDAKKQVVS---YE-----NAM-HPI-----YA---------------------------------
-------------------------------------------------------------------------------KKQ--QQKE-QPL-----I--
------------------D----LGTDIAQKSIHFVEKLLSDSS----ASNSENETSTSTKQMLRRRHNH------------------------------
--------------------------------------Q---------------------------------------------------------HNPD
T------------------HFP---DDPSS-------------------------------------------------L----------S---------
---------------------QKLPVPANM---------------------------------------------ETSN--LAAA-RVEGTTARDSHKEF
DENL------------------STIVSMFPNIEPGVCFMIL---Q----AS---------EGKLPQTI--ER---------YI----KDGKQRRLKPVLN
LRPL------------------------------------------------------------------------------------------------
----------------------------------------------------------------------------------------------------
----------------------------------------------------------------------------------------------------
---------------------------------------
>PC_08E8BF
----------------------------------------------------------------------------------------------------
----------------------------------------------------------------------------------------------------
----------------------------------------------------------------------------------------------------
----------------------------------------------------------------------------------------------------
----------------------------------------------------------------------------------------------------
----------------------------------------------------------------------------------------------------
----------------------------------------------------------------------------------------------------
----------------------------------------------------------------------------------------------------
----------------------------------------------------------------------------------------------------
-------------------------------------------------MSLPSPSLQQQQ--QQQITDIPPFDFHRFLDQMKDPSAAPIARYTKGFISA
FYR-RE------TWTVNEQIKFIQDFLN-------------------FTFTRMR-EC--DVWKDIS-------------EKEFDNAKEGMEKLVMNRLYN
ATFAPN--------------------------------------TMDDKEKDNIL-HHKISIF-QWIK-EKHLDIPET----------------------
---------------------------------EDNESFLTFAE-------------------A--EL-LKMNNYKAPRDKLICILNCCKVIF-G-----
------------------------------------L-----IKHMS---K---E----------------------EGGADIFLPLLIYVVIRSNPP--
-----RLISNVQ-------------------------YISRFRHPDHLQ-------AEAGYYLTNL------------------MGAIEFIE-TMDASSL
S-I----S-K--EEFDANIEKTMNELEQKQPKETM-SDKQKIS---YE-----DAL-HPW-----HA---------------------------------
-------------------------------------------------------------------------------KRI---QKE-QPS-----M--
------------------D----FGSGIAQRSMSFVEKLFSDDN----EGESSSKRGRQRSQ-----E--------------------------------
--------------------------------------S-------------------------------------------------------------
-------------------HEE---PAPLA----------------------------------------------------------------------
---------------------QQLPVPAN-----------------------------------------------LLNEQQRILPARQVQEEEDARKQF
DEHL------------------STIVSMFPNIEPGVCFMIL---Q----AT---------EGKLPETI--ES---------LL----DMSNEQI------
----------------------------------------------------------------------------------------------------
----------------------------------------------------------------------------------------------------
----------------------------------------------------------------------------------------------------
---------------------------------------
>PC_035L5N
----------------------------------------------------------------------------------------------------
----------------------------------------------------------------------------------------------------
----------------------------------------------------------------------------------------------------
----------------------------------------------------------------------------------------------------
----------------------------------------------------------------------------------------------------
----------------------------------------------------------------------------------------------------
----------------------------------------------------------------------------------------------------
----------------------------------------------------------------------------------------------------
----------------------------------------------------------------------------------------------------
----------------------------------------------------MSLPSPSQQ--RQQITDMPPFDFHRFLDQMKDPSAAPIARYTKGFISA
FYR-RE------TWTVNEQIKFIQDFLN-------------------FTFTRMR-EC--DVWKDIS-------------EKEFDNAKEGMEKLVMNRLYN
ATFAPS--------------------------------------TMDDKEKDNIL-HHKISIF-QWIK-EKHLDIPET----------------------
---------------------------------EDNESFLTFAE-------------------A--EL-LKMNNYKAPRDKLICILNCCKVIF-G-----
------------------------------------L-----IKHMS---K---E----------------------EGGADIFLPLLIYVVIRSNPP--
-----RLISNVQ-------------------------YISRFRHPDHLQ-------AEAGYYLTNL------------------MGAIEFIE-TMDASSL
S-I----S-K--EEFDANIEKTMNELEQKQPKETM-SDKQKIN---YE-----DAL-HPW-----HA---------------------------------
-------------------------------------------------------------------------------KRI---QKE-QPS-----M--
------------------D----FGSGIAQRSMSFVEKLFSDDN----EGESSSKRSRQRSQ-----E--------------------------------
--------------------------------------S-------------------------------------------------------------
-------------------HEE---PAPLA----------------------------------------------------------------------
---------------------QQLPVPAN-----------------------------------------------LLNEQQRILPARRVQEEEDARKQF
DEHL------------------STIVSMFPNIEPGVCFMIL---Q----AT---------EGKLPETI--ES---------LL----DMSNEQI------
----------------------------------------------------------------------------------------------------
----------------------------------------------------------------------------------------------------
----------------------------------------------------------------------------------------------------
---------------------------------------
>PC_03FRDD
----------------------------------------------------------------------------------------------------
----------------------------------------------------------------------------------------------------
----------------------------------------------------------------------------------------------------
----------------------------------------------------------------------------------------------------
----------------------------------------------------------------------------------------------------
----------------------------------------------------------------------------------------------------
----------------------------------------------------------------------------------------------------
----------------------------------------------------------------------------------------------------
----------------------------------------------------------------------------------------------------
----------------------------------------------------------------------------------------------------
----------------------------------------------------MR-DC--DVWKDIS-------------EKEFDNAKEGMEKLVMNRLYN
ATFSPS--------------------------------------TMDDKEQDNII-RHKISIF-RWIR-EKHLDIPMT----------------------
---------------------------------DDNESFLTFAE-------------------S--EL-LKMNNYKSPRDKLICILNCCKVIF-G-----
------------------------------------L-----IKHMS---K---E----------------------EGGADVFLPLLIYVVIRANPP--
-----RMISNVQ-------------------------YISRFRHPDYLR-------GEAGYYLTNL------------------MGAVNFIE-TMDFTSL
S-I----S-K--EEFDMNIEKTMNELNQEQPKELL-SDKQSVN---YD-----NAL-HPW-----HA---------------------------------
-------------------------------------------------------------------------------KKA---QK----------E--
------------------Q----PLIDLAQKSMNFVEKLFSDNN----SEGESSKKNRNQRL-----HHD------------------------------
--------------------------------------V-------------------------------------------------------------
-------------------PEE---PSPLS----------------------------------------------------------------------
---------------------QQLPVPKDH---------------------------------------------LLSEQQQRALPARQIQEEDDARKQF
DEHL------------------STIVSMFPNIEPGVCFMIL---Q----AT---------DGKLPETI--ES---------LL----DMSNEQA------
----------------------------------------------------------------------------------------------------
----------------------------------------------------------------------------------------------------
----------------------------------------------------------------------------------------------------
---------------------------------------
>PC_0648PI
----------------------------------------------------------------------------------------------------
----------------------------------------------------------------------------------------------------
----------------------------------------------------------------------------------------------------
----------------------------------------------------------------------------------------------------
----------------------------------------------------------------------------------------------------
----------------------------------------------------------------------------------------------------
----------------------------------------------------------------------------------------------------
----------------------------------------------------------------------------------------------------
----------------------------------------------------------------------------------------------------
----------------V--AE--ELS-TDQS---S---LDNTLQIPERKSSDSSRSSRETA--KPAEPQETPFDFNRFLDQMRKPGANTITRYFKSFLHE
FNR--------RPLTVNEQIKIVQDFL-------------------DFTYGKMG-DC--EVWRDC-----------S--EQEFENAKEGMEKLVMNRLYP
YSAYNSKRSVPSTRDLRCGDLAFYSY--RWNFR-LSLSSTFSPSTTDDKERDEIL-HQKISIF-RWVT-EEHLDIPITQH--------------------
-----------------------------------NESFLTFAQ-------------------S------------------------------G-----
------------------------------------L-----IKHV-------EG----------------------DGGADKFLPILIYVVLKANPP--
-----QLISNVQ-------------------------LRFEIIMPPVTSSGTFHASATRNIYNPNLDIISR----------IWSMGAVAFIE-TMEAKSL
SI-----S-Q--EEFDRKIEVTMQELELERPRLSLLEERSKVNYDNVV-----PLSK--------------------------------------S----
P----------------------------------------------R-------------------------------------------MEPKQTLID
PVKAAKLLERG--S----N----FAQRTIQKPLNFVGKILQELN----EAGQSSGPVLGNPSMNDSRENISAA---HNPTSSNT----------------
-------------------------IPPYNMANDSR-ERLMLDL-SE----------GERLALQREQMRLQQQ--------------------LLQQQQE
RQAQQEQA----HIQQQ-QHLQ-QLRYQQQQ---------Q----------------------QQ-SSPGNYQWPPIPDT-WGTPGL---------PQTY
PQSLPQDPYYQHQT---------------------SLT-----------------------RRSS--ARSINTA------EYTPPQPPPPS--ARSRISQ
EDHL------------------ASLRDMFPNVEPAVCEMIL---Q----EN---------EGRLTPSL--DI---------LL----EIAGKSPPAETLN
TE--------------------------------------------------------------------------------------------------
----------------------------------------------------------------------------------------------------
----------------------------------------------------------------------------------------------------
---------------------------------------
>PC_06MG2T
----------------------------------------------------------------------------------------------------
----------------------------------------------------------------------------------------------------
----------------------------------------------------------------------------------------------------
----------------------------------------------------------------------------------------------------
----------------------------------------------------------------------------------------------------
----------------------------------------------------------------------------------------------------
----------------------------------------------------------------------------------------------------
----------------------------------------------------------------------------------------------------
----------------------------------------------------------------------------------------------------
----------------V--AE--ELS-TDQS---S---LDNTLQIPERKSSDSSRSSRETA--KPAEPQETPFDFNRFLDQMRKPGANTITRYFKSFLHE
FNR--------RPLTVNEQIKIVQDFL-------------------DFTYGKMG-DC--EVWRDC-----------S--EQEFENAKEGMEKLVMNRLYP
YSAYNSKRSVPSTRDLRCGELAFYSY--RWNFR-LSLPSTFSPSTTDDKERDEIL-HQKISIF-RWVT-EEHLDIPITQH--------------------
-----------------------------------NESFLTFAQ-------------------S--EL-LKINNYKAPRDKLICILNSCKVIF-G-----
------------------------------------L-----IKHV-------EG----------------------DGGADKFLPILIYVVLKANPP--
-----QLISNVQVAL-----------RDNHALCHLFRYISRFRNPEYLQ-------SESGYYLT------------------NLMGAVAFIE-TMEAKSL
SI-----S-Q--EEFDRKIEVTMQELELERPRLSLLEERSKVNYDNVV-----PLSK--------------------------------------S----
P----------------------------------------------R-------------------------------------------MEPKQTLID
PVKAAKLLERG--S----N----FAQRTIQKPLNFVGKILQELN----EAGQSSGPVLGNPSMNDSRENISAA---HNPTSSNT----------------
-------------------------IPPYNMANDSR-ERLMLDL-SE----------GERLALQREQMRLQQQ--------------------LLQQQQE
RQAQQEQA----HIQQQ-QHLQ-QLRYQQQQ---------Q----------------------QQ-SSPGNYQWPPIPDT-WGTPGL---------PQTY
PQSLPQDPYYQHQT---------------------SLT-----------------------RRSS--ARSINTA------EYTPPQPPPPS--ARSRISQ
EDHL------------------ASLRDMFPNVEPAVCEMIL---Q----EN---------EGRLTPSL--DI---------LL----EIAAPPNSLPASR
SIQP----------------VPTPDE--------------------------------------LIR------------------L--------------
----------------------------------------------------------------------------------------------------
----------------------------------------------------------------------------------------------------
---------------------------------------
>PC_07P8M4
----------------------------------------------------------------------------------------------------
----------------------------------------------------------------------------------------------------
----------------------------------------------------------------------------------------------------
----------------------------------------------------------------------------------------------------
----------------------------------------------------------------------------------------------------
----------------------------------------------------------------------------------------------------
----------------------------------------------------------------------------------------------------
----------------------------------------------------------------------------------------------------
----------------------------------------------------------------------------------------------------
-----------------------------PS---S---LDNTLQIPERKSSDSSRSSRETA--KPAEPQETPFDFNRFLDQMRKPGASTITRYFKSFLHE
FNR--------RPLTVNEQIKIVQDFL-------------------DFTYGKMG-DC--EVWRDC-----------S--EQEFENAKEGMEKLVMNRLYP
FTFS--------------------------------------PSTTDDKERDEIL-HQKISIF-RWVT-EEHLDIPITQH--------------------
-----------------------------------NESFLTFAQ-------------------S--EL-LKINNYKAPRDKLICILNSCKVIF-GRHNLK
FCQVIRIIPVFHKDFTFICSKFDIYHFSHTFLFMPGL-----IKHV-------EG----------------------DGGADKFLPILIYVVLKANPP--
-----QLISNVQ-------------------------LRLEVIMSSVTSSGTFHASATRNIYNPNLDIISR----------IWSMGAVAFIE-TMEAKSL
SI-----S-Q--EEFDKKIEVTMQELELERPKLPLLEERSKVNYDNVV-----PPSK--------------------------------------S----
P----------------------------------------------R-------------------------------------------MEPKQTLID
PVKAAKLLERG--S----N----FAQRTIQKPLNFVGKIFQELN----EAGQSSGPVLGNPSMDGSRENISVV---HNPTSSNT----------------
-------------------------IPPYNMANGSR-ERLMPDL-SE----------GERLALQREQMRLQQQ--------------------LQQQQQE
RQAQQEQA----HIQQQ-HHLQ-QLRYQQQQ---------Q----------------------QQ-SPPGNYQWPPIPDT-WGTPGL---------PQTH
PQLLPQDPYYQHQT---------------------SLT-----------------------RRSS--ARSINTA------EYTPPQPPPPS--ARSRIYQ
EDHL------------------ARLRDMFPNVEPAVCEMIL---Q----EN---------EGRLSQSI--DM---------LL----EIAGKSPLAETLN
TE--------------------------------------------------------------------------------------------------
----------------------------------------------------------------------------------------------------
----------------------------------------------------------------------------------------------------
---------------------------------------
>PC_01KLL2
----------------------------------------------------------------------------------------------------
----------------------------------------------------------------------------------------------------
----------------------------------------------------------------------------------------------------
----------------------------------------------------------------------------------------------------
----------------------------------------------------------------------------------------------------
----------------------------------------------------------------------------------------------------
----------------------------------------------------------------------------------------------------
----------------------------------------------------------------------------------------------------
---------------------------------------------------------------------------------------------MLTEES-
--T-------------------------------S------NGLTPGSTVEDVVKQHNLGR--KPSPQQDLQFDFNRFLQQMANPTATNIARYVKSFEKE
FEK-K-------PWPANDQIKIIHDFL-------------------DFISIKMR-DC--ELWRNTS-------------DAEFENAKEGMEKLVMNRLYK
LTFSPAIKG---------------------------------PVTTDDRERDEIL-HQKIQIF-RWVK-EEHLDITNA----------------------
---------------------------------DHNEQYFEFAK-------------------N--EL-LKINFFKAPRDKLICILNCCKVIF-G-----
------------------------------------L-----IRHV----D---G----------------------EESADKFLPILIFVVLKANPD--
-----NLVSNVQ-------------------------YIYRFF----FV-------LPNNYFILFQ------------------MGAISFIE-NMDASSL
S-I----S-R--EDFEANIEKTVKEIDSERPKLQE--NNREIS---YD-----NVM-HPS-----KN---------------------------------
-------------------------------------------------------------------------------PL----HVR-TPI-----LDP
AQAK-ALFEKG--S----I----LAQKTIQKPLNIVGRIFAEIS----NDFSDFNEPLSSRQVNNSSSDA--N--------------------S-A----
-----------------------------------SGSS--SL---------------------ST-----------------------------SPHKS
S------------------HID---SLNGS-------------------------------------------------P-------RRLS---------
---------------------DSDGSQHLAS--------------------------------------------SNYTRDSTDFSDVQAEVARVSEAEF
QYSL------------------STLQAMFPNIDPDICEVVL---Q----NN---------EWSIARAI--DQ---------LL----ELSDPTVVNNSNL
DDLYMNVR-----------------TRN-IAGE--------------------TNHHQ-RKK--------------------------------------
----------------------------------------------------------------------------------------------------
----------------------------------------------------------------------------------------------------
---------------------------------------
>PC_04G3BP
----------------------------------------------------------------------------------------------------
----------------------------------------------------------------------------------------------------
----------------------------------------------------------------------------------------------------
----------------------------------------------------------------------------------------------------
----------------------------------------------------------------------------------------------------
----------------------------------------------------------------------------------------------------
----------------------------------------------------------------------------------------------------
----------------------------------------------------------------------------------------------------
----------------------------------------------------------------------------------------------------
---------------------------------------------------------------------------------MRRRQANPITKYFKSFLQA
FDR-R-------PWAVNEQIKIIQDFL-------------------DFIYVKMH-EC--EVWKYSS-------------EQEFDNAKEGMEKLVMNRLYH
ATFTPS--------------------------------------TTDDKERDEIL-QQKISIF-RWIR-ETHLDITET----------------------
---------------------------------EHNESFMTFAE-------------------S--EL-LKINNYKAPRDKLICILNCCKVIF-G-----
------------------------------------L-----MKHVD---D---G----------------------EGGADKFLPLLIYVVIRANPP--
-----RLVSNVQ-------------------------YISRFRNPDHLQ-------AEAGYYLTNL------------------MGAISFIE-TMEAKSL
S-I----T-Q--EEFDRNIERTMQELKQERPNVTQ--DKQKIN---YE-----NAV-HPS-----HS---------------------------------
------------------------------------------------------------------------------------SQGA-PSL-----IDP
AKAA-NFIEKG--S----S----FAQKTMQKPLNFVGKIIQGLG----EGGQDQDEAQR---QQYYHEQQ--Q--------------------Y-Q----
-----------------------------------QQQQ-------------------------------------------------------------
--------------------------H-YQ-------------------------------------------------Q----------QQQQQQ----
Q------------Q------QQQHPSHIDTA--------------------------------------------MPSLP--PRPPLPQ---GPDPRQIF
DDNL------------------KTIITMFPNVEPDVCFMIL---Q----AN---------ENDVDRSV--DT---------LL----EISDSSGPSPPAN
TTTTPETEQ-----------QSEPQSQP-QQQQQQ---QEQQQQ-QQQQQQQQEEENHAVDTTTIPT----AKKDTS-T-DD------------------
----------------------------------------------------------------------------------------------------
----------------------------------------------------------------------------------------------------
---------------------------------------
>PC_05ODJ8
----------------------------------------------------------------------------------------------------
----------------------------------------------------------------------------------------------------
----------------------------------------------------------------------------------------------------
----------------------------------------------------------------------------------------------------
----------------------------------------------------------------------------------------------------
----------------------------------------------------------------------------------------------------
----------------------------------------------------------------------------------------------------
----------------------------------------------------------------------------------------------------
----------------------------------------------------------------------------------------------------
---------------------------------------------------------------------------------MSNPSAQNIARYVKNFEKE
FER-K-------AWTVNEQIRIIHDFL-------------------DFIALKMR-NC--ELWRNSS-------------DVEFENAKEGMEKLVMNRLYK
LTFSPAIHG---------------------------------SVTTDDRERDEIL-HQKIQIF-RWVK-EEHLDIPTA----------------------
---------------------------------PHNEQFLDFAK-------------------K--EL-LKINYFKAPRDKLICILNCCKVIF-G-----
------------------------------------L-----IRHV----D---G----------------------EEGADKFLPILIFVVLSANPE--
-----HLVSNVQ-------------------------YISRFRNPEKLQ-------SEAGYYLSSL------------------MGAISFIE-NMDASSL
S-I----T-Q--EDFDKNIEVTMKELERERPKIPE--NTREIS---YD-----NVL-HPS-----RS---------------------------------
-------------------------------------------------------------------------------AQ----NLR-SPI-----LNP
AQAR-ALFENG--R----N----FAQRTIQKPLNIVGKIFAEIS----NEANETLNTRQVNSNLE----V--N--------------------S-S----
-----------------------------------SQSS--SR---------------------SI-----------------------------SPQRP
P------------------SIN---EQPVR-------------------------------------------------H-------RRLSDSDLL----
Q------------D------QGSRERSDSVS--------------------------------------------SRSSRASNDFSDVQAEVARVSEAEF
QASL------------------AKLISMFPDMDSEVCESVL---Q----AN---------EWRMTSSI--DQ---------LL----EMSNP-NIGRSDF
YRENSFE------------------LNN-ISDN--------------------DNNPRDEEKNELFA----VS---------------------------
----------------------------------------------------------------------------------------------------
----------------------------------------------------------------------------------------------------
---------------------------------------
>PC_00UJSC
----------------------------------------------------------------------------------------------------
----------------------------------------------------------------------------------------------------
----------------------------------------------------------------------------------------------------
----------------------------------------------------------------------------------------------------
----------------------------------------------------------------------------------------------------
--------------------------------------------------MS--------------T----------PPTN--------------HEQQ-
---EQQ-Q-----EQQQEQ-Q----------EQQ-----QE-QEHKQEELQ-ISTTR----TR-ASSWSLFRRNSIST--------------------DR
PAG-----PD--------------SLLTRLTTPAA-----------LPLSGPAVL------S--SDLRQT------HSSTGSGSF----SLSSLA---SA
LKR---PLTLTTSPSPS--------PSAPIHPSPHHHLHQQQSPSDS-----------------------------------------------------
---------KS--------VH--ELS-ARD--------AD-PDPTPSVPPRLVVESPSH-----DDSPPAVPFDFNLFLEHMRWPHAEPIAKYLRSFLKE
FTKRA--THPSKTTGVAEQVKVVNDFL-------------------DFISLKMR-EI--P------DGPW-DPRTCS--EAEFDNAVEAMEKLVMNRVWH
LPSKLTTSS----------------------------------GHGAVAENEPVQ-L--------ADR-PPSRPQSA-PD--------------------
----------------------------------EADGFLEFAK-------------------T--EL-LKINSYKAPRDKMICILNCCKVIF-G-----
------------------------------------L-----IRHV----D---NS---------------------EGGADTFIPILILVVLRAQPK--
-----TLISNLQ-------------------------YIQRFRNPDKMQ-------GENGYYMSSL------------------NAAVSFIE-RLEHSVL
SNI----T-Q--EEFEHNVEQAIVQLPRSPTQETRVSGT--LGSLVSP-----TK----------------------------------EGSA-VS----
GP----------------------------------------------------RA-------------------------------E-GGGMAGAD---
----------------------------------------------------------------------------------------------------
----------------------------------------------------------------------------------------------------
--------------------LPP---------------HPSSVL-P-------A-----H------G-----------------------KEKLAPPPAD
P--------------------------------------------------------------------------RPGVQTDIDK------VESLKRAEH
AAKL------------------DTLAAIFPQLEPELLEVVL---I----TH---------RGIISKAI--DS---------LL----EMS----------
----------------------------------------------------------------------------------------------------
----------------------------------------------------------------------------------------------------
----------------------------------------------------------------------------------------------------
---------------------------------------
>PC_03OFI6
----------------------------------------------------------------------------------------------------
----------------------------------------------------------------------------------------------------
----------------------------------------------------------------------------------------------------
----------------------------------------------------------------------------------------------------
----------------------------------------------------------------------------------------------------
--------------------------------------------------MS--------------T----------PPTN--------------HEQQ-
---EQQ-Q-----EQQQEQ-Q----------EQQ-----QE-QEHKQEELQ-ISTTR----TR-ASSWSLFRRNSIST--------------------DR
PAG-----PD--------------SLLTRLTTPAA-----------LPLSGPAVL------S--SDLRQT------HSSTGSGSF----SLSSLA---SA
LKR---PLTLTTSPSPS--------PSAPIHPSPHHHLHQQQSPSDS-----------------------------------------------------
---------KS--------VH--ELS-ARD--------AD-PDPTPSVPPRLVVESPSH-----DDSPPAVPFDFNLFLEHMRWPHAEPIAKYLRSFLKE
FTKRA--THPSKTTGVAEQVKVVNDFL-------------------DFISLKMR-EI--P------DGPW-DPRTCS--EAEFDNAVEAMEKLVMNRVWH
LTFTPALTNT-------------------------------QPFQTDDLERDTVL-SQKMNLF-SWLT-DRHLDLSLPPD--------------------
----------------------------------EADGFLEFAK-------------------T--EL-LKINSYKAPRDKMICILNCCKVIF-G-----
------------------------------------L-----IRHV----D---NS---------------------EGGADTFIPILILVVLRAQPK--
-----TLISNLQ-------------------------YIQRFRNPDKMQ-------GENGYYMSSL------------------NAAVSFIE-RLEHSVL
SNI----T-Q--EEFEHNVEQAIVQLPRSPTQETRVSGT--LGSLVSP-----TK----------------------------------EGSA-VS----
GP----------------------------------------------------RA-------------------------------E-GGGMAGSTSLP
DMTRTWLFTTV--P----Q----LAEKAVSKPLNAIARIVDDLA----SSEPDEGGPGPGE---------------------------------------
-----------------------------RHGLRRASSSVDVHP-----SSPI-----------DSGDPARRGSR-------------------RRGGRP
RSADSPRA-------RS-ADLPP---------------HPSSVL-P-------A-----H------G-----------------------KEKLAPPPAD
P--------------------------------------------------------------------------RPGVQTDIDK------VESLKRAEH
AAKL------------------DTLAAIFPQLEPELLEVVL---I----TH---------RGIISKAI--DS---------LL----EMS----------
----------------------------------------------------------------------------------------------------
----------------------------------------------------------------------------------------------------
----------------------------------------------------------------------------------------------------
---------------------------------------
>PC_01A3ZE
----------------------------------------------------------------------------------------------------
----------------------------------------------------------------------------------------------------
----------------------------------------------------------------------------------------------------
----------------------------------------------------------------------------------------------------
----------------------------------------------------------------------------------------------------
----------------MESTTE----N-R-VETI-----PTTSTEDK--------------------------IKD-IEQDATKDIT-------------
----------------------LQS----K-EIKRSSSPFEYQKVAQFDPL-SNNKD---KQS-------------------------------------
-----------------------------------------------------------------------------EEIGTNSKEIINEKQENG---IK
QDQ-----TN--------------------E---------KENTKFE-FT---R--S----------------------LET--NLLSSQRDGDSSYDS-
--I-------------------------------N------EKQITASTVESVVRQHKLSR--KPSPQQDAQFDFGKFLQQMSNPSAQNIARYVKNFEKE
FER-K-------AWTVNEQIRIIHDFL-------------------DFIALKMR-NC--ELWRNSS-------------DVEFENAKEGMEKLVMNRLYK
LTFSPAIHG---------------------------------SVTTDDRERDEIL-HQKIQIF-RWVK-EEHLDIPTA----------------------
---------------------------------PHNEQFLDFAK-------------------K--EL-LKINYFKAPRDKLICILNCCKVIF-G-----
------------------------------------L-----IRHV----D---G----------------------EEGADKFLPILIFVVLSANPE--
-----HLVSNVQ-------------------------YISRFRNPEKLQ-------SEAGYYLSSL------------------MGAISFIE-NMDASSL
S-I----T-Q--EDFDKNIEVTMKELERERPKIPE--NTREIS---YD-----NVL-HPS-----RS---------------------------------
-------------------------------------------------------------------------------AQ----NLR-SPI-----LNP
AQAR-ALFENG--R----N----FAQRTIQKPLNIVGKIFAEIS----NEANETLNTRQVNSNLE----V--N--------------------S-S----
-----------------------------------SQSS--SR---------------------SI-----------------------------SPQRP
P------------------SIN---EQPVR-------------------------------------------------H-------RRLSDSDLL----
Q------------D------QGSRERSDSVS--------------------------------------------SRSSRASNDFSDVQAEVARVSEAEF
QASL------------------AKLISMFPDMDSEVCESVL---Q----AN---------EWRMTSSI--DQ---------LL----EMSNP-NIGRSDF
YRENSFE------------------LNN-ISDN--------------------DNNPRDEEKNELFA----VS---------------------------
----------------------------------------------------------------------------------------------------
----------------------------------------------------------------------------------------------------
---------------------------------------
>PC_01DEKH
----------------------------------------------------------------------------------------------------
----------------------------------------------------------------------------------------------------
----------------------------------------------------------------------------------------------------
----------------------------------------------------------------------------------------------------
----------------------------------------------------------------------------------------------------
----------------MDSTTE----N-R-VETI-----STTSTEDK--------------------------IKD-IEQDATKDIT-------------
----------------------LQS----K-EIKRSSSPFEYQKVAQFDPL-SNNKD---KQS-------------------------------------
-----------------------------------------------------------------------------EEIGANSKEIINEKQENG---IK
QDQ-----TN--------------------E---------KENTKFE-FT---R--S----------------------LET--NLLSSQRDGDSSYDS-
--I-------------------------------N------EKQITASTVESVVRQHKLSR--KPSPQQDAQFDFGKFLQQMSNPSAQNIARYVKNFEKE
FER-K-------AWTVNEQIRIIHDFL-------------------DFIALKMR-NC--ELWRNSS-------------DVEFENAKEGMEKLVMNRLYK
LTFSPAIHG---------------------------------SVTTDDRERDEIL-HQKIQIF-RWVK-EEHLDIPTA----------------------
---------------------------------PHNEQFLDFAK-------------------K--EL-LKINYFKAPRDKLICILNCCKVIF-G-----
------------------------------------L-----IRHV----D---G----------------------EEGADKFLPILIFVVLSANPE--
-----HLVSNVQ-------------------------YISRFRNPEKLQ-------SEAGYYLSSL------------------MGAISFIE-NMDASSL
S-I----T-Q--EDFDKNIEVTMKELERERPKIPE--NTREIS---YD-----NVL-HPS-----RS---------------------------------
-------------------------------------------------------------------------------AQ----NLR-SPI-----LNP
AQAR-ALFENG--R----N----FAQRTIQKPLNIVGKIFAEIS----NEANETLNTRQVNSNLE----V--N--------------------S-S----
-----------------------------------SQSS--SR---------------------SI-----------------------------SPQRP
P------------------SIN---EQPVR-------------------------------------------------H-------RRLSDSDLL----
Q------------D------QGSRERSDSVS--------------------------------------------SRSSRASNDFSDVQAEVARVSEAEF
QASL------------------AKLISMFPDMDSEVCESVL---Q----AN---------EWRMTSSI--DQ---------LL----EMSNP-NIGRSDF
YRENSFE------------------LNN-ISDN--------------------DNNLRDEEKNELFA----VS---------------------------
----------------------------------------------------------------------------------------------------
----------------------------------------------------------------------------------------------------
---------------------------------------
>PC_048W58
----------------------------------------------------------------------------------------------------
----------------------------------------------------------------------------------------------------
----------------------------------------------------------------------------------------------------
----------------------------------------------------------------------------------------------------
----------------------------------------------------------------------------------------------------
----------------MESTTE----N-N-VEII-----PTTSTEDK--------------------------IKD-TEQDATKDIT-------------
----------------------LRP----K-EIERSSSPFEYQKVAYLDPL-SNNKE---KQS-------------------------------------
-----------------------------------------------------------------------------EETETKSSKIINGKQGNV---IK
QDQ-----TN--------------------E---------KENTKFE-FT---R--S----------------------LEA--DPLSSQRDGDSKHDS-
--I-------------------------------N------EKQITASTVESVVRQHKLSR--KPSPQQDVQFDFGKFLEQMSNPSAQNIARYVKNFEKE
FER-K-------AWTVNEQIRIIHDFL-------------------DFIALKMR-NC--ELWRNSS-------------GVEFENAKEGMEKLVMNRLYK
LTFSPAIIG---------------------------------SVTTDDRERDEIL-KQKIQIF-RWVK-EEHLDIPNA----------------------
---------------------------------PHNEQFLDFAK-------------------K--EL-LKINYFKAPRDKLICILNCCKVIF-G-----
------------------------------------L-----IRHV----D---G----------------------EEGADKFLPILIFVVLAANPD--
-----HLVSNVQ-------------------------YISRFRNPEKLQ-------SEAGYYLSSL------------------MGAISFIE-NMDASSL
S-I----T-Q--EDFDKNIEVTMKELDKERPKIPE--NTREIS---YD-----NVL-HPS-----RS---------------------------------
-------------------------------------------------------------------------------AQ----HLK-SPI-----LNP
AQAR-ALFENG--R----N----FAQRTIQKPLNIVGKIFAEIS----NEANETLNTRQVNSNLE----V--N--------------------S-S----
-----------------------------------SQSS--SR---------------------SI-----------------------------SPQRP
P------------------SIN---EQPVR-------------------------------------------------H-------RRLSDSDLL----
Q------------D------QGSRERSHSVS--------------------------------------------SRSSRASNDFSDVQAEVARVSEAEF
QESL------------------AKLISMFPNMDSEVCESVL---Q----AN---------EWSMTSSI--ER---------LL----EMSEDPNIRRNDL
NRDNSFE------------------LNN-ISDN--------------------DNNSH-EEKNELFA----VS---------------------------
----------------------------------------------------------------------------------------------------
----------------------------------------------------------------------------------------------------
---------------------------------------
>PC_051O9S
----------------------------------------------------------------------------------------------------
----------------------------------------------------------------------------------------------------
----------------------------------------------------------------------------------------------------
----------------------------------------------------------------------------------------------------
----------------------------------------------------------------------------------------------------
----------------MESTTK----N-D-VE--------TTSTEDK--------------------------TKD-IEQD-EAKNT-------------
----------------------LQQ----K-EIERSSSPFEYQKVADFDPL-SNNKE---IES-------------------------------------
-----------------------------------------------------------------------------GETESESKEIINEKQENG---IK
QTQ-----LN--------------------G-SI------PEKEKFE-FT---R--S----------------------LEA--DPLSSHEGDDFT-NS-
--S-------------------------------I------NREITASTVEKVVRQHNLAR--KPSPQQDVQFDFGKFLQQMSNPNAQNIARYVKNFEKE
FER-K-------AWTVNEQIRIIHDFL-------------------DFIALKMR-SC--ELWRNGS-------------DAEFENAKEGMEKLVMNRLYK
LTFSPVIRG---------------------------------SVTTDDRERDEIL-HQKIQIF-RWVK-EEHLDIPIA----------------------
---------------------------------PHNDQFLEFAK-------------------N--EL-LKINYFKAPRDKLICILNCCKVIF-G-----
------------------------------------L-----IRHV----D---G----------------------EEGADKFLPILIFVVLGANPD--
-----NLVSNVQ-------------------------YISRFRNPEKLQ-------SEAGYYLSSL------------------MGAISFIE-NMDASSL
S-I----T-Q--EDFDKNIEETMKELEKERPKIPE--NTREIS---YD-----NVL-HPS-----RS---------------------------------
-------------------------------------------------------------------------------AQ----HLK-SPI-----LNP
AQAR-ALFENG--R----S----FAQRTIQKPLNIVGKIFAEIS----NEANETLNPRQVNSNLE----V--N--------------------L-S----
-----------------------------------SQSS--SR---------------------SI-----------------------------SPQRP
P------------------SIN---EQPVR-------------------------------------------------H-------RRLSDSDLL----
Q------------D------QGSRERSHSVS--------------------------------------------SRSSRASNDFSDVQAEVARVSEAEF
QASL------------------ANLISMFPNMDSEVCESVL---Q----AN---------EWRMTSSI--EQ---------LL----EMSDP-NIGRNIF
NGENSFE------------------LNN-ISNN--------------------DNNSRDEEKNELFA----VL---------------------------
----------------------------------------------------------------------------------------------------
----------------------------------------------------------------------------------------------------
---------------------------------------
>PC_04OK6L
----------------------------------------------------------------------------------------------------
----------------------------------------------------------------------------------------------------
----------------------------------------------------------------------------------------------------
----------------------------------------------------------------------------------------------------
----------------------------------------------------------------------------------------------------
--------------------------M-ETSTNN-----LS--NSVSIS--EK---------TMEAQ--------G-QNEQ---NEQ--N-----KQNE-
---QNEQN-----EQNEQN-EELIQGIPYEQPQVQEASPFDFQRVAEFDPI-SNSEK---PDE-SSND--------------------------------
--------------------------------------------------------------------------IQKNGSKEVKNGITENIETIE---TA
KTIETTETKEIKEITKTKNET--------TENTENTETTETRGIKET-LV---ALYSK-----IDNSQ--------EEE--T--SNFSN-----PQKLDP
LPDI---T-NQ-T---E--LS--ELS-KEKN--EE---ESNSRSVITGDNIENLVKRQSSS--EKATQEVPQFDFGKFLQQMSHPSSQHIAQSVKTLEKT
FEL--------KPWTVNEQIKIIHSFI-------------------DSITIKMR-EC--ELWQDA-----------S--EIEFENAKEGMEKLVMNRLYK
LTFTPAI---------------------------------RGPVTTDDRERDEIL-HQKFQIF-RWIK-EVHLDIPSGHH--------------------
--------------------------------HKEQEKFLEFAK-------------------K--EL-LKINKYYSPRDKLICILNCCKVIF-G-----
------------------------------------L-----IKLI-------DG----------------------EQGADKFLPILIYVVLKANPE--
-----HLVSNVQ-------------------------YISRFRNPDKLQ-------SEAYYYLSSL------------------MGAIFFIE-NLDASSL
TI-----T-R--EEFDKCIENTMKELERERPKLQENN-REVVNYDNAI-----HPSR--------------------------------------H----
P------------------------------------------------------------------------------------------LNVKTPLLN
TAQAKILLEKG--S----S----FAQWTFHKPLSVVGKIFAEIS----NELNEP--IISRPINSSLEASSDS----------------------------
----------------------------------------------------------------------------------------------------
----SRSS----SPNRQ-QI-N-GSRRLSNN---------E----------------------EE-I---------------------------------
-------------------------------------------------------------RRSL-SVSSHYSN------STNEFSDIQAEVQRVSEEEF
QASL------------------SNLKSMFPNIDPDICEDVL---R----NN---------EWNMQNAI--DQ---------LL----EISGPLIDAFYEE
RKTTNDNIHDNIHDNIHDNIH------DNIHDNIH---DN----------------IHDNIH-DNIN------------------DNEICVPPY-TL---
----------------------------------------------------------------------------------------------------
----------------------------------------------------------------------------------------------------
---------------------------------------
>PC_043QQS
----------------------------------------------------------------------------------------------------
----------------------------------------------------------------------------------------------------
----------------------------------------------------------------------------------------------------
----------------------------------------------------------------------------------------------------
----------------------------------------------------------------------------------------------------
----------------------------------------------------------------------------------------------------
--------------------------------------------MDPIEPL-ISSTI---TAP-IGQDKSLSEIM--Q-----EKLNITIPGRSESS-DS
PEE------------------------------------NP-----WADCPPSPL---SQKYIDSVYRPSEVETNEVETPHTPTDSPTTELPTHP---TS
Q------------FWESSFHT---HAESTNADTTSKYSTSPTPSSEV-PSVPVKLIGK-----KA-ES--------PLA--S--QDKSK-----ALSKN-
-----------------------NLS-PDSKENPG---PYSGFSSPVQSDGSDGGRNITPE--PSPHQDPERFEYNRFLEQMRHKNAAPVARYLKSFLRD
FGR--------KPLSVNEQIRTIHEFL-------------------DSISLKMQ-GC--ELWHNA-----------T--EKEFENATEGMEKLVMNRLYK
YAFC--------------------------------------PVTTDDAEKDEVL-SQRIQLY-RWVR-EEHLDIPANSH--------------------
-----------------------------------NDSFLQFAQAGRHFPAHPALANTNSTMNL--EL-LKMNHYKAPRDKLICILNCCIIIF-DILFIT
CCYLAKPNT-------------------SIFNSDLRL-----LKHL-------NT----------------------DTSADRFLPVLILVVIRANPS--
-----KLISNVQ-------------------------YISRFRNPDKLQ-------SEAGYYLTNL------------------MGAISFIE-SMDCKSL
SI-----S-E--DEFNRYIDQTVEEISPRQSLPEPLSRSLSCDT--S-----------------------------------------------------
-------------------------------------------------------------------------------------------MNAVSTPNQ
KNPRHSLEPSS--K----S----HSLRQSTRPASIISRFLSDIE----SEDAVTIKTPSRSQPMSTRPTSYSL---------------------------
---------------------------------------------------------------------------------------------------P
RSGDKPSI----SSLRE-ARDL-NNLSSPLS---------A----------------------RKRSSTVGP----------------------------
--------------------------TYPTTP---------------------------------------------------LRKSPTSERTPGSSVDY
SKAL------------------AILKDMFTSIDPETCESIL---H----AN---------KGHLQPSI--EA---------LL----DISTKNMVASNTE
MNQYH-----------------------------------------------------------------------------------------------
----------------------------------------------------------------------------------------------------
----------------------------------------------------------------------------------------------------
---------------------------------------
>PC_01MP9S
----------------------------------------------------------------------------------------------------
----------------------------------------------------------------------------------------------------
----------------------------------------------------------------------------------------------------
----------------------------------------------------------------------------------------------------
-----------------------------------MESSV-------QP----------------------------------------ESFEDNG----
--------VSAELKEKLQLNTG----Q-D--TLL-----PQETDDSNE--------------STMQLA-----FPD-IPDDFDQQKS--PSSGSGH----
--------------------------------------KARNDLVAEFDPL-NNLEN---EKP-TI----------------------------------
-----------------------------------------------------------------QA---------SSEDSITLPTEVSDEQSTK---AK
SK---------------------------------------TAAKRR-I-----------------------------------------RGE-SLQKS-
--I-SYGG-----------------T-PSS----------------TSGMQHDKALNAPDS--PENTQKTDQFEYHRFLDQIRHRSAVPVARSLKRFLAS
FQR-K-------PYTVNEQIQAIHGFL-------------------NDIAYDMR-NC--EVWARCS-------------EVDFENALEGMEKLIMNKLYK
YTFCPL--------------------------------------TADDVEKDDIL-NQKVQLY-RWIK-EEHLDIPVN----------------------
---------------------------------KHNESFLGFAQ-------------------A--EL-AKINTYKAPRDKLICILNCCIVIF-D-----
------------------------------------I-----LLPSH--VD---A----------------------EAGADKFLPILIFVVLRANPE--
-----RLVSNVQ-------------------------YISRFRRPEKLH-------AESEYYLTNL------------------MGAISFIE-NMDYKQL
S-I----S-E--EEFNRNIDKAVEEIARKQCSSEP--MARSRS---FD-----DTL-RPG-----QS---------------------------------
-------------------------------------------------------------------------------EQ-------------------
-------------N----H----LHPQARDSVGSDIGSDFDDEY----EQNHRQSANSGYLRSQVQSSPP------------------------------
----------------------------------------------------------------------------------------------------
-------------------NPS---TNPAY-------------------------------------------------P----------G---------
-----------------------------------------------------------------------------AL--SQIQRQHNAMMQEQQYQEY
SQAL------------------STLRDMFPNIEADICELIL---Q----AN---------QGQLQPSI--E-----------------------------
----------------------------------------------------------------------------------------------------
----------------------------------------------------------------------------------------------------
----------------------------------------------------------------------------------------------------
---------------------------------------
>PC_01BXCD
----------------------------------------------------------------------------------------------------
---------------------------------------------------------------------------------------------MSPPKQQ
EGEAEPDRDLENKPRLDEIDTVVGDRSGTNDAPVGIAGQELQDAGNTAGPSD------------------------------------------------
----------TGDII-EDTMGE---AGTASVSTGETALEEKAVESHG---DQQTTLDAPTTEAPT------TEV----------------PAT-EDNSIG
SDPME----SSTATL------RPHPPPNNDS--------------------------------N-----------------------TTQAPTKDNMFLE
P-TP-HSPHS---TIP---P-T----S-NS---ASKPRSGA-GES----PSDR--------------------SPTRSDAGFDEKPSP------------
----------------------------SEDGREGESRSEIQSIMDQFSAE-GGGPG---EEE-VMSP-----------------------RFELAG-P-
-LL---G-TQ--------------------------IQHPPRKS-SLDPLNHGVINISQGLESTDLG-----------K-----G-VSS-----------
--------------------RRESK---DSDIGPEV--P-PKPTSMY-AM---PSMR-------------------------------------------
-------------------------S-SEG---------Q---IESPVSPHATSLHRPPPP--EPEPEPDLPFDFHRFLEQLRHRTADPVAKFLRSFLQE
FGK--------KQWMVHEQVKIIGDFL-------------------AFITNKMA-QC--EIWKEVS-------------DAEFDNAREGMEKLVMNRLYT
QTFSPAIPPPQPIPG----A-RPRR--RNGER---PLGPGRRGQHQEDVERDDIL-AQKVSIY-GWVK-EEHLDIPP-V---------------------
--------------------------------GESGKRFLILAQ------------------Q---EL-LKIKTYRAPRDKIICVLNCCKVIF-G-----
------------------------------------L-----LKHS----------------------------RS-DSSADSFMPLLIYTVLQANPE--
-----HLVSNVQ-------------------------YILRFRNQEKLG-------GEAGYYLSSL------------------LGAVQFIE-NLDRTTL
TIS------D--EDFEKNVEAAVFAIAEKHRTDEADAPPTP--T-Q------------------------------------------------------
---------QLSEK-SGQ----PSSEP---NF-----GKSTEAESSQPR---------------------------------KST-----SSFESNNVDG
GD------E---------KAAMGGLLRSIQRPLSSIGRIFADDS----SQ--GSPSRGP-----------------------------------------
-------------------------ASGSTSR--LSPAPRN--A--------------------------------------------------ERPISP
QR---------------------------------------------------------------------------------------------LVEP-
-----------------------------------------------------------------TRDTVDRNHLRAENAAVRQASVETAQAQHLQRAEH
ENVV------------------ETLSGMFPDLDKELISDVV---A----QK---------DGRVGLAV--DA---------CL----ALSSPASRSRILK
--FQRPD---------------------------------WPASH---------GS--IVGWRILKLERSGR---------PTSHGS-ISRYRILKLERP
GRPTSHGSISRYRTP---------KLERS-----------------------GRPTSLESI--VSWRSLTLERSG-----------RPISLES---IVRW
RTLKLERPGSGRPTSHGSIVHWTILKLDRPDRPTSQGSIVRRRILKLERSGRPTSQGSIVRRRTLRLERPDRTASQRFTPYRPISHSRAPEVQRTDGWHW
GLGVGASVRNDPK--------------------------
>PC_031O6G
----------------------------------------------------------------------------------------------------
---------------------------------------------------------------------------------------------MSPPKQQ
EGEAEPDRDLENKPRLDDIDTVVGDRSGTNDDPVGIAGEELQDAGSTAGPSD------------------------------------------------
----------TGKVI-EDTMGE---AGTASVSTGETALEENAVESHE---DQQTTLDAPTTEASTT------EE----------------PTT-EDKYVG
SDPME----SSTATL------RPHPPPNNES--------------------------------N-----------------------TTQVPTKDNMFLE
P-TP-QPPHS---AVP---P-A----S-NS-ASTSTPRSGA-GES----PSDR--------------------SPTRSDAGFDEKPSP------------
----------------------------SEDGREGESRSEIQSIMDQFSAE-GGGPG---EEE-VMSP-----------------------RFELAG-P-
-LL---G-TQ--------------------------IQHPPRKS-SLDPLNHGVINISQGLESTDLG-----------K-----G-VSS-----------
--------------------RRESK---DSDIGPEV--P-PKPTSMY-AM---PPMR-------------------------------------------
-------------------------S-SEG---------Q---IESPV----------------SPHATSLTDPRHEFLEQLRHRTADPVAKFLRSFLQE
FGK--------KQWMVHEQVKIIGDFL-------------------AFITNKMA-QC--EIWKEVS-------------DAEFDNAREGMEKLVMNRLYT
QTFSPAIPPPQPIPG----A-RPRR--RNGER---PLGPGRRGQHQEDVERDDIL-AQKVSIY-GWVK-EDHLDIPP-V---------------------
--------------------------------GESGKRFLILAQ------------------Q---EL-LKIKTYRAPRDKIICVLNCCKVIF-G-----
------------------------------------L-----LKHS----------------------------QS-DSSADSFMPLLIYTVLQANPE--
-----HLVSNVQ-------------------------YILRFRNQEKLG-------GEAGYYLSSL------------------LGAVQFIE-NLDRTTL
TIS------D--EDFEKNVEAAVFAIAEKHRTDEADAPPTP--T-Q------------------------------------------------------
---------QLSEK-SGQ----PSSEP---NF-----GKSSEAESSQPR---------------------------------KST-----SSYESNNADG
GD------E---------KAAMGGLLRSIQRPLSSIGRIFADDS----SQ--GSPSRGP-----------------------------------------
-------------------------ASGNTSR--LSPAPRN--V--------------------------------------------------ERPISP
QR---------------------------------------------------------------------------------------------LVEP-
-----------------------------------------------------------------TRDTVDRNHLRAENAAVRQASVETAQAQHLERAEH
ENVV------------------ETLSGMFPDLDKELISDVV---A----QK---------NGRVGLAV--DA---------CL----ALSSRYPMVVLVP
----QPE---------------------------------MITV--------------TEHYR---FERA------------------------------
----------------------------------------------------------------------------------------------------
----------------------------------------------------------------------------------------------------
---------------------------------------
>PC_00GAUB
----------------------------------------------------------------------------------------------------
---------------------------------------------------------------------------------------------MSPPKQQ
EGEAEPDRDLGNKPKLDEIDTVVRDPSGTNDGPIGVGGKEPEDAGSTAGPSDTAN--IIEGTM------EEAGTASVSTG--ETAF--------------
--------------------------------------EEKAVESHE---VQQTTLDAPTTEAPA---------------------------T-EDTSVG
SDPME----SSTATL------RPPPPPNSES--------------------------------K-----------------------TTQVSTKDNVFLE
P-TP-HSSLS---AAP---P-T----S-NS---ASTPRSGA-GES----SGDR--------------------SPTRSDAGFDEKPSA------------
----------------------------SEDGREGESRSEIQSIMDQFSAE-GGGPG---EEE-VMSP-----------------------RFELAG-P-
-LL---G-TQ--------------------------IQHPPRKS-SLDPLSHGVINISQGFESTDSG-----------K-----G-VSS-----------
--------------------RRESK---DSDVGPEV--P-PKPTSMY-AM---PAMR-------------------------------------------
-------------------------S-SEG---------HISQIESPVSPHATSLHRPPPP--EPEPEPDLPFDFHRFLEQLRHRTADPVAKFLRSFLQE
FGK--------KQWMVHEQVKIIGDFL-------------------AFITNKMA-QC--EIWKEVS-------------DAEFDNAREGMEKLVMNRLYT
QTFSPAIPPPQPIPG----A-RPRR--RNGER---PLGPGRRGQHQEDVERDDIL-AQKVSIY-GWVK-EEHLDIPP-V---------------------
--------------------------------GESGKRFLILAQ------------------Q---EL-LKIKTYRAPRDKIICVLNCCKVIF-G-----
------------------------------------L-----LKHS----------------------------KS-DSSADSFMPLLIYTVLQANPE--
-----HLVSNVQ-------------------------YILRFRNQEKLG-------GEAGYYLSSL------------------LGAVQFIE-NLDRTTL
TIS------D--EDFEKYVEAAVFAIAEKHRTDEADAPPTP--T-Q------------------------------------------------------
---------QLSEK-SRQ----PSSEP---NA-----TKSTEGESSQPR---------------------------------KST-----SSFESNNAEG
GD------E---------KAAMSGLLRSIQRPLSSIGRIFADDS----SGGQSSPSRTP-----------------------------------------
-------------------------TSGNTSR--LSPAPRN--T--------------------------------------------------ERPISP
QR---------------------------------------------------------------------------------------------LVEP-
-----------------------------------------------------------------TRDTIDRNHLRAENAAVRQASVEAAQAQHLERAEH
ENVV------------------ETLSGMFPDLDKELISDVV---A----QK---------DGRVGLAV--DA---------CL----ALSSPVEIRSISH
--RSISC---------FRAL-----E-------------IKPTFH---------RS--TSGFRAIEIRPSSYTRAFTIG--STTNGS-IFHPRTLKIQKP
D-------------------------------------------------------------------------------------------------RW
H---------------------------------------------------------------------------------------------------
---------------------------------------
>PC_01SYPE
----------------------------------------------------------------------------------------------------
---------------------------------------------------------------------------------------------MSPPKQQ
EVEAEPERDLKNKPKLDEIDTVVGDRSATSDGPVGIAGKELEDVGSTAGPLDTAN--IIEGTM------EEAGTASVSTG--ETALEGKAVEP-HEAQQT
TLDAP---TSKDTTV-SSDPME---SSTASVSSSKAALEENAVKNHE---AQQTTPDAPT--------------------------------T-EDTTVG
SDPME----SSTATL------RPHPPSNSES--------------------------------N-----------------------TTQAPTKDNTFLE
P-TP-HSPHS---AVP---P-T----S-NS---ASTPRSGA-GES----PGDR--------------------SPTRSDAGFDEKPSA------------
----------------------------SEDGREGESRSEIQSIMDQFSAE-GGGPG---EEE-VMSP-----------------------RFELAG-P-
-LL---G-TQ--------------------------IQHPPRKS-SLDPLNHGVINISQGLESTDLG-----------K-----G-VSS-----------
--------------------RRESK---DSDVGPEV--P-PKPTTMY-AM---PAMR-------------------------------------------
-------------------------S-SEG---------HISQIESPVSPHATSLHRPPPP--EPEPEPDLPFDFHRFLEQLRHRTADPVAKFLRSFLQE
FGK--------KQWMVHEQVKIIGDFL-------------------AFITNKMA-QC--EIWKEVS-------------DAEFDNAREGMEKLVMNRLYT
QTFSPAIPPPQPIPG----A-RPRR--RNGER---PLGPGRRGQHQEDVERDDIL-AQKVSIY-GWVK-EDHLDIPP-V---------------------
--------------------------------GESGKRFLILAQ------------------Q---EL-LKIKTYRAPRDKIICVLNCCKVIF-G-----
------------------------------------L-----LKHS----------------------------KS-DSSADSFMPLLIYTVLQANPE--
-----HLVSNVQ-------------------------YILRFRNQEKLG-------GEAGYYLSSL------------------LGAVQFIE-NLDRTTL
TIS------D--EDFEKHVEAAVFAIAEKHRTDEADAPPTP--T-Q------------------------------------------------------
---------QLSEK-SRQ----PSSEP---NA-----RKSTEGESSQPR---------------------------------KST-----SSFESNNAEG
GD------E---------KAAMGGLLRSIQRPLSSIGRIFADDS----SGGQSSPSRVP-----------------------------------------
-------------------------TSGSTSR--LSPAPRN--A--------------------------------------------------ERPISP
QR---------------------------------------------------------------------------------------------LAEP-
-----------------------------------------------------------------IRDTIDRNHLRAENAAVRQASVETAQAQHLQRAEH
ENVV------------------ETLSGMFPDLDKELISDVV---A----QK---------NGRVGLAV--DA---------CL----ALSS---------
----------------------------------------------------------------------------------------------------
----------------------------------------------------------------------------------------------------
----------------------------------------------------------------------------------------------------
---------------------------------------
>PC_02HSTK
----------------------------------------------------------------------------------------------------
---------------------------------------------------------------------------------------------MSPPKQQ
EVEAEPERDLKNKPKLDEIDTVVGDRSATSDGPVGIAGKELEDVGSTAGPLDTAN--IIEGTM------EEAGTASVSTG--ETALEGKAVEP-HEAQQT
TLDAP---TSKDTTV-SSDPME---SSTASVSSS-KALEENAVKNHE---AQQTTPDAPT--------------------------------T-EDTTVG
SDPME----SSTATL------RPHPPSNSES--------------------------------N-----------------------TTQAPTKDNTFLE
P-TP-HSPHS---AVP---P-T----S-NS---ASTPRSGA-GES----PGDR--------------------SPTRSDAGFDEKPSA------------
----------------------------SEDGREGESRSEIQSIMDQFSAE-GGGPG---EEE-VMSP-----------------------RFELAG-P-
-LL---G-TQ--------------------------IQHPPRKS-SLDPLNHGVINISQGLESTDLG-----------K-----G-VSS-----------
--------------------RRESK---DSDVGPEV--P-PKPTTMY-AM---PAMR-------------------------------------------
-------------------------S-SEG---------HISQIESPVSPHATSLHRPPPP--EPEPEPDLPFDFHRFLEQLRHRTADPVAKFLRSFLQE
FGK--------KQWMVHEQVKIIGDFL-------------------AFITNKMA-QC--EIWKEVS-------------DAEFDNAREGMEKLVMNRLYT
QTFSPAIPPPQPIPG----A-RPRR--RNGER---PLGPGRRGQHQEDVERDDIL-AQKVSIY-GWVK-EDHLDIPP-V---------------------
--------------------------------GESGKRFLILAQ------------------Q---EL-LKIKTYRAPRDKIICVLNCCKVIF-G-----
------------------------------------L-----LKHS----------------------------KS-DSSADSFMPLLIYTVLQANPE--
-----HLVSNVQ-------------------------YILRFRNQEKLG-------GEAGYYLSSL------------------LGAVQFIE-NLDRTTL
TIS------D--EDFEKHVEAAVFAIAEKHRTDEADAPPTP--T-Q------------------------------------------------------
---------QLSEK-SRQ----PSSEP---NA-----RKSTEGESSQPR---------------------------------KST-----SSFESNNAEG
GD------E---------KAAMGGLLRSIQRPLSSIGRIFADDS----SGGQSSPSRVP-----------------------------------------
-------------------------TSGSTSR--LSPAPRN--A--------------------------------------------------ERPISP
QR---------------------------------------------------------------------------------------------LAEP-
-----------------------------------------------------------------IRDTIDRNHLRAENAAVRQASVETAQAQHLQRAEH
ENVV------------------ETLSGMFPDLDKELISDVV---A----QK---------NGRVGLAV--DA---------CL----ALSS---------
----------------------------------------------------------------------------------------------------
----------------------------------------------------------------------------------------------------
----------------------------------------------------------------------------------------------------
---------------------------------------
>PC_05NQVG
----------------------------------------------------------------------------------------------------
---------------------------------------------------------------------------------------------MSPTKQQ
EGEAEPDRDLENKPKLDEIDTVVGDRSGANDGTVGVAGEELHGAGSTAGSTAGP----------------------------------------------
--------SDTGDIT-ENTMDE---AGTASVSTGEAALEKAPVESHE---AQQTTPDAPA--------------------------------T-EDKTVG
PDPME----SSTATL------RPHPPSNSES--------------------------------S-----------------------TTQVPTKDNMFLE
P-TP-HPPHS---AVP---P-T----S-NS---ASTPRSGA-GES----PADR--------------------SPTRSDAGFDEKPSA------------
----------------------------SEDGREGESRSEIQSIMDQFSAE-GGGPG---EEE-VMSP-----------------------RFELAG-P-
-LL---G-SQ--------------------------IQHPPRKS-SLDPLNHGVINLSQDLESTDLG-----------K-----G-VSS-----------
--------------------RRESK---DSDIGPEV--P-PKPTSMY-AM---PSMR-------------------------------------------
-------------------------A-SEG---------HISQIESPVSPHATSLHRPPPP----EPEPDLPFDFHRFLEQLRHRTADPVAKFLRSFLQE
FGK--------KQWMVHEQVKIIGDFL-------------------AFITNKMA-QC--EIWKEVS-------------DAEFDNAREGMEKLVMNRLYT
QTFSPAIPPPQPIPG----A-RPRR--RNGER---PLGPGRRGQHQEDVERDDIL-AQKVRIY-GWVK-EEHLDIPP-V---------------------
--------------------------------GESGKRFLILAQ------------------Q---EL-LKIKTYRAPRDKIICVLNCCKVIF-G-----
------------------------------------L-----LKHS----------------------------KS-DSSADSFMPLLIYTVLQANPE--
-----HLVSNVQ-------------------------YILRFRNQEKLG-------GEAGYYLSSL------------------LGAVQFIE-NLDRTTL
TIS------D--EDFEKHVEAAVFAIAEKHRIDEADAPPTP--T-Q------------------------------------------------------
---------QLSEK-SGQ----ASSEP---NI-----RKSSEGESSQPR---------------------------------KST-----SSFESNNADG
GD------E---------KAAMSGLLRSIQRPLSSIGRIFADDS----SGGQSSPSRAP-----------------------------------------
-------------------------TSGNTLR--LSPAPRN--A--------------------------------------------------ERPISP
QR---------------------------------------------------------------------------------------------LVEP-
-----------------------------------------------------------------TRDTIDRNHLRAENAAVRQASVEAAQAQHLQRAEH
ENVV------------------ETLSGMFPDLDKELISDVV---A----QK---------NGRVGLAV--DA---------CL----ALSS---------
----------------------------------------------------------------------------------------------------
----------------------------------------------------------------------------------------------------
----------------------------------------------------------------------------------------------------
---------------------------------------
>PC_02Q6VR
----------------------------------------------------------------------------------------------------
---------------------------------------------------------------------------------------------MSPPKQQ
EGEAESDRDLENKPKLDEIDAVVGDGSSSNDAPIGIAGEEQQEAGSTAGP--------------------------------------------------
--------SDKGNVI-EDTMGE---TSTANVPTGETALEKKAVESHE---AQQTTPNAPT--------------------------------T-EDKSAG
SDPME----SSTATL------RPPPPSNSES--------------------------------N-----------------------TTQVTTKDNMFLE
P-SS-HSPHS---AIT---P-T----S-NI---ASTPRSGA-GES----PSDR--------------------SPTRSDAGFDEKPSP------------
----------------------------SEDGREGESRSEIQTIMDQFSAE-GGGPG---EEE-VMSP-----------------------RFELAG-P-
-LL---G-TQ--------------------------IQHPPRKS-SLDPLNQGVINLSQGLESTDLG-----------K-----G-VSS-----------
--------------------RRESK---DSDVGPEV--P-PKPSSMY-AM---PSMR-------------------------------------------
-------------------------S-SEG---------HISQIESPVSPHATSLHRPPPP--EPEPEPDLPFDFHRFLEQLRHRTADPVAKFLRSFLQE
FGK--------KQWMVHEQVKIIGDFL-------------------VFITNKMA-QC--EIWKEVS-------------DAEFDNAREGMEKLVMNRLYT
QTFSPAIPPPQPIPG----A-RPRR--RNGER---PLGPGRRGQHQEDVERDDIL-AQKVGIY-GWVK-EEHLDIPP-V---------------------
--------------------------------GESGKRFLILAQ------------------Q---EL-LKIKTYRAPRDKIICVLNCCKVIF-G-----
------------------------------------L-----LKHS----------------------------KS-DSSADSFMPLLIYTVLQANPE--
-----HLVSNVQ-------------------------YILRFRNQEKLG-------GEAGYYLSSL------------------LGAVQFIE-NLDRTTL
TIS------D--EDFEKNVEAAVFAIAEKHRTDEADAPPTP--T-Q------------------------------------------------------
---------QLSEK-PGQ----PSSEP---HP-----GRSAEAESSQPR---------------------------------KST-----SSFESNNADG
SD------E---------KAAMSGLLRSIQRPLSSIGRIFADDS----SGGQGSPSRTP-----------------------------------------
-------------------------TSGNTSR--LSPAPTN--A--------------------------------------------------ERPISP
QR---------------------------------------------------------------------------------------------LAEP-
-----------------------------------------------------------------IRDTIDRNHLRAENAAVRQASVEAAQAQHLERAEH
ENVV------------------ETLSGMFPDLDKELISDVV---A----QK---------NGRVGLAV--DA---------CL----ALSS---------
----------------------------------------------------------------------------------------------------
----------------------------------------------------------------------------------------------------
----------------------------------------------------------------------------------------------------
---------------------------------------
>PC_00WBVJ
----------------------------------------------------------------------------------------------------
---------------------------------------------------------------------------------------------MSPPKQQ
EGEAEPDRDLENKPKLDEIDTVAGDRSGTNDGPVDIAGGELQDAGSTAGP--------------------------------------------------
--------SDTGNII-EGTMGE---AGTASMSTGETALEEKAVESHE---AEQTTLDAPT--------------------------------T-EDKTVG
SDTME----SSTATL------KPHPPSNSES--------------------------------N-----------------------TTQVPTKDNTFLE
P-TP-HPPHP---AVP---P-T----S-NS---SSTRRPGA-GEN----PGDR--------------------SPTRSDAGFDEKPSA------------
----------------------------SEDEREGESRSEIQSIMDQFSAE-GGGPG---AEE-VMSP-----------------------RFELAG-P-
-LL---G-TQ--------------------------IQHPPRKS-SLDPLNHGVINISQGLESTDLG-----------K-----G-VSS-----------
--------------------RRESK---DSDVGPEV--P-PKPTPMY-AM---PSMR-------------------------------------------
-------------------------S-SEG---------HISQIESPVSPHATSLHRPPPP--EPEPEPDLPFDFHRFLEQLRHRTADPVAKFLRSFLQE
FGK--------KQWMVHEQVKIIGDFL-------------------AFITNKMA-QC--EIWREVS-------------DAEFDNAREGMEKLVMNRLYT
QTFSPAIPPPQPIPG----A-RPRR--RNGER---PLGPGRRGQHQEDVERDDIL-AQKVSIY-GWVK-EDHLDIPP-V---------------------
--------------------------------GESGKRFLILAQ------------------Q---EL-LKIKTYRAPRDKIICVLNCCKVIF-G-----
------------------------------------L-----LKHS----------------------------KS-DSSADSFMPLLIYTVLQANPE--
-----HLVSNVQ-------------------------YILRFRNQEKLG-------GEAGYYLSSL------------------LGAVQFIE-NLDRTTL
TIS------D--EDFEKHVEAAVFAIAEKHRTDEADVPPIP--T-Q------------------------------------------------------
---------QLSEK-SGQ----PSLEP---NA-----RKSTEGESSQPR---------------------------------KST-----SSFESNNADG
GD------E---------KAAMSGLLRSIQRPLSSIGRIFADDS----SGGQSSPSRTP-----------------------------------------
-------------------------TSGNTSR--LSPAPRN--S--------------------------------------------------ERPISP
QR---------------------------------------------------------------------------------------------LVEP-
-----------------------------------------------------------------TRDTIDRNHVRAENAAVRQASVEAAQAQHLQRAEH
ENVV------------------ETLSGMFPDLDKELISDVV---A----QK---------NGRVGLAV--DA---------CL----ALSS---------
----------------------------------------------------------------------------------------------------
----------------------------------------------------------------------------------------------------
----------------------------------------------------------------------------------------------------
---------------------------------------
>PC_06M5IL
----------------------------------------------------------------------------------------------------
---------------------------------------------------------------------------------------------MSPPKQQ
EGEAEPDRDLENKPKLDEINTVAGDCSGTNDGPVDIAGGELQDAGSTAGP--------------------------------------------------
--------SDTGNII-EGTMGE---SGTASMSTGETALEERAVESHE---AEQTTLDAPT--------------------------------T-EDKTVG
SDTME----SSTATL------KPHPPSNSES--------------------------------N-----------------------TTQVPTKDNTFLE
P-TP-HPPHP---AVP---P-T----S-NS---SSTRRPGA-GES----PGDR--------------------SPTRSDAGFDEKPSA------------
----------------------------SEDEREGESRSEIQSIMDQFSAE-GGGPG---AEE-VMSP-----------------------RFELAG-P-
-LL---G-TQ--------------------------IQHPPRKS-SLDPLNHGVINISQGLESTDLG-----------K-----G-VSS-----------
--------------------RRESK---DSDVGPEV--P-PKPTPMY-AM---PSMR-------------------------------------------
-------------------------S-SEG---------HISQIESPVSPHATSLHRPPPP--EPEPEPDLPFDFHRFLEQLRHRTADPVAKFLRSFLQE
FGK--------KQWMVHEQVKIIGDFL-------------------AFITNKMA-QC--EIWREVS-------------DAEFDNAREGMEKLVMNRLYT
QTFSPAIPPPQPIPG----A-RPRR--RNGER---PLGPGRRGQHQEDVERDDIL-AQKVSIY-GWVK-EDHLDIPP-V---------------------
--------------------------------GESGKRFLILAQ------------------Q---EL-LKIKTYRAPRDKIICVLNCCKVIF-G-----
------------------------------------L-----LKHS----------------------------KS-DSSADSFMPLLIYTVLQANPE--
-----HLVSNVQ-------------------------YILRFRNQEKLG-------GEAGYYLSSL------------------LGAVQFIE-NLDRTTL
TIS------D--EDFEKHVEAAVFAIAEKHRTDEADVPPIP--T-Q------------------------------------------------------
---------QLSEK-SGQ----PSLEP---NA-----RKSTEGESSQPR---------------------------------KST-----SSFESNNAEG
GD------E---------KAAMSGLLRSIQRPLSSIGRIFADDS----SGGQSSPSRTP-----------------------------------------
-------------------------TSGNTSR--LSPAPRN--S--------------------------------------------------ERPISP
QR---------------------------------------------------------------------------------------------LVEP-
-----------------------------------------------------------------TRDTIDRNHVRAENAAVRQASVEAAQAQHLQRAEH
ENVV------------------ETLSGMFPDLDKELISDVV---A----QK---------NGRVGLAV--DA---------CL----ALSS---------
----------------------------------------------------------------------------------------------------
----------------------------------------------------------------------------------------------------
----------------------------------------------------------------------------------------------------
---------------------------------------
>PC_0134YJ
----------------------------------------------------------------------------------------------------
---------------------------------------------------------------------------------------------MSPSKQQ
EGEAEPDRDLENKPKLDEIGTVVGGGSGSNDGAIGIAGEELQDAGSTAGPSNTA--DIIDGT--------------------------------------
-------------------MEE---SGTASISPGETAQEEKAVESHE---IQQATHDAPA--------------------------------T-EDKLVG
SDPME----SSTATL------KPPPPPNSEP--------------------------------S-----------------------TTQAPAKDNMFLE
P-TP-QSPHT---AVP---P-R----S-NS---VSTPRSGA-GES----PGDR--------------------SPTRSDAGFDEKPSA------------
----------------------------SEDGREGESRSEIQTIMDQFSAE-GGGPG---EEE-VMSP-----------------------RFELAG-P-
-LL---G-TQ--------------------------IQHPPRKS-SLDPLNQGVINISQGLESTDLG-----------K-----G-VSS-----------
--------------------RPESK---DSDVGPEV--P-PKPTSMY-AM---PSMR-------------------------------------------
-------------------------S-SEA------------QIESPVSPHATSLHRPPPP--EPEPEPDLPFDFHRFLEQLRHRTADPVAKFLRSFLQE
FGK--------KQWMVHEQVKIIGDFL-------------------AFITNKMA-QC--EIWKEVS-------------DAEFDNAREGMEKLVMNRLYT
QTFSPAIPPPQPIPG----A-RPRR--RNGER---PLGPGRRGQHQEDVERDDIL-AQKVGIY-GWVK-EEHLDIPP-V---------------------
--------------------------------GESGKRFLILAQ------------------Q---EL-LKIKTYRAPRDKIICVLNCCKVIF-G-----
------------------------------------L-----LKHS----------------------------KS-DSSADSFMPLLIYTVLQANPE--
-----HLVSNVQ-------------------------YILRFRNQEKLG-------GEAGYYLSSL------------------LGAVQFIE-NLDRTTL
TIS------D--EDFEKNVEAAVFAIAEKHRTDEGDAPPTP--T-Q------------------------------------------------------
---------QLSEK-SGQ----PSTEP---NS-----GRSAEGESSQPR---------------------------------EST-----SSFESNNADG
GD------E---------KAAMSGLLRSIQRPLSSIGRIFADDS----SGGQGSPSRTP-----------------------------------------
-------------------------TSGNTSR--LSPAPRN--A--------------------------------------------------ERPVSP
QR---------------------------------------------------------------------------------------------LVEP-
-----------------------------------------------------------------TRDTIDRNHLRAENAAVRQASVETAQAQHLQRAEH
ENVV------------------ETLSGMFPDLDKELISDVV---A----QK---------NGRVGLAV--DA---------CL----ALSS---------
----------------------------------------------------------------------------------------------------
----------------------------------------------------------------------------------------------------
----------------------------------------------------------------------------------------------------
---------------------------------------
>PC_02URSX
----------------------------------------------------------------------------------------------------
---------------------------------------------------------------------------------------------MSPSKQQ
EGEAEPDRDLENKPKLDEIDTVVGGGSGSNDGAIGIAGEELQDAGSTAGPSNTA--DIIDGT--------------------------------------
-------------------MEE---SGTASISHGKTAQEEKAVESLE---IQQATHDAPA--------------------------------T-EDKLVG
SDPME----SSTATL------KPPHPPNSEP--------------------------------S-----------------------TTQAPAKDNMFLE
P-TP-QSPHT---AVP---P-A----S-NS---ASTPRSGA-GES----PGDR--------------------SPTRSDAGFDEKPSA------------
----------------------------SEDGREGESRSEIQTIMDQFSAE-GGGPG---EEE-VMSP-----------------------RFELAG-P-
-LL---G-TQ--------------------------IQHPPRKS-SLDPLNQGVINISQGLESTDLG-----------K-----G-VSS-----------
--------------------RPESK---DSDVGPEV--P-PKPTSMY-AM---PSMR-------------------------------------------
-------------------------S-SEA------------QIESPVSPHATSLHRPPPP--EPEPEPDLPFDFHRFLEQLRHRTADPVAKFLRSFLQE
FGK--------KQWMVHEQVKIIGDFL-------------------AFITNKMA-QC--EIWKEVS-------------DAEFDNAREGMEKLVMNRLYT
QTFSPAIPPPQPIPG----A-RPRR--RNGER---PLGPGRRGQHQEDVERDDIL-AQKVGIY-GWVK-EEHLDIPP-V---------------------
--------------------------------GESGKRFLILAQ------------------Q---EL-LKIKTYRAPRDKIICVLNCCKVIF-G-----
------------------------------------L-----LKHS----------------------------KS-DSSADSFMPLLIYTVLQANPE--
-----HLVSNVQ-------------------------YILRFRNQEKLG-------GEAGYYLSSL------------------LGAVQFIE-NLDRTTL
TIS------D--EDFEKNVEAAVFAIAEKHRTDEGDAPPTP--T-Q------------------------------------------------------
---------QLSEK-PGQ----PSTEP---NS-----GRSAEGESSQPR---------------------------------KST-----SSFESNNADG
GD------E---------KAAMSGLLRSIQRPLSSIGRIFADDS----SGGQGSPSRTP-----------------------------------------
-------------------------TSGNTSR--LSPAPRN--A--------------------------------------------------ERPVSP
QR---------------------------------------------------------------------------------------------LVEP-
-----------------------------------------------------------------TRDTIDRNHLRAENAAVRQASVETAQAQHLQRAEH
ENVV------------------ETLSGMFPDLDKELISDVV---A----QK---------NGRVGLAV--DA---------CL----ALSS---------
----------------------------------------------------------------------------------------------------
----------------------------------------------------------------------------------------------------
----------------------------------------------------------------------------------------------------
---------------------------------------
>PC_053JB1
----------------------------------------------------------------------------------------------------
---------------------------------------------------------------------------------------------MSPPKHP
EGEAELDRDLENKPKLDEIDTVAEDLSGTNDGPVEVAGGEPQDAGSTAGTVAGDLSGTNDGPV------EVAGGEPQNAG--S------TAGP-------
--------SDTGNII-ESTMGE---ASTASASTGETTLEERTVGSHK---AEQTTPDAPATEAPTT-E------------------------A-EDRHVS
SDPME----SSTATL------RPNPPSNIES--------------------------------N-----------------------TTQVPAKDNTFLE
P-TP-HSPRS---AIP---P-T----S-NS---ASTPRSGA-GES----PSDR--------------------SPTRSDAGFDEKPSP------------
----------------------------SEDGREGESRSEIQSIMDQFSAE-GGGPG---AEE-VMSP-----------------------RFELAG-P-
-LL---G-TQ--------------------------IQHPPRKS-SLDPLNQGVINISQGLESTDLG-----------K-----G-VSS-----------
--------------------RRESK---DSDVGPEV--P-PKPTSMY-AM---PSMR-------------------------------------------
-------------------------S-SEG---------HIPQIESPVSPHATSLHRPPPP--EPEPEPDLPFDFHRFLEQLRHRTADPVAKFLRSFLQE
FGK--------KQWMVHEQVKIIGDFL-------------------AFITNKMA-QC--EIWKEVS-------------DAEFDNAREGMEKLVMNRLYT
QTFSPAIPPPQPIPG----A-RPRR--RNGER---PLGPGRRGQHQEDVERDDIL-AQKVSIY-GWVK-EEHLDIPP-V---------------------
--------------------------------GESGKRFLILAQ------------------Q---EL-LKIKTYRAPRDKIICVLNCCKVIF-G-----
------------------------------------L-----LKHS----------------------------KS-DSSADSFMPLLIYTVLQANPE--
-----HLVSNVQ-------------------------YILRFRNQDKLG-------GEAGYYLSSL------------------LGAVQFIE-NLDRTTL
TIS------D--EDFEKHVEAAVFAIAEKHRMDEADAPPTP--T-Q------------------------------------------------------
---------QLSEK-PGQ----PS-DP---NS-----GKSTEAESSQPR---------------------------------KST-----SSFESNNAEG
GD------E---------KAAMSGLLRSIQRPLSSIGRIFADDS----SGGQNSPSRAP-----------------------------------------
-------------------------TSGNTSR--LSPAPRN--T--------------------------------------------------ERPVSP
QR---------------------------------------------------------------------------------------------LVEP-
-----------------------------------------------------------------THDTIDRNHLRAENAAVRQASVEAAQAQHLQRAEH
ENVV------------------ETLSGMFPDLDKELISDVV---A----QK---------NGRIGLAV--DA---------CL----ALGS---------
----------------------------------------------------------------------------------------------------
----------------------------------------------------------------------------------------------------
----------------------------------------------------------------------------------------------------
---------------------------------------
>PC_06HKV1
----------------------------------------------------------------------------------------------------
---------------------------------------------------------------------------------------------MSPPKQQ
EGEAEPDRDLENKPKLDEIGTVVGDRSGTNDDPVGIAGEKLQDAGSTAGPSD------------------------------------------------
----------TGNII-EDTMGE---AGTASVSTGETPLEEKAVESHE---DQQITLDAPTTEAPTT-EEPATEE----------------PTT-EDKSVV
SDPME----SSTATL------RPHPPSNSES--------------------------------N-----------------------TTQAPTKDNMFLE
P-TP-HSPHS---AVP---P-T----S-NS---ASSPRSGA-GES----PSDR--------------------SPTRSDAGFDEKPSP------------
----------------------------SEDGREGESRSEIQSIMDQFSAE-GGGPG---EEE-VMSP-----------------------RFELAG-P-
-LL---G-TQ--------------------------IQHPPRKS-SLDPLNHGVINISQGLESTDLG-----------K-----S-VSS-----------
--------------------RRESK---DSDIGPEV--P-PKPTSMY-AM---PSMR-------------------------------------------
-------------------------S-SEG---------HISQIESPVSPHATSLHRPPPP--EPEPEPDLPFDFHRFLEQLRHRTADPVAKFLRSFLQE
FGK--------KQWMVHEQVKIIGDFL-------------------AFITNKMA-QC--EIWKEVS-------------DAEFDNAREGMEKLVMNRLYT
QTFSPAIPPPQPIPG----A-RPRR--RNGER---PLGPGRRGQHQEDVERDDIL-AQKVSIY-GWVK-EEHLDIPP-V---------------------
--------------------------------GDSGKRFLILAQ------------------Q---EL-LKIKTYRAPRDKIICVLNCCKVIF-G-----
------------------------------------L-----LKHS----------------------------KS-DSSADSFMPLLIYTVLQANPE--
-----HLVSNVQ-------------------------YILRFRNQEKLG-------GEAGYYLSSL------------------LGAVQFIE-NLDRTTL
TIS------D--EDFEKNVEAAVFAIAEKHRTDEADAPPTP--T-Q------------------------------------------------------
---------QLSEK-SGQ----PSSEP---NF-----GKSTEAEFSQPR---------------------------------KST-----SSFESNNADG
GD------E---------KAAMSGLLRSIQRPLSSIGRIFADDS----SQ--GSPSRGL-----------------------------------------
-------------------------ASGSTSR--LSPAPRN--A--------------------------------------------------ERPISP
QR---------------------------------------------------------------------------------------------LVEP-
-----------------------------------------------------------------TRDTVDRNHLRAENAAVRQASIETAQAQHLERAEH
ENVV------------------ETLSGMFPDLDKELISDVV---A----QK---------DGRVGLAV--DA---------CL----ALSS---------
----------------------------------------------------------------------------------------------------
----------------------------------------------------------------------------------------------------
----------------------------------------------------------------------------------------------------
---------------------------------------
>PC_03HZJ2
----------------------------------------------------------------------------------------------------
---------------------------------------------------------------------------------------------MSPPKQQ
EGEAEPDRDLENKPKLDEIDTVVGDRSGTNDDPVGIAGEELQDAGSTAGPSD------------------------------------------------
----------TGKVI-EDTMGE---AGTASVSTGETALEENAVESHE---DQQTTLDAPTTEASTT------EE----------------PTT-EDKYVG
SDPME----SSTATL------RPHPPPNHES--------------------------------N-----------------------TTQVPTKDNMFLE
P-TP-QPPHS---AVP---P-A----S-NS-ASTSTPRSGA-GEG----PSDR--------------------SPTRSDAGFDEKPSP------------
----------------------------SEDGREGESRSEIQSIMDQFSAE-GGGPG---EEE-VMSP-----------------------RFELAG-P-
-LL---G-TQ--------------------------IQHPPRKS-SLDPLNHGVINISQGLESTDLG-----------K-----G-VSS-----------
--------------------RRESK---DSDIGPEV--P-PKPTSMY-AM---PPMR-------------------------------------------
-------------------------S-SEG---------Q---IESPVSPHATSLHRPPPP--EPEPEPDLPFDFHRFLEQLRHRTADPVAKFLRSFLQE
FGK--------KQWMVHEQVKIIGDFL-------------------AFITNKMA-QC--EIWKEVS-------------DAEFDNAREGMEKLVMNRLYT
QTFSPAIPPPQPIPG----A-RPRR--RNGER---PLGPGRRGQHQEDVERDDIL-AQKVSIY-GWVK-EDHLDIPP-V---------------------
--------------------------------GESGKRFLILAQ------------------Q---EL-LKIKTYRAPRDKIICVLNCCKVIF-G-----
------------------------------------L-----LKHS----------------------------KS-DSSADSFMPLLIYTVLQANPE--
-----HLVSNVQ-------------------------YILRFRNQEKLG-------GEAGYYLSSL------------------LGAVQFIE-NLDRTTL
TIS------D--EDFEKNVEAAVFAIAEKHRTDEADAPPTP--T-Q------------------------------------------------------
---------QLSEM-SGQ----PSSEP---NF-----GKSSEAESSQPR---------------------------------KST-----SSYESNNADG
GD------E---------KAAMGGLLRSIQRPLSSIGRIFADDS----SQ--GSPSRGP-----------------------------------------
-------------------------ASGNTSR--LSPAPRN--A--------------------------------------------------ERPISP
QR---------------------------------------------------------------------------------------------LVEP-
-----------------------------------------------------------------TRDTVDRNHLRAENAAVRQASVETAEAQHLERAEH
ENVV------------------ETLSGMFPDLDKELISDVV---A----QK---------NGRVGLAV--DA---------CL----ALSS---------
----------------------------------------------------------------------------------------------------
----------------------------------------------------------------------------------------------------
----------------------------------------------------------------------------------------------------
---------------------------------------
>PC_01X5FU
----------------------------------------------------------------------------------------------------
---------------------------------------------------------------------------------------------MSPPKQQ
EGEAEPDRDLENKPKLDEIDTVVGDRSGTNDDPVGIAGEELQDAGSTAGPSD------------------------------------------------
----------TGKVI-EDTMGE---AGTASVSTGETALEENAVESHE---DQQTTLDAPTTEASTT------EE----------------PTT-EDKYVG
SDPME----SSTATL------RPHPPPNNES--------------------------------N-----------------------TTQVPTKDNMFLE
P-TP-HPPHS---AVP---P-A----S-NS-ASTSTPRSGA-GES----PSDR--------------------SPTRSDAGFDEKPSP------------
----------------------------SEDGREGESRSEIQSIMDQFSAE-GGGPG---EEE-VMSP-----------------------RFELAG-P-
-LL---G-TQ--------------------------IQHPPRKS-SLDPLNHGVINISQGLESTDLG-----------K-----G-VSS-----------
--------------------RRESK---DSDIGPEV--P-PKPTSMY-AM---PPMR-------------------------------------------
-------------------------S-SEG---------Q---IESPVSPHATSLHRPPPP--EPEPEPDLPFDFHRFLEQLRHRTADPVAKFLRSFLQE
FGK--------KQWMVHEQVKIIGDFL-------------------AFITNKMA-QC--EIWKEVS-------------DAEFDNAREGMEKLVMNRLYT
QTFSPAIPPPQPIPG----A-RPRR--RNGER---PLGPGRRGQHQEDVERDDIL-AQKVSIY-GWVK-EDHLDIPP-V---------------------
--------------------------------GESGKRFLILAQ------------------Q---EL-LKIKTYRAPRDKIICVLNCCKVIF-G-----
------------------------------------L-----LKHS----------------------------KS-DSSADSFMPLLIYTVLQANPE--
-----HLVSNVQ-------------------------YILRFRNQEKLG-------GEAGYYLSSL------------------LGAVQFIE-NLDRTTL
TIS------D--EDFEKNVEAAVFAIAEKHRTDEADAPPTP--T-Q------------------------------------------------------
---------QLSEK-SGQ----PSSEP---NF-----GKSSEAESSQPR---------------------------------KST-----SSYESNNADG
GD------E---------KAAMGGLLRSIQRPLSSIGRIFADDS----SQ--GSPSRGP-----------------------------------------
-------------------------ASGNTSR--LSPAPRN--A--------------------------------------------------ERPISP
QR---------------------------------------------------------------------------------------------LVEP-
-----------------------------------------------------------------TRDTVDRNHLRAENAAVRQASVETAEAQHLERAEH
ENVV------------------ETLSGMFPDLDKELISDVV---A----QK---------NGRVGLAV--DA---------CL----ALSS---------
----------------------------------------------------------------------------------------------------
----------------------------------------------------------------------------------------------------
----------------------------------------------------------------------------------------------------
---------------------------------------
>PC_01EBJZ
----------------------------------------------------------------------------------------------------
---------------------------------------------------------------------------------------------MSPPKQQ
EGEAEPDRDLENKPKLDEIDTVVGDRSGTNDDPVGIAGKELQDAGSTAGPSD------------------------------------------------
----------TGKII-EDTMEK---AGTASVSTDETALEEKAVESHR---DQQTTLDAPTTEAQTT------EE----------------PTT-EDKYVG
SDPME----SSTATL------RPHPPSNNES--------------------------------N-----------------------TTQVPTKNNMFLE
P-TP-HSPHT---AVP---P-T----S-NS---ASTPRSGA-GES----PSDR--------------------SPTRSDAGFDEKPSP------------
----------------------------SEDGREGESRSEIQSIMDQFSAE-GGGPG---EEE-VMSP-----------------------RFELAG-P-
-LL---G-TQ--------------------------IQHPPRKS-SLDPLNHRVINISQGLESTDLG-----------K-----G-VSS-----------
--------------------RRESK---DSDIGPEV--P-PKPTSMY-AM---PSMR-------------------------------------------
-------------------------S-SEG---------HISQIESPVSPHATSLHRPPPP--EPEPEPDLPFDFHRFLEQLRHRTADPVAKFLRSFLQE
FGK--------KQWMVHEQVKIIGDFL-------------------AFITNKMA-QC--EIWKEVS-------------DAEFDNAREGMEKLVMNRLYT
QTFSPAIPPPQPIPG----A-RPRR--RNGER---PLGPGRRGQHQEDVERDDIL-AQKVGIY-GWVK-EEHLDIPP-V---------------------
--------------------------------GESGKRFLILAQ------------------Q---EL-LKINTYRAPRDKIICVLNCCKVIF-G-----
------------------------------------L-----LKHS----------------------------KS-DSSADSFMPLLIYTVLQANPE--
-----HLVSNVQ-------------------------YILRFRNQEKLG-------GEAGYYLSSL------------------LGAVQFIE-NLDRTTL
TIS------D--EDFEKNVEAAVFAIAEKHRTDEADAPPTP--T-Q------------------------------------------------------
---------QLSEK-SGQ----PSSEP---NF-----GKSTEAESSQPR---------------------------------KST-----SSYESNNADG
GD------E---------KAAMSGLLRSIQRPLSSIGRIFADDS----SQ--GSPSRGP-----------------------------------------
-------------------------ATGNTSR--LSPAPRN--T--------------------------------------------------ERPVSP
QR---------------------------------------------------------------------------------------------LVEP-
-----------------------------------------------------------------TRDTIDRNHLRAENAAVRQASVETAQAQHLERAEH
ENVV------------------ETLSGMFPDLDKELISDVV---A----QK---------NGRVGLAV--DA---------CL----ALSS---------
----------------------------------------------------------------------------------------------------
----------------------------------------------------------------------------------------------------
----------------------------------------------------------------------------------------------------
---------------------------------------
>PC_04896A
----------------------------------------------------------------------------------------------------
---------------------------------------------------------------------------------------------MSPPKQQ
EGEAEPDRDLENKPKLDEIDTVVGDRSGTNDDPVGIAGEELQDAGSTAGPSD------------------------------------------------
----------TGKVI-EDTMGE---AGTASVSTGETALEENAVESHE---DQQTTLDAPTTEASTT------EE----------------PTT-EDKYVG
SDPME----SSTATL------RPHPPPNNES--------------------------------N-----------------------TTQVPTKDNMFLE
P-TP-QPPHS---AVP---P-A----S-NS-ASTSTPRSGA-GES----PSDR--------------------SPTRSDAGFDEKPSP------------
----------------------------SEDGREGESRSEIQSIMDQFSAE-GGGPG---EEE-VMSP-----------------------RFELAG-P-
-LL---G-TQ--------------------------IQHPPRKS-SLDPLNHGVINISQGLESTDLG-----------K-----G-VSS-----------
--------------------RRESK---DSDIGPEV--P-PKPTSMY-AM---PPMR-------------------------------------------
-------------------------S-SEG---------Q---IESPVSPHATSLHRPPPP--EPEPEPDLPFDFHRFLEQLRHRTADPVAKFLRSFLQE
FGK--------KQWMVHEQVKIIGDFL-------------------AFITNKMA-QC--EIWKEVS-------------DAEFDNAREGMEKLVMNRLYT
QTFSPAIPPPQPIPG----A-RPRR--RNGER---PLGPGRRGQHQEDVERDDIL-AQKVSIY-GWVK-EDHLDIPP-V---------------------
--------------------------------GESGKRFLILAQ------------------Q---EL-LKIKTYRAPRDKIICVLNCCKVIF-G-----
------------------------------------L-----LKHS----------------------------KS-DSSADSFMPLLIYTVLQANPE--
-----HLVSNVQ-------------------------YILRFRNQEKLG-------GEAGYYLSSL------------------LGAVQFIE-NLDRTTL
TIS------D--EDFEKNVEAAVFAIAEKHRTDEADAPPTP--T-Q------------------------------------------------------
---------QLSEK-SGQ----PSSEP---NF-----GKSSEAESSQPR---------------------------------KST-----SSYESNNADG
GD------E---------KAAMGGLLRSIQRPLSSIGRIFADDS----SQ--GSPSRGP-----------------------------------------
-------------------------ASGNTSR--LSPAPRN--A--------------------------------------------------ERPISP
QR---------------------------------------------------------------------------------------------LVEP-
-----------------------------------------------------------------TRDTVDRNHLRAENAAVRQASVETAEAQHLERAEH
ENVV------------------ETLCAMFPDLDKELISDVV---A----QK---------NGRVGLAV--DA---------CL----ALSS---------
----------------------------------------------------------------------------------------------------
----------------------------------------------------------------------------------------------------
----------------------------------------------------------------------------------------------------
---------------------------------------
>PC_00KFF3
----------------------------------------------------------------------------------------------------
---------------------------------------------------------------------------------------------MSPPKHP
EGEAELDRDLENKPKLDEIDTVAEDLSGTNDGPVEVAGGEPQDAGSTAG-------------------------------------------P-------
--------SDTGNII-ESTMGE---ASTASASTGETTLEERTVGSHK---AEQTTPDAPATEAPTT-E------------------------A-EDRHVS
SDPME----SSTATL------RPNPPSNIES--------------------------------N-----------------------TTQVPAKDNTFLE
P-TP-HSPRS---AIP---P-T----S-NS---ASTPRSGA-GES----PSDR--------------------SPTRSDAGFDEKPSP------------
----------------------------SEDGREGESRSEIQSIMDQFSAE-GGGPG---AEE-VMSP-----------------------RFELAG-P-
-LL---G-TQ--------------------------IQHPPRKS-SLDPLNQGVINISQGLESTDLG-----------K-----G-VSS-----------
--------------------RRESK---DSDVGPEV--P-PKPTSMY-AM---PSMR-------------------------------------------
-------------------------S-SEG---------HIPQIESPVSPHATSLHRPPPP--EPEPEPDLPFDFHRFLEQLRHRTADPVAKFLRSFLQE
FGK--------KQWMVHEQVKIIGDFL-------------------AFITNKMA-QC--EIWKEVS-------------DAEFDNAREGMEKLVMNRLYT
QTFSPAIPPPQPIPG----A-RPRR--RNGER---PLGPGRRGQHQEDVERDDIL-AQKVSIY-GWVK-EEHLDIPP-V---------------------
--------------------------------GESGKRFLILAQ------------------Q---EL-LKIKTYRAPRDKIICVLNCCKVIF-G-----
------------------------------------L-----LKHS----------------------------KS-DSSADSFMPLLIYTVLQANPE--
-----HLVSNVQ-------------------------YILRFRNQDKLG-------GEAGYYLSSL------------------LGAVQFIE-NLDRTTL
TIS------D--EDFEKHVEAAVFAIAEKHRMDEADAPPTP--T-Q------------------------------------------------------
---------QLSEK-PGQ----PS-DP---NS-----GKSTEAESSQPR---------------------------------KST-----SSFESNNAEG
GD------E---------KAAMSGLLRSIQRPLSSIGRIFADDS----SGGQNSPSRAP-----------------------------------------
-------------------------TSGNTSR--LSPAPRN--T--------------------------------------------------ERPVSP
QR---------------------------------------------------------------------------------------------LVEP-
-----------------------------------------------------------------THDTIDRNHLRAENAAVRQASVEAAQAQHLQRAEH
ENVV------------------ETLSGMFPDLDKELISDVV---A----QK---------NGRIGLAV--DA---------CL----ALGS---------
----------------------------------------------------------------------------------------------------
----------------------------------------------------------------------------------------------------
----------------------------------------------------------------------------------------------------
---------------------------------------
>PC_06YC5B
----------------------------------------------------------------------------------------------------
---------------------------------------------------------------------------------------------MSPPKHP
EGEAELDRDLENKPKLDEIDTVAEDLSGTNDGPVEVAGGEPQDAGST-------------------------------------------AGP-------
--------SDTGNII-ESTMGE---ASTASASTGETTLEERTVGSHK---AEQTTPDAPATEAPTT-E------------------------A-EDRHVS
SDPME----SSTATL------RPNPPSNIES--------------------------------N-----------------------TTQVPAKDNTFLE
P-TP-HSPRS---AIP---P-T----S-NS---ASTPRSGA-GES----PSDR--------------------SPTRSDAGFDEKPSP------------
----------------------------SEDGREGESRSEIQSIMDQFSAE-GGGPG---AEE-VMSP-----------------------RFELAG-P-
-LL---G-TQ--------------------------IQHPPRKS-SLDPLNQGVINISQGLESTDLG-----------K-----G-VSS-----------
--------------------RRESK---DSDVGPEV--P-PKPPSMY-AM---PSMR-------------------------------------------
-------------------------S-SEG---------HIPQIESPVSPHATSLHRPPPP--EPEPEPDLPFDFHRFLEQLRHRTADPVAKFLRSFLQE
FGK--------KQWMVHEQVKIIGDFL-------------------AFITNKMA-QC--EIWKEVS-------------DAEFDNAREGMEKLVMNRLYT
QTFSPAIPPPQPIPG----A-RPRR--RNGER---PLGPGRRGQHQEDVERDDIL-AQKVSIY-GWVK-EEHLDIPP-V---------------------
--------------------------------GESGKRFLILAQ------------------Q---EL-LKIKTYRAPRDKIICVLNCCKVIF-G-----
------------------------------------L-----LKHS----------------------------KS-DSSADSFMPLLIYTVLQANPE--
-----HLVSNVQ-------------------------YILRFRNQDKLG-------GEAGYYLSSL------------------LGAVQFIE-NLDRTTL
TIS------D--EDFEKHVEAAVFAIAEKHRMDEADAPPTP--T-Q------------------------------------------------------
---------QLSEK-PGQ----PS-DP---NS-----GKSTEAESSQPR---------------------------------KST-----SSFESNNAEG
GD------E---------KAAMSGLLRSIQRPLSSIGRIFADDS----SGGQNSPSRAP-----------------------------------------
-------------------------TSGNTSR--LSPAPKN--T--------------------------------------------------ERPVSP
QR---------------------------------------------------------------------------------------------LAEP-
-----------------------------------------------------------------THDTIDRNHLRAENAAVRQASVEAAQAQHLQRAEH
ENVV------------------ETLSGMFPDLDKELISDVV---A----QK---------NGRIGLAV--DA---------CL----ALGS---------
----------------------------------------------------------------------------------------------------
----------------------------------------------------------------------------------------------------
----------------------------------------------------------------------------------------------------
---------------------------------------
>PC_02RHVO
----------------------------------------------------------------------------------------------------
----------------------------------------------------------------------------------------------------
----------------------------------------------------------------------------------------------------
----------------------------------------------------------------------------------------------------
----------------------------------------------------------------------------------------TQVPSKDNTFLE
P-TP-HSPRS---AIP---P-T----S-NS---ASTPRSGA-GES----PSDR--------------------SPTRSDAGFDEKPSP------------
----------------------------SEDGREGESRSEIQSIMDQFSAE-GGGPG---AEE-VMSP-----------------------RFELAG-P-
-LL---G-TQ--------------------------IQHPPRKS-SLDPLNQGVINISQGLESTDLG-----------K-----G-VSS-----------
--------------------RRESR---DSDVGPEV--P-PKPTSMY-AM---PSMR-------------------------------------------
-------------------------S-SEG---------HIPQIESPVSPHATSLHRPPPP--EPEPEPDLPFDFHRFLEQLRHRTADPVAKFLRSFLQE
FGK--------KQWMVHEQVKIIGDFL-------------------AFITNKMA-QC--EIWKEVS-------------DAEFDNAREGMEKLVMNRLYT
QTFSPAIPPPQPIPG----A-RPRR--RNGER---PLGPGRRGQHQEDVERDDIL-AQKVSIY-GWVK-EEHLDIPP-V---------------------
--------------------------------GESGKRFLILAQ------------------Q---EL-LKIKTYRAPRDKIICVLNCCKVIF-G-----
------------------------------------L-----LKHS----------------------------KS-DSSADSFMPLLIYTVLQANPE--
-----HLVSNVQ-------------------------YILRFRNQDKLG-------GEAGYYLSSL------------------LGAVQFIE-NLDRTTL
TIS------D--EDFEKHVEAAVFAIAEKHRMDEADAPPTP--T-Q------------------------------------------------------
---------QLSEK-PGQ----PS-DP---NF-----GKSTEAESSQPR---------------------------------KST-----SSFESNNAEG
GD------E---------KAAMSGLLRSIQRPLSSIGRIFADDS----SGGQNSPSRAP-----------------------------------------
-------------------------TSGNTSR--LSPAPRN--T--------------------------------------------------ERPVSP
QR---------------------------------------------------------------------------------------------LVEP-
-----------------------------------------------------------------THDTIDRNHLRAENAAVRQASVEAAQAQHLQRAEH
ENVV------------------ETLSGMFPDLDKELISDVV---A----QK---------NGRIGLAV--DA---------CL----ALGS---------
----------------------------------------------------------------------------------------------------
----------------------------------------------------------------------------------------------------
----------------------------------------------------------------------------------------------------
---------------------------------------
>PC_01F2J3
----------------------------------------------------------------------------------------------------
---------------------------------------------------------------------------------------------MSPPKQQ
EGEAEPDRDLENKPRLDEIDTVVGDRSGTNDAPVGIAGQELQDAGNTAGPSD------------------------------------------------
----------TGDII-EDTMGE---AGTASVSTGETALEEKAVESHE---DQQTTLDAPTTEAPT------TEV----------------PAT-EDKSVG
SDPME----SSTATL------RPHPPPNNDS--------------------------------N-----------------------TTQAPTKDNMFLE
P-TP-HSPHS---TIP---P-T----S-NS---ASKPLSGA-GES----PSDR--------------------SPTRSDAGFDEKPSP------------
----------------------------SEDGREGESRSEIQSIMDQFSAE-GGGPG---EEE-VMSP-----------------------RFELAG-P-
-LL---G-TQ--------------------------IQHPPRKS-SLDPLNHGVINISQGLESTDLG-----------K-----G-VSS-----------
--------------------RRESK---DSDIGPEV--P-PKPTSMY-AM---PSMR-------------------------------------------
-------------------------S-SEG---------Q---IESPVSPHATSLHRPPPP--EPEPEPDLPFDFHRFLEQLRHRTADPVAKFLRSFLQE
FGK--------KQWMVHEQVKIIGDFL-------------------AFITNKMA-QC--EIWKEVS-------------DAEFDNAREGMEKLVMNRLYT
QTFSPAIPPPQPIPG----A-RPRR--RNGER---PLGPGRRGQHQEDVERDDIL-AQKVSIY-GWVK-EEHLDIPP-V---------------------
--------------------------------GESGKRFLILAQ------------------Q---EL-LKIKTYRAPRDKIICVLNCCKVIF-G-----
------------------------------------L-----LKHS----------------------------KS-DSSADSFMPLLIYTVLQANPE--
-----HLVSNVQ-------------------------YILRFRNQEKLG-------GEAGYYLSSL------------------LGAVQFIE-NLDRTTL
TIS------D--EDFEKNVEAAVFAIAEKHRTDEADAPPTP--T-Q------------------------------------------------------
---------QLSEK-SGQ----PSSEH---NF-----GKSTEAESSQPR---------------------------------KST-----SSFESNNVDG
GD------E---------KAAMGGLLRSIQRPLSSIGRIFADDS----SQ--GSPSKGP-----------------------------------------
-------------------------ASGSTSR--LSPAPRN--A--------------------------------------------------ERPISP
QR---------------------------------------------------------------------------------------------LVEP-
-----------------------------------------------------------------TRDTVDRNHLRAENAAVRQASVETAQAQHLQRAEH
ENVV------------------ETLSGMFPDLDKELISDVV---A----QK---------DGRVGLAV--DA---------CL----ALSS---------
----------------------------------------------------------------------------------------------------
----------------------------------------------------------------------------------------------------
----------------------------------------------------------------------------------------------------
---------------------------------------
>PC_06P4Z0
----------------------------------------------------------------------------------------------------
---------------------------------------------------------------------------------------------MSPPFTP
NDLS--------HPGLQEHDPN-----------------------A--------ALAEVKSSM------EPEPKPEL-QT--SSHYEAMAAES-KPATG-
---QP---NPSDDLI-SL-------EEQPNEPYETPVQH----GQ-------AH------DNELEL-EEVRPEV------------------P-PKTDDG
VEGMT----ASVATL------KPDTSTSTTT--------------------------------A-----------------------TRYLNIESKQYID
P-TP-PTPTA---SQP---P-S----R-TPSNAGDRPRVSL-DSS----QGGR----------------------------SDDEKRP------------
----------------------------TSDDERELDRSEIQNIMAQFKEG-GSGPG---EDE-VMSP-----------------------RLEIAS-P-
-FS---A-GT--------------------------NQHPPRRS-SLEPFTPNFSQQIQEMQNLRLG-----------A-----S-SPAG----------
------------------MQSKGKD---PDDQGPPV--P-PKDPSIR-SG---RTGQ-------------------------------------------
-------------------------L-KE----------DLDSIGAPMS-PTVSLHRPPPP--EPEPESALPFDFHRFLEQLRNKKADPVAKYLRSFLNE
FGK--------RQWMVHEQVKIISDFL-------------------AFIANKMA-LC--DVWKDVS-------------DAEFDNAREGMEKLVMNRLYS
QAFSPAIPPPQPIPG----A-KPRR--KGAER---PMGPGRRGQHQEDVERDEVV-AQKIKIY-GWVR-EEHLDIPP-V---------------------
--------------------------------GESGKRFLRLAQ------------------Q---EL-LKIKSYRAPRDKIICILNCCKVIF-G-----
------------------------------------L-----LKHS----------------------------KS-DSSADSFMPLLIYVVLQGNPE--
-----HIVSNVQ-------------------------YILRFRNQEKLG-------GEAGYYLSSL------------------MGAIQFIE-NMDRTTL
TIS------D--EEFERNVEAAVSAIAERHRLESPPTSATAERPPQ------------------------------------------------------
---------SLSGL-GES----SSTRP---SM-----DNDAVAHSYT-----------------------------------ERR-----STSSNEDSGE
YD------E---------KAAITGLLRSIQKPLSTIGRMFSDSD----EPLIGSSSASA-----------------------------------------
-------------------------RS---PA--HTPQPE------------------------------------------------------------
AR---------------------------------------------------------------------------------------------A----
--------------------------------------------------------------------ASQYSRYSAEEAAARQASAETAEAQRLHRAEH
ANIV------------------ETLAGMFPDLDKEIISDVV---Y----QK---------EGRVGLAV--DA---------CL----ALSS---------
----------------------------------------------------------------------------------------------------
----------------------------------------------------------------------------------------------------
----------------------------------------------------------------------------------------------------
---------------------------------------
>PC_03CLE7
----------------------------------------------------------------------------------------------------
---------------------------------------------------------------------------------------------MSPPFTP
NDLS--------HPGLQEHDPN-----------------------A--------ALAEVKSSM------EPEPEPEL-QT--SSHYETMAAKS-KPTAG-
---QP---NPSDDLI-SL-------EEQPNEPYETPDQH----GQ-------AH------DNELEL-EEVRPEV------------------P-PKTDDG
IEGMT----ASVATL------KPDTSASTTT--------------------------------T-----------------------TRYLNIDSKQYID
P-TP-PTPTA---SQP---P-S----R-TPSNAGDRPRVSL-DSS----QGGR----------------------------SDDERRP------------
----------------------------TSDDERELDRSEIQNIMAQFKEG-GSGPG---EEE-VMSP-----------------------RLEIAS-P-
-FP---A-GT--------------------------NQHPPRRS-SLEPFTPNFAQQIQEMQSLRLG-----------A-----S-SPAG----------
------------------MQSKGKD---PDDQGPPV--P-PKDPSIR-SG---RTGQ-------------------------------------------
-------------------------L-KE----------DLDSIGTPMS-PTVSLHRPPPP--EPEPESALPFDFHRFLEQLRNKKADPVAKYLRSFLNE
FGK--------RQWMVHEQVKIISDFL-------------------AFIANKMA-LC--DVWKDVS-------------DAEFDNAREGMEKLVMNRLYS
QAFSPAIPPPQPIPG----A-KPRR--KGGER---PMGPGRRGQHQEDVERDEVV-AQKIKIY-GWVR-EEHLDIPP-V---------------------
--------------------------------GESGKRFLRLAQ------------------Q---EL-LKIKSYRAPRDKIICILNCCKVIF-G-----
------------------------------------L-----LKHS----------------------------KS-DSSADSFMPLLIYVVLQGNPE--
-----HIVSNVQ-------------------------YILRFRNQEKLG-------GEAGYYLSSL------------------MGAIQFIE-NMDRTTL
TIS------D--EEFERNVEAAVSAIAERHRLESPPTSATAERPPQ------------------------------------------------------
---------SLGGL-GES----SSTRP---SM-----DNDAVAHSYT-----------------------------------ERR-----STSSNEDSGE
YD------E---------KAAITGLLRSIQKPLSTIGRMFTDSD----EPLMGSSSASA-----------------------------------------
-------------------------RS---PA--HTPQPE------------------------------------------------------------
AR---------------------------------------------------------------------------------------------A----
--------------------------------------------------------------------ASQYSRYSAEEAAARQASAETAEAQRLHRAEH
ANIV------------------ETLAGMFPDLDKDVISDVV---Y----QK---------EGRVGLAV--DA---------CL----ALSS---------
----------------------------------------------------------------------------------------------------
----------------------------------------------------------------------------------------------------
----------------------------------------------------------------------------------------------------
---------------------------------------
>PC_00BQFJ
----------------------------------------------------------------------------------------------------
----------------------------------------------------------------------------------------------------
----------------------------------------------------------------------------------------MAAES-KPATG-
---EA---NSSEDLI-SL-------EEKPSEHSTAPAEH----SY-------LH--------EKES-NDVRPEV------------------P-PKTDDG
IEAMT----SSIATL------KPATNPTATI--------------------------------T-----------------------TRYLDVEAKQYVD
P-TP-PTPTM---SQP---P-S----R-TPSNAGDRPRSSL-DSS----QGAR----------------------------SDDDQRH------------
----------------------------TSEDDREHDGSEIQNIMAQFREG-GSGPG---EDE-VMSP-----------------------RLEIAS-P-
-FP---P-ST--------------------------IQHPPRHS-SLEPMA-------QQMQGLQLG-----------P-----S-SPAS----------
------------------TQSKGKD---PDDQGPPV--P-PKDLSML-SG---RTGQ-------------------------------------------
-------------------------L-RD----------DLESIGSPMS-PTVSLHRPPPP--EPEPESALPFDFHRFLEQLRNKKADPVAKYLRSFLTE
FGK--------RQWMVHEQVKIISDFL-------------------AFIANKMA-LC--DVWKDVS-------------DAEFDNAREGMEKLVMNRLYS
QAFSPAIPPPQPIPG----L-KPRR--KGAER---PMGPGRRGQHQEDVERDEVV-AQKIKIY-GWVR-EEHLDIPP-V---------------------
--------------------------------GESGKRFLRLAQ------------------Q---EL-LKIKSYRAPRDKIICILNCCKVIF-G-----
------------------------------------L-----LKHA----------------------------KS-DSSADSFMPLLIYVVLQANPE--
-----HIVSNVQ-------------------------YILRFRNQEKLG-------GEAGYYLSSL-----------------------FIE-NMDRTTL
TIS------D--EEFEKNVEAAVSAIAEKHRLESPPTSATSERGPE------------------------------------------------------
---------PFGAQ-GES----SSPRP---SM-----DRDAVARSSYTD---------------------------------RRS-----TSSNEDDSGE
YD------E---------KAAITGLLRSIQRPLSTIAGMFTDSE----EPAVGSSSASN-----------------------------------------
-------------------------RS---PA--HTPQPE------------------------------------------------------------
AR---------------------------------------------------------------------------------------------A----
--------------------------------------------------------------------ASQHKRYTAEEAAARQASAETAEAQRLHRAEH
ANIV------------------ETLAGMFPDLDKDIISDVV---Y----QK---------EGRLERTT--DV---------PL----RLFSCATRASRRL
NGAYQPA---------LARL-----G--------------------------------------------------------------------------
----------------------------------------------------------------------------------------------------
----------------------------------------------------------------------------------------------------
---------------------------------------
>PC_01Y9S7
----------------------------------------------------------------------------------------------------
----------------------------------------------------------------------------------------------------
----------------------------------------------------------------------------------------------------
----------------------------------------------------------------------------------------------------
----------------------------------------------------------------------------------------------------
----------------------------------------------------------------------------------------------------
-------------------------------MSSDSKNDSNKESSFEIPPL-PSLDA---LPK-FSENS-------------------------------
-------------------------------------------------------------------------------SSTMSTSNNPSLHS-------
-------------MN-------------YSAKGTSLVMNSKGEVVET-AY---DIAEV-----VKKFD--------PLE--S--EQEDP-----INNKPV
AKPSSSTS-SP-Y---A--ST--LDL-PEAARILE---MVKRDSPKNSSPSLEQAFIQDIV--SGDDNDINKFNYNEFLDQLRNPKAVSIIKYLESFVRK
FDQ--------LSSSVSQQVKMVNEFS-------------------QFILSKML-QT--EVWHDV-----------D--DSQLDFLREGVEQYLMNRLHS
KTFC--------------------------------------PKSSDDSEKDHVL-KQKISIF-KWIT-EEHLDIPSSDQ--------------------
-----------------------------------NKYYFFFAQ-------------------Q--EL-LKMNNFKTPRHKMVCILNACKFIF-G-----
------------------------------------L-----LKKV----E--ETN---------------------AVGADKFLPILIYVVIQSNPP--
-----FLNSNVQ-------------------------YISRYRHSEALS-------SESGYYLTNL------------------IGAISFIE-NIDPSSL
SI-----T-K--EEFEANVELTLKELNSDSVNFQHQVPHLNSPS--------------------------------------------------------
-------------------------------------------------------------------------------------------TDDNFSSAP
DSPARSILERG--S----Q----IAQNSIKKPLDIVSRFLNNSD----SDISPPGSEKNAPLPSPLRPRPSK----------------------------
----------------------------------------------------------------------------------------------------
-------------------SFF-NYLFGDSE---------A----------------------ED-----------------------------------
-------------------------------------------------------------------------D------DQDDRAYQSSRIPPPTHSQF
ELAV------------------TNLSEMFPGMDREILDSIL---K----TK---------NGDMTATI--ET---------LL----EMTEVPDHSHFGT
DNHEDLGVKDL-----MIS---------------------------------------------------------------------------------
----------------------------------------------------------------------------------------------------
----------------------------------------------------------------------------------------------------
---------------------------------------
>PC_031Q4Y
----------------------------------------------------------------------------------------------------
----------------------------------------------------------------------------------------------------
----------------------------------------------------------------------------------------------------
----------------------------------------------------------------------------------------------------
----------------------------------------------------------------------------------------------------
----------------------------------------------------------------------------------------------------
----------------------------------------------------------------------------------------------------
----------------------------------------------------------------------------------------------------
----------------------------------------------------------------------------------------------------
------------------------------------------------------------T--ETEEDPSRTLNFPVFISQLKQKKADPITRYIRSFLKE
FSK--------KNWTAAEQTKIVLDFK-------------------EFIRPQID-AN--PLFSALS-------------SNDLLNVYEGVEKLIMNRLYS
KTFSPEIPLPA-----------------------------RSDEHEEDVLRDNIL-EEKMSLF-YWVN-GSHLDIIPSL---------------------
--------------------------------ISNVDNFLKLAS------------------D---EL-NKMNNYRAPRDKMVCILNACKVIF-G-----
------------------------------------L-----LRVT----------------------------KS-EESADSFIPLLIFVVLRAHPD--
-----HLISNMN-------------------------YIQRFRDPEKLN-------GEAGYYLSSL------------------QGAVSFIE-TLDKSQL
SVS------D--EEFESKTELSVKLLEEKRNQKQNENQPPATPGQQ------------------------------------------------------
---------NVSHK-ATP----LSSAP------------------TSP-----------------------SGEE-------------VTAALAPHAPSN
MT------P---------SAILLNSTGIFSSSLRSFSKIFEGDS----ILSEGGKDNES-----------------------------------------
----------------------------------------------------------------------------------------------------
----------------------------------------------------------------------------------------------------
----------------------------------------------------------------------TGSSTSEEESAARQASAEEYEARKLQQQEH
NSVV------------------KILCEMFPGLDKDIVEDVV---L----EK---------EGRVGAAV--DS---------CL----SL-----------
----------------------------------------------------------------------------------------------------
----------------------------------------------------------------------------------------------------
----------------------------------------------------------------------------------------------------
---------------------------------------
>PC_0294KU
----------------------------------------------------------------------------------------------------
----------------------------------------------------------------------------------------------------
----------------------------------------------------------------------------------------------------
----------------------------------------------------------------------------------------------------
----------------------------------------------------------------------------------------------------
----------------------------------------------------------------------------------------------------
----------------------------------------------------------------------------------------------------
----------------------------------------------------------------------------------------MTMQPYT---P-
------PL--DNGSSITSIH-----NS---------GNTTSNNNNDN-LI---DLSD--------SEN----------------TQQEG-----QPQP--
--SPQA-V-PQ-V--------------------------PTQAPHPEATRHASIHVDVNPS--EQYQQSHRPFDFHVFLSHLRKKSADPLVRYIRSFLSS
YIRQG------YTFSAEQRIKIIIDFK-------------------QFMNDKFA-MY--EPFASM-----------D--DIDLENSREGLEKLVMNRLYD
QCFPPEVVKTNPQ--------------------------FMPDSYTRDLILDKEF-ETTLEKF-SWIN-GTHLDIDLDELGTD-----------------
-----------------------------------STNFLDHAI-------------------N--EL-NKINQYRAPRDKIICILNACKIIF-S-----
------------------------------------F-----LKST--------NK---------------------ETNADAFVPLLILVIFKAKTS--
-----NLISNIH-------------------------YIENFRGEEWVN------RGETSYYLSSI------------------QGAIGFIK-NLGVDEL
TIT----N----EEYDAHMEAWEAERKQREVEIKINQTDKTDSGGDGL-----------------------------------------LV--QPQ----
P--QHI--------------------P---ST-------PMR-----SADYSQQGL--------------------------------------------
-SPSSV-LFSS--A----E----MLGK-----------SISNFL----SPSATPPSQDQQQ---------------------------------------
----------------------------------------------------------------------------------------------------
SQAVVPAVS------QN-MIDEF-------------QNLPD-------------------------------------------------------NQ--
---------------------------------------------------------------------------------EY--QPPPPPENEINHQQL
SEAY------------------DTLREVFPNLDKNILKDII---Y----LN---------RGDVDVCI--DA---------CL----QLVADE-------
----------------------------------------------------------------------------------------------------
----------------------------------------------------------------------------------------------------
----------------------------------------------------------------------------------------------------
---------------------------------------
>PC_04VGYP
----------------------------------------------------------------------------------------------------
----------------------------------------------------------------------------------------------------
----------------------------------------------------------------------------------------------------
----------------------------------------------------------------------------------------------------
----------------------------------------------------------------------------------------------------
----------------------------------------------------------------------------------------------------
----------------------------------------------------------------------------------------------------
----------------------------------------------------------------------------------------------------
----------------------------------------------------------------------------------------------------
-----------------------------------------------------------PP--SPEPEPALPFDFHRFLEQLRHRTADPVARFLRSFLNE
FAK--------KQWMVHEQVKIIGDFL-------------------EFIAKKMA-MC--EVWRTVS-------------DAEFDNAREGMEKLVMNRLYS
QTFSPAIPAPTSSS-----P-RKRANRSQADQA-SPHGPGRRGQHQEDVERDDVI-AQKIKIY-GWIR-EEHLDIKT-L---------------------
--------------------------------GPKGEKFLNLAQ------------------K---EL-LKINSYRAPRDKVICVLNCCKVIF-G-----
------------------------------------F-----LRNA----------------------------KA-DQSADAFVPLLIYTVLRAHPD--
-----NLVSNVQ-------------------------YIWRFRNPDKLG-------GEAGYYMSSL------------------MGVVSFIE-NLDRTNL
TIT------D--EAFEKNVEQAVSAIAEKNRAEDYEQKSTPKRNPSQ---------------------RLSE----------------------------
----------------------------------------------------KQ-------------------------------------AQFHQSSPE
DD------D---------VDAVTGLLRTIQKPLSSIGRMFSDDA----TSAESQRAQ-------------------------------------------
----------------------------------------------------------------------------------------------------
----------------------------------------------------------------------------------------------------
------------------------------------------------------------------------QKQSADDAAAKQASAEVAQAHALRVREH
KLVV------------------ETLQSMFPNLDTEVIEDVV---R----AQ---------EGNVGRAV--DG---------CL----ALS----------
----------------------------------------------------------------------------------------------------
----------------------------------------------------------------------------------------------------
----------------------------------------------------------------------------------------------------
---------------------------------------
>PC_05U4OY
----------------------------------------------------------------------------------------------------
----------------------------------------------------------------------------------------------------
----------------------------------------------------------------------------------------------------
----------------------------------------------------------------------------------------------------
----------------------------------------------------------------------------------------------------
----------------------------------------------------------------------------------------------------
----------------------------------------------------------------------------------------------------
----------------------------------------------------------------------------------------------------
----------------------------------------------------------------------------------------------------
-----------------------------------------------------------MP--SPEPEPALPFDFHRFLEQLRHRTADPVARFLRSFLNE
FAK--------KQWMVHEQVKIIGDFL-------------------EFIAKKMA-MC--EVWRTVS-------------DAEFDNAREGMEKLVMNRLYS
QTFSPAIPAPTSSS-----P-RKRANRSQADQA-SPHGPGRRGQHQEDVERDDVI-AQKIKIY-GWIR-EEHLDIKT-L---------------------
--------------------------------GPKGEKFLNLAQ------------------K---EL-LKINSYRAPRDKVICVLNCCKVIF-G-----
------------------------------------F-----LRNA----------------------------KA-DQSADAFVPLLIYTVLRAHPD--
-----NLVSNVQ-------------------------YIWRFRNPDKLG-------GEAGYYMSSL------------------MGVVSFIE-NLDRTNL
TIT------D--EAFEKNVEQAVSAIAEKNRAEDYEQKSTPKRNPSQ---------------------RLSE----------------------------
----------------------------------------------------KQ-------------------------------------AQFHQSSPE
DD------D---------VDAVTGLLRTIQKPLSSIGRMFSDDA----TSAESQRAQ-------------------------------------------
----------------------------------------------------------------------------------------------------
----------------------------------------------------------------------------------------------------
------------------------------------------------------------------------QKQSADDAAAKQASAEVAQAHALRVREH
KLVV------------------ETLQSMFPNLDTEVIEDVV---R----AQ---------EGNVGRAV--DG---------CL----ALS----------
----------------------------------------------------------------------------------------------------
----------------------------------------------------------------------------------------------------
----------------------------------------------------------------------------------------------------
---------------------------------------
>PC_05WW30
----------------------------------------------------------------------------------------------------
----------------------------------------------------------------------------------------------------
----------------------------------------------------------------------------------------------------
----------------------------------------------------------------------------------------------------
----------------------------------------------------------------------------------------------------
----------------------------------------------------------------------------------------------------
-----------------------------------------------------------------MSP-----------------------I--RKR-A-
-SF-----------------------------------FSSRAS-SMD--PENSPTSPSLRRPSSRD-----------S-----S-AY---ALVR-----
------------------------PPS--ISEGLPPL-PPPD----------------------------------------------------------
----------------------------YE---------KP-DTMTPRSPAANSVFQPPPP--SPDPEPALPFDFHRFLEQLRHRTADPVARFLRSFLNE
FGK--------KQWMVHEQVKIISDFL-------------------EFIAKKMS-QC--EVWRAVS-------------DAEFDNAREGMEKLVMNRLYS
QTFSPVIPPMEVIPQ----P-KSRR--SRAQAT-SQNGPGRKGQHQEDVERDEVI-AQKIRIY-GWIR-EEHLDFPS-L---------------------
--------------------------------GEKGRKFLSLAQ------------------Q---EL-LKINSYRAPRDKVIQILNCCKVIF-G-----
------------------------------------F-----LRNN----------------------------K-TDQSADSFVPLLIYTVLRANPP--
-----HLVSNVQ-------------------------YILRFRNQDKLN-------GEAGYYISSL------------------SGVISFIE-TLDRTNL
TIS------D--DEFERNVEAAVSAIAEGHKTEDEKSTLSRPE---------------------------------------------------------
--------------------------V---TP-----RNSSEA----------------------------------------------ERSSPRPSSPT
SG------S---------EDLASGILRTIQRPLTNIGRIFSDDG----DAAAPATEPDQ-----------------------------------------
---------------------LGT----------------------------------------------------------------------------
----------------------------------------------------------------------------------------------------
---------------------------------------------------------------------------RDAEEAVRQASRADAEAQRIRSEEH
RVVV------------------ETLQGMFPDLDRDVISDVV---R----MK---------EGRVGLAV--DA---------CL----ALST---------
----------------------------------------------------------------------------------------------------
----------------------------------------------------------------------------------------------------
----------------------------------------------------------------------------------------------------
---------------------------------------
>PC_03A5G3
----------------------------------------------------------------------------------------------------
----------------------------------------------------------------------------------------------------
----------------------------------------------------------------------------------------------------
----------------------------------------------------------------------------------------------------
----------------------------------------------------------------------------------------------------
----------------------------------------------------------------------------------------------------
----------------------------------------------------------------------------------------------------
----------------------------------------------------------------------------------------------------
----------------------------------------------------------------------------------------------------
-----------------------------------------------------------PP--EPEPEPTLPFDFHRFLGQLRHRTADPVARFLRSFISE
FGK--------KQWMVHEQVKIISDFL-------------------EFISTKMA-QC--EVWRTVS-------------EAEFDNAREGMEKLVMNRLYS
QTFSPAIPSAPGSPR----K-SGKSGRSQADAA-NPFGPGRRGQHQEDVERDEVI-AQKMRIY-GWIS-EEHLDIKP-I---------------------
--------------------------------EEKGRKFMGLAQ------------------Q---EL-LKINTYRAPRDKVICVLNCCKVIF-G-----
------------------------------------F-----LKNA----------------------------KA-DQSADAFVPLLIYTVLRARPE--
-----HLVSNVQ-------------------------YIWRFRNQDKLG-------GEAGYYLSSL------------------MGVVTFIE-NLDRTNL
TIS------D--EEFERHVEQAVSAIAEKNKEQDYEERLSPRRNVSQ---------------------RLSE----------------------------
----------------------------------------------------KA-------------------------------------QPSALSDDD
DD------D---------TDAVTGLLRTIQKPLSSIGRIFSDDA----AAHSNSLRLAQ-----------------------------------------
-----------------------PT---------------------------------------------------------------------------
----------------------------------------------------------------------------------------------------
---------------------------------------------------------------------QRSQQRQTEDAAARQASAEAAEAQRVRAREH
QVVV------------------ETLQSMFPNLDKDVIEDVT---R----AQ---------EGNVGRAV--DA---------CL----ALS----------
----------------------------------------------------------------------------------------------------
----------------------------------------------------------------------------------------------------
----------------------------------------------------------------------------------------------------
---------------------------------------
>PC_03OJQ1
----------------------------------------------------------------------------------------------------
----------------------------------------------------------------------------------------------------
----------------------------------------------------------------------------------------------------
----------------------------------------------------------------------------------------------------
----------------------------------------------------------------------------------------------------
----------------------------------------------------------------------------------------------------
----------------------------------------------------------------------------------------------------
----------------------------------------------------------------------------------------------------
----------------------------------------------------------------------------------------------------
------------------------------------------------------------------------------MIQFKSKECGPIHRYLRSFLVQ
FAQ--------RNWTVDEQIKLIKDFE-------------------MFLLDKMR-XY--FPFNTMQ----------S--EDDIMNQKEGIEKLIMAKLYS
QTFSPVLDSK-----------------------------KLSQENINDRKKDRTY-ARQVRLY-DWVT-LRNLDVPTDI---------------------
---------------------------------SADSNFVSLAS-------------------K--EL-NKVNKYKAPRDKVICILNCCKIIF-G-----
------------------------------------L-----LRQQ----Q---K------------------KDGIEENADSFVPMLVCVLFNAKVR--
-----FLPSNLM-------------------------YIERFRNEDFLA-------GEVSYYVSTL------------------QIACNFVR-QISEEQI
T-V----D-P--XEYEKNMADARIRLKQEIEKRKQERAQRLS----------------------------------------------------------
PLPKK-------------------------------------------------------------------------------------LTDFISQASS
GSPSVV-LTKS--A----E----IMKQSLS---NSLSSFFGEGD----GDVTSEVNNXT-----------------------------------------
--------------------------------LAE-------SR-NSGH------------KVASQSTR--------------------------EHQ--
--RKNPYK-----------SLVA--------------------------------------------------------------------------S--
---------------------------------DKQLE----------------------------------Q----IKNLSLEEH----KQEEETKKRT
EDVF------------------ZELQSMFPKIDKEIIHDVL---ATTMNXD---------GSNIGECV--DA---------LL----TLGSD--------
----------------------------------------------------------------------------------------------------
----------------------------------------------------------------------------------------------------
----------------------------------------------------------------------------------------------------
---------------------------------------
>PC_0637GW
----------------------------------------------------------------------------------------------------
----------------------------------------------------------------------------------------------------
----------------------------------------------------------------------------------------------------
----------------------------------------------------------------------------------------------------
----------------------------------------------------------------------------------------------------
----------------------------------------------------------------------------------------------------
----------------------------------------------------------------------------------------------------
----------------------------------------------------------------------------------------------------
----------------------------------------------------------------------------------------------------
------------------------------------------------------------------------------MIQFKSKECGPIHRYLRSFLVQ
FAQ--------RNWTVDEQIKLIKDFE-------------------MFLLDKMR-XY--FPFNTMQ----------S--EDDIMNQKEGIEKLIMAKLYS
QTFSPVLDSK-----------------------------KLSQENINDRKKDRTY-ARQVRLY-DWVT-LRNLDVPTDI---------------------
---------------------------------SADSNFVSLAS-------------------K--EL-NKVNKYKAPRDKVICILNCCKIIF-G-----
------------------------------------L-----LRQQ----Q---K------------------KDGIEENADSFVPMLVCVLFNAKVR--
-----FLPSNLM-------------------------YIERFRNEDFLA-------GEVSYYVSTL------------------QIACNFVR-QISEEQI
T-V----D-P--XEYEKNMADARIRLKQEIEKRKQERAQRLS----------------------------------------------------------
PLPKK-------------------------------------------------------------------------------------LTDFISQASS
GSPSVV-LTKS--A----E----IMKQSLS---NSLSSFFGEGD----GDVTSEVNNXT-----------------------------------------
--------------------------------LAE-------SR-NSGH------------KVASQSTR--------------------------EHQ--
--RKNPYK-----------SLVA--------------------------------------------------------------------------S--
---------------------------------DKQLE----------------------------------Q----IKNLSLEEH----KQEEETKKRT
EDVF------------------EELQSMFPKIDKEIIHDVL---ATTMNXD---------GSNIGECV--DA---------LL----TLGSD--------
----------------------------------------------------------------------------------------------------
----------------------------------------------------------------------------------------------------
----------------------------------------------------------------------------------------------------
---------------------------------------
>PC_0813IB
----------------------------------------------------------------------------------------------------
----------------------------------------------------------------------------------------------------
----------------------------------------------------------------------------------------------------
----------------------------------------------------------------------------------------------------
----------------------------------------------------------------------------------------------------
----------------------------------------------------------------------------------------------------
----------------------------------------------------------------------------------------------------
----------------------------------------------------------------------------------------------------
---------------------------------------------MV-IG---G--T----------------------------------GSDLLIGS-
--LGWERH-RS-P---P--RL--MMH-PHLD--PA------LDPVPVADIADIANIPGSNT--ASSAVDTAPFDFQRFLAQLRHRSADPVAKYMKSFLHE
FAK-R-------QWAPNEQAALVRDFL-------------------EFIATKMA-LC--SVWASAL-------------PPEFDNAKEGMEKLVMNRLYN
TTFPPVS-A---------------------------------PANNDDLHKDIVL-KQKIDIL-SWIS-EDHLEIPKT----------------------
---------------------------------DLNDRFLSLAK-------------------Q--EL-LKINSYRAPRDKIICILNCCKVIF-G-----
------------------------------------L-----LRHA----G---K----------------------DESADIFIPTLIFVVLRANPE--
-----NLVSNLQ-------------------------YIYRFRNLEKLK-------GEAEYYLSSL------------------MGAISFIE-NLDRSSL
S-I----S-Q--EDFDRNVETSLSLLHLQQQPRPP-----------------------------------------------------------------
-------------------------------------------------------------------------------------TPA-K-------SLL
IPTK-EFLSKS--S----N----ALKENISRPLGQLTRLLSDEN----LPNLIRQSSSKDSISE------------------------------------
--------------------------------------K--PL--------------------PSI-----------------------------NTSTP
P------------------TTS---PFPPR-------------------------------------------------L-------DSLSTHKYS----
A------------S-------SEIN--------------------------------------------------RPPSS-GKNIYPGAPLHQSRLTFDQ
KNTM------------------HELSFMFPEFNREVIEAVY---H----NE---------AGKIDNVV--DV---------LL----NMS----------
----------------------------------------------------------------------------------------------------
----------------------------------------------------------------------------------------------------
----------------------------------------------------------------------------------------------------
---------------------------------------
>PC_04JPH5
----------------------------------------------------------------------------------------------------
----------------------------------------------------------------------------------------------------
----------------------------------------------------------------------------------------------------
----------------------------------------------------------------------------------------------------
----------------------------------------------------------------------------------------------------
----------------------------------------------------------------------------------------------------
----------------------------------------------------------------------------------------------------
----------------------------------------------------------------------------------------------------
----------------------------------------------------------------------------------------------------
------------------------------------------------------------------------FDFQRFLVLFKNKQCEPIHRYLKSFLLQ
FGQ-K-------SWTVDEQIKLVKDFQ-------------------IFIFDKLV-QC--PPFNAID----------D--ELELDNCKEGLEKLVMTRIYS
QVFSPVIAPRTK----------------------------MSEQHKEDLMNDKKY-HTNVKLF-DWVS-LKHLDIPLSL---------------------
---------------------------------TVESNFIKLAS-------------------T--EL-NKMNNYKSPRDKIICILNCCKIIF-G-----
------------------------------------L-----IRQQQKSFK---F----------------------EENADSFVPLLIYVLLQAKPK--
-----YLYSNLL-------------------------YIERFRNEEFLV-------GETSYYVSTV------------------QIACNFII-DISLEKL
T-V----S-K--EEYESEVIKAQESLRKEQEEKKLTKNKPQSNVQTKP-----DIG--AQ-----IQ--------------E------------------
------------------------------------------------R-------LNV---------LS---------P-----IPK-KVTDLIGSGSP
ESPS-QVLTKS--A----E----LMRQSLSNSL---SNFFQPSS----SSSSSPTSSEATADP-------------------------------------
----------------------------------------------------------------------------------------------------
----------------------------------------------------------------------------------------------------
---------------------------------------------------------------------------NTLLENIKSLSVTEHEREIAIQKQR
EDNF------------------EVLTKMFPNLDSDLIRDVV---V----MKSSEGEGDTAERSIGACV--DA---------LL----TLSE---------
----------------------------------------------------------------------------------------------------
----------------------------------------------------------------------------------------------------
----------------------------------------------------------------------------------------------------
---------------------------------------
>PC_02CD0G
----------------------------------------------------------------------------------------------------
----------------------------------------------------------------------------------------------------
----------------------------------------------------------------------------------------------------
----------------------------------------------------------------------------------------------------
----------------------------------------------------------------------------------------------------
----------------------------------------------------------------------------------------------------
----------------------------------------------------------------------------------------------------
----------------------------------------------------------------------------------------------------
----------------------------------------------------------------------------------------------------
------------------------------------------------------------------------FDFQTFLAQFKSKDCQHAHKYLKSFLDQ
FNQ-R-------IWTVEEQIKLLSDFH-------------------EFLFEKLT-QY--KPFDEM-----------GTDEAKINNCKEGLEKLIMTKVYS
SVFSPAMSF-----------------------------IKLTDSHKHDKLMDRKY-LMNTYLY-NWVE-LRHLDLDMRV---------------------
----------------------------KV-----ESNFITLAS-------------------A--EL-SKIDNYKSPRDKIVCILNSSKIIF-G-----
------------------------------------L-----IRQQ----E-------------------------TQENADSFVPLLIYVLIHSRFK--
-----HLYSNLQ-------------------------YIERFRNRDFLI-------GETSYYVSTL------------------QIACNFIV-NITKEQL
TVG----D----SEYEQKMIDSKIKFKELQQDTRSGEDSPSQVLTK------------------------------------------------------
---------------------------------------------------------------------------------------------------S
AEMVKQSLSNS--I----N----SFIQNITADDEHGNSIAEQQS----AQQP----RRRQRNTN------------------------------------
-----------------------------------------------------------------H----------------------------------
----------------------------------------------------------------------------------------------L-----
E-------------------------------------------------------------VS---DQE--------LERIKQLSVEENTALDHQRLRR
KEIL------------------QQLVSMFPTLDQGLIEDVL---G----GS---------LSSDGYNV--SE---------CVNSLLALSE---------
----------------------------------------------------------------------------------------------------
----------------------------------------------------------------------------------------------------
----------------------------------------------------------------------------------------------------
---------------------------------------
>PC_03A6RA
----------------------------------------------------------------------------------------------------
----------------------------------------------------------------------------------------------------
----------------------------------------------------------------------------------------------------
----------------------------------------------------------------------------------------------------
----------------------------------------------------------------------------------------------------
----------------------------------------------------------------------------------------------------
----------------------------------------------------------------------------------------------------
----------------------------------------------------------------------------------------------------
----------------------------------------------------------------------------------------------------
------------------------------------------------------------------------------MSSF--NSVESIHKYTHSFLSG
FSK--------RDFTSNQQVKLITDFL-------------------SFIREEME-KT--GQFG------------------DLDSALLSMDKLIHRKLYH
RIFKPK---------------------------------------NDDLAKDQVL-EQRVRIF-SWIE-LKQLDLDFGL---------------------
------------------------------------GETFNLAT-------------------E--QL-QSINKYHCPQDKTLVILNTSIILT-D-----
------------------------------------I-----LNKS----P---A----------------------TTSADSLLPLFIYTLLQTNPS--
-----HLISNIE-------------------------YIQRFTNNEQLS-------GEVGYYFYTL------------------TAAVSFIN-NLDHKAL
SNI----E-K--EDFERHVEEAISQLPSTPPASPDKP-PTTP----------------------------------------------------------
-----------------------------------------------------------------------------------------------QLNIA
NESKQL-FQKT------------------TQGIGKIGKLLGEVV----EEGVDKLTSSASANDL------------------------------------
--------HSD---------------------AHR----------GEE----------------------------------------------------
---------------------GA------------------------------------------------EE-----------------------AHFV
----------------------------------------------------------------------------------RSRS----EHFEQSRQQF
NRSL------------------ETLIQVFPHMEPGVCELVL---K----AE---------HGNLERAV--DQ---------CL----DISNSN-------
----------------------------------------------------------------------------------------------------
----------------------------------------------------------------------------------------------------
----------------------------------------------------------------------------------------------------
---------------------------------------
>PC_054FT3
----------------------------------------------------------------------------------------------------
----------------------------------------------------------------------------------------------------
----------------------------------------------------------------------------------------------------
----------------------------------------------------------------------------------------------------
----------------------------------------------------------------------------------------------------
----------------------------------------------------------------------------------------------------
----------------------------------------------------------------------------------------------------
----------------------------------------------------------------------------------------------------
----------------------------------------------------------------------------------------------------
-----------------------------------------------MTSAIVEDNQHQLN--EKLFDIDEDDQFNRFLSVY--NRVESVNKYTLSFLSG
FEK--------RDFTSTQQVKLISDFL-------------------SFIAAEMR-KS--NQFD------------------DLDLALDSIDKLIHIKLYP
RTFNPK---------------------------------------FDDLAKDQVL-EQRIRIF-NWIN-LENLDLYFDL---------------------
------------------------------------GETFKLAT-------------------H--QL-HSINKYHCPKDKKLVILNTSIILT-S-----
------------------------------------I-----LNNS----P---A----------------------TTSADSLLPLFIYTLLQSNPQ--
-----HLISNID-------------------------YIQRFTDSEQLS-------GEVGYYFYTI------------------TAAVSFIS-NLDHKAL
SNI----D-K--EEFERRVAEAISQLPSTPPPSPIKSTPTTP----------------------------------------------------------
-----------------------------------------------------------------------------------------------QVNLA
NESRQM-FQRT------------------TQGIGKIGKLLGEVV----EEGVDKLTNSTSPKRN------------------------------------
--------GNG---------------------VEV----------ES-----------------------------------------------------
---VG-----DTRRE------DT------------------------------------------------QL-----------------------ERSH
----------------------------------------------------------------------------------SQYL----EEMERSRQQF
NKSL------------------ETLLQIFPHVEPGVCEMIL---N----AE---------HGNLEEAV--DK---------CL----EVSNTA-------
----------------------------------------------------------------------------------------------------
----------------------------------------------------------------------------------------------------
----------------------------------------------------------------------------------------------------
---------------------------------------
>PC_0173L9
----------------------------------------------------------------------------------------------------
----------------------------------------------------------------------------------------------------
----------------------------------------------------------------------------------------------------
----------------------------------------------------------------------------------------------------
----------------------------------------------------------------------------------------------------
----------------------------------------------------------------------------------------------------
----------------------------------------------------------------------------------------------------
----------------------------------------------------------------------------------------------------
----------------------------------------------------------------------------------------------------
---------------------------------------------------MTESGDNHGE--RKIYNIEEDTRFEEFLSVY--NSVESIHKYTHSFLTG
FSR--------REFTASQQVKLIADFL-------------------AFIRAEMV-KT--GQFG------------------DIDTAMECISKVIHIRLYP
RIFKPR---------------------------------------NDELAKDQVL-EQRMRIF-SWIE-LKHLDLDVDL---------------------
------------------------------------DENFQRAV-------------------M--QL-KSINYYHCPRDKSLVILNTSIYLT-N-----
------------------------------------I-----LNKS----P---T----------------------TTSADTLLPLFIYALLQSNPA--
-----HLVSNID-------------------------YIQRFTDSEQLS-------GEVGYYFYTL------------------TAAVSFIN-NLDHKAL
SNI----D-K--DDFERRVAEAISQLPSTPPPSPDRPPPTTP----------------------------------------------------------
-----------------------------------------------------------------------------------------------QLNIA
NESRQL-FQRT------------------TQGIGKIGKLLGEVV----EEGVDKLTNSSSPNQQ------------------------------------
--------ERE---------------------LSR----------DEEA-----------------------------------------------HA--
-HARR-----EEDME------RA------------------------------------------------QL-----------------------ERSH
----------------------------------------------------------------------------------SEYL----EQLERSRQQF
NRSL------------------ETLLQIFPHVEPGVCEIVL---K----AE---------HGNLEKAV--DQ---------CL----EISSSV-------
----------------------------------------------------------------------------------------------------
----------------------------------------------------------------------------------------------------
----------------------------------------------------------------------------------------------------
---------------------------------------
>PC_06PMIT
----------------------------------------------------------------------------------------------------
----------------------------------------------------------------------------------------------------
----------------------------------------------------------------------------------------------------
----------------------------------------------------------------------------------------------------
----------------------------------------------------------------------------------------------------
----------------------------------------------------------------------------------------------------
----------------------------------------------------------------------------------------------------
----------------------------------------------------------------------------------------------------
----------------------------------------------------------------------------------------------------
-----------------------------------------------MTSAIVEDNQHHLN--EKLFDIDEDDQFNRFLSVY--NRVESVNKYTLSFLSG
FEK--------RDFTSTQQVKLISDFL-------------------SFIAAEMR-KS--NQFD------------------DLDLALDSIDKLIHIKLYP
RTFNPK---------------------------------------FDDLAKDQVL-EQRIRIF-NWIN-LENLDLYFDL---------------------
------------------------------------GETFKLAT-------------------H--QL-HSINKYHCPKDKKLVILNTSIILT-S-----
------------------------------------I-----LNNS----P---A----------------------TTSADSLLPLFIYTLLQSNPQ--
-----HLISNID-------------------------YIQRFTDSEQLS-------GEVGYYFYTI------------------TAAVSFIS-NLDHKAL
SNI----D-K--EEFERRVAEAISQLPSTPPPSPIKSTPTTP----------------------------------------------------------
-----------------------------------------------------------------------------------------------QLNLA
NESRQM-FQRT------------------TQGIGKIGKLLGEVV----EEGVDKLTNSTSPKRN------------------------------------
--------GNG---------------------VEV----------ES-----------------------------------------------------
---VG-----DTRRE------DT------------------------------------------------QL-----------------------ERSH
----------------------------------------------------------------------------------SQYL----EEMERSRQQF
NKSL------------------ETLLQIFPHVEPGVCEMIL---N----AE---------HGNLEEAV--DK---------CL----EVSNTV-------
----------------------------------------------------------------------------------------------------
----------------------------------------------------------------------------------------------------
----------------------------------------------------------------------------------------------------
---------------------------------------
>PC_02EAFN
----------------------------------------------------------------------------------------------------
----------------------------------------------------------------------------------------------------
----------------------------------------------------------------------------------------------------
----------------------------------------------------------------------------------------------------
----------------------------------------------------------------------------------------------------
----------------------------------------------------------------------------------------------------
----------------------------------------------------------------------------------------------------
----------------------------------------------------------------------------------------------------
----------------------------------------------------------------------------------------------------
-----------------------------------------------MTSAIVEDNQHQLN--EKLFDIDEDDQFNRFLSVY--NRVESVNKYTLSFLSG
FEK--------RDFTSTQQVKLISDFL-------------------SFIAAEMR-KS--NQFD------------------DLDLALDSIDKLIHIKLYP
RTFNPK---------------------------------------FDDLAKDQVL-EQRIRIF-NWIN-LENLDLYFDL---------------------
------------------------------------GETFKLAT-------------------H--QL-HSINKYHCPKDKKLVILNTSIILT-S-----
------------------------------------I-----LNNS----P---A----------------------TTSADSLLPLFIYTLLQSNPQ--
-----HLISNID-------------------------YIQRFTDSEQLS-------GEVGYYFYTI------------------TAAVSFIS-NLDHKAL
SNI----D-K--EEFERRVAEAISQLPSTPPPSPIKSTPTTP----------------------------------------------------------
-----------------------------------------------------------------------------------------------QLNLA
NESRQM-FQRT------------------TQGIGKIGKLLGEVV----EEGVDKLTNSTSPKRN------------------------------------
--------GNG---------------------VEV----------ES-----------------------------------------------------
---VG-----DTRRE------DT------------------------------------------------QL-----------------------ERSH
----------------------------------------------------------------------------------SQYL----EEMERSRQQF
NKSL------------------ETLLQIFPHVEPGVCEMIL---N----AE---------HGNLEEAV--DK---------CL----EVSNTV-------
----------------------------------------------------------------------------------------------------
----------------------------------------------------------------------------------------------------
----------------------------------------------------------------------------------------------------
---------------------------------------
>PC_00RB6E
----------------------------------------------------------------------------------------------------
----------------------------------------------------------------------------------------------------
----------------------------------------------------------------------------------------------------
----------------------------------------------------------------------------------------------------
----------------------------------------------------------------------------------------------------
----------------------------------------------------------------------------------------------------
----------------------------------------------------------------------------------------------------
----------------------------------------------------------------------------------------------------
----------------------------------------------------------------------------------------------------
-----------------------------------------------MTSAIVEDNQHQLN--EKLFDIDEDDQFNRFLSVY--NRVESVNKYTLSFLSG
FEK--------RDFTSTQQVKLISDFL-------------------SFIAAEMR-KS--NQFD------------------DLDLALDSIDKLIHIKLYP
RTFNPK---------------------------------------FDDLAKDQVL-EQRIRIF-NWIN-LENLDLYFDL---------------------
------------------------------------GETFKLAT-------------------H--QL-HSINKYHCPKDKKLVILNTSIILT-S-----
------------------------------------I-----LNNS----P---A----------------------TTSADSLLPLFIYTLLQSNPQ--
-----HLISNID-------------------------YIQRFTDSEQLS-------GEVGYYFYTI------------------TAAVSFIS-NLDHKAL
SNI----D-K--EEFERRVAEAISQLPSTPPPSPIKSTPTTP----------------------------------------------------------
-----------------------------------------------------------------------------------------------QLNLA
NESRQM-FQRT------------------TQGIGKIGKLLGEVV----EEGVDKLTNSTSPKRN------------------------------------
--------GNG---------------------VEV----------ES-----------------------------------------------------
---VG-----DTRRE------NT------------------------------------------------QL-----------------------ERSH
----------------------------------------------------------------------------------SQYL----EEMERSRQQF
NKSL------------------ETLLQIFPHVEPGVCEMIL---N----AE---------HGNLEEAV--DK---------CL----EVSNTV-------
----------------------------------------------------------------------------------------------------
----------------------------------------------------------------------------------------------------
----------------------------------------------------------------------------------------------------
---------------------------------------
>PC_068FMZ
----------------------------------------------------------------------------------------------------
----------------------------------------------------------------------------------------------------
----------------------------------------------------------------------------------------------------
----------------------------------------------------------------------------------------------------
----------------------------------------------------------------------------------------------------
----------------------------------------------------------------------------------------------------
----------------------------------------------------------------------------------------------------
----------------------------------------------------------------------------------------------------
----------------------------------------------------------------------------------------------------
-----------------------------------------------MTSAIVEDNQHQLN--EKLFDIDEDDQFNRFLSVY--NRVESVNKYTLSFLSG
FEK--------RDFTSTQQVKLISDFL-------------------SFIAAEMR-KS--NQFD------------------DLDLALDSIDKLIHIKLYP
RTFNPK---------------------------------------FDDLAKDQVL-EQRIRIF-NWIN-LENLDLYFDL---------------------
------------------------------------GETFKLAT-------------------H--QL-HSINKYHCPKDKKLVILNTSIILT-S-----
------------------------------------I-----LNNS----P---A----------------------TTSADSLLPLFIYTLLQSNPQ--
-----HLISNID-------------------------YIQRFTDSEQLS-------GEVGYYFYTI------------------TAAVSFIS-NLDHKAL
SNI----D-K--EEFERRVAEAISQLPSTPPPSPIKSTPTTP----------------------------------------------------------
-----------------------------------------------------------------------------------------------QVNLA
NESRQM-FQRT------------------TQGIGKIGKLLGEVV----EEGVDKLTNSTSPKRN------------------------------------
--------GNG---------------------VEV----------ES-----------------------------------------------------
---VG-----DTRRE------DT------------------------------------------------QL-----------------------ERSH
----------------------------------------------------------------------------------SQYL----EEMERSRQQF
NKSL------------------ETLLQIFPHVEPGVCEMIL---N----AE---------HGNLEEA---------------------------------
----------------------------------------------------------------------------------------------------
----------------------------------------------------------------------------------------------------
----------------------------------------------------------------------------------------------------
---------------------------------------
>PC_045S7B
----------------------------------------------------------------------------------------------------
----------------------------------------------------------------------------------------------------
----------------------------------------------------------------------------------------------------
---------------------------------------------------------------------------------------------------M
SAEFG----DFVSAPALQT--KPD--SELSA--FEN--------LTINPPET---E--NTTTTTA--TDKKR------------PFTPIK--DATLKPLV
A-SP-PPPAPPPKDVP---P-K----D-----------F-----L----PKDR---------IYLDQPPVT---PVPSRPTSPLPGL-------------
---NTNFG--GGNSSTSKS-------QPPSDDENDGTQSVIHDLFEKSHRASIGGEQ---LQR-IPST-----------------------ASSIGS-P-
-L----------------------------------TLHPPRSS-SLSAPSTNEPDVATLQLKVET----------------------R-----------
------------------------------------------------------ISP-------------------------------------------
-------A-SS---------P--N---------------PALSPISPTSPAVNTAKPTPHR--PPPPDEDLPFDFHRFLAQLRHRSADPVAKFLRSFLNE
FAK--------KQWMVHEQVKIIRDFL-------------------TFIYGKMD-MC--EVWREVG-------------DVEMDNAMEGMEKLVMNRLYT
QTFSPAIPLHDGK---------------GR--V-DERFPGRRGQHQEDVERDSIL-SQKVRIY-SWIR-EEHLDIGDTVS--------------------
--------------------------------GEGGRRFLELAV------------------K---EM-LKIGSYRAPRDKVICVLNCCKVIF-G-----
------------------------------------L-----LRHS----------------------------KS-EESADKFVPLLIYVVLRANPE--
-----HLVSNVQ-------------------------YILRFRNPDKLT-------GEAGYYLSSL------------------MGAIQFIE-NLDRSSL
TIS------A--EEFERNVEAAVAQIAERPPPPSPPPPPPKSA---------------------------------------------------------
----------------------------------------------------------------------------------------------DPDSSG
SE------E---------KVAVAGLLRSLQRPLSTIGRIFNDES----GPAVIPR---------------------------------------------
------LSP-N---------PSEVDP----------------VL--------------------------------------------------TAV---
----------------------------------------------------------------------------------------------------
-------------------------------------------------------------------GGRGGTRRYAEEAAARQASAEAEEAARIGRMEY
EHVV------------------ETLQRMFPSLDREVICDVV---N----MK---------EGRWVF----------------L----ALKGVVGV---GE
----------------------------------------------------------------------------------------------------
----------------------------------------------------------------------------------------------------
----------------------------------------------------------------------------------------------------
---------------------------------------
>PC_05F00Z
----------------------------------------------------------------------------------------------------
---------------------------------------------------------------------------------------------MVVQSHE
LPSS--------------------------------------------------------TNPD--DLVDTRPEAEDDAR--------PD----------
-D--Q------DPTV-SVGNS--------------PKTADLTL-------PGNLTTETPPGEGELT-------VTADDK----DD-QPPPQQ--PA--PV
HSEIS----TPVLRAKTDA--ELA--ALTSG--LSM--------KHIHTRDD---A--QSSRP----DT--P------------AVIETN--MTDMPISI
C-SP-PPPAPPPKDLP---P-K----D-LPSKDVLQSTP-----S----PNGR---------LYLEHPPVT---PGNSRPSTP-----------------
-------L--PESTPSAPG-------KSHSDDENDGTSSVIHDLVEKSHRDSLAGEQ---LQR-SHST------------------------SSIGS-P-
-IL---A-----------------------------GIHPPRSS-SLSTEHSE-PSSSTQPVEVET----------------------QT----------
-------------------------------------------ANLNRPL---SGSG-------------------------------------------
-------L-EK---------P--L---------------PTPILSTQKLDSTPTMPATLHR--PPPPDEGLPFDFHRFLSQLRHRSADPVARFLRSFLHE
FAK--------KQWMVHEQVKIVRDFL-------------------NFIYAKMD-LC--EVWREVG-------------DGEMDNAMEGMEKLVMNRLYT
QTFSPAIPAPDG----------------RR--T-DEQFPGRRGQHQEDVERDEVL-TQKVRIY-SWIR-EEHLDIEDTVS--------------------
--------------------------------GDAGRRFLDLAV------------------K---EM-LKIGTYRAPRDKVICVLNCCKVIF-G-----
------------------------------------L-----LRHS----------------------------KS-DESADKFVPLLIYVVLRANPE--
-----HLVSNVQ-------------------------YILRFRNPDKLT-------GEAGYYLSSL------------------MGAIQFIE-NLDRSSL
TIT------A--EEFERNVEAAVAAIAERPPPASPPPLPP--KP-LSS-----------------------GGR--------------------------
-----------------P----TT-------S-----GSSTSQ----PRPSSSR-----------------------------------ISEKEEHQESD
EK------L---------TTAATGILRTLQKPLTTIGRIFADEL----TSGSSAS---------------------------------------------
------SSS-D---------HQNQSHQG-PGN--QNQQGDDALL--------------------------------------------------TALG--
----GRRGPRRQ-GTRPEA---------------G-------------------------------DLPG------------------PAGHPGPPARQ-
-----------------------------------------------------------------GSSGYPGSRFTPAEAAARQASAEAEEARRIGRMEY
EQVV------------------LTLQGMFPTLDREVICDVV---N----IK---------EGRVGDAV--DV---------CL----ALCTTEGV-----
----------------------------------------------------------------------------------------------------
----------------------------------------------------------------------------------------------------
----------------------------------------------------------------------------------------------------
---------------------------------------
>PC_024VW5
----------------------------------------------------------------------------------------------------
---------------------------------------------------------------------------------------------MVNY-VE
STRIDPSRT--------------------TEAMSGE--GGVKEDIRKSN--GMTVLKAGEENIQ--KGLEGKLEENDSEL--------L-----------
-----------------------------------------------------S---ANTH----S-------EEKEES----EA-SQPPNT--SP--ET
SIDSL----A--SEAGALSI-SPANPGSLPT--VTM--------GTLTPEKD---D--SDYRPPT--P---L------------KDDVLA--KREQDAAI
A-TP-P-PPPPPKDLP---P-K----D-VPPKDV-----PPKDVP----PKDR---------VYL-DPSIT---PRPSRPSSKSASP-------------
---SRRGS--SQQGRSSGS-------SSSEDEAGDSTRSEIHNIFEQSNVPAST-EH---LHP-SSSA-----------------------SPALAE-A-
-MI---G-----------------------------ARHPPRTS-SLDGNDYLARASSSTPSLSEK----------------------------------
----------------------------------------------------------------------------------------------------
----------------------------------------GKSISSKEPDPHTAHAPTVHQ--PPPPDEDLPFDFHRFLSQLRHRSADPVAKFLRSFLNE
FAK--------KQWMVHEQVKIVSDFL-------------------NFIYGKME-AC--EVWLNVG-------------EVEMDNAREGMEKLVMNRLYT
QTFSPEIPPPQAN-----------------------------PTHQEDVERDEVL-AQKVRIY-GWVR-EEHLDIQDTIT--------------------
---------------------------------ESGRKFLDLAV------------------N---EM-IKMGSYRAPRDKVICVLNCCKVIF-G-----
------------------------------------L-----LRHS----------------------------GG-DESADKFVPLLIYVVLRANPA--
-----NLVSNVQ-------------------------YILRFRNPDKLN-------GEAGYYLSSL------------------MGAIQFIE-GLDRSSL
TIT------D--EEFERNVEAAVAQIAERPSPTRATDTSREDDNEIVN-----------------------EKG--------------------------
---------N-------R----SGPSI---TP-----RVSSEQ----PRFSTSS-----------------------------------RESSDSSTSNG
DD------E---------KLAMAGLLRSIQRPLTTIGRMFTDEP----TTSSTTT---------------------------------------------
------AAG-G---------PALTPAPGNTPR--GSPSAEDSLL--------------------------------------------------TAVG--
----G-----------------------------------------------------------------------------------------------
-------------------------------------------------------------------RRKREDKLTAAEAAARQASAEAEQARMIQQREH
ESVV------------------QVLQNMFPDLDKEIIADVV---R----MK---------EGSVGSAV--DA---------CL----ALSSDS-------
----------------------------------------------------------------------------------------------------
----------------------------------------------------------------------------------------------------
----------------------------------------------------------------------------------------------------
---------------------------------------
>PC_022VS4
----------------------------------------------------------------------------------------------------
---------------------------------------------------------------------------------------------MSASNDR
PHGEKDDERDDTAVMSSA-GP-T-----------QSRTGESKSAGIGEQGIDE---PKVILGE---RTLKGDGGADRTTA-----TSYSMQSP-------
--------KDASTEA-LQKS-TMPLEATPSS--------------------------------------------HEPK----LK---------DSDDHE
QGDVR--TSRPSETEDEKS---LLDTQE-----------------------------------V-----------------------NQTTLPSRDKPLI
G-TP-PPPAPPPKDAVSP-SFA----A-GKRPEE--------------------------------------------------QEYD---------EK-
-H----------PPEDDSV-------VDPQQGSDSERQSEIQSIMDQFGEE-GAGPG---EEE-IMSP-----------------------RLEIAS-P-
-VF-----------------------------------FPPRGS-SLEPESGGSPTPPSLRRPASRD-----------S-----Y-SFV-ASKAR-----
------------------------PPS--ISDGLPPP-PPPA----------------------------------------------------------
----------------------------SE---------KP-DARPPQSPGGTSIFQPPPP--SPDPEPALPFDFHRFLEQLRHRTADPVARFLRSFLNE
FAK--------KQWQVHEQVKIISDFL-------------------EFIAKKMS-QC--EVWRSVS-------------DAEFDNAREGMEKLVMNRLYT
QTFSPAIPPVEALSQ----G-KSRR--AKAQAA-AANGPGRRGQHQEDVERDDVI-TQKIRIY-GWIR-EEHLDIPS-I---------------------
--------------------------------GDKGRKFLSLAQ------------------Q---EL-LKINSYRAPRDKVIQILNCCKVIF-G-----
------------------------------------F-----LKNN----------------------------K-TDQSADSFVPLLIYTVLKANPS--
-----HLVSNVQ-------------------------YILRFRNQDKLG-------GEAGYYISSL------------------LGVLSFIE-TLDRTSL
TIS------D--DDFEQNVEAAVSAITEGHREEEYEAKTSLPSTQG-----------LSASPPGHGPDTSPLLA--------------------------
---------SLTEK-SAP----ARPEV---TP-----RNSMDAERALTPR-RHTSNRRD---------------------------AGSSSEKTAGAAAA
SG------A---------EDLAAGLLRTIQKPLSGIGRMFSDEA----GQAQQRRPSGS-----------------------------------------
---------------------PNRAASYP-AQ--QAARNEKGSL--------------------------------------------------GQGQGQ
GQGQGQGQGRED-GEVLRMFGGRRSRE-----AAR-------------------------------REDG------------------HGQQANRGVMT-
-----------------------------------------------------------------NSGQGQGQGQRETEEAIRQESRAEAEAQRVRGEEH
RVVV------------------ETLQGMFPDLDRDVISDVV---R----MK---------EGRVGMAV--DA---------CL----ALSAT--------
----------------------------------------------------------------------------------------------------
----------------------------------------------------------------------------------------------------
----------------------------------------------------------------------------------------------------
---------------------------------------
>PC_04JCVH
----------------------------------------------------------------------------------------------------
---------------------------------------------------------------------------------------------MVDY-VE
SPSVDPSGK--------------------TVAVGEG--GGVKEGTGKSN--GVTTLRADQENFQ--NVLKGGFQGNDSEL--------PVASV-RVTT--
-A--Q---VQTLDSF-GADQKA-----------RAPAKVEDEM-------A-SA---LTPV----K-------SEEEGR----QA-SQPPNA--SS--EA
STDLL----T--SKSGALSI-FPVGPDPVST--VTM--------DSLVPEKG---D--GDYRPPT--P---L------------KDDPLA--KHEQDAAL
A-AP-P-PPPPPKDVP---P-K----D-VPPKDVPPKDVPPKDVP----PKDR---------ARL-GPSVT---PRPSRPGSKSASP-------------
---SRRGS--SHQGGSSAS--------SSEDEAGDSTRSEIHNIFEQSSAPTST-EH---PHP-SSSA-----------------------SPALAE-A-
-MI---G-----------------------------ARHPPRTS-SLDGTDYLVRASSGTPSLSEK----------------------------------
----------------------------------------------------------------------------------------------------
----------------------------------------GKSAL-KEPDSHTAHVPTVHQ--PPPPDEDLPFDFHRFLSQLRHRSADPVAKFLRSFLNE
FAK--------KQWMVHEQVKIVSDFL-------------------DFIYGKME-TC--EVWLNVG-------------EVEMDNAREGMEKLVMNRLYT
QTFSPEIPPPQANPA----V-GARRY-RRD--R-DEKFPGRRGQHQEDVERDEVL-AQKVRIY-GWVR-EEHLDIQDAVT--------------------
--------------------------------EESGRKFLDLAV------------------N---EM-TKMGSYRAPRDKVICVLNCCKVIF-G-----
------------------EFIRKLFGGVEMLIGGLGL-----LRHS----------------------------GG-DESADKFVPLLIYVVLKANPA--
-----NLVSNVQ-------------------------YILRFRNPDKLN-------GEAGYYLSSL------------------MGAIQFIE-GLDRSSL
TIT------D--EEFESNVEAAVAQIAERPSPTTSAGASRGDGNEIVN-----------------------EKG--------------------------
---------N-------C----SGPLI---TP-----RASSEQ----PRLSTSS-----------------------------------RESNDSSTSNG
DD------E---------KLAVAGLLRSIQRPLTTIGRMFTDEP----AASNTTA---------------------------------------------
------AAG-R---------PALTPAPGNTPR--GSPGAEGSLI--------------------------------------------------TAVG--
----G-----------------------------------------------------------------------------------------------
-------------------------------------------------------------------RRKREDKLTAAEAAARQAEAEAEQARIIQRSEH
ESVV------------------QVLQNMFPDLDKEIIADVV---R----MK---------EGRLVLFF--AG---------GV----IEDLRKARLTIGQ
RWV-SG----------------------------------------------------------------------------------------------
----------------------------------------------------------------------------------------------------
----------------------------------------------------------------------------------------------------
---------------------------------------
>PC_00WF7N
----------------------------------------------------------------------------------------------------
---------------------------------------------------------------------------------------------MVDY-VE
SPRIDPSGN--------------------TEVAGGEGGGGSKESIGKSN--GVAVSKADG---------EGRFEGGDNEL--------PIESI-HATT--
-A--Q---GQTLDSV-KAGQEA-----------RASAKEEIEM-------GSNP---TPVK----P-------GGREER----EA-SQPPNA--SS--EA
SMDLL----PVVGEVGALSI-SLASLDSAPT--VTM--------DSLIPEKG---D--EDYRPPT--P---L------------KDDALA--KRERDATL
A-NP-PPPPPPPKDVP---P-K----D-VPPKDVPPKDVPLKDTR----PRDR---------VHL-GPSIT---PRPSRPGSKSASP-------------
---SRRGS--SQQGRSSGS--------SSEDEAGYSARSEIHNIFEQGSAPASG-EH---LHP-NSSA-----------------------SPALAE-A-
-MI---G-----------------------------ARHPPRTS-SLDGTDYLARTSSGTPTLSEK----------------------------------
----------------------------------------------------------------------------------------------------
----------------------------------------GKE-----LDSGTAHAPTIHH--PPPPDEDLPFDFHRFLSQLRHRSADPVAKFLRSFLNE
FAK--------KQWMVHEQVKIVSDFL-------------------NFIYGKME-GC--EVWLNVG-------------EVEMDNAREGMEKLVMNRLYT
QTFSPEIPPPQGNPT----A-GSRRY-RRD--R-DERFPGRRGQHQEDVERDEVL-AQKVRIY-GWVR-EEHLDIQDTVT--------------------
--------------------------------EESGRKFLDLAV------------------N---EM-IKMGSYRAPRDKVICVLNCCKVIF-G-----
------------------------------------L-----LRHS----------------------------GG-DESADKFVPLLIYVVLRANPA--
-----NLVSNVQ-------------------------YILRFRNPDKLN-------GEAGYYLSSL------------------MGAIQFIE-GLDRSSL
TIT------D--EEFERNVEAAVAQIAERPSPAASTDASREGDNEIMN-----------------------EKG--------------------------
---------D-------R----SGPSV---TP-----RVSSEQ----TRFSTSS-----------------------------------RESNDSSTSNG
DD------E---------KLAVAGLLRSIQRPLTTIGRMFIDEP----ATSNTNT---------------------------------------------
------AAG-G---------PALTPAPGNSPR--GSPSAEDSLL--------------------------------------------------TAVG--
----G-----------------------------------------------------------------------------------------------
-------------------------------------------------------------------RRKREDKLTAAEAAARQASAEVEQARMIERREH
ESVV------------------QVLQNMFPDLDKEVIADVV---R----MK---------QGRLVLFF--AG---------GV----IEDLRKARLTVGQ
RWI-SG----------------------------------------------------------------------------------------------
----------------------------------------------------------------------------------------------------
----------------------------------------------------------------------------------------------------
---------------------------------------
>PC_056L7V
----------------------------------------------------------------------------------------------------
----------------------------------------------------------------------------------------------------
-----------------------------------------------------------------------------MAS--------A-----------
-----------------------------------------------------P---TPVT----S-------EKVEEG----EA-SRSPNT--SS--GA
STDLL----A--RKSGALFI-SPVTRDSVPT--VTM--------GSLIPEKG---G--EDYRPPT--P---L------------KDDALA--RHEQDAAL
A-VP-P-PPPPPKDVP---P-K----D-VPPKDVPPKDVPPKDVP----PKDR---------VRL-GPLAT---PRPSRPGSRSASP-------------
---SRRGS--LQRGGSSGS--------SSEDDVGDSTRSEIHNIFEQSSAPAST-EH---LHP-SSSA-----------------------SPALAE-A-
-MI---G-----------------------------ARHPPRTS-SLDGTDYLARASSGTPNLSEK----------------------------------
----------------------------------------------------------------------------------------------------
----------------------------------------GKSAL-KEPDPRAAHVPTVHQ--PPPPDEDLPFDFHRFLSQLRHRSADPVAKFLRSFLNE
FAK--------KQWMVHEQVKIVSDFL-------------------DFIYGKME-TC--EVWLNVG-------------EVEMDNAREGMEKLVMNRLYT
QTFSPEIPSAQPNSA----V-G--------------------GQHQEDVERDEVL-AQKVRIY-GWVR-EEHLDIQDA----------------------
-----------------------------------------------------------------------MGSYRAPRDKVICVLNCCKVIF-G-----
------------------------------------L-----LRHS----------------------------GG-DESADKFVPLLIYVVLRANPG--
-----NLVSNVQ-------------------------YILRFRNPDKLN-------GEAGYYLSSL------------------MGAIQFIE-GLDRSSL
TIT------D--EEFERNVEAAVAQIAERPSPTTSTDASREDDNEIVN-----------------------EKG--------------------------
---------D-------H----SGPLI---TP-----RVSSEQ----PRFSTSS-----------------------------------RESNDSSTSNG
DA------E---------KLAVAGLLRSIQRPLTTIGRMFADEP----ATSNTTI---------------------------------------------
------AAG-G---------PALTPAPGNTPR--GSPGAED-----------------------------------------------------------
----------------------------------------------------------------------------------------------------
------------------------------------------------------------------------------KAAARQASAEAEQARMIQRSEH
ESVV------------------QVLQNMFPDLDKEIIADVV---R----MK---------EGSVGSAV--DA---------CL----ALSGDS-------
----------------------------------------------------------------------------------------------------
----------------------------------------------------------------------------------------------------
----------------------------------------------------------------------------------------------------
---------------------------------------
>PC_06MU3U
----------------------------------------------------------------------------------------------------
----------------------------------------------------------------------------------------------------
-----------------------------------------------------------------------------MGS--------T-----------
-----------------------------------------------------P---TPIG----P-------EEKEEG----ES-SQPPNT--SS--EA
SIDLL----A--SEAGTLSI-SPLNPESVPA--APM--------DSLIPGND---G--EDYRPPT--P---L------------KDDALA--KREQDAAL
S-TP-P-PPPPPKDVP---P-K----D-VPPKDVPPKDVPPKDVP----PKDR---------VHL-FPSTM---PRPSRPCSKSASP-------------
---SRRGS--SQQGRSSGS--------SSEDEAGDSTRSEIHNIFEQGGAPAST-EH---LHP-SSSA-----------------------SPTLAE-A-
-MI---G-----------------------------ARHPPRTS-SLDGADYLARASSVTPSLLEK----------------------------------
----------------------------------------------------------------------------------------------------
----------------------------------------GKSALSKEPDSHTAHAHTVHQ--PPPPDEDLPFDFHRFLSQLRHRSADPVAKFLRSFLNE
FAK--------KQWMVHEQVKIVSDFL-------------------NFIYGKME-TC--EVWLNVG-------------EVEMDNAREGMEKLVMNRLYT
QAFSPEISPPQAN-----------------------------PTHQEDVERDEVL-AQKVRIY-GWVR-EEHLDIRDA----------------------
-----------------------------------------------------------------------MGSYRAPRDKVICVLNCCKVIF-G-----
------------------------------------L-----LRHS----------------------------GG-DESADKFVPLLIYVVLRANPA--
-----NLVSNVQ-------------------------YILRFRNPDKLN-------GEAGYYLSSL------------------MGAIQFIE-GLDRSSL
TIT------N--EEFERNVEAAVAQIAERPLPTTTTDASRGDDGEIVN-----------------------EKG--------------------------
---------D-------R----SGPSV---TP-----RVSSEQ----PRFSTSS-----------------------------------RESNDSSTSNG
DD------E---------KLAVAGLLRSIQRPLTTIGRMFIDEP----TTGNATT---------------------------------------------
------AAG-G---------PALTPAPGNTPR--GSPSAED-----------------------------------------------------------
----------------------------------------------------------------------------------------------------
------------------------------------------------------------------------------KAAARQASAEVEQARMIQRREH
ESVV------------------QVLQNMFPDLDKEIIADVV---R----MK---------QGSVGSAV--DA---------CL----ALSGDS-------
----------------------------------------------------------------------------------------------------
----------------------------------------------------------------------------------------------------
----------------------------------------------------------------------------------------------------
---------------------------------------
>PC_07X84F
----------------------------------------------------------------------------------------------------
-------------------------------------------------------------------------------------MVDYVESPSIGPSGK
A------------------------------------------EVVGEEGGV------KGGTG----------KSNGVIV----------SKR-------
-FDEE---NIQKAFG----GRF--------------EGNGSGL-------------------SI--------ASVHVT-----------PA---QE----
------------QTLDRVGADQKARTPAGVE--IEMGSTP-------TP----------------------------------------IGPEEKEEG-E
S-S--QPPNTSSEASIDLLASE----A-GTLSIS-----PLNPESVPA--------------APMDSL-----IPG-NDGEDYRPPT-------------
-----------------PL----KD----D-AL---AKREQDAALSTPPPP-PPPKD---VPP-KDVPPKDVPPKDV---------------------PP
KDV-----PPK------DR-----VHLFPSTM--PRPSRPCSKSASPSRRGSSQQGRSSGSSSEDEA---------GDSTRSEIHNIFEQGGAPA---ST
EHL-----HPSS-----------------SA--------SPTLAEAM-IG---ARHP----------------------PRT-----SSLDGADYLARA-
--S-------S-V---T--------P-SLLE--KG------KSALSKEPDSHTAHAHTVHQ--PPPPDEDLPFDFHRFLSQLRHRSADPVAKFLRSFLNE
FAK-K-------QWMVHEQVKIVSDFL-------------------NFIYGKME-TC--EVWLNVG-------------EVEMDNAREGMEKLVMNRLYT
QAFSPEISPPQANPT-----VGSRRY--R-RNR-DERFPGRRGQHQEDVERDEVL-AQKVRIY-GWVR-EEHLDIRDAVT--------------------
--------------------------------EENGRKFLDLAV-------------------N--EM-TKMGSYRAPRDKVIWLL--------------
-------------------------------------------RHS----G---G----------------------DESADKFVPLLIYVVLRANPA--
-----NLVSNVQ-------------------------YILRFRNPDKLN-------GEAGYYLSSL------------------MGAIQFIE-GLDRSSL
T-I----T-N--EEFERNVEAAVAQIAERPLPTTTTDASRGDDGE---------IV-NEK-----GDR---------------------------S----
-----------------G------PSV---T------------------------------------------------PRVSSEQPRFSTSSRESNDSS
TSNG-DDEKLA--V----A----GLLRSIQRPLTTIGRMFIDEP----TTGNATTAAGGPALTPAPGNTP--R---------------------------
----------------------------------------------------------------------------------------------------
-------------------------GSPSA-------------------------------------------------E-------DSLL----TAVGG
R------------R-------KR----EDKL--------------------------------------------TAAEAAARQASAEVEQARMIQRREH
ESVV------------------QVLQNMFPDLDKEIIADVV---R----MK---------QGRLVLFF--TGGVLEDLRKARL----TIGQRWVSG----
----------------------------------------------------------------------------------------------------
----------------------------------------------------------------------------------------------------
----------------------------------------------------------------------------------------------------
---------------------------------------
>PC_04EQHK
----------------------------------------------------------------------------------------------------
----------------------------------------------------------------------------------------------------
----------------------------------------------------------------------------------------------------
----------------------------------------------------------------------------------------------------
----------------------------------------------------------------------------------------------------
----------------------------------------------------------------------------------------------------
--------------------------------------------MDQFGED-GQGPG---HEE-VMSP-----------------------RLEFAG-P-
-LL---G-SP--------------------------VQHPPRKS-SLEPLNANILSQSIGDLQISS------------D-----P-SSG-----------
--------------------QRTRK---DSDVGPAV--P-PKPDSIR-SF---GKMQ-------------------------------------------
-------------------------D-DRY-----------SSTDT--PLSPPPLHRPPPP--EPEPEPDLPFDFHRFLEQLRHRTADPVAKFLRSFLQE
FAK--------KQWMVHEQVKIIGDFL-------------------AFITNKMA-QC--EVWREVS-------------DSEFDNAREGMEKLVMNRLYT
QTFSPAIPPPQPIPG----A-KPRR--RGADR---PMGPGRRGQHQEDVERDDIL-AQKVSIY-GWVK-EDHLDIPP-V---------------------
--------------------------------GDCGKRFLILAQ------------------Q---EI-LKIKTYRAPRDKIICVLNCCKVIF-G-----
------------------------------------L-----LKHS----------------------------KT-DSSADSFMPLLIYVVLQANPE--
-----HLVSNFQ-------------------------YILRFRNQEKLG-------GEAGYYLSSL------------------MGAVQFIE-NLDRTTL
TIS------D--EDFERNVEAAVSAIAEKHQAEVALSPVQNSPP-T------------------------------------------------------
---------QLSEK-SAL----SRPEV---TP-----RHSMEGESSAPR---------------------------------RST-----SSSENEAGDG
MD------E---------KAAMSGLLRTIQKPLSSIGRMFSDDP----SPYSG-PARTP-----------------------------------------
-------------------------NPGNTPR--MTPSPRV--S--------------------------------------------------MDGLQP
PH---------------------------------------------------------------------------------------------RRPS-
-----------------------------------------------------------------ERESNARNRMTAEDAAARQASAEAAEAHRLQRAEH
ENVV------------------ETLAGMFPDLDREIISDVV---T----QK---------EGRVGLAV--DA---------CL----ALSS---------
----------------------------------------------------------------------------------------------------
----------------------------------------------------------------------------------------------------
----------------------------------------------------------------------------------------------------
---------------------------------------
>PC_016119
----------------------------------------------------------------------------------------------------
----------------------------------------------------------------------------------------------------
----------------------------------------------------------------------------------------------------
----------------------------------------------------------------------------------------------------
---------------------MSPNEPG------------------------------GEEDT------------------------AIADSQNHEGHVP
S--A-AAPVPPRKNSTPS-K-------------S---------------------------------------E--VADVEYDEKETP-AED--------
--------------AQAEV-------PEAPKGTNEATGLEIQTIMDQFQEG-TG-PS---SNE-IMSP-----------------------RLDRQK-P-
-VL---------------------------------V-LPPRSS-SLEPKDSYTLGQQSSGPS---------------X-----T-SPL-----------
---------------------------SPQETGNSRS------SVADHK---------------------------------------------------
-----------------------------V---------TSDDTESIISVKAGSIFQPPPP--SPDPEPALPFDFHRFLEQLRHRTADPVARFLRSFLTE
FGK--------KQWMVHEQVKIISDFL-------------------EFISKKMQ-HC--EVWRTVS-------------DAEFDNAREGMEKLVMNRLYS
QTFXPAISPAGG-SP----RKGGRGGRSQADVA-SPHGPGRRGQHQEDVERDDVI-AQKIKIY-GWIS-EEHLDIKP-V---------------------
--------------------------------GEKGKKFLSLAQ------------------Q---EL-LKINTYRAPRDKVICVLNTXKVLF-G-----
------------------------------------F-----LRNA----------------------------KT-DQSADSFVPLLIYTVLRARPE--
-----HLVSNVQ-------------------------YIWRFRNQDXLG-------GEAGYYMSSL------------------MGVVAFIE-NLDRTNL
TIT------D--EEFERNVEQAVSAIAEKNRVEEYEEKTHS----------------------------GAPMQ--------------------------
---------HLSEK-SAL----SRAEV---TP-----RNSTDAEHSSLRRNVSQRLSEKA------------------------P-QG--SA------NN
ED------D---------TDAVTGLLRSIQRPLSSIGRIFSDDG----EKQASSTQR-------------------------------------------
--------R-G---------P--------------SPSSRMDRS--------------------------------------------------SA----
--PRV------------------------------------------------------------------------------------YAE-RQR----
---------------------------------------------------------------------SQQRQSTVQDTEARQASAENAQAQRVRIQEH
RVVV------------------ETLQSMFPNLDKDVIEDVV---R----AQ---------EGNVGRAV--DA---------CL----ALAED--------
----------------------------------------------------------------------------------------------------
----------------------------------------------------------------------------------------------------
----------------------------------------------------------------------------------------------------
---------------------------------------
>PC_045Z23
----------------------------------------------------------------------------------------------------
---------------------------------------------------------------------------------------------MSSTNEL
PELS---------QPTEQHEPLTKSKPEAVRTSSDNFSVVAG------------------E----------------VRE-------D-R-SE-NDVAKS
NSTE----TAVTSSVKDSGRDG---------------V----VAD-------HKTRTAAPG--------------SANS----DG-EHAAMTR-DIERRA
SEHLA-------KRAAEMTSGEEPSGT---------------------------------SRH------------------------AVDTAVRENEPLP
A-TP-PPPEPPRKDKAPV-K-------------L---------------------------------------E--PAK-QYDEKHPPPPNEE-------
--------------TANDV-------PDAPQGTSETTELEIQTIMDQFEDG-MGGLG---KDH-IMSP-----------------------RLEKQQ-P-
-VL---------------------------------V-LPPRSS-SLEPQPSFTLGAQITGQNA--S-----------S-----A-SPL-----------
---------------------------SPQGTGNSVS------NSSVHR---------------------------------------------------
-----------------------------V---------RSNDQESIISGKAGSIYQPPPP--SPDPEPALPFDFHRFLEQLRHKSADSVAKYLRSFLGE
FNK--------KQWMVHEQVKIISDFL-------------------EFITKRMG-MC--DVWRTVS-------------DAEFDNAREGMEKLVMNRLYS
QTFSPAIPSALG-SP----RKGARNGRSAADQA-NPHGPGRRGQHQEDVERDEVI-AQKIKIY-GWVS-EEHLDIRP-I---------------------
--------------------------------GDKGRKFLGLAQ------------------K---EL-LKINTYRAPRDKVICVLNACKVIF-G-----
------------------------------------F-----LRNS----------------------------KA-DQSADAFVPLLIYTVLRARPE--
-----HLVSNVQ-------------------------YIWRFRNQEKLG-------GEAGYYMSSL------------------MGVVQFIE-NLDRTTL
TIT------D--EEFELQVEQAVSAIAEQNRADEYEAQTHPAI-------------------------PTGPMQ--------------------------
---------HLNEK-SAP----SRAEV---TN-----RNSMDAERSSPRRQPSQRLAERQ------------------------A-QL--S--------S
PD------D---------QDAVTGLLRTIQKPLSSIGRMFSDEV----SNGKP--NS-------------------------------------------
--------S-G---------PASTPLPGSTPR-GLSPAPRLDRR--------------------------------------------------QS----
--DDKS----------------------------------------------------------------------------------ANQRPPAERER-
-----------------------------------------------------------------DRSRQRLNERSAEDHAMRQANAEVAQAQRVRAQEH
RVVV------------------ETLQSMFPNLDKEVIEDVV---R----AQ---------EGNVGRAV--DG---------CL----ALSG---------
----------------------------------------------------------------------------------------------------
----------------------------------------------------------------------------------------------------
----------------------------------------------------------------------------------------------------
---------------------------------------
>PC_03PI38
----------------------------------------------------------------------------------------------------
---------------------------------------------------------------------------------------------MSDNETP
KPANT-------------------------------S---------KDTTTQS---EDVKVGD---RSAADASVVKQDG-------QTPFGSK-------
--------DEQGDPA-LDSA-EPPVDHEARESQRSEPG-----------------------------------EAREPA----VE---------SKSANE
AD------APSSEIVGSHT---PKQTTQ-----------------------------------G-----------------------ENTSLTYRDKPRM
S-SP-PPPAPPPKDASLS-KLA----A-GKQPEQ--------------------------------------------------QDYD---------EK-
-H----------PPEDDSV-------ADPQPGADNEDQSEIQSIMDQFEEE-SKALG---KDE-IMSP-----------------------RLEMAS-P-
-VF-----------------------------------FPPRGS-SLEPESQGSPTSPSLRRPASRD-----------S-----Y-NFN-ASNAR-----
------------------------PPS--LSEGMPPP-PPPA----------------------------------------------------------
----------------------------SE---------KP-DALPPQSPGGNSVFQPPPP--SPDPEPALPFDFHRFLEQLRHRTADPVARFLRSFLNE
FGK--------KQWQVHEQVKIISDFL-------------------EFIAKKMS-QC--EVWRTVS-------------DAEFDNAREGMEKLVMNRLYS
QTFSPAIPPVETVVR----S-GSKR--AKAQAA-ASNGPGRRGQHQEDVERDDVI-AQKIRIY-GWIR-EEHLDIPS-I---------------------
--------------------------------GEKGRKFLALAQ------------------Q---EL-LKINSYRAPRDKVIQILNCCKVIF-G-----
------------------------------------F-----LKNN----------------------------K-TDQSADSFVPLLIYTVLKANPS--
-----HLASNVQ-------------------------YILRFRNQDKLG-------GEAGYYISSL------------------MGVISFIE-TLDRTNL
TIS------D--QEFERHVEAAVSAIAEGHQAEDYESKTSLAPSAP-----------TH---APANQEHSPLLA--------------------------
---------SLTEK-SAP----SRPEV---TP-----RNSMDAERALSTT-PRRNLSNRL-------------------PRTSSDNGPATTGPSQSSTSS
TG------A---------EDIATGLLRTIQKPLSGIGRMFSDED----KPPPQPPRPQK-----------------------------------------
---------------------SPTRG--------GAGYPGQGQA--------------------------------------------------SQLASS
GEKGQQAGARED-SEVLRMFGGSRRGL-----SGQ--------------------------------GQG------------------RRSEDGRGERG-
-----------------------------------------------------------------LHGVPSGPGVGEHEAAVRQASANEAEAARIRSEEH
RVVV------------------E-----------------------------------------------------------------------------
----------------------------------------------------------------------------------------------------
----------------------------------------------------------------------------------------------------
----------------------------------------------------------------------------------------------------
---------------------------------------
>PC_01DKZ4
----------------------------------------------------------------------------------------------------
---------------------------------------------------------------------------------------------MSDDETP
KPAST-------------------------------L---------KDTTTQP---EDVKVGD---RSAADASVVKQDG-------QTPFGSK-------
--------DEQGEPA-LDSA-ELPVDHETRESQRREPG-----------------------------------EAREPA----VE---------SKSANE
AG------APSSEIVGSHT---PKQTTQ-----------------------------------G-----------------------EDTSLTYRDKPRM
G-SP-PPPAPPPKDASLS-KLA----A-GKQPEQ--------------------------------------------------QDYD---------EK-
-H----------PPEDDSV-------ADPQTGADNEDQSEIQSIMDQFEEE-SKALG---KDE-IMSP-----------------------RLEMAS-P-
-VF-----------------------------------FPPRGS-SLEPESQGSPTSPSLRRPASRD-----------S-----Y-NFN-ASKAR-----
------------------------PPS--LSEGMPPP-PPPA----------------------------------------------------------
----------------------------SE---------KP-DALPPQSPGGNSVFQPPPP--SPDPEPALPFDFHRFLEQLRHRTADPVARFLRSFLNE
FGK--------KQWQVHEQVKIISDFL-------------------EFIAKKMS-QC--EVWRTVS-------------DAEFDNAREGMEKLVMNRLYS
QTFSPAIPPVETVVR----S-GSRR--AKAQAA-ASNGPGRRGQHQEDVERDDVI-AQKIRIY-GWIR-EEHLDIPS-I---------------------
--------------------------------GEKGRKFLALAQ------------------Q---EL-LKINSYRAPRDKVIQILNCCKVIF-G-----
------------------------------------F-----LKNN----------------------------K-TDQSADSFVPLLIYTVLKANPS--
-----HLASNVQ-------------------------YILRFRNQDKLG-------GEAGYYISSL------------------MGVISFIE-TLDRTNL
TIS------D--EEFERHVEAAVSAIAEGHQAEDYESKTSLAPSAP-----------TH---APANQEHSPLLA--------------------------
---------SLTEK-SAP----SRPEV---TP-----RNSMDAERALSTT-PRRNLSNRL-------------------PRTSSDNGPATTGPSQSSTSS
TG------A---------EDIATGLLRTIQKPLSGIGRMFSDED----KPPPQPPRPQK-----------------------------------------
---------------------SPTRGGG------GAGYPGQGQA--------------------------------------------------SQLASS
GEKGQTGTTRED-SEVLRMFGGSRRGL-----SGQ--------------------------------GQG------------------RRSEDGRGERG-
-----------------------------------------------------------------LHGVPSGPGVGEHEAAVRQASANEAEAARIRSEEH
RVVV------------------ETLQGMFPDLDKDVISDVV---R----MK---------EGRVGMAV--DA---------CL----AMSAG--------
----------------------------------------------------------------------------------------------------
----------------------------------------------------------------------------------------------------
----------------------------------------------------------------------------------------------------
---------------------------------------
>PC_05Z24S
----------------------------------------------------------------------------------------------------
---------------------------------------------------------------------------------------------MSGVREA
AAPT---------NEDEHDGLLASPTPPQSHTLLDHHKTDPV------------------SAA-----NLKDGEARVEGD-------D-AVMS-TTE---
-SEMQAAKQVEAEVR-------------------------------------NELP--EA---------------LETS----DG-EDVHARA-EIERQA
SEHLA-------RRASEMSLGEDDSDG------------------------------------------------------------NVDTRAKDKHHLP
Q-TP-PPPMPPRKDSLAK-K-------------Q---------------------------------------V--AKEVEYDEKHPP-SSED-------
--------------AQVEV-------PEAPTGTTEATGTEILNIMDQFESG-MGGME---AQA-IMSP-----------------------RLERQQ-P-
-ML---------------------------------V-LPPRSS-SLEQQQSYVLSPKSTAPSVAA------------------P-TPI-----------
---------------------------RPQGTGTSIA------SSL-QG---------------------------------------------------
-----------------------------G---------TADDSSSITSARAGTLFQPPPP--SPEPEAALPFDFHRFLEQLRNKSADPVARYLRSFLGE
FGK--------RQWMVHEQVKIISDFL-------------------EFISRKMA-QC--EVWRTVS-------------DAEFDNAREGMEKLVMNRLYS
FTFSPAIPAPPS-SP----RKSARSTRAQADHA-NVHGPGRRGQHQEDVERDEVI-AQKIKIY-GWIR-EEHLDVKS-L---------------------
--------------------------------GPKGDKFLTLAQ------------------K---EL-LKINSYRAPRDKVICVLNCCKVIF-G-----
------------------------------------F-----LKNA----------------------------KQ-DQSADAFVPLLIYTVLRARPE--
-----NLVSNVQ-------------------------YIWRFRNQDKLG-------GEAGYYMSSL------------------MGVVTFIE-NLDRTNL
TIQ------D--EEFEQNVEQAVSAIAEKNRQEEHDAKTSASRT------------------------AGLMIS--------------------------
---------HVSEK-SGL----SQPEV---TP-----RNSMEVETSSPRRKAS-QRLSEK------------------------T-SG--SSN--NPAPN
AD------E---------PDAMTGLLRSIQKPLSSIGRIFSDDG----GGGGGSSSD-------------------------------------------
--------D-R---------SASTPQPGSTPR-GLSPAGRVERS--------------------------------------------------SR----
--NHGG----------------------------------------------------------------------------------TRSSTE------
-------------------------------------------------------------------RRRSQQRQSAEDMAARQASADVAQAQAVRVREH
KVVV------------------ETLQSMFPNLDHEVIEDVV---R----AQ---------EGNVGRAV--DA---------CL----ALSSTT-------
----------------------------------------------------------------------------------------------------
----------------------------------------------------------------------------------------------------
----------------------------------------------------------------------------------------------------
---------------------------------------
>PC_088MP2
----------------------------------------------------------------------------------------------------
---------------------------------------------------------------------------------------------MSGVREA
AAPT---------NEDEHDGLLASPTPPQSHTLLDHHSTDPV------------------SAP-----NLKDGEARVEGD-------D-AVMS-TTE---
-SKMQAGKQVEAEVR-------------------------------------NGLS--EAS--------------LNPS----DA-EDVHARA-EIERQA
SEHLA-------RRASEMSLGEDDNDG------------------------------------------------------------NVDTRAKDKHHLP
Q-TP-PPPMPPRKDSLAK-N-------------Q---------------------------------------V--AKEVEYDEKHPP-SSED-------
--------------AQVEV-------PEAPTGTTEATGTEILNIMDQFESG-MGGME---AQA-IMSP-----------------------RLERQQ-P-
-ML---------------------------------V-LPPRSS-SLEQQQSYVLSPQSTAPSVAA------------------P-TPI-----------
---------------------------RPQGTGTSIA------SSL-QG---------------------------------------------------
-----------------------------G---------TADDSSSIASARAGTLFQPPPP--SPEPEAALPFDFHRFLEQLRNKSADPVARYLRSFLGE
FGK--------RQWMVHEQVKIISDFL-------------------EFISRKMA-QC--EVWRTVS-------------DVEFDNAREGMEKLVMNRLYS
FTFSPAIPAPPS-SP----RKSARSTRAQTDHA-NVYGPGRRGQHQEDVERDEVI-AQKIKIY-GWIR-EEHLDVKS-L---------------------
--------------------------------GPKGDKFLTLAQ------------------K---EL-LKINSYRAPRDKVICVLNCCKVIF-G-----
------------------------------------F-----LKNA----------------------------KQ-DQSADAFVPLLIYTVLRARPE--
-----NLVSNVQ-------------------------YIWRFRNQDKLG-------GEAGYYMSSL------------------MGVVTFIE-NLDRTNL
TIQ------D--EEFEQNVEQAVSAIAEKNRQEEHDAKTSASRT------------------------AGLMMS--------------------------
---------HVSEK-SGL----SQPEV---TP-----RNSMEVETSSPRRKATSQRLTEK------------------------T-SG--SSN--HQVPD
AD------E---------PDAMTGLLRSIQKPLSSIGRIFSDDG----GGGGGSSSD-------------------------------------------
--------D-R---------SASTPQSGSTPR-GLSPAARVERS---------------------------------------------------R----
--NHGG----------------------------------------------------------------------------------TRSSTE------
-------------------------------------------------------------------RRRSQQRQSAEDMAARQASADVAQAQAVRVREH
KVVV------------------ETLQSMFPNLDHEVIEDVV---R----AQ---------EGNVGRAV--DA---------CL----ALSSTT-------
----------------------------------------------------------------------------------------------------
----------------------------------------------------------------------------------------------------
----------------------------------------------------------------------------------------------------
---------------------------------------
>PC_027FA6
----------------------------------------------------------------------------------------------------
---------------------------------------------------------------------------------------------MSSVHEG
AVGT---------EEGGHR-PVTPPKPELSRAL-----SDRF------------------SIG-----LGKGPLATDDDR-------T-RNDG-VLA---
-VRSPAGGEAQPEQV-------------------------------------EDVADMNRL--------------AKHE----HG-DDSHARA-EIERQA
SEHLA-------RRATEMSVSRDDEDDG------------------------------QQDRR------------------------QIPASSRDKHDLP
D-TP-PPPVPPRKDNHAR-N-------------A---------------------------------------M--PKDGEYDEKHPP-QSED-------
--------------AQPEL-------PEAPSGTNEPTGAEIQNIMDQFENG-MGGLE---EQA-IMSP-----------------------RLERQQ-P-
-ML---------------------------------V-LPPRSS-SLEAQPSYTLSPQSTGQSVAS------------------P-TPL-----------
---------------------------RPQGTGNSIA------SSL-QG---------------------------------------------------
-----------------------------G---------KGDDSASIRSARAGSLFQPPPP--SPEPEAALPFDFHRFLEQLRNKSADPVARYLRSFLGE
FGK--------RQWMVHEQVKIISDFL-------------------EFISRKMA-QC--EVWRTVS-------------DAEFENAKEGMEKLVMNRLYS
FTFSPAIPAAPS-SP----RKGARSHRMQADQA-TLHGPGRRGQHQEDVERDDVI-AQKIKIY-GWIS-EEHLDVKP-L---------------------
--------------------------------GPKGDKFLTLAQ------------------K---EL-LKINSYRAPRDKVICVLNCCKVIF-G-----
------------------------------------F-----LKNA----------------------------KQ-DQSADAFVPLLIYTVLRARPE--
-----HLVSNVQ-------------------------YIWRFRNQDKLG-------GEAGYYMSSL------------------MGVVTFIE-NLDRTNL
TIT------D--EEFEQNVERAVSAIAEKNRADEHDHKTQSSRP------------------------SGP-MS--------------------------
---------HLSEK-SAL----SQPEV---TP-----RNSVEVEQSTPRRSHSERPPE-K--------------------------FA--QSS--SSGHD
DV------E---------PDSMTGLLRSIQKPLSSIGRIFSDDG----NADEKQ----------------------------------------------
------------------------TRSGNTPR-GLSPAPPLERD--------------------------------------------------R-----
---E------------------------------------------------------------------------------------------------
-------------------------------------------------------------------RQRSQQRQIADDAAARQASAEVAQAQALRVREH
QVVVEYVMRTDSSYDATADLLLRTLQSMFPNLDREVIEDVV---T----AQ---------EGNVGRAV--DA---------CL----ALSAT--------
----------------------------------------------------------------------------------------------------
----------------------------------------------------------------------------------------------------
----------------------------------------------------------------------------------------------------
---------------------------------------
>PC_04HJR3
----------------------------------------------------------------------------------------------------
---------------------------------------------------------------------------------------------MSSVHED
AAGT---------EEGGQR-PVTPPKPALSRAL-----SDRF------------------SVG-----LDKGQVSTEDDR-------P-QKEN-VSD---
-MSS-TVSEAQPEVV-------------------------------------EGVADMNGS--------------AKEE----GG-DYSHARA-EIERQA
SEHLA-------RRATEMSLSREDDNDE------------------------------QHHLS------------------------QVPASTMDKHDLP
E-TP-PPPAPPRKDKHDE-K-------------A---------------------------------------I--SKDVEYDEKHPP-QNED-------
--------------AQPEL-------PEAPSGTNEPTGAEIQNIMDQFESG-MGGLE---EQA-IMSP-----------------------RLERQQ-P-
-ML---------------------------------V-LPPRSS-SLEAQPSYTLSPQSTGQSVAS------------------P-TPL-----------
---------------------------RPQGTGNSIA------SSL-QG---------------------------------------------------
-----------------------------G---------KGDDSASIKSARAGSLFQPPPP--EPEPEAALPFDFHRFLEQLRNKSADPVARYLRSFLGE
FGK--------RQWMVHEQVKIISDFL-------------------EFISRKMA-QC--EVWRTVS-------------DAEFENAKEGMEKLVMNRLYS
FTFSPAIPAAPS-SP----RKGTRSHRMQADQA-SVHGPGRRGQHQEDVERDDVI-AQKIKIY-GWIR-EEHLDVKT-L---------------------
--------------------------------GAKGDKFLTLAQ------------------K---EL-LKINSYRAPRDKVICVLNCCKVIF-G-----
------------------------------------F-----LKNA----------------------------KQ-DQSADAFVPLLIYTVLRARPE--
-----HLVSNVQ-------------------------YIWRFRNQDKLG-------GEAGYYMSSL------------------MGVVTFIE-NLDRTNL
TIS------D--AEFEQNVERAVSAIAEKNRADEHDHKAQMSRP------------------------SGP-MS--------------------------
---------HLSEK-SAL----SQPEV---TP-----RNSVEVEQSTPRRSHSQRLPE-R--------------------------VA--QSS--RAGND
DA------E---------PDSMTGLLRSIQKPLSSIGRIFSDDG----NADEKQ----------------------------------------------
------------------------TRSGHTPR-GLSPAPQLERD--------------------------------------------------R-----
---SGH----------------------------------------------------------------------------------ARLSAE------
-------------------------------------------------------------------RQRSQQRQIADDAAARQASAEVAQAQAVRVREH
KVVV------------------ETLQSMFPNLDREVIEDVV---T----AQ---------EGNVGRAV--DA---------CL----ALSAT--------
----------------------------------------------------------------------------------------------------
----------------------------------------------------------------------------------------------------
----------------------------------------------------------------------------------------------------
---------------------------------------
>PC_02CNNS
----------------------------------------------------------------------------------------------------
---------------------------------------------------------------------------------------------MSSVHED
AAGT---------EEGGQR-PVTPPKPALSRAL-----SDRF------------------SVG-----LDKGQVPSEDDR-------P-QKEN-VPD---
-MSS-PVSGAHPEVV-------------------------------------KGVADMNGS--------------AKEE----GG-DDLHARA-EIERQA
SEHLA-------RRATEMSLSRDDDSDQ------------------------------QHHPS------------------------QVPSSTMDKHDLP
E-TP-PPPAPPRKDKHDV-K-------------A---------------------------------------I--SKDVEYDEKHPP-QNED-------
--------------AQPEL-------PEAPSGTNEPTGAEIQNIMDQFESG-MGGLE---EQA-IMSP-----------------------RLERQQ-P-
-ML---------------------------------V-LPPRSS-SLEAQPSYTLSPQSTGQSVAS------------------P-TPL-----------
---------------------------RPQDTGNSIA------SSL-QG---------------------------------------------------
-----------------------------G---------KGDDSASIKSARAGSLFQPPPP--EPELEAALPFDFHRFLEQLRNKSADPVARYLRSFLGE
FGK--------RQWMVHEQVKIISDFL-------------------EFISRKMA-QC--EVWRTVS-------------DAEFENAKEGMEKLVMNRLYS
FTFSPAIPAAPS-SP----RKGTRSHRMQADQA-SLHGPGRRGQHQEDVERDDVI-AQKIKIY-GWIR-EEHLDVKP-L---------------------
--------------------------------GAKGDKFLTLAQ------------------K---EL-LKINSYRAPRDKVICVLNCCKVIF-G-----
------------------------------------F-----LKNA----------------------------KQ-DQSADAFVPLLIYTVLRARPE--
-----HLVSNVQ-------------------------YIWRFRNQDKLG-------GEAGYYMSSL------------------MGVVTFIE-NLDRTNL
TIS------D--AEFEQNVERAVSAIAEKNRADEHDHKAQISRP------------------------SGP-MS--------------------------
---------HLSEK-SAL----SQPEV---TP-----RNSVEVEQSTPRRSHSQRLPE-R--------------------------VA--RSS--RGGND
DA------E---------PDSMTGLLRSIQKPLSSIGRIFSDDG----NADEKQ----------------------------------------------
------------------------IRSGHTPR-GLSPAPQLERD--------------------------------------------------R-----
---GGH----------------------------------------------------------------------------------ARVSTE------
-------------------------------------------------------------------RQRSQQRQIADDAAARQASAEVAQAQALRVREH
KVVV------------------ETLQSMFPNLDREVIEDVV---T----AQ---------EGNVGRAV--DA---------CL----ALSAT--------
----------------------------------------------------------------------------------------------------
----------------------------------------------------------------------------------------------------
----------------------------------------------------------------------------------------------------
---------------------------------------
>PC_032JYB
----------------------------------------------------------------------------------------------------
---------------------------------------------------------------------------------------------MSERAGP
KEQA----------GKADHASVNAPQSGVSEAPSKDLDA--A------------------I-G-----QVPGGGLGSGKT-------D-AIEE-EHVTGS
MDKK----QEATHVAMGSGEDG---------------A----VE----------K-----A--------------SLAR----VT-TGSRERP-DIEREA
SEHLA-------RRAAEMSLDDSPHDGG------------------------------RSR---------------------------TARSTQDKGELP
Q-SP-PPPMPPRKNSTRS-K-------------A---------------------------------------K--ASNDDYDEKHPP-ADE--------
--------------PSAEV-------PEAPQGTTEATGLEIQTIMDQFQEG-AG-PG---ETE-IMSP-----------------------RLDRQQ-P-
-VL---------------------------------V-LPPRSS-SLEPKDSYTLSPQSIDQR---------------A-----M-SPL-----------
---------------------------SPQGTGNSIA------SSA-RR---------------------------------------------------
-----------------------------L---------KSDDTESIASVKATSIFQPPPP--EPEVDSPLPFDFHRFLEQLRHRTADPVARFLRSFLTE
FGK--------KQWMVHEQVKIISDFL-------------------EFISKKMQ-HC--EVWRTVS-------------DAEFDNAREGMEKLVMNRLYS
QTFSPAIAPVTG-SA----RRGGRGVRSAADVA-SPHGPGRRGQHQEDVERDDVI-AQKIKIY-GWIS-EEHLDIKP-V---------------------
--------------------------------GDKGKKFLTLAQ------------------Q---EL-LKINSYRAPRDKVICVLNCCKVLF-G-----
------------------------------------F-----LRNA----------------------------KA-DQSADAFVPLLIYTVLRARPE--
-----HLVSNVQ-------------------------YIWRFRNQDKLG-------GESGYYMSSL------------------MGVVSFIE-NLDRTNL
TIT------D--EEFERNVEQAVSAIAEKNRTEEYEDKSHTSP-------------------------STGPMS--------------------------
---------HLSEK-SAL----SRPEV---TP-----RNSMDAEHSSPRRNVSQRLNEKA------------------------T-QP--SQ------SG
EE------D---------MNAVTGLLRSIQKPLSSIGRLLSDDT----GGSSQQQQG-------------------------------------------
--------M-R---------PASTPLPGSTPR-GLSPSPRLDRT--------------------------------------------------PS----
--GRER----------------------------------------------------------------------------------SSNQRPQS----
---------------------------------------------------------------------RQRQPNNAEDAAARQASAEQAQAQNLRQREH
QVVV------------------ETLQSMFPNLDREVIEDVV---R----SQ---------ESNVGRAV--DA---------CL----AMSG---------
----------------------------------------------------------------------------------------------------
----------------------------------------------------------------------------------------------------
----------------------------------------------------------------------------------------------------
---------------------------------------
>PC_08GV9S
----------------------------------------------------------------------------------------------------
---------------------------------------------------------------------------------------------MSEQAGP
KDQA----------GNADHASVNAPQSGVSEAPLKDLDA--A------------------I-G-----KDTGGGLGSGKT-------D-AVEE-EHVTAS
MEEK----QEASHVAMGPSENG---------------A----VE----------K-----A--------------TLAR----VT-TGSRERP-DIEREA
SEHLA-------RRAAEMSLDDSPHEEG------------------------------RSR---------------------------TTRSTQYKGELP
Q-SP-PPPMPPRKNSTTS-K-------------A---------------------------------------R--ASNDDYDEKHPP-ADE--------
--------------PSAEV-------PEAPQGTTEATGLEIQTIMDQFQEG-AG-PG---ETE-IMSP-----------------------RLDRQQ-P-
-VL---------------------------------V-LPPRSS-SLEPKDSYTLSPQSIDQS---------------A-----M-SPL-----------
---------------------------SPQRTGNSIA------SSA-RR---------------------------------------------------
-----------------------------L---------KSDDTESIASVKATSIFQPPPP--EPEIDSPLPFDFHRFLEQLRHRTADPVARFLRSFLTE
FGK--------KQWMVHEQVKIISDFL-------------------EFISKKMQ-HC--EVWRTVS-------------DAEFDNAREGMEKLVMNRLYS
QTFSPAIAPVTG-SA----RRGGRGVRSAADVA-SPHGPGRRGQHQEDVERDDVI-AQKIKIY-GWIS-EEHLDIKP-V---------------------
--------------------------------GDKGKKFLTLAQ------------------Q---EL-LKINSYRAPRDKVICVLNCCKVLF-G-----
------------------------------------F-----LRNA----------------------------KA-DQSADAFVPLLIYTVLRARPE--
-----HLVSNVQ-------------------------YIWRFRNQDKLG-------GESGYYMSSL------------------MGVVSFIE-NLDRTNL
TIT------D--EDFERNVEQAVSAIAEKNRTEELEDKSHTSP-------------------------STGPMS--------------------------
---------HLSEK-SAL----SRPEV---TP-----RNSMDAEHSSPRRNVSQRLNEKA------------------------T-QP--SQ------SG
EE------D---------MNAVTGLLRSIQKPLSSIGRLLSDDT----GGSSQQQQG-------------------------------------------
--------M-R---------PASTPLPGSTPR-GLSPSPRLDLT--------------------------------------------------PS----
--GRER----------------------------------------------------------------------------------SSNERPQS----
---------------------------------------------------------------------RQRQPNNAEDAAARQASAELAQAQNLRQREH
QVVV------------------ETLQSMFPNLDREVIEDVV---R----SQ---------ESNVGRAV--DA---------CL----AMSG---------
----------------------------------------------------------------------------------------------------
----------------------------------------------------------------------------------------------------
----------------------------------------------------------------------------------------------------
---------------------------------------
>PC_04WGO8
----------------------------------------------------------------------------------------------------
---------------------------------------------------------------------------------------------MSERAGP
EEQA----------GKADHASANAPQSGVSEAPSKDLDA--A------------------I-G-----QVPGGGLGSGKT-------D-AIEE-EHVTGS
MDKK----QEATHVAMGSGENG---------------A----VE----------K-----A--------------SLAR----VT-TGSRERP-DIEREA
SEHLA-------RRAAEMSLDDSPHDEG------------------------------RSR---------------------------TTRSTQDKGELP
Q-SP-PPPMPPRKNSTRS-K-------------A---------------------------------------K--ASNDDYDEKHPP-ADE--------
--------------PSAEV-------PEAPQGTTEATGLEIQTIMDQFQEG-AG-PG---ETE-IMSP-----------------------RLDRQQ-P-
-VL---------------------------------V-LPPRSS-SLEPKDSYTLSPQSIDQR---------------A-----M-SPL-----------
---------------------------SPQGTGNSIA------SSA-RR---------------------------------------------------
-----------------------------L---------KSDDTESIASVKATSIFQPPPP--EPEVDSPLPFDFHRFLEQLRHRTADPVARFLRSFLTE
FGK--------KQWMVHEQVKIISDFL-------------------EFISKKMQ-HC--EVWRTVS-------------DAEFDNAREGMEKLVMNRLYS
QTFSPAIAPVTG-SS----RRGGRGVRSAADVA-SPHGPGRRGQHQEDVERDDVI-AQKIKIY-GWIS-EEHLDIKP-V---------------------
--------------------------------GDKGKKFLTLAQ------------------Q---EL-LKINSYRAPRDKVICVLNCCKVLF-G-----
------------------------------------F-----LRNA----------------------------KA-DQSADAFVPLLIYTVLRARPE--
-----HLVSNVQ-------------------------YIWRFRNQDKLG-------GESGYYMSSL------------------MGVVSFIE-NLDRTNL
TIT------D--EEFERNVEQAVSAIAEKNRTEEYEDKSHTSP-------------------------PTGPMS--------------------------
---------HLSEK-SAL----SRPEV---TP-----RNSMDAEHSSPRRNVSQRLNEKA------------------------T-QP--SQ------SG
EE------D---------MNAVTGLLRSIQKPLSSIGRLLSDDT----GGSSQQQQG-------------------------------------------
--------M-R---------PASTPLPGSTPR-GLSPSPRLDRT--------------------------------------------------PS----
--GRER----------------------------------------------------------------------------------SSNQRPQS----
---------------------------------------------------------------------RQRQPNNAEDAAARQASAEQAQAQNLRQREH
QVVV------------------ETLQSMFPNLDREVIEDVV---R----SQ---------ESNVGRAV--DA---------CL----AMSG---------
----------------------------------------------------------------------------------------------------
----------------------------------------------------------------------------------------------------
----------------------------------------------------------------------------------------------------
---------------------------------------
>PC_00IZMY
----------------------------------------------------------------------------------------------------
---------------------------------------------------------------------------------------------MSERAGP
KEQA----------GKADHASVNAPQSGVSEAPSKDLDA--A------------------I-G-----QVPGAGLGSGKT-------D-AIEE-EHVTGS
MDKK----QEATHVAMGSGEDG---------------A----VE----------K-----A--------------SLAR----VT-TGSRERP-DIEREA
SEHLA-------RRAAEMSLDDSPHDGG------------------------------RSR---------------------------TARSTQDKGELP
Q-SP-PPPMPPRKNSTRS-K-------------A---------------------------------------K--ASNDDDDEKHPP-ADE--------
--------------PSAEV-------PEAPQGTTEATGLEIQTIMDQFQEG-AG-PG---ETE-IMSP-----------------------RLDRQQ-P-
-VL---------------------------------V-LPPRSS-SLEPKDSYTLSPQSIDQR---------------A-----M-SPL-----------
---------------------------SPQGTGNSIA------SSA-RR---------------------------------------------------
-----------------------------L---------KSDDTESIASVKATSIFQPPPP--EPEVDSPLPFDFHRFLEQLRHRTADPVARFLRSFLTE
FGK--------KQWMVHEQVKIISDFL-------------------EFISKKMQ-HC--EVWRTVS-------------DAEFDNAREGMEKLVMNRLYS
QTFSPAIAPVTG-SA----RRGGRGVRSAADVA-SPHGPGRRGQHQEDVERDDVI-AQKIKIY-GWIS-EEHLDIKP-V---------------------
--------------------------------GDKGKKFLTLAQ------------------Q---EL-LKINSYRAPRDKVICVLNCCKVLF-G-----
------------------------------------F-----LRNA----------------------------KA-DQSADAFVPLLIYTVLRARPE--
-----HLVSNVQ-------------------------YIWRFRNQDKLG-------GESGYYMSSL------------------MGVVSFIE-NLDRTNL
TIT------D--EEFERNVEQAVSAIAEKNRTEEYEDKSHTSP-------------------------PTGPMS--------------------------
---------HLSEK-SAL----SRPEV---TP-----RNSMDAEHSSPRRNVSQRLNEKA------------------------T-QP--SQ------SG
EE------D---------MNAVTGLLRSIQKPLSSIGRLLSDDT----GGSSQQQQG-------------------------------------------
--------M-R---------PASTPLPGSTPR-GLSPSPRLDRT--------------------------------------------------PS----
--GRER----------------------------------------------------------------------------------SSNQRPQS----
---------------------------------------------------------------------RQRQPNNAEDAAARQASAEQAQAQNLRQREH
QVVV------------------ETLQSMFPNLDREVIEDVV---R----SQ---------ESNVGRAV--DA---------CL----AMSG---------
----------------------------------------------------------------------------------------------------
----------------------------------------------------------------------------------------------------
----------------------------------------------------------------------------------------------------
---------------------------------------
>PC_07WUDM
----------------------------------------------------------------------------------------------------
---------------------------------------------------------------------------------------------MSEQAGP
KDQA----------GNADHASVNAPQSGVSGALSKDIDA--A------------------I-G-----KETGGGLGSGTT-------G-AIEE-EHVTAS
MEEK----QEVPHVAMGSSENG---------------A----TE----------K-----A--------------SLAR----VT-SGSRERP-EIEREA
SEHLA-------RRAAEMSLDDSPHDEG------------------------------RSR---------------------------TTRSTQDKGELP
K-SP-PPPMPPRKNSTRS-K-------------A---------------------------------------K--ASDDDYDEKHPP-ADE--------
--------------PSAEV-------PEAPQGTTEATGLEIQTIMDQFQEG-AG-PG---ETE-IMSP-----------------------RLDRQQ-P-
-VL---------------------------------V-LPPRSS-SLEPKDSYTLSPQSIDQS---------------A-----M-SPL-----------
---------------------------SPQGTGNSIA------SSA-RR---------------------------------------------------
-----------------------------L---------KSDDAESIASVKATSIFQPPPP--EPEVDSPLPFDFHRFLEQLRHRTADPVARFLRSFLTE
FGK--------KQWMVHEQVKIISDFL-------------------EFISKKMQ-HC--EVWRTVS-------------DAEFDNAREGMEKLVMNRLYS
QTFSPAIAPVTG-SA----RRGGRGVRSAADVA-SPHGPGRRGQHQEDVERDDVI-AQKIKIY-GWIS-EEHLDIKP-V---------------------
--------------------------------GDKGKKFLTLAQ------------------Q---EL-LKINSYRAPRDKVICVLNCCKVLF-G-----
------------------------------------F-----LRNA----------------------------KA-DQSADAFVPLLIYTVLRARPE--
-----HLVSNVQ-------------------------YIWRFRNQDKLG-------GESGYYMSSL------------------MGVVSFIE-NLDRTNL
TIT------D--EEFERNVEQAVSAIAEKNRTEEYEDKSHTSP-------------------------PTGPMS--------------------------
---------HLSEK-SAL----SRPEV---TP-----RNSMDAEHSSPRRNVSQRLNEKA------------------------T-QP--SQ------SG
EE------D---------MNAVTGLLRSIQKPLSSIGRLLSDDT----GGSSQQQQG-------------------------------------------
--------M-R---------PASTPLPGSTPR-GLSPSPRFDRT--------------------------------------------------PS----
--GRER----------------------------------------------------------------------------------SSNQRPQS----
---------------------------------------------------------------------RQRQPNNAEDAAARQASAEQAQAQNLRQREH
QVVV------------------ETLQSMFPNLDREVIEDVV---R----SQ---------ESNVGRAV--DA---------CL----AMSG---------
----------------------------------------------------------------------------------------------------
----------------------------------------------------------------------------------------------------
----------------------------------------------------------------------------------------------------
---------------------------------------
>PC_032N0D
----------------------------------------------------------------------------------------------------
---------------------------------------------------------------------------------------------MSERAGP
KEQA----------GKADHASVNAPQSGVSEAPSKDLDA--A------------------I-G-----QVPGGELGSGKT-------D-AIEE-EHVTGS
MDKK----QETPHVAMESSGNG---------------A----VE----------K-----A--------------SLAR----AT-TGSRERP-DIEREA
SEHLA-------RRAAEMSLDDSPHDEG------------------------------RSR---------------------------TTRSTQDKGELP
Q-SP-PPPMPPRKNSTRS-K-------------A---------------------------------------K--ASNDDYDEKHPP-ADE--------
--------------PSAEV-------PEAPQGTTEATGLEIQTIMDQFQEG-AG-PG---ETE-IMSP-----------------------RLDRQQ-P-
-VL---------------------------------V-LPPRSS-SLEPKDSYTLSPQSIDQS---------------A-----M-SPL-----------
---------------------------SPQGTGNSIV------SSA-RR---------------------------------------------------
-----------------------------L---------KSDDTESIASVKATSIFQPPPP--EPEVDSPLPFDFHRFLEQLRHRTADPVARFLRSFLTE
FGK--------KQWMVHEQVKIISDFL-------------------EFISKKMQ-HC--EVWRTVS-------------DAEFDNAREGMEKLVMNRLYS
QTFSPAIAPVTG-SA----RRGGRGVRSAADVA-SPHGPGRRGQHQEDVERDDVI-AQKIKIY-GWIS-EEHLDIKP-V---------------------
--------------------------------GDKGKKFLTLAQ------------------Q---EL-LKINSYRAPRDKVICVLNCCKVLF-G-----
------------------------------------F-----LRNA----------------------------KA-DQSADAFVPLLIYTVLRARPE--
-----HLVSNVQ-------------------------YIWRFRNQDKLG-------GESGYYMSSL------------------MGVVSFIE-NLDRTNL
TIT------D--EEFERNVEQAVSAIAEKNRTEEYEDKSHTSP-------------------------PTGPMS--------------------------
---------HLSEK-SAL----SRPEV---TP-----RNSMDAEHSSPRRNVSQRLNEKA------------------------T-QP--SQ------SG
EE------D---------MNAVTGLLRSIQKPLSSIGRLLSDDT----GGSSQQQQG-------------------------------------------
--------M-R---------PASTPLPGSTPR-GLSPSPRLDRT--------------------------------------------------PS----
--GRER----------------------------------------------------------------------------------SSNQRPQS----
---------------------------------------------------------------------RQRQPNNAEDAAARQASAEQAQAQNLRQREH
QVVV------------------ETLQSMFPNLDREVIEDVV---R----SQ---------ESNVGRAV--DA---------CL----AMSG---------
----------------------------------------------------------------------------------------------------
----------------------------------------------------------------------------------------------------
----------------------------------------------------------------------------------------------------
---------------------------------------
>PC_04MGCU
----------------------------------------------------------------------------------------------------
---------------------------------------------------------------------------------------------MSEQAGP
KDQA----------GNADHASVNAPQSGVSEAPSKDIDA--A------------------I-E-----KETGGGLGSGKT-------D-AIEE-EHVTAS
MEEK----QEVTHVAMGSGENG---------------A----VE----------K-----A--------------SLVR----VT-TGSRERP-DIEREA
SEHLA-------RRAAEMSLDDSPHDEG------------------------------RSR---------------------------TTRSTQDKGELP
Q-SP-PPPMPPRKNSTRS-K-------------A---------------------------------------K--ASNDDYDEKHPP-ADE--------
--------------PSAEV-------PEAPQGTTEATGLEIQTIMDQFQEG-AG-PG---ETE-IMSP-----------------------RLDRQQ-P-
-VL---------------------------------V-LPPRSS-SLEPKDSYTLSPQSIDQS---------------T-----M-SPL-----------
---------------------------SPQGTGNSIA------SSA-RR---------------------------------------------------
-----------------------------L---------KSDDTESIASVKATSIFQPPPP--EPEVDSPLPFDFHRFLEQLRHRTADPVARFLRSFLTE
FGK--------KQWMVHEQVKIISDFL-------------------EFISKKMQ-HC--EVWRTVS-------------DAEFDNAREGMEKLVMNRLYS
QTFSPAIAPVTG-SA----RRGGRGVRSAADVA-SPHGPGRRGQHQEDVERDDVI-AQKIKIY-GWIS-EEHLDIKP-V---------------------
--------------------------------GDKGKKFLTLAQ------------------H---EL-LKINSYRAPRDKVICVLNCCKVLF-G-----
------------------------------------F-----LRNA----------------------------KA-DQSADAFVPLLIYTVLRARPE--
-----HLVSNVQ-------------------------YIWRFRNQDKLG-------GESGYYMSSL------------------MGVVSFIE-NLDRTNL
TIT------D--EEFERNVEQAVSAIAEKNRTEEYEDKSHTSP-------------------------STGPMS--------------------------
---------HLSEK-SAL----SRPEV---TP-----RNSMDAEHSSPRRNVSQRLNEKA------------------------T-QP--SQ------SG
EE------D---------MNAVTGLLRSIQKPLSSIGRLLSDDT----GGSSQQQQG-------------------------------------------
--------M-R---------PASTPLSGSTPR-GLSPSPRLDRT--------------------------------------------------PS----
--GRER----------------------------------------------------------------------------------SSNQRPQS----
---------------------------------------------------------------------R--QPNNAEDAAARQASAEQAQAQKLRQREH
QVVV------------------ETLQSMFPNLDREVIEDVV---R----SQ---------ESNVGRAV--DA---------CL----AMSG---------
----------------------------------------------------------------------------------------------------
----------------------------------------------------------------------------------------------------
----------------------------------------------------------------------------------------------------
---------------------------------------
>PC_02NYDV
----------------------------------------------------------------------------------------------------
----------------------------------------------------------------------------------------------------
----------------------------------------------------------------------------------------------------
----------------------------------------------------------------------------------------------------
----------------------------------------------------------------------------------------------------
--------MPPRKNSTRS-K-------------A---------------------------------------K--ASNDDYDEKHPP-ADE--------
--------------PSAEV-------PEAPQGTTEATGLEIQTIMDQFQEG-AG-PG---ETE-IMSP-----------------------RLDRQQ-P-
[truncated: 1,562,915 more chars]
