# Supplementary material for: Remote homology clustering identifies lowly conserved families of effector proteins in plant-pathogenic fungi
Source: Microb Genom. 2021 Sep 1;7(9):000637. doi: 10.1099/mgen.0.000637 (PMC8715435; doi:10.1099/mgen.0.000637)
Supplement: Supplementary material 15 [file mgen-7-0637-s0015.zip › fastas/markov-PC_01OETC.fasta]

>PC_004HVZ
-------------------------------------------------MQDSTAHYHPVPLPLTGTCCTT----RHVRVADERDCRG------PHRAPC
PKG--RLGTKL-----------------------NDALHSDF--------HEPAAAKN-----TQKFYDAIDPLLEV----DEKNTRIFMDIRAAHEDTM
RD--NFGVNPEVRADRLREYQDAMYSRLRDIVQGGDAQP--VAAALGTFHQYAKSLIKKHFPEWSP----------------------------------
----------S----TPVESFEYRTTEETNEALAKTNLPGTNIPDARRIDGTNSDSFGN-----FVVSHAA---EQYK-------Q----RFGPAP----
---Q--GGMNPRFLYLLIF---------------
>PC_01UF22
-------------------------------------------------------MQIQQLITILCLCLSQ----ALAAPVDMFESQMNAIVVDLTEHRV
PKD--ASGTKL-----------------------NDALHSDF--------HEPAAAKN-----TQKFYDAIDPLLEV----DEKNTRIFMDIRAAHEDTM
RD--NFGVNPEVRADRLREYQDAMYSRLRDIVQGGDAQP--VAAALGTFHQYAKSLIKKHFPEWLP----------------------------------
----------S----TPVESFEYRTTEETNEALAKTNLPGTNIPDARRIDGTNSDSFGN-----FVVSHAA---EQYK-------Q----RFGPAP----
---R--RHESEVSLSTYILNAE--ATP-ENPA--
>PC_04AV64
-------------------------------------------------------MQIQQLITILCLCLSQ----ALAAPVDMFESQMNAIVVDLTEHRV
PKD--ASGTKL-----------------------NDALHSDF--------HEPAAAKN-----TQKFYDAIDPLLEV----DEKNTRIFMDIRAAHEDTM
RD--NFGVNPEVRADRLREYQDAMYSRLRDIVQGGDAQP--VAAALGTFHQYAKSLIKKHFPEWLP----------------------------------
----------S----TPVESFEYRTTEETNEALAKTNLPGTNIPDARRIDGTNSDSFGN-----FVVSHAA---EQYK-------Q----RFGPAP----
---K--AA--------------------------
>PC_089289
-------------------------------------------------------MQVQQLITILCLCLSQ----ALAAPLDMFESQMNAIVVDLTEHRV
PKD--AVGTKL-----------------------NDALHSDF--------HEPAAAKN-----TQKFYDAIDPLLEV----DEKNTRIFMDIRAAHEDTM
RD--NFGVNPEVRADRLREYQDAMYSRLRDIVQGGDAQP--VAAALGTFHQYAKSLIKKHFPEWSP----------------------------------
----------S----TPVESFEYRTTEETNEALAKTNLPGTNIPDARRIDGTNSDSFGN-----FVVSHAA---EQYK-------Q----RFGPAP----
---K--AA--------------------------
>PC_0101TN
-------------------------------------------------------MQIQQLITILCLCLSQ----ALAAPVDMFESQMNAIVVDLTEHRV
PKD--ASGTKL-----------------------NDALHSDF--------HEPAAAKN-----TQKFYDAIDPLLEV----DEKNTRIFMDIRAAHEDTM
RD--NFGVNPEVRADRLREYQDAMYSRLRDIVQGGDAQP--VAAALGTFHQYAKSLIKKHFPEWSP----------------------------------
----------S----TPVESFEYRTTEETNEALAKTNLPGTNIPDARRIDGTNSDSFGN-----FVVSHAA---EQYK-------Q----RFGPAP----
---K--AA--------------------------
>PC_088ZCI
-------------------------------------------------------MQIQQLITILCLCLSQ----ALAAPVDMFESQMKAIVVDLTAHRV
PED--AMGTKL-----------------------NDALHSDF--------HEPAAAKN-----TQKFYDAIDPLLKV----DEKNTQIFMDIRAAHEDTM
RD--NFGVHSQVRADRLREYQDAMYSRLHDIVKGGEAGP--VKQALDTLHEYAKSLIKKHFPEWSP----------------------------------
----------S----TPVVSFEYRTTEETNEALAKTN-----IPDARRIDGTNSQNFGN-----FVVSHAA---EQYK-------Q----RFGPAP----
---K--AA--------------------------
>PC_088ZCS
-------------------------------------------------------MQIQQLITILCLCLSQ----ALAAPVDMFESQMNAIVVDLTEHRV
PKD--ASGTKL-----------------------NDALHSDF--------HEPAAAKN-----TQKFYDAIDPLLEV----DEKNTRIFMDIRAAHEDTM
RD--NFGVNPEVRADRLREYQDAMYSRLRDIVQGGDAQP--VAAALGTFHQYAKSLIKKHFPEWLP----------------------------------
----------S----TPVESFEYRTTEETNEALAKTNLPGTNIPDARRIDGTNSDSFGN-----SS----------------------------------
----------------------------------
>PC_051HMR
----------------------------------------------------------------------------------MFESQMNAIVVDLTEHRV
PKD--AVGTKL-----------------------NDALHSDF--------HEPAAAKN-----TQKFYDAIDPLLEV----DEKNTRIFMDIRAAHEDTM
RD--NFGVNPEVRADRLREYQDAMYSRLRDIVQGGDAQP--VAAALGTFHQYAKSLIKKHFPEWSP----------------------------------
----------S----TPVESFEYRTTEETNEALAKTNLPGTNIPDARRIDGTNSDSFGN-----FVVSHAA---EQYK-------Q----RFGPAP----
---K--AA--------------------------
>PC_01OETC
-------------------------------------------------------MQICRLITILGFCLSQ----ALAHVGPELDAAIKSFVLDLAEPNV
RAGQPIETTKF-----------------------NDALHDQLH--------GDNPRET-----RETLFSKFKPFQEG----HELNAAAFADSRANYDDTL
RT-KELKAHPKLLADRLDTYRNSMYSRLFDILDNENGKF--NAESLATARQELNNLLSNRFPEESKY---------------------------------
---KTITSYPD----SQMAGFKYLTMEQVDKALKETN-----VPDAKSINGEATKGFKS-----FINSHLI---EKEG-------R---PQFEEMEKAAF
---E--AKEKAAFEEE-----E--NAT-KRRKLA
>PC_089A70
-------------------------------------------------------MQICRLITILGFCLSQ----ALAQVGPELDAAIKSFVQDLAEPNV
RAGLPIETTRF-----------------------NDALHDQLH--------GDNPREI-----RETLFSKFKPFQEG----HELNAAAFADSRANYDDTL
RT-KELKAHPELLADRLDTYRNSMYSRLFDILDNENGKF--NAESLATARKELNNLLSNQFPEESKY---------------------------------
---KTITSYPD----SQMAGFKYLTMEQVDKALKETN-----VPDAKSINGEATKGFKS-----FINSHLI---EKEG-------R---PQFEEMEKAAF
---E--AKEKAASEEK-----E--NAP-KRQKLA
>PC_089A6X
-------------------------------------------------------MQICRLITILGFCLSQ----ALAHVGPELDAAIKSFVLDLAEPNV
RAGQPIETTKF-----------------------NDALHDQLH--------GDNPRET-----RETLFSKFKPFQEG----HELNAAAFADSRANYDDTL
RT-KELKAHPKLLADRLDTYRNSMYSRLFDILDNENGKF--NAESLATARQELNNLLSNRFPEESKY---------------------------------
---KTITSYPD----SQMAGFKYLTMEQVDKALKETN-----VPDAKSINGEATKGFKS-----FINSHII---EKEG-------R---PQFEEMEKAAF
---E--AKEKAAFEEE-----E--NAT-KRRKLA
>PC_042H0F
-------------------------------------------------------MQICRLITILGFCLSQ----ALAQVGPELDAAIKSFVQDLAEPNV
RAGQPIETTKF-----------------------NDALHDQLH--------GDNPRET-----RETLFSKFKPFQEG----HELNAAAFADSRANYDDTL
RT-KELKAHPELLADRLDTYRNSMYSRLFDILDNENGKF--NAESLATARKELNNLLSNQFPEESKY---------------------------------
---KTITSYPD----SQMAGFKYLTMEQVDKALKETN-----VPDAKSINGEATKGFKS-----FINSHII---EKEG-------R---PQFEEMEKAAF
---E--AKEKAASEEK-----E--NAP-KRRKLA
>PC_089CQA
-------------------------------------------------------MQICRLITILGFCLSQ----ALAQVGPELDAAIKSFVQDLAEPNV
RAGQPIETTRF-----------------------NDALHDQLH--------GDNPREI-----RETLFSKFKPFQEG----HELNAAAFADSRANYDDTL
RT-KELKAHPELLADRLDTYRNSMYSRLFDILDNEDGKF--SAESLATARKDLNNLLSNQFPEESKY---------------------------------
---KTITSYPD----SQMAGFKYLTMEQVDKALKETN-----VPDAKSINGEATKGFKS-----FINSHII---EKEG-------R---PQFEEMEKAAF
---E--AKEKAASEEK-----E--NAP-KRRKLA
>PC_008D6I
-------------------------------------------------------MQICRLITILGFCLSQ----ALAQVGPELDAAIKSFVQDLAEPNV
RAGQPIETTRF-----------------------NDALHDQLH--------GDNPREI-----RETLFSKFKPFQEG----HELNAAAFADSRANYDDTL
RT-KELKAHPELLADRLDTYRNSIQR---------DGKF--NAESLATARKDLNNLLSNQFPEESKY---------------------------------
---KTITSYPD----SQMAGFKYLTMEQVDKALKETN-----VPDAKSINGEATKGFKS-----FINSHII---EKEG-------R---PQFEEMEKAAF
---E--AKEKAASEEK-----E--NAP-KRRKLA
>PC_00DDTD
-------------------------------------------------------MQIRQLITLLGLSLSQTRPGA---AAPTSPESIKSLVLDITEPHV
PVKGSTTSSKF-----------------------NDAIHIDLHAGP------TQAIKN--------YDRIF---EPS----KGKKVEEFADSRAAYDDTL
RD-ENLKNYPAKMERRLELYRNDMFSRMMDAKL--------TDEEVKTIHSGVKETLEQNINSRTEDF---------------------------MWDNK
HFA---AGKSE----KAQVKLEYMTREKIVEELTKTNLPD--ISTPRPLTGEALKGFRQ-----FMKSHET---ALLN-------PDGPKLVGPTP----
-----------VIR--------------------
>PC_018R0P
-------------------------------------------------------MQIRQLITLLGLSLSQTRPGA---AAPTSPESIKSLVLDITEPHV
PVKGSTTSSKF-----------------------NDAIHIDLHAGP------TKAIKN--------YDRIF---EPS----KGKKVEEFADSRAAYDDTL
RD-ENLKNYPAKMERRLELYRNDMFSRMMDAKL--------TDEEVKTIHSGVKETLEQNINSRTEDF---------------------------MWDNK
HFA---AGKSV----KAQVKLEYMTREKIVEELANTNLPD--ISTPRPLTGEALKGFRQ-----FMKSHET---ALLN-------PNGPKLVGPTP----
-----------VIR--------------------
>PC_04MNIT
-------------------------------------------------------MQIRQLITLLGLSLSQTRPGA---AAPTSPESIKSLVLDITEPHV
PVKGSTTSSKF-----------------------NDAIHIDLHAGP------TKAIKN--------YDRIF---EPS----KGKKVEEFADSRAAYDDTL
RD-ENLKNYPAKMERRLELYRNDMFSRMMDAKL--------TDEEVKTIHSGVKETLEQNINSRTEDF---------------------------MWDNK
HFA---AGKSV----KAQVKLEYMTREKIVEELTKTNLPD--ISTPRPLTGEALKGFRQ-----FMKSHET---ALLN-------PDGPKLVGPTP----
-----------VIR--------------------
>PC_04RDA2
-------------------------------------------------------MQIRQLITLLGLSLSQTQPRA---AAPTSPESIKSLVLDITEPHV
PVKGSTTSSKY-----------------------NDAIHIDLHAGP------TQAIKN--------YDRIF---D------KGGKLKEFADSRAAYDDTF
RD-VKLMAYPAKMERRLELYRNDMFSRMLDTKL--------TDEEVKKIHSGVKETLEKNINSRTEDF---------------------------MWDNK
HFASPAAGKSS----KAQVELEYMPRNKIIEELNKTDLPG--ISSPRPLTGEALKGFRQ-----FMESHEK---ALLN-------PDGPKLVGPTP----
-----------VL---------------------
>PC_01WD3H
-------------------------------------------------------MQIRQLITLLGLSLSQTQPRA---AAPTSPESIKSLVLDITEPHV
PVKGSTTSSKY-----------------------NDAIHIDLHAGP------TQAIKN--------YDRIF---D------KGGKLKEFADSRAAYDDTF
RD-VKLMAYPAKMERRLELYRNDMFSRMLDTKL--------TDEEVKRIHSGVKETLEKNINSRTEDF---------------------------MWDNK
HFASPAAGKSS----KARVELEYMPRNKIIEELNKTDLPG--ISTPRPLTGEALKGFRQ-----FMESHEK---ALLN-------PDGPKLVGPTP----
-----------VL---------------------
>PC_04WAGZ
-------------------------------------------------------MQIRQLITLLGLSLSQTPPRA---AAPTSPESIKSLVLDITEPHV
PVKGSTTSSKY-----------------------NDAIHIDLHAGP------TQAIKN--------YDRIF---D------KGGKLKEFADSRAAYDDTF
RD-VKLMAYPAKMERRLELYRNDMFSRMLDTKL--------TDEEVKKIHSGVKETLEKNINSRTEDF---------------------------MWDNK
HFASPAAGKSS----KAQVELEYMPRNKIIEELNKTDLPG--ISTPRPLTGEALKGFRQ-----FMEGHEK---ALLN-------PDGPKLVGPTP----
-----------VL---------------------
>PC_05UTUS
-------------------------------------------------------MQIRQLITLLGLSLSQAQPRA---AAPTSPESIKSLVLDITEPHV
PVKGSTTSSKY-----------------------NDAIHIDLHANP------TEAIQN--------YDRIF---D------KGGKLKEFADSRAAYDDTF
RD-VKLMAYPAKMERRLELYRNDMFSRMLDTKL--------TDEEVKKIHSGVKETLEKNINSRTEDF---------------------------MWDNK
HFASPAAGKSS----KARVELEYMPRNKIIEELNKTDLPG--ISTPRPLTGEALKGFRQ-----FMESHEK---ALLN-------PDGPKLVGPTP----
-----------VF---------------------
>PC_02T84K
-------------------------------------------------------MQIRQLITLLGLSLSQAQPRA---AAPTSPESIKSLVLDITEPHV
PVKGSTTSSKY-----------------------NDAIHIDLHANP------TEAIQN--------YDRIF---D------KGGKLKEFADSRAAYDDTF
RD-VKLMAYPAKMERRLELYRNDMFSRMLDTKL--------TDEEVKRIHSGVKETLEKNINSRTEDF---------------------------MWDNK
HFASPAAGKSS----KARVELEYMPRNKIIEELNKTDLPG--ISTPRPLTGEALKGFRQ-----FMESHEK---ALLN-------PDGPKLVGPTP----
-----------VF---------------------
>PC_034TVD
-------------------------------------------------------MKIQQLITALGLCLSQ----ALAGPVDKFEPQIKSIVVDLTEHRF
ISDNPASGTKL-----------------------NDALHMNL--------HEPVAAQN-----TQEFYDAIDPLLNV----DKENTKIFMDIRAAHEDTM
RD--NFGAHPEVRATRLRVYQNAMYSRLRDIVQDGDGKP--VEEALNTLHRYAKSLINKHFNEASES---------------------------------
---QTLDRSSS----KTRGSFEYRTTGQINKDLAKTNG---DVPQARLIDGTNLEAFGK-----FLISHAE---EQYK-------L----RFGPVS----
---K--KE--------------------------
>PC_02UF5P
-------------------------------------------------------MKIQQLITALGLCLSQ----ALAGPVDKFEPQIKSIVVDLTEHRF
ISDNPASGTKL-----------------------NDALHMNL--------HEPVAAQN-----TQEFYDAIDPLLNV----DKENTKIFMDIRAAHEDTM
RD--NFGAHPEVRATRLRVYQNAMYSRLRDIVQDGDGKP--VEEALNTLHRYAKSLINKHFNEASES---------------------------------
---QTLHRSSS----KTRGSFEYRTTGQINKDLAKTNG---DVPQARLIDGTNLEAFGK-----FLISHAE---EQYK-------L----RFGPVL----
---R--RNESEVFLSTYF----------------
>PC_08973N
-------------------------------------------------------MKIQQLITALGLCLSQ----ALAGPVDKFEPQIKSIVVDLTEHRF
ISDNPASGTKL-----------------------NDALHMNL--------HEPVAAQN-----TQEFYDAIDPLLNV----DKENTKIFMDIRAAHEDTM
RD--NFGAHPEVRATRLRVYQNAMYSRLRDIVQDGDGKP--VEEALNTLHRYAKSLINKHFNEASES---------------------------------
---QTLHRSSS----KTRGSFEYRTTGQINKDLAKTNG---DVPQARLIDGTNLEAFGK-----FLISHAE---EQYK-------L----RFGPVS----
---K--KE--------------------------
>PC_022VYR
-------------------------------------------------------MKIQQLITALGLCLSQ----ALAGPVDKFEPQIKSIVVDLTEHRF
ISDNPAS--------------------------------------------------E-----YQEFYDAIDPLLNV----DKENTKIFMDIRAAHEDTM
RD--NFGAHPEVRATRLRVYQNAMYSRLRDIVQDGDGKP--VEEALNTLHRYAKSLINKHFNEASES---------------------------------
---QTLDRSSS----KTRGSFEYRTTGQINKDLAKTNG---DVPQARLIDGTNLEAFGK-----FLISHAE---EQYK-------L----RFGPVS----
---K--KE--------------------------
>PC_02YDHL
----------------------------------------------------------------------------------------------------
------MGTKL-----------------------NDALHSDF--------HEPAAAKN-----TQKFYDAIDPLLKV----DEKNTQIFMDIRAAHEDTM
RD--NFGVHSQVRADRLREYQDAMYSRLHDIVKGGEAGP--VKQALDTLHEYAKSLIKKHFPEWSP----------------------------------
----------S----TPVVSFEYRTTEETNEALAKTN-----IPDARRIDGTNSQNFGN-----FVVSHAA---EQYK-------Q----RFGPAP----
---K--AA--------------------------
>PC_03A5P4
----------------------------------------------------------------------MNTRLA---IAPAGDEAIKSFVELVTNLML
RLKTPLVPPRS-----------------------RG----------------------------------PSTHSSK----AARTIHLIFWRVFSAIEAL
PT-GCLKDHPKLKAERLQIYQT-LCTPNWRFIHQQTEHF--NADSLQEAHNKLVNLLKTNAEEHPSDRSS----------------------SPEGILKE
MQESFTKAATT----KSHIQLDKYSREEINAKLKATNRP--DVPDATHRRADF-----------------------------------------------
----------------------------------
>PC_044GUK
-------------------------------------------------------MQIRQLVTILGICLSQVHASVLLE----PDQTIKSIVTLITAPHE
ALEASAPG---------------------LSPEQANRLRHSP--------------YLYSNQLKAGFAETGNSLLYIGRGPSEAHTPLIQGSLFGYAHTL
VE----DLPPEVKTRRLEIYRDSLYSRISDLAKDLGPEWKEGSQHGAAAVKNLEAELNRAVLELQKVHVAPAGNQQALAEIKIAAQRFK--DTHKDLLEK
LSQWESHIQTHLPTNFKLSPMKYLDAEQVEAALQETNQG--EHFKALPVNFLL-HEHPAPKNLPAA-------PSHHLNT--LP-AQVPAS-AASAA---
----------------------------------
>PC_015CHC
-------------------------------------------------------MHARQLVTILSICLSQAHARSIPTVS-D---PLEPIVRLVTTPHE
VLGAAPD----------------------LKETEKAAIQQSP--------------YLYSHQIAAGLAETTDSLHYLSSEPQTAFSSLMAGSLLGYYRTI
MQ----DLPKETKESRLQIYRNSFYSRTRDVANHMGPEV--WNTHATLAKKSLENGLQDVVLEFQKSQMTPAGDEKILNRIEILAQKFKNSKKHQEIMEE
ISKAVAHMKTHLPYNVNLGEMKYLSAEEVESALKGTNIG--GHPDAIPVNYFLVHHEPATHQISPAKTPIT-----NSRQAQLP-PSQPKV-ATAPTAAA
AA--------------------------------
>PC_063ULY
MAERDSSQPLRYSLNSREESLSAVETVQSRWPRG-------IPPGCLDCTVSTAERDSSRLLRLYSLNSREESLPATETGP-D---GQEGFFLAIETVPL
PAGRGAVLFSLHLVRKGGFVCPPLGIRFSLEKQDSEGRASKP--------------ALPEGRIAAGLAETTDSLHYLSSEPQTAFSSLMAGSLLGYYRTI
MQ----DLPKETKESRLQIYRNSFYSRTRDVANHMGPEL--WNTHATLAKKSLENGLQDVVLEFQKSQMAPAGDEKILKRIEILAQKFKDNKKHQEIMEE
ISKAVAHMKTHLPYNVNLGEMKYLSTEEVESALKGTNIG--GHPDAIPVNYFLVHHEPATHQIAPAKTPIT-----NSRQAQLP-PSQPKV-ATAPTAAA
AA--------------------------------
>PC_006KYM
-------------------------------------------------------MHARQLVTILSICLSQAHARSIPTVS-D---PLEPIVRLVTTPHE
VLGAAPD----------------------LKETEKAAIQQSP--------------YLYSHQIAAGLAETTDSLHYLSSEPQTAFSSLMAGSLLGYYRTI
MQ----DLPKETKESRLQIYRNSFYSRTRDVANHMGPEL--WNTHATLAKKSLENGLQDVVLEFQKSQMAPAGDEKILKRIEILAQKFKDNKKHQEIMEE
ISKAVAHMKTHLPYNVNLGEMKYLSTEEVESALKGTNIG--GHPDAIPVNYFLVHHEPATHQIAPAKTPIT-----NSRQAQLP-PSQPKV-ATAPTAAA
AA--------------------------------
>PC_0037F5
-------------------------------------------------------MHVRQLVTILGICLSQAHAISIPTVS-D---PLEPIVRLVTTPHE
VLGAAPD----------------------LKETEKTAIQQSP--------------YLYSHQIAAGLAETTDSLHYLSSEPQTAFSSLMAGSLLGYYRTI
MQ----DLPKETKESRLQIYRNSFYSRTRDVANHMGPEL--WNTHATLAKKSLENGLQDVVLEFQKSQMAPAGDEKILKRIEILAQKFKDNKKHQEIMEE
ISKAVAHMKTHLPYNVNLGEMKYLSTEEVESALKGTNIG--GHPDAIPVNYFLVHHEPATHQIAPAKTPIT-----NSRQAQLP-PSQPKV-ATAPTAAA
AA--------------------------------
>PC_01PLMR
-------------------------------------------------------MHARQLVTILGICLSQAHAISIPTVS-D---PLEPIVRLVTAPHE
VLGASPE----------------------LKETEKTAIQQSP--------------YLYSHQIAAGLAETTDSLHYLSSEPQTAFSSLMAGSLLGYYRTI
MQ----DLPKKTKESRLQIYRNSFYSRTRDVANHMGPEL--WNTHATLAKKSLENGLQDVVLEFQKSQMAPAGDEKILKRIEILAQKFKDNKKHQEIMEE
ISKAVAHMKTHLPYNVDLGEMKYLSTEEVESALKGTNIG--GHPDAIPVNYFLVHHEPATHQISPAKTPIT-----NSRQAQLP-PSQPKV-ATAPTAAA
AA--------------------------------
>PC_00VMJD
-------------------------------------------------------MHARQLVTILGICLSQAHAISIPTVS-D---PLEPIVRLVTAPHE
VLGASPE----------------------LKETEKTAIQQSP--------------YLYSHQIAAGLAETTDSLHYLSSEPQTAFSSLMAGSLLGYYRTI
MQ----DLPKETKESRLQIYRNSFYSRTRDVANHMGPEL--WNTHATLAKKSLENGLQDVVLEFQKSQMAPAGDEKILKRIEILAQKFKDNKKHQEIMEE
ISKAVAHMKTHLPYNVDLGEMKYLSTEEVESALKGTNIG--GHPDAIPVNYFLVHHEPATHQISPAKTPIT-----NSRQAQLP-PSQPKV-ATAPAAAA
AA--------------------------------
>PC_03Z6QQ
-------------------------------------------------------MHARQLVTILSICLSQAHARSIPTVS-D---PLEPIVRLVTTPHE
VLGAAPD----------------------LKETEKAAIQQSP--------------YLYSHQIAAGLAETTDSLHYLSSEPQTAFSSLMAGSLLGYYRTI
MQ----DLPKETKESRLQIYRNSFYSRTRDVANHMGPEL--WNTHATLAKKSLENGLQDVVLEFQKSQMAPAGDEKILKRIEILAQKFKDNKKHQEIMEE
ISKAVAHMKTHLPYNVDLGEMKYLSTEEVESALKGTNIG--GHPDAIPVNYFLVHHEPATHQISPAKTPIT-----NSRQAQLP-PSQPKV-ATAPTAAA
AA--------------------------------
>PC_029WS5
-------------------------------------------------------MHVRQLVTILGICLSQAHAISIPTVS-D---PLEPIVRLVTAPHE
VLGASPE----------------------LKETEKTAIQQSP--------------YLYSHQIAAGLAETTDSLHYLSSEPQTAFSSLMAGSLLGYYRTI
MQ----DLPKKTKESRLQIYRNSFYSRTRDVANHMGPEL--WNTHATLAKKSLENGLQDVVLEFQKSQMAPAGDEKILKRIEILAQKFKDNKKHQEIMEE
ISKAVAHMKTHLPYNVDLGEMKYLSTEEVESALKGTNIG--GHPDAIPVNYFLVHHEPATHQISPAKTPIT-----NSRQAQLP-PSQPKV-ATAPTAAA
AA--------------------------------
>PC_04BPC2
-------------------------------------------------------MQLRQLVTVLGFCLSQVYAIPAVD--PDTDATVRSIVQLVTAPHE
ALETGTSK---------------------LSKDQIRDVGETP--------------YLYSHQIVAGLGEAHNSLAYLAEGENGKISSLIEGSMLGYTHTI
LA----ELPENVKKSRFEIYRNSLYSRIHDFVRQVGPQA--WHEKAQVAVGNLKNELQQAILKLTKVQVSPAGDKEILEKIKKITAQFQ--EDHKAILQK
MSRMEKHMITHLPSQYELAPMEYRSVEEVENALKETNVA--HVPAAMPVDFVI-HQHPVPEKASPVSEKVSSPPTHHVLHAQPP-ATLPQA-AAAA----
----------------------------------
>PC_01R4PG
-------------------------------------------------------MQLRQLVTVLGFCLSQVHAIPAVD--PDTDATVRSIVQLVTAPHE
ALETGTSK---------------------LSKDQIRDVGETP--------------YLYSHQIVAGLGEAHNSLAYLAEGENGKISSLIEGSMLGYTHTI
LA----ELPENVKKSRFEIYRNSLYSRIHDFVRQVGPQA--WHEKAQVAVGNLKNELQQAILKLTKVQVSPAGDKEILEKIKKITAQFQ--EDHKAILQK
MSRMEKHMITHLPSQYELAPMEYRSVEEVENALKETNVA--HVPAAMPVDFVI-HQHPVPEKASPVSEKVSSPPTHHVLHAQPP-ATLPQA-AAAA----
----------------------------------
>PC_006VV4
-------------------------------------------------------MQLRQLVTVLGFCLSQVYAIPAVD--PDTDATVRSIVQLVTAPHE
ALETGTSK---------------------LSKDQIRDVGETP--------------YLYSHQIVAGLGEAHNSLAYLAEGENGKISSLIEGSMLGYTHTI
LA----ELPENVKKSRFEIYRNSLYSRIHDFVRQVGPQA--WHEKAQVAVGNLKNELQQAILKLTKVQVSPAGDKEILEKIKKITAQFQ--EDHKAILQK
MSRMEKHMITHLPSQYELAPMEYRSVEEVENALKETNVA--HVPAAMPVDFVI-HQHPVPEKASPVSEKVSSPPTHHVLHAQPP-ATLPQA-AAAE----
----------------------------------
>PC_047LNK
-------------------------------------------------------MQISQVITVLGLCLSQTHALA---VSPPTDDAIKSLVNLATQPPA
TLEKSPMFSDV-----------------------ADALRQKAHS--------MNH-----EQFHQQLISSISPLVEG----HQQTAVYLGDSFYGYQKTL
VT-RELDSYPEVKAKRLQAYRNSLYSQLKDLAGKGSKKF--NADSVEKARASLVSLLSKNGGAGQFDSE--------------------------ALLEK
LGHEITHPVTP----VPGADLEKLDREVINKQLESTNLP--GVPDAPLIDGSFIQQVMA-----EYHTHAH---HH----QQFP----STVPAPKPLTAA
T---------------------------------
>PC_00LXG1
-------------------------------------------------------MHVRQLATILSICLSYRQAIAPPAVF-DPSESIKPIVTLAMTPHD
VLGTSGLA---------------------LDATQQAALRESP--------------HLYTRQLGAAFTEAFNTLGFITSNPKHDFTSSILGSLEGYYHTI
TQ----ELPEELRQKQLKLFRNSFYSRLHDLATELGSAE--WTTRAQGAQQNLEKRLKIVALDFEMKHIAPAADKEILDVIEKMGQKIKQDPRHREVLTQ
LKEMKDHMQTHLPHTVVFEDVQYLKKEQVESALKEII-Q--SYPRSVNSHAAL---KPADQKISPAVTHAT-----SARPAGLP-PSPPMV-TAAA----
----------------------------------
>PC_06DIXV
-------------------------------------------------------MQVRQLVTALGICLPYLHASLVPKSLRQEDQSLKSIVSLVTTPHE
HLNSDALGLDK------------------AQEGPLRELRESP--------------YLYARQLAAGHQEAMSSLLHVSKKGDNSYTPLVMQSLLGYSHTI
VV----DLPEEIKTRRLSLFRNAFYSRLRDISDSIRPEQ--WMEHLAGAKHNLEVELQVAIMESQKRVVGPIGDKETLEHYAELAKKWH--KEHKELLDH
MVERSEHLKTHLPYNYNLGPIEYISIKDVESALAKMTDA--GHPGAFPVDPAT-------HRTLPQP----------DRHVNLP-AQPPAS-GRVVAPAA
----------------------------------
>PC_052E8O
-------------------------------------------------------MQIQQLTTILCLCFSQ----ALAASVEAFKPKIQSLVVDLTEHRV
IPGERARGTRY-----------------------DHALRLDMDDALRLDMDEPVADPNYTPAFYRDYIQGMNPLTYV----DKESTNSFLDARAAYEATL
RG--DFTGNFR-----------------------GDDET--VARVLKTYHEEVKFLINKHSSEVPQV---------------------------------
---QKLERAPP----KPQLPFVYRTQELADKELLKTNHPGTDIPKARLIHGARQKAYED-----FLLNKLQ---KQGQ-------Q----VHGSPS----
---N--IRRK-ILLET------------------
>PC_06NY7J
-------------------------------------------------------MQIRQLFAVMGLCLSQSRAAS---VNSPSDDAIKSFVMLLTDREA
PLESSPMVSKV-----------------------SDAFRGKANQ--------ADV-----HQMSHELIGAFQPLLDV----NHQRMHDAADGYAAFHETA
RS-VELQPHPEVQARRLKKYQDHIYSAMKDIANDSKSLL--TSEKLSEVHSKIHMVLGKKTGAG------------------------------ENPLKT
LAEEAANLMTS----KIPVTFEYLTKEDINKALMATNKD--GVPPAQLLDGEALKRFIA-----PMMQKMQ---DHHNAHHQAHFHGAQFHQAHPPVLAA
----------------------------------
>PC_02DH63
-------------------------------------------------------MQIRQLFAVMGLCLSQSRAAS---VNSPSDDAIKSFVMLLTDREA
PLESSPMVSKV-----------------------SDAFRGKANQ--------ADV-----HQMSHELIGAFQPLLDV----NHQRMHDAADGYAAFHETA
RS-VELQPHPEVQARRLKKYQDYIYSAMKDIANDSKSLL--TSEKLSEVHSKIHMVLGKKTGAG------------------------------ENPLKT
LAEEAANLMTS----KIPVTFEYLTKEDINKALMATNKD--GVPPAQLLDGEALKRFIA-----PMMQKMQ---DHHNAHHQAHFHGAQFHQAHPPVLAA
----------------------------------
>PC_089A0E
-------------------------------------------------------MQIRQLFAVMGLCLSQSRAAS---VNSPSDDAIKSFVMLLTDREA
PLESSPMVSKV-----------------------SDAFRGKANQ--------ADV-----HQMSHELIGAFQPLLDA----NHQRMHDAADGYAAFHETA
RS-VELQAHPEVQARRLKKYQDYIYSAMKDIANDSKSLL--TSEKLSEVHSKIHMVLGKKTGAG------------------------------ENPLKT
LAEEAANLMTS----KIPVTFEYLTKEDINKALMATNKD--GVPPAQLLDGEALKRFIA-----PMMQKMQ---DHHNAHHQAHFHGAQFHQAHPPVLAA
----------------------------------
>PC_06B0KO
-------------------------------------------------------MQIRQLVTVLGLCLFQARAMI---VNEPFDNALKSFVMFMTPSDA
PVHESKKFQSV-----------------------ADALKYPGLS--------SDP-----HSLQHIVHHSIAPIMRT----NQENLPYIYAGYDGYLRTV
KS-SALKHEPATRDLRLSLYRSAIYNELKAMVDSNPEML--TPENLEHLRGHLLPILNPQAGVHQSNH-A----------------------NPTAKLVE
QFREEAENVFR----TEPKGIKAMDREEINKQLEATNKNK-NVPAALLINKRFGNNLIG-----HYLKHHA---HHDH-HAHFASAGVPSSMHAVPVA--
----------------------------------
>PC_022VFO
-------------------------------------------------------MQIRQLVTVLGLCLFQARAMI---VNEPFDNALKSFVMFMTPSDA
PVHESKKFQSV-----------------------ADALKDPGLS--------SDP-----HSLQHIVHHSIAPLMRT----NQENLPYIYAGYDGYLRTV
KS-SALKHEPATRDLRLSLYRSAIYNELKAMVDSNPEML--TPENLEHLRGHLLPILNPQAGVHQSNH-A----------------------NPTAKLVE
QFREEAEDVFR----TVPKGIKAMDREEINKQLEATNKNK-NVPAALLINKRFGNNLIG-----HYLKHHA---HHDH-HAHFASAGVPSSMHAVPVA--
----------------------------------
>PC_007NQ9
-------------------------------------------------------MQIRQLVTVLGLCLFQARAMI---VNEPFDNALKSFVMFMTPSDA
PVHESKKFQSV-----------------------ADALKDPGLS--------SDP-----HSLQHIVHHSIAPLMRT----NQENLPYIYAGYDGYLRTV
KS-SALKHEPATRDLRLSLYRSAIYNELKAMVDSNPEML--TPENLEHLRGHLLPILNPQAGVHQSNH-A----------------------NPTAKLVE
QFREEAENVFR----TEPKGIKAMDREEINKQLEATNKNK-NVPAALLINKRFGNNLIG-----HYLKHHA---HHDH-HAHFASAGVPSSMHAVPVA--
----------------------------------
>PC_06RABM
-------------------------------------------------------MQIRQLVTVLGLCLFQARAMI---VNEPFDNALKSFVMFMTPSDA
PVHESKKFQSV-----------------------ADALKYPGLS--------SDP-----HSLQHIVHHSIAPIMRT----NQENLPYIYAGYDGYLRTV
KS-SALKHEPATRDLRLSLYRSAIYNELKAMVDSNPEML--TPEKLEHLRGHLLPILNPQAGVHQSNH-A----------------------NPTAKLVE
QFREEAENVFR----TEPKGIKAMDREEINKQLEATNKNK-NVPAALLINERFG----------HYLKHHA---HHDH-HAHFASAGVPSSMHAVPVA--
----------------------------------
>PC_00LCNN
-------------------------------------------------------MQIRQLVTVLGLCLFQARAMI---VNQPFDNALKSFVMLVTPSDA
PVHESKKFQSV-----------------------ADALKDPGLS--------SDP-----RSLQHIMHHSIAPIMRT----NQKNFAYIYAGYDGYLRTV
KS-SALKHEPSTRDLRLSLYRSAIYNELKAVVDSNPEML--TPEKLEHLRGHLLPILNPQAGVHQSNH-A----------------------NPTAKLVE
QFREEVEDVFR----TEPKGIKAMDREEINKQLEATNKNK-NVPAALLINERFG----------HYLKHHA---HHDH-HAHFASAGVPSSMHAVPVA--
----------------------------------
>PC_00YZ89
-------------------------------------------------------MQLYQLITVLGLCLSQAHAMA---ITPMHDDAIKSFTMLVTSPDN
VLEKSPVFSSV-----------------------ADAVHQKAHT--------LDH-----QQFHQEIFNMAAPLLNG----HEENAVYFAESLMGYRQTA
DL--LKKNENPVLKERLQIYRNAVYSQVKDLAHSRPEKF--SADALEKIHSKLMNFLTVKGGVPPSDHAA----------------------ALEAFAQK
FKESVAHSTSP----DSQIKFEHLSRKAINEQLEKTKSP--VLPHPILVDGQYFQGM-A-----SHFSKAH---HE----PHFS----AAVPAGMPVAAT
A---------------------------------
>PC_00ZJHK
-------------------------------------------------------MHIRQLITVLGLCLASASAMM---ITDPVDRALQQLVMLMTPTDA
PLDESPHFAGV-----------------------VEALKHQE-S--------ANT-----NEMKHFLHESVHPIMNN----SMDKLAYVSAGYKGYQQTV
GEFKAMGHHPDLVAKKLRLYRSAIYSNMKGIFERNKTYF--TPENIEHLQGHLLRVFNPKAGVYHSA-------------------------NKDATIEE
IFQHHAENAFR----IEPDGIKEMSNSKINKELKKISEGT-D-LQPILIELSNHAHTAP-----P------------S-HLH--STGHPVVVA-------
----------------------------------
>PC_05BGVG
-------------------------------------------------------MHACQIVTVLGLCLSQIRAIA---VPP-VDEAIKSFVTLVTQPDA
ALENSPGFSRI-----------------------ADSLHQQ-HD--------LNH-----AKFHNDLIDTVSPILQA----NDKHTPYILDSFFGYRKTL
AT-KELDNHPKVKARRLQIYQDALYSELHRLANQNTEKF--NADTLQDTHNRLLNLLNANAGGHHSAQ-T----------------------SPQKILEE
IQGDLAKSVTS----TPPMEFHKLTRKQINQQLEETNIA--GVPDALPINGELAKKMLS-----SELRNVA---RM----QQNH-PASPAVTAA------
----------------------------------
>PC_06TSK0
-------------------------------------------------------MHACQIVTVLGLCLSQIRAIA---VPP-VDEAIKSFVTLVTQPDA
ALENSPGFSRI-----------------------ADSLHQQ-HD--------LNH-----AKFHNDLIDTVSPILQA----NDKHTPYILDSFFGYRKTL
AT-KELDNHPKVKARRLQIYQDALYSELHRLANQNTEKF--NADTLQDTHNRLLNLLNANAGGHHSAQ-T----------------------SPQKILEE
IQGDLAKSVTS----TPPMEFHKLTRKQINQQLEETHIA--GVPDALPINGELAKKMLS-----SELRNVA---RM----QQNH-PPSPAVTAA------
----------------------------------
>PC_001L49
-------------------------------------------------------MHACQIVTVLGLCLSQIRAIA---VPP-VDEAIKSFVTLVTQPDA
ALENSPGFSRI-----------------------ADSLHQQ-HD--------LNH-----AKFHNDLIDTVSPILQA----NDKHTPYILDSFFGYRKTL
AT-KELDNHPKVKARRLQIYQDALYSELHRLANQNTEKF--NAGTLQDTHNRLLNLLNANAGGHHSAQ-T----------------------SPQKILEE
IQGDLAKSVTS----TPPMEFHKLTRKQINQQLEETNIA--GVPDALPINGELAKKMLS-----SELRNVA---RM----QQNH-PASPAVTAA------
----------------------------------
>PC_00L3KJ
-------------------------------------------------------MHACQIVTVLGLCLSQIRAIA---VPP-VDEAIKSFVTLVTQPDA
ALENSPGFSRI-----------------------ADSLHQQ-HD--------LNH-----AKFHNDLIDTVSPILQA----NDKHTPYILDSFFGYRKTL
AT-KELDNHPKVKARRLQIYQDALYSELHRLANQNTEKF--NADTLQDTHNRLLNLLNANAGGHHSAQ-T----------------------SPQQILEE
IQGDLAKSVTS----TPPMEFHKLTRKQINQQLEETHIA--GVPDALPINGELAKKMLS-----SELRNVA---RM----QQNH-PPSPAVTAA------
----------------------------------
>PC_05MTM3
-------------------------------------------------------MHACQIVTVLGLCLSQIRAIA---VPP-VDEAIKSFVTLVTQPDA
ALENSPGFSRI-----------------------ADSLHQQ-HD--------LNH-----AKFHNDLIDTVSPILQA----NDKHTPYILDSFFGYRKTL
AT-KELDNHPKVKARRLQIYQDALYSELHRLANQNTEKF--NADTLQDTHNRLLNLLNANAGGHHSAQ-T----------------------SPQQILEE
IQGDLAKSVTS----TPPMEFHKLTRKQINQQLEETHIA--GVPDALLINGELAKKMLS-----SELRNVA---RM----QQNH-RPSPAVTAA------
----------------------------------
>PC_002N8D
-------------------------------------------------------MHIRQMITILGLCLSQARALA---IAPAGDEAIKSFVELVTQPDV
ALENTPGFSKI-----------------------ADNLQQK-HN--------LDH-----DQFHQDLAKTVNPLLQG----SEDHTPYILESFLGYRSTA
QP-DVLKDHPKLKAERLQIYRNSLYSELDDLSTNKPKHF--NADSLQEAHNKLVNLLKTNAEGHPSDRSS----------------------SPEGILEE
MQENFSKAATT----KSHIQLSKYSREEINAKLKATNRP--DVPDALLIDGRLSPTLKK-----CSLPTPT---T-------TP-PALVLHRTPSPLRRP
PNYDHDVGPHFPFKSSFFKVVHSTIYSLLNPQVK
>PC_0895BS
-------------------------------------------------------MHIRQMITILGLCLSQARALA---IAPAGDEAIKSFVELVTQPDV
ALENTPGFSKI-----------------------ADNLQQK-HN--------LDH-----DQFHQDLAKTVNPLLQG----SEDHTPYILESFLGYRSTA
QP-DVLKDHPKLKAERLQIYRNSLYSELDDLSTNKPKHF--NADSLQEAHNKLVNLLKTNAEGHPSDRSS----------------------SPEGILEE
MQENFSKAATT----KSHIQLSKYSREEINAKLKATNRP--DVPDALLIDGKTFKSHLE-----EMLTSHS---HH------HS-PSAGALPNAKPVEAT
A---------------------------------
>PC_037E6K
-------------------------------------------------------MHIRQMITILGLCLSQARALA---IAPAGDEAIKSFVELVTQPDV
ALENTPGFSKI-----------------------ADNLQQK-HN--------LDH-----DQFHQDLAKTVNPLLQG----SEDHTPYILESFLGYRSTA
QP-EVLKDHPKLKAERLQIYRNSLYSELDDLSTNKPKHF--NADSLQEAHNKLVNLLKTNAEGHPSDRSS----------------------SPEGILEE
MQENFSKAATT----KSHIQLSKYSREEINAKLKATNRP--DVPDALLIDGKTFKSHLE-----EMLTSHS---HH------HS-PSAGALPNAKPVEAT
A---------------------------------
>PC_02ZKZM
-------------------------------------------------------MHIRQMITILGLCLSQARALA---IAPAGDEAIKSFVELVTQPDV
ALENTPGFSKI-----------------------ADNLQQK-HN--------LDH-----DQFHQDLAKTVNPLLQG----SEDHTPYILESFLGYRSTA
QP-EVLKDHPKLKAERLQIYRNSLYSELDDLSTNKPKHF--NADSLQEAHNKLVNLLKTNAEGHPSDRSS----------------------SPEGILEE
MQENFSKAATT----KSHIQLSKYSREEINAKLKATNRP--DVPDALLIDGKTFNSHLE-----EMLTSHS---HH------HS-PSAGASPNAKPVEAT
A---------------------------------
>PC_03SLZK
-------------------------------------------------------MLVSQIITVLGFCLSQARAAA---VLPVNDEAIKSFVGLVTRTDV
PLENAPGFSKI-----------------------ANSFQKQ-HS--------LNG-----QQFHEDFANAVSPMLDL----NDGHTPYLLDSFISFRKTL
DD-PELADHPAVRKERLQIYRNALYSELVRLGEHKTEKF--NSESLQRAHKSLHELLNKNPDGE----QP----------------------SPTEIFEE
LKHTVENSNTF----KPTMTFTKLDRAQVNEQLKKTNVA--GAPKVGPLTGHLPMELFT-----TQFDHMA---HH----HQLHATAAPAVAVA------
----------------------------------
>PC_008DH2
-------------------------------------------------------MHIRQMITVLASAYPSTC------------------------PSN
RSSGRRGDQVI-----------------------ADNLRQK-HS--------LDH-----DQFHQDLAGTVNPLLRG----SEKHVPYILESFLGYRSTA
EP-DVLKNHPKLKARAIADLPRLAVLRTGRFIPNKPEHF--NADSLQDAHNKLVNLLKTNAESNPSDRSS----------------------SPEGILKE
MQESFTKAATT----KSHIQLNKYSREEINAKLKATNRP--DVPDAILIDGQTFKSHFE-----GLLASHS---HH------HS-PSAGALPNAKPVVAT
A---------------------------------
>PC_021Y4S
-------------------------------------------------------MHIRQMITVLGLCLSQARALA---IAPAGDEAIKSFVELVTQPDV
ALENTPGFSKI-----------------------ADNLRQK-HS--------LDH-----DQFHQDLAGTVNPLLRG----SEKHVPYILESFLGYRSTA
EP-DVLKNHPKLKAERLQIYQDSLYSELGDLSTNKPEHF--NADSLQDAHNKLVNLLKTNAEEHPSDRSS----------------------SPEGILKE
MQESFTKAATT----KSHIQLNKYSREEINAKLKATNRP--DVPDAILIDGQTFKSHFG-----GLLASHS---HH------HS-PSAGALPNAKPVVAT
A---------------------------------
>PC_03QPNT
-------------------------------------------------------MHIRQMITVLGLCLSQARALA---IAPAGDEAIKSFVELVTQPDV
ALENTPGFSKI-----------------------ADNLRQK-HS--------LDH-----DQFHQDLAGTVNPLLRG----SEKHVPYILESFLGYRSTA
EP-DVLKNHPKLKAERLQIYQDSLYSELGDLSTNKPEHF--NADSLQDAHNKLVNLLKTNAEEHPSDRSS----------------------SPEGILKE
MQESFTKAATT----KSHIQLNKYSREEINAKLKATNRP--DVPDAILIDGQTFKSHFE-----GLLASHS---HH------HS-PSAGALPNAKPVVAT
A---------------------------------
>PC_08928G
MAWV------NIQLFGANSLLN--WKDDVGWLSQLNHAAVAINSDQAQKAINTPRIPIQKQISVHPKTSPRTYITALAASVEALKPKIQSLVVDLTERRV
IPGERASGTKY-----------------------DHALR--------LDMDEPVADPNYTPAFYRDYIQGMYPLTYV----DKESTNSFLDARAAYEETL
RD--DFTGNYRVQRRRLRICQNAMYSRLCDIVKKGDDDT--VAHVLKTYHEYVKSLINKHSNAFPQI---------------------------------
---QTSERAPS----KPQSAFVYRTKEQINKELLATNQAETDVPKARLIDGTSQKTFED-----FLFNHSQ---KQWQ-------L----VHGSPS----
---N--TRPQ-IFLET----GE--RYS-------
>PC_088ZFN
-------------------------------------------------------MQIQQLTTILCLCFSQ----ALAASVEAFKPKIQSLVVDLTEHRV
IPGERARGTRY-----------------------DHALRLDMDDALRLDMDEPVADPNYTPAFYRDYIQGMNPLTYV----DKESTNSFLDARAAYEATL
RG--DFTGNFRVQRRRLRICQNAMYSRLCDIVKKGDDET--VARVLKTYHEEVKFLINKHSSEVPQV---------------------------------
---QKLERAPP----KPQLPFVYRTQELADKELLKTNHPGTDIPKARLIHGARQKAYED-----FLLNKLQ---KQGQ-------Q----VHGSPS----
---N--IRRK-ILLET------------------
>PC_03R7HQ
-------------------------------------------------------MQIQQLITILCLCFSQ----ALAASVEALKPKIQSLVVDLTERRV
IPGERASGTKY-----------------------DHALR--------LDMDEPVADPNYTPAFYRDYIQGMYPLTYV----DKESTNSFLDARAAYEETL
RD--DFTGNYRVQRRRLRICQNAMYSRLCDIVKKGDDDT--VAHVLKTYHEYVKSLINKHSNAFPQI---------------------------------
---QTSERAPS----KPQSAFVYRTKEQINKELLATNQAETDVPKARLIDGTSQKTFED-----FLFNHSQ---KQWQ-------L----VHGSPS----
---N--TRPQ-IFLET----GE--RYS-------
