# Supplementary material for: Remote homology clustering identifies lowly conserved families of effector proteins in plant-pathogenic fungi
Source: Microb Genom. 2021 Sep 1;7(9):000637. doi: 10.1099/mgen.0.000637 (PMC8715435; doi:10.1099/mgen.0.000637)
Supplement: Supplementary material 15 [file mgen-7-0637-s0015.zip › fastas/markov-PC_04E9WQ.fasta]

>PC_00PA0T
------------------------------------------------------------------------------------------M---------
-----------NNLFV-----I----------------F-LIF----------------------VTL--A----S---------S-------T------
-------------------------------------------------PIRR---------QD-TLSG---FKP--CK---------------------
--G---N--------------F---P----------------------N-E--FTTY-I--YTPNPI-I---------I---------------------
---G--Q-ET-TVHI------AGK--------AT---VT-IE-------------------------------NG---A--LF-KF-MGF----Y---E-
---N-----KQIF--HYDINFCEAIVE--------------------------------PS---GF-KCPVK------------D--N-F-D--------
----F-IT-KFSPDS-------------------------------------D-S------------------------SDPKNTIE--ENDIKI---IV
T----N-P------------D--------A-T-IHI---AG--------KATVTIE--NGALY-------------KI-----------TGFDENI----
----Q----IFHHEISF--------LSSPNDPK---NTVKEYLIRIQITNHVLKGTSKF----LIHNR---
>PC_05SB9B
----------------------------------------------------------------------------------------------------
-------MNKLFTITF-----L----------------F-VLF----------------------TTS-LS-----------------------------
-----------------------------------------------------------SIIPR-QLDP---FKP--CD---------------------
--I--T--K----------T-Y---P----------------------L-T--ITTL-S--YSPNPI-V---------A---------------------
---G--G-NL-MLKI------AGT--------T--Q-VE-VQ-------------------------------QK---S--TL-KI-QMT-YLP------
---------------SKTLDFC-DLV---------------------------------AS---YI-PCPIS---------V--G--K-F-N--------
----Y-TA-NIKVPN------------------------------------INV--------------------------IIKSLINY--STITV---TL
M----S-P--------------------NN-T-ELT---CL--------VEQFIS--------------------------------VETSYYTQL----
---LSKFIMQLIH-------------LKHHGGKPNLKTVNEVREELDKTMKNYGG----------------
>PC_0120OB
----------------------------------------------------------------------------------------------------
----------------------------------------------------------------------------------------------------
----------------------------------------------------------------------------------------------------
-------------------ADSV--LL--------------------------IDEI---RLQPDPPK---R----------------------------
---G--K-KV-KIEL------LGF--------LL---RD-IE-----------------------------V--G---S--RL-KI-SIK-YG-S---L-
----------LIY--RDDLDLCELV------------------------------------------ECPMK---------R--G--E-V-YA-------
------TY-ETNIYS------------------------------------YI-P--R----------------------------G--TYKADA---YA
T----E-------------P-------DQ--Q-EIA---CA--------YG-------------------------------------------------
-----------------------------------------------------------------------
>PC_00YJ6T
----------------------------------------------------------------------------------------------------
----------------------------------------------------------------------------------------------------
-------------------------------------------------------------------------YS--C----------------------
----SS---A----------DS---V----------------------L-I--IDEI-N--VIPDPP-K---------R---------------------
---G--G-IV-KIEL------YGF--------LL---RD-IE-------------------------------VG---S--RI-KV-TIK-YGS----L-
----------LIY--RDDLDLCELV------------------------------------------SCPMK---------R--G--E-V-Y--------
----A-TY-ETGIYS------------------------------------YI-P--R----------------------------G--TYKADA---YA
W----E-P------------D--------N-Q-EIA---CA--------YG-------------------------------------------------
-----------------------------------------------------------------------
>PC_01P11V
----------------------------------------------------------------------------------------------------
--------------------------------------------------------------M--K-------------------Q--T--PLE---LV-
-K-----------------------------------------------RE----------------TQ---FLL--CG---------------------
--S-FP--P-----------E---------------------------V-L--GLDV-K--ITTDPV-V---------P---------------------
---N--T-EE-T----------------------------------------------------------------------------------------
------------R--SPYCGYCSL------------------------------------P---GV-TCLIK---------A--G--TAF----------
----STTQKYT-AP-------------------------------------KEL-------------------------------PK--TYN--I---RV
EIG-----------------HG-QP---PNVE-QIA---CA--------GALVVDNK----PS----ADFEVWDF-L-----------------------
-----------------------------------------------------------------------
>PC_02NX6W
----------------------------------------------------------------------------------------------------
-----------MNRNF-----I----------------F-VLI-S-----------LVT--LF--S-------------------I------------V-
-N-----------------------------------------------AI----------------TQ---FKE--CV---------------------
--E-FP--D-----------A-----------------------------E--LLTV-K--LTPDPI-K---------P---------------------
---G--E-QE--FKV------SVK---------L-N-YT-IT--------------------------------P--AT--II-NF---D-DVDQ--VN-
--PK---L---LA--SYYMDLC--------------------------------------S---QT-DCPVNT-----GT--------TF----------
----STTHKFT-LP-------------------------------------AK--L-----------------------------PS--KYF--I---RV
YHF-----------------LVTPGVRA-----PFS---CA--------IAIVGS---------------------------------------------
-----------------------------------------------------------------------
>PC_009MRB
----------------------------------------------------------------------------------------------------
-----------MNRNF-----I----------------F-VLI-S-----------LVT--LF--S-------------------I------------A-
-N-----------------------------------------------AT----------------TQ---FKK--CE---------------------
--E-YP--E-----------A-----------------------------E--LLTV-K--LTPDPI-K---------P---------------------
---G--D-QT--FEV------SVK---------L-N-YT-II--------------------------------P--GT--TI-NI---D-VLDQ--VN-
--PI---F---LA--YYSMDLC--------------------------------------S---QT-DCPVNS-----GK--------TF----------
----STTHKFT-LP-------------------------------------AK--L-----------------------------PS--KYF--I---RV
YHL-----------------FDGPSTPD-----PFS---CA--------IAIIGS---------------------------------------------
-----------------------------------------------------------------------
>PC_01CNMI
----------------------------------------------------------------------------------------------------
-----------MNRNF-----I----------------F-VLI-S-----------LVT--LF--S-------------------I------------V-
-N-----------------------------------------------AI----------------TQ---FKE--CV---------------------
--E-FP--D-----------A-----------------------------E--LLTV-K--LTPDPI-K---------P---------------------
---G--E-QE--FEV------SVK---------L-N-YT-IT--------------------------------P--AT--II-NF---D-GIDQ--VN-
--PK---L---LA--SYYMDLC--------------------------------------S---QT-DCPVNT-----GT--------TF----------
----STTHKFT-LP-------------------------------------AK--L-----------------------------PS--KYF--I---RV
YHF-----------------LVTPGVRA-----PFS---CA--------IAIVGS---------------------------------------------
-----------------------------------------------------------------------
>PC_02R89F
----------------------------------------------------------------------------------------------------
-----------MNRNF-----I----------------F-VLI-S-----------LVT--LF--S-------------------I------------V-
-N-----------------------------------------------AI----------------TQ---FKE--CV---------------------
--E-FP--S-----------A-----------------------------E--LLTV-K--LTPDPI-K---------P---------------------
---G--E-QE--FEV------SVK---------L-N-YT-IT--------------------------------P--AT--II-NF---D-VVDQ--VN-
--PK---L---LA--SYFMDLC--------------------------------------S---QT-DCPVNP-----GT--------TF----------
----STTHKFT-LP-------------------------------------AK--L-----------------------------PS--KYF--I---RV
YHY-----------------LVTPGVLG-----PFS---CA--------IAIVGS---------------------------------------------
-----------------------------------------------------------------------
>PC_05XFLG
----------------------------------------------------------------------------------------------------
----------------------------------------------------------------------------------------------------
----------------------------------------------------------------------------------------------------
----------------------------------------------------------------------------------------------------
--------------M------SQF---------A-T-RY-IV--------------------------------A--GD--WL-GI---A-FVDV--VA-
--KKLIG----------DTHFVDM------------------------------------P---GV-TCPIK---------A--G--KAF----------
----SITQKC--TT-------------------------------------PEL-------------------------------TI--PYA--I---GI
LIG-----------------HHE--QT----K-PYA---CS--------VAFDNSS--AVPDFWSFL---------------------------------
-----------------------------------------------------------------------
>PC_02BR70
----------------------------------------------------------------------------------------------------
----------------------------------------------------------------------------------------------------
----------------------------------------------------------------------------------------------------
----------------------------------------------------------------------------------------------------
-------MIG-VYVI------IKN---------N-E-KD-IV--------------------------------A--GD--WL-GI---A-FVDV--VA-
--KKLIG----------DTHFVDM------------------------------------P---GV-TCPIK---------A--G--KAF----------
----SITQKC--TT-------------------------------------PEL-------------------------------TI--PYA--I---GI
LIG-----------------HHE--QT----K-PYA---CS--------VAFDNSS--AVPDFWSFL---------------------------------
-----------------------------------------------------------------------
>PC_01GBPE
----------------------------------------------------------------------------------------------------
----------------------------------------------------------------------------------------------------
----------------------------------------------------------------------------------------------------
-------------------------------------------------------------MTPDPP-V---------S---------------------
---N--T-EE-TFDI------KGT---------M-K-ND-IV--------------------------------A--GD--WL-AF---I-FYDL--YE-
-QRQIG------D--THWFDICTR------------------------------------P---GV-TCPIK---------A--R--KAF----------
----SMTQKCT-TP--------------------------------------EL-------------------------------PL--LYT--I---GI
LIG-----------------HH------ELTK-PYA---CS--------VAKIIGDSESSA-------VPDFWSF-L-----------------------
-----------------------------------------------------------------------
>PC_011Q2S
----------------------------------------------------------------------------------------------------
----------------------------------------------------------------------------------------------------
----------------------------------------------------------------------------------------------------
----------------------------------------------------------------------------------------------------
-----------MIGV------YKN---------N-E-KD-IV--------------------------------A--GD--WL-GI---A-FVDV--VA-
-KKLIG------D--THFVDISTM------------------------------------P---GV-TCPIK---------A--G--KAF----------
----SITQKCT-TP--------------------------------------EL-------------------------------TI--PYA--I---GI
LIG-----------------HH------EQTK-PYA---CS--------VAF----DNSSA-------VPDFWSF-L-----------------------
-----------------------------------------------------------------------
>PC_03699X
----------------------------------------------------------------------------------------------------
-------------------------------------------------------------------------------------------------MF-
---L--------------------------------GF-G-P-----LYSDQH-----EQLNMV-YSCP---MNL-------------------------
------------------------------------------------------LSR---PVPPLPSS---S----------------------------
---L--Q-PQ-KKRP------NVV--------RQ---PD-IN-----------------------------Y--G---S--KV-QL-QVK-YG-L---I-
----------RLI--NEEEDLCTEI------------------------------TN-----V-DL-SCPLE---------K--G--P-M-NV-------
------SK-EVLLPK------------------------------------EI-P--P----------------------------G--TYTVYA---DA
N----T-------------E-------EK--E-RIT---CL--------KAEVKFN--L-----------------------------------------
-----------------------------------------------------------------------
>PC_03QSIS
----------------------------------------------------------------------------------------------------
----------------------------------------------------------------------------------------------------
----------------------------------------------------------------------------------------------------
-------------------------------------------------------------MTPDPA-V---------A---------------------
---G--A-KE-TFDI------KGT---------M-E-KD-IV--------------------------------D--KD--WL-GI---E-FFDL--DA-
-QKPIG------I--PLILNICTL------------------------------------P---GV-TCPIK---------A--G--TEF----------
----STTQGYN-AP-------------------------------------GEF-------------------------------PA--RYA--I---VV
AIG-----------------HG-LP---PDGE-SLA---CS--------AAIIGDSELSAVPV----G-LDVWDF-L-----------------------
-----------------------------------------------------------------------
>PC_00N5HD
----------------------------------------------------------------------------------------------------
----------------------------------------------------------------------------------------------------
----------------------------------------------------------------------------------------------------
-------------------------------------------------------------MTPDPF-A---------P---------------------
---G--Q-EE-TFDI------KGT---------L-K-ND-II--------------------------------T--GD--LL-GI---A-FINL--AE-
-KHPVG------G--PLIVDICSL------------------------------------P---GV-TCPIK---------A--G--TTF----------
----STTQKYI-APGA-----------------------------------EEL-------------------------------PK--SYA--I---VI
AIE-----------------HG-NP---PDSV-ALA---CS--------AAIFGASEPPAVPA----D-LDFWGF-L-----------------------
-----------------------------------------------------------------------
>PC_05SPIG
----------------------------------------------------------------------------------------------------
-------------------------------------------------------------------------------------------PLE------
-K-----------------------------------------------RE----------------TS---FPP--CP---------------------
--G-LP--P-----------D---------------------------A-V--GLDV-K--MTPDPF-A---------P---------------------
---G--Q-EE-TFDI------KGT---------L-K-ND-II--------------------------------T--GD--LL-GI---A-FINL--AE-
-KHPVG------G--PLIVDICSL------------------------------------P---GV-TCPIK---------A--G--TTF----------
----STTQKYI-APGA-----------------------------------EEL-------------------------------PK--SYA--I---VI
AIE-----------------HG-NP---PDNV-ALA---CS--------AAIFGASEPPAVPA----D-LDFWGF-L-----------------------
-----------------------------------------------------------------------
>PC_02EBXR
----------------------------------------------------------------------------------------------------
----------------------------------------------------------------------------------------------------
----------------------------------------------------------------------------------------------------
-------------------------------------------------------------MTPDPF-V---------P---------------------
---G--K-EE-TFDI------KGT---------L-K-KD-IV--------------------------------A--GD--LL-GL---G-FIDL--VA-
-EAPIG------D--PLVVDICTL------------------------------------P---GV-TCPIK---------A--G--TAF----------
----STTQQLT-APAA-----------------------------------SDL-------------------------------PK--SYA--I---VI
AME-----------------HG-TP---PDVE-ALA---CS--------AAIFGADSDSSA-------VPDFWSF-L-----------------------
-----------------------------------------------------------------------
>PC_05MH19
----------------------------------------------------------------------------------------------------
----------------------------------------------------------------------------------------------------
----------------------------------------------------------------------------------------------------
------------------------------------------------V-V--GLDV-T--VTPDPV-V---------P---------------------
---G--T-EE-TFDI------KGT---------M-K-KD-IV--------------------------------T--GD--FL-SI---A-FIDN--VV-
-KQPIG------D--PLVVDICSL------------------------------------P---GA-TCPTK---------A--G--TAF----------
----STTQKYT-AP-------------------------------------KEL-------------------------------PT--SYA--I---KI
GIG-----------------HHVQP---PNVE-LIA---CE--------IALVRS---------------------------------------------
-----------------------------------------------------------------------
>PC_06OU2S
----------------------------------------------------------------------------------------------------
----------------------------------------------------------------------------------------------------
----------------------------------------------------------------------------------------------------
--------------------------------------------------------------TPDPI-V---------A---------------------
---G--T-EE-TFVI------KGK---------M-K-KD-IV--------------------------------T--GD--FL-GI---A-FIDA--EQ-
-PTGF-------P--FIIVDICSL------------------------------------S---GV-TCPIK---------A--G--TAFSTF-------
----STTQKLT-AP-------------------------------------KEL-------------------------------PT--SYI--I---DI
RIG-----------------HE-QR---PNIE-PIA---CA--------IAFQKQLF----SM-------------------------------------
-----------------------------------------------------------------------
>PC_027QDK
----------------------------------------------------------------------------------------------------
----------------------------------------------------------------------------------------------------
----------------------------------------------------------------------------------------------------
----------------------------------------------------------------------------------------------------
---------------------------------M-K-KD-IV--------------------------------A--GD--WV-SI---T-FFDV---A-
-KQPIE------D--THWLDICTI------------------------------------P---GV-TCPIK---------A--G--TAF----------
----STTQKYT-AP-------------------------------------KEL-------------------------------PQ--SYV--I---VI
ATG-----------------HG-QG---FEAK-PIA---CS--------VAFIGGSESSA-VS----ADLNVWGF-L-----------------------
-----------------------------------------------------------------------
>PC_06233D
----------------------------------------------------------------------------------------------------
----------------------------------------------------------------------------------------------------
----------------------------------------------------------------------------------------------------
----------------------------------------------------------------------------------------------------
---------------------------------M-K-KD-IV--------------------------------T--GD--FL-GI---A-FIDI--NA-
-KQPIG------D--PLVVDICSL------------------------------------S---GV-TCPIK---------A--G--TAF----------
----STTQKYT-AP-------------------------------------KEL-------------------------------PT--TYA--I---GI
GIG-----------------HG-QP---PNVE-PIA---CA--------YTLVGIDS----GP----ADFEVWDF-L-----------------------
-----------------------------------------------------------------------
>PC_001K2F
----------------------------------------------------------------------------------------------------
----------------------------------------------------------------------------------------------------
----------------------------------------------------------------------------------------------------
----------------------------------------------------------------------------------------------------
---------------------------------M-K-KD-IV--------------------------------T--GD--FL-GI---A-FIDV--AA-
-KQPIG------D--PLIVDICSL------------------------------------S---GV-TCPIK---------A--G--TAF----------
----STTQKLT-AP-------------------------------------KEL-------------------------------PE--SYA--I---GI
GIG-----------------HG-QP---PNVE-PIA---CA--------FALVDDDN----GP----ADFEVWDF-L-----------------------
-----------------------------------------------------------------------
>PC_073MPN
----------------------------------------------------------------------------------------------------
----------------------------------------------------------------------------------------------------
----------------------------------------------------------------------------------------------------
----------------------------------------------------------------------------------------------------
---------------------------------M-K-KD-IV--------------------------------T--GD--FL-GI---A-FIDI--VA-
-KQPIG------D--PLVVDICSL------------------------------------P---GV-TCPIK---------A--G--TAF----------
----STTQKYT-AP-------------------------------------KEL-------------------------------PT--SYA--I---GI
GIG-----------------HHVQP---PNVE-LIA---CA--------FALVGS---------------------------------------------
-----------------------------------------------------------------------
>PC_047SQY
----------------------------------------------------------------------------------------------------
-----------MNSWL-----L----------------F-SIS----------------------FLG-----------------------------LV-
--------------------------------CA----------------EED-----RNCEVK-ESNV---FYP--CT---------------------
-----I--S-----------TD---V----------------------L-Q--VTKA-T--FEPEII-R---------A---------------------
---G--E-NL-WFTI------WGN--------VT---EQ-VD-------------------------------DG---H--LK-VT-TSL-G--------
--------P-IGY--NLVDQTLTKERF--------------------------------DT---PI-SFPIK---------P--G--P-F-M--------
----V-KR-RFLVPS------------------------------------IA-------PP------------------------I--TYKVVV---NS
E----T-D------------T--------G-K-KLF---YL--------VSNLKVS--F-----------------------------------------
-----------------------------------------------------------------------
>PC_04WVTJ
----------------------------------------------------------------------------------------------------
----------------------------------------------------------------------------------------------------
----------------------------------------------------------------------------------------------------
-------------------------------------------------------ML-S--FDPNPI-V---------I---------------------
---G--K-TL-VTKV------AGT--------ST---VV-IE-------------------------------QG---A--IS-TV-KAF-SN-G-----
--------K-QVF--AKQEDFCKKISE--------------------------------TN---GE-NCPLQ---------P--G--N-F-N--------
----S-TS-TSVPPS------------------------------------SPND--PKGQT------------------------L--TFDVIF---SV
I----N-A------------D--------K-T-VIG---CM--------EGPFSMT--FPQ---------------------------------------
-----------------------------------------------------------------------
>PC_028I3I
----------------------------------------------------------------------------------------------------
----------M-KLFL-----F----------------L-LLI----------------------VKI-SC--LTHLYE-------------K-------
-----------------------------------------------------------------SSTL---VDY--C----------------------
----DN--FS----------SD---V----------------------L-A--IEYF-R--ISPDPL-V---------R---------------------
---G--E-KL-IVDF------KGS--------LS---EQ-VM-------------------------------NG---T--AI-DV-KVK-YGI----L-
----------QIF--KQTFNFCEWAE-V--------------------------------V---NE-HCPFP---------E--G--Q-L-E--------
----I-HK-QLDIPK------------------------------------EI-R--KLI------------------------------LLPFF---LF
F----L----------------------------------------------------------------------------------------------
-----------------------------------------------------------------------
>PC_06BGDU
----------------------------------------------------------------------------------------------------
----------M-KLFL-----F----------------L-LLI----------------------VKI-SC--LTHLYE-------------Q-------
-----------------------------------------------------------------SSTL---VDY--C----------------------
----DN--FS----------SD---V----------------------L-A--FEYF-R--ISPDPL-V---------R---------------------
---G--E-KL-IVDF------KGN--------LS---EQ-VM-------------------------------DG---A--AI-DV-KVK-YGI----L-
----------QVL--KQTFNFCEWAE-V--------------------------------V---NE-HCPFP---------E--G--Q-L-E--------
----I-HK-QLDIPK------------------------------------EI-R--KLI------------------------------QLPFF---LF
F----F-F------------L--------L----------------------------------------------------------------------
-----------------------------------------------------------------------
>PC_02DL48
----------------------------------------------------------------------------------------------------
-----MKVLTYLSVAA-----F----------------I-FQ---------------------------------L------------------------
---------------------------------------------------GG-----CQARVG-SDTL---NDG--C----------------------
----ST--S-----------ES---I----------------------L-T--VKEL-S--ASPDPP-T---------Q---------------------
---G--G-KY-TIDL------KGT--------LS---SA-LE-------------------------------EG---A--VG-TL-TIK-LGL----V-
----------TVM--RSTMDICAEIQ-T--------------------------------S---GL-KCPLP---------A--G--N-V-E--------
----Y-KT-EVDLAA------------------------------------L----------------------------------N--GFSQRC---AW
S----N-A--------------------------------------------------------------------------------------------
-----------------------------------------------------------------------
>PC_060AUE
----------------------------------------------------------------------------------------------------
--------------------------------------M-N------------------------------AIYIPN--NKNFFLQ-----EAD-NVLV-
-NDVVE-----------------------------------------------------ATGDS--TDL---IKQ--CG---------------------
--D--------------A--DDV--LT--------------------------IDHI---YLNPDPPL---K----------------------------
---G--K-TL-HIDF------KGT--------LS---ET-VT-----------------------------D--G---A--YV-VV-QVK-YG-L---I-
----------QLI--KKTFDLCEEI------------------------------E-----KI-DE-KCPLE---------K--G--P-I-QI-------
------SR-DVELPK------------------------------------VI-R--K----------------------------L--LSSMVI-----
----------------------------------------------------------------------------------------------------
-----------------------------------------------------------------------
>PC_034ZOQ
---------------------------------------------------------------------MIVCVER----QAHEDIS--TVP----GTAS
ISRPSSSLFF-----S-----T----------------F-S-L----------------------STS-AT--ITM--------KS-----ITT-YITA-
------------------------------------------SLAGIALAAPQ-----TSFPIP-GNTA---FEY--CD---------------------
--S--A--S----------ANL---A----------------------T-K--ITHL-S--FNPANP-K---------E---------------------
---G--Q-DL-KITY------EMT--------TSDS-EY-FP-------------------------------PG---S--KV-HY-TVK-WHGA---KG
------------P--HGTFDPCHT-----------------------------------------L-SCPLS---------I--P--F-K-Y--------
------EK-TIKLPN------------------------------------HLP---GH------------------------------HYSAKL---EL
K----G-P--------------------DGQQ-VLG---CV--------KGKFTID--------------------------------------------
-----------------------------------------------------------------------
>PC_038Q1W
----------------------------------------------------------------------------------------------------
----------MTRWTM-----L----------------S-KFT------------------------S-HCTAWFLM--GALKTRI-----VSQ-SVLA-
-GSDIR-CSGDALHYLFVAPTLLLSLL-AVLSLAVLVR--------AASFPGG-LFGLD-PGSS-DSAT---INT--CG---------------------
--D--------------E--KDI--LI--------------------------VKHI---NIDPDPPL---K----------------------------
---G--K-PL-TIDA------AGF--------LK---ER-VV-----------------------------Q--G---S--MV-DV-IVK-YS-A---I-
----------KLL--QKSFDLCEQA------------------------------K-----QV-NK-TCPIE---------E--G--E-F-TL-------
------VH-TVDLPK------------------------------------DI-P--P----------------------------G--KYTVLA---KA
R----T-G--VE-------G-------DD--R-QIT---CI--------TGVVIFR--P-----------------------------------------
-----------------------------------------------------------------------
>PC_03B6V1
----------------------------------------------------------------------------------------------------
----MTNALPTLLLAL-----V----------------L-LVA----------------------VSA-P---TLAAPSIRTL--S-----HNS-ELPLQ
STV-Q-------------PHA------A------------LRH------A-A---------NYI-DAHS---IES--C----------------------
----GG---D----------HD---L----------------------F-Q--VLSA-R--IIPDPL-V---------A---------------------
---G--Q-NA-VVEI------EGF--------LL---KP-LD-------------------------------QG---A--YV-EM-TVK-LGI----I-
----------KLL--GKTYDFCDEAWLHPGL------------------------------------PCPIP---------T--G--H-Q-V--------
----I-RV-EIDLPK------------------------------------EV-P--P----------------------------S--VFYIHA---LV
Y----D-A------------E--------D-N-DVA---CL--------NAKVDMR--RKIGR-----------Q-------------------------
-----------------------------------------------------------------------
>PC_01I43C
-------------------------------------------------------------------------------------------------MS-
LNSAPLLAITAAALAL-----V----------------L-VAS------------------------V-PATHASPA--PS----------LSD-AFTN-
-FD-------------------------------------------QHSFIQG-LAPAHSDGPI-TIHS---VGP--CR---------------------
--K--------------NSASDL--LD--------------------------LEDL---KLIPDPPR---R----------------------------
---G--Q-KF-VVEA------KGT--------LK---ST-LE-----------------------------Q--G---S--TV-HV-VVK-LGKF---I-
----------QLL--KQDMDMCKEI------------------------------G-----QV-GM-ECPVQ---------P--G--P-I-VI-------
------RS-EFDLPR------------------------------------EI-P--P----------------------------G--TFFITA---DV
T----D-------------Q-------EG--A-QVT---CI--------QAQLTFH--------------------------------------------
-----------------------------------------------------------------------
>PC_03AGYM
-------------------------------------------------------------------------------------------------MS-
FSPAPLLAITAAALAL-----V----------------L-VAS------------------------V-PAAHASPA--PS----------LAD-AFSN-
-LD-------------------------------------------QHSFIQG-LAPVHSTGPI-TIHS---VGP--CR---------------------
--K--------------NSASDL--LD--------------------------LEDL---KLIPDPPR---R----------------------------
---G--Q-KF-VVEA------KGT--------LK---ST-LE-----------------------------Q--G---S--TV-HV-VVK-LGKF---I-
----------QLL--KQDMDMCKEI------------------------------G-----QV-GM-ECPVQ---------P--G--P-I-VI-------
------RS-EFDLPR------------------------------------EI-P--P----------------------------G--TFFITA---DV
T----D-------------Q-------EG--A-QVT---CI--------QAQLTFN--------------------------------------------
-----------------------------------------------------------------------
>PC_000Q90
----------------------------------------------------------------------------------------------------
----------MISLLD-----L----------------F-ILS----------------------SFL-NC--LVI--------CI-----SFE-QQTP-
--------------------------------FTA--------------ADEA-----HRPSIP-GGST---FEY--CS---------------------
--E--S--H---------PEND---I----------------------F-T--IERI-K--WEPNPP-I---------I---------------------
---S--R-EQ-KLLI------FGI--------F--S-QR-IP-------------------------------SN---A--TG-IG-EIH-IPEW---Q-
----DPYSPAANY--TGTEPFCGWPNY-VYQSDEERGL-----------HKVC-DG--AVG---RN-DSAPE---------A--G--P-A-I--------
----L-VA-EDILFW------------------------------------PL-------------------------------PEG--KYWFKL---DM
L----M-P------------EN--DAGGRG-G-RIF---CL--------EGSVDLY--Y-----------------------------------------
-----------------------------------------------------------------------
>PC_03JKLK
----------------------------------------------------------------------------------------------------
----------MFSFSY-----V----------------F-ALA----------------------NFM-SS--MVT--------CT-----LFE-QQRL-
--------------------------------FSS--------------IDVT-----SKPSIP-GGST---FEY--CS---------------------
--E--S--D---------PEND---I----------------------F-I--IEKI-K--WDPNPP-T---------I---------------------
---S--R-EQ-KLLV------FGT--------F--S-QR-IP-------------------------------SS---A--NG-TG-TVY-IPEW---H-
----NPESPASNY--TETSPFCTWPNF-VYQTDEARGL-----------HKVC-DG--AVG---AN-FSAPE---------A--G--S-A-I--------
----L-VS-EDILFW------------------------------------PL-------------------------------PEG--EYGLKL---DM
L----M-L------------KD--EEGEGG-E-RIF---CF--------EGKVDLS--Y-----------------------------------------
-----------------------------------------------------------------------
>PC_078HSF
----------------------------------------------------------------------------------------------------
----------MLSLSS-----I----------------L-TLS----------------------SIL-SC--IVT--------CT-----PFK-HQRP-
--------------------------------LRE--------------ADLA-----YKLSIP-GGST---FKY--CP---------------------
--E--S--D---------PEND---I----------------------F-T--IERI-A--WEPNPP-T---------I---------------------
---S--R-EQ-RLLV------FGI--------F--S-QR-IP-------------------------------SS---A--TG-TA-EIH-IPEW---H-
----DPYSPASNH--TDTEPFCAWPNF-VYQSDENRGL-----------HKVC-DS--PVG---AN-DSAPE---------A--G--P-A-V--------
----L-VS-EDILFW------------------------------------PL-------------------------------PEG--EYRLKL---DV
L----M-P------------EN--EDGGGG-E-RIF---CF--------EGSAYLD--Y-----------------------------------------
-----------------------------------------------------------------------
>PC_018NQB
----------------------------------------------------------------------------------------------------
-------MTSLLHTII-----L----------------F-SLA----------------------IAS-AS--SFN--------HQ-----QPL-TPQL-
--------------------------------PTS--------------ASHE-----DWQTIP-GDSP---FRH--CG---------------------
--D--V--H---------PESD---L----------------------F-D--IERV-T--LHPYPL-R---------R---------------------
---N--E-DY-TLII------TGT--------F--H-AT-IP-------------------------------PD---A--PI-DI-LVA-VPAT---H-
----DPDMPAQNY--TVVEEFCRMTGP-ITQPASADDVLYDTPKMYNNTIQTC-TG--E-----RP-VRAVL---------P--R--P-A-R--------
----I-EY-NSDVFW------------------------------------AF-------------------------------PEG--LWFAKL---DA
K----M-P------------EG--D----D-R-RIF---CL--------EVEFELI--------------------------------------------
-----------------------------------------------------------------------
>PC_003QAU
----------------------------------------------------------------------------------------------------
-------------MKF-----I----------------T-AVA----------------------A----------------------------------
-------------------------------------------------FVLA-----AVANAQ-TQPT---FTN--CA---------------------
--T--G--------------AT---D----------------------L-V--INSF-S--LSPYPL-C---------I---------------------
---G--Q-NV-CATG------NGQ--------LS---AP-VT-------------------------------AG---A--KL-NI-VGK-YLNR-----
--------I-V-Y--TDAHDLCTLLGN-Q-----------------------------------GH-PCPVP---------V--T--L-T-S--------
----I-TA-CVLVK-------------------------------------TTAP-----AG------------------------I--PVQLQI---SA
T----N-G------------N--------G-H-VLF---CQ--------SANGVLA---QNC--------------------------------------
-----------------------------------------------------------------------
>PC_07LSBY
----------------------------------------------------------------------------------------------------
-------------MKF-----L----------------S-AIA----------------------TLA-VL--AVT--------QA-----VQE-GPIP-
--------------------------------T-----------ATAAPTATS-----TPTPLP-LYPI---SSN--CA---------------------
--T--G--Y-----------T----D----------------------Q-N--VTDF-S--LTPSEY-C---------I---------------------
---G--K-PY-TVTT------TGS--------LS---DD-II-------------------------------EG---G--SL-HV-IVR-YINR-----
--------I-V-Y--AENHDLCTLLAA-A-----------------------------------GT-PCPVA---------K--T--A-N-A--------
----L-SF-TFTPK-------------------------------------TFLP-----SG------------------------I--PFAYQY---QA
T----N-G------------N--------G-Y-NLF---CR--------STNRVAK---N-CD-------------------------------------
-----------------------------------------------------------------------
>PC_01X3MT
----------------------------------------------------------------------------------------------------
--------MQF-----------------------------TSV----------------------LAA-IA--IAAI-----------------------
---------------------------------------------------ST-----VSAQSG-AYTK---FTD--C----------------------
----AA--GK----------PS---D----------------------L-A--ISSL-S--LSPSPM-C---------V---------------------
---G--Q-DY-CLTA------TGA--------LS---AP-IT-------------------------------KG---A--KL-GV-WGK-YLN----R-
----------IVY--RDSVDLCDVLA-A--------------------------------N---GQ-ECPIP---------E--T--T-T-E--------
----L-KI-CLKLKP------------------------------------DFWE--G----------------------------V--TTQFDF---IA
T----N-A------------N--------D-D-TIF---CQ--------RALDRGL--QGATC-------------------------------------
-----------------------------------------------------------------------
>PC_03HC9X
----------------------------------------------------------------------------------------------------
---------MK-----------------------------FSF----------------------AVS-AL--LLAV-----------------------
---------------------------------------------------VA-------SAQL-PPPV---FTN--C----------------------
----AT--R-----------PT---V----------------------L-N--VTSV-T--FNPIPP-C---------I---------------------
---G--K-EA-CITL------TGA--------LS---HP-IT-------------------------------SG---A--KL-NI-IGK-YLN----R-
----------IIY--SDAHDLCTLLA-N--------------------------------S---GT-PCPIP---------T--S--V-T-Q--------
----V-KV-CFPIKS------------------------------------TVPY--G----------------------------I--PYIFQF---SA
T----N-G------------D--------G-P-VVF---CQ--------TSTFTFQ--HC----------------------------------------
-----------------------------------------------------------------------
>PC_07LQ3L
----------------------------------------------------------------------------------------------------
-------------MKF-----I----------------T-AV-----------------------S----------------------------------
-------------------------------------------------ALLF-----AAVANA-QQPT---WSS--CA---------------------
--T--A--S-----------TT---D----------------------M-T--VSAF-S--VDPYPL-C---------I---------------------
---N--E-DV-CATV------TGT--------LL---TD-VI-------------------------------AP---A--KL-DI-SGK-FLGS-----
--------V-V-Y--TDNQDLCAILED-A-----------------------------------GH-PCPLP---------K--S--T-P-S--------
----I-TA-CVLVK-------------------------------------PSVP-----AI------------------------A--NVQLTI---QA
T----N-G------------N--------N-R-ILF---CQ--------DATVTTS---T-CA-------------------------------------
-----------------------------------------------------------------------
>PC_01MYJ0
----------------------------------------------------------------------------------------------------
--------MK-----V-----L----------------S-V-I----------------------VGL--------------------------------
-------------------------------------------A-----LAAV-----SQAADM-PALN---FTS--CA---------------------
--P--S--T----------T-G---L----------------------T-L--TALP-V--LEPYPL-C---------I---------------------
---G--K-EY-CLTL------TGQ--------L--N-TD-IT-------------------------------QG---S--RL-SV-IGR-WVGR---IV
------------Y--TDNQDLCTLLA---A------------------------------Q---GT-PCPVA---------S--T--T-S-S--------
----I-KL-CTPMKS------------------------------------NFW---ANV-----------------------------QTHFQF---SA
T----N-G--------------------DG-D-LLF---CQ--------TSPIYAQ--NCA---------------------------------------
-----------------------------------------------------------------------
>PC_06Y3U2
----------------------------------------------------------------------------------------------------
--------------MK-----F----------------I-SAV----------------------S----------------------------------
-------------------------------------------------ALLL-----AAVASA-QSPQ---FTN--CA---------------------
--T--G--------------AT---D----------------------M-T--VSSL-V--LNPYPL-C---------V---------------------
---G--K-EV-CATV------TGS--------LS---AP-VT-------------------------------QG---A--KL-NI-VGK-YLNR-----
--------I-V-Y--TDAHDLCTVLAA-N-----------------------------------GT-PCPVA---------T--S--V-T-S--------
----V-KA-CILVK-------------------------------------STAP-----TG------------------------I--PVVLQV---SA
T----N-G------------N--------G-H-VLF---CQ--------QATVT-A---QNCP-------------------------------------
-----------------------------------------------------------------------
>PC_05FFP2
----------------------------------------------------------------------------------------------------
-------------MKF-----I----------------A-AVA----------------------A----------------------------------
-------------------------------------------------LL-------VATVAN-AQVP---FTN--CA---------------------
--S--G--------------PT---Q----------------------I-A--IEKF-T--IAPYPL-C---------I---------------------
---G--K-NV-CAEG------TGA--------LS---TP-VI-------------------------------QG---A--TL-SI-TGR-YLGR-----
--------L-V-Y--TDNHDLCALMAA-Q------------------------------DP---PQ-PCPIP---------T--T--V-K-S--------
----I-KS-CVLVK-------------------------------------PNAP-----PN------------------------I--AVALQV---AA
V----N-G------------D--------G-G-TLF---CQ--------GATVTAK---TC---------------------------------------
-----------------------------------------------------------------------
>PC_04X7QC
----------------------------------------------------------------------------------------------------
-------------MKF------------------------ITA----------------------ITA-L------------------------------
-----------------------------------------------ATAAAV-----ASAELP-PPGN---FSN--CA---------------------
--N--S--------------FA---R----------------------L-A--LTNF-T--LSPLPM-C---------I---------------------
---G--K-EF-CYTA------TGT--------LN---TG-II-------------------------------NG---A--TL-SI-TGR-FLGR-----
--------L-G-Y--TDNANLCDALAA-G-------------------------------G---HK-DCAIP---------A--G--P-V-T--------
----L-KI-CRKLK-------------------------------------LNMP-----PN------------------------I--RMKFEV---SA
V----N-G------------D--------G-G-TLF---CQ--------TSTSHAL---TC---------------------------------------
-----------------------------------------------------------------------
>PC_00GFK1
----------------------------------------------------------------------------------------------------
-------------MKF------------------------ITA----------------------ITA-L------------------------------
-----------------------------------------------ATAAAI-----ASAELP-PPGN---FSS--CD---------------------
--S--Y--------------PK---D----------------------L-A--LTSF-T--LSPSPV-C---------I---------------------
---G--K-KF-CYTA------TGN--------LS---SS-IV-------------------------------DG---A--TL-ST-TVR-YLGR-----
--------L-I-Y--NDNANLCDALIA-G-------------------------------G---HK-NCTIP---------A--G--P-V-T--------
----L-KI-CREMR-------------------------------------PNFL-----PN------------------------V--PMKFQA---SA
V----N-G------------D--------G-G-TLF---CQ--------TATNYGV---LGC--------------------------------------
-----------------------------------------------------------------------
>PC_04AIC9
----------------------------------------------------------------------------------------------------
-------------MKL------------------------IAT----------------------TAA-L------------------------------
-----------------------------------------------ATAAAI-----VSAELP-HPGN---FSS--CA---------------------
--S--G--------------PT---Q----------------------L-A--LDSF-T--LSPSPM-C---------I---------------------
---G--K-EF-CYTA------TGT--------LN---TA-IV-------------------------------EG---G--TL-SI-MGR-FLGR-----
--------L-I-Y--TDNADLCDALAA-G-------------------------------G---HK-DCAIP---------A--G--P-V-T--------
----L-KM-CRILR-------------------------------------PNFP-----PN------------------------W--KTSFQV---AA
V----S-G------------D--------G-G-TLF---CQ--------AETNYAV---QC---------------------------------------
-----------------------------------------------------------------------
>PC_068BEO
----------------------------------------------------------------------------------------------------
-------------MKF-----I----------------A-ALA----------------------T----------------------------------
-------------------------------------------------LVLA-----AVASGQ-TMPT---PYN--CA---------------------
--T--G--------------PT---Q----------------------I-A--ITSF-T--LSPYPL-C---------I---------------------
---N--Q-MV-CATG------TGT--------LS---TP-VI-------------------------------QG---S--TL-SI-TGR-YLGR-----
--------L-V-Y--TDNHDLCALLAS-Q-----------------------------------GF-QCPMP---------T--T--M-T-S--------
----I-TA-CVLVK-------------------------------------PNAP-----PN------------------------I--GVALRV---VA
V----N-G------------D--------G-G-TLF---CQ--------AADGVVA---KTCP-------------------------------------
-----------------------------------------------------------------------
>PC_07LMLR
----------------------------------------------------------------------------------------------------
-------------MKF-----F----------------A-AV-----------------------A----------------------------------
-------------------------------------------------TLLV-----AAVANA-QGPT---WTN--CA---------------------
--T--P--G-----------TT---D----------------------L-V--INSF-S--VTPYPL-C---------I---------------------
---N--Q-NV-CASG------TGT--------LL---TD-VI-------------------------------AP---A--KL-AI-SGK-FLGR-----
--------V-V-Y--TDNQDLCAISAA-A-----------------------------------GL-PCPID---------T--T--H-T-S--------
----I-TA-CVLVK-------------------------------------PSAP-----AN------------------------V--NVQLTV---QA
T----N-G------------N--------N-R-VLF---CQ--------SATVTAS---N-CA-------------------------------------
-----------------------------------------------------------------------
>PC_07LMMC
----------------------------------------------------------------------------------------------------
-------------MKF-----F----------------A-AV-----------------------A----------------------------------
-------------------------------------------------TLLV-----AAVANA-QTPV---FTS--CA---------------------
--T--P--G-----------TT---D----------------------L-V--INSF-S--VTPYPL-C---------I---------------------
---N--Q-NV-CASG------TGT--------LL---TD-VI-------------------------------AP---A--KL-AI-SGK-FLGR-----
--------V-V-Y--TDNQDLCAITAA-A-----------------------------------GM-PCPID---------T--T--H-T-S--------
----I-TA-CVLVK-------------------------------------PSAP-----AN------------------------V--NVQLTV---QA
T----N-G------------N--------N-R-ILF---CQ--------AATVTAS---N-CA-------------------------------------
-----------------------------------------------------------------------
>PC_07LMKL
----------------------------------------------------------------------------------------------------
-------------MKF-----I----------------T-AV-----------------------S----------------------------------
-------------------------------------------------ALLF-----AAVANA-QQPT---WSS--CA---------------------
--T--A--G-----------TT---D----------------------M-T--VSAF-S--VAPYPL-C---------I---------------------
---N--Q-NV-CATV------TGT--------LL---TD-VI-------------------------------AP---A--KL-AI-SGK-FLGR-----
--------V-V-Y--TDNQDLCAILDA-A-----------------------------------GH-PCPLP---------M--S--T-P-S--------
----I-TA-CVLVK-------------------------------------PSAP-----AN------------------------V--NVQLTV---QA
T----N-G------------N--------N-R-ILF---CQ--------AATVTAS---T-CA-------------------------------------
-----------------------------------------------------------------------
>PC_07LMMD
----------------------------------------------------------------------------------------------------
-------------MKF-----F----------------A-VI-----------------------V----------------------------------
-------------------------------------------------ALAF-----AALVST-QTPV---ITS--CA---------------------
--T--P--G-----------TT---D----------------------L-I--INSF-T--ISPYPL-C---------I---------------------
---N--Q-NV-CATG------TGT--------LL---TD-VI-------------------------------AP---A--KL-AI-SGK-FLGR-----
--------V-V-Y--TDNQDLCAITAA-A-----------------------------------GM-PCPID---------T--T--H-T-S--------
----I-TA-CVLVK-------------------------------------PSAP-----AN------------------------V--NVQLTV---QA
T----N-G------------N--------N-R-ILF---CQ--------AATVVAN---N-CT-------------------------------------
-----------------------------------------------------------------------
>PC_00I1LA
----------------------------------------------------------------------------------------------------
-------------MKF-----I----------------A-AF-----------------------I----------------------------------
-------------------------------------------------ALVA-----ASVVNA-QSPA---FTN--CA---------------------
--A--A--------------P----Q----------------------M-T--VTGF-T--LTPYPL-C---------I---------------------
---N--K-NV-CATV------TGT--------TT---TP-IA-------------------------------GD---A--TL-AV-TGR-YLGR-----
--------L-V-Y--TDNQNLCTVLGA-S-----------------------------------GH-PCPVP---------T--T--V-T-Q--------
----V-TA-CILVK-------------------------------------PNAP-----PN------------------------I--GVALTI---TA
T----N-G------------D--------G-G-IIF---CQ--------TATVTAV---TCP--------------------------------------
-----------------------------------------------------------------------
>PC_07LMM4
----------------------------------------------------------------------------------------------------
-------------MKL-----F----------------S--V-----------------------I----------------------------------
-------------------------------------------------ALLL-----AVVASA-QQPT---WSS--CA---------------------
--P--G--------------PN---D----------------------M-T--VTSF-S--VTPYPL-C---------V---------------------
---N--Q-NM-CITA------TGT--------LH---AP-VT-------------------------------AP---T--KL-AI-LGK-CHGR-----
--------I-G-Y--TDNQDFCAILSS-A-----------------------------------GT-PCPVP---------I--T--L-S-S--------
----L-TL-CVLVK-------------------------------------PSIP-----SD------------------------I--MIQMTF---QA
V----N-G------------N--------G-R-ILF---CQ--------AATLIAT---N-CP-------------------------------------
-----------------------------------------------------------------------
>PC_07LSC5
----------------------------------------------------------------------------------------------------
---------------------------------------------------------------------MK--LLP--------TI-----ATL-AVIA-
--------------------------------V-----------T-----HAR-----T--LIS-PYPV---SGD--CA---------------------
--S--P--G-----------TT---D----------------------Q-I--VTDF-N--LTPSDY-C---------I---------------------
---G--K-SY-TVTT------TGS--------LV---ND-VI-------------------------------AP---A--KI-TI-TGK-FLGR-----
--------I-V-Y--TDQQDLCALLAA-A-----------------------------------GT-PCPVA---------K--T--A-N-A--------
----L-SF-ALTVK-------------------------------------PSLP-----GG------------------------L--AQRY-------
----------------------------------------------------------------------------------------------------
-----------------------------------------------------------------------
>PC_01C6V1
----------------------------------------------------------------------------------------------------
----------------------------------------------------------------------------------------------------
-------------------------------------------------------------------MK---FF--------------------------
--S------------------V---A----------------------A-T--LFIA-A--VANAQL-Q---------S---------------------
---L--S-LS-SLRR------QGR--------LR---HP-VT-------------------------------QG---A--KL-NV-VGK-FLNR-----
--------I-V-Y--TDAHDLCTLLAA-Q-----------------------------------GH-PCPVP---------V--T--L-T-S--------
----I-TA-CIKVK-------------------------------------DSAP-----AG------------------------I--TVALQV---SA
T----N-G------------N--------G-H-VLF---CQ--------AANAI-A---QKC--------------------------------------
-----------------------------------------------------------------------
>PC_024EK6
----------------------------------------------------------------------------------------------------
-----------MKFFA-----A----------------I-VAL----------------------A----------------------------------
-------------------------------------------------CLA--------LSSA-QMPT---PYN--CA---------------------
--T--G--------------AT---D----------------------L-L--VTNF-T--LAPYPL-C---------I---------------------
---G--Q-NV-CASG------TGI--------LS---AP-VT-------------------------------QG---A--KL-NI-VGK-YLNR-----
--------I-V-Y--TDAHDLCTLLGS-Q-----------------------------------GV-PCPIP---------I--T--M-T-S--------
----I-TA-CVLVK-------------------------------------PTAP-----AG------------------------I--PVILQV---SA
T----N-G------------N--------G-H-VLF---CQ--------AANGVIA---QNCP-----------P-------------------------
-----------------------------------------------------------------------
>PC_07LP1C
----------------------------------------------------------------------------------------------------
--------MK-----F-----L----------------A-V-I----------------------AIL--------------------------------
-------------------------------------------I----ATAAA-----IDDPVF--PFV---WKD--CS---------------------
--S--P--G----------T-T---D----------------------Q-T--VTNF-T--LKQ-GF-C---------S---------------------
---G--K-NH-TVIV------TGP--------V--I-QD-II-------------------------------AP---A--KL-SI-SAK-FLGR---VV
------------Y--TDNRDLCALLA---A------------------------------A---GT-PCPIA---------A--G--T-T-A--------
----L-TF-DVLLKP------------------------------------SFP---WNF-----------------------------TCQFTY---QA
T----N-G--------------------NS-R-LLF---CQ--------AATMMAN--TKFCC-----------ERV----------SSCFY--------
-----------------------------------------------------------------------
>PC_07LMSI
----------------------------------------------------------------------------------------------------
--------MK-----F-----L----------------A-V-I----------------------ITV--------------------------------
-------------------------------------------I----ATAAA-----LDSPVF--PFV---WKD--CA---------------------
--T--P--G----------T-T---D----------------------Q-T--VTNF-T--LKQ-SF-C---------P---------------------
---G--K-IH-TVIA------TGP--------V--T-GD-IV-------------------------------AP---S--KL-AI-SGK-FLGR---VI
------------Y--TDNKDFCALLA---A------------------------------A---GT-PCPVA---------A--G--T-P-A--------
----L-TF-DVLLKP------------------------------------SWP---TDL-----------------------------RGQFTY---QV
T----N-G--------------------NN-R-VLF---CQ--------AATMESV--STVWN-----------G-------------TCVVSRPPK---
-----------------------------------------------------------------------
>PC_07LOHZ
----------------------------------------------------------------------------------------------------
---------------------------------------------------------------------MR--FLS--------AA-----LSL-AA---
---------------------------------------------------LA-----VVHADT-YLWN---FRN--CG---------------------
--G--A---------------T---D----------------------M-N--IVQA-S--VQPFPF-C---------P---------------------
---T--D-TY-SIVL------SGT--------TN---VD-IK-------------------------------TG---A--KI-TV-TAR-VNGQ-----
--------V-V-Y--TDTDSYCRLAGS-V-------------------------------D---GV-PCPTR---------A--G--S-S-D--------
----M-FI-TFLKKK------------------------------------AGLP-----LE------------------------V--AAEYTF---QA
T----N-A------------N--------G-R-VLF---CQ--------KADLFPG---K-CP-----------N-------------------------
-----------------------------------------------------------------------
>PC_06V4J1
----------------------------------------------------------------------------------------------------
-------------MKI-----L----------------I-IF-----------------------A----------------------------------
-------------------------------------------------SFLI-----VAAITT-AHAL---DSD--CS---------------------
--T--G--------------PV---D----------------------L-K--VDSY-T--LSPNPF-C---------I---------------------
---G--K-KA-CATV------TGK--------LK---AP-VT-------------------------------QG---A--KL-KF-EGK-FAGQ-----
--------V-V-Y--SKTLDLCILLAQ-Q-----------------------------------GY-PCPVP---------T--T--L-T-S--------
----L-TL-CMPIE-------------------------------------GNVI-----AD------------------------T--PVELEI---VT
I----N-G------------N--------G-N-TIF---CR--------SATVTAK---HC---------------------------------------
-----------------------------------------------------------------------
>PC_02UJX4
----------------------------------------------------------------------------------------------------
-------------MKF-----A----------------A-SIG----------------------ILA-SA--A--------------------------
-----------------------------------------------LSLVSA-----QGGTYT-DLID---YAT-------------------------
--------------------SS---Q----------------------Y-H--VTSA-T--VSPYPM-C---------I---------------------
---N--K-TA-CLTL------TGT--------LL---EP-II-------------------------------ED---S--SY-TI-SGR-LFNR---VG
-------RL-VYS--DDNIDLCKLLAD-S-----------------------------------GT-PCPIA---------P--G--P-L-T--------
----L-NL-CRLVK-------------------------------------PNAP-----PL------------------------W--AVVWIF---AA
V----N-G------------D--------G-T-PIF---RL--------ETNGTIV--AKTCP-------------------------------------
-----------------------------------------------------------------------
>PC_00GUVL
--------------------------------------------------------------------------------------------------MK
QNLTFAVILL-AMLFM-----I----------------N-AI---------------------------P---------------------------LH-
-K-----------------------------------------------RK----------------TE---FLK--CS---------------------
--D-LF------------------------------------------P-A--PLDVTA--MTPDPI-Q---------A---------------------
---G--K-PV-TFTI------SGN--------FT-E-HP-IT-------------------------------S---DY--HQ-DI---T-FSQG-----
--FPY------AA--EFSQDICSDSS--S------------------------------RN---IP-KCPVT----------------DY----------
----NKKMIIQ-AP-------------------------------------ADL-------------------------------PD--NYT--I---TV
YVW-----------------NEND-----GSD-WLG---CT--------QASVG----------------------------------------------
-----------------------------------------------------------------------
>PC_05CWNY
----------------------------------------------------------------------------------------------------
--------MK-QNLIF-----A----------------V-ILLA------------ILS--MT--NAI-S---------------------------LH-
-K-----------------------------------------------RK----------------TE---FSN--CG---------------------
--G-PA------------------------------------------L------DVTA--MTPDPI-Q---------A---------------------
---G--K-NV-TFNI------SGN--------FS-E-HP-IT-------------------------------S---DY--RQ-YI---V-FAQG-----
--YEY------YS--EFSQAICSDSI--S------------------------------SD---IP-KCPVT----------------DY----------
----NTTMIIQ-AT-------------------------------------ANL-------------------------------PD--SYL--I---TV
YIW-----------------NGNY-----GSD-WLS---CT--------HASVGE---------------------------------------------
-----------------------------------------------------------------------
>PC_026TBM
----------------------------------------------------------------------------------------------------
----MKQSLT-FA-------------------------V-ILLA------------MLS--MI--NAF-P---------------------------LH-
-K-----------------------------------------------RK----------------TE---FSD--CE---------------------
--G-LH------------------------------------------L------DVKS--MTPDPL-Q---------A---------------------
---G--K-NA-TFTI------SGD--------FT-T-HP-LT-------------------------------S---EF--KQ-YI---A-IGEG-----
--FAY------LG--SYDQDICSDSSVSS------------------------------SD---IP-KCPVT----------------DY----------
----NTTMTIQ-VP-------------------------------------DDL-------------------------------DN--SYV--L---LV
FIW-----------------DGSY--TSKGQE-WLA---CA--------RTVVGQ---------------------------------------------
-----------------------------------------------------------------------
>PC_03EV4R
----------------------------------------------------------------------------------------------------
----MKQSLT-FA-------------------------V-ILLA------------MLS--MI--NAF-Q---------------------------LH-
-K-----------------------------------------------RK----------------TE---FSD--CE---------------------
--G-LH------------------------------------------L------DVKS--MTPDPL-Q---------A---------------------
---G--K-NT-TFTI------SGD--------FT-T-HP-LT-------------------------------S---EF--KQ-YI---A-IGEG-----
--FAY------LA--VYDQDICSDSSVSS------------------------------SD---IP-KCPVT----------------DY----------
----NTTMTIQ-VP-------------------------------------DDL-------------------------------DN--SYV--L---LV
FIW-----------------DGSY--TSKGQE-WLA---CA--------RAVVGQ---------------------------------------------
-----------------------------------------------------------------------
>PC_04ULUQ
----------------------------------------------------------------------------------------------------
----MKQSLT-FA-------------------------V-ILLA------------MLS--MI--NAF-P---------------------------LH-
-K-----------------------------------------------RK----------------TE---FSD--CE---------------------
--G-LH------------------------------------------L------DVKS--MTPDPI-Q---------A---------------------
---G--K-NA-TFTI------SGD--------FT-T-HP-LT-------------------------------S---EF--KQ-YI---A-IGEG-----
--FAY------IA--TYDQDICSDSSVSS------------------------------SD---IP-KCPVT----------------DY----------
----NTTMTIQ-VP-------------------------------------DYL-------------------------------DS--SYV--L---LV
FIW-----------------DGNY--TSKGPE-WLA---CA--------RAFVGQ---------------------------------------------
-----------------------------------------------------------------------
>PC_05M5KE
----------------------------------------------------------------------------------------------------
----MKQSLT-FA-------------------------V-ILLA------------MLS--MI--NAF-P---------------------------LH-
-K-----------------------------------------------RK----------------TE---FSD--CE---------------------
--G-LH------------------------------------------L------DVKS--MTPDPL-Q---------A---------------------
---G--K-NA-TFTI------SGD--------FT-T-HP-LT-------------------------------P---EF--KQ-YI---A-IGEG-----
--FAY------LG--VYDQDICSDSSVSS------------------------------SD---IP-KCPVT----------------DY----------
----NTTMTIQ-VP-------------------------------------DDL-------------------------------DS--SYV--L---LV
FIW-----------------DGFY--TSKGQE-WLA---CA--------RAVVGQ---------------------------------------------
-----------------------------------------------------------------------
>PC_01KMLV
----------------------------------------------------------------------------------------------------
-------------------------------------------------------------MI--NAF-P---------------------------LH-
-K-----------------------------------------------RK----------------TE---FSD--CE---------------------
--G-LH------------------------------------------L------DVKS--MTPDPI-Q---------A---------------------
---G--K-NA-TFTI------SGD--------FT-T-HP-LT-------------------------------S---EF--KQ-YI---A-IGEG-----
--FAY------IA--TYDQDICSDSSVSS------------------------------SD---IP-KCPVT----------------DY----------
----NTTMTIQ-VP-------------------------------------DYL-------------------------------DS--SYV--L---LV
FIW-----------------DGNY--TSKGPE-WLA---CA--------RAFVGQ---------------------------------------------
-----------------------------------------------------------------------
>PC_04BFKS
----------------------------------------------------------------------------------------------------
--------MA-RNFIF-----V----------------F-ILL-A-----------TLT--II--N-------------------A--I--P-----FH-
-K-----------------------------------------------RA----------------TF---FGP--CP---------------------
--N-VE--------------------------------------------D--TFSV-K--MDPDPL-I---------S---------------------
---P--H-LI-TFTI------TGK---------E-V-SG-LI--------------------------------I--GP--LA-SL---V-VTIG--A--
--STPV-----QP--PSVFPVCNST------------------------------------------DCPIFS-----------G--TEY----------
----TTTITFL-LD-------------------------------------ASL-------------------------------PP--SYE--I---D-
---------LTIGNLNSSSPQMLFLNN----Q-ILA---CA--------LTTITSS--------------------------------------------
-----------------------------------------------------------------------
>PC_02D8HH
----------------------------------------------------------------------------------------------------
--------MI-RNFIF-----V----------------F-ILL-A-----------TLT--IS--N-------------------A--I--S-----LH-
-K-----------------------------------------------RQ----------------SLFGGFGP--CP---------------------
--N-VE--------------------------------------------D--TFSV-T--MSPDPL-V---------S---------------------
---P--H-LI-TITI------AGE---------E-V-DG-LT--------------------------------I--DA--VS-SL---V-ITIG--A--
--TVPV-----QT--PSVFPVCNST------------------------------------------DCPIFT-----------G--KPY----------
----SQTVTFL-LN-------------------------------------APL-------------------------------PP--SYQ--I---D-
---------LTIGNINSSSPDMSFLHD----E-ILA---CA--------MATVS----------------------------------------------
-----------------------------------------------------------------------
>PC_05V2DP
----------------------------------------------------------------------------------------------------
--------MA-RDFIF-----V----------------F-ILL-V-----------TLT--II--N-------------------A--I--P-----FH-
-K-----------------------------------------------RT----------------AF---FGP--CP---------------------
--N-VE--------------------------------------------D--TFSV-K--MDPDPL-I---------S---------------------
---P--H-LT-TFTV------TGK---------E-V-SG-RI--------------------------------I--GP--LA-SL---V-VTIG--A--
--TGPV-----QT--SSAFPVCNAT------------------------------------------DCPIFS-----------G--TEY----------
----TTSGTFI-LN-------------------------------------ATL-------------------------------PK--SYQ--I---V-
---------LTMGILNSSSPQMTFLHD----Q-ILA---CA--------LATIET---------------------------------------------
-----------------------------------------------------------------------
>PC_06OMGJ
----------------------------------------------------------------------------------------------------
--------MT-RNFIF-----V----------------I-ILL-V-----------TFT--II--N-------------------A--I--P-----FH-
-K-----------------------------------------------RT----------------AF---FGP--CP---------------------
--N-VE--------------------------------------------D--TFSV-K--MDPDPL-I---------S---------------------
---P--H-LT-TFTI------TGK---------E-V-TG-LI--------------------------------I--GP--LA-SL---V-VTIG--A--
--TGSV-----QT--PSVFPVCNAT------------------------------------------DCPIFS-----------G--TEY----------
----TTSGTFL-LN-------------------------------------ATL-------------------------------PK--SYQ--I---V-
---------LTIGNLNSSSPQMTFLHD----Q-ILA---CA--------LATIET---------------------------------------------
-----------------------------------------------------------------------
>PC_05ZH54
----------------------------------------------------------------------------------------------------
--------MA-RDFIF-----V----------------F-ILL-V-----------TFT--II--N-------------------A--I--P-----FH-
-K-----------------------------------------------RT----------------AF---FGP--CP---------------------
--N-VE--------------------------------------------D--TFSV-K--MDPDPL-I---------S---------------------
---P--H-LT-TITI------TGK---------E-V-SG-LI--------------------------------I--GP--LA-SL---V-VTIG--A--
--TGPV-----QT--PSAFPVCNAT------------------------------------------DCPIFS-----------G--TEY----------
----TTSGTFI-LN-------------------------------------ATL-------------------------------PK--SYQ--V---V-
---------LTIGNLNSSSPQMTFLHD----Q-ILA---CA--------LATIET---------------------------------------------
-----------------------------------------------------------------------
>PC_06ND49
----------------------------------------------------------------------------------------------------
--------MA-RDFIF-----V----------------F-ILL-V-----------TFT--II--N-------------------A--I--P-----FH-
-K-----------------------------------------------RT----------------AF---FGP--CP---------------------
--N-VE--------------------------------------------D--TFSV-K--MDPDPL-I---------S---------------------
---P--H-LT-TFTV------TGK---------E-V-SG-RI--------------------------------I--GP--LA-SL---V-VTIG--A--
--TGPV-----QT--PSAFPVCNAT------------------------------------------DCPIFS-----------G--TEY----------
----TTSGTFI-LN-------------------------------------ATL-------------------------------PK--SYQ--I---V-
---------LTMGNLNSSSPQMTFLHD----Q-ILA---CA--------LATIET---------------------------------------------
-----------------------------------------------------------------------
>PC_06VW4L
----------------------------------------------------------------------------------------------------
--------MA-RDFIF-----V----------------F-ILL-V-----------TLT--II--N-------------------A--I--P-----FH-
-K-----------------------------------------------RT----------------AF---FGP--CP---------------------
--N-VE--------------------------------------------D--TFSV-K--MDPDPL-I---------S---------------------
---P--H-LT-TFTV------TGK---------E-V-SG-RI--------------------------------I--GP--LA-SL---V-VTIG--A--
--TGPV-----QT--PSAFPVCNAT------------------------------------------DCPIFS-----------G--TEY----------
----TTSGTFI-LN-------------------------------------ATL-------------------------------PK--SYQ--I---V-
---------LTMGILNSSSPQMTFLHD----Q-ILA---CA--------LATIET---------------------------------------------
-----------------------------------------------------------------------
>PC_01O71K
----------------------------------------------------------------------------------------------------
--------MD-RNFIF-----V----------------F-ILL-A-----------TFT--II--N-------------------A--I--P-----FY-
-K-----------------------------------------------RA----------------AS---FGP--CP---------------------
--N-VV--------------------------------------------D--TFSV-K--IDPDPL-K---------S---------------------
---P--H-LT-TFTI------TGK---------G-V-TG-LI--------------------------------I--GP--LA-SL---V-VTIG--A--
--TVQV-----QT--PSVFPVCNAT------------------------------------------NCPIFS-----------G--TEY----------
----TYIRHIS-TK-------------------------------------RHY-------------------------------TS--IIS--N---C-
---------IDYWKFK------------------------------------------------------------------------------------
-----------------------------------------------------------------------
>PC_04Y2GM
----------------------------------------------------------------------------------------------------
--------MN-RNFIF-----A----------------F-ILL-A-----------TLS--MV--NAI-P---------------------------LQ-
-K-----------------------------------------------RA----------------AQ---FLP--CP---------------------
--I-S----------------P---A----------------------P-D--LLSV-K--INPDPP-I---------A---------------------
---G--K-SE-SFTI------SGK---------L-H-ED-IT--------------------------------P--AT--LL-AI---A-FGDV--SN-
--PPNPL----EP--PFVMPACGGK-----------------------------------G---EL-SCPVK---------A--G--TSF----------
----TIKVDSVPVP-------------------------------------AFL-------------------------------PP--VYG--I---GV
AIG-----------------VPT-GNPKDPIT-AFG---CA--------YTIISNS--GATG----P---SPDSY-PIASLVTDTLDAHPTI--------
-----------------------------------------------------------------------
>PC_00OWL4
----------------------------------------------------------------------------------------------------
--------MN-RTFIF-----A----------------F-ILL-T-----------TLS--IV--NAI-P---------------------------LQ-
-K-----------------------------------------------NS----------------TV---FLP--CP---------------------
--I-K----------------P---A----------------------P-D--LLSV-T--IKPDPP-V---------A---------------------
---G--K-SE-SFTI------SGK---------L-H-KD-IN--------------------------------V--LT--VL-AI---V-FGDA--SL-
--PPKPL----QL--PFISLVCGIE-----------------------------------G---KP-KCPIK---------A--G--TSF----------
----TVTADSVSVP-------------------------------------SHL-------------------------------TS--PYT--I---GV
AIG-----------------IPT-GNPKSPFD-AFG---CT--------FAIVGKP--KATG----L---SPNSY-PIDDLFNNTFVEYPNAF--Q----
-----------------------------------------------------------------------
>PC_04C812
----------------------------------------------------------------------------------------------------
--------MN-RNFIF-----V----------------F-ILL-A-----------TLS--MV--NAI-P---------------------------LQ-
-K-----------------------------------------------RA----------------TV---FGK--CP---------------------
--P-IP--D-----------LP---TQ---------------------P-E--EISV-S--ISPDPV-V---------P---------------------
---G--Q-TD-TFTV------SGT---------L-S-KE-IT--------------------------------D--EY--KL-VI---A-LADL--SG-
--KTYAA----Y------------------------------------------------F---ED-MPPTK---------P--N--TPF----------
----NVVKTE-SIP-------------------------------------EDL-------------------------------PQ--SYA--I---GV
GVT-----------------TLA-NPP----D-VIG---CA--------LAVVGGS--SSNIASYPIAIP------------------------------
-----------------------------------------------------------------------
>PC_03QUUB
----------------------------------------------------------------------------------------------------
--------MN-RNFIF-----V----------------F-ILL-A-----------TLS--IV--NAI-P---------------------------LQ-
-K-----------------------------------------------RA----------------TV---FGK--CP---------------------
--P-IP--D-----------LP---TQ---------------------P-E--EISV-S--ISPDPV-V---------P---------------------
---G--Q-TD-TFTV------SGT---------L-S-KE-IT--------------------------------N--EY--KL-VI---A-LANL--SG-
--KVYAA----Y------------------------------------------------V---ED-MPPTK---------P--N--TPF----------
----NVVKTE-SIP-------------------------------------EDL-------------------------------PQ--SYA--I---GV
GVT-----------------TLT-NPP----D-VIG---CA--------LAVVGAS--SSNIASYPIP--------------------------------
-----------------------------------------------------------------------
>PC_010Y01
----------------------------------------------------------------------------------------------------
-------------------------------------------------------------MV--NAI-P---------------------------LQ-
-K-----------------------------------------------RA----------------TV---FGK--CP---------------------
--P-IP--G-----------LP---TQ---------------------P-E--QISV-S--ISPDPV-V---------P---------------------
---G--Q-TD-TFTV------SGT---------L-S-KE-IT--------------------------------D--EY--KL-VI---A-LADL--SG-
--KTYAA----Y------------------------------------------------V---ED-MPPTK---------P--N--TPF----------
----NVVKTE-SIP-------------------------------------EDL-------------------------------PQ--SYA--I---GV
GVT-----------------TLA-NPP----D-VIG---CA--------LAVVGGS--SSNIASYPIAIP------------------------------
-----------------------------------------------------------------------
>PC_01BGH1
----------------------------------------------------------------------------------------------------
-------------------------------------------------------------MV--NAI-P---------------------------LQ-
-K-----------------------------------------------RA----------------TV---FGK--CP---------------------
--P-IP--D-----------LP---TQ---------------------P-E--EISV-S--ISPDPV-V---------P---------------------
---G--Q-TD-TFTV------SGT---------L-S-KE-IT--------------------------------D--EY--KL-VI---A-LADL--SG-
--KTYAA----Y------------------------------------------------F---ED-MPPTK---------P--N--TPF----------
----NVVKTE-SIP-------------------------------------EDL-------------------------------PQ--SYA--I---GV
GVT-----------------TLA-NPP----D-VIG---CA--------LAVVGGS--SSNIASFPIAIP------------------------------
-----------------------------------------------------------------------
>PC_061AYI
----------------------------------------------------------------------------------------------------
-------------------------------------------------------------MV--NAI-P---------------------------LQ-
-K-----------------------------------------------RA----------------TE---FGK--CP---------------------
--P-VS--D-----------TP---IQ---------------------P-E--QISV-S--ISPDPV-V---------P---------------------
---G--Q-TV-TFNV------TGT---------L-S-KE-IT--------------------------------D--EY--KL-VI---G-LTDL--SG-
--TTYAA----F------------------------------------------------I---ED-VPSTK---------P--N--TPF----------
----NVVKTK-SIP-------------------------------------KNL-------------------------------PQ--SYA--I---GV
GIS-----------------TLN-KPP----D-VIG---CA--------LAVVGGS--SSNTASYPIA--------------------------------
-----------------------------------------------------------------------
>PC_004SR2
----------------------------------------------------------------------------------------------------
--------MN-RNFIF-----A----------------F-VLFIT-----------LFN--LC--T-------------------V--N--ASP---LV-
-K-----------------------------------------------RS----------------TT---FNQ--CT---------------------
--L-K---------------D---------------------------V-P--TLIV-S--MSPDPP-Q---------S---------------------
---N--G-IS-SFTV------SGV--------LK---EQ-VI-------------------------------AG--TT--VL-LI---V-FADA--TG-
-ERLLT------N--LYT------------------------------------------K---VF-EKSFA---------P--G--ETV----------
----SIAVTDVGTP-------------------------------------GNL-------------------------------PS--SYT--I---GV
GIG-----------------NPDLGNPISPLI-FSG---CT--------YAVIA----------------------------------------------
-----------------------------------------------------------------------
>PC_035U6Y
----------------------------------------------------------------------------------------------------
--------MN-RNIIF-----A----------------F-VLF-I-----------ALF--NL--CTV-N---------------------ASP---LV-
-K-----------------------------------------------RS----------------TT---FNK--CP---------------------
--L-K----------------D--------------------------I-P--TLIV-S--MSPDPP-R---------S---------------------
---G--LGPT-SFTV------SGV---------L-K-EQ-VT--------------------------------A--GT--TF-LM---IVFADA--SG-
--QKILT------------SIYT-------------------------------------K---VF-ETSFA---------P--G--ETV----------
----TIAVTDVTTP-------------------------------------DNL-------------------------------PN--SYT--I---GV
GVG-----------------NPDLGNPITPFF-FSG---CT--------YAVVA----------------------------------------------
-----------------------------------------------------------------------
>PC_03C04A
----------------------------------------------------------------------------------------------------
--------MN-RNIIF-----A----------------F-VLF-I-----------TLF--NL--CTV-N---------------------ASP---LV-
-K-----------------------------------------------RS----------------TT---FNE--CP---------------------
--L-K----------------G--------------------------I-P--TLIV-S--MSPDPP-R---------S---------------------
---G--SGPT-SFTV------SGV---------L-K-EQ-VT--------------------------------A--GT--TF-LM---IVFADA--SG-
--QKILT------------SIYT-------------------------------------K---VF-EKSFA---------P--G--ETV----------
----TIAVTDVTTP-------------------------------------DNL-------------------------------PN--SYT--I---GV
GVG-----------------NPDLGNPITPLI-FSG---CT--------YAVIA----------------------------------------------
-----------------------------------------------------------------------
>PC_03NM9T
----------------------------------------------------------------------------------------------------
--------MN-RNFIF-----A----------------F-ILL-A-----------ILS--TV--Y-------------------A--L--PFE---LN-
-G------------------------------L----------------NG----------------VN---PPL--CP---------------------
--T-SA--E--------------------------------------------HFTL-T--VSPSPI-V---------S---------------------
---G--S-SF-TLSV------SGK---------L-N-SE-VP--------------------------------Q--NV--LF-NA---A-FLKT--DT-
--YEILGT--FSD--D--ICSS--------------------------------------P---GI-TCPIP---------A--G--TDF----------
----STTIQKT-AP-------------------------------------AGL-------------------------------PA--SFV--I---GA
VI--------------------VAQGGT-----TIA---CT--------FIEGSAA--Q-----------------------------------------
-----------------------------------------------------------------------
>PC_057HCD
----------------------------------------------------------------------------------------------------
--------MN-RNFIF-----A----------------F-ILL-T-----------ILS--TV--Y-------------------A--L--PFE---LN-
-G------------------------------L----------------NS----------------VN---PPL--CP---------------------
--V-NA--E--------------------------------------------HFTL-T--VSPIPI-V---------S---------------------
---G--S-SF-TMSV------SGK---------L-N-LE-VP--------------------------------S--FS--LY-NA---A-FLKT--ET-
--FEILST--FSD--D--ICSS--------------------------------------P---GI-TCPIP---------A--G--TDF----------
----STTIQAT-AP-------------------------------------AGL-------------------------------PE--SFV--I---GA
VI--------------------VAQGGT-----SLA---CT--------FIEGSAK--Q-----------------------------------------
-----------------------------------------------------------------------
>PC_02WWT1
----------------------------------------------------------------------------------------------------
--------MN-RNFIF-----A----------------F-VLL-A-----------ILS--TV--Y-------------------A--L--PFE---LD-
-G------------------------------L----------------NG----------------IN---PPL--CP---------------------
--V-NA--E--------------------------------------------HLTL-T--VSPSPI-V---------S---------------------
---G--S-PF-TLNV------SGK---------L-N-SE-VP--------------------------------Q--NV--LF-NA---A-FLKT--DT-
--FEILGT--FSD--D--ICSS--------------------------------------P---GI-TCPIP---------A--G--TDF----------
----STTIEKV-AP-------------------------------------AGL-------------------------------PA--SFV--V---GA
VI--------------------VAQGGT-----TIA---CT--------FIEGSAA--Q-----------------------------------------
-----------------------------------------------------------------------
>PC_045FLX
----------------------------------------------------------------------------------------------------
--------MN-RNFIF-----A----------------F-VLL-A-----------ILS--TV--Y-------------------A--L--PLE---LD-
-G------------------------------L----------------NG----------------IN---PPL--CP---------------------
--V-NA--E--------------------------------------------HLTL-T--VSPSPI-V---------S---------------------
---G--S-PF-TLNV------SGK---------L-N-SE-VP--------------------------------Q--NV--LF-NA---A-FLKT--DT-
--FEILGT--FSD--D--ICSS--------------------------------------P---GI-TCPIP---------A--G--TDF----------
----STTIEKV-AP-------------------------------------AGL-------------------------------PA--SFV--V---GA
VI--------------------VAQGGT-----TIA---CT--------FIEGSAA--Q-----------------------------------------
-----------------------------------------------------------------------
>PC_06BLN5
----------------------------------------------------------------------------------------------------
--------MN-RNFIF-----V----------------F-FLL-A-----------TLS--MI--NAI-P---------------------------LQ-
-K-----------------------------------------------RE----------------SK---FLP--CP---------------------
--V-D----------------P---P----------------------P-T--PLTV-S--MTPDPP-V---------S---------------------
---G--K-DV-SFTI------TAK---------L-D-KD-VD--------------------------------S--KT--IF-GI---G-FADA--SG-
--P---L----AQ--PTISPACDGE-----------------------------------G---EP-KCPIK---------A--G--TEF----------
----TLKPTV-QAP-------------------------------------DNL-------------------------------PT--TYG--I---VV
IIG-----------------EPT-DDPKVPLD-AYG---CA--------YTTIGGD--PTAEAVYPI---AEAVY-PIAGSVTEAPDAYPTI--------
-----------------------------------------------------------------------
>PC_01TMHR
----------------------------------------------------------------------------------------------------
--------MN-QKFIF-----L----------------F-ILL-I-----------SLS--AT--NAI-P---------------------------FE-
-K-----------------------------------------------RA----------------TH---FQD--CI---------------------
--D-EN--G-----------NF---RN---------------------A-E--LINV-S--MSIYPL-V---------S---------------------
---N--Q-NV-IFDV------SGT---------L-K-ND-IK--------------------------------D--NG--LV-IA---Q-LVDA-----
----------------DGNNICRF------------------------------------S---IN-ATATK---------T--G--QNF----------
----DIKTPQH-TL-------------------------------------PDI-------------------------------PD--KYN--L---TV
FIM-----------------NPS-NPPNDNED-AIG---CA--------KTSVGF---------------------------------------------
-----------------------------------------------------------------------
>PC_04QKAQ
----------------------------------------------------------------------------------------------------
--------MN-QKSIF-----L----------------F-ILL-I-----------SLS--AT--NAI-P---------------------------LE-
-K-----------------------------------------------RA----------------TQ---FQD--CR---------------------
--G-GN---------------F---RN---------------------A-E--FIDV-S--MSPDPL-V---------S---------------------
---N--Q-NV-IFDV------SGT---------L-K-NN-DI--------------------------------K--DN--NS-FV---R-VQLD-----
------------D--ADGTPIDRIR-----------------------------------T---NV-TTAIK---------A--G--QKF----------
----DIKTQQH-TL-------------------------------------PDI-------------------------------PD--KYQ--L---TV
IIV-----------------NPS-DPPNPATD-VIG---CA--------TTRVGF---------------------------------------------
-----------------------------------------------------------------------
>PC_00J4U5
----------------------------------------------------------------------------------------------------
------MVLSGVRRLP-----L----------------H-PQTT------------T---P----IIM-QIGILLPF--FALLRGV-----FSH-QVVF-
-KGSQT--------------------------------------------------------VP-GSNP---LQF--CD---------------------
--D--------------S--VGT--VK--------------------------IDFI---NITPNPPL---A----------------------------
---G--H-TI-SIDV------KAV--------LS---EE-II-----------------------------E--G---S--LV-VV-EVK-YG-F---I-
----------TLL--TKTYQLCELA------------------------------SN----YA-GE-ECPIQ---------R--G--E-L-SL-------
------SK-SIDLPK------------------------------------EI-P--P----------------------------V--SFPAFA---K-
----------------------------------------------------------------------------------------------------
-----------------------------------------------------------------------
>PC_08147F
----------------------------------------------------------------------------------------------------
------MVLSGVRRLP-----L----------------H-PQTT------------T---P----IIM-QIGILLPF--FALLRGV-----FSH-QVVF-
-KGSQT--------------------------------------------------------VP-GSNP---LQF--CD---------------------
--D--------------S--VGT--VK--------------------------IDFI---NITPNPPL---A----------------------------
---G--H-TI-SIDV------KAV--------LS---EE-II-----------------------------E--G---S--LV-VV-EVK-YG-F---I-
----------TLL--TKTYQLCELA------------------------------SN----YA-GE-ECPIQ---------R--G--E-L-SL-------
------SK-SIDLPK------------------------------------EI-P--P----------------------------G--TYTVKA---NL
V----T-------------P-------DK--K-LIT---CL--------KGSVVFH--GLG----L----------------------------------
-----------------------------------------------------------------------
>PC_00M44W
----------------------------------------------------------------------------------------------------
-------MHTLPRLLF-----L----------------V-FV-------------------------T-LC--ALVHG---------------------V
PTP----------------------------------------------QGPG-----GSPLRQ-PSGQ---FRT--C----------------------
----SD--VP----------GG---S----------------------L-Q--LTSL-N--ISPNPV-V---------A---------------------
---G--E-NT-TVTI------TAN--------ST---AD-IT-------------------------------QG---A--AA-NV-TVS-LGGL---F-
----------QVL--DQQIDLCRAVT-T------------------------------LEL---GT-GCPIP---------A--G--E-K-N--------
----V-VL-TREVPA------------------------------------GI-P--Q----------------------------T--TYLVRV---EA
V----N-G------------D--------G-S-NLA---CF--------EGPIRIV--QPANG-----------G-------------------------
-----------------------------------------------------------------------
>PC_00N0T9
----------------------------------------------------------------------------------------------------
-----------MKFYI-----L----------------C-ILL----------------------SLS-IT--TVS--------PL--------------
-----------------------------------------------------------LSDET-DQTK---FTE--CE---------------------
--G-GP---------------Y---P----------------------N-T--ITNI-L--ISPNPL-V---------I---------------------
---G--Q-SA-SYTF------NGT--------R--N-VE-IL-------------------------------KG---S--TI-GF-LII-DENY---ET
-----------IL--ETKDDFC--SI----VE---------------------------TT---NE-KCPLP---------I--G--D-Y-E--------
----F-TY-GLNIYS------------------------------------NKE---SSP-------------------ENLDKPPKT--CLYQL---II
R----D-P--------------------KD-I-ILS---CI--------QGPVDL--------------------------------SYVFTASNN----
---GF------------------------------------------------------------------
>PC_02CLL8
----------------------------------------------------------------------------------------------------
-----------MKFYI-----L----------------C-ILL----------------------SLS-IT--TVS--------PL--------------
-----------------------------------------------------------LSDET-DQTK---FTE--CE---------------------
--G-GP---------------Y---P----------------------N-T--ITNI-L--ISPNPL-V---------I---------------------
---G--Q-SA-SYTF------NGT--------R--N-VE-IL-------------------------------KG---S--TI-GF-LII-DENY---ET
-----------IL--ETKDDFC--SI----IE---------------------------TT---NE-KCPLP---------I--G--D-Y-E--------
----F-TY-GLNIYS------------------------------------NKE---SSP-------------------ENLDKPPKT--CLYQL---II
R----D-P--------------------KD-I-ILS---CI--------QGPVDL--------------------------------SYVFTASNN----
---GF------------------------------------------------------------------
>PC_03FCDY
----------------------------------------------------------------------------------------------------
-----------MKFIV-----A----------------F-ILL----------------------SIL-TI--ANP---------S--------------
-----------------------------------------------------------LFDEP-EQTK---FTD--CE---------------------
--G-GP---------------Y---P----------------------N-T--ITNF-L--LSPSPL-V---------M---------------------
---G--Q-SA-SYTF------NGT--------R--N-VE-IL-------------------------------KG---T--TI-EF-LLI-NEND---VV
-----------IL--QNKDDFC--LI----VE---------------------------TI---NE-KCPLS---------I--G--D-Y-E--------
----F-TY-GLNINS------------------------------------PEE---SSS-------------------ENVDKPPKT--FLFRL---II
K----D-P--------------------KG-N-FLS---CI--------QGPVDV--------------------------------SNVFVASNN----
---GL------------------------------------------------------------------
>PC_057D97
----------------------------------------------------------------------------------------------------
-----------MKFFI-----L----------------C-ILL----------------------SLS-IT--TVS--------PL--------------
-----------------------------------------------------------LSDET-DQTK---FTE--CE---------------------
--G-GP---------------Y---P----------------------N-T--ITNI-L--ISPDPL-V---------I---------------------
---G--Q-SA-SYTF------NGT--------R--N-VE-IL-------------------------------KG---S--TI-RF-LII-DENY---ET
-----------IL--KTKDDFC--SI----VE---------------------------TT---NE-KCPLP---------I--G--D-Y-E--------
----F-TY-GLNIYS------------------------------------NKE---S-S-------------------ENLDKPPKT--CLYQL---II
R----D-P--------------------KD-I-ILS---CI--------QGPVDL--------------------------------SYVFTASNN----
---GF------------------------------------------------------------------
>PC_02U35F
----------------------------------------------------------------------------------------------------
-----------MKLFI-----L----------------F-VLL----------------------SIT-----SVS--------PL--------------
-----------------------------------------------------------LFDET-NQTK---FTE--CE---------------------
--G-GP---------------Y---P----------------------N-T--ITNI-L--ISPNPL-V---------I---------------------
---G--Q-SA-SYTF------NGT--------R--N-VE-IL-------------------------------KG---S--TI-EF-LII-DENY---ET
-----------ML--KKKDDFC--SI----VE---------------------------TT---DK-KCPLP---------I--G--D-Y-E--------
----F-TY-GLNINS------------------------------------NKE---PSS-------------------EDLDKPPKT--FLFQL---II
R----D-P--------------------EE-N-FLS---CI--------QGPVDL--------------------------------SYVFIASNN----
---GP------------------------------------------------------------------
>PC_00O8YI
----------------------------------------------------------------------------------------------------
-----MQEDYGLILNL-----L----------------F-AFPH------------T---I------V-IVHLFHPT--NITLNTR------------L-
-LPRQ---P--AMKTLY------LLVL-GLLAIGSTVS-A-L----SLQYQRL-QFP----LLL-TQGS---VQD--CG---------------------
--S--------------S--DDI--FH--------------------------LESI---TVTPDPPK---R----------------------------
---G--E-NL-TIDV------KGY--------LD---ED-VD-----------------------------A--G---A--YA-DV-RVK-LG-L---I-
----------KLL--DTRLNLCDEI------------------------------K-----RI-DR-ECPIE---------K--G--P-L-HI-------
------NH-TVELPR------------------------------------EL-P--P----------------------------G--KYQVFI---DV
T----N-------------Y-------DE--K-HAA---CL--------KAEFRL---------------------------------------------
-----------------------------------------------------------------------
>PC_01QTA6
------------------------------------------MGWL-ELLQQPPLTS-----------------------RPHTLL---TFT----ALPP
HHHPDNPYVLWITISA-----M------------------QL-L---------------------TL---TTALLAS---TA---T---------AKSLW
-ASS------------------------------------PN-----ISPNTD-----GSLSVP-GENP---LQH--CE---------------------
--D---------------PKNDI--LT--------------------------LKSV---DLTPNPPK---A----------------------------
---G--Q-TL-QITA------KGT--------LS---ED-VD-----------------------------K--G---S--EV-HL-TVK-YGL----I-
----------TII--RQTADLCDTI------------------------------T---K--V-DL-ACPLK---------K--D--EQT-EL-------
------TK-SVELPK------------------------------------EI-P------------------------------PG--KYSVIA---DV
Y----N-------------AD-------K--K-KVT---CL--------TATVEFH--RKK----DG--------E---------------G--------
----------------------VSVGQVV------LDEPKQGL----------------------------
>PC_06VDRK
------------------------------------------MGWL-ELLQQPPLTS-----------------------RPHTLL---TFT----ALPP
HHHPDNPYVLWITISA-----M------------------QL-L---------------------TL---TTALLAS---SA---T---------AKSLW
-GSS------------------------------------PN-----ISPNTD-----GSLSVP-GENP---LQH--CE---------------------
--D---------------PKNDI--LT--------------------------LKSV---DLTPNPPK---A----------------------------
---G--Q-TL-QITA------KGT--------LS---ED-VD-----------------------------K--G---S--EV-HL-TVK-YGL----I-
----------TII--RQTADLCDTI------------------------------T---K--V-DL-ACPLK---------K--D--EQT-EL-------
------TK-SVELPK------------------------------------EI-P------------------------------PG--KYSVIA---DV
Y----N-------------AD-------K--K-KVT---CL--------TATVEFH--RKK----DG--------E---------------G--------
----------------------VSVGQVV------LDEPKQGL----------------------------
>PC_028DQW
------------------------------------------MRWI-SFI----------------------------------------LT----AVLP
HHH-SDSYILHTTPST-----M------------------QL-L---------------------TL---TTALLAS---TA---T---------AKSLW
-GSS------------------------------------PN-----ISPNTD-----GSLSVP-GENP---LQH--CE---------------------
--D---------------PKNDI--LT--------------------------LKSV---DLTPNPPK---A----------------------------
---G--Q-TL-QITA------KGT--------LS---ED-VD-----------------------------K--G---S--EV-HL-TVK-YGL----I-
----------TII--RQTADLCDTI------------------------------T---K--V-DL-SCPLK---------K--D--EQT-EL-------
------TK-SVELPK------------------------------------EI-P------------------------------SG--KYSVIA---DV
Y----N-------------TD-------K--K-KVT---CL--------TATVEFH--RKK----DG--------E---------------G--------
----------------------VSVGQVV------LDEPKQGL----------------------------
>PC_06NBGH
----------------------------------------------------------------------------------------------------
---------------------M------------------QL-L---------------------TL---TTALLVS---TA---T---------AKSLW
-GSS------------------------------------PN-----ISPNTD-----GSLSVP-GENP---LQH--CE---------------------
--D---------------PKNDI--LT--------------------------LKSV---DLTPNPPK---A----------------------------
---G--Q-TL-QITA------KGT--------LS---ED-VD-----------------------------K--G---S--EV-HL-TVK-YGL----I-
----------TII--RQTADLCDTI------------------------------T---K--V-DL-SCPLK---------K--D--EQT-EL-------
------TK-SVELPK------------------------------------EI-P------------------------------PG--KYSVIA---DV
Y----N-------------AD-------K--K-KVT---CL--------TATVEFH--RKK----DG-------EE---------------G--------
----------------------VSVGQVV------LEEPKQGL----------------------------
>PC_01CO1W
----------------------------------------------------------------------------------------------------
---------------------M------------------QL-L---------------------TL---TTALLAS---TA---T---------AKSLW
-GSS------------------------------------PN-----ISPNTD-----GSLSVP-GENP---LQH--CE---------------------
--D---------------PKNDI--LT--------------------------LKSV---DLTPNPPK---A----------------------------
---G--Q-TL-QITA------KGT--------LS---ED-VD-----------------------------K--G---S--EV-HL-TVK-YGL----I-
----------TII--RQTADLCDTI------------------------------T---K--V-DL-SCPLK---------K--D--EQT-EL-------
------TK-SVELPK------------------------------------EI-P------------------------------PG--KYSVIA---DV
Y----N-------------AD-------K--K-KVT---CL--------TATVEFH--RKK----DG-------DE---------------G--------
----------------------VSVGQVV------LDEPKQGL----------------------------
>PC_01TL7I
----------------------------------------------------------------------------------------------------
---------------------M------------------QL-L---------------------TL---TTALLAS---TA---T---------AKSLW
-GSS------------------------------------PN-----ISPNTD-----GSLSVP-GENP---LQH--CE---------------------
--D---------------PKNDI--LT--------------------------LKSV---DLTPNPPK---A----------------------------
---G--Q-TL-QITA------KGT--------LS---ED-VD-----------------------------K--G---S--EV-HL-TVK-YGL----I-
----------TII--RQTADLCDTI------------------------------T---K--V-DL-ACPLK---------K--D--EQT-EL-------
------TK-SVELPK------------------------------------EI-P------------------------------PG--KYSVIA---DV
Y----N-------------AD-------K--K-KVT---CL--------TATVEFH--RKK----DG-------EE---------------G--------
----------------------VSVGQVV------LEEPKQGL----------------------------
>PC_02EJ0M
----------------------------------------------------------------------------------------------------
---------------------M------------------QL-L---------------------TL---TTALLAS---TA---T---------AKSLW
-GSS------------------------------------PN-----ISPNTD-----GSLSVP-GENP---LRH--CE---------------------
--D---------------PKNDI--LT--------------------------LKSV---DLTPNPPK---A----------------------------
---G--Q-TL-QITA------KGT--------LS---ED-VD-----------------------------K--G---S--EV-HL-TVK-YGL----I-
----------TII--RQTADLCDTI------------------------------T---K--V-DL-ACPLK---------R--D--EQT-EL-------
------TK-SVELPK------------------------------------EI-P------------------------------PG--KYSVIA---DV
Y----N-------------AD-------K--K-KVT---CL--------TATVEFH--RKK----DG-------EE---------------G--------
----------------------VSVGQVV------LEEPKQGL----------------------------
>PC_03JVA4
----------------------------------------------------------------------------------------------------
---------------------M------------------QL-L---------------------TI---TTALLAS---TA---T---------AKSLW
-ASS------------------------------------PN-----ISPNTD-----GSLSVP-GENP---LQH--CE---------------------
--D---------------PKNDI--LT--------------------------LKSV---DLTPNPPK---A----------------------------
---G--Q-TL-QITA------KGT--------LS---ED-VD-----------------------------K--G---S--EV-HL-TVK-YGL----I-
----------TII--RQTADLCDTI------------------------------T---K--V-DL-SCPLK---------K--D--EQT-EL-------
------TK-SVELPK------------------------------------EI-P------------------------------PG--KYSVIA---DV
Y----N-------------AD-------K--K-KVT---CL--------TATVEFH--RKK----DG--------E---------------G--------
----------------------VSVGQVV------LDEPKQGL----------------------------
>PC_043STQ
----------------------------------------------------------------------------------------------------
---------------------M------------------QL-L---------------------TL---TTALLAS---TA---T---------AKSLW
-ASS------------------------------------PN-----ISPNTD-----GSLSVP-GENP---LQH--CE---------------------
--D---------------PKNDI--LT--------------------------LKSV---DLTPNPPK---A----------------------------
---G--Q-TL-QITA------KGT--------LS---ED-VD-----------------------------K--G---S--EV-HL-TVK-YGL----I-
----------TII--RQTADLCDTI------------------------------T---K--V-DL-ACPLK---------K--D--EQT-EL-------
------TK-SVELPK------------------------------------EI-P------------------------------PG--KYSVIA---DV
Y----N-------------AD-------K--K-KVT---CL--------TATVEFH--RKK----DG--------E---------------G--------
----------------------VSVGQVV------LDEPKQGL----------------------------
>PC_02YKH2
----------------------------------------------------------------------------------------------------
---------------------M------------------QL-L---------------------TL---TTALLAS---TA---T---------AKSLW
-ASS------------------------------------PN-----ISPNTD-----GSLSVP-GENP---LQH--CE---------------------
--D---------------PKNDI--LT--------------------------LKSV---DLTPNPPK---A----------------------------
---G--Q-TL-QITA------KGT--------LS---ED-VD-----------------------------K--G---S--EV-HL-TVK-YGL----I-
----------TII--RQTADLCDTI------------------------------T---K--V-DL-ACPLK---------K--D--EQT-EL-------
------TK-SVELPK------------------------------------EI-P------------------------------PG--KYSVIA---DV
Y----N-------------AD-------K--K-KVT---CL--------TATVEFH--RKK----DG--------E---------------G--------
----------------------VSVGQVV------LDQPKQGL----------------------------
>PC_0479BA
----------------------------------------------------------------------------------------------------
---------------------M------------------QL-I---------------------TL---TTALLAS---TA---T---------AKSLW
-ASS------------------------------------PN-----ISPNTD-----GSLSVP-GENP---LQH--CE---------------------
--D---------------PKNDI--LT--------------------------LKSV---DLTPNPPK---A----------------------------
---G--Q-TL-QITA------KGT--------LS---ED-VD-----------------------------K--G---S--EV-HL-TVK-YGL----I-
----------TII--RQTADLCDTI------------------------------T---K--V-DL-ACPLK---------K--D--EQT-EL-------
------TK-SVELPK------------------------------------EI-P------------------------------PG--KYSVIA---DV
Y----N-------------AD-------K--K-KVT---CL--------TATVEFH--RKK----DG--------E---------------G--------
----------------------VSVGQVV------LDEPKQGL----------------------------
>PC_04R8P3
----------------------------------------------------------------------------------------------------
---------------------M------------------QL-L---------------------TL---TTALLAS---TA---T---------AKSLW
-GSS------------------------------------PN-----IAPNTD-----GSLSVP-GENP---LQH--CE---------------------
--D---------------PKNDI--LT--------------------------LKSV---DLTPNPPK---A----------------------------
---G--Q-TL-QITA------KGT--------LS---ED-VD-----------------------------K--G---S--EV-HL-TVK-YGL----I-
----------TII--RQTADLCDTI------------------------------T---K--V-DL-ACPLK---------K--D--EQT-EL-------
------TK-SVELPK------------------------------------EI-P------------------------------PG--KYSVIA---DV
Y----N-------------AD-------K--K-KVT---CL--------TATVEFH--RKK----DG--------E---------------G--------
----------------------VSVGQVV------LDEPKQGL----------------------------
>PC_00QIVI
------------------------------------------------------------------------------------------MI----TFID
LSNHHVITMK-----L-----N----------------I-SLT-------------TLAISSL--ASA-YC--VKS---------------ILQ-PTLQ-
PTL-Q-------------PTV------V--ESQ----------------EAIL-----SEEFIP-GLNH---LEY--CS---------------------
--V--Q--K----------GDE---P----------------------L-D--LLEI-N--ITPIDP-D---------L---------------------
---N--E-WN-QVEI------FGF--------LY---EP-LT-------------------------------PG---T--YL-KI-SDS-MSGK-----
----------AL---TKPIEIFEYMEN---------------------------------L---GI-EPPQE---------T--G--V-F-H--------
----M-KF-YL--FP------------------------------------ETSN-----------------------------LDT--KK-ITL---EL
H----D-R------------N--------E-K-EFF---CV--------KSPVQAS--------------------------------------------
-----------------------------------------------------------------------
>PC_060WCF
------------------------------------------------------------------------------------------MT----TFID
LSNHHVITMK-----L-----N----------------I-SLT-------------TLAISSL--ASA-YC--VKS---------------ILQ-PTLQ-
PTL-Q-------------PTV------V--ESQ----------------EAIL-----SEEFIP-GLNH---LEY--CS---------------------
--V--Q--K----------GDE---P----------------------L-D--LLEI-N--ITPIDP-D---------L---------------------
---N--E-WN-QVEI------FGF--------LY---EP-LT-------------------------------PG---T--YL-KI-SDS-MSGK-----
----------AL---TKPIEIFEYMEN---------------------------------L---GI-EPPQE---------T--G--V-F-H--------
----M-KF-YL--FP------------------------------------ETSN-----------------------------LDT--KK-ITL---EL
H----D-R------------N--------E-K-EFF---CV--------KSPVQAS--------------------------------------------
-----------------------------------------------------------------------
>PC_01ETY3
----------------------------------------------------------------------------------------------------
--------MK-----L-----N----------------I-SLT-------------TLAISSL--ASA-YC--VKS---------------ILQ-PTLQ-
PTL-Q-------------PTV------V--ESQ----------------EAIL-----SEEFIP-GLNH---LEY--CS---------------------
--V--Q--K----------GDE---P----------------------L-D--LLEI-N--ITPIDP-D---------L---------------------
---N--E-WN-QVEI------FGF--------LY---EP-LT-------------------------------PG---T--YL-KI-SDS-MSGK-----
----------AL---TKPIEIFEYMEN---------------------------------L---GI-EPPQE---------T--G--V-F-H--------
----M-KF-YL--FP------------------------------------ETSN-----------------------------LDT--KK-ITL---EL
H----D-R------------N--------E-K-EFF---CV--------KSPVQAS--------------------------------------------
-----------------------------------------------------------------------
>PC_01ITUM
----------------------------------------------------------------------------------------------------
--------MK-----L-----N----------------I-GLT-------------TLAISSL--VSA-YC--MKS---------------ILQ-PTLQ-
PTL-K-------------PTF------V--ESQ----------------EAIL-----SEEYIP-GKNH---LEY--CS---------------------
--K--Q--K----------GDE---P----------------------L-D--LLEI-N--IDPIDP-D---------L---------------------
---N--E-WN-QVEI------FGF--------LY---EP-LT-------------------------------PG---T--YL-RI-TDS-MSGR-----
----------VL---VRPIEIFEYMET---------------------------------L---GI-EPPRD---------T--G--V-F-H--------
----M-KF-YL--LP------------------------------------ETHY-----------------------------LAT--KK-ITL---QL
Y----D-R------------N--------E-R-EFF---CV--------KSPVQAS--------------------------------------------
-----------------------------------------------------------------------
>PC_06QX4V
----------------------------------------------------------------------------------------------------
------MKFP-----V-----S----------------L-VTI-------------A--ISTV--ALA-YC--VPP---------------S--------
--S-Q-------------PTL------P--EGQ----------------EVIS-----NSLKVP-GENA---LEY--CS---------------------
--S--E--F----------LSY---P----------------------I-R--LFNV-A--IKPTIP-T---------I---------------------
---N--E-QV-EVFV------DGF--------TG---IP-LS-------------------------------PE---V--QL-RV-FDW-ASGR-----
----------DL---SEPINFFKYMNS---------------------------------I---NA-QVPDH---------V--G--Q-F-R--------
----L-FF-RF--KP------------------------------------EPTI-----------------------------LYS--GQ-IGI---EL
N----Y-R------------K--------D-F-KLL---CV--------KTPIRIF--------------------------------------------
-----------------------------------------------------------------------
>PC_03LPOO
----------------------------------------------------------------------------------------------------
--------MK-----F-----P----------------I-SLA-------------TLATSTV--ALA-YC--VPP---------------L--------
--T-L-------------PTT------P--EGQ----------------EIFS-----NDLKIP-GPNY---LQY--CS---------------------
--S--E--F----------KEG---P----------------------I-L--LTDV-M--INPSIP-L---------L---------------------
---T--Q-MN-YVDM------SGF--------LG---VP-LS-------------------------------HG---A--KF-RI-YDI-LTGR-----
----------DL---SESVDLFKYMNS---------------------------------I---GV-EVPTK---------V--G--H-F-H--------
----L-SF-PF--KP------------------------------------QFPK-----------------------------YYS--FQ-IGI---EL
Y----N-S------------E--------G-T-KLL---CV--------QTPVQFV--------------------------------------------
-----------------------------------------------------------------------
>PC_01XV6K
----------------------------------------------------------------------------------------------------
--------MK-----L-----S----------------I-NLA-------------TLAISTL--VSA-YC--VQP---------------A--------
--L-Q-------------PTI------S--EKQ----------------EVLT-----NAKHIP-GQNI---LAY--CN---------------------
--D--N--P----------AEH---I----------------------I-Q--LKTV-N--IVPFVP-V---------I---------------------
---G--E-NV-QVYI------FGF--------TY---IP-IH-------------------------------EG---I--FI-RV-FDW-KTRE-----
----------DL---ITPAKLFSVMRN---------------------------------F---GG-QLPL----------M--G--N-F-D--------
----E-NF-QF--TS------------------------------------QISR-----------------------------LLN--HE-IGI---EL
Y----Y-P------------D--------G-L-KLL---CV--------KTPVRFM--------------------------------------------
-----------------------------------------------------------------------
>PC_012ZOK
----------------------------------------------------------------------------------------------------
--------MK-----L-----S----------------I-NLA-------------TLAISTL--VSA-YC--VQP---------------A--------
--L-Q-------------PTI------S--EKQ----------------EVLT-----NAKHIP-GQNI---LAY--CN---------------------
--D--N--P----------AEH---I----------------------I-Q--LKTV-N--IVPFVP-V---------I---------------------
---G--E-NV-QVYI------FGF--------TY---IP-IH-------------------------------EG---I--FI-RV-FDW-KTRE-----
----------DL---ITPAKLFSVMRN---------------------------------F---GG-QLPL----------M--G--N-F-D--------
----E-NF-QF--TP------------------------------------QISR-----------------------------LLN--HE-IGI---EL
Y----Y-P------------D--------G-L-KLL---CV--------KTPVRFM--------------------------------------------
-----------------------------------------------------------------------
>PC_054OXL
----------------------------------------------------------------------------------------------------
--------MK-----L-----S----------------I-NLA-------------TLAFSTL--VTA-YC--VQP---------------A--------
--L-Q-------------PTI------S--EEQ----------------EVIK-----KSHKIP-GHNF---LEY--CN---------------------
--D--N--P----------DDN---L----------------------L-K--LESV-D--IDPIMP-V---------I---------------------
---D--G-SV-NVNI------KGF--------TP---VP-IT-------------------------------DE---I--FI-RI-LDW-KTRQ-----
----------DL---ITPVELLSLLRK---------------------------------S---FI-ETPI----------V--G--N-F-Q--------
----E-CL-GF--RP------------------------------------HLSK-----------------------------LLM--T----------
----------------------------------------------------------------------------------------------------
-----------------------------------------------------------------------
>PC_00EZMV
----------------------------------------------------------------------------------------------------
--------MK-----F-----P----------------V-SLV-------------TIAISTV--ALA-YC--VPP---------------S--------
--P-P-------------PSI------V--EGQ----------------KFFS-----KNLKLP-GANE---LLY--CS---------------------
--S--Q--F----------KRG---P----------------------I-T--FSNV-T--TNPSVA-V---------A---------------------
---N--K-LF-EVDM------KGS--------LS---IP-LS-------------------------------DG---I--KI-RV-YDL-TTDQ-----
----------DL---SEPIDFFSFMKR---------------------------------N---GA-EVPTS---------V--G--D-F-H--------
----V-SF-AF--TP------------------------------------QF-------------------------------VFA--PK-IGI---NL
Y----T-P------------E--------G-Y-LLL---CL--------RSLLFY---------------------------------------------
-----------------------------------------------------------------------
>PC_0095KE
----------------------------------------------------------------------------------------------------
--------MK-----F-----P----------------V-SLV-------------TIAISTV--ALA-YC--VPP---------------S--------
--P-P-------------PSI------V--EGQ----------------KFFS-----KHLKLP-GANE---LLY--CS---------------------
--S--Q--F----------KRG---P----------------------I-T--FSNV-T--TNPSVA-V---------A---------------------
---N--K-LF-EVDM------KGS--------LS---IP-LS-------------------------------DG---I--KI-RV-YDL-TTDQ-----
----------DL---SEPIDFFSFMKR---------------------------------N---GA-EVPTS---------V--G--D-F-H--------
----V-SF-AF--TP------------------------------------QF-------------------------------VFA--PK-IGI---NL
Y----T-P------------E--------G-Y-LLL---CL--------RSLLFY---------------------------------------------
-----------------------------------------------------------------------
>PC_042CD4
----------------------------------------------------------------------------------------------------
--------MK-----F-----P----------------I-SLA-------------TLAISTV--ASA-YC--VPP---------------S--------
--P-Q-------------SSI------V--EGQ----------------QFIS-----EKLRIP-GQNE---LQY--CS---------------------
--S--Q--F----------KRG---P----------------------I-T--FSDV-S--TKPRVP-V---------V---------------------
---N--Q-PF-EVDM------KGT--------LH---VP-LS-------------------------------SR---A--KI-RV-YDL-TTDY-----
----------DL---TEPIDFLTYMKK---------------------------------N---GA-EVPTN---------V--G--E-F-H--------
----I-RF-TF--TP------------------------------------QL-------------------------------AYP--PK-IGI---EL
Y----N-S------------E--------R-S-LLL---CV--------KTLLFF---------------------------------------------
-----------------------------------------------------------------------
>PC_03U526
----------------------------------------------------------------------------------------------------
--------MK-----L-----S----------------S-YLA-------------TFAISTL--ASA-HY--LQL---------------A--------
--E-Q-------------SN-------I--YDE----------------GVKS-----NDFPWS-GKNK---LVT--CP---------------------
--T--S--K----------RIN---F----------------------I-D--VEDI-N--ITPLVP-V---------L---------------------
---N--E-WV-EVEA------TPY--------FH---AQ-I--------------------------------AG---F--YM-RV-LDS-KTRR-----
----------DL---IEPIDVFKSLTK---------------------------------I---GV-HIPYN---------Y--D--S-H-T--------
----F-RF-KF--KP------------------------------------VIPG-----------------------------FSG--KE-VDL---LF
Y----I-P------------N--------H-F-ELF---CV--------RTPLMRR--------------------------------------------
-----------------------------------------------------------------------
>PC_00OMSN
----------------------------------------------------------------------------------------------------
--------MK-----L-----S----------------I-YLA-------------TFALSTL--ATA-HY--LKT---------------T--------
--E-Q-------------ST-------I--DDE----------------GVKV-----NDFPWF-GNNK---LVT--CP---------------------
--T--T--K----------RMT---F----------------------L-N--VDNI-N--ITPLVP-V---------L---------------------
---N--E-WV-NIEA------NVH--------MD---VQ-M--------------------------------YG---I--HM-RV-LDS-RTRR-----
----------DL---IEPIDVTKSLWT---------------------------------I---GV-PTPMY---------S--K--S-F-T--------
----Y-RF-KF--KP------------------------------------IIPG-----------------------------FAG--NE-VDL---LF
Y----M-P------------N--------Y-F-DLI---CV--------RTPLKIR--------------------------------------------
-----------------------------------------------------------------------
>PC_02CLM8
----------------------------------------------------------------------------------------------------
--------MK-----L-----S----------------S-YLA-------------TFAISAL--ASA-HY--LQL---------------S--------
--K-Q-------------SS-------I--DDE----------------GVKA-----NDYPWF-GNNK---LVT--CP---------------------
--T--S--R----------RMT---F----------------------I-D--VEDI-N--ITPLVP-V---------L---------------------
---N--Q-WV-EVEA------TVY--------MQ---TP-L--------------------------------SG---F--HM-RV-LDS-KTRR-----
----------DL---IEPIDVMKSLRK---------------------------------I---GV-DTPLY---------Y--D--S-H-T--------
----F-RF-KF--KP------------------------------------VVPG-----------------------------YSG--KE-VDL---LF
Y----I-P------------H--------L-F-ELF---CV--------RTPLMRR--------------------------------------------
-----------------------------------------------------------------------
>PC_06ZBWR
----------------------------------------------------------------------------------------------------
--------MK-----L-----S----------------S-YLA-------------TFAISAL--ASA-HY--LQL---------------S--------
--K-Q-------------SS-------I--DDE----------------GVKA-----NDYPWF-GNNK---LVT--CP---------------------
--T--S--R----------RMT---F----------------------I-D--VTNI-N--ITPLVP-V---------L---------------------
---N--Q-WV-EVEA------TVY--------MQ---TP-L--------------------------------SG---F--HM-RV-LDS-KTRR-----
----------DL---IEPIDVMKSLRK---------------------------------I---GV-DTPLY---------Y--D--S-H-T--------
----F-RF-KF--KP------------------------------------VVPG-----------------------------YSG--KE-VDL---LF
Y----I-P------------H--------L-F-ELF---CV--------RTPLMRR--------------------------------------------
-----------------------------------------------------------------------
>PC_073BQ3
----------------------------------------------------------------------------------------------------
--------MK-----L-----S----------------S-YLA-------------TFAISAL--ASA-HY--LQL---------------S--------
--K-Q-------------SS-------I--DDE----------------GVKA-----NDYPWF-GNNK---LVT--CP---------------------
--T--S--R----------RMT---F----------------------I-D--VEDI-N--ITPLVP-V---------L---------------------
---N--Q-WV-EVEA------TVY--------MQ---TP-L--------------------------------SG---F--HM-RV-LDS-KTRR-----
----------DL---IEPIDVMKSLRK---------------------------------I---GV-DTPLY---------Y--D--S-H-T--------
----F-RF-KF--KP------------------------------------VVPG-----------------------------YSV--S---------F
R----T-Y------------G--------S-N-QVC---CV-----------------------------------------------------------
-----------------------------------------------------------------------
>PC_03MK1T
----------------------------------------------------------------------------------------------------
--------MK-----L-----S----------------S-YLA-------------TFAISTL--ASA-HY--LQL---------------A--------
--E-Q-------------SN-------I--YDE----------------GVKS-----NDFPWS-GKNK---LVT--CP---------------------
--T--S--K----------RIN---F----------------------I-D--VEDI-N--ITPLVP-V---------L---------------------
---N--E-WV-EVEA------TPY--------FH---AQ-I--------------------------------AG---F--YM-RV-LDS-KTRR-----
----------DL---IEPIDVFKSLTK---------------------------------I---GV-HIPYN---------Y--D--S-H-T--------
----F-RF-KF--KP------------------------------------VIPG-----------------------------FSV--SFQIYV---SI
Q----V-W--------------------------------------------------------------------------------------------
-----------------------------------------------------------------------
>PC_02E1V0
----------------------------------------------------------------------------------------------------
--------MK-----L-----S----------------I-YLA-------------TFALSTL--ATA-HY--LKT---------------T--------
--E-Q-------------ST-------I--DDE----------------GVKV-----NDFPWF-GNNK---LVT--CP---------------------
--T--T--K----------RMT---F----------------------L-N--VDNI-N--ITPLVP-V---------L---------------------
---N--E-WV-NIEA------NVH--------MD---VQ-M--------------------------------YG---I--HM-RV-LDS-RTRR-----
----------DL---IEPIDVTKSLWT---------------------------------I---GV-PTPMY---------S--K--S-F-T--------
----Y-RF-KF--KP------------------------------------IIPG-----------------------------FAV--SY---------
----------------------------------------------------------------------------------------------------
-----------------------------------------------------------------------
>PC_03FPIJ
----------------------------------------------------------------------------------------------------
--------MK-----L-----S----------------I-YLA-------------TFALSTL--ATA-HY--LKT---------------T--------
--E-Q-------------ST-------I--DDE----------------GVKV-----NDFPWF-GNNK---LVT--CP---------------------
--T--T--K----------RMT---F----------------------L-N--VDNI-N--ITPLVP-V---------L---------------------
---N--E-WV-NIEA------NVH--------MD---VQ-M--------------------------------YG---I--HM-RV-LDS-RTRR-----
----------DL---IEPIDVTKSLWT---------------------------------I---GV-PTPMY---------S--K--S-F-T--------
----Y-RF-KF--KP------------------------------------IIPG-----------------------------FAV-------------
----------------------------------------------------------------------------------------------------
-----------------------------------------------------------------------
>PC_00R9BG
----------------------------------------------------------------------------------------------------
---------MYHAKLL-----A----------------F-AIA----------------------AT---G--ALA--------QT-----AGT------
----------------------------------------------SNATTAQ-----LGPKVP-GSNT---LYY--CS---------------------
--D--P--S-----------DY---K----------------------M-T--LSDV-S--ITPLPP-K---------A---------------------
---G--E-NV-TSSI------SGS--------LS---KP-IT-------------------------------NG---A--KH-TM-EFG-KIEN---ST
------LAP-IGS---HTQDLCKNLDM-IPDVV----------------IKHF-HG----E---IK-QCPIE---------A--G--A-F-N--------
----M-SK-THAIPE------------------------------------PPKA-----LKG-------------LELPELPKPSG--EYYVKA---ST
T----L-A------------D--------G-S-MVA---CI--------VADLKAP--EGEMM-----------SS------------------------
-----------------------------------------------------------------------
>PC_05B6JG
----------------------------------------------------------------------------------------------------
---------MYNANLL-----A----------------L-ALA----------------------TT---G--ALA--------QA-----PAE-STGS-
--------------------------------------------ASSSGSPAP-----LGPKIP-GSNT---LYY--CS---------------------
--D--P--S-----------DY---K----------------------M-T--LSDV-S--INPLPP-Q---------P---------------------
---G--S-NV-TITI------NGE--------LQ---KS-IT-------------------------------EG---A--MH-EV-EFG-KIES---GK
------LSM-IGW---HKQDLCKNLDM-IPDAI----------------MKHF--G--EE----VH-KCPIE---------A--G--S-F-N--------
----M-TR-SHPIPK------------------------------------LPAA---------------------AQGLDVPKPQG--EFYVKA---ST
T----L-G------------D--------G-S-TVA---CI--------VADLPST--EGDMM-----------SGN-----------------------
-----------------------------------------------------------------------
>PC_03P12S
----------------------------------------------------------------------------------------------------
---------MYNPNLL-----A----------------L-ALA----------------------AT---G--ALA--------QA-----PAQ-STGS-
--------------------------------------------ASSSSSPAP-----LGPKVP-GSNT---LYY--CS---------------------
--D--P--S-----------DY---H----------------------M-T--LSDV-S--INPLPP-Q---------P---------------------
---G--S-NV-TLTI------NGE--------LQ---KP-IT-------------------------------EG---A--MH-AV-EFG-KIES---GK
------LAM-IGS---HKQDLCKNLDM-IPDAI----------------MKHF-SG--DGE---VH-KCPIE---------A--G--S-F-K--------
----K-MR-SHLIPK------------------------------------LPAA-----VGSA-----------LLQGKDVAKPEG--EFYVKA---ST
T----L-G------------D--------G-S-TVM---CV--------VADLPST--EGDMM-----------SGY-----------------------
-----------------------------------------------------------------------
>PC_018J05
----------------------------------------------------------------------------------------------------
---------MCSRNLL-----A----------------L-ALA----------------------AT---G--ALA--------QA-----PAQ-STGS-
--------------------------------------------ASSSSSPAP-----LGPKVP-GSNT---LYY--CS---------------------
--D--P--S-----------DY---H----------------------M-T--LSDV-S--INPLPP-Q---------P---------------------
---G--S-NV-TLTI------NGE--------LQ---KP-IT-------------------------------EG---A--TH-AV-EFG-KIES---GK
------LAM-IGS---HKQDLCRNLDM-IPDAI----------------MKHF-SG--DGE---VH-KCPIE---------A--G--S-F-E--------
----K-RR-SHPIPK------------------------------------LPGA-----AAS------------ALQGLDVPKPEG--EFYVKA---ST
T----L-A------------D--------G-S-TVM---CV--------VADLPST--EGDMM-----------SGN-----------------------
-----------------------------------------------------------------------
>PC_0572MZ
----------------------------------------------------------------------------------------------------
---------MYNANLL-----A----------------L-ALA----------------------AT---G--ALA--------QA-----PAQ-STGS-
--------------------------------------------AGSSSSQAP-----LGPQIP-GSNT---LYY--CS---------------------
--D--P--S-----------DY---H----------------------M-T--LSDV-S--INPLPP-Q---------P---------------------
---G--S-NV-TLTI------NGE--------LQ---QS-IT-------------------------------EG---A--MH-AV-EFG-KIES---GK
------LSM-IGS---HKQDLCKNLDM-IPDAI----------------MKHF--G--DGE---VH-KCPIE---------A--G--S-F-N--------
----K-VR-SHPIPK------------------------------------LPAA-----VGSA-----------LLQGKDVPKPEG--EYYVKA---ST
T----L-G------------D--------G-S-TVM---CI--------VADLPST--EGDMM-----------SGN-----------------------
-----------------------------------------------------------------------
>PC_06T5HB
----------------------------------------------------------------------------------------------------
---------MYNANLL-----A----------------L-ALA----------------------AT---G--ALA--------QA-----PAQ-STGS-
--------------------------------------------ASSSSSPAP-----LGPKVP-GSNT---LYY--CS---------------------
--D--P--S-----------DY---H----------------------M-T--LSDV-S--INPLPP-Q---------P---------------------
---G--S-NV-TLTI------NGE--------LQ---KP-IT-------------------------------EG---A--TH-AV-EFG-KIES---GK
------LAM-IGS---HKQDLCKNLDM-IPDAI----------------MKHF-SD--DGE---VH-KCPIE---------A--G--S-F-D--------
----K-KR-SHPIPK------------------------------------LPGP-----AAS------------ALQGLDVPKPEG--EFYVKA---ST
T----L-G------------D--------G-S-TVM---CV--------VADLPST--EGDMM-----------SGN-----------------------
-----------------------------------------------------------------------
>PC_01R31D
----------------------------------------------------------------------------------------------------
---------MYNANFL-----A----------------L-ALA----------------------AT---G--ALA--------QA-----PAQ-STGS-
--------------------------------------------AGSSGSPAP-----LGPKVP-GSNT---LYY--CS---------------------
--D--P--S-----------DY---H----------------------M-T--LSDV-S--INPLPP-Q---------P---------------------
---G--S-NV-TLTI------NGE--------LQ---KS-IV-------------------------------EG---A--MH-QV-EFG-KIES---GQ
------LSM-IGS---HKQDLCKNLDM-IPDAI----------------MKHF--G--DGE---VR-KCPIE---------A--G--S-F-N--------
----L-TR-SRPIPK------------------------------------LPTA-----AA-K-----------ALQGLDVPKPQG--EFYVKA---ST
T----L-G------------D--------G-S-TVM---CI--------VADLPST--EGDMM-----------SGQ-----------------------
-----------------------------------------------------------------------
>PC_03EZY5
----------------------------------------------------------------------------------------------------
---------MYNANLL-----A----------------L-ALA----------------------AT---G--ALA--------QT-----PAQ-STGS-
--------------------------------------------AGSSSSQAP-----LGPKIP-GSNT---LYY--CS---------------------
--D--P--S-----------DY---H----------------------M-T--LSDV-S--INPLPP-Q---------P---------------------
---G--S-NV-TLTI------NGE--------LQ---KS-IT-------------------------------EG---A--MH-AV-EFG-KIES---GK
------LSM-IGS---HKQDLCKNLDM-IPDAI----------------MKHF--G--DGE---VH-KCPIE---------A--G--S-F-N--------
----K-VR-SHPIPK------------------------------------LPAA-----ASS------------ALQGLDVPKPEG--EYYVKA---ST
T----L-G------------D--------G-S-TVM---CI--------VADLPST--EGDMM-----------SGN-----------------------
-----------------------------------------------------------------------
>PC_00P53X
----------------------------------------------------------------------------------------------------
---------MYNANLL-----A----------------L-AFA----------------------AT---G--ALA--------QA-----PAQ-STGS-
--------------------------------------------ASSSGSPAP-----LGPKIP-GSNT---LYY--CS---------------------
--D--P--S-----------DY---L----------------------M-T--LSDV-S--INPLPP-Q---------P---------------------
---G--S-NV-TITI------NGE--------LQ---KA-IT-------------------------------EG---A--MH-EV-EFG-KIES---GK
------LSM-IGS---HKQDLCKNLDM-IPDAI----------------MKHF--G--EGE---VH-KCPIE---------A--G--S-F-N--------
----M-TR-SHPIPK------------------------------------LPAA--------S-----------ALKGLDVPKPQG--EFYVKA---ST
T----L-G------------D--------G-S-TVA---CI--------VADLPST--EGDMM-----------SGN-----------------------
-----------------------------------------------------------------------
>PC_04NJHR
----------------------------------------------------------------------------------------------------
---------MYNANLL-----A----------------L-ALA----------------------AT---G--ALA--------QA-----PAQ-STGS-
--------------------------------------------ASSSGSPAP-----LGPKIP-GSNT---LYY--CS---------------------
--N--P--S-----------DY---H----------------------M-T--LSDV-S--INPLPP-Q---------P---------------------
---G--S-NV-TITI------NGE--------LQ---KS-IT-------------------------------EG---A--MH-EV-EFG-KIES---GK
------LSM-IGS---HKQDLCKNLDM-IPDTI----------------MKHF--G--GQ----VH-KCPIE---------A--G--S-F-N--------
----M-TR-SHPIPK------------------------------------LPAA---------------------AQGLDVPKPQG--EFYVKA---ST
T----L-G------------D--------G-S-TVA---CI--------VADLPST--EGDMM-----------SGN-----------------------
-----------------------------------------------------------------------
>PC_0585ZN
----------------------------------------------------------------------------------------------------
---------MYNTNLL-----A----------------L-ALA----------------------AT---G--ALA--------QA-----PAQ-STGS-
--------------------------------------------ASSSGSPAP-----LGPKIP-GSNT---LYY--CS---------------------
--D--P--S-----------DY---Q----------------------M-T--LSDV-S--INPLPP-Q---------P---------------------
---G--S-NV-TITI------NGE--------LQ---KS-IT-------------------------------EG---A--MH-EV-EFG-KIES---GK
------LSM-IGS---HKQDLCKNLDM-IPDAI----------------MKHF--G--GE----VH-KCPIE---------A--G--S-F-N--------
----M-TR-SHPIPK------------------------------------LPAA---------------------AQGLDVPKPQG--EFYVKA---ST
T----L-G------------D--------G-S-TVA---CI--------VADLPST--EGDMM-----------SGK-----------------------
-----------------------------------------------------------------------
>PC_00OMKJ
----------------------------------------------------------------------------------------------------
---------MYNANLL-----A----------------L-ALA----------------------AT---G--ALA--------QA-----PAQ-STGS-
--------------------------------------------ASSSGSPAP-----LGPKIP-GSNT---LYY--CS---------------------
--D--P--S-----------DY---H----------------------M-T--LSDV-S--INPLPP-Q---------P---------------------
---G--S-NV-TITI------NGE--------LQ---KS-IT-------------------------------EG---A--MH-EV-EFG-KIES---GK
------LSM-IGS---HKQDLCKNLDM-IPDAI----------------MKHF--G--GE----VH-KCPIE---------A--G--S-F-N--------
----M-TR-SHPIPK------------------------------------LPAA---------------------AQGLDVPKPQG--EFYVKA---ST
T----L-G------------D--------G-S-TVA---CI--------VADLPST--EGDMM-----------SGK-----------------------
-----------------------------------------------------------------------
>PC_022YND
----------------------------------------------------------------------------------------------------
---------MYNANLL-----A----------------F-ALA----------------------AT---G--ALA--------QA-----PAQ-STGS-
--------------------------------------------ASSSGSPAP-----LGPKIP-GSNT---LYY--CS---------------------
--D--P--S-----------DY---H----------------------M-T--LSDV-S--INPFPP-Q---------P---------------------
---G--S-NV-TITI------NGE--------LQ---KS-IT-------------------------------EG---A--MH-EV-EFG-KIES---GK
------LSM-IGS---HKQDLCKNLDM-IPDAI----------------MKHF--G--GE----VH-KCPIE---------A--G--S-F-N--------
----M-TR-SHPIPK------------------------------------LPAA---------------------AQGLDVPKPEG--EFYVKA---ST
T----L-G------------D--------G-S-TVA---CI--------VADLPST--EGDMM-----------SGN-----------------------
-----------------------------------------------------------------------
>PC_06N95X
----------------------------------------------------------------------------------------------------
---------MYNANLL-----A----------------L-ALA----------------------AT---G--ALA--------QA-----PAQ-STGS-
--------------------------------------------ASSSGSPAP-----LGPKIP-GSNT---LYY--CS---------------------
--D--P--S-----------DY---H----------------------M-T--LSDV-S--INPLPP-Q---------P---------------------
---G--S-NV-TITI------NGE--------LQ---KS-IT-------------------------------EG---A--MH-EV-EFG-KIES---GK
------LSM-IGS---HKQDLCKNLDM-IPDAI----------------MKHF--G--GE----VH-KCPIE---------A--G--S-F-N--------
----M-TR-SHPIPK------------------------------------LPAA---------------------AQGLDVPKPQG--EFYVKA---ST
T----L-G------------D--------G-S-TVA---CV--------VADLPST--EGDMM-----------SGK-----------------------
-----------------------------------------------------------------------
>PC_00T9T5
----------------------------------------------------------------------------------------------------
------MKVH----SS-----I----------------L-ILTT------------F---ALH-------A---FS--------HA-----ITS-NIKF-
---S--------------------------------SP-Q-GS-Q--NFISDG-----LDLSVP-GENN---FKH--CS---------------------
--E-D-------------FNDDV--LQ--------------------------LDSI---DLTPIVPK---K----------------------------
---G--E-IL-LIKA------RGK--------LL---QQ-IV-----------------------------K--G---A--YV-RV-KVS-YG-L---I-
----------TLY--QRDIDLCEEI------------------------------SN-----L-HL-TCPLE---------K--G--T-F-TI-------
------EK-KVELPS------------------------------------SI-P--P----------------------------G--TFKVIA---DA
Y----T-------------N-------DD--M-KLV---CL--------TTSVNF---------------------------------------------
-----------------------------------------------------------------------
>PC_03DGBA
----------------------------------------------------------------------------------------------------
-----MKISVNILILT-----T----------------F-AFSA------------F---G--------NVIKPN----------------VKR-SLLE-
-GSQAI-ISD----------------------------------------NMG-------ISVP-GENS---FDY--CD---------------------
--Q--------------DYTSDI--LQ--------------------------LDYV---NLNPKEPK---Q----------------------------
---G--Q-TL-LIEA------AGN--------LL---QE-VN-----------------------------Y--D---A--YF-RV-KVS-LG-L---I-
----------VLF--KMESYLCDQI------------------------------S-----KV-NM-TCPLE---------K--G--P-I-MV-------
------KK-EVKLPL------------------------------------VI-P--P----------------------------G--HYMLTA---DA
F----T-------------D-------EN--E-RLL---CL--------TTKIKF---------------------------------------------
-----------------------------------------------------------------------
>PC_00UNX4
----------------------------------------------------------------------------------------------------
--------------------------------------------------------------------------MPGFAP------------------LV
L--------------------------L------------ATA------FIV---------HQG-QGFS---WTN--C----------------------
----GS---D----------TD---I----------------------I-Q--VGSI-A--ISPDPA-V---------S---------------------
---G--E-DL-AVTF------SGT--------VD---DV-IQ-------------------------------QG---A--YV-KV-EFT-LKG----V-
----------LLD--QRVIDVCAEAL--A-----------------------------LDS---SV-QCPIE---------P--G--I-Y-N--------
----V-TD-VLSIPQ------------------------------------DI-P--S----------------------------L--QYTAHM---RG
Y----N-A------------D--------G-A-HIV---CM--------DLNIPVG--RG----------------------------------------
-----------------------------------------------------------------------
>PC_05KNQ2
----------------------------------------------------------------------------------------------------
----------------------------------------------------------------------------------------------------
----------------------------------------------------------------MASAG---FSS--CG---------------------
-S--P--------------S-DV--VQ--------------------------VPAL---TLSPDPPQ---P----------------------------
---G--Y-NL-TVDF------DAT--------VS---DV-IQ-----------------------------V--G---A--YI-WV-EVK-LGY----I-
----------VLI--RKTFDLCEQA-------------------------T------QLDA---QY-ECPLA---------A--G--D-YT-V-------
------HH-EIELPK------------------------------------EI-P--P-------GK-----------------------FVVTA---KG
H----N-------------PD------D---S-PLF---CV--------KEDISFR--KSA---------------------------------------
-----------------------------------------------------------------------
>PC_04IL7M
----------------------------------------------------------------------------------------------------
--------------------------------------M-LPQL------------LLS---A-FLGA-QAVA------------------G--------
--------------------------YAVLI--------QNT----PLAEAVT-----PVAP--GERWT---YED--CG---------------------
--T-P--------------D-DL--IE--------------------------LQDI---TISPDPPK---P----------------------------
---G--Q-DL-EVTV------KGR--------VK---ER-LE-----------------------------E--G---T--YA-DV-LVK-IGI----I-
----------KLL--QKRFDVCEEA-------------------------------RNANA---TI-QCPVE---------P--G--D-YT-L-------
------VQ-TVALPK------------------------------------EI-P--P-------AK-----------------------FSIAV---RA
Y----G-------------PE------D---E-DAA---CV--------NLKVDFT--P-H----RG-------G---------------LHLW------
-----------------------------------------------------------------------
>PC_059ECS
----------------------------------------------------------------------------------------------------
--------MLSIKILY-----S----------------V-LLVC--------------A-AQA-RWTP-DLLQSDM------------------------
-----L----------------------------SKLS---------DRLTTS-----DPRT--QTIWS---FDN--CGL--------------------
----E--------------T-DA--IT--------------------------IDSF---EVSPDPPQ---P----------------------------
---G--K-KL-TITA------SGT--------AN---ER-IE-----------------------------E--G---A--YA-DV-VVK-LGSF---I-
----------KIL--HKQFDICEEL------------------------------R-NANA---TL-QCPLE---------P--G--Q-HH-I-------
------IH-TVELPR------------------------------------EI-P--R-------AK-----------------------FTVEA---RA
Y----T-------------QY------D---D-DMA---CA--------NVVIDFM--KPD----ET-------L-------------------------
-----------------------------------------------------------------------
>PC_08B4S1
----------------------------------------------------------------------------------------------------
-----MRSFESLSILL-----C----------------S-ILLA-------------QT-TVA-TWSP-DLLQSDM------------------------
-----L----------------------------AKLS---------DKFISK-----NPST--QTVWN---FED--CGT--------------------
-L--E--------------T-DA--IT--------------------------IDDF---EISPDPPQ---P----------------------------
---G--Q-KL-IITA------SGT--------AN---QL-IE-----------------------------E--G---A--YA-DV-VVK-LGAY---I-
----------KIL--HKQFDICEEL------------------------------R-NANA---TI-QCPIE---------K--G--Q-HS-I-------
------IH-TVELPS------------------------------------QI-P--K-------AK-----------------------FTVEA---RA
F----T-------------VS------E---D-DLA---CA--------NVMIDFM--KPD----EI-------Q-------------------------
-----------------------------------------------------------------------
>PC_03MIIT
----------------------------------------------------------------------------------------------------
--------MFSITVFY-----S----------------L-LLVC--------------G-AQA-RWTS-DLLQSDM------------------------
-----L----------------------------TRLS---------ERLSSS-----DPQT--QTIWS---FNN--CGL--------------------
----E--------------T-DA--IT--------------------------IDKF---EVSPDPPK---P----------------------------
---G--K-KL-IITA------SGT--------AN---ER-IQ-----------------------------E--G---A--YA-DV-VVK-LGL----I-
----------KLL--HKQFDVCEEL------------------------------SRNANA---TL-QCPIE---------P--G--Q-HT-M-------
------IY-TAELPR------------------------------------EI-P--P-------AK-----------------------FIVQA---RA
Y----T-------------QD------D---A-DMA---CA--------DVKIDFS--KPD----KT-------S-------------------------
-----------------------------------------------------------------------
>PC_07OTZX
----------------------------------------------------------------------------------------------------
--------MLSIRILY-----S----------------L-LFVC--------------A-AQA-RWTP-DLLQSDM------------------------
-----L----------------------------SKLS---------DRLTTS-----DPRT--QTVWS---FDN--CGL--------------------
----E--------------T-DA--IT--------------------------IDSF---EVSPDPPQ---P----------------------------
---G--K-KL-TITA------SGT--------AN---ER-IE-----------------------------E--G---A--YA-DV-VVK-LGSF---I-
----------KIL--HKQFDICEEL------------------------------R-NANA---TL-QCPLE---------P--G--Q-HH-I-------
------IH-TVELPR------------------------------------EI-P--R-------AK-----------------------FTVEA---RA
Y----T-------------QF------D---D-DMA---CA--------NVVIDFM--KPD----ET-------P-------------------------
-----------------------------------------------------------------------
>PC_07P2HX
----------------------------------------------------------------------------------------------------
--------MLSIMVFY-----S----------------L-LLVC--------------G-AQA-RWTS-DLLQSDM------------------------
-----L----------------------------SKLS---------DRLSSS-----DPRT--QTQWS---FAN--CGF--------------------
----D--------------T-DA--IT--------------------------IDSF---EVSPDPPK---L----------------------------
---G--Q-KL-TVTA------SGA--------AN---RR-IE-----------------------------E--G---A--YA-DV-VVK-LGL----V-
----------KLL--HKQFDVCEEL------------------------------R-HANV---TV-QCPIE---------P--G--Q-HT-I-------
------VY-TAEIPR------------------------------------EI-P--P-------AK-----------------------FIVQV---RA
F----T-------------QD------D---D-DMA---CA--------DVRVDFS--KTS----Y----------------------------------
-----------------------------------------------------------------------
>PC_05KP9Y
----------------------------------------------------------------------------------------------------
----------------------------------------------------------------------------------------------------
-----------------------------ML--------TRL----SERLSSS-----DPQT--QTIWS---FNN--CG---------------------
--L-E--------------T-DA--IT--------------------------IDKF---EVSPDPPK---P----------------------------
---G--K-KL-IITA------SGT--------AN---ER-IQ-----------------------------E--G---A--YA-DV-VVK-LGL----I-
----------KLL--HKQFDVCEEL------------------------------SRNANA---TL-QCPIE---------P--G--Q-HT-M-------
------IY-TAELPR------------------------------------EI-P--P-------AK-----------------------FIVQA---RA
Y----T-------------QD------D---A-DMA---CA--------DVKIDFS--KPD----KT-------S-------------------------
-----------------------------------------------------------------------
>PC_007VOX
----------------------------------------------------------------------------------------------------
--------MLSIKILY-----S----------------V-LLN----------------------F-------VVAPTAL-----V-----SSN-Q--LT
NHH-V-------------SSY------D------------QNH------YRF---------L--------------------------------------
----------------------------------------------------------------------------------------------------
---Q--I-QF-NRTS------LHR--------CP---RG-LQ-------------------------------EG---A--YA-DV-VVK-LGSF---I-
----------KIL--HKQFDICEELRNANATL-----------------------------------QCPLE---------P--G--Q-H-H--------
----I-IH-TVELPR------------------------------------EI-P--R----------------------------A--KFTVEA---RA
Y----T-Q------------Y--------D-D-DMA---CA--------NVVIDFM--KPDET-----------L-------------------------
-----------------------------------------------------------------------
>PC_016WB7
----------------------------------------------------------------------------------------------------
-----------MRLST-----A----------------L----L------------SSL---A-LLSG-ALAL------------------A--------
-TP-----------------------E------------QQP----ILTQLSP-----PVHT--TEGWS---YED--CG---------------------
--L-D--------------T-DV--IQ--------------------------LESI---SISPDPPQ---P----------------------------
---G--K-DL-TVTV------KGT--------AK---ER-IE-----------------------------E--G---A--VA-DV-TVK-LGL----I-
----------KIL--SKTFDLCEEA-------------------------------RKANA---TI-QCPIE---------P--G--Q-YT-V-------
------TQ-TVALPK------------------------------------EV-P--R-------AK-----------------------FVVDV---QG
Y----T-------------VD------E---D-DML---CL--------KLKVDFM--K-N----PF-------PH---------------FSW------
-----------------------------------------------------------------------
>PC_01MBF9
----------------------------------------------------------------------------------------------------
--------MARFSFLV-----L----------------I-AAAF------------STY---A-LANP-VLQQ------------------E--------
-----------------------------LV--------QSE----A-----------PQVM--SDKWS---WQS--CG---------------------
--S-D--------------S-DP--VQ--------------------------IESI---DISPDPPE---R----------------------------
---G--Q-NL-TVTV------KGT--------AV---KK-IE-----------------------------E--G---A--YA-DV-VVK-VGA----I-
----------RLL--QKEFDLCEEA-------------------------------RNADA---EI-KCPVE---------E--G--H-HE-V-------
------TH-TVALPK------------------------------------EI-P--Y-------AP-----------------------FSVHI---QG
Y----T-------------AE------D---E-EMT---CV--------DIKIDFR--KRI----GH-------L---------------LG-W------
-----------------------------------------------------------------------
>PC_06IZ4J
----------------------------------------------------------------------------------------------------
--------MARLALIS-----L----------------L-CVAL------------AGF---S-GAN------------------------P--------
----------------------------LVE--------QQ-------ALTDQ-----PVHT--TDGWE---YTN--CG---------------------
--L-P--------------S-DL--IQ--------------------------IKSI---AVSPDPPQ---P----------------------------
---G--Q-DL-TVTV------VGT--------AQ---DV-IE-----------------------------E--G---A--YA-DV-VVK-LGL----V-
----------KLL--SKTFDICEEA-------------------------------RGANA---SI-QCPVD---------K--G--D-YT-V-------
------SH-TVALPK------------------------------------EI-P--R-------AA-----------------------FKVSV---RG
Y----T-------------AD------D---E-DMV---CL--------DLKVNFM--K-N----PF-------P---------------HFGW------
-----------------------------------------------------------------------
>PC_008N9M
----------------------------------------------------------------------------------------------------
-----------MRPFS-----L----------------L-VAC---------------L---S-IASS-SLAL------------------I--------
-T------------------------E------------EQQ----PMQVANG-----PVHT--TDSWD---WEN--CG---------------------
--L-D--------------T-DP--VQ--------------------------IISI---QVSPDPPQ---P----------------------------
---G--K-DL-TVTV------NAS--------VE---EE-IV-----------------------------E--G---A--YT-DV-TVK-LGL----V-
----------RIL--KKRFDVCEEA-------------------------------RNANA---TI-QCPVE---------T--G--P-YT-V-------
------VQ-TVALPK------------------------------------EI-P--K-------AK-----------------------FKVDV---LG
Y----T-------------AD------D---E-DML---CV--------KLTVDFM--K------GF-------PR---------------FW-------
-----------------------------------------------------------------------
>PC_036C6O
----------------------------------------------------------------------------------------------------
---------MRVSSAL-----P----------------F-ILAS------------FV---AC-ATAN-PFGH------------------Q--------
-I--------------------------------------PL----SASGSDD-----TVTT--FAGWG---YEN--CG---------------------
--S-P--------------T-DL--VQ--------------------------IESI---AISPDPPQ---P----------------------------
---G--K-DL-TVTV------NGI--------AT---DV-VQ-----------------------------A--G---A--YA-DV-TVK-LGL----I-
----------KLL--KKEFDVCEEA-------------------------------HNANL---TI-QCPVQ---------P--G--S-YE-V-------
------RH-TVALPK------------------------------------EI-P--P-------AK-----------------------YKVEV---EG
Y----T-------------AD------D---D-PLL---CL--------KLTVDFM--K-R----PF---------------------------------
-----------------------------------------------------------------------
>PC_07YBSJ
----------------------------------------------------------------------------------------------------
-----------MRPFF-----L----------------L-VAC---------------L---S-LAAP-SLAL------------------V--------
-A------------------------E------------EQQ----PIQIVDG-----PVHT--TDSWS---WIN--CG---------------------
--L-D--------------T-DV--VQ--------------------------INSI---QVSPDPPQ---P----------------------------
---G--K-DL-TVTI------NAE--------VK---EE-IA-----------------------------D--G---A--YA-DV-TVK-LGL----V-
----------KIL--QKRFDVCEEA-------------------------------RNANA---TI-QCPVQ---------N--G--L-YT-V-------
------VQ-TVALPK------------------------------------EI-P--K-------AK-----------------------FNVDV---RG
Y----T-------------AD------E---D-DML---WV--------KLTVNFM--K------GF-------PR---------------FW-------
-----------------------------------------------------------------------
>PC_01AFYU
----------------------------------------------------------------------------------------------------
--------------MK-----V----------------T-TLPI------------LAA---L-ALPF-AAA-------------------V--------
-PFA----------------------GLSLQ-------------------NSP-----IFDL--KPSWS---YVD--CG---------------------
-D--S--------------S-DL--IQ--------------------------LQSL---TVSPDPPE---P----------------------------
---G--K-DL-TIMA------SGL--------VE---QE-IE-----------------------------D--G---A--YA-DV-VVK-LGL----V-
----------KLL--AKQFDVCEEA-------------------------------RNANV---TV-QCPVH---------P--G--K-YD-V-------
------VQ-SIHLPK------------------------------------EI-P--R-------AK-----------------------FQVQV---RA
F----T-------------EE------D---E-PML---CL--------NLFVDFM--K-N----PF---------------------------------
-----------------------------------------------------------------------
>PC_038D37
----------------------------------------------------------------------------------------------------
----------MLRLYL-----L----------------A-AFCF------------FGV----------VSA----------------------------
--N-----------------------A------------AEQ----IAMQSEA-----PVHA--AAGWE---WDD--CG---------------------
--E-P--------------T-DA--IQ--------------------------VKSI---KVSPDPPR---P----------------------------
---G--E-DM-TVTV------EGT--------AL---ET-IE-----------------------------A--G---A--SA-DV-TVK-LGL----I-
----------KIL--SKTFDVCEEA-------------------------------SKANA---SI-QCPVE---------Q--G--D-HK-V-------
------IQ-TVALPK------------------------------------EI-P--P-------AK-----------------------FKVHV---DG
Y----T-------------HK------D---D-PML---CL--------DLTIDFM--K-H----LW---------------------------------
-----------------------------------------------------------------------
>PC_01S7BV
-----------------------------------------------------------------------------MQ-------------------LL
PPLLSPALLVEMRFVH------------------------LTVV------------FFG-I---------TTSSIAA-----------------------
----------------------------LVQQ---------E----PIIDADS-----LVRN--GQGWD---WKD--CG---------------------
-Q--D--------------T-DA--VR--------------------------IQSI---DISPDPPK---P----------------------------
---G--K-DL-TVTV------TGI--------AK---ER-IE-----------------------------E--G---A--YV-DV-TVK-LGL----V-
----------KIL--SKEFDVCEEA-------------------------Q------NANA---SI-QCPVE---------E--G--T-YT-V-------
------KQ-TVELPK------------------------------------EI-P--P-------GK-----------------------YSLEN---HY
Y----Q----------------------------------------------------------------------------------------------
-----------------------------------------------------------------------
>PC_001ZVK
----------------------------------------------------------------------------------------------------
--------MARLTFLV-----L----------------L-AAAF------------SSI---C-TATP-SIQD------------------V--------
-----------------------------LL--------QNI----VASGIRS-----GNGM--IVRVD---LI---QG---------------------
--H-P--------------S-DP--VH--------------------------IETI---DISPDPPQ---P----------------------------
---G--K-DL-TVTV------TGV--------AT---EP-IE-----------------------------E--G---A--YA-DV-TVK-VGL----I-
----------QLL--KKEFDVCEEA-------------------------------RTANA---SI-QCPVE---------K--G--T-HK-V-------
------IQ-TVALPK------------------------------------EI-P--P-------AP-----------------------FAVNI---RA
F----T-------------VD------D---D-DMA---CL--------DIKIDFR--KTP----GR-------G---------------RLS-------
-----------------------------------------------------------------------
>PC_03V5HD
----------------------------------------------------------------------------------------------------
--------MARFGLLV-----L----------------L-AAVF------------GSV---V-ATPV-EDEQ------------------V--------
-----------------------------LL-----------------------------AQ--DKRWD---WSD--CS---------------------
--S-D--------------S-HI--VH--------------------------VKSI---EVSPDPPQ---R----------------------------
---G--Q-DL-TVTV------VGV--------AD---KR-VE-----------------------------E--G---A--YA-DV-TVK-AGV----I-
----------KLL--HKEFDLCEEA-------------------------------RNANA---SI-QCPIE---------K--G--T-HK-V-------
------VQ-TVTLPK------------------------------------EI-P--P-------AQ-----------------------FKVEI---RG
Y----T-------------DD------D---D-DLL---CA--------NLMMDFR--PHR----GS-----------------------YIPW------
-----------------------------------------------------------------------
>PC_00BEZJ
----------------------------------------------------------------------------------------------------
--------MARFGLLV-----L----------------L-AAVF------------GSV---V-ATPV-EDEQ------------------V--------
-----------------------------LL-----------------------------AQ--DKRWD---WSD--CS---------------------
--T-D--------------S-HI--VH--------------------------VKSI---DVSPDPPE---R----------------------------
---G--Q-DL-TITV------VGV--------AD---EQ-VE-----------------------------E--G---A--YA-DV-TVK-AGV----I-
----------KLL--HKEFDLCEEA-------------------------------RNANA---SI-QCPIE---------K--G--T-HK-V-------
------VQ-TVTLPK------------------------------------EI-P--P-------AQ-----------------------FKVEI---RG
Y----T-------------DD------D---D-DLL---CA--------NLMMDFR--PHR----GS-----------------------YIPW------
-----------------------------------------------------------------------
>PC_01UCIJ
----------------------------------------------------------------------------------------------------
----------------------------------------------------------------------------------------------------
-M------------------------P------------GQQ----PLDVQSG-----PIRT--AAGWE---WQD--CG---------------------
--L-D--------------T-DA--VK--------------------------IESI---EVSPDPPE---P----------------------------
---G--K-DM-TVKV------KGI--------AR---EV-IE-----------------------------D--G---A--SA-DV-TVK-LGL----I-
----------KIL--QKTFDICEEA-------------------------------RTNNA---SI-QCPVS---------E--G--T-HI-V-------
------EQ-TVALPK------------------------------------EI-P--K-------AK-----------------------FVVDV---NG
Y----T-------------AS------D---D-DMF---CL--------KLTVDFM--K-R----PF-------PP---------------FW-------
-----------------------------------------------------------------------
>PC_06X70U
----------------------------------------------------------------------------------------------------
--------MLRILLFA-----A----------------L-ALAL------------P---S----------QLQLP--------LL-----APP------
------------------------------------------------------------SSLA-PNIA---LND--CG---------------------
--T--------------D--DDA--FK--------------------------LDSI---VAEPYPPR---A----------------------------
---G--E-NV-TVTA------SGT--------VY---RT-ID-----------------------------E--G---A--YV-VV-TVK-LG-L---V-
----------KVV--TQRVDICQQL------------------------------RE---SSD-DV-QCPVE---------P--G--E-Y-NV-------
------ET-VVPIPG------------------------------------VA-P--M----------------------------G--KYKIET---RG
Y----S-A--DG-------L-------DE--P-DLT---CV--------DIALQLR--PVR----PG-------HK---------------N--------
-----------------------------------------------------------------------
>PC_01WK9D
----------------------------------------------------------------------------------------------------
-------MMPRL--LT-----T----------------L-MALA------------S---A----------LVTVM--------AA-----PSQ------
------------------------------------------------------------IPLA-DNVE---IND--CG---------------------
--T--------------D--DDW--FK--------------------------LDKI---EATPYPPR---S----------------------------
---G--E-NV-TVYA------VGT--------VY---KA-IE-----------------------------E--G---A--FV-DI-TVK-LG-L---I-
----------KIH--TERVDICKIV------------------------------EE----NG-ER-ECPLE---------P--G--E-Y-TV-------
------NQ-TVTIPG------------------------------------VA-P--L----------------------------G--RYSIEA---RG
Y----S-G--EE-------A-------EE--A--------------------------------------------------------------------
-----------------------------------------------------------------------
>PC_04A1SC
----------------------------------------------------------------------------------------------------
-----------MRWTS-----I----------------A-ALLS------------L-------LASS-AVA-------------------T--------
-PLF----------------------TPEEQ--------VA---------LAG-----PVRT--ADKWS---WKD--CG---------------------
-D--P--------------N-WP--VQ--------------------------IESI---EVSPDPPQ---P----------------------------
---G--K-NL-TVKV------KAQ--------VL---ER-IE-----------------------------D--G---A--YA-DV-EVK-LGL----I-
----------KIL--EKSFDVCEEA-------------------------------RNANA---TV-QCPVE---------V--G--P-YI-I-------
------EQ-TVELPK------------------------------------EI-P--R-------AK-----------------------FKVNV---NG
Y----T-------------EE------D---E-DML---CL--------NLEIDFM--K-N----PF-------PG--------------RKLW------
-----------------------------------------------------------------------
>PC_00P5F6
----------------------------------------------------------------------------------------------------
-----MRLATTLLPFT-----L----------------L-AAS--------------AS---A-NLAT-DAFG------------------WAS-SLVS-
-SSNGQ----------------------------------AQ------ASKDG-----EVWT--MDSWS---YVD--CG---------------------
--L-A--------------T-DA--IQ--------------------------IKSI---AVNPDPPV---P----------------------------
---G--Q-NL-TVNV------DAD--------VL---ET-IE-----------------------------E--G---A--YA-DV-TVK-LGL----I-
----------KLL--QKTFDVCEEA-------------------------------RNANA---TV-QCPVK---------P--G--T-YS-V-------
------SQ-TVELPK------------------------------------EI-P--K-------A-----------------------KFSVAV---RG
Y----T-------------VD------D---A-DML---CL--------DLFVDFM--KKP-----------------------------GTLN------
-----------------------------------------------------------------------
>PC_07EFXG
----------------------------------------------------------------------------------------------------
---------------M-----L----------------F-RLT----------------------VAL-AA--TTSFISL-----G-----VSA-L--VF
TPQ-G-------------KLM------L------------PD-------EPS---------ISM-ASWS---YED--C----------------------
----GL---P----------SD---P----------------------L-Q--ILSI-E--ADPEP--S---------P---------------------
---G--K-NT-TITL------KAN--------VL---EP-IE-------------------------------EG---A--YT-DV-EVK-LGL----I-
----------RIL--RKKFDICEEARKAKAEV-----------------------------------QCPVA---------S--G--S-Y-V--------
----V-KQ-TISLPR---------------------------------EIPPV-L--A----------------------------A--KFTVKM---RG
Y----T-V------------D--------D-D-DLA---CV--------DLKADFM--KHHL--------------------------------------
-----------------------------------------------------------------------
>PC_04UJRG
----------------------------------------------------------------------------------------------------
-------MLSRLFFL------G----------------L-FVLQ-------------PV-LAS-IIFQ-Q------------------------------
-----------------------------------------Q----PSSDPIA-----LVPE--SKRWH---YTN--CT---------------------
-A--P--------------E-DI--IE--------------------------LYDI---AVSPDPPL---R----------------------------
---G--E-VL-TVTA------SGY--------VK---ER-LE-----------------------------E--G---M--YA-DV-LVK-VGL----I-
----------KIL--QKRFDVCEEA-------------------------------RNANA---TI-QCPVE---------P--G--E-YS-I-------
------VQ-EIELPK------------------------------------EI-P--P-------AA-----------------------FKASV---VA
Y----N-------------AD------D---A-PVV---CV--------DLWIDFR--PQP----GK--------L---------------G-LGL----
-----------------------------------------------------------------------
>PC_04Q7AT
----------------------------------------------------------------------------------------------------
-----------MKFLS-----L----------------L-LATL------------APL---C-AMGA-SVVL---------------------------
---------------------------------------QEN----GVQLQDE-----PVKI--QEGWD---WQD--CG---------------------
--D-S--------------T-DP--IQ--------------------------IKSI---EVSPDPPK---P----------------------------
---G--Q-DM-TVKV------TAY--------AQ---ER-IE-----------------------------E--G---A--YA-DV-LVK-IGV----I-
----------KLL--EKRFDLCEEA-------------------------------RNAQT---DV-QCPVN---------E--G--D-YV-V-------
------EQ-TVALPK------------------------------------EV-P--R-------AK-----------------------FLVQV---RG
Y----T-------------KD------D---D-NLV---CT--------DITVDFR--PKF----PH-------------------------IW------
-----------------------------------------------------------------------
>PC_07JRI6
---------------------------------------------------------------MRTPKTELDVFGVLACLDPHLLL----------NDDN
DDTDALVHCTSPRPDA-----M----------------K-YLNL------------LLA---L-LAPL-SVVS------------------G--------
--------------------------PV-VL--------QEN----VVQVQDE-----PVKT--TQGWG---WED--CG---------------------
--D-P--------------S-DP--IQ--------------------------IKSI---EVLPDPPK---P----------------------------
---G--E-NM-TVKV------SAY--------AQ---ER-IE-----------------------------D--G---A--YA-DV-IVR-IGT----I-
----------KIL--DKRFDLCEEA-------------------------------RNAQA---DV-QCPVE---------E--G--D-HF-V-------
------EQ-TVALPR------------------------------------EV-P--R-------AK-----------------------FLVQV---RG
Y----T-------------VD------D---D-NLV---CT--------DITVDFR--PQF----PY-------------------------VW------
-----------------------------------------------------------------------
>PC_02HA92
----------------------------------------------------------------------------------------------------
--------MARLSFLA-----L----------------F-AVAL------------AGI---A--------QG------------------N--------
--------------------------PVE------------Q----RSLQQQG-----PVHT--TGGWD---YAV--CG---------------------
--V-A--------------S-DP--IE--------------------------IKSI---EITPDPPK---A----------------------------
---G--E-DI-TVKV------NAY--------VH---RR-IE-----------------------------E--G---A--IA-DV-TVK-LGL----I-
----------KLL--HKQFDVCEEA-------------------------------RNADA---DI-SCPVE---------V--G--E-YS-V-------
------SH-TVALPK------------------------------------EI-P--P-------AK-----------------------FKVEV---RG
Y----T-------------VD------D---D-DMV---CL--------NLQVDFT--K-R----FF-------S----------------AAW------
-----------------------------------------------------------------------
>PC_061M32
----------------------------------------------------------------------------------------------------
---MMRNNFILFACFL-----L----------------I-VLT------------------------N-AIP--LHN--GCVSTYE-----EGE-QLLL-
-LAKEF-PV-----------------------------------------------------NS-ITET---ISD--CS---------------------
--N--------------S--NDI--LQ--------------------------IKYI---RLNPDPPL---K----------------------------
---G--K-QL-KIDA------AGY--------LK---EQ-VG-----------------------------E--G---S--YI-DV-TVK-LG-L---I-
----------KLL--QKRFDLCEES------------------------------Q-----KV-NK-PCPLE---------Q--G--D-Q-QL-------
------LT-TIDLPK------------------------------------EI-P--P----------------------------G--KYIVDA---LV
Y----T-------------P-------DN--R-RIA---CL--------KAVAIFR--P-----------------------------------------
-----------------------------------------------------------------------
>PC_04AOAS
----------------------------------------------------------------------------------------------------
-----MKKNIFLVCFF-----L----------------V-VFT------------------------N-AVP--LHN--GCITTYE-----EEK-QLLL-
-LAKEF-PV-----------------------------------------------------NT-VTET---ISD--CS---------------------
--N--------------G--NDI--LQ--------------------------IDYI---HLSPDPPL---K----------------------------
---G--R-QL-KIDA------AGF--------LK---EE-VG-----------------------------Q--G---S--YI-DV-TVK-LG-L---I-
----------KLL--QKRFDLCEES------------------------------Q-----KV-DK-PCPLE---------Q--G--D-Q-KL-------
------ST-TIDLPK------------------------------------EI-P--P----------------------------G--KYIVDA---LV
Y----T-------------P-------DN--R-RIA---CL--------KAVAIFR--P-----------------------------------------
-----------------------------------------------------------------------
>PC_01KAFZ
----------------------------------------------------------------------------------------------------
-----MKKNIFLVCFF-----L----------------V-VFT------------------------N-AVP--LHN--GCITTYE-----DEG-QLLL-
-LAKEF-PV-----------------------------------------------------NT-ITET---ISD--CS---------------------
--N--------------G--NDI--LR--------------------------IDYI---HLSPDPPL---K----------------------------
---G--R-QL-KIDA------AGY--------LK---EE-VG-----------------------------Q--G---S--YI-DV-TVK-LG-L---I-
----------KLL--QKRFDLCEES------------------------------Q-----KV-NK-PCPLE---------Q--G--D-Q-QL-------
------ST-TIDLPK------------------------------------EI-P--P----------------------------G--KYIVDA---LV
Y----T-------------P-------DN--R-RIA---CL--------KAVAIFR--P-----------------------------------------
-----------------------------------------------------------------------
>PC_04GCSB
----------------------------------------------------------------------------------------------------
---MLKNNFVFLVCFF-----L----------------I-VFT------------------------N-ATP--FRH--GCITTFE-----EED-NH---
-SAEEF-AV-----------------------------------------------------NT-LTET---ISD--CS---------------------
--N--------------E--NDI--LQ--------------------------IIYI---NLSPDPPL---K----------------------------
---G--K-QL-KINA------LGW--------LK---EE-IE-----------------------------E--G---S--YV-DV-VVK-LG-L---I-
----------KLL--QKRFDLCEES------------------------------R-----KV-DK-PCPID---------K--G--R-Q-EL-------
------NT-VIDLPK------------------------------------EI-P--P----------------------------G--KYVVDA---KV
Y----T-------------P-------DS--R-RIA---CL--------KAVVIFR--P-----------------------------------------
-----------------------------------------------------------------------
>PC_06EIW3
----------------------------------------------------------------------------------------------------
----------------------------------------------------------------MLRR-TLTALLL-----FTSLA-----A--------
-----A----------------------------RSVQ-QVA----LDGADAV-----VAAP--GDNWE---YSD--CG---------------------
-V--D--------------S-DA--VQ--------------------------IQSI---TVSPDPPK---I----------------------------
---G--E-DL-TVKI------VAD--------VK---ET-VE-----------------------------E--G---A--TA-DV-VIK-VGR----I-
----------KLL--EKTFDLCEEA-------------------------------RNANA---SI-SCPVE---------P--G--L-HT-I-------
------EQ-TVTLPK------------------------------------EV-P--K-------LK-----------------------YVISV---RG
F----T-------------VE------E---E-GLA---CV--------DLTVQFK--PFF--------------Q---------------F-WDY----
-----------------------------------------------------------------------
>PC_042NOH
----------------------------------------------------------------------------------------------------
--------MVRIPVFV-----A----------------F-TLAA------------VVA---A--------S----------------------------
--------------------------PL-----------L-Q----NSLVTDG-----DVNV--QESWG---YVD--CG---------------------
--L-P--------------E-YP--IQ--------------------------LESI---TVSPDPPK---P----------------------------
---G--E-TL-TVTV------KAE--------VF---EL-IE-----------------------------E--G---A--SA-DV-TVK-LGL----V-
----------KLL--QKQFDICEEA-------------------------------RNANA---TV-QCPIE---------P--G--N-YT-V-------
------VQ-SVDLPK------------------------------------EI-P--P-------AK-----------------------FVVSV---RG
Y----T-------------VD------E---D-DLA---CV--------DLKIDFM--K-K----FP-------SI--------------NLGW------
-----------------------------------------------------------------------
>PC_07KU0M
----------------------------------------------------------------------------------------------------
----------MVRLFS-----L----------------S-LLVA------------LAG---T-AFA------------------------N--------
----------------------------TNV--------DQE------VLVET-----PVHT--MEGWS---YTD--CG---------------------
--L-A--------------T-DV--VQ--------------------------LKSL---TVSPDPPK---P----------------------------
---G--E-DL-TVTA------VGT--------AV---KT-IE-----------------------------D--G---A--YA-DV-TVK-LGL----I-
----------KLL--TKSFDICQEA-------------------------------SAANA---SI-QCPIE---------Q--G--E-YT-V-------
------VQ-TVALPK------------------------------------EI-P--Q-------AK-----------------------FTVAV---RA
Y----T-------------AD------E---E-DML---CL--------DLKVDFM--K-R----PF-------F---------------QLW-------
-----------------------------------------------------------------------
>PC_01SPFH
----------------------------------------------------------------------------------------------------
----------MLRRLL-----L----------------A-AVAV------------L---------PL-T------------------------------
-----------------------------AQ----------A----AAVNQVA-----LVAGTYSDKVT---VID--CG---------------------
-L--P--------------T-DA--IQ--------------------------IKSI---DISPDPPK---P----------------------------
---G--Q-NV-TIIA------TGT--------VQ---KQ-LN-----------------------------P--G---T--YA-DV-TVK-VGL----I-
----------KLL--QKRFDVCEEA-------------------------------ENANV---DV-QCPVD---------P--D--T-YT-I-------
------TQ-TVELPK------------------------------------EV-P--P-------AK-----------------------FVINV---RG
Y----T-------------EE------E---E-PMV---CL--------DLKLDFL--PSK----P------------------------KFSW------
-----------------------------------------------------------------------
>PC_04HT0P
----------------------------------------------------------------------------------------------------
---------------------M----------------F-LRLA-------------LA-ALA-VLPL-AARAAAV------------------------
-----------------------------------------------GQTVVA-----LGSF--SDKVQ---VID--CG---------------------
-A--P--------------E-DA--VQ--------------------------IQSI---EISPDPPK---A----------------------------
---G--E-NV-TIIA------TGL--------VQ---QQ-LN-----------------------------P--G---A--YA-DV-TVK-VGL----I-
----------KLL--QKRFDICEEA-------------------------------ETANA---TV-QCPVD---------P--D--T-YT-I-------
------VQ-TVELPK------------------------------------EV-P--P-------AK-----------------------FVINV---RG
Y----T-------------DA------E---D-PMV---CL--------DLKLDFL--PSK----PK-------FI---------------S-W------
-----------------------------------------------------------------------
>PC_03FNE1
----------------------------------------------------------------------------------------------------
---------------M-----F----------------H-PKFH-------------SV-HAI-LFIT-ALSGLSAVNA---------------------
---------------------------------------AEQ----QQLS-ES-----VRDA--HSSWA---WNL--CG---------------------
-T--P--------------S-DI--VE--------------------------IKSL---EINPDPPE---K----------------------------
---G--Q-NL-TITV------KGV--------AK---EQ-IE-----------------------------D--G---A--YA-SV-VIT-IGG----I-
----------KLP--PKEYDLCEEA-------------------------------RKANA---SI-QCPIE---------K--G--E-HE-V-------
------TQ-TVELPK------------------------------------EI-P--N-------WP-----------------------ISIQA---QG
F----T-------------AD------D---R-DLT---CA--------NFMVKFT--------------------------------------------
-----------------------------------------------------------------------
>PC_077K7C
----------------------------------------------------------------------------------------------------
--MLRSSLL-AAAGF------Y----------------L-ISLT-------------SA--GS-LVPQ--------------------------------
-------------------------------------------------IAFN-----ADNA--PSKWS---WKD--CG---------------------
-L--E--------------T-DA--VR--------------------------IESI---AISPDPPL---A----------------------------
---G--E-AF-DCIF------SAH--------VG---SY-A---------------------------------A---A--YC-LV-KVK-LGL----I-
----------QLL--KKEFDVCEEA-------------------------------ENANA---TV-QCPVE---------K--G--H-YV-V-------
------AQ-TVDLPK------------------------------------EI-P--P-------AK-----------------------FHISV---NG
W----T-------------VD------E---E-DMV---CM--------NLEIDFT--KKF----W----------------------------------
-----------------------------------------------------------------------
>PC_020P8Q
----------------------------------------------------------------------------------------------------
--------------------------------------M-FVRT-------------LI-TLS-ALAA-TTFGS-------ILP----------------
---------------------------------------QLP----LF--NDG-----DVTA--QAGWT---WSD--CG---------------------
-D--P--------------S-FA--IE--------------------------VQSI---EVTPDPPV---P----------------------------
---G--K-NM-TVDV------VGT--------AR---SS-IE-----------------------------D--G---S--FA-EV-TVK-LGM----I-
----------QLL--KKQFDVCMEA-------------------------------QKANV---TV-QCPVE---------A--G--H-YA-I-------
------SK-TVTLPR------------------------------------EI-P--R-------TK-----------------------FIVNV---RG
S----T-------------QD------D---V-DMI---CL--------DLSVNFG--SKP---------------------------------------
-----------------------------------------------------------------------
>PC_06EMOV
----------------------------------------------------------------------------------------------------
-------------------------------------------------------------------------------------------M--------
--------------------------AA-VL--------QEN----SILDNAS-----PIRT--TASWQ---WQS--CG---------------------
--D-D--------------T-YD--VD--------------------------IKSI---SISPDPPQ---K----------------------------
---G--Q-DL-NVTV------SGT--------VK---KE-VD-----------------------------E--G---A--YA-LV-QVK-VGA----I-
----------KIL--TKEIDICEEA-------------------------------RNSDM---EL-QCPVK---------E--G--D-YT-V-------
------KQ-TAQLPK------------------------------------EI-P--P-------GK-----------------------FKVTI---EG
F----T-------------VE------D---E-NLV---CV--------DIDVDFR--MRF----PH-------------------------IW------
-----------------------------------------------------------------------
>PC_00RTDN
----------------------------------------------------------------------------------------------------
----------------------------------------------------------------------------------------------------
---------------------------MPWSFK-LS-----N----PSSTAET-----KGEP--GRGWI---WKS--CG---------------------
-M--D--------------A-DA--VR--------------------------VDSI---DVTPDPPK---P----------------------------
---G--R-NM-TVRG------TGV--------VR---SL-ID-----------------------------E--G---S--YV-DV-VVK-IGL----I-
----------KLL--SRRFDLCEEA-------------------------K------NANA---QV-QCPIK---------P--G--T-YD-I-------
------EQ-TVALPR------------------------------------EI-P--P-------AK-----------------------FNVHI---TG
A----T-------------QA------E---E-DLM---CL--------DLSINFM--HI----------------------------------------
-----------------------------------------------------------------------
>PC_06TC3D
----------------------------------------------------------------------------------------------------
------------MYSF-----L----------------F-LLF----------------------IAV-Y--------SV-----S-----AES-T--IN
WNA-A-------------IEY------A------------QRN------P-------------L-EIRG---IEN--C----------------------
----GR---D----------ND---V----------------------F-E--LQDV-I--INPDPP-K---------V---------------------
---G--S-SL-NITV------VGN--------LK---SV-ID-------------------------------QG---S--YV-KV-RVR-YGL----I-
----------TVV--NTKIDLCKEISDYPELP-----------------------------------QCPVQ---------P--G--R-I-A--------
----I-SE-VTDMP-------------------------------------DA-P--K----------------------------G--FYRADI---SG
F----T-A------------S--------N-A-QIF---CV--------VYKFKL---------------------------------------------
-----------------------------------------------------------------------
>PC_06RO5Z
----------------------------------------------------------------------------------------------------
------------MYSF-----L----------------V-LLF----------------------IAV-Y--------SV-----S-----AVS-T--IN
WNA-A-------------IEY------A------------QRN------P-------------L-QIGG---IEN--C----------------------
----GR---G----------TD---V----------------------L-E--LQDV-I--INPDPP-K---------V---------------------
---G--S-SL-NITV------VGN--------LK---SV-ID-------------------------------QG---S--YV-KV-RVR-YGL----I-
----------TVV--DTKIDLCKEISDYPELP-----------------------------------QCPVQ---------P--G--R-I-A--------
----I-SE-VTDMP-------------------------------------DA-P--I----------------------------G--FYSADI---SG
F----T-A------------S--------N-V-QIF---CV--------VYIFEL---------------------------------------------
-----------------------------------------------------------------------
>PC_00ZJKM
----------------------------------------------------------------------------------------------------
----------------------------------------------------------------------------------------------------
----------------------------------M------------PQQQPE-----VANV--PATWS---WKD--CG---------------------
-T--D--------------D-FA--VK--------------------------VTGL---EVSPDPPE---P----------------------------
---G--K-TL-TLHG------TGQ--------VK---SL-IE-----------------------------E--G---A--YA-NV-LVK-AGY----V-
----------IIL--KKKFDLCEEA-------------------------------VNNNF---TV-QCPIE---------E--G--F-YE-I-------
------TQ-VVDLPQ------------------------------------EI-P--K-------FK-----------------------YGIAI---RG
F----T-------------AD------E---D-DMT---CL--------DITIDFK--QPK---------------------------------------
-----------------------------------------------------------------------
>PC_01A9P9
----------------------------------------------------------------------------------------------------
----------MLL-----------------------------------------------------------------NYLAFAT------LAA-AAAW-
-NPLQL----------------------------V------------LPQEQA-----QVQV--PATWA---WKD--CG---------------------
-D--E--------------S-FL--VN--------------------------VQTL---EVSPDPPE---P----------------------------
---G--K-PL-TLHG------TGK--------VN---GL-IE-----------------------------D--G---A--YA-NV-LVK-AGY----V-
----------IIL--KKRFDLCEEA-------------------------------VNNNF---TV-QCPID---------E--G--Y-HE-I-------
------TQ-TVELPR------------------------------------EI-P--K-------FK-----------------------YAIQI---RG
F----T-------------AD------E---E-DMT---CL--------DITIDFK--QPK----PF---------------------------------
-----------------------------------------------------------------------
>PC_03MH9Q
----------------------------------------------------------------------------------------------------
----------MLA-----------------------------------------------------------------RYLLALSA-----AAA-AVAW-
-SPLQL----------------------------I------------MNQQPE-----EASV--PATWS---WQD--CG---------------------
-D--D--------------D-FA--VK--------------------------VTSL---EVSPDPPQ---P----------------------------
---G--T-PL-ILHG------TGQ--------VK---TL-IE-----------------------------E--G---A--YA-NV-LVK-AGY----V-
----------IIL--KKKFDLCEEA-------------------------------LNNNF---TV-QCPID---------E--G--F-YE-I-------
------TQ-AVDLPK------------------------------------EI-P--K-------FK-----------------------YAIQI---RG
F----T-------------AD------E---D-DMT---CL--------DITIDFK--QPK----P----------------------------------
-----------------------------------------------------------------------
>PC_08CIPE
----------------------------------------------------------------------------------------------------
------------------------------------------M----------------------RTT-VT--FLFDPQL-----P-----QTY-L--S-
--------------------------------------------------AH---------NVV-AGWA---WED--C----------------------
----GE---SAHSSRSYGKADF---P----------------------V-T--VSSF-E--VSPSPP-E---------P---------------------
---G--K-NV-TITA------VLH--------VH---DT-VE-------------------------------EG---A--YA-DI-VVS-LDHK---M-
----------EVL--RKRYDLCETARQHDVGI-----------------------------------TCPVE---------P--G--T-Y-T--------
----V-TR-TLKVPQ------------------------------------EL-P--Q----------------------------A--KVTANI---AG
H----S-V------------D--------Q-D-DLF---CL--------NLDADLT--KRDT--------------------------------------
-----------------------------------------------------------------------
>PC_08CFRQ
----------------------------------------------------------------------------------------------------
--------MPALHALF-----C----------------A-ALA----------------------MT--SA----------SSPYY-----CSD-KTMQ-
-----------------------------------------V----------------ANSLPS-KRWS---WND--C----------------------
----GT---P----------ES---P----------------------V-Q--ITDA-Q--YSLDRP-T---------P---------------------
---G--D-NL-TITI------KGT--------SG---VD-IE-------------------------------DG---A--YL-DV-LLK-MEE----F-
----------VYI--DQAYALCDGSSF-------------------------------------NT-SCPLK---------A--G--T-H-E--------
----I-VN-TIAIPD------------------------------------TM-P--V----------------------------A--SYYARF---NA
Y----S-A------------G--------H-D-ELG---CV--------EFHVKLI--QG----------------------------------------
-----------------------------------------------------------------------
>PC_003IP8
----------------------------------------------------------------------------------------------------
----------------------------------------------------------------------------------------------------
----------------------------------------------------G-----EMHT--MDSWS---WVD--CG---------------------
--T-A--------------T-DA--VQ--------------------------IKTI---TVSPDPPV---P----------------------------
---G--K-NL-TVTV------DAD--------VL---KI-LD-----------------------------D--G---A--YA-DV-TVK-LGL----I-
----------KLL--QKQFDVCEEA-------------------------------KNANA---SV-QCPVD---------P--G--A-YN-V-------
------VQ-TVELPR------------------------------------EI-P--K-------A-----------------------KFSVAV---RG
Y----T-------------AD------D---E-DMV---CL--------DLFIDFV--S-----------------------------------------
-----------------------------------------------------------------------
>PC_08AXNP
----------------------------------------------------------------------------------------------------
----------------------------------------------------------------------------------MASP-----AVN-VMDW-
-TAQQV----------------------------ARFG-EAD----TASSSD------GVHA--ASGWQ---FID--CG---------------------
-D--V--------------D-DA--LE--------------------------IKSL---KVVPDPPV---P----------------------------
---G--K-TM-TIYA------EGT--------AK---QR-IE-----------------------------K--G---A--YA-DV-IVK-LGL----I-
----------KLL--TKRFDICEEL-------------------------------QNANA---SM-KCPIE---------K--G--E-HT-I-------
------VQ-SVDLPA------------------------------------EI-P--K-------AK-----------------------FVVNA---QA
W----T-------------QP------PE--N-PMG---CA--------TIVIDFM--DRN---------------------------------------
-----------------------------------------------------------------------
>PC_00XUE9
----------------------------------------------------------------------------------------------------
-------------MFA-----R----------------S-ILAF------------SAF---A-ALAF-AISL------------------P--------
-----------------------------------------------QLNLGG-----DVNT--LADWT---WSD--CG---------------------
--D-E--------------S-YA--IE--------------------------IQSI---EVSPDPPV---P----------------------------
---G--Q-NL-TVAV------TGT--------TR---MP-IE-----------------------------D--G---A--YA-DV-TVK-LGL----I-
----------QLL--KKRFDVCEEA-------------------------------TNANI---TV-QCPVE---------P--G--D-YH-L-------
------SH-TVALPR------------------------------------EI-P--K-------AK-----------------------FGVQV---RG
V----T-------------QD------D---E-DMV---CL--------DIIMNFL--S-KRT-------------------------------------
-----------------------------------------------------------------------
>PC_06HE1M
----------------------------------------------------------------------------------------------------
----------------------------------------------------------------MFPR-TIVVISAFAAL-ALA----------------
---------------------------------------ISL----PELNLGG-----DVIP--LADWT---WTD--CG---------------------
-D--E--------------S-YA--IE--------------------------IQSI---EVFPDPPV---P----------------------------
---G--Q-NL-TVTV------TGT--------TR---MP-IE-----------------------------D--G---A--YA-DV-TVK-LGP----I-
----------QLL--KKRFDVCEEA-------------------------------TNMDL---TV-QCPVE---------P--S--D-YH-L-------
------SH-TVALPR------------------------------------KI-P--K-------AK-----------------------FGIQV---SG
M----T-------------QD------D---E-DMV---CL--------DIVMNFL--SER----A----------------------------------
-----------------------------------------------------------------------
>PC_01GK3W
----------------------------------------------------------------------------------------------------
-----------MLVRT-----L----------------L-VISA------------FAA---G-ALAI-S--L------------------P--------
-----------------------------------------------QLSLGG-----EVDT--YADWT---WTD--CG---------------------
--D-L--------------S-YA--VE--------------------------IQSI---EVSPDPPV---P----------------------------
---G--Q-NL-TVAV------TGT--------TR---MP-IE-----------------------------D--G---A--YA-DV-TVK-LGL----I-
----------QLL--KRRFDVCEEA-------------------------------ANANV---TI-QCPVE---------P--G--D-YQ-L-------
------SH-TVALPR------------------------------------EI-P--K-------AK-----------------------FGVQV---RG
V----T-------------QD------D---E-DMV---CL--------DIVMNFL--S-KRS-------------------------------------
-----------------------------------------------------------------------
>PC_07KN0D
----------------------------------------------------------------------------------------------------
---------------M-----L----------------Y-LPLV------------AAF---C-FISF-VN-----------------------------
----------------------------ALV--------SQV------PLNAE-----SSL---SDKWK---WID--CG---------------------
--L-P--------------T-DP--IQ--------------------------IHNI---EISPDPPS---P----------------------------
---G--K-PL-TVKV------TGT--------AI---ER-IE-----------------------------E--G---A--TA-DV-TVK-LGL----I-
----------KLL--TKKFDVCEEA-------------------------------RNANA---SI-QCPVE---------E--G--D-YV-V-------
------EQ-TVDLPK------------------------------------EI-P--P-------AK-----------------------FKVSV---RG
L----T-------------AE------E---D-DLM---CL--------DLEIDFT--K-K-----------------------------LLW-------
-----------------------------------------------------------------------
>PC_07TRH5
----------------------------------------------------------------------------------------------------
---MTILRSSVIAFLC-----L----------------F-SLTS------------AAS---S-VTQT-PLDA---------------------------
----------------------------------------------------------VENF--SDKWS---WKD--CG---------------------
--M-E--------------T-DP--IR--------------------------IQSI---EISPDPPL---P----------------------------
---G--K-PL-TVKV------TGT--------AS---EV-IE-----------------------------E--G---A--TA-DV-TVK-LGL----I-
----------KLL--SKTFDVCEEA-------------------------------RNANA---SV-QCPVE---------K--G--Q-YV-V-------
------EQ-TVDLPK------------------------------------EI-P--P-------GSFIVLLSRNT-----SDPLTA--KFIIHI---DG
Y----T-------------VD------E---D-DLM---CM--------DLTIDFT--KKH-------------------------------FW------
-----------------------------------------------------------------------
>PC_04YFKR
----------------------------------------------------------------------------------------------------
--------MARLSIVA-----L----------------F-ALAL------------AGV---T-SAN------------------------L--------
----------------------------QEQ--------QRL------VPTDT-----PIRT--TAGWD---WAD--CG---------------------
--L-P--------------T-DP--VQ--------------------------IESI---SVTPDPPK---P----------------------------
---G--E-DL-TVNV------KAI--------VV---ED-VA-----------------------------E--G---A--YA-DV-VVK-LGL----V-
----------QLL--KKRFDVCEEA-------------------------------RNANA---SV-QCPVS---------A--G--P-YD-I-------
------TQ-TVALPR------------------------------------EI-P--Q-------AK-----------------------FTVAV---RG
Y----T-------------AE------E---D-DML---CL--------NLKVDFM--K-K----PF-------F---------------RWGN------
-----------------------------------------------------------------------
>PC_03I9RQ
----------------------------------------------------------------------------------------------------
----------------------------------------------------------------------------------------------------
-------------------------------------------------MSCP-----PVKT--MASWD---WES--CG---------------------
--L-A--------------S-DP--VQ--------------------------IRSI---AVAPDPPK---P----------------------------
---G--E-NM-TVSV------QAT--------AQ---ED-VA-----------------------------E--G---A--YA-NV-EVK-LGL----I-
----------RIL--QKEFNLCEEA-------------------------------RKANM---TV-QCPVE---------K--G--D-RI-L-------
------EK-TVKLPD------------------------------------FI-P--P-------GP-----------------------IKINV---NG
Y----T-------------TD------D---E-PLL---CI--------NLNVNFA--N-LKTASRA-------V-------------------------
-----------------------------------------------------------------------
>PC_06R5ZK
----------------------------------------------------------------------------------------------------
--------MARLSLLL-----S----------------F-LALA------------A-S---A-LAN------------------------N--------
----------------------------EPQ--------QQA----LAGEFDT-----PVHT--SDSWA---WES--CG---------------------
--L-E--------------S-DV--IQ--------------------------IDSI---QVSPDPPK---P----------------------------
---G--K-NL-TVTV------TAS--------AS---ER-VE-----------------------------E--G---A--YA-DV-TVK-LGL----I-
----------KLL--QKSFDLCEEA-------------------------------RKANA---TI-QCPIE---------E--G--K-YT-V-------
------VQ-TVELPK------------------------------------EI-P--Q-------AK-----------------------FRVSA---VG
Y----T-------------VD------D---D-NLF---CV--------DLVVDFM--K-K----PF-------F---------------KIFGQ-----
-----------------------------------------------------------------------
>PC_05F1PY
----------------------------------------------------------------------------------------------------
----------------------------------------------------------------------------------------------------
------------------------------------------------------------------------------G---------------------
--S-P--------------D-DL--LQ--------------------------LQSL---TVSPDPPQ---P----------------------------
---G--R-NL-TIMA------SAL--------VR---EE-IE-----------------------------D--G---A--YA-HV-LVK-AGP----I-
----------MVL--SKQFDLCAEA-------------------------------EKANF---SL-LCPVK---------P--G--Q-YD-I-------
------VH-SVELPR------------------------------------EV-P--F-------GK-----------------------FTIQV---QA
L----A-------------AD------D---A-PMF---CL--------NAKVDFS--PRV----V----------------------------------
-----------------------------------------------------------------------
>PC_00WLJP
----------------------------------------------------------------------------------------------------
-------------------------------------------------------------MV--N-------------------A--V--PYQ---LL-
-K-----------------------------------------------RA----------------GDV--GDQ--CP---------------------
----AP--------------E---------------------------G-S--YIYA-N--LNPFPP-V---------S---------------------
---N--Q-PV-NYTV------EGG--------ML-G-YE-IT-------------------------------PY--KT--EI-LI---A-YTDE-----
--HII-------E--LYT------------------------------------------K---VL-DFYYA---------K--G--APF----------
----SIDVPDVPTP--------------------------------------QL-------------------------------PS--TYA--I---MV
IIA-----------------DKTD--DPKKPE-IHA---CS--------YATFGF---------------------------------------------
-----------------------------------------------------------------------
>PC_05PCKA
----------------------------------------------------------------------------------------------------
--------MN-RNLIF-----A----------------F-LLL-A-----------ALA--MV--N-------------------A--V--PYQ---LL-
-K-----------------------------------------------RD----------------RDI--GYP--CP---------------------
----TN--P-----------E---------------------------G-S--YIYA-N--LNPFPP-V---------S---------------------
---N--Q-PV-NYTV------EGG--------ML-G-YE-IT-------------------------------PY--KT--AI-LI---A-YTDE-----
--HII-------E--LYT------------------------------------------K---GL-DFYYA---------K--G--APF----------
----SIDVPDVPTP--------------------------------------QL-------------------------------PS--TYA--I---MV
IIA-----------------DKTD--DPKKPE-IHA---CS--------YATFGF---------------------------------------------
-----------------------------------------------------------------------
>PC_01B8A1
----------------------------------------------------------------------------------------------------
--------MN-RNLIF-----A----------------F-LLL-A-----------ALA--MV--N-------------------A--V--PYQ---LL-
-K-----------------------------------------------RA----------------GDV--GDQ--CP---------------------
----AP--------------E---------------------------G-S--YIYA-N--LNPFPP-V---------S---------------------
---N--Q-PV-NYTV------EGG--------ML-G-YE-IT-------------------------------PY--KT--EI-LI---A-YTDE-----
--HII-------E--LYT------------------------------------------K---VL-DFYYA---------K--G--APF----------
----SIDVPDVPTP--------------------------------------QL-------------------------------PS--TYA--I---MV
IIA-----------------DKTD--DPKKPE-IHA---CS--------YATFGF---------------------------------------------
-----------------------------------------------------------------------
>PC_04EYJC
----------------------------------------------------------------------------------------------------
--------MN-RNLIF-----A----------------F-LLL-A-----------ALA--MV--N-------------------A--V--PYQ---LL-
-K-----------------------------------------------RA----------------GDV--GDP--CP---------------------
----A---P-----------E---------------------------G-S--YIYA-N--LNPFPP-V---------S---------------------
---N--Q-PV-NYTV------EGG--------ML-G-YG-IT-------------------------------PY--KT--TI-TI---A-YTDK-----
--HII-------E--AYT------------------------------------------K---AL-DFYYA---------K--G--APF----------
----SFDVLDVPTP--------------------------------------QL-------------------------------PS--AYA--I---IV
IIA-----------------DKTD--DPNKPE-LHA---CS--------FATIGY---------------------------------------------
-----------------------------------------------------------------------
>PC_009B1R
----------------------------------------------------------------------------------------------------
--------MN-RNLMF-----A----------------F-LLL-A-----------ALA--MV--N-------------------A--V--PYQ---LL-
-K-----------------------------------------------RD----------------RDI--GYP--CP---------------------
----TN--P-----------E---------------------------G-S--YIYA-N--LNPFPP-V---------S---------------------
---N--Q-PI-NYTI------EGG--------ML-G-YE-IT-------------------------------PY--KT--AI-TI---A-YTDE-----
--H-S-------E--VYT------------------------------------------K---GL-DFYYA---------K--G--APF----------
----SIDVPDVPTP--------------------------------------QL-------------------------------PS--TYA--I---MV
IIA-----------------DKTD--DPNKPE-IHA---CS--------FATFGF---------------------------------------------
-----------------------------------------------------------------------
>PC_04KWET
----------------------------------------------------------------------------------------------------
--------MN-RNLMF-----A----------------F-LLL-A-----------ALA--MV--N-------------------A--V--PYQ---LL-
-K-----------------------------------------------RD----------------RDI--GYP--CP---------------------
----TN--P-----------E---------------------------G-S--YIYA-N--LNPFPP-V---------S---------------------
---N--Q-PI-NYTI------EGG--------ML-G-YE-IT-------------------------------PY--KT--AI-TI---A-YTDE-----
--H-S-------E--VYT------------------------------------------K---GL-DFYYA---------K--G--APF----------
----SIDVPDVPTP--------------------------------------QL-------------------------------PS--TYA--I---MV
IIA-----------------DKTD--DPNKAV-LHA---CS--------YATFGL---------------------------------------------
-----------------------------------------------------------------------
>PC_0176WI
----------------------------------------------------------------------------------------------------
-------------------------------------------------------------MV--N-------------------A--V--PYQ---LL-
-K-----------------------------------------------RD----------------RDI--GYP--CP---------------------
----TN--P-----------E---------------------------G-S--YIYA-N--LNPFPP-V---------S---------------------
---N--Q-PI-NYTI------EGG--------ML-G-YE-IT-------------------------------PY--KT--AI-TI---A-YTDE-----
--H-S-------E--VYT------------------------------------------K---GL-DFYYA---------K--G--APF----------
----SIDVPDVPTP--------------------------------------QL-------------------------------PS--TYA--I---MV
IIA-----------------DKTD--DPNKAV-LHA---CS--------YATFGL---------------------------------------------
-----------------------------------------------------------------------
>PC_03A4IT
----------------------------------------------------------------------------------------------------
--------MN-RNLIF-----V----------------F-LLL-A-----------TIA--IV--N-------------------A--V--QYP---LF-
-K-----------------------------------------------KG----------------KDI--YLP--CS---------------------
--K-KN--P-----------E---------------------------G-S--VIHA-N--LNPFPP-V---------S---------------------
---N--Q-TS-NYTV------EGV--------MM-D-YD-IT-------------------------------PY--KT--EV-II---V-FADS-N---
-KTDID------D--PYF------------------------------------------K---AV-DLYYS---------K--Q--TPF----------
----SIDVPDVPTP--------------------------------------QL-------------------------------PS--AYV--I---VV
VIA-----------------DKTD--DPKKRD-VHA---CI--------HAKLGF---------------------------------------------
-----------------------------------------------------------------------
>PC_0091K5
----------------------------------------------------------------------------------------------------
--------MN-RNLIF-----A----------------F-LLL-A-----------ALT--MV--N-------------------A--V--PYQ---LL-
-K-----------------------------------------------RG----------------KDI--YLS--CS---------------------
----PN--P-----------D---------------------------R-S--YIYA-N--LKPFPP-V---------S---------------------
---N--Q-SD-DYTV------EGA--------ML-D-YE-IT-------------------------------PN--KT--EI-II---V-YTDP-N---
-HYTIG------D--IYF------------------------------------------K---VL-DFYYA---------S--A--APF----------
----SIDVPDVPTP--------------------------------------QL-------------------------------PS--AYS--I---SV
LIA-----------------DKTN-DPY-NPE-IHA---CA--------YANFGF---------------------------------------------
-----------------------------------------------------------------------
>PC_03SHUY
----------------------------------------------------------------------------------------------------
--------MN-QNLIF-----A----------------F-LLL-A-----------ALT--MV--N-------------------A--V--PYQ---LL-
-K-----------------------------------------------RG----------------KDI--YLS--CS---------------------
----PN--P-----------D---------------------------R-S--YIYA-N--LKPFPP-V---------S---------------------
---N--Q-SD-DYTV------EGA--------ML-D-YE-IT-------------------------------PN--KT--EI-II---V-YTDP-N---
-HYTIG------D--IYF------------------------------------------K---VL-DFYYA---------S--A--APF----------
----SIDVPDVPTP--------------------------------------QL-------------------------------PS--AYS--I---SV
LIA-----------------DKTN-DPY-NPE-IHA---CA--------YANFGF---------------------------------------------
-----------------------------------------------------------------------
>PC_02G4JV
----------------------------------------------------------------------------------------------------
--------MN-RNLIF-----A----------------F-LLL-A-----------AFA--MV--N-------------------A--V--PYQ---LL-
-K-----------------------------------------------RD----------------RDI--SDP--CP---------------------
----TN--P-----------D---------------------------G-S--YIYA-N--LNPFPP-V---------S---------------------
---N--Q-PV-NYTV------EGG--------ML-G-YE-IT-------------------------------PN--KT--EI-RI---G-YIVE-----
--NII-------G--AYT------------------------------------------K---VL-DFYYS---------K--A--APF----------
----SIDVPDVPTP--------------------------------------QL-------------------------------PS--KYK--I---IV
IIV-----------------DKAD--DSNRTE-LHA---CS--------SATICF---------------------------------------------
-----------------------------------------------------------------------
>PC_04R39K
----------------------------------------------------------------------------------------------------
-------------------------------------------------------------MA--N-------------------A--V--PYQ---LL-
-K-----------------------------------------------RE----------------KDI--YLS--CS---------------------
----PN--P-----------D---------------------------R-S--YIYA-N--LKPFPP-V---------S---------------------
---N--Q-SD-DYTV------EGA--------ML-D-YE-LT-------------------------------PY--KT--EI-II---G-FTDR-E---
-YNLIG------D--IYV------------------------------------------K---VL-DLYYA---------N--A--VPF----------
----SIDVPDVPTP--------------------------------------QL-------------------------------PS--AYS--I---TL
IIA-----------------DKND-DPHKSLE-IHA---CA--------YANFGF---------------------------------------------
-----------------------------------------------------------------------
>PC_03PTQ0
----------------------------------------------------------------------------------------------------
-------------------------------------------------------------MV--N-------------------A--V--PYQ---LL-
-K-----------------------------------------------RG----------------KDI--YLS--CS---------------------
----PN--P-----------D---------------------------R-S--YIYA-N--LKPFPP-V---------S---------------------
---N--Q-SD-NYTV------DGA--------ML-D-YE-LT-------------------------------PY--KT--EI-II---E-FTDR-E---
-YNLIG------D--IYV------------------------------------------K---VL-DLYYA---------N--A--VPF----------
----SIDVPDVPTP--------------------------------------QL-------------------------------PS--AYS--I---TL
IIA-----------------DKND-DPHKSLE-IHA---CA--------YANFGF---------------------------------------------
-----------------------------------------------------------------------
>PC_00PO0W
----------------------------------------------------------------------------------------------------
--------MV-NAVPY-----Q----------------F-----------------------------------------------------------L-
-K-----------------------------------------------RS----------------RDV--GLP--CP---------------------
--Y-TN--P-----------S---------------------------G-S--TIYA-N--LNPFPP-V---------S---------------------
---N--Q-PN-NYTV------EGV--------ML-G-YE-IT-------------------------------PY--KT--EI-IV---L-YTDQ-N---
-HALI-------S--SYN------------------------------------------K---AL-DFYYA---------N--A--APF----------
----SIDVPDVPTP--------------------------------------IL-------------------------------PS--AYI--I---TV
IIG-----------------DKTD-NDPNIVE-THA---CA--------YANFGF---------------------------------------------
-----------------------------------------------------------------------
>PC_015Q0W
----------------------------------------------------------------------------------------------------
--------MN-RNLIF-----A----------------F-LLL-A-----------ALA--MV--N-------------------A--V--PYQ---FL-
-K-----------------------------------------------RS----------------RDV--GLP--CP---------------------
--Y-TN--P-----------S---------------------------G-S--SIYA-N--LNPFPP-V---------S---------------------
---N--Q-PN-NYTV------EGV--------ML-G-YE-IT-------------------------------PY--KT--EI-IV---Q-YTDQ-N---
-HALN-------S--SYN------------------------------------------K---VL-DFYYA---------S--A--APF----------
----SIDVPDVPTP--------------------------------------IL-------------------------------PS--AYI--I---TV
IIG-----------------DKTD-DDPNIIE-IHA---CA--------YANFGF---------------------------------------------
-----------------------------------------------------------------------
>PC_06A3TU
----------------------------------------------------------------------------------------------------
--------MN-RNLIF-----A----------------F-LLL-A-----------ALA--MV--N-------------------A--V--PYQ---FL-
-K-----------------------------------------------RS----------------RDV--GLP--CP---------------------
--Y-TN--P-----------S---------------------------G-S--TIYA-N--LNPFPP-V---------S---------------------
---N--Q-PN-NYTV------EGV--------ML-G-YE-IT-------------------------------PY--KT--EI-IV---L-YTDQ-N---
-HALI-------S--SYN------------------------------------------K---AL-DFYYA---------N--A--APF----------
----SIDVPDVPTP--------------------------------------IL-------------------------------PS--AYI--I---TV
IIG-----------------DKTD-NDPNIVE-THA---CA--------YANFGF---------------------------------------------
-----------------------------------------------------------------------
>PC_01GS67
----------------------------------------------------------------------------------------------------
--------MN-RNLIF-----A----------------F-LLL-A-----------ALA--MV--N-------------------A--V--PYQ---LL-
-K-----------------------------------------------RA----------------GDV--GDQ--CP---------------------
----AP--------------E---------------------------G-S--YIYA-N--LNPFPP-V---------S---------------------
---N--Q-PV-NYTV------EGG--------ML-G-YE-IT-------------------------------PY--KT--EI-LI---A-YTDE-----
--HII-------E--LYT------------------------------------------K---VL-DFYYA---------K--G--APF----------
----SIDVPDVPTP--------------------------------------QL-------------------------------PS--TYA--I---MV
IIA-----------------DKTD--DPNKPE-IHA---CS--------FATFGF---------------------------------------------
-----------------------------------------------------------------------
>PC_0564O2
----------------------------------------------------------------------------------------------------
-------------------------------------------------------------MV--N-------------------A--V--PHQ---LR-
-K-----------------------------------------------RV----------------I----TDL--CP---------------------
--E-G---Q-----------F---------------------------G-S--LLFR-T--STPFFP-I---------A---------------------
---G--G-KV-TYVI------NGT--------VD---ED-IT-------------------------------AN--KT--IL-EF---A-FFE----KS
IEKPIG------D--PYS------------------------------------------Q---VF-TQSYK---------A--G--EPF----------
----NITAKDVSLP--------------------------------------KL-------------------------------SD--PNV--YGYTQM
AVG-----------------APTS-DPNKPVD-PYG---CA--------FDFFY----------------------------------------------
-----------------------------------------------------------------------
>PC_05U9MH
----------------------------------------------------------------------------------------------------
-------------------------------------------------------------MV--N-------------------A--V--PHQ---LR-
-K-----------------------------------------------RV----------------I----TNL--CP---------------------
--E-G---Q-----------F---------------------------G-S--LLFS-N--NTPFFP-K---------A---------------------
---G--G-KA-TFVI------YGT--------VD---ED-IT-------------------------------AK--KT--IL-EF---A-YFEQ-LESL
TDKPIG------D--PYS------------------------------------------Q---VF-TQSYK---------A--G--EPF----------
----NITAKDVSLP--------------------------------------QF-------------------------------SD--PNV--TGYMQM
AVG-----------------APTS-DPNNPVD-LYG---CA--------FTFFF----------------------------------------------
-----------------------------------------------------------------------
>PC_04NI9H
----------------------------------------------------------------------------------------------------
-------------------------------------------------------------MV--N-------------------A--V--PHQ---LR-
-K-----------------------------------------------RV----------------I----TDL--CP---------------------
--E-D---Q-----------F---------------------------G-S--LLFA-D--STPHFP-V---------A---------------------
---G--G-KA-TYVI------SGT--------VD---EV-IT-------------------------------AN--KT--IL-EF---A-YFES-LESL
TKKPIG------D--PYS------------------------------------------Q---VI-TQSYK---------A--G--EPF----------
----NITAKDVSLP--------------------------------------KF-------------------------------SD--PNV--IGYMQM
AVG-----------------APTS-DPNKPVD-LYG---CA--------FDFFYEV--PPGPG-YPMRS-------------------------------
-----------------------------------------------------------------------
>PC_01OKIJ
----------------------------------------------------------------------------------------------------
-------------------------------------------------------------MV--N-------------------A--I--PYQ---LH-
-K-----------------------------------------------RA----------------ID---FGP--CP---------------------
--D-PP--I---------------------------------------P----LLTV-S--LSSDTI-E---------P---------------------
---G--K-TV-TITI------SGK---------L-A-EE-VP--------------------------------A--VP--ES-TLVQVA-FTYA--DG-
--TII-PN--SFF--S--KDLC--------------------------------------T---RI-KCPIS---------A--G--TTF----------
----SIVENVP-VP-------------------------------------AEL-------------------------------P---LFK--I---MV
GI-------------------NDTEEFK-----FLG---CA--------STGNLS---------------------------------------------
-----------------------------------------------------------------------
>PC_05AUPF
----------------------------------------------------------------------------------------------------
--------MK-QKFIF-----V----------------F-ILL-T-----------MLL--MV--N-------------------A--I--PYQ---LH-
-K-----------------------------------------------RA----------------ID---FGP--CP---------------------
--D-PP--I---------------------------------------P----LLTV-S--LSSDTI-E---------P---------------------
---G--K-TV-TITI------SGK---------L-A-EE-VP--------------------------------A--VP--ES-TLVQVA-FTYA--DG-
--TII-PN--SFF--S--KDLC--------------------------------------T---RI-KCPIS---------A--G--TTF----------
----SIVENVP-VP-------------------------------------AEL-------------------------------P---LFK--I---MV
GI-------------------NDTEEFK-----FLG---CA--------STGNLS---------------------------------------------
-----------------------------------------------------------------------
>PC_03U4GH
----------------------------------------------------------------------------------------------------
--------MN-QNLIF-----A----------------F-LLL-A-----------ALA--MV--N-------------------A--V--PYQ---FL-
-K-----------------------------------------------RS----------------RDV--V---------------------------
----------------------------------------------------------------------------------------------------
---------------------EGV--------ML-G-YE-IT-------------------------------PY--KT--EI-IV---L-YTDQ-N---
-HALI-------S--SYN------------------------------------------K---AL-DFYYA---------N--A--APF----------
----SIDVPDVPTP--------------------------------------IL-------------------------------PS--AYI--I---TV
IIG-----------------DKDD-NDPNIVK-THA---CA--------YANFGF---------------------------------------------
-----------------------------------------------------------------------
>PC_026VMA
----------------------------------------------------------------------------------------------------
----------------------------------------------------------------------------------------------------
-M-----------------------------------------------PG----------------RDI--GLP--CS---------------------
----AN--L-----------S---------------------------S-S--SVYA-N--LKPFPP-V---------S---------------------
---N--Q-SV-DYTV------EGV--------ML-D-YE-IT-------------------------------PY--KT--EI-AI---A-YADQ-----
--NVLD------D--LYI------------------------------------------K---VL-DFHYA---------K--A--APF----------
----SIDVPDVPTP--------------------------------------LL-------------------------------TS--KYA--I---TV
IIA-----------------DNPN-----KPK-THA---CS--------YAIFG----------------------------------------------
-----------------------------------------------------------------------
>PC_063FL2
----------------------------------------------------------------------------------------------------
-------------------------------------------------------------MV--N-------------------A--V--PYQ---LL-
-K-----------------------------------------------RG----------------RDI--GLP--CS---------------------
----AN--P-----------S---------------------------S-S--SIYA-N--LKPFPP-V---------S---------------------
---N--Q-SV-DYTI------EGV--------ML-D-YE-IT-------------------------------PY--KT--EI-VI---A-YADQ-----
--NVLG------D--LYI------------------------------------------K---VL-DFHYA---------K--A--APF----------
----SIDVPDVPTP--------------------------------------LL-------------------------------PG--KYA--I---TV
IIA-----------------DNPN-----KPK-THA---CS--------YAIFG----------------------------------------------
-----------------------------------------------------------------------
>PC_052SQ8
----------------------------------------------------------------------------------------------------
-------------------------------------------------------------------------------------------------MN-
-I-----------------------------------------------EG----------------RDI--GLP--CS---------------------
----AN--L-----------S---------------------------S-S--SVYA-N--LKPFPP-V---------S---------------------
---N--Q-SV-DYTV------EGV--------ML-D-YE-IT-------------------------------PY--KT--EI-AI---A-YADQ-----
--NVLD------D--LYI------------------------------------------K---VL-DFHYA---------K--A--APF----------
----SIDVPDVPTP--------------------------------------LL-------------------------------TS--KYA--I---TV
IIA-----------------DNPN-----KPK-THA---CS--------YAIFG----------------------------------------------
-----------------------------------------------------------------------
>PC_067U4N
----------------------------------------------------------------------------------------------------
-------------------------------------------------------------MI--N-------------------A--I--PHQ---LR-
-K-----------------------------------------------RG----------------TL---FNR--CH---------------------
--P-------------------------------------------------------F--TTPDPP-V---------Y---------------------
---E--K-PA-TYICCSIYTVSGT--------LI---KD-IT-------------------------------AE--KT--IL-LV---D-YGDF--AA-
----------------KK------------------------------------------P---YI-LSHIK---------Q--G--YPF----------
----TITAKDVPTL--------------------------------------KL-------------------------------PD--SYL--I---GA
VVG-----------------IQQA-IQKNH----------------------------------------------------------------------
-----------------------------------------------------------------------
>PC_06PE88
----------------------------------------------------------------------------------------------------
--------MN-RNLIF-----A----------------F-LLL-A-----------ALA--MV--D-------------------T--A--PYR------
---------------------------------------------------------------------I--YLP--CP---------------------
----YN--P-----------S---------------------------R-S--SIYA-D--LKSFPL-V---------S---------------------
---N--Q-PN-GYTV------EKV--------ML-D-YK-FT-------------------------------PY--KT--EI-II---V-LTDQ-E---
-YNLIG------E--PYF------------------------------------------K---VL-DLYYA---------N--A--VPF----------
----SIDVSDIPTP--------------------------------------QI-------------------------------LS--AYT--I---TL
IIA-----------------DKND-DPFKSPE-IHA---CT--------FANFD----------------------------------------------
-----------------------------------------------------------------------
>PC_02ZP72
----------------------------------------------------------------------------------------------------
-----------MNFIF-----A----------------F-ILFA------------L-L--TV--N-------------------A--A--PFQ---LS-
-K-----------------------------------------------RA----------------IT---FGS--CG---------------------
--D-A---------------HE----P---------------------I-P--LLNV-K--IGTNPP-E---------S---------------------
---E--K-SE-SFEV------SGK--------VT-K-VD-IP-------------------------------DQ--AT--IN-IV---Y-FDND--R--
--KNL-------G--NYF------------------------------------------K---TF-NETIK---------A--G--TPF----------
----KISLSDVPTP--------------------------------------RL-------------------------------PH--SYE--L---KV
YVD-----------------DES----------TLA---CA--------NAIVG----------------------------------------------
-----------------------------------------------------------------------
>PC_067VC7
----------------------------------------------------------------------------------------------------
---------------------M----------------K-AFMDF-------EDCFFLI--KV--N-------------------A--A--PFQ---LN-
-K-----------------------------------------------RA----------------IT---FSA--CP---------------------
--T-A---------------GD---HP---------------------F-D--LLTVHI--GGPDPP-E---------P---------------------
---G--K-PE-SFNV------SGK--------MT-K-YN-IK-------------------------------KN--KS--IL-VI---G-YGDL--NG-
--QLLH------D--AYI------------------------------------------Q---TF-TESIS---------K--G--RQF----------
----TELASDVPTP-------------------------------------PDL-------------------------------PS--TYT--L---AV
AIG-----------------DPVDDPD-APVD-TYG---CA--------LATVGGK--S-----KNL-----IFIN------------------------
-----------------------------------------------------------------------
>PC_04OKPD
----------------------------------------------------------------------------------------------------
---------M-KNFIF-----A----------------F-ILFA------------LLL--TV--N-------------------A--A--PFQ---LN-
-K-----------------------------------------------RA----------------IT---FSA--CP---------------------
--T-A---------------GD---HP---------------------F-D--LLTVHI--GGPDPP-E---------P---------------------
---G--K-PE-SFNV------SGK--------MT-K-YN-IK-------------------------------KN--KS--IL-VI---G-YGDL--NG-
--QLLH------D--AYI------------------------------------------Q---TF-TESIS---------K--G--RQF----------
----TELASDVPTP-------------------------------------PDL-------------------------------PS--TYT--L---AV
AIG-----------------DPVDDPD-APVD-TYG---CA--------LATVGGK--S-----KNL-----IFIN------------------------
-----------------------------------------------------------------------
>PC_05WA33
-------------------------------------------------------------------------------------------M----NKIS
ELKHCHLLRR-EIMNF-----I----------------F-VFSLF-----------AIL--II--N-------------------A--A--PFQ---LN-
-K-----------------------------------------------RS----------------TI---FDK--CS---------------------
--E-F-------------------------------------------F-D--FVNA-T--MNPDPL-I---------S---------------------
---E--Q-NA-EFHV------FGT--------LT-N-HN-IT-------------------------------EG--QT--IL-HI---R-LATN-----
-PGDNL------I--VHN------------------------------------------Q---NF-TESIL---------A--H--KSF----------
----SINATAIPVP-------------------------------------KLP-------------------------------SN--GYF--I---VI
TII-----------------DP------GDDE-VYA---CT--------FASF-----------------------------------------------
-----------------------------------------------------------------------
>PC_05W7RV
----------------------------------------------------------------------------------------------------
--------SH-EEFYF-----A----------------S-ILLA------------LLL--TV--N-------------------A--A--PFQ---LN-
-K-----------------------------------------------RA----------------IT---FGP--CS---------------------
--S-E----------------D----P---------------------V-D--LIYV-K--IGTDPP-E---------S---------------------
---G--E-KE-SFDA------GNP--------F-------------------------------------------------------------------
----------------------------------------------------------------------------------------------------
----NISVSNVPTP--------------------------------------KL-------------------------------PD--SYS--F---GV
VVG-----------------E---DT-----T-PFG---CA--------VANVGN---SSEKS-KIL-----DFYKLI----------------------
-----------------------------------------------------------------------
>PC_00X4NK
----------------------------------------------------------------------------------------------------
----------------------------------------------------------------------------------MRTS-----VLS-ALLLA
IPF-V------------------------------AS---------------------SPLVPR-DDVQ---FSN--C----------------------
--G-DG-------------------V----------------------L-Q--LTGL-D--VSPSNP-A---------P---------------------
---G--D-TI-TIQF------SGN--------LQ---ST-IE-------------------------------SG---S--VV-AS--IS--YGG---T-
----------QVM--QQTYSVCD-----------------------------------------SQ-DCPVQ---------P--G--D-Q-T--------
----F-SQ-DFQVPS------------------------------------YA-P--A----------------------------G--GYQVQV---VG
T----V-Q------------G--------N-Q-RLA---CM--------NFDVQVQ--------------------------------------------
-----------------------------------------------------------------------
>PC_04KMGI
----------------------------------------------------------------------------------------------------
---------------M-----Y----------------T-SAF----------------------TL--LA----------LLATP-----FV-------
-AA-S------------------------------PV---------------------TPRVPA-SSIS---YTN--C----------------------
--G-NA--------------ND---V----------------------L-Q--IQSL-T--FNPTNP-T---------A---------------------
---G--Q-NL-TVNF------SGT--------LG---ST-ID-------------------------------TG---S--SG-NV-TVS-FSS----I-
----------QVV--NQAFDLCNELKS-------------------------------DAS---AP-QCPLQ---------Q--G--S-R-N--------
----F-SQ-TVALPA------------------------------------NI-P--A----------------------------A--DYKIGV---TA
N----T-Q------------T--------G-S-PLL---CV--------NIDLNLS--S-----------------------------------------
-----------------------------------------------------------------------
>PC_00W89O
----------------------------------------------------------------------------------------------------
----------------------------------------MRL----------------------TV--LS----------LLTLS-----L--------
-AA-S------------------------------AA---------------------VVTRSA-QKIG---YDP--G----------------------
--C-SK---L----------TD---A----------------------F-Q--IKSL-N--STPADA-R---------P---------------------
---G--D-EL-TVDI------VGT--------AT---KI-ID-------------------------------NG---T--TL-SV-SVN-SANN---V-
----------HIF--TKNFDFCSEAKK-------------------------------GNF---NI-QCPVQ---------P--G--D-V-H--------
----F-TH-TFNLPS------------------------------------II-P--A----------------------------S--HYLLDV---TG
S----T-Q------------D--------K-T-SFL---CA--------NLDVDFS--S-----------------------------------------
-----------------------------------------------------------------------
>PC_00Y80M
----------------------------------------------------------------------------------------------------
--------MKL-SILV-----I----------------A-TFA----------------------SIASAS--FLPFFH-------------NQ-QEQTY
DPT----------------------------------------------------------STD-LIKP---CGN--D----------------------
----QD--LL----------MQ---V----------------------I-L--IDDI-T--LTPKIP-V---------K---------------------
---G--Q-NL-TIDF------TGY--------LK---KE-VT-------------------------------EG---T--TV-SI-LVK-YGV----V-
----------QLI--RKKFDFCSEVAPE--------------------------------V---QE-ECPIP---------A--G--P-L-T--------
----F-HK-DVALPK------------------------------------EI-Q--GEV------------------------------VTCLI---GQ
T----S-F------------P--------R-K--------------------------------------------------------------------
-----------------------------------------------------------------------
>PC_03MHZO
----------------------------------------------------------------------------------------------------
------MKLPTLALVF-----S----------------A-FLG------------------------L-SQASYLPG-----------------------
---FIV-QDN----------------------------------------DVG------SILQD-STKL---ITN--CG---------------------
--D--------------A--SDI--LT--------------------------IDYV---ALSPDPPV---K----------------------------
---G--E-DL-QIDF------KGY--------LS---ET-VP-----------------------------N--G---T--VV-EI-IVK-YG-V---V-
----------KLI--QKKFDFCDKI------------------------------Q-----EV-DE-KCPIP---------Q--G--D-L-TF-------
------NK-VVALPK------------------------------------EI-P--P----------------------------G--KYTVHA---EI
I----T-------------P-------EK--K-RVA---CL--------IGQTIFP--RN----------------------------------------
-----------------------------------------------------------------------
>PC_02MPHU
----------------------------------------------------------------------------------------------------
------MKLPTLALVF-----S----------------A-FLG------------------------L-SQASYLPG-----------------------
---FIV-QDN----------------------------------------DVG------SILQD-STKL---ITN--CG---------------------
--D--------------A--EDI--LT--------------------------IDYV---ALSPDPPV---K----------------------------
---G--E-DL-QIDF------KGY--------LS---ET-VP-----------------------------N--G---T--VV-EI-IVK-YG-V---V-
----------KLI--QKKFDFCDKI------------------------------Q-----EV-DE-KCPIP---------Q--G--D-L-TF-------
------NK-VVALPK------------------------------------EI-P--P----------------------------G--KYTVHA---EI
I----T-------------P-------EK--K-RVA---CL--------IGQTIFP--RN----------------------------------------
-----------------------------------------------------------------------
>PC_0344DU
----------------------------------------------------------------------------------------------------
------MKLPTLAFVF-----S----------------A-FLG------------------------L-SQASYLPG-----------------------
---FIV-QEN----------------------------------------DVG------SILQD-STKL---ITN--CG---------------------
--D--------------A--NDI--LT--------------------------IDYV---ALSPDPPV---K----------------------------
---G--E-DL-QIDF------KGY--------LS---ET-VP-----------------------------N--G---T--VV-EI-IVK-YG-V---V-
----------KLI--QKKFDFCDKI------------------------------Q-----EV-DE-KCPIP---------Q--G--D-L-TF-------
------NK-VVALPK------------------------------------EI-P--P----------------------------G--KYTVHA---EI
I----T-------------P-------EE--K-RVA---CL--------IGQTIFP--RN----------------------------------------
-----------------------------------------------------------------------
>PC_02O3EA
----------------------------------------------------------------------------------------------------
------MKLPILAFVI-----A----------------T-VLG------------------------L-SHASYLPG-----------------------
---FVI-QDD----------------------------------------SVG------SMLQD-STKL---ITN--CG---------------------
--D--------------A--HDI--LT--------------------------IEYV---ALSPDPPV---K----------------------------
---G--Q-DL-EINF------KGS--------LS---EA-VP-----------------------------N--G---T--VV-EI-IVK-YG-V---V-
----------KLI--QKKFDFCDKI------------------------------Q-----EV-DE-KCPIP---------E--G--E-L-TF-------
------NK-VVALPK------------------------------------EI-P--P----------------------------G--KYTVHA---EI
V----T-------------P-------EK--K-RVA---CL--------IGQTTFP--RN----------------------------------------
-----------------------------------------------------------------------
>PC_02ZIES
----------------------------------------------------------------------------------------------------
------MKLSSLVVFS-----A----------------A-VLG------------------------F-ANASYLPG-----------------------
---FLV-QDS----------------------------------------DAG------FSMSD-STKL---ITN--CG---------------------
--D--------------E--KDI--LS--------------------------IDYI---GLNPDPPV---K----------------------------
---G--Q-DL-QIDF------KGY--------LS---ET-VP-----------------------------N--G---T--YV-QI-IVK-YG-V---V-
----------RLI--QKKFDLCEKI------------------------------E-----EV-DE-KCPIP---------Q--G--N-L-EF-------
------TK-VVALPK------------------------------------EI-L---------------------------------------------
F----T-------------P-------EK--K-RVT---CL--------IGQTTFP--RTG----RI---------------------------------
-----------------------------------------------------------------------
>PC_05P41A
----------------------------------------------------------------------------------------------------
--------MKLLLFTF-----I----------------F-TAI------------------------L-AGVQCLPG-----------------------
---FFM-QDE----------------------------------------VEA------Y-MSD-STTL---ITK--CD---------------------
--R--------------Q--PDL--LT--------------------------IEYI---RLNPEIPV---R----------------------------
---G--K-NL-EIDF------KGY--------LS---EQ-VP-----------------------------E--G---T--QV-EI-VVK-LG-L---V-
----------QLL--RKRFDFCDKI------------------------------Q-----EI-DE-KCPIP---------E--G--E-V-TF-------
------HK-EVELPN------------------------------------QI-P--P----------------------------G--KYTVRA---VI
V----T-------------P-------EN--K-RVT---CL--------VGTAFFP--RR----------------------------------------
-----------------------------------------------------------------------
>PC_02IJ27
----------------------------------------------------------------------------------------------------
------MKLPTLTLVL-----A----------------T-VLGL------------A---NAS-------Y---LP--------GL-----VVQ-QDD--
--------------------------------------------VG-------------FTLGD-STKL---ITS--CG---------------------
--D-D---------------KDI--LS--------------------------IDYI---GLSPDPPV---K----------------------------
---G--Q-DL-QIDF------KGY--------LS---ET-VP-----------------------------N--G---T--VV-DI-IVK-YG-V---V-
----------KLI--QKTFDFCDKI------------------------------QE-----V-DE-KCPIP---------Q--G--E-L-TF-------
------TK-VVSLPK------------------------------------EI-P--P----------------------------G--KYTVHA---EV
Y----T-------------P-------EK--K-RVT---CL--------IGQTVFP--RTR----FE---------------------------------
-----------------------------------------------------------------------
>PC_013DBN
----------------------------------------------------------------------------------------------------
---------------M-----I----------------F-KLQ----------------------NLI-WS--SLL----------------------IL
L--------------------------T--------------N------NVL---------AEE-SNVK---VSY--C----------------------
----GS---D----------ND---I----------------------L-S--IQEL-S--FEPEFI-Q---------P---------------------
---G--D-DV-MIYG------SGS--------LS---KD-IS-------------------------------LG---T--KI-EV-VLK-YGG----T-
----------DYY--KTTIDYCSFVLEKE-----------------------------IDG---DL-QCPVH---------E--G--A-L-E--------
----V-AQ-KVTIPK------------------------------------NI-A--K----------------------------G--VYTLHL---QG
K----T-D------------E--------G-E-SIG---CA--------DLQATF---------------------------------------------
-----------------------------------------------------------------------
>PC_0662LQ
----------------------------------------------------------------------------------------------------
----MIFNIQLVAWAS-----I----------------I-ALA---------------------------------------------------------
--------------------------------------------------VVN-----TAVAKE-SNIQ---VSY--CG---------------------
--T--D--------------SD---I----------------------L-S--IRDL-S--FEPENV-Q---------P---------------------
---G--D-DV-MIYG------LGS--------LS---DD-IS-------------------------------PG---T--KV-QV-VLK-YSGV-----
--------D-Y-Y--STEVDYCSFVAK-K--------------------------E--VDG---DL-RCPVS---------K--G--D-L-E--------
----V-AQ-KISIPK------------------------------------NIAK-----HY------------------------H--PQAITV---NI
L----E-P------------T--------H-Q-KLL---QA--------PSTVLTV--QDDIF-----------SGST--------APIFTGYPA-----
-KTFSGFPQTFPRVTS-------------------------------------------------------
>PC_02N47H
----------------------------------------------------------------------------------------------------
---------------M-----I----------------F-NIQ----------------------SIA-WA--SMI---A------------------VL
A--------------------------V--------------N------NVV---------AKE-SNIQ---VSY--C----------------------
----GS---D----------DN---I----------------------L-S--INDL-S--FEPEYV-Q---------P---------------------
---G--D-DV-MIYG------SGS--------LS---DN-IS-------------------------------PG---T--KV-QV-LLK-YSG----I-
----------NYY--STEVDYCTFVAEKE-----------------------------IDG---DL-RCPVS---------K--G--D-L-E--------
----V-AQ-KVSIPK------------------------------------DI-A--K----------------------------G--VYTLHL---QG
T----T--------------D--------G-R-SIG---CA--------DLNVTF---------------------------------------------
-----------------------------------------------------------------------
>PC_01GTVW
----------------------------------------------------------------------------------------------------
-----------MRLLF--------------------------------------------------VI-FC---LLVLSI------------NQ-ALAKI
WQE-K-------------AKE------Y--LSIVKGAS-LRSK------QRVL-----ADNEIP-LNKV---VVD-------------------------
----------------LSGEND---L----------------------M-K--IEEL-T--LDPEYP-Q---------R---------------------
---G--R-NI-SVYA------RAY--------IK---ER-IE--------------------------------K---A--TA-RV-VVK-YGI----I-
----------RLV--NSDYDLCELLAEN--------------------------------T---EE-RCPLE---------P--G--L-H-E--------
----I-NV-VAYVPA------------------------------------YV-P--P----------------------------V--SRSS-------
----------------------------------------------------------------------------------------------------
-----------------------------------------------------------------------
>PC_01D2XQ
----------------------------------------------------------------------------------------------------
------MYIRSVFVLF-----L----------------F-LSI----------------------STA-AI---WNQANEP----------DNG-NLGMW
EKT-Q-------------RIF--------------------GK------VRKQ-----EEKKKP-LNEI---ITD-------------------------
----------------YSDEDD---L----------------------M-D--IHWV-N--LDPEQP-A---------R---------------------
---S--I-NL-TVTA------EAY--------IK---ER-IE--------------------------------H---A--SA-NV-IVK-YGW----I-
----------RLV--NRDYDLCQLLEEN--------------------------------S---NL-RCPLD---------P--G--T-H-N--------
----L-SV-VAQIPG------------------------------------LI-P--P----------------------------G--WFTIEA---VA
K----R-N------------D--------D-V-QIG---KV--------IAVVSF---------------------------------------------
-----------------------------------------------------------------------
>PC_01K2FE
----------------------------------------------------------------------------------------------------
----------------------------------------------------------------------------------------------------
----------------------------------------------------------------------------------------------------
------------------------------------------------------------------PV---P----------------------------
---G--Q-NL-TVKV------VGQ--------VD---EV-VE-----------------------------E--G---A--YA-DV-IVK-VGS----I-
----------KVI--EKEFDLCEEA-------------------------------RKAEV---NI-SCPAD---------K--G--E-HN-V-------
------VH-TVTLPK------------------------------------PI-P--K-------VK-----------------------FFVNI---HG
Y----T-------------VE------D---D-PLM---CL--------DLWIDFR--TPK----G-------------------------KLW------
-----------------------------------------------------------------------
>PC_03WWUK
----------------------------------------------------------------------------------------------------
----------------------------------------------------------------------------------------------------
-----------------------------------------------------------------DDVC---FVG-------------------------
--L-P--------------S-DG--VH--------------------------IKSI---EVTPDPPK---P----------------------------
---G--Q-DL-TVKI------IAK--------SD---QP-IE-----------------------------E--G---A--YA-DV-TVK-LGL----I-
----------KLL--NKRFDICEEA-------------------------------RNANA---TI-QCPVE---------A--G--D-HE-V-------
------VQ-TVALPR------------------------------------EI-P--R-------AK-----------------------FKVAV---RG
Y----S-------------AD------D---E-DLV---CV--------DLSVDFM--LGH----NL-----------------------W---------
-----------------------------------------------------------------------
>PC_08DQ8G
----------------------------------------------------------------------------------------------------
-----------MRLLS-----L----------------V-ALFS------------ACS---V-S-----------------------------------
-------------------------------------------------------------L--ATPLE---NQD--PE---------------------
-GI-P--------------T-DP--IQ--------------------------IESI---TISPDPPR---P----------------------------
---G--Q-DL-TVKV------NAQ--------VS---ET-IE-----------------------------D--G---A--YA-DV-TVK-LGL----I-
----------KLL--EKHFDLCEEA-------------------------------RIANA---TV-QCPVE---------S--G--S-YT-V-------
------QH-TVALPR------------------------------------EI-P--R-------AK-----------------------FTAKI---VG
D----T-------------VD------D---E-DLF---CL--------DFLFNFM--E-G----TF-------L-------------------------
-----------------------------------------------------------------------
>PC_05W5E1
----------------------------------------------------------------------------------------------------
----------------------------------------------------------------------------------------------------
-------------------------------------------------GQKG-----DVHT--AESWS---YID--CG---------------------
--L-P--------------E-DL--IQ--------------------------LQSI---KVSPDPPQ---P----------------------------
---G--E-QL-TVTV------NAV--------VL---ET-IE-----------------------------E--G---A--YA-DV-VVK-LGL----I-
----------KLL--SKTFDVCEEA-------------------------------RNANA---TV-QCPVE---------K--G--P-YT-V-------
------VQ-TVDLPK------------------------------------EI-P--K-------AK-----------------------FVVSV---RA
Y----T-------------AE------D---D-DMA---CV--------DLQVDFT--KRP----FF-----------------------GFGW------
-----------------------------------------------------------------------
>PC_00WEYI
----------------------------------------------------------------------------------------------------
--------MF--RSTL-----L----------------S-LFLV------------AAA---A-T----SVLG------------------N--------
--------------------------P---D--------T-Q----VSLQRGE-----EAHT--SESWS---YVD--CG---------------------
--L-P--------------T-DV--IQ--------------------------LESI---EIKPDPPK---P----------------------------
---G--Q-DL-TVIV------KGY--------VQ---ER-IE-----------------------------E--G---A--YA-DV-TVK-LGL----I-
----------KLL--QKSFDLCEEA-------------------------------RNANA---SI-SCPVE---------P--G--S-YT-V-------
------KQ-TVSLPK------------------------------------EI-P--P-------SK-----------------------FSVDI---FG
Y----T-------------AD------D---D-DLV---CL--------QMKIDFM--K-R----PF-------FK--------------LW--------
-----------------------------------------------------------------------
>PC_025845
----------------------------------------------------------------------------------------------------
-------MMHRLPSLA-----L----------------L-ALAC------------FPL---L-ALAA-PQ-----------------------------
---D----------------------Q--SI-------------------ISG-----PIHI--SDSWT---WID--CG---------------------
-D--P--------------S-DI--IE--------------------------LHSI---KVTPDPPQ---P----------------------------
---G--K-NL-TVAV------TGY--------VR---ET-IE-----------------------------E--G---A--YA-DV-TVK-LGL----V-
----------KLL--QKEFDVCEEA-------------------------------RNADA---SV-RCPVD---------P--G--E-YE-V-------
------EQ-TVELPK------------------------------------EI-P--P-------AK-----------------------FTIMV---RG
Y----T-------------PE------D---E-PMV---CV--------DIKVDFM--KKR----PF-------PK---------------IW-------
-----------------------------------------------------------------------
>PC_0815IZ
----------------------------------------------------------------------------------------------------
-----------MRLSL-----L----------------S-LVAS------------SLA---L--------LG------------------A--------
--------------------------ASSVD--------S-E----QVRIQDG-----DVRT--MESWA---YID--CG---------------------
--V-P--------------T-DA--IQ--------------------------LKSI---EVSPDPPK---P----------------------------
---G--E-QL-TVTV------NAE--------VQ---EQ-IE-----------------------------E--G---A--YA-DV-VVK-LGR----I-
----------ILL--KKTFDICEEA-------------------------------RKAEA---DV-QCPVE---------K--G--P-YT-V-------
------VQ-TVDLPK------------------------------------EI-P--K-------AK-----------------------FTVSV---RG
Y----T-------------HE------D---D-DMA---CV--------DLQVDFT--S-K----PF--------F--------------GFGW------
-----------------------------------------------------------------------
>PC_05J5GI
----------------------------------------------------------------------------------------------------
----------------------------------------------------------------------------------------------------
------------------------------M-----------------PLAPG-----KKWE--GDGWS---YKD--CS---------------------
-M--E--------------T-DI--VQ--------------------------VSYV---SVDPEPPK---A----------------------------
---G--Q-NH-TVTV------RGS--------VL---GR-IE-----------------------------E--G---A--YI-DI-VVK-LGL----I-
----------KGF--QKTFDLCDEA-------------------------R------NAET---SV-QCPVE---------Q--G--E-YE-I-------
------IQ-EVTLPS------------------------------------QI-P--P-------AK-----------------------INVNV---RA
F----S-------------VD------D---E-DLM---CG--------DLVVNFS--PRR----GS---------------------------------
-----------------------------------------------------------------------
>PC_04ORLN
----------------------------------------------------------------------------------------------------
-------MLSRCSLTV----------------------L--ASL------------SLS-AVC-RAAV-VFT----------------------------
------------------------QKEPSLA-----------------SLAPG-----KKWE--GDGWS---YTD--CS---------------------
-M--E--------------T-DV--VQ--------------------------VSYA---SVSPEPPK---A----------------------------
---G--Q-NH-TITV------RGT--------VL---GT-IE-----------------------------E--G---A--YV-DV-VVK-LGL----I-
----------KVY--QHEFDLCDEA-------------------------R------NAET---EV-QCPVK---------Q--G--E-YE-I-------
------VQ-QVTLPS------------------------------------QI-P--P-------AK-----------------------ITVNV---RG
F----T-------------AD------E---E-DMM---CG--------DLMVNFS--PRR----GS-------P-------------------------
-----------------------------------------------------------------------
>PC_084F1I
----------------------------------------------------------------------------------------------------
--------MLSCRTLT-----V----------------L--AAL------------TLS-AVT-HAAV-VFT----------------------------
------------------------QDALSVM-----------------PLAPG-----KKWE--GDGWS---YKD--CS---------------------
-M--E--------------T-DI--VQ--------------------------VSYV---SVDPEPPK---A----------------------------
---G--Q-NH-TVTV------RGS--------VL---GR-IE-----------------------------E--G---A--YI-DV-VVK-LGL----I-
----------KVY--QKEFDLCDEA-------------------------R------NAET---SV-QCPVE---------Q--G--E-YE-I-------
------IQ-EVTLPS------------------------------------QI-P--P-------AK-----------------------INVNV---RA
Y----S-------------AD------D---E-DLL---CG--------DLVVNFS--PRR----GS---------------------------------
-----------------------------------------------------------------------
>PC_07XO9F
----------------------------------------------------------------------------------------------------
----------------------------------------------------------------------------------------------------
-----------------------------------------------MEAING-----SVHT--FESWS---WVN--CG---------------------
--L-S--------------D-DG--VK--------------------------IESI---QISPDPPK---P----------------------------
---G--K-DL-TVTV------KAL--------VQ---RE-IK-----------------------------E--G---A--NA-NV-IVK-VGL----I-
----------NII--KKNYDICEEA-------------------------------RKANA---TV-QCPVL---------P--D--S-YT-I-------
------SH-TVALPK------------------------------------DI-P--P-------AN-----------------------FNVEV---KG
L----T-------------PD------D---T-DMF---CV--------KLTADFS--K-A---------------------------------------
-----------------------------------------------------------------------
>PC_01VBNY
----------------------------------------------------------------------------------------------------
----------------------------------------------------------------------------------------------------
---------------------------------------------------DG-----DVRT--MESWA---YID--CG---------------------
--V-P--------------T-DA--IQ--------------------------LKSI---EVSPDPPK---P----------------------------
---G--E-QL-TVTV------NAE--------VQ---EQ-IE-----------------------------E--G---A--YA-DV-VVK-LGR----I-
----------ILL--KKTFDICEEA-------------------------------RKAEA---DV-QCPVE---------K--G--P-YT-V-------
------VQ-TVDLPK------------------------------------EI-P--K-------AK-----------------------FTVSV---RG
Y----T-------------HE------D---D-DMA---CV--------DLQVDFT--SK----------------------------------------
-----------------------------------------------------------------------
>PC_05JY5R
----------------------------------------------------------------------------------------------------
----------------------------------------------------------------------------------------------------
---------------------------------------------------MG-----DVRT--MESWA---YID--CG---------------------
--V-P--------------T-DA--IQ--------------------------LKSI---EVSPDPPK---P----------------------------
---G--E-QL-TVTV------NAE--------VQ---EQ-IE-----------------------------E--G---A--YA-DV-VVK-LGR----I-
----------ILL--KKTFDICEEA-------------------------------RKAEA---DV-QCPVE---------K--G--P-YT-V-------
------VQ-TVDLPK------------------------------------EI-P--K-------AK-----------------------FTVSV---RG
Y----T-------------HE------D---D-DMA---CV--------DLQVDFT--SK----------------------------------------
-----------------------------------------------------------------------
>PC_00HNDR
----------------------------------------------------------------------------------------------------
----------------------------------------------------------------------------------------------------
------------------------------------------------------------------------------G---------------------
-V--G--------------N-EP--FQ--------------------------LESI---EPLPEYVK---P----------------------------
---G--E-NV-TVIV------KGT--------VT---EK-IE-----------------------------D--G---A--YA-EI-TVK-VGL----V-
----------KLL--RKTFDICEEL-----------------------------KKNRDNV---NI-QCPIE---------K--G--P-IE-I-------
------KA-TASLPR------------------------------------EI-P--A-------AK-----------------------FVVAA---LA
F----T-------------AD------D---D-DLA---CV--------NLSVDFR--PRR----PK-------VR---------------SIWSN----
-----N-----------------------------------------------------------------
>PC_0119M9
----------------------------------------------------------------------------------------------------
----------------------------------------------------------------------------------------------------
------------------------------------------------------------------------------G---------------------
-S--G--------------N-EP--FQ--------------------------LESI---ELLPEYVK---P----------------------------
---G--E-NV-TVIV------KGT--------VT---EK-IE-----------------------------D--G---A--YA-DV-TVK-VGL----V-
----------KLL--HKTFDICEEL-----------------------------KNNRDNV---NI-QCPIE---------K--G--P-IE-I-------
------KA-TAALPR------------------------------------EI-P--K-------AK-----------------------FVVAA---RA
F----T-------------EN------D---E-DLA---CV--------NLSVDFR--AKR----PK-------VR---------------SIWSN----
-----N-----------------------------------------------------------------
>PC_01JN2K
----------------------------------------------------------------------------------------------------
----------------------------------------------------------------------------------------------------
-----------------------------------------------------------IHS--TDKWG---WTN--CG---------------------
--S-A--------------S-DP--IQ--------------------------IESI---EVTPDPPK---P----------------------------
---G--Q-DL-TVLV------KGT--------AQ---DA--------------------------------E--G---A--YA-DV-TVK-LGL----I-
----------KLL--HKQFDVCEEA-------------------------------RNANA---SV-RCPVE---------K--G--Y-YE-V-------
------EQ-TVTLPK------------------------------------EI-P--Q-------AK-----------------------FTVNV---RG
Y----T-------------VD------D---D-DLL---CL--------DLVVDFM--KK----------------------------------------
-----------------------------------------------------------------------
>PC_08CBLO
----------------------------------------------------------------------------------------------------
----------------------------------------------------------------------------------------------------
--------------------------------------------------------------------------M--SG---------------------
--N-P--------------T-DP--VE--------------------------IKSI---EISPDPPK---P----------------------------
---G--E-DL-TVTV------IGE--------AK---ER-IE-----------------------------E--G---A--YA-DV-TVK-VGV----I-
----------KIL--QKEFDLCEEA-------------------------------RNAHA---DI-SCPVE---------K--G--T-HK-V-------
------VH-TVTLPK------------------------------------EI-P--K-------AP-----------------------FVVNV---RG
Y----T-------------DL------D---D-DMV---CL--------DLNIDFR--DTP----TR-------K----------------LFW------
-----------------------------------------------------------------------
>PC_01Y3F8
----------------------------------------------------------------------------------------------------
----------------------------------------------------------------------------------------------------
----------------------------------------------------------------------------------------------------
-------------------------IT--------------------------VHSI---KVSPDPPK---A----------------------------
---G--E-NL-TVVV------TGT--------VG---ET-IE-----------------------------E--G---A--WA-DV-KVK-LGL----I-
----------QLL--KKEFDLCEEA-------------------------------RGANV---TV-QCPVE---------P--G--T-YT-I-------
------EQ-TVALPK------------------------------------EI-P--K-------AK-----------------------FNVNV---KA
Y----N-------------DD------E---S-PLL---CL--------DIVIDFM--MRF----PG-----------------------LFGRQ-----
-----------------------------------------------------------------------
>PC_0891Q3
----------------------------------------------------------------------------------------------------
----------------------------------------------------------------------------------------------------
-----------------------------------------------------------------------------MFT--------------------
-S--I--------------T-LN--KR--------------------------IAHI---KIDPSPPK---A----------------------------
---G--Q-NL-TVRA------TGT--------IR---RL-IE-----------------------------D--G---A--YA-VV-TVK-VGL----V-
----------RLL--QKTFDVCEEL------------------------------R-KADV---SL-QCPME---------P--G--D-FD-I-------
------AY-EITLPK------------------------------------EI-P--P-------VT-----------------------YRIDA---LA
Y----T-------------TD------D---D-DMA---CA--------NFSVDFS--RKP---------------------------------------
-----------------------------------------------------------------------
>PC_05GZDU
----------------------------------------------------------------------------------------------------
----------------------------------------------------------------------------------------------------
----------------------------------------------------------------------------------------------------
----------------------------------------------------------------------------------------------------
---------M-TVTV------KGT--------AK---DE-IE-----------------------------D--G---A--YV-DV-VVK-VGA----I-
----------KIL--QKEFDVCEEA-------------------------------RNANA---SL-QCPVQ---------E--G--N-HE-V-------
------TQ-SVDLPK------------------------------------EI-P--P-------AP-----------------------FKVSV---RG
Y----T-------------VD------D---E-DLA---CV--------DIEIDFR--PKR----GL-------L---------------GLGW------
-----------------------------------------------------------------------
>PC_01R7YT
----------------------------------------------------------------------------------------------------
---------------------------------------------------------------------------M--------KF-----LST-ALLA-
-------------------------------------------------LQAA-----AIAVTA-TSIT---YTP--CG---------------------
--D--S--------------QD---G----------------------H-A--FRIT-S--MTLTDG-L---------D---------------------
---R--K-SW-FVTI------FGS--------VN---KP-VE-------------------------------EG---S--I--NI-YLQ-RKDT-----
--------G-TGV--YLKYDLCDALSS-M-----------------------------------RL-SCPAP---------Q--G--S-R-I--------
----A-FM-RRIEA-------------------------------------GDIE-----PG------------------------E---YTMSL---FG
S----T-G-HDISKYDGQTVV--------P-E-TVF---CV--------NGDVKFS--SLRL--------------------------------------
-----------------------------------------------------------------------
>PC_01U25E
----------------------------------------------------------------------------------------------------
--------------MV-----R----------------F-SAT----------------------IAA-GI--ALAS--------------------MLA
TVS----------------------------------------------AAVL-----SSRATE-GELA---FTK--C----------------------
----NP--SA----------QY---P----------------------I-S--ARSI-R--VSPSPP-A---------F---------------------
---G--G-PI-KITA------VGD--------LA---SA-IA-------------------------------QG---A--RA-VV-NAK-IGP----F-
-----------SL--KREIDVCAESA-E--------------------------------S---GL-PCPIA---------P--G--P-DKA--------
----I-SV-TDTLPS------------------------------------LPIH--N----------------------------Q--NVGLTV---NI
Y----N-A------------D--------N-T-VLL---CV--------NANIFVV--------------------------------------------
-----------------------------------------------------------------------
>PC_05N5AG
----------------------------------------------------------------------------------------------------
-------MVR-----F-----T----------------A-F-------------------------LA-AG--LAL--------AG-----MVT-TVLT-
--------------------------------------------------VSA-----QSVDTS-VQLA---FTK--CD---------------------
--P--T--A----------Q-Y---P----------------------I-S--VRSI-Q--ANLPLQ-R---------L---------------------
---D--V-AI-SVTA------VSD--------V--T-AV-IL-------------------------------PG---A--RA-TI-STW-AGPV---TV
---------------RSEIDVCTE------------------------------------A---SL-SCPIS---------L--V--A-G-K--------
----E-IS--LALSL------------------------------------PRV---IIQ----------------------G----R-SGISSV---NI
I----N-A--------------------DN-S-VLF---CF--------NTNVPVG--QSAVP-----------IPK----------L-PLPLNTIPDM-
N----------------------------------------------------------------------
>PC_06S39J
----------------------------------------------------------------------------------------------------
-------------------------------------------------------------------------MLARTS-------------VV-FLAGL
ALA----------------------------------------------ASQV-----TAQSSA-GDLE---FTG--C----------------------
----NP--GA----------QY---P----------------------L-S--VHSI-R--VSPSPP-K---------F---------------------
---G--A-PV-KVTA------VGD--------LS---ST-VS-------------------------------QG---A--RA-II-TAK-LGP----F-
-----------TQ--SREFNICSGSA-N--------------------------------S---KL-ACPIA---------P--G--S-NKR--------
----I-SI-TADLPD------------------------------------IPLR--D----------------------------E--NVELNV---QL
V----N-S------------D--------E-T-TLV---CL--------NTNVVIA--------------------------------------------
-----------------------------------------------------------------------
>PC_01KNRQ
----------------------------------------------------------------------------------------------------
--------MLFTSTFA-----V----------------F-VSL----------------------ATL-II--GLPTP---------------------L
----------------------------------------------------------LPRDLM-REGQ---LSY--C----------------------
----SD--VL----------AG---I----------------------L-S--ITNV-S--VTPYPL-R---------P---------------------
---G--Q-NA-TLSA------SGA--------LS---EA-IN-------------------------------QG---A--KV-RV-TVA-LPGN---F-
----------TVY--DQQVDLCQAAS-L--------------------------------L---GH-SCPIN---------P--G--P-L-N--------
----V-TV-TETIPS------------------------------------QL-P--A----------------------------V--NYTVRV---NA
T----N-S------------D--------G-K-PII---CF--------EGPVQVS--SS----------------------------------------
-----------------------------------------------------------------------
>PC_027CPB
----------------------------------------------------------------------------------------------------
---MSPPLSKRLRAVS-----L----------------A-LWL----------------------IT--NC----------VASQS-----ISR-QQERL
MPA-I--------------L---------------NGT-DKL----------------PGNSPF-RHCK---D----S----------------------
----NF---S----------DD---L----------------------Y-D--LMWV-T--LIPDPP-E---------M---------------------
---D--N-RV-QVML------NGT--------MK---QD-IA-------------------------------AG---A--TI-NV-IAN-LTDY---L-
----------PPE--NDTWNFCTLFTVE------------------------------GEA---ET-KCPPD---------K--G--E-T-L--------
----L-TF-ATEVTW------------------------------------LT-P--E----------------------------A--NYTVKA---DA
R----T-K------------D--------G-T-RIV---CL--------EGDFEIV--HGGFP-------------------------------------
-----------------------------------------------------------------------
>PC_02AZ0H
---------------------------------------------------------------------MSSPFR-----RAYFTF----------LQLP
SPPPAMQLTTL-------------------------------------------------------L---VAALSAA---SAA-A----------TPSWM
---------------------------------------GG------DQVAIK-----AEYKVP-GDNP---LYF--CG---------------------
--D---------------PADDM--LK--------------------------IEKV---DLSPNPPV---P----------------------------
---G--Q-SL-SIKA------TGD--------FK---QQ-VD-----------------------------E--G---F--KM-HL-QVK-YGL----I-
----------TLI--NQNADGCDTI------------------------------K---K--G-DL-DCPLK---------K--G--E-M-SL-------
------TK-DVDLPR------------------------------------EI-P------------------------------PG--TYTVLA---DV
F----T-------------AD-------G--D-KIT---CL--------TAKIAFH--RGG----EM-------ED---------------I---M----
-----VNEQGG-----------IGSKIKLGQPRVQMSGPLAGLVQER----L-RQRREL------------
>PC_0369VN
----------------------------------------------------------------------------------------------------
-----MQLTTV-------------------------------------------------------V---LAALSAV---SVS-A----------TPSWM
---------------------------------------GG------DQVTIK-----EEYKVP-GDNP---LYF--CG---------------------
--D---------------PADDI--LK--------------------------IEKA---DIDPNPPK---P----------------------------
---G--Q-KL-TIKA------TGN--------FK---DK-VE-----------------------------K--G---F--KM-HL-QVK-YGL----I-
----------TLI--NQEADGCDTI------------------------------G---K--A-DL-ECPLD---------K--G--E-M-TL-------
------SK-DVDLPQ------------------------------------QI-P------------------------------PG--TYTVLA---DV
Y----T-------------EE-------G--D-KIT---CL--------TAKIAFH--RNG----AA-------AE---------------D--------
-------DEQP-----------KENIVKFGQPKFKMSGPLAGMVQER----L-RRRNEL------------
>PC_07U21D
----------------------------------------------------------------------------------------------------
-----MQLTTL-------------------------------------------------------L---LAALSAV---SVS-A----------SPSWM
---------------------------------------GG------DQVTIK-----EEYKVP-GDNP---LYF--CG---------------------
--D---------------PADDL--LK--------------------------IEKV---DLSPNPPK---P----------------------------
---G--E-TL-SIKA------TGD--------FK---EE-VG-----------------------------E--G---F--KM-HL-QVK-YGI----I-
----------TLI--NQNADGCETI------------------------------K---K--G-DL-ECPLK---------K--G--E-M-SL-------
------TK-DVELPR------------------------------------EI-P------------------------------PG--QYTVLA---DV
F----T-------------KD-------G--D-KIT---CL--------TAKIAFH--RGD----TE-------DS------------------------
--------NKG-----------SGSKIKFGQPRVQMSGPLAGLVQER----L-RRRNEL------------
>PC_08K4S1
----------------------------------------------------------------------------------------------------
-----MQLTTL-------------------------------------------------------L---LAALSAV---SVS-A----------SPSWM
---------------------------------------GG------DQVTIK-----EEYKVP-GDNP---LYF--CG---------------------
--D---------------PADDL--LK--------------------------IEKV---DLSPNPPK---P----------------------------
---G--E-TL-SIKA------TGN--------FK---EE-VG-----------------------------E--G---F--KM-HL-QVK-YGI----I-
----------TLI--NQNADGCETI------------------------------K---K--G-DL-ECPLK---------K--G--E-M-SL-------
------TK-DVELPR------------------------------------EI-P------------------------------PG--QYTVLA---DV
F----T-------------KE-------G--D-KIT---CL--------TAKIAFH--RGD----TE-------DS------------------------
--------NKG-----------SGSKIKFGQPRVQMSGPLAGLVQER----L-RRRNEL------------
>PC_07ZG2Q
------------------------------------------------------------------------MQL-----TTLFVA----------ALS-
---------------------------------------------------------------------------AA---TAT-A----------TPSWM
---------------------------------------GG------DQVAIK-----AEYKVP-GDNP---LYF--CG---------------------
--D---------------PANDI--LK--------------------------IEKV---DLSPNPPV---P----------------------------
---G--Q-SL-SIKA------TGD--------FK---DE-VG-----------------------------E--G---F--KM-HL-QVK-YGL----I-
----------TLI--NQNADGCDTI------------------------------K---K--G-DL-DCPLE---------K--G--E-M-SL-------
------TK-DVDLPR------------------------------------EI-P------------------------------PG--TYTVLA---DV
F----T-------------AD-------G--D-KIT---CL--------TAKIAFH--RGE----TE-------EN------------------------
--------KAN-----------GGSKIKLGQPRVQMSGPLAGLVQER----L-RQRR--------------
>PC_00S2DY
----------------------------------------------------------------------------------------------------
-----MQLTTL-------------------------------------------------------L---LAGLGAA---SVS-A----------VPSM-
-GASW----------------------------------VP------NQVTVK-----EEFKVP-GDNP---LYF--CA---------------------
--D---------------PVDYI--LQ--------------------------IDKV---DLDPNPPK---P----------------------------
---G--E-KL-SIKA------SGE--------FK---EE-VG-----------------------------E--G---S--KM-HL-QVK-YGL----I-
----------TLI--NQERDACDTI------------------------------E---Q--A-DL-KCPLK---------K--G--E-L-SM-------
------TK-DVDLPA------------------------------------QI-P------------------------------PG--TYTVLA---DV
Y----T-------------KD-------G--D-KIT---CL--------TAKIAFH--RNT----ND-------NN---------------I---D----
-----A--NPSHDGIIDGSGILSFNKVKVGKRKFEMTGPAAGLVQQRMQERM-RQRNEL------------
>PC_07IBP7
----------------------------------------------------------------------------------------------------
-----MQLTTL-------------------------------------------------------L---LAALSAV---SVS-A----------SPSWM
---------------------------------------GS------DQVTIQ-----EEYKVP-GDNP---LYF--CG---------------------
--D---------------PANDL--LK--------------------------IEKV---DLSPNPPK---P----------------------------
---G--E-TL-SIKA------TGD--------FK---EE-VG-----------------------------E--G---F--TM-HL-QVK-YGI----I-
----------TLI--NQNADGCETI------------------------------K---K--G-DL-ECPLK---------K--G--E-M-SL-------
------TK-DVDLPR------------------------------------EI-P------------------------------PG--QYTVLA---DV
L----T-------------KD-------G--D-KIT---CL--------TAKIAFH--RGD----TE-------DS------------------------
--------NAG-----------SGSKVKFGQPRVQMSGPLAGLVQER----L-RRRNEL------------
>PC_03NWZC
----------------------------------------------------------------------------------------------------
-----MQLTTL-------------------------------------------------------L---LAALSAV---SVS-A----------SPSWM
---------------------------------------GG------DQVTIQ-----EEYKVP-GDNP---LYF--CG---------------------
--D---------------PANDL--LK--------------------------IEKV---DLSPNPPK---P----------------------------
---G--E-TL-SIKA------TGD--------FK---EE-VG-----------------------------E--G---F--TM-HL-QVK-YGI----I-
----------TLI--NQNADGCETI------------------------------K---K--G-DL-ECPLK---------K--G--E-M-SL-------
------TK-DVDLPR------------------------------------EI-P------------------------------PG--QYTVLA---DV
L----T-------------KD-------G--D-KIT---CL--------TAKIAFH--RGD----TE-------DS------------------------
--------NTG-----------SGSKVKFGQPRVQMSGPLAGLVQER----L-RRRNEL------------
>PC_05X6LZ
----------------------------------------------------------------------------------------------------
-----MQLTTL-------------------------------------------------------L---LAALSAV---SVS-A----------SPSWM
---------------------------------------GG------DQVTIQ-----EEYKVP-GDNP---LYF--CG---------------------
--D---------------PANDL--LK--------------------------IEKV---DLSPNPPK---P----------------------------
---G--E-TL-SIKA------TGD--------FK---EE-VG-----------------------------E--G---F--TM-HL-QVK-YGI----I-
----------TLI--NQNADGCETI------------------------------K---K--G-DL-ECPLK---------K--G--E-M-SL-------
------TK-DVDLPR------------------------------------EI-P------------------------------PG--QYTVLA---DV
L----T-------------KD-------G--D-KIT---CL--------TAKIAFH--RGD----TE-------DS------------------------
--------NAG-----------SGSKVKFGQPRVQMSGPLAGLVQER----L-RRRNEL------------
>PC_080A9Q
----------------------------------------------------------------------------------------------------
-----------MKFP--------------------------ALF---------------------VS---L--VLTA---SV---S-----A-D---SSW
-FNP------------------------------------SQ-----ITV--Q-----EDFKVP-GENP---LYF--CS---------------------
--D---------------PTDDI--LT--------------------------IDNV---DLSPNPPE---P----------------------------
---G--K-TL-TITA------KGK--------LK---EA-VE-----------------------------E--G---A--KV-HL-QVK-YGL----I-
----------TLI--NQEADFCDSI------------------------------E---K--V-DL-ECPLE---------K--G---DM-TL-------
------KK-DVDLPN------------------------------------QI-P------------------------------PG--NYAVLA---DV
F----T-------------KD-------G--D-KIS---CL--------TAKITFH--RTG----SD-------SD---------------S--------
----------------------LRRSIKIGKRKFELKGPGVNIIRNEL-----------------------
>PC_07UFGW
----------------------------------------------------------------------------------------------------
-----MQLTTL-------------------------------------------------------L---LAGLSAV---SVS-A----------VPSMA
MGASW----------------------------------VP------NQVTVK-----EEFKVP-GDNP---LYF--CS---------------------
--D---------------PADYI--LQ--------------------------IEKV---DLDPNPPK---P----------------------------
---G--E-KL-TIKA------SGD--------FK---EQ-VN-----------------------------Q--G---S--YM-HL-QVK-YGL----I-
----------TLI--NQERDVCDTI------------------------------E---Q--A-DL-KCPLK---------K--G--E-L-SL-------
------TK-DVDLPR------------------------------------EI-P------------------------------PG--TYTVLA---DV
Y----T-------------ED-------D--D-RIT---CL--------TAKIAFH--R---------------SN---------------K---D----
-----GSSESSGGGSGDGSGILSFGNVKVGKRKFEMFGPAAGLVQQRMQEHL-RQRNEL------------
>PC_07ZXAI
------------------------------------MTDDAVAGAVWRSLPSPSLTKSTTITALQVSTDFASTSL-----RIHIAH---LYK----PPTT
SHISIMQLTTL-------------------------------------------------------L---LAGLSAV---SVS-A----------VPSM-
-GASW----------------------------------VP------NQVTVK-----EEYKVP-GDNP---LYF--CA---------------------
--D---------------PADYI--LQ--------------------------IEKV---DLDPNPPK---P----------------------------
---G--E-KL-SIKA------SGD--------FK---EE-VG-----------------------------Q--G---S--KM-HL-QVK-YGL----I-
----------TLI--NQERDACDTI------------------------------E---Q--A-DL-KCPLK---------K--G--E-L-SL-------
------TK-DVDLPR------------------------------------EI-P------------------------------PG--TYTVLA---DV
S----T-------------EE-------G--D-TIT---CL--------TAKIAFH--R---------------SN---------------N---D----
-----GSSERSGGGSSEGSGVLSIGNVKVGKRKFEMSGPAAGLVQQRMQERL-RQRNEL------------
>PC_07M38A
----------------------------------------------------------------------------------------------------
-----MQLTAL-------------------------------------------------------L---LAGLSAV---SVS-A----------VPSM-
-GASW----------------------------------VP------NQVTVK-----EEFKVP-GDNP---LYF--CA---------------------
--D---------------PADYI--LQ--------------------------IEKV---DLDPNPPK---P----------------------------
---G--E-KL-SIKA------SGD--------FK---EE-VG-----------------------------Q--G---S--TM-HL-QVK-YGL----I-
----------TLI--NQERDACDTI------------------------------E---Q--A-DL-KCPLK---------K--G--E-L-SL-------
------TK-DVDLPR------------------------------------EI-P------------------------------PG--TYTVLA---DV
Y----T-------------EE-------G--D-KIT---CL--------TAKIAFH--RSN--------------N---------------S---D----
-----GLSESSGGGFGDGSGILSFGNVKVGRRKFEMSGPAAGLVQQRMQERL-RQRNEL------------
>PC_087E1V
----------------------------------------------------------------------------------------------------
-----MQLTTL-------------------------------------------------------L---LAGLSAV---SVS-A----------VPSM-
-GASW----------------------------------VP------NQVIVK-----EEFKVP-GGNP---LYF--CA---------------------
--D---------------PADYI--LQ--------------------------IEKV---DLDPNPPK---P----------------------------
---G--E-KL-WIKA------SGD--------FK---EE-VG-----------------------------Q--G---S--KM-HL-QVK-YGL----I-
----------TLI--NQERDACETI------------------------------E---Q--A-DL-KCPLK---------K--G--E-L-SL-------
------TK-DVDLPR------------------------------------EI-P------------------------------PG--TYTVLA---DV
Y----T-------------EE-------G--D-KIT---CL--------TAKIAFH--RSN--------------N---------------N---D----
-----GSSESSGGGFGDGSGILSFGNVKVGRRKFEMSGPAAGLVQQRMQERL-RQRNEL------------
>PC_07MMTJ
----------------------------------------------------------------------------------------------------
-----MQLTAL-------------------------------------------------------L---LAGLSAV---SVS-A----------VPSM-
-GASW----------------------------------VP------NQVTVK-----EEFKVP-GDNP---LYF--CA---------------------
--D---------------PADYI--LQ--------------------------IEKV---DLDPNPPK---P----------------------------
---G--E-KL-SIKA------SGD--------FK---EE-VG-----------------------------Q--G---S--TM-HL-QVK-YGL----I-
----------TLI--NQERDACDTI------------------------------E---Q--A-DL-KCPLK---------K--G--E-L-SL-------
------TK-DVDLPR------------------------------------EI-P------------------------------PG--TYTVLA---DV
Y----T-------------EE-------G--D-KIT---CL--------TAKIAFH--RSN--------------N---------------S---D----
-----GLSESSGGGFGDGSGILSFGNVKVGRRKFEMSGPAAGLVQQRMQEQL-RQRNEL------------
>PC_080KHX
----------------------------------------------------------------------------------------------------
-----MQLTTL-------------------------------------------------------L---LAGLSAV---SVS-A----------VPSM-
-GASW----------------------------------VP------NQVIVK-----EEFKVP-GGNP---LYF--CA---------------------
--D---------------PADYI--LQ--------------------------IEKV---DLDPNPPK---P----------------------------
---G--E-KL-SIKA------SGD--------FK---EE-VG-----------------------------Q--G---S--KM-HL-QVK-YGL----I-
----------TLI--NQERDACETI------------------------------E---Q--A-DL-KCPLK---------K--G--E-L-SL-------
------TK-DVDLPR------------------------------------EI-P------------------------------PG--TYTVLA---DV
Y----T-------------EE-------G--D-KIT---CL--------TAKIAFH--RSN--------------N---------------N---D----
-----GSSESSGGGFGDGSGILSFGNVKVGRRKFEMSGPAAGLVQQRMQERL-RQRNEL------------
>PC_07NGK7
----------------------------------------------------------------------------------------------------
-----MQLTTL-------------------------------------------------------F---LAGLSAV---SVS-A----------VPSM-
-GASW----------------------------------VP------NQVTVK-----EEFKVP-GDNP---LYF--CA---------------------
--D---------------PADYI--LQ--------------------------IEKV---DLDPNPPK---P----------------------------
---G--E-KL-SIKA------SGD--------FK---EQ-VG-----------------------------E--G---S--KM-HL-QVK-YGL----I-
----------TLI--NQERDACDTI------------------------------E---Q--A-DL-KCPLK---------K--G--E-L-SL-------
------TK-DVDLPR------------------------------------EI-P------------------------------PG--TYTVLA---DV
Y----T-------------ED-------G--D-KIT---CL--------TAKIAFH--RNS----NS-------DS---------------D---G----
-----DR--KENSNVVDGSGILNFGNVKVNSRKVEISGPAAALAQKRMAERL-RRNEL-------------
>PC_08DVED
----------------------------------------------------------------------------------------------------
-----MQLTTL-------------------------------------------------------L---LAGLSAV---SVS-A----------VPSM-
-GASW----------------------------------VP------NQVIVK-----EEFKVP-GDNP---LYF--CA---------------------
--D---------------PADYI--LQ--------------------------IEKV---DLDPNPPK---P----------------------------
---G--E-KL-SIKA------SGD--------FK---EE-VG-----------------------------Q--G---S--KM-HL-QVK-YGL----I-
----------TLI--NQERDACDTI------------------------------E---Q--A-DL-KCPLK---------K--G--E-L-SL-------
------TK-DVDLPR------------------------------------EI-P------------------------------PG--TYTVLA---DV
Y----T-------------EE-------G--D-KIT---CL--------TAKIAFH--RSN--------------N---------------N---D----
-----GSSESSGGGFGDGSGILSFGNVKVGRRKFEMSGPAAGLVQQRMQERL-RQRNEL------------
>PC_03OE6N
----------------------------------------------------------------------------------------------------
-----MQLTTL-------------------------------------------------------L---LAGLSAV---SVS-A----------VPSM-
-GASW----------------------------------VP------NQVTVK-----EDYKVP-GDNP---LYF--CA---------------------
--D---------------PADYI--LQ--------------------------IEKV---DLDPNPPK---P----------------------------
---G--E-KL-SIKA------SGD--------FK---EE-VG-----------------------------Q--G---S--KM-HL-QVK-YGL----I-
----------TLI--NQERDACDTI------------------------------E---Q--A-DL-KCPLK---------K--G--E-L-SL-------
------TK-DVDLPR------------------------------------EI-P------------------------------PG--TYTVLA---DV
Y----T-------------EE-------G--D-KIT---CL--------TAKIAFH--RHR----HS-------SN---------------N---G----
-----GSSESSGAGSGEGSGILSFGNVKVGRRKFEMSGPAAGLVHQRMQDRL-RQRDEL------------
>PC_02C8KR
----------------------------------------------------------------------------------------------------
------------MTGD-----A----------------F-VLFA------------TLF--AV--N-------------------A--A--PLE---LE-
-K-----------------------------------------------RE----------------TQ---FTP--CP---------------------
--D-LP--P-----------D---------------------------A-V--GLDI-K--MTPDPV-V---------L---------------------
---G--A-VE-TFDI------KGT---------M-K-KD-II--------------------------------A--GD--WL-V---------------
-------------------------------------------------------------------TCPIT---------A--G--TVF----------
----STTQEYT-AP-------------------------------------DEL-------------------------------PA--KYT--I---AV
AIG-----------------RG------------------------------------------------------------------------------
-----------------------------------------------------------------------
>PC_04CFW0
----------------------------------------------------------------------------------------------------
--------MS-RIFIL-----T----------------F-VLFA------------TLF--AV--N-------------------A--A--PLA---LE-
-K-----------------------------------------------RD----------------IQ---IQP--CP---------------------
-------------------------------------------------------------VTPDPV-V---------P---------------------
---G--T-EE-TFDI------KGT---------M-K-KD-IV--------------------------------T--GD--FL-SI---A-FIDN--VV-
-KQPIG------D--PLVVDICSL------------------------------------P---GA-TCPTK---------A--G--TAF----------
----STTQKYT-AP-------------------------------------KEL-------------------------------PT-------------
----------------------------------------------------------------------------------------------------
-----------------------------------------------------------------------
>PC_063UX0
----------------------------------------------------------------------------------------------------
--------MS-RIFIL-----A----------------F-VLLA------------TLF--AV--N-------------------A--A--PLA---LE-
-K-----------------------------------------------RE----------------TK---FEQ--CP---------------------
--N-LP--P-----------T---------------------------V-A--ILDV-K--ITPDPV-V---------A---------------------
---G--G-DE-TFDV------KGT---------M-Q-KD-LV--------------------------------T--GD--LI-VF---A-FIDL--VT-
-NQPIE------D--PLIVDLCTL------------------------------------P---GV-TCPIK---------A--G--TVF----------
----STTQKYT-TI-------------------------------------S------------------------------------------------
----------------------------------------------------------------------------------------------------
-----------------------------------------------------------------------
>PC_05KXGV
----------------------------------------------------------------------------------------------------
--------MS-RIFIL-----A----------------F-VLFA------------TLF--AV--N-------------------A--A--PLE---LE-
-K-----------------------------------------------RE----------------TQ---FTP--CP---------------------
--D-FP--P-----------D---------------------------A-V--GLDI-K--MTPDPV-V---------L---------------------
---G--A-VE-TFDI------KGT---------M-K-KD-II--------------------------------A--GD--WL-V---------------
-------------------------------------------------------------------TCPIT---------A--G--TVF----------
----STTQEYT-AP-------------------------------------DEL-------------------------------PA--KYT--I---AV
AIG-----------------RG------------------------------------------------------------------------------
-----------------------------------------------------------------------
>PC_044OZJ
----------------------------------------------------------------------------------------------------
--------MS-RIFIL-----A----------------F-VLFA------------TLF--AV--N-------------------A--A--PLE---LE-
-K-----------------------------------------------RE----------------TQ---FTP--CP---------------------
--D-LP--P-----------D---------------------------A-V--GLDI-K--MTPDPV-V---------L---------------------
---G--A-VE-TFDI------KGT---------M-K-KD-II--------------------------------A--GD--WL-GI---A-FIDL--AK-
-QLPIE------Y--PLALDICTL------------------------------------P---GV-TCPIK---------A--G--TVF----------
----STTQEYT-AP-------------------------------------DEL-------------------------------PA--KYT--I---AV
AIG-----------------RG------------------------------------------------------------------------------
-----------------------------------------------------------------------
>PC_06AN9D
----------------------------------------------------------------------------------------------------
------------MTGD-----A----------------F-VLFA------------TLF--AV--N-------------------A--A--PLE---LE-
-K-----------------------------------------------RE----------------TQ---FTP--CP---------------------
--D-FP--P-----------D---------------------------A-V--GLDI-K--MTPDPV-V---------L---------------------
---G--A-VE-TFDI------KGT---------M-K-KD-II--------------------------------A--GD--WL-V---------------
-------------------------------------------------------------------TCPIT---------A--G--TVF----------
----STTQEYT-AP-------------------------------------DEL-------------------------------PA--KYT--I---AV
AIG-----------------RG------------------------------------------------------------------------------
-----------------------------------------------------------------------
>PC_02DW2V
----------------------------------------------------------------------------------------------------
---------MKFSTLS-----V----------------F-AVTT------------A---TVF-------AA-------------P-----IPV-DVAG-
-VQL-----------------------------------QNPFG---SSGLSS-----TDEPIP-GDSP---LLI--CD---------------------
--L-E--------------APKR--VE--------------------------ITKL---DLNPNPPL---K----------------------------
---G--Q-EL-TIFA------EGI--------VK---ET-IL-----------------------------E--G---A--YI-DI-DVR-YG-Y---I-
----------RLL--KQTFDLCEQT------------------------------QN-----V-GL-ECPIK---------E--G--K-I-EL-------
------ET-SVQLPS------------------------------------EI-P--P----------------------------G--VYTVAA---RA
Y----T-------------V-------DD--E-PIT---CL--------ATTIEFP--AL----------------------------------------
-----------------------------------------------------------------------
>PC_06N6E6
---------------------------------------------------------------------MS-LFFS--------------------SST-
TTHHITLHTMKLSILP-----L----------------I-ALA-------------T---AVV-------AS-------------P-----APD-A-NS-
--MKL---MN-QAKDF------------G--MSVAQGG-LKDI------AKTL-----DDEDIP-GDSP---ISL--CD---------------------
--A-E--------------YEQL--LE--------------------------IKHL---SIDPNPPA---K----------------------------
---G--Q-NL-TIEA------SGY--------LY---ED-VE-----------------------------E--G---A--YI-EV-EVR-YG-Y---I-
----------RLI--SQTLDLCEQS------------------------------EQ-----V-DW-SCPIK---------A--G--D-L-KL-------
------NK-QIELPN------------------------------------EI-P--P----------------------------G--KYVAVA---RA
Y----T-------------V-------DD--D-LIT---CL--------LTTVTFP--ASL---------------------------------------
-----------------------------------------------------------------------
>PC_064D0S
----------------------------------------------------------------------------------------------------
---------MKLSILP-----L----------------I-ALA-------------T---AVV-------AS-------------P-----APD-A-NS-
--MKL---MN-QAKDF------------G--MSVAQGG-LKDI------AKTL-----DDEDIP-GDSP---ISL--CD---------------------
--A-E--------------YEQL--LE--------------------------IKHL---SIDPNPPA---K----------------------------
---G--Q-NL-TIEA------SGY--------LY---ED-VE-----------------------------E--G---A--YI-EV-EVR-YG-Y---I-
----------RLI--SQTLDLCEQS------------------------------EQ-----V-DW-SCPIK---------A--G--D-L-KL-------
------NK-QIELPN------------------------------------EI-P--P----------------------------G--KYVAVA---RA
Y----T-------------V-------DD--D-LIT---CL--------LTTVTFP--ASL---------------------------------------
-----------------------------------------------------------------------
>PC_06EKME
----------------------------------------------------------------------------------------------------
---------------------M----------------K-ILTV------------V---AAI-------A-------------GV-----AAA-SPFG-
---L--------------------------------TL-QKPL------F-GQ-----GDNDVP-GESP---FKV--CD---------------------
--Q-D--------------LDRL--LD--------------------------IDYI---DLDPNPPT---R----------------------------
---G--A-NL-TIAA------SGY--------LK---ED-VE-----------------------------E--G---S--YV-EV-EVR-YG-Y---I-
----------RLL--SQVFDLCEQI------------------------------SN-----V-DL-QCPMK---------K--G--H-Q-KI-------
------TK-TVQLPN------------------------------------EI-P--P----------------------------G--KYLVTA---RA
Y----T-------------D-------GD--D-LIT---CL--------TATVEFP--IEL---------------------------------------
-----------------------------------------------------------------------
>PC_02DLVJ
----------------------------------------------------------------------------------------------------
------------MKLS-----S----------------L-SFAS------------A---LTC-------LVAAVP--------AP-----VPE-AQPI-
---D--------------------------------FN-SLQNAFG---IQPL-----ANHDIP-GDSP---VAL--CD---------------------
--V-E--------------DNHL--LR--------------------------IDSV---DIFPNPPV---R----------------------------
---G--E-NL-TINA------VGF--------LA---KE-IK-----------------------------E--G---A--YV-DV-EVK-FG-Y---I-
----------RLL--RQQFDLCEQV------------------------------EN-----I-DM-KCPLE---------P--G--P-L-SI-------
------NK-TVELPS------------------------------------QI-P--P----------------------------G--KYNVVA---RA
Y----T-------------V-------DD--D-QIT---CL--------LASVEFP--TIL---------------------------------------
-----------------------------------------------------------------------
>PC_07NZ1X
----------------------------------------------------------------------------------------------------
------------MKLS-----S----------------L-SFAS------------A---STC-------SVAAVP--------AP-----VPE-AQPI-
---D--------------------------------FN-SLQNAFG---IQPL-----ANHDIP-GDSP---VAL--CD---------------------
--V-E--------------DNHS--LR--------------------------IDSV---DIFPNPPV---R----------------------------
---G--E-NL-TINA------VGF--------LA---KE-IK-----------------------------E--G---A--YV-DV-EVK-FG-Y---I-
----------RLL--RQQFDLCEQV------------------------------EN-----I-DM-KCPLE---------P--G--P-L-SI-------
------NK-TVELPS------------------------------------QI-P--P----------------------------G--KYNVVA---RA
Y----T-------------V-------DD--D-QIT---CL--------LASVEFP--TIL---------------------------------------
-----------------------------------------------------------------------
>PC_03D1M3
---------------------------------------------------------------------MK-----L---AVPLLA----------LSA-
ATT-PAFAFPLLSWDY-----L----------------S-GFVQ-----------------------------------------------------NP-
-FSI--------------------------------------------SRLPG-----YEKPIP-GDSP---VNV--CD---------------------
--L-D--------------QPKL--VE--------------------------IYHL---DIAPNPPQ---K----------------------------
---G--K-NV-TIYA------EGI--------VK---KT-IK-----------------------------E--G---A--YV-DV-EVR-YG-Y---I-
----------KLL--QQTFDLCEQS------------------------------KS-----V-GI-ECPIE---------E--G--K-V-TL-------
------NS-SAAIPI------------------------------------EV-P--P----------------------------G--KYSVAA---RA
Y----T-------------V-------DD--E-PIT---CL--------SATVLFQ--------------------------------------------
-----------------------------------------------------------------------
>PC_059C2W
----------------------------------------------------------------------------------------------------
-------MLKLWVWAL-----L----------------F-QLST--------------V-WSF-------QI-------------N-----A--------
---P--------------------------------FF-A-KG-----QPPVT-----DKEPIP-GDSS---LQH--CD---------------------
--L-A--------------ISQV--VD--------------------------ITQV---NLSPNPPA---R----------------------------
---G--K-DL-TISA------SGT--------VA---SV-VG-----------------------------E--G---S--YV-DV-EVR-LG-Y---V-
----------KLL--TQKFDLCQML------------------------------SD--NDIA-GLGECPIQ---------K--G--A-Y-SL-------
------TK-AVRIPD------------------------------------EV-P--P----------------------------G--KYTVLA---RA
Y----N-------------E-------HG--E-LLT---CI--------TGDIVFP--VDM----L----------------------------------
-----------------------------------------------------------------------
>PC_07FQCG
----------------------------------------------------------------------------------------------------
-------------MKL-----L----------------S-VIVA------------F---AGA-------V----------------------A-GFEG-
---L--------------------------------KL-QNPFDLE---P-LQ-----GGEPVP-GESP---FTL--CD---------------------
--S-D--------------VPRL--LD--------------------------IDYI---NIDPNPPE---K----------------------------
---G--K-NL-TIEA------AGM--------LK---KQ-VD-----------------------------E--G---A--FV-EV-DVR-YG-Y---I-
----------RLV--NEKFDLCEQI------------------------------EH-----V-DM-ECPLE---------E--G--P-Q-TI-------
------KK-VVELPN------------------------------------EV-P--P----------------------------G--RYLVNA---RA
F----T-------------K-------DE--E-LIT---CL--------SATVDFP--YAF---------------------------------------
-----------------------------------------------------------------------
>PC_00ZMXQ
----------------------------------------------------------------------------------------------------
-----MQLLPSIALLL-----A------------------PRLV---------------------FS---IASPEPA---PLA-E------AFP-LPEPF
-VGFS----------------------------------QA-------PITAE-----SSLKVP-GDNP---LSY--CS---------------------
--A---------------PDKNI--LE--------------------------IDQV---DISPNPPQ---A----------------------------
---G--K-QL-TITA------TGT--------IS---KD-IE-----------------------------Q--G---A--KV-LL-QVK-YGL----I-
----------RLI--SQEVDLCNEI------------------------------T---K--V-DM-DCPIE---------K--G---HI-TL-------
------SK-DVQLPR------------------------------------EI-P------------------------------PG--KYSIFA---DA
L----T-------------KD-------D--E-RIT---CL--------QAFVTFD--IPH----F----------------------------------
-----------------------------------------------------------------------
>PC_05HDE1
----------------------------------------------------------------------------------------------------
-----MRLTA-SPVL-------------------------VLLW---------------------S--------------SLA-VG-----A-P-SIVWF
-PDNQ----------------------------------TPI------NSAAG-----EKLSVP-GDNP---LTY--CS---------------------
--S---------------PEQDI--LT--------------------------IESV---DLSPNPPI---P----------------------------
---G--Q-TL-AINA------SGT--------FS---KQ-ID-----------------------------P--G---A--KV-LI-QVK-YGL----I-
----------RLI--NQEADLCDEI------------------------------T---K--V-DL-QCPLK---------K--G---KM-SL-------
------SK-LVDLPK------------------------------------EV-P------------------------------PG--RYTVLA---EV
Y----T-------------QD-------Q--E-RIT---CL--------QAEVTFT--L-----------------------------------------
-----------------------------------------------------------------------
>PC_062BHE
----------------------------------------------------------------------------------------------------
-----MRLTTSPVLIL-----L----------------W-SSLA------------A---GFP-------S---MP--------WS-----A--------
-------------------------------------K-D-Q-----APIMQG-----SKMSVP-GANP---FNY--CF---------------------
--A-P--------------DHDI--LT--------------------------IKKV---DLDPSHPR---P----------------------------
---G--K-TL-TVNA------SGT--------FH---EE-VA-----------------------------V--G---S--MA-RI-QVK-YG-L---I-
----------RLI--NQEVDLCEQI------------------------------EA-----V-DM-HCPIK---------K--G--D-M-VF-------
------LK-SIELPK------------------------------------EI-P--P----------------------------G--TYTVLA---DV
Y----T-------------E-------GK--D-QIT---CI--------EAQITF---------------------------------------------
-----------------------------------------------------------------------
>PC_02643A
----------------------------------------------------------------------------------------------------
-----MRLTTSPVLIL-----L----------------W-SSLA------------A---GFP-------S---MP--------WS-----A--------
-------------------------------------K-D-Q-----APIMQG-----NKMSVP-GDNP---FNY--CF---------------------
--A-P--------------DHDI--LT--------------------------IKKV---DLDPAHPM---P----------------------------
---G--K-TL-TVNA------SGT--------FH---EE-VA-----------------------------V--G---S--MA-RI-QVK-YG-L---I-
----------RLI--NQEVDLCEQI------------------------------EA-----V-DM-HCPIK---------K--G--D-M-VF-------
------LK-SIELPR------------------------------------EI-P--P----------------------------G--TYTVLA---DV
Y----T-------------E-------GK--D-QIT---CI--------EAQITF---------------------------------------------
-----------------------------------------------------------------------
>PC_03ST3I
----------------------------------------------------------------------------------------------------
-----MRLTTSPVLIL-----L----------------W-SSLA------------A---GFP-------S---MS--------WS-----A--------
-------------------------------------K-D-Q-----APIMQG-----SKMSVP-GANP---FNY--CF---------------------
--A-P--------------DHDI--LT--------------------------IKKV---DLDPSHPR---P----------------------------
---G--K-TL-TVNA------SGT--------FH---EE-VA-----------------------------V--G---S--MA-RI-QVK-YG-L---I-
----------RLI--NQEVDLCEQI------------------------------EA-----V-DM-HCPIK---------K--G--D-M-VF-------
------LK-SMELPK------------------------------------EI-P--P----------------------------G--TYTVLA---DV
Y----T-------------E-------GK--D-QIT---CI--------EAQITF---------------------------------------------
-----------------------------------------------------------------------
>PC_06W1LN
----------------------------------------------------------------------------------------------------
-----MHLTA-SSIV-------------------------ALFC---------------------S--------------SLA-VA-----A-P-SLQFL
-AEQQ----------------------------------TPL----G-FLNTN-----NHLSVP-GNNP---LTY--CS---------------------
--A---------------PDNDI--LT--------------------------IESV---DLSPSPPV---P----------------------------
---G--Q-TL-TINA------TGT--------FH---QQ-VD-----------------------------E--G---A--KV-QV-QVN-YGF----I-
----------RLI--NKEADLCTEI------------------------------K---N--V-DL-NCPLK---------K--G---NM-SF-------
------TK-SVDLPK------------------------------------EI-P------------------------------PG--QYTVMA---DV
Y----T-------------KN-------Q--E-RIT---CL--------QAQVTFN--I-----------------------------------------
-----------------------------------------------------------------------
>PC_00Q668
----------------------------------------------------------------------------------------------------
-----MRLTT-TPLF-------------------------VLLW---------------------S--------------SLA-VG-----APP-SLPWV
-ANNQ----------------------------------VPI------S-LAG-----NELRVP-GDNP---LNF--CF---------------------
--P---------------PENDI--LT--------------------------INWV---DLSPNPPV---P----------------------------
---G--Q-TL-TITA------SGT--------FH---KQ-VD-----------------------------E--G---S--KV-QI-QVK-YGL----I-
----------RLV--NQEADLCDEI------------------------------K---N--V-DL-ECPLE---------K--G---NT-SF-------
------TK-KVDLPK------------------------------------EI-P------------------------------PG--RYTVLA---DV
Y----T-------------NK-------K--E-RIT---CL--------QAEVTFS--L-----------------------------------------
-----------------------------------------------------------------------
>PC_05G3M8
----------------------------------------------------------------------------------------------------
-----MRLTT-TPLF-------------------------VLLW---------------------S--------------SLA-VG-----APP-SLPWV
-ANNQ----------------------------------VPI------S-LAG-----NELRVP-GDNP---LNF--CF---------------------
--P---------------PENDI--LT--------------------------INWV---DLSPNPPV---P----------------------------
---G--Q-TL-TITA------SGT--------FH---KQ-VD-----------------------------E--G---S--KV-QI-QVK-YGL----I-
----------RLV--NQEADLCDEI------------------------------K---N--V-DL-ECPLE---------K--G---NT-SF-------
------TK-NVDLPK------------------------------------EI-P------------------------------PG--RYTVLA---DV
Y----T-------------NK-------K--E-RIT---CL--------QAEVTFS--L-----------------------------------------
-----------------------------------------------------------------------
>PC_022F75
----------------------------------------------------------------------------------------------------
----MLNLTNTLNRLL-----I----------------V-LSLS------------V-L--IQ-------SF-------------P-----VSN-IQAL-
---F--------------------------------GF-N-GN-KDTSVISVE-----GDKPIX-GDSP---LLL--CD---------------------
--V-E--------------EPQL--IR--------------------------IGSV---DLSPNPPQ---R----------------------------
---G--T-TL-NITA------VGS--------VL---EE-IT-----------------------------E--G---A--FV-DV-EVR-LG-Y---I-
----------KLL--SQTYDLCEEL------------------------------EK--NDIG-GL-KCPVA---------P--G--L-Y-QI-------
------KK-TVDIPQ------------------------------------EV-P--A----------------------------G--KYNVIA---RA
Y----T-------------E-------NV--D-ELT---CV--------TGDVIFS--A-----------------------------------------
-----------------------------------------------------------------------
>PC_02KSIF
----------------------------------------------------------------------------------------------------
---MKLTAFTTASLFF-----L------------------TASA---------------------ST---GSLFSQI---AL------------------
-----------------------------------------G-----RTPVTN-----KGLEVP-GEND---LYF--CE---------------------
--K---------------PDSYI--LN--------------------------IESV---NLVPNPPT---A----------------------------
---G--S-TL-QISA------VGV--------LS---DV-IT-----------------------------K--G---A--YV-DV-VVK-YGL----I-
----------TLI--KQTMDLCEQV------------------------------D---K--V-DM-ECPIK---------D--G---KV-II-------
------HK-SVDLPA------------------------------------VI-P------------------------------PG--KYSVSA---NA
M----T-------------ED-------D--R-TIT---CL--------TSTIVFT--GK----------------------------------------
-----------------------------------------------------------------------
>PC_02YNLZ
----------------------------------------------------------------------------------------------------
---------------------M------------------KLLT---------------------LA---ATALLSA---TH---V-----A-A-RSSLF
-GTN------------------------------------TD-----ISPNVD-----GSLSVP-GDNP---LQH--CQ---------------------
--D---------------PKDDI--LT--------------------------IESV---DLSPNPPK---A----------------------------
---G--S-TL-SVSA------SGI--------LH---KD-VE-----------------------------A--G---A--QI-HL-QVK-YGL----I-
----------TII--RQTADLCDTV------------------------------G---K--V-DL-ECPLH---------K--D--KET-KL-------
------AK-DVDLPK------------------------------------EI-P------------------------------PG--KYTVVA---DV
V----S-------------KA-------G--D-TIT---CL--------TASVEFK--RGC----SG-------AM---------------E--------
------------------------VV------------WKQGL----------------------------
>PC_00ZF9M
----------------------------------------------------------------------------------------------------
---------------------M------------------KFVH---------------------II---ASALFAG---SV---S-----A-R--SSIF
-ATS------------------------------------SE-----IAPNVD-----GSLSVP-GDNP---LQH--CQ---------------------
--D---------------PKDDI--LT--------------------------LESV---DLDPNPPK---A----------------------------
---G--Q-TL-KVKA------KGK--------LS---KD-VE-----------------------------E--G---A--KV-HL-QVK-YGL----I-
----------TII--KQEADLCDTV------------------------------K---N--V-DL-ECPLK---------K--D--EET-EL-------
------SK-EVELPS------------------------------------QI-P------------------------------PG--KYTVVA---DV
Y----T-------------KD-------E--E-KIT---CL--------TATVEFK--RGG----NV-------AE---------------S--------
------------------------MQQYV------GAGFKVGL----------------------------
>PC_04PWT4
----------------------------------------------------------------------------------------------------
---------------------M------------------KLLT---------------------LA---ATALLGA---TH---V-----A-A-RSSLF
-GTN------------------------------------TD-----ISPNID-----GSLSVP-GDNP---LQH--CQ---------------------
--D---------------PKDDV--LT--------------------------IESV---DLSPNPPK---A----------------------------
---G--S-TL-SVSA------SGI--------LH---KD-VE-----------------------------A--G---A--QI-HL-QVK-YGL----I-
----------TII--RQTADLCDTV------------------------------G---K--V-DL-ECPLH---------K--D--KET-KL-------
------AK-DVDLPK------------------------------------EI-P------------------------------PG--KYTVVA---DV
V----S-------------KA-------G--D-TIT---CL--------TATVEFK--RGG----SG-------AM---------------E--------
------------------------VV------------WKQGL----------------------------
>PC_05O5HE
----------------------------------------------------------------------------------------------------
---------------M-----K------------------FLAL---------------------AT---TALLSAT---NV---A-----A-R-SSLFS
--TN------------------------------------TD-----IAPNTD-----GSLSVP-GDNP---LQH--CQ---------------------
--D---------------PKDDI--LT--------------------------IESV---DLSPNPPK---A----------------------------
---G--T-TL-SVSA------KGI--------LH---KD-VE-----------------------------A--G---A--QI-HL-QVK-YGL----I-
----------TII--RQTADLCDTV------------------------------G---K--V-DL-ECPLH---------K--D--KET-KL-------
------AK-EVDLPK------------------------------------EI-P------------------------------PG--KYTVVA---DV
V----S-------------KG-------G--D-TIT---CL--------TAQVEFK--RGG----SG-------AV---------------E--------
------------------------AV------------WKQGL----------------------------
>PC_00TIZ3
----------------------------------------------------------------------------------------------------
---------------------M------------------KLLT---------------------IL---SSALLAT---AAT-A----------RSTIH
--------------------------------------------------KRD-----SNLSVP-GENP---LEH--CK---------------------
--D---------------PKEDI--LA--------------------------IKKV---DLSPNPPK---A----------------------------
---G--S-TL-TITA------SGV--------LA---ED-VE-----------------------------D--G---A--KV-HL-SVK-YGL----I-
----------TII--RQEADLCDTV------------------------------T---K--V-DL-ECPLK---------K--G--D-I-TL-------
------TK-DVDLPA------------------------------------QI-P------------------------------PG--TYSVEA---NV
V----S-------------KG-------G--D-GIT---CL--------KATVAFG--KGG----LV-------GT---------------G--------
----------------------LFK-----------EGL--------------------------------
>PC_088KBQ
----------------------------------------------------------------------------------------------------
---------------------M------------------KLLT---------------------IL---SSALLAT---AAT-A----------RSTIQ
--------------------------------------------------KRD-----TNLSVP-GENP---LEH--CK---------------------
--D---------------PKDDI--LA--------------------------IKKV---DLSPNPPQ---A----------------------------
---G--S-TL-TITA------SGV--------LA---ED-VE-----------------------------D--G---A--KV-HL-SVK-YGL----I-
----------TII--RQEADLCDTV------------------------------T---K--V-DL-ECPLK---------K--G--D-I-TL-------
------TK-DVDLPA------------------------------------QI-P------------------------------PG--TYSVEA---NV
V----S-------------KG-------G--D-GIT---CL--------KATVAFG--KGG----VL-------GT---------------G--------
----------------------LFK-----------EGL--------------------------------
>PC_057LM9
----------------------------------------------------------------------------------------------------
-------------MKL-----T------------------TILL---------------------PA---LYCNIAA---ARA-T----------SS-WF
-GAND----------------------------------DSQ-----LRLQNN-----DPFNVP-GENP---LLF--CA---------------------
--D---------------PKDNI--LE--------------------------IKKA---DLDPNPPK---A----------------------------
---G--T-TL-SISA------EGY--------LN---ED-IE-----------------------------E--G---A--KV-HI-TVK-YGV----I-
----------TLI--NQETDLCEQT------------------------------H---N--V-DL-ECPLE---------K--G--E-L-KL-------
------TK-DVDLPK------------------------------------EI-P------------------------------PG--NYHVIA---DV
Y----T-------------KD-------G--K-KIT---CL--------TAAVSFR--RG----------------------------------------
-----------------------------------------------------------------------
>PC_0777I5
----------------------------------------------------------------------------------------------------
-------------MKL-----T------------------TILL---------------------PA---LYCNFVA---SRA-T----------SS-WF
-SAND----------------------------------DSQ-----LRLQND-----DPLSVP-GENP---LLF--CA---------------------
--D---------------PKDNI--LA--------------------------ITKA---DLNPNPPK---A----------------------------
---G--T-TL-SISA------EGY--------LN---ED-IE-----------------------------D--G---A--KV-HI-TVK-YGV----I-
----------TLI--NQETDLCEQT------------------------------H---N--V-DL-ECPLE---------K--G--E-L-KL-------
------TK-DVDLPK------------------------------------EI-P------------------------------PG--NYHVLA---DV
Y----T-------------KD-------G--K-KIT---CL--------TAAVSFR--RG----------------------------------------
-----------------------------------------------------------------------
>PC_04R4G7
----------------------------------------------------------------------------------------------------
-------------MKL-----T------------------TILL---------------------PA---LYCNIAA---SRA-T----------SS-WF
-SAND----------------------------------DSQ-----LRLQND-----DPLSVP-GENP---LLF--CA---------------------
--D---------------PKDNI--LA--------------------------ITKA---DLNPNPPK---A----------------------------
---G--T-TL-SISA------EGY--------LN---ED-IE-----------------------------D--G---A--KV-HI-TVK-YGV----I-
----------TLI--NQETDLCEQT------------------------------H---N--V-DL-ECPLE---------K--G--E-L-QL-------
------TK-DVDLPK------------------------------------EI-P------------------------------PG--NYHVLA---DV
Y----T-------------KD-------G--K-KIT---CL--------TAAVSFR--RG----------------------------------------
-----------------------------------------------------------------------
>PC_08BEEY
----------------------------------------------------------------------------------------------------
-------------MKL-----T------------------TILL---------------------PA---LYCNIAA---ARA-T----------SS-WF
-GAND----------------------------------DSQ-----LRLQND-----DPLSVP-GENP---LLF--CA---------------------
--D---------------PKDNI--LE--------------------------IKKA---DLDPNPPK---A----------------------------
---G--T-TL-SISA------EGY--------LN---ED-IE-----------------------------E--G---A--KV-HI-TVK-YGV----I-
----------TLI--NQETDLCEQT------------------------------H---N--V-DL-ECPLE---------K--G--E-L-KL-------
------TK-DVDLPK------------------------------------EI-P------------------------------PG--NYHVIA---DV
Y----T-------------KD-------G--K-KIT---CL--------TAAVSFR--RG----------------------------------------
-----------------------------------------------------------------------
>PC_00MY75
----------------------------------------------------------------------------------------------------
-------------MKF-----S------------------ISLI--------------------------TL-LFSS---TLV--A-----AEG-L-SLF
-------------------------------------G-NGQ----KV--LDD-----KGGAVP-GNNP---LTY--CK---------------------
----A------------DHSSDI--LQ--------------------------LDHV---NLDPNPPT---A----------------------------
---G--N-KL-TIEA------VGT--------LS---QK-LE-----------------------------K--G---A--YV-IL-QVK-YG-L---I-
----------RLI--NMQQDLCDQV------------------------------S---N--V-DL-NCPID---------E--G--K-I-TI-------
------TK-DVDLPK------------------------------------EI-P------------------------------PG--TYSVFA---DA
Y----T-------------KD---G---K--E-HII---CL--------EATVTFS--R-----------------------------------------
-----------------------------------------------------------------------
>PC_07D0D8
----------------------------------------------------------------------------------------------------
-------------MKF-----S------------------ISLI--------------------------TL-LFSS---TLV--A-----AEG-L-SLF
-------------------------------------G-NGQ----KV--IDD-----KGGAVP-GNNP---LTY--CK---------------------
----A------------DHSSDI--LK--------------------------LDHV---NLDPNPPT---A----------------------------
---G--N-KL-TIEA------VGT--------LS---QK-LE-----------------------------K--G---A--YV-VL-QVK-YG-L---I-
----------RLI--NMQQDLCDQV------------------------------S---N--V-DL-NCPVD---------E--G--K-I-TI-------
------TK-DVDLPK------------------------------------EI-P------------------------------PG--TYSVFA---DA
Y----T-------------KD---G---K--E-HII---CL--------EATVTFS--R-----------------------------------------
-----------------------------------------------------------------------
>PC_07F2SC
----------------------------------------------------------------------------------------------------
-------------MKL-----S------------------TLLL---------------------AV---ASPLV-V---SAS-S----------NVLGS
-FLG-----------------------------------Q--------QEVIS-----QDLKVP-GENP---LYF--CE---------------------
--D---------------PASNI--LT--------------------------IDTA---DLDPNPPE---A----------------------------
---G--N-TL-SIKA------SGT--------LS---EK-IE-----------------------------D--G---A--KV-RL-QVK-YGL----I-
----------TLI--KQEASLCDYV------------------------------K---E--V-NL-ECPLE---------K--G--D-L-EL-------
------TK-DVDLPK------------------------------------EI-P------------------------------PG--KYTVLA---DV
F----T-------------KD-------S--K-KIT---CL--------TATVQFH--R-----------------------------------------
-----------------------------------------------------------------------
>PC_01FTL8
----------------------------------------------------------------------------------------------------
-------------MKV-----S------------------TLLL---------------------AI---ASPLL-A---SAS-S----------NMLGG
-FLSS----------------------------------Q--------QEVIS-----QDLKVP-GSNP---LYF--CD---------------------
--D---------------PANNL--LT--------------------------IDDV---DLSPNPPE---A----------------------------
---G--K-TL-SIAA------TGT--------LS---ED-IE-----------------------------E--G---A--KV-RL-QVK-YGL----I-
----------TLI--KQEAALCDYV------------------------------K---E--V-DL-ECPLK---------K--G--D-L-KL-------
------SK-DVDLPK------------------------------------EI-P------------------------------PG--KYTVLA---DV
F----T-------------KD-------N--D-KIT---CL--------TATIQFH--R-----------------------------------------
-----------------------------------------------------------------------
>PC_05TQAX
----------------------------------------------------------------------------------------------------
-------------MKL-----S------------------TLLL---------------------SV---ASPLV-V---SAS-S----------NVLGS
-FLG-----------------------------------Q--------QEVIS-----QDLKVP-GENP---LYF--CE---------------------
--D---------------PAGNI--LT--------------------------IDTA---DLDPSPPE---A----------------------------
---G--K-NL-NIKA------SGT--------LS---EV-VE-----------------------------E--G---A--KV-RL-QVK-YGL----I-
----------TLI--KQEASLCDYV------------------------------K---E--V-GL-ECPLE---------K--G--D-L-EL-------
------TK-DVDLPK------------------------------------EI-P------------------------------PG--KYTVLA---DV
S----N-------------KD-------G--K-KIT---CL--------TATVQFH--R-----------------------------------------
-----------------------------------------------------------------------
>PC_0360U0
----------------------------------------------------------------------------------------------------
-------------MKL-----S------------------TLLL---------------------AV---ASPL------AVS-A----------SL-GG
-FLG-----------------------------------Q--------QEVIN-----QDLSVP-GDNP---LFF--CE---------------------
--D---------------PADNI--LT--------------------------IDSA---DLDPNPPE---A----------------------------
---G--T-NL-NIKA------SGT--------LS---EK-VE-----------------------------E--G---A--KV-RL-QVK-YGL----I-
----------TLI--KQEASLCEYV------------------------------K---E--V-GL-ECPLE---------K--G--D-L-NL-------
------TK-DVELPQ------------------------------------QI-P------------------------------PG--KYTVLA---DV
F----T-------------KD-------N--A-KIT---CL--------TASVQFH--R-----------------------------------------
-----------------------------------------------------------------------
>PC_03DXYC
----------------------------------------------------------------------------------------------------
-------------MKF-----A------------------TVLL---------------------PL------LLAA---TAT-S----------TSISF
-GRQD-------------------------------------------RLIAD-----GNLNVP-GANP---MTF--CE---------------------
--D---------------PAINI--LD--------------------------IEHV---NLSPNPPT---P----------------------------
---G--N-TL-SIEA------VGN--------FT---EV-IE-----------------------------E--G---A--YI-NL-SVK-YGL----I-
----------TLI--RQTADLCEQL------------------------------K---N--V-DQ-ECPVE---------K--G--E-T-KI-------
------TK-DVDLPK------------------------------------EI-P------------------------------GG--KYTVFA---DV
Y----T-------------RD-------S--R-KIT---CL--------QATVAF---------------------------------------------
-----------------------------------------------------------------------
>PC_0457OZ
----------------------------------------------------------------------------------------------------
--------------MK-----L------------------SVSQ--------------------------IG-LLLS---SLV--A-----VNG-V-FFD
-LSSL-------------------------------RT-GGQ----KA--LA------GGEKVP-GDNP---LMF--CQ---------------------
----S------------DHSSDI--LT--------------------------LEEV---NLSPNPPK---A----------------------------
---G--K-TL-SIQA------KGT--------LL---KD-VE-----------------------------D--G---A--KV-ML-QVK-YG-L---I-
----------GLV--KTEADLCEQV------------------------------E---N--V-DM-ECPIK---------K--G--P-I-TL-------
------TK-DVELPS------------------------------------QI-P------------------------------SG--RYTVFA---DA
Y----T-------------KD-------G--E-QIT---CL--------EAAVEFS--S-----------------------------------------
-----------------------------------------------------------------------
>PC_05RWGK
----------------------------------------------------------------------------------------------------
-----------MKFSL-----S------------------IISL--------------------------LF-SNLV---AVN--G-----TPV-F-GFG
-SQKA-------------------------------FT-DGG-------------------EVP-GDNP---LNF--CQ---------------------
----A------------DHSSDI--LT--------------------------LEKI---NLSPNPPK---A----------------------------
---G--R-TL-SIEA------KGT--------LL---KD-VE-----------------------------D--G---A--KI-IL-QVK-YG-L---I-
----------KLV--NTEADLCKQV------------------------------G---N--V-DL-ECPIK---------K--G--P-I-KL-------
------TK-DVELPN------------------------------------EI-P------------------------------NI-------------
----------------------------------------------------------------------------------------------------
-----------------------------------------------------------------------
>PC_012T70
----------------------------------------------------------------------------------------------------
-----------MKFAA-----V------------------L--A-----------------------------GTTA---LLS-PT-----AAA-LSLFD
-L-------------------------------------KGS----QVT-ISD-----DDNKIP-GESP---LEL--CD---------------------
--G-D------------H-SDDL--IV--------------------------IKNV---DLSPNPPK---A----------------------------
---G--K-EL-LITA------SGT--------IK---ET-IS-----------------------------D--G---A--YV-KI-SVK-YG-L---I-
----------KLL--TTTASLCEQI------------------------------A---N--V-DL-ECPLE---------P--G--D-K-DI-------
------VK-TVDLPA------------------------------------EI-P------------------------------PG--KYTVQA---DV
F----T-------------KD-------D--K-PIT---CL--------TATVNFT--FGG----RS-------ES---------------E---P----
-----E--ELR------------------------------------------------------------
>PC_0629GV
----------------------------------------------------------------------------------------------------
-----------MRFST-----A------------------V--A-----------------------------CLSA---CLA-AP-----ATA-LAIWG
-D-------------------------------------SA-------Y-AFD-----SNLKVP-GENP---IEF--CS---------------------
--A-S------------R-DGNL--ID--------------------------IKKV---DLAPNPPK---A----------------------------
---G--K-PL-LITA------SGE--------VK---ET-IA-----------------------------S--G---A--YV-KL-VVK-YG-L---I-
----------QLL--STTADLCEQL------------------------------G---N--V-DL-SCPLE---------P--G--N-M-TL-------
------TK-SVDLPS------------------------------------AI-P------------------------------PG--TYSVLA---DV
Y----S-------------AD-------D--E-PIT---CL--------KATVNFP--RPG----LS-------SS---------------E---D----
-----S--EEL------------------------------------------------------------
>PC_01ETIL
----------------------------------------------------------------------------------------------------
-----------MRFST-----A------------------V--A-----------------------------CLST---CLA-AP-----ATA-LAIWG
-D-------------------------------------SA-------Y-AFD-----SNLKVP-GENP---IEF--CN---------------------
--A-N------------R-DDNL--IV--------------------------IDKV---DLAPNPPK---A----------------------------
---G--K-PL-LITA------SGE--------VK---KT-VE-----------------------------S--G---A--YV-KL-VVK-YG-L---I-
----------QLL--STTADLCEQL------------------------------D---N--V-DL-SCPLE---------P--G--N-M-TI-------
------TK-SVDLPS------------------------------------AI-P------------------------------PG--TYSVLA---DV
Y----S-------------ND-------D--E-PIT---CL--------KATVNFP--RPG----LS-------SF---------------E---D----
-----A--EEL------------------------------------------------------------
>PC_05V66V
----------------------------------------------------------------------------------------------------
--------MKLLPILL-----A------------------TVAT---------------------AN---AGSFFQQ---NG---N-----G-L-VEFVY
-------------------------------------------------PGRN-----VGPEVP-GENP---MHF--CA---------------------
--D---------------PSGDL--AV--------------------------IESV---NLLPNPPV---P----------------------------
---G--A-TL-KIDA------TGL--------LK---ET-IA-----------------------------E--G---A--MV-DI-TVK-YGL----I-
----------TLI--RETLDLCENS------------------------------G---Q--V-DL-KCPVE---------A--G---KL-IL-------
------TK-SVDIPK------------------------------------QI-P------------------------------PG--QYTVTA---NA
Y----T-------------AD-------G--V-PIT---CL--------TATVKFN--IG----------------------------------------
-----------------------------------------------------------------------
>PC_02H2RV
----------------------------------------------------------------------------------------------------
-----------MKLYS-----L------------------AT----------------------------LSLFLAS---SV---S-----A-G-NLFQQ
-GASL----------------------------------VEF-----ITPTTN-----VGKQVP-GESP---LYF--CG---------------------
--D---------------SSDDV--AT--------------------------IEKV---DLLPNPPI---P----------------------------
---G--Q-TL-EIEA------VGT--------LH---DA-IT-----------------------------L--G---A--VV-HI-TVK-YGL----I-
----------TLL--KESLDLCENA------------------------------G---Q--V-DL-ECPVN---------K--G---KL-II-------
------KK-SVDIPK------------------------------------QI-P------------------------------PG--QYTVIA---DA
F----T-------------AD-------D--R-HIT---CL--------TATIRFY--S-----------------------------------------
-----------------------------------------------------------------------
>PC_06XXUP
----------------------------------------------------------------------------------------------------
---------MKLASA-------------------------------------------------------AALFLLA---PLS-AS-----I-P-SPSFF
-DSQ------------------------------------------SPIKADS-----EGPPVS-GDNP---LTY--CT---------------------
--D---------------PSSYI--LS--------------------------IDTV---NLNPNPPE---A----------------------------
---G--Q-TL-TIKA------SGS--------LS---QT-IE-----------------------------D--G---A--KI-LL-MVK-YGL----I-
----------TIL--NGELDLCDQL------------------------------Q---E--V-DL-SCPVQ---------K--G---DL-SL-------
------TK-KVDLPQ------------------------------------HI-P------------------------------P--------------
----------------------------------------------------------------------------------------------------
-----------------------------------------------------------------------
>PC_03U913
----------------------------------------------------------------------------------------------------
------MKFLSIAAA---------------------------AL---------------------CA---APFSV-------T-AR-----S----IDFF
-SSQ-----------------------------------SPI------V-ANG-----I--PVE-GDNP---LEY--CA---------------------
-----------------NPSDDV--LK--------------------------IEKV---DLSPNPPL---P----------------------------
---G--R-TL-TIEA------SGT--------LK---QP-VE-----------------------------Q--G---A--YV-LI-EVK-YGL----I-
----------TLI--RQKVDLCEQL------------------------------S---N--V-DL-ECPLD---------K--G--D-L-VL-------
------RK-QVDLPS------------------------------------QI-P--P----------------------------G--KYTVHA---DV
Q----S-------------VN-------D--K-RIT---CL--------EAHNIEF--KRG---------------------------------------
-----------------------------------------------------------------------
>PC_04HA8T
----------------------------------------------------------------------------------------------------
-----MKFLSTAAAV---------------------------LL---------------------SV---APFTV-------T-AR-----S----IDFF
-NSQ-----------------------------------SPI------S-TNG-----I--PVK-GDNP---LEY--CA---------------------
-----------------NPSGDV--LE--------------------------IKKV---DLSPNPPL---P----------------------------
---G--R-TL-TIEA------SGT--------LK---EP-VE-----------------------------K--G---A--YV-LL-EVK-YGL----I-
----------TLI--RQRADLCDQL------------------------------T---N--V-DL-ECPLN---------K--G--D-L-VL-------
------RK-QVDLPS------------------------------------QI-P--P----------------------------G--KYTVHA---DV
M----S-------------VD-------D--E-RIT---CL--------EAHNIEF--KRG----SL-------F-------------------------
-----------------------------------------------------------------------
>PC_06JDDE
----------------------------------------------------------------------------------------------------
------MKFLSSASA---------------------------LL---------------------CL---APLAA-------T-AT-----P----TSLF
-GYSQ----------------------------------DVI------A-D-G-----KAVQGD-NPLE---YCS--ES---------------------
-----------------EPSGDI--LQ--------------------------IESV---DLAPNPPK---P----------------------------
---G--T-TL-VINA------KGN--------LH---QK-IE-----------------------------K--G---A--YV-VL-EVK-YGL----I-
----------TLL--RQTADLCEQL------------------------------V---N--V-DL-QCPLE---------E--G--E-M-VL-------
------TK-QVDLPK------------------------------------QI-P--SVCIIIFPDA--E---EPLSNL-ARVKQQG--RYTVHA---DV
Y----T-------------KD-------N--N-RIT---CL--------DAKNIQF--------------------------------------------
-----------------------------------------------------------------------
>PC_02PX82
------------------------------------------------------LYS-----------------------ILHLLL---IRS----HEVL
QTLAIMKFLSTAAAL---------------------------LV---------------------CL---APIST-------S-AR-----S----LDFL
-KSSQ----------------------------------SPI--------Q-A-----QGKSVA-GDNP---LEY--CN---------------------
-----------------DPSGDV--LD--------------------------IKQV---DLAPNPPL---P----------------------------
---G--K-TL-VITA------SGT--------LR---EK-IE-----------------------------E--G---A--YV-LL-EVK-YGL----I-
----------TLL--RQTADLCEQL------------------------------V---N--V-DL-KCPLG---------P--G--D-M-TL-------
------TK-QVELPK------------------------------------QI-P--P----------------------------G--KYNVQA---DV
F----T-------------KD-------D--E-RIT---CL--------KAVNVEF--KGP----F----------------------------------
-----------------------------------------------------------------------
>PC_05IUOX
----------------------------------------------------------------------------------------------------
-----MKFLSTAAAL---------------------------LV---------------------CL---APVST-------T-AR-----S----LDFF
-KSSQ----------------------------------SPI--------Q-A-----QAKSVP-GNNP---LEY--CN---------------------
-----------------DPSGDI--LD--------------------------IKQV---DLSPNPPL---P----------------------------
---G--K-TL-AITA------SGT--------LR---EK-IE-----------------------------D--G---A--YV-LL-EVK-YGL----I-
----------TLV--RQTADLCEQL------------------------------V---N--V-EL-KCPLG---------P--G--D-M-TL-------
------TK-QVDLPK------------------------------------QI-P--PVSL-----------------I-DACFDGG--KYTVQA---DV
F----N-------------SD-------G--E-HIT---CL--------KALNIEF--KGP----F----------------------------------
-----------------------------------------------------------------------
>PC_075MD2
----------------------------------------------------------------------------------------------------
-----MKFLSSAAAL---------------------------LV---------------------CL---APVST-------T-AR-----S----VDFF
-KSSQ----------------------------------SPI------I-Q-E-----QGKPVA-GNNP---LQY--CD---------------------
-----------------DPADDI--LD--------------------------IKQV---DLSPNPPL---P----------------------------
---G--K-TL-VITA------SGT--------LH---EK-IE-----------------------------D--G---A--YV-LL-EVK-YGL----I-
----------TLL--RQTANLCEQL------------------------------V---N--V-DL-KCPLG---------P--G--D-M-TL-------
------TK-QVDLPK------------------------------------QI-P--P----------------------------G--KYTVQA---DV
Y----T-------------KD-------N--E-RIT---CL--------KALNIEF--KGH----F----------------------------------
-----------------------------------------------------------------------
>PC_06EQ28
----------------------------------------------------------------------------------------------------
-----MKLLSSAAAF---------------------------LL---------------------CA---APLSA-------T-AR-----S----LDWF
-GSS-----------------------------------QTP------I-YAN-----GDFPVK-GDNP---LEY--CN---------------------
-----------------DPAGYT--LE--------------------------IDHV---DLSPNPPL---P----------------------------
---G--K-TL-TITA------KGT--------LS---EP-VE-----------------------------K--G---A--YV-LL-EVK-YGL----I-
----------TLV--RQRADLCDQI------------------------------V---N--V-DL-ECPLE---------K--G--E-M-VL-------
------TK-QVELPS------------------------------------QI-P--P----------------------------G--KYNVHA---DV
F----S-------------ED-------G--K-RIT---CL--------DGKNIEF--KRN----F----------------------------------
-----------------------------------------------------------------------
>PC_0616BB
----------------------------------------------------------------------------------------------------
-----MKLLSSAATL---------------------------LV---------------------CF---APLTV-------S-GR-----S----IALF
-GSSQ----------------------------------API------Q-V-D-----TSKSVP-GDNP---LEF--CN---------------------
-----------------DPSGDL--IE--------------------------IESV---DLAPNPPL---P----------------------------
---G--K-TL-TIKA------KGN--------IH---KK-IE-----------------------------Q--G---A--YV-LL-QVK-YGL----I-
----------TLI--KQQADLCEQI------------------------------V---N--V-DL-KCPLE---------E--G--E-M-SL-------
------VK-QVELPS------------------------------------HI-P--P----------------------------G--KYSVHA---DV
F----T-------------KD-------E--E-RIT---CL--------DATNIEF--KLG----N----------------------------------
-----------------------------------------------------------------------
>PC_075AM6
----------------------------------------------------------------------------------------------------
-----MKFLSTAAAL---------------------------LV---------------------CL---APVST-------T-AR-----S----LDFF
-KSSQ----------------------------------SPI------I-H-E-----QGKPVA-GDNP---LQY--CD---------------------
-----------------DPVDDI--LD--------------------------IKQV---DLSPNPPL---P----------------------------
---G--K-TL-VITA------SGT--------LH---EK-IE-----------------------------D--G---A--YV-LL-EVK-YGL----I-
----------TLL--RQTANLCEQL------------------------------V---N--V-DL-KCPLG---------P--G--D-M-TL-------
------TK-QVDLPK------------------------------------QI-P--P----------------------------G--KYTVQA---DV
Y----T-------------KD-------D--E-RIT---CL--------KALNIEF--KGH----F----------------------------------
-----------------------------------------------------------------------
>PC_07CF0N
----------------------------------------------------------------------------------------------------
-----MKFLSTAAAL---------------------------LV---------------------CL---APVST-------T-AR-----S----LDFF
-KSSQ----------------------------------SPI------I-Q-E-----QGKPVA-GDNP---LQY--CD---------------------
-----------------DPAGDI--LE--------------------------IKKV---DLSPNPPL---P----------------------------
---G--K-TL-VITA------SGT--------LH---KE-IE-----------------------------D--G---A--YV-LL-EVK-YGL----I-
----------TLL--RQTADLCEQL------------------------------V---N--V-DL-KCPLG---------P--G--D-M-TL-------
------TK-QVDLPK------------------------------------QI-P--P----------------------------G--KYTVHA---DV
Y----T-------------QD-------D--E-RIT---CL--------KALNIEF--KGP----F----------------------------------
-----------------------------------------------------------------------
>PC_0720BT
----------------------------------------------------------------------------------------------------
-----MKFLSTAAAL---------------------------LV---------------------CL---APIST-------S-AR-----S----LDFL
-KSSQ----------------------------------SPI--------Q-V-----QGKSVA-GNNP---LEY--CN---------------------
-----------------DPSGDV--LD--------------------------IKQV---DLAPNPPL---P----------------------------
---G--K-TL-VITA------SGT--------LR---EK-IE-----------------------------E--G---A--YV-LL-EVK-YGL----I-
----------TLL--RQTADLCEQL------------------------------V---N--V-DL-KCPLG---------P--G--D-M-TL-------
------TK-QVDLPR------------------------------------QI-P--P----------------------------G--KYNVQA---DV
F----T-------------KD-------D--E-RIT---CL--------KAVNVEF--KGP----F----------------------------------
-----------------------------------------------------------------------
>PC_0457FD
----------------------------------------------------------------------------------------------------
-----MKVLSTAAAL---------------------------LV---------------------CL---APVST-------T-AR-----S----LDFF
-KSSQ----------------------------------SPI--------Q-A-----QSNSVP-GNNP---LEY--CN---------------------
-----------------DPSGDI--LD--------------------------IKQV---DLSPNPPL---P----------------------------
---G--K-TL-VITA------SGT--------LH---KE-IE-----------------------------D--G---A--YV-LL-EVK-YGL----I-
----------TLL--RQTADLCEQL------------------------------V---N--V-EL-KCPLG---------P--G--D-M-TL-------
------TK-QVDLPK------------------------------------QI-P--P----------------------------G--KYTVQA---DV
F----N-------------SD-------D--E-HIT---CL--------KALNIEF--KGP----F----------------------------------
-----------------------------------------------------------------------
>PC_01L0XY
----------------------------------------------------------------------------------------------------
-----MKFLSTAAAL---------------------------LV---------------------CL---APVST-------T-AR-----S----LDFF
-KSSQ----------------------------------SPI--------Q-A-----QAKSVP-GNNP---LEY--CN---------------------
-----------------DPSGDI--LD--------------------------IKQV---DLSPNPPL---P----------------------------
---G--K-TL-AITA------SGT--------LR---EK-IE-----------------------------D--G---A--YV-LL-EVK-YGL----I-
----------TLV--RQTADLCEQL------------------------------V---N--V-EL-KCPLG---------P--G--D-M-TL-------
------TK-QVDLPK------------------------------------QI-P--P----------------------------G--KYTVQA---DV
F----N-------------SD-------G--E-HIT---CL--------KALNIEF--KGP----F----------------------------------
-----------------------------------------------------------------------
>PC_075QPI
----------------------------------------------------------------------------------------------------
-----MKFLSTAAAL---------------------------LV---------------------CL---APIST-------S-AR-----S----LDFL
-KSSQ----------------------------------SPI--------Q-A-----QGKSVA-GDNP---LEY--CN---------------------
-----------------DPSGDV--LN--------------------------IKQV---DLAPNPPL---P----------------------------
---G--K-TL-VITA------SGT--------LR---EK-IE-----------------------------E--G---A--YV-LL-EVK-YGL----I-
----------TLL--RQTADLCEQL------------------------------V---N--V-DL-QCPLG---------P--G--D-M-TL-------
------TK-QVELPK------------------------------------QI-P--P----------------------------G--KYNVQA---DV
F----T-------------KD-------D--E-RIT---CL--------KAVNVEF--KGP----F----------------------------------
-----------------------------------------------------------------------
>PC_07BCI0
----------------------------------------------------------------------------------------------------
-----MKFLSTAAAL---------------------------LV---------------------CL---APVST-------T-AR-----S----LDFF
-KSSQ----------------------------------SPI--------Q-A-----QANSVP-GNNP---LEY--CN---------------------
-----------------DPSGDI--LD--------------------------IKQV---DLSPNPPL---P----------------------------
---G--K-TL-VITA------SGT--------LH---KK-IE-----------------------------D--G---A--YV-LL-EVK-YGL----I-
----------TLL--RQTADLCEQL------------------------------V---N--V-DL-KCPLG---------P--G--E-M-TL-------
------TK-QVDLPK------------------------------------QI-P--P----------------------------G--KYTVQA---DV
F----N-------------SD-------D--E-HIT---CL--------KALNIEF--KGP----F----------------------------------
-----------------------------------------------------------------------
>PC_00CXLC
----------------------------------------------------------------------------------------------------
-----MKFLSTAAAL---------------------------LV---------------------CL---APVST-------T-AR-----S----LDFF
-KSSQ----------------------------------SPI--------Q-A-----QAKSVP-GNNP---LEY--CN---------------------
-----------------DPSGDI--LD--------------------------IKQV---DLSPNPPL---P----------------------------
---G--K-TL-VITA------SGT--------LR---EK-IE-----------------------------E--G---A--YV-LL-EVK-YGL----I-
----------TLL--RQTADLCEQL------------------------------V---N--V-DL-KCPLG---------P--G--D-M-TL-------
------TK-QVDLPK------------------------------------QI-P--P----------------------------G--KYNVQA---DV
F----N-------------SN-------D--E-HIT---CL--------KALNIEF--KGP----F----------------------------------
-----------------------------------------------------------------------
>PC_00INZJ
----------------------------------------------------------------------------------------------------
-----MKFLSTAAAL---------------------------LV---------------------CL---APVST-------T-AR-----S----LDFF
-KSSQ----------------------------------SPI--------Q-A-----QAKSVP-GNNP---LEY--CN---------------------
-----------------DPSGDI--LD--------------------------IKQV---DLSPNPPL---P----------------------------
---G--K-TL-VITA------SGT--------LR---EK-IE-----------------------------E--G---A--YV-LL-EVK-YGL----I-
----------TLL--RQTANLCEQL------------------------------V---N--V-DL-KCPLG---------P--G--D-M-TL-------
------TK-QVDLPK------------------------------------QI-P--P----------------------------G--KYNVQA---DV
F----N-------------SD-------D--E-HIT---CL--------KALNIEF--KGP----F----------------------------------
-----------------------------------------------------------------------
>PC_023M7P
----------------------------------------------------------------------------------------------------
-----MKFLSTAAAL---------------------------LV---------------------CL---APVST-------T-AR-----S----LDFF
-KSSQ----------------------------------SPI--------H-A-----QANSVP-GNNP---LEY--CN---------------------
-----------------DPSGDI--LD--------------------------IKQV---DLSPNPPL---P----------------------------
---G--K-TL-VITA------SGT--------LH---KK-IE-----------------------------D--G---A--YV-LL-EVK-YGL----I-
----------TLL--RQTADLCEQL------------------------------V---N--V-DL-KCPLE---------P--G--E-M-TL-------
------TK-QVDLPK------------------------------------QI-P--P----------------------------G--KYTVQA---DV
F----N-------------SD-------D--E-HIT---CL--------KALNIEF--KGP----F----------------------------------
-----------------------------------------------------------------------
>PC_07DRET
----------------------------------------------------------------------------------------------------
-----MKFLSTAAAL---------------------------LV---------------------CL---APIST-------T-AR-----S----LDFF
-KSSQ----------------------------------SPI--------Q-E-----QANSVP-GNNP---LEY--CN---------------------
-----------------DPSGDI--LD--------------------------IKQV---DLSPNPPL---P----------------------------
---G--K-TL-VITA------SGT--------LH---KK-IE-----------------------------D--G---A--YV-LL-EVK-YGL----I-
----------TLL--RQTADLCEQL------------------------------V---N--V-DL-KCPLG---------P--G--D-M-TL-------
------TK-QVDLPK------------------------------------QI-P--P----------------------------G--KYTVQA---DV
F----N-------------SD-------G--E-HIT---CL--------KALNIEF--KGS----F----------------------------------
-----------------------------------------------------------------------
>PC_07D75R
----------------------------------------------------------------------------------------------------
-----MKFLSTAAAL---------------------------LV---------------------CL---APVST-------T-AR-----S----LDFF
-KSSQ----------------------------------SPI--------Q-A-----QSISVP-GNNP---LEY--CN---------------------
-----------------DPSGDI--LD--------------------------IKKV---DLSPNPPL---P----------------------------
---G--K-TL-VITA------SGT--------LH---EK-IE-----------------------------E--G---A--YV-LL-EVK-YGL----I-
----------TLL--RQTADLCEQL------------------------------V---N--V-DL-KCPLE---------P--G--V-M-TL-------
------TK-QVDLPK------------------------------------QI-P--P----------------------------G--KYTVQA---DV
F----N-------------SD-------D--E-HIT---CL--------KALNIEF--KGP----F----------------------------------
-----------------------------------------------------------------------
>PC_07B3VT
----------------------------------------------------------------------------------------------------
-----MKFLSTAAAL---------------------------LV---------------------CL---APVST-------T-AR-----S----LDFF
-KSSQ----------------------------------SPI--------Q-A-----QANSVP-GNNP---LEY--CN---------------------
-----------------DPSGDI--LD--------------------------IKQV---DLSPNPPL---P----------------------------
---G--K-TL-VITA------SGN--------LH---KK-IE-----------------------------D--G---A--YV-LL-EVK-YGL----I-
----------TLL--RQTANLCEQL------------------------------V---N--V-DL-KCPLG---------P--G--D-M-TL-------
------TK-QVDLPK------------------------------------QI-P--P----------------------------G--KYTVQA---NV
F----T-------------KD-------N--E-HIT---CL--------KALNIEF--------------------------------------------
-----------------------------------------------------------------------
>PC_01AJ0T
----------------------------------------------------------------------------------------------------
------MKFLSAASI---------------------------LV---------------------LT---APLAN---------AA-----A----FSIF
-DPTQ----------------------------------ASL------KTNDN-----EKYPVK-GENP---LQY--CA---------------------
-----------------KPDNYK--LE--------------------------IESV---DLAPNPPQ---P----------------------------
---G--Q-KL-TISA------KGT--------LL---ER-IE-----------------------------K--G---A--TV-NL-EVK-WGL----I-
----------TLI--KQTVDLCDEL------------------------------K---N--V-DL-ECPLE---------K--G--E-M-IL-------
------TK-EVELPK------------------------------------QI-P--P----------------------------G--KYSVLA---DV
Y----N-------------KE-------Q--K-QVT---CL--------KADDIVF--HF----------------------------------------
-----------------------------------------------------------------------
>PC_03O9M8
----------------------------------------------------------------------------------------------------
------MKFLSAASL---------------------------LV---------------------LT---APLAN---------AA-----A----FSIF
-DPTQ----------------------------------ASL------KVNDN-----EKYPVN-GDNP---LQY--CA---------------------
-----------------KPDNYK--LE--------------------------IESV---DLAPNPPL---P----------------------------
---G--Q-KL-TISA------KGT--------LL---ER-IE-----------------------------K--G---A--SV-NL-EVK-WGL----I-
----------TLI--KQTVDLCDEL------------------------------K---N--V-DL-ECPLE---------K--G--E-M-IL-------
------KK-EVELPK------------------------------------QI-P--P----------------------------G--KYTVLA---DV
Y----N-------------KE-------Q--K-QVT---CL--------KADDIVF--HF----------------------------------------
-----------------------------------------------------------------------
>PC_066UPT
----------------------------------------------------------------------------------------------------
------MRFLSAASL---------------------------LV---------------------LT---APLAN---------AA-----A----FSIF
-DPTQ----------------------------------ASL------KPNSN-----EDFPVE-GDNP---LLY--CA---------------------
-----------------KPDHYK--IE--------------------------IESV---DLAPNPPL---P----------------------------
---G--K-KL-TISA------KGT--------LL---ER-IE-----------------------------K--G---A--TV-NL-EVK-WGL----I-
----------TLI--KQTVDLCDEL------------------------------K---N--V-DL-ECPLE---------K--G--K-M-VL-------
------TK-EVDLPK------------------------------------QI-P--P----------------------------G--KYSVLA---DV
Y----N-------------KE-------Q--K-QVT---CL--------KANDIVF--HL----------------------------------------
-----------------------------------------------------------------------
>PC_00K0QK
----------------------------------------------------------------------------------------------------
------MRFLSAASL---------------------------LA---------------------LT---APLAN---------AA-----A----FSVF
-DPTQ----------------------------------ASL------KVNDN-----EKFPVK-GDNP---LQY--CA---------------------
-----------------KPDNYK--LE--------------------------IESV---DLAPNPPL---P----------------------------
---G--K-TL-TISA------KGA--------LL---ER-IE-----------------------------K--G---A--TV-NL-EVK-WGL----I-
----------TLI--KQTVDLCDEL------------------------------K---N--V-DL-ECPLE---------K--G--E-M-IL-------
------KK-EVDLPK------------------------------------QI-P--P----------------------------G--KYSVLA---DV
Y----N-------------KE-------R--N-QVT---CL--------KADDIVF--HF----------------------------------------
-----------------------------------------------------------------------
>PC_01QJ5H
----------------------------------------------------------------------------------------------------
------MKFLSAASL---------------------------LV---------------------LT---APLAN---------AA-----A----FSIF
-DPTQ----------------------------------ASL------KVNDN-----EKYPVH-GDNP---LQY--CA---------------------
-----------------KPDNYK--LE--------------------------IKSV---DLTPNPPL---P----------------------------
---G--Q-KL-TISA------KGT--------LL---ER-IE-----------------------------K--G---A--TV-NL-EVK-WGL----I-
----------TLI--KQTVDLCDEL------------------------------K---N--V-DL-ECPLE---------K--G--E-M-SL-------
------EK-EVDLPK------------------------------------QI-P--P----------------------------G--KYTVLA---DV
Y----N-------------KE-------Q--K-QVT---CL--------KADDIVF--HF----------------------------------------
-----------------------------------------------------------------------
>PC_03XYFJ
----------------------------------------------------------------------------------------------------
------MKFLSAASL---------------------------LV---------------------LT---APLAN---------AA-----A----FSIF
-DPTQ----------------------------------ASL------KVTDN-----GKYPVN-GENP---LQY--CA---------------------
-----------------KPDNYK--LE--------------------------IESV---DLAPNPPL---P----------------------------
---G--Q-KL-TISA------KGT--------LL---ER-IE-----------------------------K--G---A--TV-NL-EVK-WGL----I-
----------TLI--KQTVDLCDEL------------------------------K---N--V-DM-ECPLE---------K--G--E-M-IL-------
------TK-EVELPK------------------------------------QI-P--P----------------------------G--KYSVLA---DV
Y----N-------------KD-------Q--E-QVT---CL--------KADDIVF--HL----------------------------------------
-----------------------------------------------------------------------
>PC_071B7S
----------------------------------------------------------------------------------------------------
------MKFLSAASL---------------------------LV---------------------LT---APLAN---------AA-----A----FSIF
-DPTQ----------------------------------ASL------KVNDN-----EKYPVN-GDNP---LQY--CA---------------------
-----------------KPDNYK--LE--------------------------IESV---DLAPNPPL---P----------------------------
---G--Q-KL-TISA------KGT--------LL---ER-IE-----------------------------K--G---A--TV-NL-EVK-WGL----I-
----------TLI--KQTVDLCDEL------------------------------K---N--V-DL-ECPLE---------K--G--E-M-IL-------
------KK-EVELPK------------------------------------QI-P--P----------------------------G--KYTVLA---DV
Y----N-------------KE-------Q--K-QVT---CL--------KADDIVF--HF----------------------------------------
-----------------------------------------------------------------------
>PC_03EIT3
----------------------------------------------------------------------------------------------------
------MKFLSAASL---------------------------LV---------------------LT---APLAN---------AA-----A----LSIF
-DPTQ----------------------------------ASL------KANDN-----EKYPVK-GENP---LQY--CA---------------------
-----------------KPDNYK--LE--------------------------IESV---DLAPNPPL---P----------------------------
---G--Q-KL-TISA------KGI--------LL---ER-IE-----------------------------K--G---A--TV-NL-EVK-WGL----I-
----------TLI--KQTVDLCDEL------------------------------K---N--V-DL-ECPLE---------K--G--E-M-VL-------
------TK-EVDLPK------------------------------------QI-P--P----------------------------G--KYSVLA---DV
Y----N-------------KE-------Q--N-QIT---CL--------KADDIVF--HF----------------------------------------
-----------------------------------------------------------------------
>PC_008R1B
----------------------------------------------------------------------------------------------------
------MKFLSAASL---------------------------LV---------------------LT---APLAN---------AA-----A----FSIF
-DPTQ----------------------------------ASL------KVNDN-----EKYPVK-GENP---LQY--CA---------------------
-----------------KPDNYK--LE--------------------------IESV---DLAPNPPQ---P----------------------------
---G--E-KL-TISA------KGT--------LL---ER-ID-----------------------------K--G---A--TV-NL-EVK-WGL----I-
----------TLI--KQTVDLCDEL------------------------------K---N--V-DL-ECPLE---------K--G--K-M-IL-------
------TK-EVELPK------------------------------------QI-P--P----------------------------G--KYSVLA---DV
Y----N-------------KE-------Q--K-QVT---CL--------KADDIVF--HL----------------------------------------
-----------------------------------------------------------------------
>PC_08ATEX
----------------------------------------------------------------------------------------------------
------MKFLSAASL---------------------------LV---------------------LT---APLAN---------AA-----A----FSIF
-DPTQ----------------------------------ASL------KVNDN-----EKYPVN-GDNP---LQY--CA---------------------
-----------------KPDNYK--LE--------------------------IKSV---DLAPTPPL---P----------------------------
---G--Q-KL-TISA------KGT--------LL---ER-IE-----------------------------K--G---A--TV-NL-EVK-WGL----I-
----------TLI--KQTVDLCDEL------------------------------K---N--V-DL-ECPLE---------K--G--E-M-SL-------
------KK-EVDLPK------------------------------------QI-P--P----------------------------G--KYTVLA---DV
Y----S-------------KE-------Q--K-QVT---CL--------KADDIVF--HF----------------------------------------
-----------------------------------------------------------------------
>PC_01BJTO
----------------------------------------------------------------------------------------------------
------MKFLSAASL---------------------------LV---------------------LT---APLAN---------AA-----A----FSIF
-DPTQ----------------------------------ASL------KVIDN-----EKYPVK-GENP---LQY--CA---------------------
-----------------KPDNYK--LE--------------------------IESV---DLAPNPPQ---P----------------------------
---G--Q-KL-TISA------KGT--------LL---ER-VE-----------------------------K--G---A--TV-NL-EVK-WGL----I-
----------TLI--KQTVDLCDEI------------------------------K---N--V-DL-ECPLE---------K--G--E-M-IL-------
------TK-EVELPK------------------------------------QI-P--P----------------------------G--KYSVLA---DV
Y----N-------------KE-------Q--M-QVT---CL--------KAEDIVF--HL----------------------------------------
-----------------------------------------------------------------------
>PC_03RFAQ
----------------------------------------------------------------------------------------------------
------MKFLSAASL---------------------------LV---------------------LT---APLAS---------AA-----A----FSIF
-DPTQ----------------------------------ASL------KVTDD-----EKFPVK-GENP---LQY--CA---------------------
-----------------KPDNYK--LE--------------------------IESV---DLAPNPPL---P----------------------------
---G--K-KL-TISA------KGT--------LL---ER-IE-----------------------------K--G---A--TV-NL-EVK-WGL----I-
----------TLI--KQTVDLCDEL------------------------------K---N--V-DL-ECPLE---------K--G--E-M-IL-------
------TK-EVDLPQ------------------------------------QI-P--P----------------------------G--KYSVLA---DV
Y----N-------------KE-------Q--K-QVT---CL--------KANDIVF--HF----------------------------------------
-----------------------------------------------------------------------
>PC_03ROYR
----------------------------------------------------------------------------------------------------
------MKFLSAASL---------------------------LV---------------------LT---APLAN---------AA-----A----FSIF
-DPTQ----------------------------------ASL------KVNDN-----EKYPVN-GDNP---LQY--CA---------------------
-----------------KPDNYK--LE--------------------------IESV---DLAPNPPL---P----------------------------
---G--Q-KL-TISA------KGT--------LL---ER-IE-----------------------------K--G---A--TV-NL-EVK-WGL----I-
----------TLI--KQTVDLCEEL------------------------------K---N--V-DL-ECPLE---------K--G--E-M-IL-------
------KK-EVELPK------------------------------------QI-P--P----------------------------G--KYTVLA---DV
Y----N-------------KE-------Q--K-QVT---CL--------KADDIVF--HF----------------------------------------
-----------------------------------------------------------------------
>PC_01Y8UF
----------------------------------------------------------------------------------------------------
------MKFLSAATL---------------------------LL---------------------TA---PVISA---------AS-----F----PSIF
-DPSQ----------------------------------TTL-------KTSE-----RQFPVA-GDNP---LEF--CQ---------------------
-----------------DPANHI--LK--------------------------IKSV---DLSPNPPE---P----------------------------
---G--K-TL-IIKA------SGT--------LG---ER-IE-----------------------------K--G---A--TV-NL-EVK-WGL----I-
----------SLI--HQTVDLCDQL------------------------------K---N--V-DM-ECPLE---------P--G--D-M-IL-------
------TK-EVELPK------------------------------------QI-P--P----------------------------G--KYSVLA---DV
Y----D-------------KD-------Q--K-QVT---CL--------KADDIQF--HL----------------------------------------
-----------------------------------------------------------------------
>PC_06X8PF
----------------------------------------------------------------------------------------------------
------MKFLS-AGL---------------------------LA---------------------LT---VPLAN---------AA-----A----FSLF
-DPSQ----------------------------------VSL------K-TDE-----PKFPVE-GDNP---LNY--CA---------------------
-----------------DPASYR--LE--------------------------IESV---DLTPNPPQ---A----------------------------
---G--Q-KL-IISA------EGT--------LL---DR-VE-----------------------------K--G---A--KV-NL-EVK-WGL----I-
----------TLI--SQTVDLCDEL------------------------------K---N--V-DM-ACPLE---------K--G--K-M-VL-------
------TK-EVELPK------------------------------------QI-P--P----------------------------G--SYSVLA---DV
Y----N-------------KD-------L--K-QVT---CL--------TATNIQF--HL----------------------------------------
-----------------------------------------------------------------------
>PC_03M0RN
----------------------------------------------------------------------------------------------------
-------------MKL-----L------------------SVL----------------------TF---GLCAATA---AAR-S----------T----
------------------------------------------------QVSLT-----EDLDVP-GENP---LRY--CA---------------------
--Q---------------PDENI--LE--------------------------IESV---DLSPNPPQ---A----------------------------
---G--T-AL-TITA------TGK--------FK---KD-IE-----------------------------E--G---A--KI-RL-QVK-YGV----I-
----------TII--RQTADLCDTV------------------------------Q---N--V-DL-SCPLK---------E--G--T-M-TL-------
------SK-DVNLPN------------------------------------EI-P------------------------------PG--KYTVLA---DV
V----T-------------KD-------D--D-KIT---CL--------TATVTFS--RGG----GA-------VF---------------G--------
----------------------F------------------------------------------------
>PC_07GAUO
-----------------------------------------------------------------------------------TLT---TTSPSK---YP
SNKPKMKLSLAIISLF-----A------------------SSFV--------------------------AA-VDFD---F------------------S
---------------------------------------YGQ----KI--LED-----KGDAVP-GENP---LTF--CK---------------------
----K------------DHDSDI--LK--------------------------LDHV---NLDPNPPK---A----------------------------
---G--K-TL-TIEA------SGT--------LT---ED-VE-----------------------------E--G---A--YV-VL-TVK-YG-L---I-
----------RLV--STQANLCEQV------------------------------S---N--V-DM-ECPIK---------K--G--D-V-VI-------
------KK-EVELPN------------------------------------EI-P------------------------------NG--KYTVFA---DA
Y----T-------------KD---G---E--K-KIT---CM--------EAVVTFS--S-----------------------------------------
-----------------------------------------------------------------------
>PC_01M4F8
----------------------MAISKAPPASSDPATSLSIHAKAINCSAP------AT---------------H-----EPQLVQ---LRNPDRSPLTS
QTSYPRKPPRTRNMKF-----P------------------SSI---------------------------LT-LLLS---SLV--A-----VDG-L-SLF
---------------------------------------GSQ----KV--LG------EGGPVP-GDNP---LTF--CK---------------------
----A------------DHSSDI--LT--------------------------LQKV---NLSPNPPK---A----------------------------
---G--Q-TL-RIEA------VGT--------LL---ED-IE-----------------------------Q--D---A--KV-IL-QVK-YG-L---I-
----------RLV--NTEADLCQQV------------------------------S---N--V-DM-ECPIK---------K--G--P-I-TI-------
------TK-DVELPK------------------------------------EI-P------------------------------PG--KYSVFA---DA
Y----T-------------M----D---G--K-HIT---CL--------EATVQFS--NS----------------------------------------
-----------------------------------------------------------------------
>PC_02MS2G
----------------------------------------------------------------------------------------------------
-----MKLLSATAAL---------------------------FG---------------------LL---APVSAAG---SLQ-AR-----A----PAFF
-DISQ----------------------------------TPI------K-S-A-----GDIPVK-GNNP---LTY--CA---------------------
-----------------DPSSYS--LD--------------------------IKSV---DLTPNPPL---P----------------------------
---G--Q-TL-VIEA------AGT--------LH---EK-IE-----------------------------K--G---A--TV-LL-EVK-YGL----I-
----------TLI--RQTADLCEQI------------------------------E---N--V-DL-HCPLE---------K--G--D-M-TL-------
------KT-QVDLPK------------------------------------QI-P--P----------------------------G--KYSVHA---DV
Y----N-------------DD-------G--K-QVT---CL--------EAQNIEF--KFR----R----------------------------------
-----------------------------------------------------------------------
>PC_02BKER
----------------------------------------------------------------------------------------------------
-----MKFLSATAAL---------------------------FG---------------------LL---APVSAAG---SLQ-AR-----A----PAFF
-DISQ----------------------------------TPI------K-T-A-----GDIPVK-GNNP---LTY--CA---------------------
-----------------DPSSYS--LD--------------------------IKSV---DLTPNPPL---P----------------------------
---G--K-TL-VIEA------AGT--------LH---ER-IE-----------------------------E--G---A--TV-LL-EVK-YGL----I-
----------TLI--RQTADLCEQI------------------------------E---N--V-DL-HCPLE---------K--G--D-M-VL-------
------KT-QVDLPK------------------------------------QI-P--P----------------------------G--KYSVHA---DV
Y----N-------------ND-------E--K-QVT---CL--------EAQNIEF--KFK----R----------------------------------
-----------------------------------------------------------------------
>PC_048BZ0
----------------------------------------------------------------------------------------------------
-----MKLLSATAAL---------------------------FG---------------------LL---APVSAAG---SLA-VR-----A----PAFF
-DIAQ----------------------------------TPI------K-T-T-----AGAPVN-GNNP---LTY--CA---------------------
-----------------DPTTYS--LD--------------------------IHSV---DLTPNPPL---P----------------------------
---G--Q-TL-TIEA------AGT--------LH---EK-IE-----------------------------K--G---A--TV-LL-EVK-YGL----I-
----------TLI--RQTADLCEQI------------------------------E---N--V-DL-DCPLE---------K--G--D-M-VL-------
------KK-QVELPK------------------------------------QI-P--P----------------------------G--KYSVHA---DV
Y----N-------------ND-------G--K-QVT---CL--------EAQNIEF--KFG----R----------------------------------
-----------------------------------------------------------------------
>PC_05RUSD
----------------------------------------------------------------------------------------------------
-----MKLLSTASTL---------------------------LL---------------------CL---APLSA-------S-AR-----S----ISFF
-DSAQ----------------------------------API------K-AEN-----IPVKGD-NPLE---YCP--GS---------------------
-----------------DPSGNI--LE--------------------------IESV---DLFPNPPL---P----------------------------
---G--Q-TL-TINA------KGN--------LK---QR-VE-----------------------------E--G---A--WV-AL-EVK-YGL----I-
----------TLI--KQNADLCEQI------------------------------K---N--V-DL-ECPLE---------K--G--E-M-TL-------
------TK-EVDLPS------------------------------------HI-P--P----------------------------G--KYNVHA---DV
Y----T-------------KD-------G--V-KIT---CL--------DAHNIEF--KLR----S----------------------------------
-----------------------------------------------------------------------
>PC_03CRWI
----------------------------------------------------------------------------------------------------
-----MKFLSATALL---------------------------LA---------------------SP---LV-AA---------AS-----L----PSLF
-DPSQ----------------------------------API------RAEDE-----RKNPVE-GDNP---LEF--CE---------------------
-----------------PPSSHL--LT--------------------------IDSV---DLSPNPPL---P----------------------------
---G--E-TL-TITA------SGT--------FH---ET-IT-----------------------------E--G---A--IV-NV-EVK-WGV----I-
----------TLV--KQTMDLCDQI------------------------------E---N--V-DL-KCPLE---------K--G--K-M-TL-------
------TK-QVDLPK------------------------------------QI-P--P----------------------------G--RYSVLA---DV
Y----T-------------ED-------K--R-KVT---CL--------KADNIEF--HIK----F----------------------------------
-----------------------------------------------------------------------
>PC_02H2WR
----------------------------------------------------------------------------------------------------
-----MKLISTAATL---------------------------FV---------------------CL---APLSA-------S-AR-----S----ISFF
-DSAQ------------------------------------A------P-IQL-----ETFPVK-GDNP---LEY--CS---------------------
-----------------DPSGNI--LQ--------------------------IESV---DLFPNPPL---P----------------------------
---G--Q-TL-LINA------SGN--------LS---ER-VE-----------------------------E--G---A--YV-AL-EVK-YGL----I-
----------TLI--KQTADLCEQI------------------------------K---N--V-DL-ECPLE---------K--G--E-M-TL-------
------TK-QVDLPS------------------------------------HI-P--P----------------------------G--KYNVHA---DV
Y----T-------------KD-------G--K-KIT---CL--------NAHNIEF--KIR----P----------------------------------
-----------------------------------------------------------------------
>PC_024VC5
----------------------------------------------------------------------------------------------------
-----MKLLSTAATF---------------------------LL---------------------CV---APFSA-------T-AR-----S----LDFF
-GSQ-----------------------------------TPI------K-AEG-----K--HVE-GENP---LEY--CS---------------------
-----------------DPSSYI--LQ--------------------------IEKV---DLSPNPPL---P----------------------------
---G--Q-TL-TIEA------KGT--------FN---EK-IE-----------------------------K--G---A--YV-LL-EVK-YGL----I-
----------TLV--RQRADLCDQI------------------------------V---N--V-DL-ECPLE---------K--G--E-M-AL-------
------TK-QVDLPS------------------------------------QI-P--P----------------------------G--RYTVHA---DV
Y----T-------------AD-------D--R-RIT---CL--------DAPNVVF--KRN----FL---------------------------------
-----------------------------------------------------------------------
>PC_03XKB8
----------------------------------------------------------------------------------------------------
-----MKLLSTAATL---------------------------LL---------------------CL---APLSA-------S-AR-----S----ISFF
-DSAQ------------------------------------A------P-IKA-----ESFPVK-GDNP---LEY--CS---------------------
-----------------DPSGNI--LE--------------------------IESV---DLSPNPPL---P----------------------------
---G--Q-TL-TINA------KGN--------LK---DR-VE-----------------------------E--G---A--YV-AL-EVK-YGL----I-
----------TLI--KQTADLCEQI------------------------------K---N--V-DL-ECPLE---------K--G--D-M-SL-------
------TK-QVDLPS------------------------------------HI-P--P----------------------------G--KYNVHA---DV
Y----T-------------KD-------G--K-KIT---CL--------DAHNIEF--KIR----P----------------------------------
-----------------------------------------------------------------------
>PC_00L8O3
----------------------------------------------------------------------------------------------------
-----MKLLSTTATL---------------------------LV---------------------CL---APLSA-------S-AR-----S----IALF
-GSSQ----------------------------------VPI------Q-L-D-----DATLVP-GDNP---LEY--CT---------------------
-----------------DPASDV--IQ--------------------------IESV---DLSPNPPL---P----------------------------
---G--Q-TL-IIKA------KGT--------LQ---KK-IE-----------------------------K--G---A--YV-LL-QVK-YGL----I-
----------TLI--KQQADLCDQI------------------------------V---N--V-DL-KCPLE---------E--G--D-M-SL-------
------TK-KVDLPR------------------------------------QI-P--P----------------------------G--KYSVHA---DV
F----T-------------KD-------D--E-RIT---CL--------EAKNIEF--KMG---------------------------------------
-----------------------------------------------------------------------
>PC_01S8C8
----------------------------------------------------------------------------------------------------
-----MKLISTAATL---------------------------FV---------------------CL---APLSA-------S-AR-----S----ISFF
-DSTQ------------------------------------A------P-IQL-----ETFPVK-GDNP---LVY--CS---------------------
-----------------DPSGNI--LQ--------------------------IESV---DLVPNPPL---P----------------------------
---G--Q-TL-SINA------SGN--------LK---ER-VE-----------------------------E--G---A--YV-AL-EVK-YGL----I-
----------TLI--KQTADLCEQI------------------------------K---N--V-DL-ECPLE---------K--G--E-M-TL-------
------TK-QVDLPS------------------------------------HI-P--P----------------------------G--KYNVHA---DV
Y----T-------------KD-------G--K-KIT---CL--------DAHDIEF--KIR----P----------------------------------
-----------------------------------------------------------------------
>PC_05BKO3
----------------------------------------------------------------------------------------------------
-----MKLLSTAATL---------------------------LV---------------------CL---APLSA-------S-AR-----S----ISFF
-DSAQ------------------------------------A------P-IQL-----ETFPVK-GDNP---LEY--CS---------------------
-----------------DPSDNI--LQ--------------------------IESV---DLYPNPPL---P----------------------------
---G--Q-TL-SINA------SGN--------LT---ER-VE-----------------------------E--G---A--YV-SL-VVK-YGL----I-
----------TLI--KQTADLCEQI------------------------------K---N--V-DL-ECPLE---------K--G--E-M-TL-------
------TK-QVDLPS------------------------------------HI-P--P----------------------------G--KYNVHA---DV
Y----T-------------KD-------D--K-KIT---CL--------EARNIEF--KIR----P----------------------------------
-----------------------------------------------------------------------
>PC_06NS0C
----------------------------------------------------------------------------------------------------
-----MKLLSTAATL---------------------------LL---------------------CL---APLSA-------S-AR-----S----ISFF
-DSAQ------------------------------------A------P-IKA-----ENIPVE-GNNP---LEY--CA---------------------
-----------------DPSGNI--LE--------------------------IESV---DLFPNPPL---P----------------------------
---G--Q-TL-TINA------KGN--------LK---DR-VE-----------------------------E--G---A--YV-AL-EVK-YGL----I-
----------TLI--KQTADLCEQI------------------------------K---N--V-DL-ECPLE---------K--G--E-M-TL-------
------TK-QVDLPS------------------------------------HI-P--P----------------------------G--KYNVHA---DV
Y----T-------------KD-------G--K-KIT---CL--------DARNIEF--KLK----P----------------------------------
-----------------------------------------------------------------------
>PC_07MCCQ
----------------------------------------------------------------------------------------------------
-----MKFLSTTAAL---------------------------LL---------------------LG---APLSA-------S-AR-----S----LSFV
-DFEQ----------------------------------SPI------K-TAD-----KNLPVD-GDNP---LTY--CA---------------------
-----------------DPRNNI--LQ--------------------------IDTV---NLYPNPPL---P----------------------------
---G--Q-TL-TIVA------NGT--------FR---ET-VE-----------------------------Q--G---S--KV-LL-QVK-YGL----I-
----------RLI--SQEADLCEQI------------------------------E---N--V-DL-HCPLE---------K--G--Q-M-TF-------
------TK-DVELPK------------------------------------EI-P--P----------------------------G--KYSVLA---DV
Y----T-------------ED-------N--R-KIT---CL--------EANDIVF--NK----------------------------------------
-----------------------------------------------------------------------
>PC_043YZZ
----------------------------------------------------------------------------------------------------
-----MKLLSTAATF---------------------------LL---------------------CV---APFSV-------T-AR-----S----LDFF
-DSQ-----------------------------------TPI------K-AEG-----K--HVE-GENP---LEY--CS---------------------
-----------------DPSGYL--LQ--------------------------IEKV---DLSPNPPL---P----------------------------
---G--Q-TL-TIEA------KGT--------LN---EK-VE-----------------------------K--G---A--YV-LL-EVK-YGL----I-
----------TLV--RQKADLCDQI------------------------------V---N--V-DL-ECPLE---------K--G--E-M-AL-------
------TK-QVDLPS------------------------------------QI-P--Q----------------------------G--TYKVHA---DV
Y----T-------------AD-------D--K-RIT---CL--------DAPNVVF--RRN----FL---------------------------------
-----------------------------------------------------------------------
>PC_05QEA2
----------------------------------------------------------------------------------------------------
------MKFLSAASL---------------------------LV---------------------LT---APLAN---------AA-----A----LSIF
-DPTQ----------------------------------ASL------KANDN-----EKYPVK-GENP---LQY--CA---------------------
-----------------KPDNYK--LE--------------------------IESV---DLAPNPPL---P----------------------------
---G--Q-TL-TISA------KGT--------LL---ER-IE-----------------------------K--G---A--TV-NL-EVK-WGL----I-
----------TLI--KQTVDLCDEL------------------------------K---N--V-DL-ECPLE---------K--G--E-M-VL-------
------TK-EVDLPK------------------------------------QI-P--P----------------------------G--KYSVLA---DV
Y----N-------------KE-------Q--N-QVT---CL--------KADDIVF--HF----------------------------------------
-----------------------------------------------------------------------
>PC_03H1TF
----------------------------------------------------------------------------------------------------
------MKFLSAASL---------------------------LV---------------------LT---APLAN---------AA-----A----LSIF
-DPTQ----------------------------------ASL------KANDN-----EKYPVK-GENP---LQY--CA---------------------
-----------------KPDNYK--LE--------------------------IESV---DLAPNPPL---P----------------------------
---G--Q-TL-TISA------KGT--------LL---ER-IE-----------------------------K--G---A--TV-NL-EVK-WGL----I-
----------TLI--KQTVDLCDEL------------------------------K---N--V-DL-ECPLE---------K--G--E-M-VL-------
------TK-EVDLPK------------------------------------QI-P--P----------------------------G--KYSVLA---DV
Y----N-------------KE-------Q--N-QIT---CL--------KADDIVF--HF----------------------------------------
-----------------------------------------------------------------------
>PC_03ZF1H
----------------------------------------------------------------------------------------------------
-----MKFLSTTAAC---------------------------LV---------------------CL---APIAA-------T-AR-----S----ID-F
-FSQ-----------------------------------API------H-TDA-----E--PVK-GDNP---LEY--CN---------------------
-----------------DPKTDI--LQ--------------------------IKSV---DLSPNPPL---P----------------------------
---G--Q-TL-NIKA------SGT--------LR---ET-VD-----------------------------K--G---A--VV-LL-EVK-YGL----I-
----------TLL--KQEADLCDQI------------------------------T---N--V-DL-ECPLE---------K--G--D-M-VL-------
------EK-QVDLPA------------------------------------HI-P--P----------------------------G--KYSVHA---DV
L----S-------------KD-------K--K-RIT---CL--------DAHNIEF--KRT----F----------------------------------
-----------------------------------------------------------------------
>PC_071DQ2
----------------------------------------------------------------------------------------------------
------MKFLS-AGL---------------------------LA---------------------LT---APLAS---------AA-----A----FSLF
-DPSQ----------------------------------VSL------K-TDD-----PKFPVE-GDNP---LSY--CA---------------------
-----------------DPASYR--LE--------------------------IESV---DLTPNPPL---A----------------------------
---G--E-KL-IISA------TGT--------LL---DR-VE-----------------------------K--G---A--TV-NL-EVK-WGL----I-
----------TLI--KQTVDLCDEL------------------------------E---N--V-DL-SCPLE---------K--G--K-M-VL-------
------KK-EVELPK------------------------------------QI-P--P----------------------------G--KYSVLA---DV
Y----N-------------KD-------L--K-QVT---CL--------KADDIQF--HL----------------------------------------
-----------------------------------------------------------------------
>PC_03LEWS
----------------------------------------------------------------------------------------------------
-----MKLLATAPFL---------------------------LL---------------------N-----ALPI-------S-AR-----A----LNFF
-DT-------------------------------------QS------P-IRV-----ESLPVN-GENP---LEY--CA---------------------
-----------------DPSAHL--LQ--------------------------IEKV---DLHPNPPL---P----------------------------
---G--Q-TL-SIKA------NGT--------LL---DT-VE-----------------------------E--G---A--IV-LL-EVK-YGL----I-
----------TLL--KQQVDLCEQV------------------------------K---N--V-DI-ECPLE---------K--G--D-L-TL-------
------SK-DVDLPK------------------------------------EI-P--P----------------------------G--KYSVLA---DV
Y----T-------------ND-------Q--R-QIT---CL--------RATNIEF--RRF---------------------------------------
-----------------------------------------------------------------------
>PC_0198PM
----------------------------------------------------------------------------------------------------
-----MKFASAAA------------------------------L---------------------LL---LPLCT-------A-AP-----S----PSF-
-FDTQ----------------------------------SPI------K-VEH-----SSLPVH-GNNP---LTY--CN---------------------
-----------------DPSNYI--LK--------------------------IENV---DLSPNPPQ---A----------------------------
---G--Q-TL-VIKA------KGK--------LN---ET-IE-----------------------------R--G---A--TV-RL-TVK-YGL----I-
----------TIL--NQQVNLCDEI------------------------------K---Q--V-GL-SCPLE---------K--G--E-Q-TL-------
------TK-SVDLPR------------------------------------EI-P--P----------------------------G--KYSVRA---DV
Y----D-------------KN-------E--K-QVT---CL--------EAENIEF--KT----------------------------------------
-----------------------------------------------------------------------
>PC_085GPD
----------------------------------------------------------------------------------------------------
------MKFLSAASL---------------------------LV---------------------LT---APLAN---------AA-----A----LSIF
-DPTQ----------------------------------ASL------KANDN-----EKYPVK-GENP---LQY--CA---------------------
-----------------KPDNYK--LE--------------------------IESV---DLAPNPPL---P----------------------------
---G--Q-TL-TISA------KGT--------LL---ER-IE-----------------------------K--G---A--TV-NL-EVK-WGL----I-
----------TLI--KQTVDLCDEL------------------------------K---N--V-DL-ECPLE---------K--G--E-M-VL-------
------TK-EVDLPK------------------------------------QI-P--P------------------------------------------
----------------------------------------------------------------------------------------------------
-----------------------------------------------------------------------
>PC_05GFEG
----------------------------------------------------------------------------------------------------
-----MKLLSTAATL---------------------------LL---------------------CV---APFSA-------T-AR-----S----LDFF
-NSQ-----------------------------------TPI------K-AEN-----Q--AVE-GDNP---LVY--CN---------------------
-----------------DPSNYI--LQ--------------------------IERV---DLTPNPPL---P----------------------------
---G--K-TL-IIQA------TGT--------LN---ER-IE-----------------------------E--G---A--YV-NL-EVK-YGL----I-
----------TLV--KQTADLCEQI------------------------------V---N--V-DL-ECPLE---------K--G--R-M-SL-------
------TK-QVELPR------------------------------------QI-P--PVRGFLWYTA--I---DVEINQ-VIINQQG--RYTVHA---DV
Y----T-------------KD-------D--K-HVT---CL--------EAHNIEF--KTG----FI---------------------------------
-----------------------------------------------------------------------
>PC_01UDC2
----------------------------------------------------------------------------------------------------
-----MKLLSTAATF---------------------------LL---------------------CV---APFST---------AR-----S----LDFF
-NSQ-----------------------------------TPI------K-AEN-----E--AVK-GDNP---LVY--CN---------------------
-----------------NPSNYI--LQ--------------------------IERV---DLTPNPPL---P----------------------------
---G--K-TL-TIQA------TGT--------LN---EK-IE-----------------------------Q--G---A--YV-NL-EVK-YGL----I-
----------TLV--RQTADLCEQI------------------------------V---N--V-DL-ECPLE---------K--G--E-M-TL-------
------TK-QVELPR------------------------------------QI-P--PVCDSLCYTA--I---DIEINQ-VMINQQG--KYTVHA---DV
Y----T-------------KD-------D--K-HVT---CL--------EAHNIEF--KAG----FI---------------------------------
-----------------------------------------------------------------------
>PC_03EYLV
----------------------------------------------------------------------------------------------------
-----MKLLSTAATF---------------------------LL---------------------CV---APFST---------AR-----S----LDFF
-NSQ-----------------------------------TPI------K-AEN-----E--AVK-GDNP---LVY--CN---------------------
-----------------NPSNYI--LQ--------------------------IERV---DLTPNPPL---P----------------------------
---G--K-TL-TIEA------TGT--------LN---EK-IE-----------------------------K--G---A--YV-NL-EVK-YGL----I-
----------TLV--RQTADLCEQI------------------------------V---N--V-DL-ECPLE---------K--G--E-M-TL-------
------TK-QVELPR------------------------------------QI-P--PVCDSLLYTA--V---DVEINQ-VMINQQG--KYNVHA---DV
Y----T-------------KD-------D--K-HVT---CL--------EAHNIEF--KAG----FI---------------------------------
-----------------------------------------------------------------------
>PC_03POQJ
----------------------------------------------------------------------------------------------------
-----MKLLSTAATF---------------------------LL---------------------CV---APFST---------AR-----S----LDFF
-NSQ-----------------------------------TPI------K-AEN-----E--AVK-GDNP---LVY--CN---------------------
-----------------NPSNYI--LQ--------------------------IERV---DLTPNPPL---P----------------------------
---G--K-TL-TIQA------TGT--------LN---EK-IE-----------------------------Q--G---A--YV-NL-EVK-YGL----I-
----------TLV--RQTADLCEQI------------------------------V---N--V-DL-ECPLE---------K--G--E-M-TL-------
------TK-QVELPR------------------------------------QI-P--P----------------------------G--KYTVHA---DV
Y----T-------------KD-------D--K-HVT---CL--------EAHNIEF--KAG----FI---------------------------------
-----------------------------------------------------------------------
>PC_04BZRN
----------------------------------------------------------------------------------------------------
-----MKLLSTAATF---------------------------LL---------------------CV---APFST---------AR-----S----LDFF
-NSQ-----------------------------------TPI------K-AEN-----E--AVK-GDNP---LVY--CN---------------------
-----------------NPSNYI--LQ--------------------------IERV---DLTPNPPL---P----------------------------
---G--K-TL-TIEA------TGT--------LN---EK-IE-----------------------------K--G---A--YV-NL-EVK-YGL----I-
----------TLV--RQTADLCEQI------------------------------V---N--V-DL-ECPLE---------K--G--E-M-TL-------
------TK-QVELPR------------------------------------QI-P--P----------------------------G--KYNVHA---DV
Y----T-------------KD-------D--K-HVT---CL--------EAHNIEF--KAG----FI---------------------------------
-----------------------------------------------------------------------
>PC_00Y3HM
----------------------------------------------------------------------------------------------------
-----MRFSS-TAII-------------------------ASLL---------------------S--------------SLA-LS-----APS-SSFPD
-TFLQ----------------------------------V--------PFDTE-----PGLSVP-GDNP---LTY--CA---------------------
--D---------------PTADI--LT--------------------------IERV---DLTPNPPI---P----------------------------
---G--K-PL-KIKA------SGI--------FS---KP-VE-----------------------------K--G---A--TV-QL-QVT-YGF----L-
----------QLI--NENMDLCDQT------------------------------G---K--V-GL-DCPLE---------K--G---KT-VL-------
------SK-TVDIPP------------------------------------QV-P--P----------------------------G--KYIVRA---DV
Q----T-------------AN-------K--E-PVT---CL--------TATVSFK--VEI---------------------------------------
-----------------------------------------------------------------------
>PC_05LYXC
----------------------------------------------------------------------------------------------------
-----MRFSS-TALV-------------------------ALLL---------------------S--------------PLA-LA-----APP-SLF-R
-DTSQ----------------------------------I--------PLDTD-----GDLKVP-GDNP---LMY--CA---------------------
--D---------------PAENL--LQ--------------------------IENV---DLSPNPPL---P----------------------------
---G--Q-PL-VIKA------SGI--------VA---KE-IK-----------------------------K--G---A--TV-QL-QVT-YGF----L-
----------QLI--NQEMDLCDQT------------------------------E---K--V-GL-DCPLE---------K--G---KM-VL-------
------KK-SVDIPP------------------------------------QV-P--PVSHPFCWSP-QR---KIGGRLMHIFSKQG--KYIVRA---DV
S----S-------------AE-------G--E-PIT---CL--------TATVVFE--IKV---------------------------------------
-----------------------------------------------------------------------
>PC_04GRH7
----------------------------------------------------------------------------------------------------
-----MRFSS-TALI-------------------------ALLL---------------------S--------------PLA-LA-----APP-SLF-R
-DTSQ----------------------------------I--------PLDTD-----GDLKVP-GDNP---LMY--CA---------------------
--D---------------PSENL--LQ--------------------------IERV---DLSPNPPL---P----------------------------
---G--Q-PL-VIKA------SGI--------TA---KE-IK-----------------------------K--G---A--TV-QL-QVT-YGF----L-
----------QLI--NQEMDLCDQT------------------------------E---K--V-GL-DCPLE---------K--G---KM-VL-------
------KK-SVDIPP------------------------------------QV-P------------------------------PG--KYIVRA---DV
S----S-------------AE-------G--E-PIT---CL--------TATVVFE--IKV---------------------------------------
-----------------------------------------------------------------------
>PC_00ZC9Z
----------------------------------------------------------------------------------------------------
-----MRFSS-TALV-------------------------ALLL---------------------S--------------PLA-LA-----APP-PPF-R
-DTSQ----------------------------------I--------PLDTD-----GDLKVP-GVNP---LMY--CA---------------------
--D---------------PAENL--LT--------------------------IERV---DLSPNPPL---P----------------------------
---G--Q-PL-VIKA------SGV--------LA---EE-IE-----------------------------K--G---A--TV-QL-QVT-YGF----L-
----------QLI--NQEMDLCDQT------------------------------E---K--V-GL-DCPLE---------K--G---KM-VL-------
------KK-SVDIPP------------------------------------QV-P--P----------------------------G--KYIVRA---DV
V----S-------------AN-------G--E-PIT---CL--------TATVVFE--IRV---------------------------------------
-----------------------------------------------------------------------
>PC_013PJV
----------------------------------------------------------------------------------------------------
-----MRFSS-TALV-------------------------ALLL---------------------S--------------PLA-LA-----APP-LPF-H
-DTSQ----------------------------------I--------PLDTD-----GDLKVP-GVNP---LMY--CA---------------------
--D---------------PAENL--LT--------------------------IEKV---DLSPNPPL---P----------------------------
---G--Q-PL-VIKA------SGV--------LA---EE-IE-----------------------------K--G---A--TV-QL-QVT-YGF----L-
----------QLI--NQEMDLCDQT------------------------------E---K--V-GL-DCPLE---------K--G---KM-VL-------
------KK-SVDIPP------------------------------------QV-P--P----------------------------G--KYIVRA---DV
V----S-------------AN-------G--E-PIT---CL--------TATVVFE--IRV---------------------------------------
-----------------------------------------------------------------------
>PC_025LJU
----------------------------------------------------------------------------------------------------
-----MRFSS-PALV-------------------------AVLL---------------------S--------------PLA-LA-----APP-SLF-R
-DTSQ----------------------------------V--------FLHTD-----QDLKVP-GVNP---LEF--CD---------------------
--D---------------PANNL--LT--------------------------IERV---DLSPNPPV---P----------------------------
---G--Q-PL-VIKA------SGI--------FS---ER-IE-----------------------------K--G---A--TV-HL-QVT-YGF----L-
----------QLI--NMDMDLCDQT------------------------------D---K--V-GL-NCPIE---------K--G---KT-VL-------
------KK-TVDIPQ------------------------------------QV-P--P----------------------------G--KYIVRA---DV
L----T-------------AD-------K--K-PVT---CL--------TASVVFE--IKV---------------------------------------
-----------------------------------------------------------------------
>PC_00EEQG
----------------------------------------------------------------------------------------------------
-----MRFSS-TALV-------------------------ALLL---------------------S--------------PLA-LA-----APP-LPF-R
-DTSQ----------------------------------I--------PLDTD-----GDLKVP-GVNP---LMY--CA---------------------
--D---------------PAENL--LT--------------------------IEKV---DLSPNPPL---P----------------------------
---G--Q-PL-VIKA------SGV--------LA---EE-IE-----------------------------K--G---A--TV-QL-QVT-YGF----L-
----------QLI--NQEMDLCDQT------------------------------E---K--V-GL-DCPLE---------K--G---KM-VL-------
------KK-SVDIPP------------------------------------QV-P--P----------------------------G--KYIVRA---DV
V----S-------------AN-------G--E-PIT---CL--------TATVVFE--IRV---------------------------------------
-----------------------------------------------------------------------
>PC_064IU0
----------------------------------------------------------------------------------------------------
-----MRFSP-TALV-------------------------ALLL---------------------S--------------PLA-LA-----APP-SPF-R
-DTSQ----------------------------------I--------PLDTD-----GDLKVP-GVNP---LMY--CA---------------------
--D---------------PAENL--LT--------------------------IEKV---DLSPNPPL---P----------------------------
---G--Q-PL-VIKA------SGV--------MA---KE-ID-----------------------------K--G---A--TV-QL-QVT-YGF----L-
----------QLI--NQEMDLCDQT------------------------------E---K--V-GL-ECPLE---------K--G---KM-VL-------
------KK-SVDIPP------------------------------------QV-P--P----------------------------G--KYIVRA---DV
R----S-------------VE-------G--E-PIT---CL--------TATVVFE--IKV---------------------------------------
-----------------------------------------------------------------------
>PC_05H1V2
----------------------------------------------------------------------------------------------------
--------MKLLSSA---------------------------AA---------------------LL---L-APL-------A-VT-----A----TPAS
-LFGS----------------------------------GQD------V-I-A-----QEYPVP-GDNP---LEF--CT---------------------
-----------------EPSSNL--LD--------------------------IKSV---DLAPNPPK---P----------------------------
---G--Q-TL-KIKA------EGV--------LH---ER-VE-----------------------------K--G---A--YV-LL-EVK-YGL----I-
----------TLL--RQRPDLCDQI------------------------------V---N--V-NL-ECPLE---------E--G--P-L-VL-------
------TR-EVDLPA------------------------------------QI-P------------------------------PG--KYTVHA---DV
Y----D-------------KN-------D--K-RIT---CL--------DAKNIQF--QVA----ID-------MH---------------S--------
----------------------LPRL---------------------------------------------
>PC_01UARO
----------------------------------------------------------------------------------------------------
-----MKLLSTAATF---------------------------LL---------------------CV---APFSV-------T-AR-----S----LDFF
-DIQ-----------------------------------TPI------K-AEG-----K--HVD-GENP---LEY--CS---------------------
-----------------DPSSYI--LQ--------------------------IDHV---DLSPNPPL---P----------------------------
---G--K-TL-TIEA------KGT--------LN---EK-VE-----------------------------K--G---A--YV-LL-EVK-YGL----I-
----------TLV--RQKADLCDQI------------------------------V---N--V-DL-ECPLE---------K--G--E-M-AL-------
------TK-QVDLPS------------------------------------QI-P--PVCYSLGRVA--C---EAEADH-VAINQQG--RYKVHA---DV
Y----S-------------AD-------D--R-RIT---CL--------EAPNVEF--KRG----FL---------------------------------
-----------------------------------------------------------------------
>PC_00K770
----------------------------------------------------------------------------------------------------
-----MKLLSTAATF---------------------------LL---------------------CV---APFST---------AR-----S----LDFF
-NSQ-----------------------------------TPI------Q-AEN-----E--AVK-GDNP---LEY--CN---------------------
-----------------DPSSYL--LQ--------------------------IDHV---DLTPNPPL---P----------------------------
---G--K-TL-TIQA------TGT--------LN---EK-IE-----------------------------E--G---A--YV-NL-EVK-YGL----I-
----------TLV--RQTADLCEQI------------------------------V---N--V-DL-ECPLE---------K--G--E-M-TL-------
------TK-QVELPR------------------------------------QI-P--PVRDSLWYTT--I---DVEINQ-VMINQQG--KYTVHA---DV
Y----T-------------KD-------D--K-HVT---CL--------QARNIEF--KAG----FM---------------------------------
-----------------------------------------------------------------------
>PC_029CRL
----------------------------------------------------------------------------------------------------
-----MKLLSTAATF---------------------------LL---------------------CV---APFST---------AR-----S----LDFF
-NSQ-----------------------------------TPI------Q-AEN-----E--AVK-GDNP---LEY--CN---------------------
-----------------DPSSYL--LQ--------------------------IDHV---DLTPNPPL---P----------------------------
---G--K-TL-IIQA------TGT--------LN---EK-IE-----------------------------E--G---A--YV-NL-EVK-YGL----I-
----------TLV--KQTADLCEQI------------------------------V---N--V-DL-ECPLE---------K--G--E-M-TL-------
------TK-QVELPR------------------------------------QI-P--PVRDSLWYIT--I---DVEINQ-VMINQQG--KYTVHA---DV
Y----T-------------KD-------D--K-HVT---CL--------QARNIEF--KAG----FM---------------------------------
-----------------------------------------------------------------------
>PC_04CD83
----------------------------------------------------------------------------------------------------
-----MKLLSTAATF---------------------------LL---------------------CV---APFST---------AR-----S----LDFF
-NSQ-----------------------------------TPI------Q-AEN-----E--AVK-GDNP---LEY--CN---------------------
-----------------DPSSYL--LQ--------------------------IDHV---DLTPNPPL---P----------------------------
---G--K-TL-IIQA------TGT--------LN---EK-IE-----------------------------E--G---A--YV-NL-EVK-YGL----I-
----------TLV--RQTADLCEQI------------------------------V---N--V-DL-ECPLE---------K--G--E-M-TL-------
------TK-QVELPR------------------------------------QI-P--PVRDYLWYTT--I---DVEFNQ-VMINQQG--KYTVHA---DV
Y----T-------------KD-------D--K-HVT---CL--------QARNIEF--KAG----FM---------------------------------
-----------------------------------------------------------------------
>PC_04JOA1
----------------------------------------------------------------------------------------------------
-----MKLLSTAATF---------------------------LL---------------------CV---APFST---------AR-----S----LDFF
-NFQ-----------------------------------TPI------Q-AEN-----E--AVK-GDNP---LEY--CN---------------------
-----------------DPSSYL--LQ--------------------------IDHV---DLTPNPPL---P----------------------------
---G--K-TL-TIQA------TGT--------LN---EK-IE-----------------------------E--G---A--YV-NL-EVK-YGL----I-
----------TLV--RQTADLCEQI------------------------------V---N--V-DL-ECPLE---------K--G--E-M-TL-------
------TK-QVELPR------------------------------------QI-P--PVRDSLWYTT--I---DVEINQ-VMINQQG--KYTVHA---DV
Y----T-------------KD-------D--K-HVT---CL--------QARNIEF--KAG----FM---------------------------------
-----------------------------------------------------------------------
>PC_062T5B
----------------------------------------------------------------------------------------------------
-----MKLLSTAATF---------------------------LL---------------------CV---APFST---------AR-----S----LDFF
-NSQ-----------------------------------TPI------Q-AEN-----E--AVK-GDNP---LEY--CN---------------------
-----------------DPSSYL--LQ--------------------------IDHV---DLTPNPPL---P----------------------------
---G--K-TL-IIQA------TGT--------LN---EK-IE-----------------------------E--G---A--YV-NL-EVK-YGL----I-
----------TLV--RQTADLCEQI------------------------------V---N--V-DL-ECPLE---------K--G--E-M-TL-------
------TK-QVELPR------------------------------------QI-P--PVRDSLWYTT--I---DVEINQ-VMINQQG--KYTVHA---DV
Y----T-------------KD-------D--K-HVT---CL--------QARNIEF--KAG----FM---------------------------------
-----------------------------------------------------------------------
>PC_03DQVZ
----------------------------------------------------------------------------------------------------
-----MKLLSTAATF---------------------------LL---------------------CV---APFST---------AR-----S----LDFF
-KSQ-----------------------------------TPI------Q-AEN-----E--AVK-GDNP---LEY--CN---------------------
-----------------DPSSYL--LQ--------------------------IDHV---DLTPNPPL---P----------------------------
---G--K-TL-TIQA------TGT--------LN---EK-IE-----------------------------E--G---A--YV-NL-EVK-YGL----I-
----------TLV--RQTADLCEQI------------------------------V---N--V-DL-ECPLE---------K--G--E-M-TL-------
------TK-QVELPR------------------------------------QI-P--PVRDFLWYTA--L---DVEINK-VMINQQG--KYTVHA---DV
Y----T-------------KD-------D--K-HVT---CL--------QARNIEF--KAG----FM---------------------------------
-----------------------------------------------------------------------
>PC_041LOL
----------------------------------------------------------------------------------------------------
-----MKFLSTAAAV---------------------------LL---------------------GA---APFAV-------T-AR-----S----IDFF
-GSQ-----------------------------------SPI------S-ANG-----I--PVH-GDNP---LEY--CA---------------------
-----------------NPSSDV--LE--------------------------IKKV---DLSPNPPL---P----------------------------
---G--H-TL-TIEA------SGT--------LK---EP-VE-----------------------------K--G---A--YV-LL-EVK-YGL----I-
----------TLI--KQRADLCDQL------------------------------T---N--V-DL-ECPLN---------K--G--D-L-TL-------
------RK-QVDLPS------------------------------------QI-P--P----------------------------G--KYTVHA---DV
M----S-------------VN-------D--E-RIT---CL--------EAHNIEF--KRG----AL-------F-------------------------
-----------------------------------------------------------------------
>PC_0632FZ
----------------------------------------------------------------------------------------------------
-----MKFLSTAAAV---------------------------LL---------------------SV---APFAV-------T-AR-----S----IDFF
-NSQ-----------------------------------SPI------S-TNG-----I--PVK-GDNP---LEY--CA---------------------
-----------------NPSGDV--LE--------------------------IKKV---DLSPNPPL---P----------------------------
---G--R-TL-TIEA------SGT--------LK---EP-VE-----------------------------K--G---A--YV-LL-EVK-YGL----I-
----------TLI--RQKADLCDQL------------------------------T---N--V-DL-ECPLN---------K--G--D-L-VL-------
------RK-QVDLPS------------------------------------QI-P--P----------------------------G--KYTVHA---DV
M----S-------------VD-------D--E-RIT---CL--------EAHNIEF--KRG----SL-------F-------------------------
-----------------------------------------------------------------------
>PC_04HCAB
----------------------------------------------------------------------------------------------------
-----MKFLSTAAAV---------------------------LL---------------------SV---APFTV-------T-AR-----S----IDFF
-NSQ-----------------------------------SPI------S-TNG-----I--PVK-GDNP---LEY--CA---------------------
-----------------NPSGDV--LE--------------------------IKKV---DLSPNPPL---P----------------------------
---G--R-TL-TIEA------SGT--------LK---EP-VE-----------------------------K--G---A--YV-LL-EVK-YGL----I-
----------TLI--RQKADLCDQL------------------------------T---N--V-DL-ECPLN---------K--G--D-L-VL-------
------RK-QVDLPS------------------------------------QI-P--P----------------------------G--KYTVHA---DV
M----S-------------VD-------D--E-RIT---CL--------EAHNIEF--KRG----SL-------F-------------------------
-----------------------------------------------------------------------
>PC_04H0ZE
----------------------------------------------------------------------------------------------------
-----MKLLSTAAAV---------------------------LL---------------------SV---APFAV-------T-AR-----S----IDFF
-NSQ-----------------------------------SPI------S-TNG-----I--PVK-GDNP---LEY--CA---------------------
-----------------NPSGDV--LE--------------------------IKKV---DLSPNPPL---P----------------------------
---G--H-TL-TIEA------SGT--------LK---EP-IE-----------------------------K--G---A--YV-LL-EVK-YGL----I-
----------TLI--RQKADLCDQL------------------------------T---N--V-DL-ECPLD---------K--G--D-L-VL-------
------TK-QVDLPS------------------------------------QI-P--P----------------------------G--KYTVHA---DV
M----S-------------VN-------D--E-RIT---CL--------DARNIEF--KRG----SL-------F-------------------------
-----------------------------------------------------------------------
>PC_06VGPM
----------------------------------------------------------------------------------------------------
-----MKLLSTAAAV---------------------------LL---------------------SV---APFAV-------T-AR-----S----IDFF
-NSQ-----------------------------------SPI------S-TNG-----I--PVK-GDNP---LEY--CA---------------------
-----------------NPSGDV--LE--------------------------IKKV---DLSPNPPL---P----------------------------
---G--H-TL-TIEA------SGT--------LK---EP-IE-----------------------------K--G---A--YV-LL-EVK-YGL----I-
----------TLI--RQKADLCDQL------------------------------T---N--V-DL-ECPLD---------K--G--D-L-VL-------
------TK-QVDLPS------------------------------------QI-P--P----------------------------G--KYTVHA---DV
M----S-------------VN-------D--E-RIT---CL--------NARNIEF--KRG----SL-------F-------------------------
-----------------------------------------------------------------------
>PC_07EAA8
----------------------------------------------------------------------------------------------------
-----MKLLSTTAAL---------------------------LV---------------------FL---APVST-------T-AR-----S----LGIF
-GSSQ----------------------------------SPI--------Q-A-----QGKSVE-GDNP---LEY--CS---------------------
-----------------DPSSDI--LE--------------------------IKSV---NLTPNPPL---P----------------------------
---G--K-AL-VIKA------EGT--------LH---ER-IE-----------------------------D--G---A--YV-LL-EVK-YGL----I-
----------TLI--RQEVNLCEQI------------------------------V---N--V-DL-KCPLE---------T--G--D-M-TL-------
------TK-QVDLPK------------------------------------QI-P--P----------------------------G--RYTVHA---DV
F----T-------------RD-------D--E-RIT---CL--------EAHNIEF--KGP----F----------------------------------
[truncated: 1,166,392 more chars]
