# Supplementary material for: Remote homology clustering identifies lowly conserved families of effector proteins in plant-pathogenic fungi
Source: Microb Genom. 2021 Sep 1;7(9):000637. doi: 10.1099/mgen.0.000637 (PMC8715435; doi:10.1099/mgen.0.000637)
Supplement: Supplementary material 15 [file mgen-7-0637-s0015.zip › fastas/markov-PC_011E13.fasta]

>PC_00JDMB
MKL-TAILLLSIL--TTATAKKHRLCCCAGKDDCGLLVCDATATQEAVD-----Y------NPKRYIRSSSDWDKVDGAPIGGTTNWFYAAES-----PN
DDSYLGGDEVSDLCDKVTDHTKRSSRCFTPKNGRDWRNPNAPAPATPPTGPPLHKRPRPPKIKGRDVEAEAEADSSAS-VDLVAREVNNPVPHAAIPAWV
GGQNGGSNVY-YEP------PTPTSLKTPKFPGDADRWPSCY-------------------------------------------------
>PC_011E13
-------------------------------------------------------------MRREYVRSTKSWDKNTGAPIGGLQNWMYSDD------HV
DDGYLGGREVSDQCY-LF---ALSSRCFDHKDYKN---------------------DGEPKVKERSA--------AKFPYE-------------------
------KPED--KPVVGGGV----RGSRKGVGGDKDHFPTCPSK-----------------------------------------------
>PC_02RC1N
---------------------------------------------------------------------------------------MYAADA-----PN
DDGWLGGDEVNDLCD-IL---SLESRCMNPYPDWNWRNDAKPGP--PPKG--------------KKNKKP------------------------------
---------AQPPPSPPGGQ----PIKQPGKSGDEDHWETCAEDDF---------------------------------------------
>PC_07W3BW
MKFLYLLLISLLTTS--VSAKKHRLCCCAGFNACNQFVCDADITQYLVDTSALRYDPSTKSMRREYVRSTKSWDKNTGAPIGGLKNWMYSDD------RV
DDGYLGGLEVSDLCY-LF---ALSSRCFNHKDYKN---------------------DEKPKVKERSA--------TKFPYS-------------------
------KPED--KPVVGGGV----RGSRQGVGGDKDHFPTCPPK-----------------------------------------------
>PC_077DEX
MKLLYLLPVSLLATF--VSAAKHLLCCCAGFNACDQFVCDGFSTADIVKQ-----------SDNHWAMSTKSWDKNTGSPCGGLKNWMYARGK----EYG
DDGHLGGYEVSGLCD-QY---GLSSRCFNPKKEFR---------------------KDGLKIKGRQAGGN-TNQGGGWNWD-----------------W-
-----GKKPE--TPVVGGGK----RGSRLGYGEDDTHWPKCSNVHVRALERKDKLHHSRFQEI----------------------------
>PC_077AR2
MKLLYLLPVSLLATF--VSAAKHLLCCCAGFNACDQFVCDGFSTADIVKQ-----------SDNHWAMSTKSWDKNTGSPCGGLKNWMYARGK----EYG
DDGHLGGYEVSGLCD-QY---GLSSRCFNPKKEFR---------------------KDGLKIKGRQAGGN-TNQGGGWNWH-----------------L-
-----GKKPE--TPVVGGGK----RGSRLGYGEDDTHWPKCSNVHVRALERKDLGQVTPQQVPRDIEGQAGIRRTTSIKSSRVDGEAMRRT
>PC_001EBG
MKLLYLLPVSLLATF--VSAAKHLLCCCAGFNACDQFVCDGFSTADIVKQ-----------SDNHWAMSTKSWDKNTGSPCGGLKNWMYARGK----EYG
DDGHLGGYEVSGLCD-QY---GLSSRCFNPKKEFR---------------------KDGLKIKGRQAGGN-TNQGGGWNWD-----------------W-
-----GKKPE--TPVVGGGK----RGSRLGYGEDDTHWPKCSNVHVRALERKDLGQVTPQQVPRDIEGQAGIRRTTSIKSSRVDGEAMRRT
>PC_07U80A
MKLLYLLPVSLLATF--VSAAKHLLCCCAGFNACDQFVCDGFSTADIVKQ-----------SDNHWAMSTKSWDKNTGSPCGGLKNWMYARGK----EYG
DDGHLGGYEVSGLCD-QY---GLSSRCFNPKKEFR---------------------KDGLKIKGRQAGGN-TNQGGGWNWD-----------------W-
-----GKKPE--TPVVGGGK----RGSRLGYGEDDTHWPKCSNVHVRALERKVGLRIVFWIT-TDV-------------------------
>PC_07W63C
MKFLYPLFVSLLTAS--VSASKWRLCCCAGWNDCNQFVCDPDSAQNIVDL-----------LSGTYVRSKKAWDRYTGSPIGGLDGWIYAKD--------
-DGFIGGKEMSNKCSRDY---DLSSRCFDPKLKTGEYSDY---------------SNDGKKIGSRQTL------------DGGLGGVGAQLKPKKPKSKG
GG-GGDDPPPARADGKIGKKRKKP---KKEKEKDKDHWPVCE-------------------------------------------------
>PC_01DEFH
MKFLYLLLVSLLTAS--VSASKWRLCCCAGWNDCNQFVCDPDSAQNIVDL-----------LSGTYVRSKKAWDRYTGSPIGGLDGWIYAKD--------
-DGFIGGKEMSNKCSRDY---DLSSRCFDPKLKTGEYSDY---------------SNDGKKIGSRQTL------------DGGLGGVGAQLKPKKPKSKG
GG-GGDDPPPARTDGKVGKKRKKPKKPKKEKEKDKDHWPVCE-------------------------------------------------
>PC_077F7K
MKFLYPLLVSLLTAS--VSASKWRLCCCAGWNDCNQFVCDSDSAQNIVDL-----------LSGTYVRSKKLWDRYTGSPIGGLDGWIYAKD--------
-DGFIGGNEMSDKCSRDY---GLSSRCFDPKLKTGEYSDY---------------SNDGKKIGSRQTL------------DGGLGGVGAQLKPKKPKSKG
GG-GGDDPPPARTDGKVGKKRKKPKKG-KEKDKDKNHWPVCE-------------------------------------------------
>PC_07W1YU
MKSLYPLLVSLLAAS--VSAHKHRLCCCAGYNACNQFVCDPYSAGWLVQH------------KPIYIRSNKYWGPKTGAPAPGWGNYIYATDK----NHG
DDEFIGGTEMSENCF-GF---GLSSKCFDPSNFRN---------------------TDA-KLKTRQHNGEK------LPIGGGGGAKGG---GAHGENNG
GG---DHPQK--VDVVGGGV----RGSRKLIAGDADHWPYCPSH-----------------------------------------------
>PC_032MDB
MKSLYPFLVSLLAAT-SFAGDLHRLCCCTGFNACNQYVCDPYSTGWLIRN------------KPTYVRSNKYWGPKTGAPVPGWANYIYANNK----DHG
DDELIGGLEMSVNCD-AF---DLGSRCFSPPNFRN---------------------TDA-KLKTRQHNGEKLPVGEKLPIGGGGGPKGP---GPHGEHNG
GG-SGEKPLR--VDVVGGGK----RGSRQLIAGDPDHWPYCPSH-----------------------------------------------
>PC_07H8WL
MKLSYTLLVSILAC--SVSADKHRLCCCAGWNACGTFACLGPATQQVVTD-----------SANRYIRSGKSWDKNSGAPVPGINNWMYAAE------QG
DDGFLGGDEVSGICE-QQ---ELSSRCFTPKWGTGDYR-------------------NGVKIKGRQVHEVSKRKA--PPRS-GSGGRAKSKPGST-----
-G-S------ASDGRSSHGF------RKNTKDEDATHWPVCEEE-----------------------------------------------
>PC_08BF8F
MKLFYTLLVSILTC--SVSADKHRLCCCAGWNACGTFACLGPETQKVVTD-----------YGAKYIRSGKAWDKNSGSPVPGIMNWMYAAE------QG
DDGFLGGDEISGICE-QQ---GLSSRCFTPKWGTGDYR-------------------NGVKIKGREVLEMSKRKA--PGRS-GSGRSGGN-GGSG-----
-G-SSGSGATRGNPKSGGTK------KKNKKEEDPAHWPVCEEE-----------------------------------------------
>PC_08BM01
MKLLYTLLISILAYSYPVSADKHRLCCCAAWNACGIFACIGSETQKVVDK-----------WKDKYVRSTKPWDKPSGSPVPGLKNWMYA---------I
DDGILGGDEVSRICG-WQ---GLSSRCFTPKKGAGDYR-------------------NSRKIKGRQAHDVSKKGY--FKVK-PKG---------T-----
-G-EGSDWFSGGHARGSGGW------RKPISEGDPTHWPVCENE-----------------------------------------------
>PC_07VWUV
MMLSYSLLFALLAAS--VSAKKHRLCCCAGFNACNQFVCDDVHTQNLVDT-----------SNGHFARSHQSWDKDTGAPCGGLKNWMYALGK----DKG
DDDWLGGNEVSDLCD-LA---GLSSRCFNPKTGNY---------------------NGRLMIKGRQVEK--IPTGGSWTWG-----------------SN
SG-NTIPKPP--APVVGGGK----RGSKKGKGGDLHHFPTCE-------------------------------------------------
>PC_07U6YJ
MMLSYSLLVALLAAS--VSAKKHRLCCCAGFNACNQFVCDDVHTQNLVDT-----------SNGHFARSHQSWDKDTGAPCGGLKNWMYALGK----DKG
DDDWLGGIEVSDLCE-LA---GLSSRCFNPKSGKY---------------------NGRLMIKGRQVEK--IPTGGSWTWG-----------------GN
TG-DTIPKPP--APVVGGGK----RGSKQGKGGDLHHFPTCG-------------------------------------------------
>PC_02Z6TK
MMLSYSLLVALLAAS--VSAKKHRLCCCAGFNACNQFVCDDVHTQNLVNT-----------SNGKFARSNQSWDKDTGAPCGGLKNWMYALGK----DKG
DDDWLGGNEVSDLCE-LA---GLSSRCFNPKSGKY---------------------NGRLMIKGRQVEK--IPTGGSWTWG-----------------GN
TG-DTIPKPP--APVVGGGK----RGSKQGKGGDLHHFPTCG-------------------------------------------------
>PC_077CGD
-MLSYSLLVALLAAS--VSAKKHRLCCCAGFNACNQFVCDDVHTQNLVNT-----------SNGKFARSNQSWDKDTGAPCGGLKNWMYALGK----DKG
DDDWLGGNEVSDLCE-LA---GLSSRCFNPKSGKY---------------------NGRLMIKGRQVEK--IPTGGSWTWG-----------------GN
TG-DTIPKPP--APVVGGGK----RGSKQGKGGDLHHFPTCG-------------------------------------------------
>PC_07W23N
MKLLYSLFVSLLAAS--VSARKHRLCCCAGFNACNQFVCDDYSTQSIVNA-----------GGGRYVRSTKSWDKDQGAPIGGLMNWMYAETR----DHG
DDTLLGGDEISDLCN-KF---RMSSRCFNPRARYW---------------------NEDLTIKGRTVET-------------------------------
-----PAKLP--PPVVGGGV----RGSRKGVPGDKDHWPTCPSE-----------------------------------------------
>PC_0094VV
MKLLYSLFVSLLAAS--VSARKHRLCCCAGFNACNQFVCDDYSTQSIVNA-----------GGGRYVRSTKSWDKDQGAPIGGLMNWMYAETR----DHG
DDTLLGGDEISDLCN-KF---RMSSRCFNPRARYW---------------------NEGLTIKGRTVET-------------------------------
-----PAKLP--PPVVGGGV----RGSRKGVPGDKDHWPTCPSE-----------------------------------------------
>PC_050Y4T
MKLTTALLFSIIALTHTASAKKHRLCCCATYDDCGLFGCDSVTTQAVIDNSKIDN------TKDDFVRSDKTWDKEDGAPCGGKGNWMYARS------DF
DDGYIGGNEVSELCEQQ----GASSRCFTPRSGWKNA---------------------NPKIKGRGVEVEQDSSAAPI-I---------PV---------
-------EHY-AKP------KFKPTKKKPKKMGDKKHWPEC--------------------------------------------------
>PC_0777GO
MKLSYL-LPALLSAS--VSARRHRLCCCAGFNACNQFVFDGDSTGTIVAA-----------WPDRYVRSTKSWDKNTGSPCGGLQNWMYAVDD----GKN
DDGLLGGTEISKLCS-LD---GLSSRCFSPKDYKN---------------------GSKRKVKERGEEIR-ERGVAKYPFT-----------------W-
---SQ----H--SPVVGGGE----RGKGKGTNGDKDHWGTYSPS-----------------------------------------------
>PC_063QYD
MKLSYL-LPALLSAS--VSARRHRLCCCAGFNACNQFVCDGDSTGTIVAA-----------WPDRYVRSTKSWDKNTGSPCGGLQNWMYAVDD----GKN
DDGLLGGTEISKLCF-LD---GLSSRCFSPKDYKN---------------------GSKRKVKERGEEIR-ERGVAKYPFT-----------------W-
---SQ----H--SPVVGGGE----RGKGKGTNGDKDHWGTYSPS-----------------------------------------------
>PC_08C5KN
MKLSYL-LPALLSAS--VSARRHRLCCCAGFNACNQFVCDGDSTGTIVAA-----------WPDRYVRSTKSWDKNTGSPCGGLQNWMYAVDD----GKN
DDGLLGGTEISKLCS-LD---GLSSRCFSPKDYKN---------------------GSKRKVKERGEEIR-ERGVAKYPFT-----------------W-
---SQ----H--SPVVGGGE----RGKGKGTNGDKDHWGTYSPS-----------------------------------------------
>PC_07W63R
MKLSYL-LPALLSAS--VSARRHRLCCCAGFNACNQFVCDGDSTGTIVAA-----------WPDRYVRSTKSWDKNTGSPCGGLQNWMYAVDD----GKN
DDGLLGGTEISKLCS-LD---GLSSRCFSPKDYKN---------------------GSKRKVKERGEEIR-ERGVAKYPFT-----------------W-
---SQ----H--SPVVGGGE----RGKGKGTNGDKDHWGTCSPS-----------------------------------------------
>PC_087C5S
MKLSYL-LPALLSAS--VSARRHRLCCCAGFNACNQFVFDGDSTGTIVAA-----------WPDRYVRSTKSWDKNTGSPCGGLQNWMYAVDD----GKN
DDGLLGGTEISKLCS-LD---GLSSRCFSPKDYKN---------------------GSKRKVKERGEEIR-ERGVAKYPFT-----------------W-
---SQ----H--SPVVGGGE----RGKGKGTNGDKDHWGTYSPP-----------------------------------------------
>PC_07U6B5
MKLSYL-LPALLSAS--VSARRHRLCCCAGFNACNQFVCDGDSTGTIVAA-----------WPDRYVRSTKSWDKNTGSPCGGLQNWMYAVDD----GKN
DDGLLGGTEISKLCS-LD---GLSSRCFSPKDYKN---------------------GSKRKVKHYSHKAR-FKARY----E-----------------K-
---ITTSFTE--TTYIGA-R----HGHL--MN--SDQCNVIIS------------------------------------------------
>PC_077EOT
MKLSYL-LPALLSAS--VSARRHRLCCCAGFNACNQFVFDGDSTGTIVAA-----------WPDRYVRSTKSWDKNTGSPCGGLQNWMYAVDD----GKN
DDGLLGGTEISKLCS-LD---GLSSRCFSPKDYKN---------------------GSKRKVKERGEEIT-RASALTPAVS-----------------V-
---LPTSMHE--TPQYPAS------------------------------------------------------------------------
>PC_04AQC6
MKATTALLFFILA--LTAAAKKHRLCCCAEKNDCGFLTCNGTATQSVID-----N------SNGKFVRATKLWDKGQGAPIGGPQNWMYAKDP----GQG
DDGYLGGNEVSDLCGAL----KKESKCFSPKNNLDYHNGDNSAGTDH--------WPK------------------------------------------
---------------------------PTPSPGDDDTWPGCMKSK----------------------------------------------
>PC_02IJS5
MKVLYLLLVSLLTTS--VSARRHRLCCCAGFNACNQFVCDAVGTQAVVDA-----------FPKRYVRSTKSWDKDTGSPCGGLKNWMYATNDRYDVGEY
EDGYLGGKEVSNLCF-FV---GLSSRCFNAADYKN---------------------FGK--IKERSY--------PTYPNS-------------------
------KRHS--HPVVGGGK----R------------------------------------------------------------------
