# Supplementary material for: Remote homology clustering identifies lowly conserved families of effector proteins in plant-pathogenic fungi
Source: Microb Genom. 2021 Sep 1;7(9):000637. doi: 10.1099/mgen.0.000637 (PMC8715435; doi:10.1099/mgen.0.000637)
Supplement: Supplementary material 15 [file mgen-7-0637-s0015.zip › fastas/markov-PC_02LJVJ.fasta]

>PC_01L5ES
MKTTTIFHALSGLALMTTGTLAANCYIVKQWKPAKSTL-THAYYRAPGDTFHLHQHLCTSTERCKITCHNMDEKEWAVVGQFNEGGKEVPKVHGKDQWTV
WDPKKRAQAILAQPE-LRDRFPETWASAAEVNKKLQQGRKLQ--
>PC_05E7Y7
MKTTTIFHALSGLALMTTGTLAANCYIVKQWKPAKSTL-THAYYRAPGDTFHLHQHLCTSTERCKITCQNMDEKEWAVVGQFNEGGKEVPKVHGKDQFTV
WDPKKRAQAILAQPE-LRDRFPETWASAAEVNKKLQQGRKLQ--
>PC_07H9IG
MKITTIFSALSAVALMTTGTFAAHCRIVKQWIPAKPTIISAEYFRAPDDKFHLHQHLCSSTARCIITCENMNESEWSVEGEFNKKGKEIPRVFGKDKWTT
WDPRKRVEDILSQSDILRDRFPETFASVSHVNKNLPRAEKWKGK
>PC_02LJVJ
MKTTIILSALNALTLMTTGTFAVNCRIVKRWLPAQSIV-QREYKRAPSDKFHLDQHLCESTARCMITCRNLDHTEWAVAGELNEKGKDIAKVAGNDAWEP
WNPRAQEQVGSM-PIFMKS-------------------------
>PC_064CZJ
MKTTAIFSALSTLAFVTTGIFAANCHIVKRWKGAQSII-VHDYYRAPDDRFHLHQHVCTSDRRCTITCENLDSNEWEVAGVFNKAGQDIEKVNGQDKGTV
WDPRTGEGTRRDK-QIARNHD------------NL---------
>PC_03AGZF
MKTTTTFTALSVLAFMTTSTLASRCVIFKAKRGLNQTP-EQVFMKAPSDSFCIDGVLCRSSDTCYITCDRVDH-YYKIAGGLDPTRKSKPREEKQSC---
--------------------------------------------
>PC_08JLDT
MKTTTTFTALSVLAFMTTSTLASRCVIFKAKRGVNQTP-EQVFMKAPSDSFCIDGVLCRSSDTCYITCDRVDH-YYEIAGGLDPTRKSKPREEKQSC---
--------------------------------------------
>PC_08KZKD
MKTTTTFTALSVLAFMTTSTLASRCVIFKAKRGVNQTP-EQVFMKAPSDSFCIDGVLCRSSDTCYITCDRVDH-YYKIAGGLDPTRKSKPREEKQSC---
--------------------------------------------
>PC_07XI2N
MKTTTTFTALSVLAFMTTSTLASRCVIFKAKRGLNQTP-EQVFMKAPSDSFCIDGVLCRSSDTCYITCDRVDH-YYKIAGGLDPTRKSKPREEKQRC---
--------------------------------------------
