# Supplementary material for: Remote homology clustering identifies lowly conserved families of effector proteins in plant-pathogenic fungi
Source: Microb Genom. 2021 Sep 1;7(9):000637. doi: 10.1099/mgen.0.000637 (PMC8715435; doi:10.1099/mgen.0.000637)
Supplement: Supplementary material 15 [file mgen-7-0637-s0015.zip › fastas/markov-PC_00PLZF.fasta]

>PC_00PLZF
-------------------------------------------MLHYLGRLFLVAALAVACLRPAVQATQNRPLRRAIVGDNN---------------DN
YITKLHRRWYFLWPGSLVPKPPRDEEEHKVIYADWIVHHDPAHGSNVQKEIESAGLQSPTFIQVSVGESGSSSKRS----------
>PC_065H92
-------------------------------------------MLHYLGRLFLVAALAVACLRPA---TQNRPLRRAIVGDNN---------------DN
YITKLHRRWYFLWPGSLAPKPPREGEEHKIIYADWIVHHDPAYNSNVQKEIELARLQNPTFIQVSVGESSSSSSSSSSKKS-----
>PC_01P279
-------------------------------------------MLFRSAFVLLIVAFASACLVQHVQA--IPVRRSLSTDASM---------------SS
AAGKLNRRWWFGFTGSLGKEPDNGQVQIKIIPDALIIKNPPANKDDLNKLIENLKRKHPRFKTVVMPTDPNGDVVIWE--------
>PC_06LCQX
-------------------------------------------MLFRSAFVLLIVAFASACLVQHVQAKQIPVRRSLSTDASM---------------SS
AAGKLNRRWWFGFTGSLGKEPDNGQVQIKIIPDALIIKNPPANKDDLNKLIENLKRKHPRFKTVVMPTDPNGDVVIWE--------
>PC_0213X2
-------------------------------------------MMLVHSPRALFVALVALCLVHHVQAVQMPAMRRSLSSTTATNNNKVDDTAAAAAGES
SAQNLVRRWWWGWPSSLGRLEDN---QILYIPPELIQTHTPAEVAAWTKYLERVHRVHPDWKRVSWTPNGPVGFKPSGAEEGKH--
>PC_01WI3G
--------------------------------------------MLVHSAPAFIATLVALCLAQHVQAIQLPAIRRSLTHNDD-----------------
-AANLERRWFWNFGSSLGRSPDN---NALIVPEDMIKKHTAALVTEWQTYLNEMHRQHPNWKRIDWRDDGPAGFARWESEKQGRSH
>PC_046WQZ
---------------------------------------------MLVHSARAFVAALLLGLVLHVH--AMPAMRRSLSSHAD----------AGAAGGS
TLGKLARRWFFDFGGALSRWDVA---PILRIPEDVAKAHSRAEVARWEVYLERVHREHPDWQYVHWTDNGPIGYKSH---------
>PC_059MC9
---------------------------------------------MLVHSARAFVAALLLGLVLHVHAIQMPAMRRSLSSHAD----------AGAAGGS
TLGKLARRWFFNFGGSLAPLDAV---PIFEIPKSLIKTHKPAEVTKWEVFLQRVHRKHPDWTHVHWTTDGPVGYKGH---------
>PC_02NFRI
--------------------------------------------MWQSGRLILLAALAAACLLQHAQAGRIQAVPRAVADDSA---------------SD
RASKLSRRWMFGWDGSLSPAPKYSPTKIHIIAPDFLRDNRPATDSEAQRELDRLAKRQAQIFWVTFSQ------------------
>PC_054RO9
--------------------------------------------MWRLG-QFVVVAAIAACLVHLSSAAATPRLRRAVVGDTN-----------------
DERPLLRRWFIDWGGSLGRLPSRDDM-ITPVDPANFEAHRAATESAWEAYRRRLAREQAEYWNVIFGGHTPP--------------
>PC_00NVYY
--------------------------------------------MWRLG-QFVAVAAIAACLVHLSSAAATPRLRRAIVGDAN-----------------
DERPLGRRWFIDWGGSLGRLPSRDDM-ITPIDPVNLEAHRAATESAWEAYRRRLAREQAEYWNVIFGGHTPP--------------
>PC_05DO83
----------------------------------------------------------------MVRQGQIRPARRAIVADRLS---------PSSSSSS
GGAKLNRRWFFGFASALNPKDPREEA-PVVISQDVPRAHVAAKEAEHQRNVDKWNRAHPKAVQVKPDQMHGRSGDGRGSGTGGQ--
>PC_00L5D1
--------------------------------------------MRSGHLLLLLTALVATCLLQNVEAGQIRPARRAIVADRFS---------PS--SSS
GGAKLNRRWFFGFSSALKPKDSRESA-PVIVSNDRVQPHPSARETEHQHRVEKWNHEHPKEVHVKLVHMSDRGGSGRGTGGQ----
>PC_01PC8S
---------------MAASIASPAGTTHSPLS-TKSNLSVHHSIMWRLG-QFVVVAAIAACLVHLSSAAATPRLRRAVVGDAN-----------------
DERALGRRWFIDWGGSLGRLPSRDDM-ITPIDPVNLEAHRAATESAWEAYRRRLAREQAEYWNVIFGGHTPP--------------
>PC_00ITZH
MQRLGSAQAPSLLASFSAPSDNPAGRNHALSSLHQDKPLVHRSIMWRLG-QFVVVAAIAACLVHLSSAAATPRLRRAVVGDTN-----------------
DERPLLRRWFIDWGGSLGRLPSRDDM-ITPVDPANFEAHRAATESAWEAYRRRLAREQAEYWNVIFGGHTPP--------------
