# Supplementary material for: Remote homology clustering identifies lowly conserved families of effector proteins in plant-pathogenic fungi
Source: Microb Genom. 2021 Sep 1;7(9):000637. doi: 10.1099/mgen.0.000637 (PMC8715435; doi:10.1099/mgen.0.000637)
Supplement: Supplementary material 15 [file mgen-7-0637-s0015.zip › fastas/markov-PC_05C7YR.fasta]

>PC_00NDEA
--------------MKVLTLTIMAIAATAQASAVFDDSARGSDSE---------KSLRRLPALVRLSP--RRVDLVQRKKKKEHKKPEEVIPKCALPCIE
AYILKHTMCELDNWKCICKHHEVK--DADASACLVNNCGMTKTKSMFLPRILDLESRIR-----------------------------------------
----------------------------
>PC_01UH0X
MSANFSLSVPLHKISIHHPPFGMKIVAVVVTLAVAAVGQASPVLN---------STDSTLDLNNCSSN-SSSCV-PSDVMPQRHERPKDIIPHCALSCIE
SYVKLHTRCRATDYLCICNHKEIK--DKNAVSCVVNNCGFTKARNKVYPAIVEFCK--------------------------------------------
----------------------------
>PC_05C7YR
--------------MQLIRLLVLAFAAFVAASPYSTLSHTEGGKG-------------------G--KGGKGDDDGDDDGPQTCNDALQTLPKCALQCVV
QPPIDAGCKSAADFACTCEHDTNKAITKQETPCVLDHCSLQDSIGAL-KAGRLICDLCNVPANDTDSYN-------------------------------
----------------------------
>PC_00X3G5
--------------MQLIRLLVLAFAAFVAASPYSTLSHTEGGKG-------------------G--KGGKGDDDGDDDGPQTCNDALQTLPKCALQCVI
QPPIDAGCKSAADFSCTCEHDTNKAITKQETPCVLDHCSLQDSIGAL-KAGRLICDLCNVPSNDTDSYN-------------------------------
----------------------------
>PC_0325OP
--------------MQFTKLIVLAFVACVTATPSGLNF------------------------------YVRRTDGGDDEAPLTCTEALQEIPKCALSCIT
QPPIDAGCKSAADFACSCEKKTQKQITKAETPCVLKACGLKEALAAS-RAGKDVCGACNTSPNEPSD-----GHGDDGDDDS---YEKSVD-AEKTPEIP
NSMQNSDV--------------------
>PC_045ILD
--------------MRYATIISVALATIVSANPNPF---------------------------------NLRRTDGGDDSPSTCQEAVQSIPKCALSCIV
QPPIDAGCKSAADFACTCEKKTNRQIAKAETPCVLKSCGLKGALSAA-HAGKAVCELCNVQPEDPSDGHDGDGYGHGGDDDGHDGYGKGGDDGYGKGGDG
YGKGGDDGYGKGGDGYDNGGDDYDHGSY
>PC_042GHW
--------------MQYARLLIFVFAAFAAATPSGLKF------------------------------FPR-GHGSDDSQPLTCPEAVQTIPKCAISCIV
QPPIDAGCKSAADFACTCEKKTKKAITKAETPCVLKACGLKEALAAS-RAGNAVCDACNVSPSDPSPSDPSPSDPSDGDSES---YEVDQE-NYQDEEES
Y---------------------------
>PC_02YI54
--------------MQVIHLILLVFTAIAASTPSGLKF------------------------------FPR-GHGDDDSQPQTCAEAVQSIPKCALSCIV
QPPIDAGCKSAADFACTCEKKTKKAITKAETPCVIKECGLKEALAAS-RAGNAVCDACNVEPSDPSP-----SDPPDGDSDS---YEYDPE-SYREYEKD
SN--------------------------
>PC_00SKRM
--------------MQFIHLVLLIFTALAAATPSGLKF------------------------------FPR-GHGDDDSQPQTCAEAVQSIPKCALSCIV
QPPIDAGCKSAADFACTCEKKTKKAITKAETPCVIKACGLKEALAAS-RAGNAVCDACNVEPSDPSP-----SDPSDGDSDS---YEVDQE-SYREYDED
SN--------------------------
>PC_024RQB
--------------MHFSKLITLAFVACVTATPSGLNF------------------------------NVRRTDGGDDEAPQTCTEALQQIPKCALSCIT
QPPIDAGCKSAADFACTCEKKTQKQITKAETPCVLKACGLKEALAAS-KAGKAVCEACNTSPSDPSD-----GHGDDGDDDS---YEKSDD-SE------
----------------------------
>PC_05TW63
--------------MQFTKLIILAFVACVTATPSGLNF------------------------------NVRRTDGGDDEAPQNCTEALQQIPKCALSCIT
QPPIDAGCKSAADFACTCEKKTQKQITKAETPCVLEACGLKEALAAS-KAGKAVCKACNTSPSEPSD-----GHGVDGDDDS---YEKSDD-SE------
----------------------------
>PC_04YOZ8
--------------MQFTKLIILAFVACVTATPSGLNF------------------------------NVRRTDGGDDEAPQTCTEALQQIPKCALSCIT
QPPIDAGCKSAADFACTCEKKTQKQITKAETPCVLKACGLKEALAAS-RAGKAVCEACNTSPSEPSD-----GHGDDGEDDS---YEKSDD-SE------
----------------------------
>PC_0522JR
--------------MQFTQLFILAFVAFVAATPSGLNF------------------------------YARRTDGGDDESPQTCTQALQKIPKCALSCIT
QPPIDAGCKSAADFACTCEEKTQKQITKAETHCVLQACGIKEALAAS-KAGKAVCEACNTSPSDPSD-----GHGDDGDHDS---YDSSDS-E-------
----------------------------
>PC_0601ZX
------------------------------MTPSGLNF------------------------------YVRRTDGGDDEAPLTCTEALQEIPKCALSCIT
QPPIDAGCKSAADFACSCEKKTQKQITKAETPCVLKACGLKEALAAS-RAGKDVCGACNTSPNEPSD-----GHGDDGDDDS---YEKSVD-AEKTPEIP
NSMQNSDV--------------------
>PC_05H8R7
--------------MKNIAMSILAVVAFAQASPVAKPSETPRPIT-----------------PAPIIP--PPLGDIRGLDMQDPGLPKDKIPSCAILCIN
SYADKRGKCELADHHCICADLDFQ--DPDIMRCTIDGCGYTKSQNRVVPAVENFCAERLKN---------------------------------------
----------------------------
>PC_050Y0V
--------------MKFLTLGVLSIAAITRAGQVISATNSVPRPP------------------TPFISPPSRDFDLAAPNAGVRQSFEEAIPRCCWRCID
RYVQKHTKCGYRDFECICNYEEVS--DENAVRCAVDACGFN----VIYPSIKKFCGLHMQPRY-IEP----VEEGHDKNDSS-IFFSV------------
----------------------------
>PC_00Z8BY
--------------MKYISLGVLAFATSQAIPVAVYTEDSDSPISITRTILEANSTNSYLSGYVPVIR-PPHSGSNVTTAVKRYEPLDTTVIKCALLCIE
TYIQKHTDCKVDEYECICKRKEVK--DTDTVKCVIDACGFTRAKNKVYPVVKTFCKGV------------------------------------------
----------------------------
>PC_02D6UU
--------------MKYISLGVLAFATSQAIPVAVYTEDSDSPVSITRTILEANSTNSYLSGYVPVIR-PPHDGSNVTTAVKRYEPLDTTVIKCALLCIE
TYIQKHTDCKVDEYECICKRKEVK--DTDTVKCVIDACGFTRAKNKVYPVVKTFCKGV------------------------------------------
----------------------------
