# Supplementary material for: Remote homology clustering identifies lowly conserved families of effector proteins in plant-pathogenic fungi
Source: Microb Genom. 2021 Sep 1;7(9):000637. doi: 10.1099/mgen.0.000637 (PMC8715435; doi:10.1099/mgen.0.000637)
Supplement: Supplementary material 15 [file mgen-7-0637-s0015.zip › fastas/markov-PC_06QDZ9.fasta]

>PC_002OYN
--------------------------MRFYTVALLLQSVSFSVANLAHYQLSDIQDSQKRFSCYDQIFDYNGLRDDQQNAYARLRQD-LLSEI-TIPEIE
AKLG-----NLRYGSKVMYKSSVPNSRYYQFSTEGDG---------D----SNYFYTYILIID---SHGHISAVLGRITTVQSVAP--------SLRISE
-----TFCTII-----------------------
>PC_06RJT8
--------------------------MRLYTIALLLQSVSFSVADLANYQLPDIQDSQKSFNCLGQVFGYRGLKDYISKAKGYISQG-LLYEI-TIPEIE
ARLG-----NLPHESRVMYKSSEPDSKYYQLSIQGDG---------E----GSSFYTYVLILD---SHGHLSAILWKVTTVQSVAT--------GISVIE
-----NFCTISQ----------------------
>PC_032TQ8
--------------------------MRFYTVALLLQSVSFSVANLAHYQLADINDSQKRFNCYDQIFGYRGLRGDHRDAYERLRQG-LLTEI-TIPQIE
SKIR-----NLPHGSKVMYKSSEQGVRYYEHSTEGDG---------D----ENYFYTYVLIID---SRGHLSAILGKLTTVNIHSP--------SPRVVE
-----TFCTIVQ----------------------
>PC_038GWW
--------------------------MRFYTVALLLQSVSFSVANLAHYQLSDIQDSQKRFNCYDQIFDYNGLRDDQQNAYARLRQG-LLSEI-TIPEIE
AKLG-----NLRYGSKVMYKSSEPDSRYYQFSTEGDG---------D----SNYFYTYILIID---SHGHISAVLGRITTVQSVAP--------SLRISE
-----TFCTII-----------------------
>PC_009P9G
--------------------------MRFYTVALLLQSVSFSAANLAHYQLYDIQDHLKSFRCLDQIFNYHGLESHRLMAYRYLDAG-RLTEI-TIPQIE
VKVR-----NLPHGRKVMYKSSVPGSRYYLYSMRGDD---------D----LVTFYNYILIID---SHGHISAIMAQDTSFQIAAP--------SIIRNE
-----NLCTIV-----------------------
>PC_070XOO
--------------------------MRSFIVVLILQSISFSMAALKSYLASHIPEQQKAFNCDGRVYDSFYLQQHRADNGRFYSTE-ALDYG-ILKRLH
GIAR-----KQGTGQKLMYSGDFSTPCNGLVRIYSHY---------T----PLNYIEDYLVFD---TNSRICAMLGTSSRAPHYPGEKY-E---------
-----FLCYFSQGNAYY-----------------
>PC_05196U
--------------------------MRYYIVALILQSISFSTARLMSYQTSHIPEEQKAFNCNGRIYDSVYLDQHRASDGRFYNSE-ALDYG-ILNRLD
KIAK-----SQGTRQKLMYFGDSSTPCNDFFLTYYDY---------T----PLEYIEDYLVFD---TNSRICAMLSTSSRAPHPPTDIY-ENGISRVKQE
-----TFCDFYQTNAYY-----------------
>PC_037I3D
--------------------------MRYCIVALILQSVSVSVAVMEAFQTPHIPEDQKSFNCDGRIYNSHSFGQYRDMNGYFRHSA-AADVN-LVRRVS
DVTR-----AKQTDVKYMYHDDSRRI-DHLHLPIFES---------H----PVVITRDTLIYD---QHSRVCAIITQIGQPTNTPHRET-RTVY--DVSD
-----TFCPIQQPNTHL-----------------
>PC_04OA6I
--------------------------MRFFIIALILQCVSFSMAKLESYQTPHIPEEQKTFNCDGRIYDFKKINNLRSSRTMLN-LD-YLGYR-DTIGFS
EIAR-----AQAINTVVMYHDESTTTKYQLISFYFSS---------E----STEYIEDLFAYD---EESRACAMIIKSTGRSILPKYRS-GSTEHPAPKY
-----RFCLLK-----------------------
>PC_04A1T3
--------------------------MRYCIMALILRCVSFSTAKLESYQTPHIPEELKTFNCDGKVYDYNDIQFKRVYRVRYS-VY-YLEDS-DMTRFG
DIAR-----AQGINTGVMYHDESTTTKYHFLSFYFSP---------E----STGDMEYFFVYD---DQSRACAMIIRSTGRPIPGKYRS-DSSEQPAPKY
-----RFCQLQQQCTD------------------
>PC_02V2KQ
--------------------------MRFFIIALILQCVSFSMAKLESYQIPHIPEEQKTFNCDGRIYDYMKINNLRSSISTFN-LD-NLGYR-HTIGFS
EIAR-----AQGMNTGVMYHDESTTTRHEILRVHLSA---------E----STGYIEDFFVHD---DQSRACAFITTTVGRPIHRKYIA-ESCHHPPPIY
-----RFCHLQ-----------------------
>PC_03LLL0
--------------------------MRCYIIALILHSVSFSVAYLEDYQTPHIPEEQKTFNCGDRFYGSYTLDTYRDSFIRSPNEF-TASTA-KPRKFS
DIVS-----TRYIREKVMYHEDQTTTMLYLMLIFSNT---------D----STHLTEDFLVFD---DQRRMCAVKTKITAIRLESQYST-GPWTNPVPYE
-----TLCEVVV----------------------
>PC_024I5E
--------------------------MRYYIIALILQSVSLSVAKLESYQTPHVSEDLKSFRCDGRIYDSHKLQSFRNPHGRFENEN-VLNTE-ICRRFS
QIAS-----AQDPNQKLIYVDDSSTNCSQLHLTHIDR---------M----EHETIQDYIVHD---SQSRVCAVITINYSRGRDPQENF-CQFVH-----
----------------------------------
>PC_0567H6
--------------------------MRLSTTVLLFQSFSLSAAVLQYYEKDNIYDENKVFNCYGSVISFGGLENYRSQARTALNQR-TLPEV-SITELE
SIIS-----NQWQGFQVLYKSQAAQPRYFWHKLPGDS---------R----DHIGTKYILIID---ILGNISGLMANTASTTSRTP--------VTVANS
-----HMCYIATG---------------------
>PC_00ODO6
--------------------------MRISSLAIVFQSASLFVATIAVQITSHETSQKKEFVCNRRIIGEDEFSKPPQRKITEIIDN-GGPVS-VADKFY
ELLQ-----SVEDDKVVMYNNG----------------------WSN----TNTLQEYILVID---EYGRVCAMILKLTVRQAMWGPA-----SAPIFHF
-----SLCVIDV----------------------
>PC_05ALFY
--------------------------MRISSLFIVFQGTSIFMPTFAAYTTSHTDSHEKEFICNNRIIGAEEFSKPPQERITELMVD-GRRVS-LTDKFN
ELLH-----SAEDSRVVMYSDGYSNH-FTFYNVNKLRSD---NGWGN----TNTQQEHILVID---EVGRVCAMMLKLTVRETMWGPA-----SAPIVHL
-----SLCMINV----------------------
>PC_07TVGT
--------------------------MRISSLFIVFQGTSVFMPTFAAYTTSHTDSHEKEFICNNRIIGAEEFSKPPQERITELMVD-GRRVS-LTDKFN
ELLH-----SAEDSRVVMYSDGYSNH-FTFYNVNKLRSD---NGWGN----TNTQQEHILVID---EVGRVCAMMLKLTVRETMWGPA-----SAPIVHL
-----SLCMINV----------------------
>PC_026UR8
--------------------------MRISSLAIVFQSASLFVATIAVQITSHETSQKKEFVCNRRIIGEDEFSKPPQRKITEIIDN-GGPVS-VADKFY
ELLQ-----SVEDDKVVMYSDNDSNY-FTFYSVNNLKLD---NGWSN----TNTLQEYILVID---EYGRVCAMILKLTVRQAMWGPA-----SAPIFHF
-----SLCVIDV----------------------
>PC_05SFFQ
--------------------------MRISSLFIVFQGASVFMPTFAAYTTSHTDSHEKEFICNNRIIGAEEFSKPPQERITELMVD-GRRVS-LTDKFN
ELLH-----SAEDSRVVMYSDGYSNH-FTFYNVNKLRSD---NGWGN----TNTQQEHILVID---EVGRVCAMMLKLTVRETMWGPA-----SAPIVHL
-----SLCMINV----------------------
>PC_0180JR
--------------------------MRISSLFIVFQGTSIFMPTFAAYTTSHTDSHEKEFICNNRIIGAEEFSKPPQERITELMVD-GRRVS-LTDKFN
ELLH-----SAEDSRVVMYNN----------------------GWGN----TNTLQEHILVID---EVGRVCAMMLKLTVRETMWGPA-----SAPIVHL
-----SLCMINV----------------------
>PC_05AYFG
--------------------------MRISSLFIVFQGASVFMPTFAAYTTSHTDSHEKEFICNNCIIGAEEFSKPPQERITELMVD-GRRVS-LTDKFN
ELLH-----SAEDSRVVMYNN----------------------GWGN----TNTLQEHILVID---EVGRVCAMMLKLTVRETMWGPA-----SAPIVHL
-----SLCMINV----------------------
>PC_011VRU
--------------------------MRFSKLATIIYAAR-FLSAAFSYKTAHIKEGSKGFICHGDLFSEANYGDDKIRALKVLKHC-HNTPF-DVEMLQ
DIFV-----SEKPENFMMYDNSDAKG-HYLFLLPSLTKV---YPKNS----YDLRHEYHLLLD---DSGRTCALML---WKIKI--TP--KGKSSEEPTY
-----EICSVHS----------------------
>PC_0473MY
MSLTRWRVSFYITRQTSLEEPTDQSSCAFSNLAIIIYAAR-FISAASNYKTAHIGEERKGFICNGEYFYEAQYREVRTQALKVMKNS-DMTAF-PAGELE
KIFE-----AEQPERLMMYDNGDAKG-HYLFLIPSLTRV---QTRRS----YSLESQFNFLLD---DSGRVCAFMV---WKKKT--AT--RGTSTEEPTY
-----EVCSISS----------------------
>PC_07TVGW
--------------------------MRLSNLAIIIYAAR-FISAASNYKTAHIEEERKGFICNGEYFYEAHYSEDRVRALKIKEHS-HMTPI-SAEKLK
NIFE-----AEQPQRLMMYDNGDAKE-HYVFLLPNLANV---VRRES----HKLEREYNLVLD---DSGRVCALIV---WNKKI--TP--NGQISEEPTL
-----EICSVRGQDGQCRDALPR-----------
>PC_00DT4U
--------------------------MRLSNLAIIIYAAR-FISAASNYKTAHIEEERKGFICNGEYFYEAQYSEDRVRALKIMEHS-HMTPI-SAEKLN
NIFE-----AEQPQRLMMYDNGDAKE-HYVFLLPNLANV---VRRES----HKLEREYNLVLD---DSGRVCALIV---WNKKI--TP--NGQISEEPTL
-----EICSVRGQDGQCRDALPR-----------
>PC_016UK6
--------------------------MRFSNLAIIIYAAR-FISAASNYKTAHIEEERKGFICDGEYLSESKFRADRYQGQKDLKES-KDNLI-GAGELK
ELFE-----SQQPDRLMMYDNGDAKE-HYSWLIPSLERV---VSQKY----YKLEADYYLVLD---DSGRVCALIV---WKIEAKTTP--KGKSAEEKMH
-----EVCSISS----------------------
>PC_01QWO5
--------------------------MRFSNLAIIIYAAR-FISAASNYKTAHIGEERKGFICNGEYFYEAQYREVRTQALKVMKNS-DMTAF-PAGELE
KIFE-----AEQPERLMMYDNGDAKG-HYLFLIPSLTRV---QTRRS----YSLESQFNFLLD---DSGRVCAFMV---WKKKT--AT--RGKSTEEPTY
-----EVCSISS----------------------
>PC_03VGEU
--------------------------MRFSNLAIIIYAAR-FISAASNYKTAHIGEERKGFICNGEYFYEAQYREVRTQALKVMKNS-DMTAF-PAGELE
KIFE-----AEQPERLMMYDNGDAKG-HYLFLIPSLTRV---QTRRS----YSLESQFNFLLD---DSGRVCAFMV---WKKKT--AT--RGTSTEEPTY
-----EVCSISS----------------------
>PC_029KYC
--------------------------MRFSKLAIIIYAAR-FISAASNYKTAHIEEERKGFICDGEFFSEAQFRAERSGAVNDLKNG-NRIPI-LAEEFM
YYFV-----SEQQERLMMYDNGDAKE-HYSFPLPSLAKV---VYQNR----RKFQYDYHLVLD---DSARVCALIL---WKIDIHQYH-----YRNDGTH
-----EICSISS----------------------
>PC_03PHZJ
--------------------------MRFSKLAIIIYAAR-FISAASNYKTAHIEEERKGFICDGEFFSEAQFRAERSGAVNDLKNG-NRIPI-LAEEFM
YYFV-----SEQQERLMMYDNGDAKE-HYSFPLPSLAKG---NFHCV----PKSSQIPIRLSS---RTGRFCAGVR---FDFVEDRYT-----PIPL---
----------------------------------
>PC_01THHZ
--------------------------MRFSKLATIIYAAR-FLSAAFSYKTAHIKEGSKGFICHGDLFSEANYGDDKIRALKVLKHC-HNTPF-DVEMLQ
DIFV-----SEKPENFMMYDNSDAKG-HYLFLLPSLTK--------------------------------------------------------------
----------------------------------
>PC_054BLV
--------------------------MRFSKLATIIYAAR-FLSAAFSYKTAHIKEGSKGFICHGDLFSEANYGDDKIRALKVLKHC-HNTPF-DVEMLQ
DIFV-----SEKPENFMMYDNSDAKG-HYLFLLPSLTKG---NFQSL----PTARRHG------------------------------------------
----------------------------------
>PC_04MN3F
--------------------------MRFSNLAIIIYAAR-FISAASNYKTAHIEEERKGFICDGEYLSESKFRADRYQGQKDLKES-KDNLI-GAGELK
ELFE-----SQQPDRLMMYDNGDAKE-HYSWLIPSLERE---SSRKS----IC-----------------------------------------------
----------------------------------
>PC_02SAI0
--------------------------MRITKTLVFLQSASFFVATISGYRVTHIAEESKAFSCSQKRIDEASIHKERMEAIDLLKHG-RLTVI-LPKTLK
SYFE-----ANMETQPLMFDDDRQHH-FYIYDIKSLWSH---YRAEE----YNYLLMTSLLFD---DNYRLCAILTDESWNNHHDQGP--VMWDGKKSIK
-----SSCIIVA----------------------
>PC_07TV0M
--------------------------MRITKTLVFLQSASFFVAIISGYRVTHIAEESKAFSCSQKRIDEASIHKERMEAIDLLKHG-RLTVI-LPKTLK
SYFE-----ANMETQLLMFDDDRQHH-YYIYDIKSLWSH---YRAEE----YNYLLMTSLLFD---DNYRLCAILTDESWNNHHDQGP--VMWDGKKSIK
-----SSCIIVA----------------------
>PC_00HNPA
--------------------------MLVINTLVLLQSVSLFVPTIFGYTVSHVAEESKVFSCFKKQIRAADIKTERLEAISLLRGH-YVTKI-SMQEIL
SHFE-----GKMRTEWLMYDDGSPHE-YYNYQIRSLWSE---SENND----YKYILMTSLLFD---DRYRLCAILTEESWINHFQTGM--VPGSGVKTIK
-----SSCQVMSGVGRQIIYEEKDWGGNWDEGEM
>PC_032236
--------------------------MHFSYLALILQSTSFFVTIRAAHTTSHIDEQLKEFHCGEYLLKQENYADLQKSEITAMEIP--IFWN-LSAGVR
RAMG-----DTDDKRIVLYGDSKLDE-LKFFNLKTLSRN---YEESG----KNIFKGYYLILD---QSSRVSGIIERTFETNLRPNLK-----NPPRETF
-----CMCRIDV----------------------
>PC_07TVMC
--------------------------MHFSYLALILQSTSFFVTIRAAHTTSHIDEQLKEFHCGEYLLKQENYADLQKSEITAMEIP--IFWN-LSAGVR
RAMG-----DTDDKRIVLYGDSKLDE-LKFFNLKTLSRN---YEESG----KNIFKGYYLILD---QSSRVSGIIERTFETNLRPVVI-----INSPAPV
TLAMHCLVFISIC---------------------
>PC_03IVV4
--------------------------MRFSNIATIFQCVALFVPTLAVYKFPHTNEGAKSFNCYNKIIYASQYWEEKLFADSLAQQG-QKIIV-QAQDVY
NAFL-----STTESNLVLYDDNNASY-FYEHKLI---TV---CEIQG----RMVQIQYSLLID---NYGRVCAIFMHEQLVGVAGSSF--MHEVIPRNTK
-----SFCTINS----------------------
>PC_06V907
MAI-----RDSIIYQI-SLEANQSAIMRYFNLAIILQSVALFVPTLAVYKFPHTNEGAKSFNCYNKIIYASQYWEEKLFADSLAQQW-QKITV-QAQDVY
NAFL-----STTESNLVLYDDNTASY-FYEHKLMSMAGL---CEIQG----RMVQIQYSLLID---NYGRVCAIFMHEQLVGVAGSSF--MHEVIPRNTK
-----SFCTINS----------------------
>PC_06JOU3
MTI-----RSSIIYQI-SLEANQSAIMRYFNLAIILQSAALFVPTLADYKSPHINEGEKSFKCNKNIINASQYWEEKLLSDNLMRQG-QKIIF-QAQGFY
DVFW-----SRRETNVVLYDDNTASY-FYEHKLTSIADV---RKSRK----FEFEIRYTLLID---NFGRVCAMFMNEQVVGVAGSSF--MHEVIPRNTK
-----SFCTINS----------------------
>PC_05R2FU
MTI-----RSSIIYQI-SLEANQSAIMRYFNLAIILQSAALFVPTLADYKSPHINEGEKSFKCNKKIINASQYWEEKLLADNLMRQR-QKIIV-QAQGFY
DVFW-----SRRETNLVLYDDNTASY-FFDHKLTSIADV---RKSRK----FEFEIRYTLVID---NFGRVCAMFMNEQVVGEAGSSL--KPELKPRYTK
-----SFCTINS----------------------
>PC_071392
--------------------------MRFSNIATIFQCVALFVPTLAVYKFPHTNEGAKSFNCYNKIIYASQYWEEKLFADSLAQQG-QKIIV-QAQDVY
NAFL-----STTESNLVLYDDNNASY-FYEHKLMSMAGL---CEIQG----RMVQIQYSLLID---NYGRVCAIFMHEQLVGVAGSSF--MHEVIPRNTK
-----SFCTINS----------------------
>PC_058WYF
--------------------------MRYFNLAIILQSAALFVPTLADYKSPHINEGEKSFKCNKKIINASQYWEEKLLADNLMRQR-QKIIV-QAQGFY
DVFW-----SRRETNLVLYDDNTASY-FFDHKLTSIADV---RKSRK----FEFEIRYTLVID---NFGRVCAMFMNEQVVGEAGSSL--KPELKPRYTK
-----SFCTINS----------------------
>PC_06PJ86
--------------------------MRFFNMAFILQSAALFLPALASYKISHTNEEEKKFMCYNRAIYARDYWEEKLYADRLVQTK-QKTEI-SMKDIT
NISW-----PTNKSDLVLYDDNNSLH-YYFHMLTSIADS---VNIRG----QTVLIRYSLLID---NYGRVCSIVMHEQGASESESRL--LHDVIPELTH
-----PFCVLFG----------------------
>PC_06QZ0Z
--------------------------MRFFNMAFILQSAALFLPALASYKISHTNEEEKKFMCYNRAIYARDYWEEKLYADRLVQTK-QKTEI-SMKDIT
NISW-----PTNKSDLVLYDDNNALH-YYFHMLTSIADS---VNIRG----QTVLIRYSLLID---NYGRVCSIVMHEQGASESETRL--LHDVIPELTH
-----PFCVLFG----------------------
>PC_00CC9D
--------------------------MRFSSIAVIFQCANSFGTALAAFKGYHIDEGLKSFDCDGLVISEPDYRDQQYRASRSIENN-VHPHQTTGDFMN
AYLG-----NFSDGRWVIFSDESSRR-FYLCNLDIPGTI---EIADN----KSQETSYVLVLD---NLGRAVAIFTKLTVTETDMSGE-----SLTGTKY
-----EICGIVR----------------------
>PC_03NKE4
--------------------------MRFSSIAVIFQCANSFGTALAAFKGYHIDEGLKSFDCDGLVISEPDYRDQQYRASRSIENN-VHPHQTTGDFMN
AYLG-----NFSDGRWVIFLDESSRR-FYLCNLDIPGTI---EIADN----KSQETSYVLVLD---NLGRAVAIFTKLTVTETEMSGE-----SSTGTKY
-----EICGIVR----------------------
>PC_03IMAX
--------------------------MRFSNKAIIFESASIFVATLAASTTGHIEEMEKSFQCDNRFVEPNEFSIELYEAKLLLFSG-RMHPV-DARKVK
VLVD-----DQEDRRTILYDDQRPTS-YYFYKLDSTATT---EYNGQ----DILNVHLALVLD---DIGRLSAMAIRKISRQRGRESL---DRNWALPSF
-----SLCSINF----------------------
>PC_03YBF9
--------------------------MRFSSIAIILQSASIFFTTEAGATVNHINERKKSFICDEVTFKFNQFPHQRGLTE-DAAGM-TAYGS-LYQIYM
DKL-EVHENEHTNGIPFRYADRHTTN-LSFYLLANLTSY---QNLGT----YDLRFDYYVVVD---GRNRATAMLLKTTPHNRSGNYE-----QSTEPYY
-----TLCKVGALR--------------------
>PC_00R86L
--------------------------MRFSSITIILQSASIFFTTVAGVTTNQIDEPRKSFVCNGVPIKFNKFGHQRSLVE-DAASK-FQPGS-LYQIYT
YELTQAHQNEHTYRTPFVYADNDTTD-LSFYLLADLTSY---ENHRA----YFITFDYYLVMD---GRYRANAILLKKTQENRPGYYE-----QMSDPSY
-----ELCKVGSFR--------------------
>PC_04TBO0
--------------------------MRFSSITIILQSASIFFTTVAGVTTNQIDEPRKSFVCNGVPIKFNKFGHQRSLVE-DAASK-FQPGS-LYQIYT
YELTQAHQNEHTYRTPFVYADNDTTN-LSFYLLADLTSY---ENHRA----YFITFDYYLVMD---GRYRAHAILLKKTQENRPGYYE-----QMSDPSY
-----ELCKVGSFR--------------------
>PC_06FW7T
--------------------------MRFSSIAIILQSASIFSTAVAGVTAHQIEEQSKSFVCDGVPIKFNKFGYQRSLVE-DTTSM-LVPGS-LYQIYR
EKLIQESEKDQNHGTPLQYADNYTTN-LSFYLLSDLTSY---ENHRA----YFIVFDYYLVSD---GRYRATAIILKKTQQNRPGFNE-----QLTDPYY
-----ELCKVGSFR--------------------
>PC_03AMY9
--------------------------MRFSSIAIIFQSASIFATTLASGGTDRSYGPSKNFDCEGRKLYGSDLEPFRQEGARRILNR-QVQKI-NDYNIL
RQLN-----WGYDRNSFSCVNGKPAA-YYLHRLEGYTHS---QPEGK----WVNEIDYMLVLD---GLGHTCTMMMKRFMRHHTTRAA---DVPIEDSIF
-----DLCSITS----------------------
>PC_008PP0
--------------------------MRFSSIAIIFQSASIFATVLAGRVTNHILDQWKNFDCEGREFKGTVLDPLRQQAAKRVLDR-EVPPA-DESMIM
NLKS-----QVDNLTYVLYVDDYPAS-YYFQKIEGYSTS---LRGGD----YFYETDYIYVLD---GYGRACAIMMKKSTYHYSATRY---EIANAQATY
-----QLCTIST----------------------
>PC_07TVGU
--------------------------MRFSSIAIIFQSASIFVTTLAGGKTAHIPESRKSFQCERRLILGSSYERTLFEVLGQIRFK-EILPI-DKSIIY
NLVD-----QADDSTNVFYEDETPDA-FFFHKLEKPV------DDGV----YVYDTNHILVID---NHGRKCGIVMRTVVRHRSINRS---DVPDSGASF
-----MLCTITS----------------------
>PC_05G3FP
--------------------------MRFSSIAIIFQSASIFVTTLAGGKIAHIPESRKSFQCERRLILGSSYERTLFEVLGQIRFK-EILPI-DKSIIY
NLVD-----QADDSTNVFYEDETPDA-FFFHKLEKPVDA---IKDGV----YVYDTNHILVID---NHGRTCGIVMRTVVRHRSINRS---DVPDSGASF
-----MLCTITS----------------------
>PC_009P7W
--------------------------MRFSSIAIIFQSASIFVTTLAGTSVDHIDEKIKSFVCNGHIVGHNQFTQYRRLAQ-NPEYM-FKRGS-LYHQHA
KKLNEARRDVNLQDIPLVYSYSETAQ-LSFHQLEDMTET---RDLGK----YVFKSEYFVMVD---KHPRSCSILIQEIKQYPQGRYT-----WPDDISY
-----KLCRVGHVVIEAAT---------------
>PC_02A9Y2
--------------------------MRFSRIAIIFQSASFCTTSLAARYSSHINEVNKVFKCDGYNIAQEEYSRAEAEKFSDSD----ILQN-MYQKHY
ELIR-----DLRDTRVVQFHDADNGD-YEYFDLTLKWFR---YTTEL----DTVDVQFILVID---RQGRACAMMMRKTIYKHRYRGR-----QIPRISY
-----KLCEVDSRYHIQ-----------------
>PC_018RBV
--------------------------MRFSRIAIIFQSASFCTTSLAARYSSHINEVNKVFKCDGYSIAQEEYSRAEAEKFSDSD----ILQN-MYQKHY
ELIR-----DLRDTRVVQFHDADNGD-YEYFDLTLKWFR---YTNEL----DTVDVQFILVID---RQGRACAMMMRKTIYKHRYRGR-----QIPRISY
-----KLCEVDSRYHIQ-----------------
>PC_01HD4K
--------------------------MRFSRIAIIFQSASFCTTSLAARYSSHINEVEKVFKCDGYDITQAEYSQAEPERFLDDN----IILN-LYEKHC
ELIR-----DLRDTRVIQFLDGDNRD-YEYFDLTLQWFR---YTTEF----YTVDVQPILVID---RQGRACGMMMRKTIHNIGFEGR-----QIPLILY
-----EMCEVGSR---------------------
>PC_04735T
--------------------------MRFSRIAIIFQSASFCTTSLAARYSSHINEVDKVFKCDGYDITQAEYSQAEPERFLDDN----IILN-LYEKHC
ELIR-----DLRDTRVIQFLDGDNRD-YEYFDLTLQWFR---YTTEF----YTVDVQPILVID---RQGRACGMMMRKTIHNIGFEGR-----QIPLILY
-----EMCEVGSR---------------------
>PC_03O6HJ
--------------------------MRFTCIAIIFQGASICTKILATYHSSHIHEAKKVFKCDGYNIAQWGYSRSEWEEFWDDD----TRAT-LYEKHG
ELVT-----NFQDTRVVQFYDEDNGG-YKYFDLTTEWLR---YETEL----HTIDVQHIIAID---RQGRACAMIMRKTMYRIDFWCK-----EIPRITY
-----ELCEIEP----------------------
>PC_00WHSW
--------------------------MRLSRIAMIFQSASFCTISLAALFSRHPQENDKVFFCDV-EVEQELYSSIQREKINDRG----TIRT-LNGEFD
RLVA-----DTGDQRVVQFNDIDNGG-YEYFRLPTLMHN---RYVGN----DLAMTEYILIID---RQGRACSMMMKKSATPFEDRYR-----SATRRCY
-----NLCEVGTKNPPRWRQI-------------
>PC_06D99R
--------------------------MRLSRIAMIFQSASFCTISLAALFSRHPQENDKVFFCDV-EVEQEQYSSIQREKINDRG----TIRT-LNGEFD
RLVA-----DTGDQRVVQFNDIDNGG-YEYFRLPTLMHN---RYVGN----DIAMTEYILIID---RQGRACSMMMKKSATPFEDRYR-----SATRRCY
-----NLCEVGTKNPPRWRQI-------------
>PC_01T1UH
--------------------------MRLSRIAMIFQSASFCTTSLAAYFMAHPQEEYKTFFCDV-EFEQETYARIDRERIYDSG----TFQT-LNQELN
SLVA-----DTSDQRFVQFYDTDNGG-YEYFKFPSRFHN---KYVGN----DLAITEYIIVID---RQGRACSMMMKKTLVPFEDRDR-----STAQINY
-----SLCEVGTKNHPRWRWD-------------
>PC_07TVAP
--------------------------MRLSRIAMIFQSVSFCTTSLATRYSPHPQWNHKIFFCDI-VFSQEAYARIEREKINDRG----TIQT-LNQELN
RLVA-----DTTDLRIVLYYDTDNGG-YEYFNFPTQHHN---RYVDN----DLSMTEHILVID---RQGRPCSMMMKKSVTPFEDRDR-----SLARISY
-----SLCEVGTEFNPQWRQI-------------
>PC_04GROX
--------------------------MRLSRIAMIFQSVSFCTTSLATRYSPHPQWNHKIFFCDI-VFSQEAYARIEREKINDRG----TIQT-LNQELN
RLVA-----DTTDLRIVLYYDTDNGG-YEYFNFPTQHHN---RYVDN----DLSMTEHILVID---RQGRPCSMIMKKSVTPFEDRDR-----SLARISY
-----SLCEVGTEFNPQWRQI-------------
>PC_05B3NJ
--------------------------MRLSRIAIIFQSASICTTSLAARYVRHINEAYKVFNCDI-ELEQEEYSRIYHEKILDSA----TIGT-LSEELN
DLVG-----NTRDTRNVQFYDQDNGD-YEYILLSTKSHR---SYVGN----DLIKIEYILVID---RQGRACAMMMRKTVKPFGDRDG-----SATRRFY
-----SLCQVGSRYLT------------------
>PC_06LPOM
--------------------------MRLSRIAMIFQSASIYTTSLAARYAAHPQENYKIFFCDV-EFEQEMYARIEREKITDTG----TIQT-LNQELN
RLVA-----DTTHQRFVQFYDTDNGG-YEYFNFPTRSRSMTILYLGN----DLAITEYIIVID---RQGRPCSMFMRETLVPLRLSNR-----SMVRRSY
-----SLCEVGTKYLPRWRQI-------------
>PC_06YV4F
--------------------------MRLSRIAMIFQSASIYTTSLAARYAAHPQENYKIFFCDV-EFEQEMYARIEREKITDTG----TIQT-LNQELN
RLVA-----DTTHQRFVQFYDTDNGG-YEYFNFPTRSRN---RYLGN----DLAITEYIIVID---RQGRPCSMFMRETLVPLRLSNR-----SMVRRSY
-----SLCEVGTKYLPRWRQI-------------
>PC_06P60G
--------------------------MRLSRIAMIFQSASFCTISLAARFMVHPHEDSKVFFCDM-EFEQETYARIDREKIIDTG----TIQT-LNEELN
RLVA-----DTTDQRFVQFYDTDNGG-YEYFNFPTRFRK---RYDGN----DLAITEYIMVID---QQGRPCSMMMSKTLVLKGIRNR-----RIVQRSY
-----SLCAVGTKYSPQWRQI-------------
>PC_06XT5Y
--------------------------MRLSRIAMIFQSASFCTISLAARFMVHPHEDSKVFFCDM-EFEQETYARIDREKIIDTG----TIQT-LNEELN
RLVA-----DTTDQRFVQFYDTDNGG-YEYFNFPTRFRN---RYLGN----DLAITEYIMVID---QQGRPCSMMMSKTLVLKGIRNR-----RIVQRSY
-----SLCAVGTKYSPQWRQI-------------
>PC_02O1IQ
--------------------------MRFSRIAIIFQSANLCGTALAAFKGYHIREDLKKFDCDGRVISEHDYRYQKHRASISIENN-EHPHQTSGNFVN
QYLE-----NFSDTRWVLFLDESSRK-FYLSDLDIPGEI---VRADN----GTQKTSYVLVLD---NQCRTVAMFMKHTITQTDMPGG-----TMIATDY
-----KICGIIRNYVE------------------
>PC_01PWPA
--------------------------MRFSSIAVIFQCANFLGSALAAYQTSHIAEDRKKFDCNGFIIKYVDYRDDYFLAARSILND-EHPHPTSRGFIS
DYLG-----IGSDTRFVLFLDESSVT-FYSSDLRIPMKT---ETTNR----GTLQTSYFIILD---NESRTVAMFMRVTNTHTDRFGE-----SWTGTSY
-----NICGIVRN---------------------
>PC_02N9IP
--------------------------MRFSSIAIIFQSASIFTTTLAARRTSHLDDLFKVFDCNGYFIRYPQFSSSQRSETFHSGQG-RMSRS-WSAQLD
YLLQ-----RPGDERVVLFGNGASHA-LKYYSLDTLATG---NFVDS----WINNMEFIIAID---NLDRACGIIMKFTSRNCSSEIS-----CPPQESF
-----SLCSITY----------------------
>PC_04P14G
--------------------------MRFSIIAIIFQSASIFLTALAVRTMEHIPEERKIFRCHKRDITFRDFSWVLREETRTVADD-RISWS-WTSQLS
DLMA-----DSRNRNVVLFGKKSE-V-TKFYILESLTTT---ETSDD----YTHTYEYIMLVD---EHDRACGAMMRVMTRAGYDS-F-----NLPSQNI
-----SLCYMEY----------------------
>PC_04PFC4
--------------------------MRFSSIAIIFQSANIFLTALAVYTTGHISEESKIFRCRQRDITERDFASTQRKEITHVAND-KISWS-WTSQLS
DLMT-----DSRNQNVVLFGKKSE-V-SKFYILERLTTS---GTSNG----YNHTYEYIIMVD---EHDRACGAIMRVLTRASYDS-S-----NLPDQNI
-----SLCSIVY----------------------
>PC_01K34I
--------------------------MRFSSIAIIFQSASIFLTALAVRTMEHIPEERKIFRCHKRDITFRDFSWVLREETRTVADD-RISWS-WTSQLS
DLMA-----DSRNRNVVLFGKKSE-V-TKFYILESLTTT---ETSDD----YTHTYEYIMLVD---EHDRACGAMMRVMTRAGYDS-F-----NLPSQNI
-----SLCYMEY----------------------
>PC_02L9E6
--------------------------MRFSSIVIIFQSASIFLTVLAVYTKSHIPEERKKFLCGGRSITYSEYSWSALVETTNVSGN-RISWS-WANQLS
HLMS-----DSSNQNFVLFGPESE-V-SKFYILQDLTTG---GSSDN----HNHVFEYIVLVD---KIERTCGMIMRVLSRLNSNS-A-----SSPDQNI
-----SLCFIED----------------------
>PC_009P83
--------------------------MRFSSIAIIFQSASIFLTVLAVYTKSHIPEERKNFLCGGRSITYSEYSWSSLVETTNVSGN-RNSWS-WANQLS
HLMS-----DSSNQNFVLFGPESE-V-SKFFILQDLTTG---GPSDY----HNHVFEYIVLVD---KIERTCGMIMRVLSRVNSNS-A-----SSPGQNI
-----SLCSIED----------------------
>PC_02IHED
--------------------------MRFSRMAIIFHSASICTTSLAAQSSRHINEKSKVFHCNS-DINQRQYSRTPHYKIQDPD----TIQG-LNEELS
YLVA-----DTYDTRTVQFYDQDNGD-YEYFNLSEICDR---FQEQD----GSVVIEHILVND---RQGRACAMMMLTTVIPFTNWDG-----QSPQRYY
-----SLCAVGSG---------------------
>PC_053MYO
--------------------------MRFSRMAIIFHSASICTTSLAAQYSRHINEKSKVFHCNS-DIHQRQYSQGPHHKIQDPD----IIQE-LNGEFS
DLVA-----DNYDTRTVQFYDQDNGD-YEYFNLSAICDR---YQEQD----GSVVIEHILIND---RQGRACAMMMLKTVSPFPNWDG-----RRPQRFH
-----SLCAVASG---------------------
>PC_0677H2
--------------------------MRFSRMAIIFHSASFCTTSLAAQYSRHINEELKVFHCNN-DIHQEEYSRTPHYKIQDPD----TIQG-LNEELS
YLVA-----DTYNTMTVQFYDQDNGD-YEYFNLSEICDR---YQEQD----GTVVIEHILVND---RQGRACAMMMIKTVIPFTNWDG-----QSPQRYY
-----SLCAVGSG---------------------
>PC_02TYTH
--------------------------MRFSRMAIIFHSASFCTTSLAAQSSRHINEKSKVFHCNN-DIHQEEYSRTPHYKIQDPD----TIQG-LNEELS
YLVA-----DTYDTRTVQFYDQDNGD-YEYFNLSEICDR---FQEQD----GSVVIEHILVND---RQGRACAMMMLTTVIPFTNWDG-----QSPQRYY
-----SLCAVGSG---------------------
>PC_00CV8S
--------------------------MRFSRMAIIFHSASFCTTSLAAQSSRHINEELKVFHCNS-DIHQDEYSRAKNHKIQDQD----TNHE-LNGELS
YLVA-----DSHDTRTVLFYDQDNGD-YEYFHLSEICDR---TQERY----GHATTEHILVND---RQGRACAMMMLKTVYPYHNRDG-----RRPQGSY
-----SLCAVGSG---------------------
>PC_02QGBN
--------------------------MRFSRMAIIFHSASFCTTSLAAQSSRHINEKSKVFHCNN-DIHQEEYSRTPHYKIQDPD----TIQG-LNEELS
YLVA-----DTYDTRTVQFYDQDNGD-YEYFNLSEICDR---FQEQD----GSVVIEHILVND---RQGRACAMMMLTTVIPLTNWDG-----QSPQRYY
-----SLCAVGSG---------------------
>PC_04WIMO
--------------------------MRFSRMAIIFHSASFCTTSLAAQYSRHINEELKVFHCNN-DIHQEEYSRTPHYKIQDPD----TIQG-LNEELS
YLVA-----DTYDTRTVQFYDQDNGD-YEYFNLSEICDR---YQEQD----GTVVIEHILVND---RQGRACAMMMIKTVIPFTNWDG-----QSPQRYY
-----SLCAVGSG---------------------
>PC_07TVAQ
--------------------------MRFSRIAIIFQSASLCTTSLAAIRVRHTNENAKVFRCGYFEIAQDEYSRVEPVELTDSLLN---GQT-LTDLLH
GLVE-----NILDRRNVIFHDREYGY-YQFFELTSKWTR---TQTEE----GTIDTHHILVND---QHARACAMMMRNSLYFRGN-QM-----NEPIISY
-----SLCEAGS----------------------
>PC_06D99U
--------------------------MRFSRIAMIFQSASICTTSLAAIRVRHTNENAKVFRCDYFEIAQDEYSRVQHVELTDSLLN---SQT-LTNLVY
GLVE-----NILDRRNVIFHDQEYGY-YQFFDLESKWTR---TQTEE----GTIDTHHILVND---QHARACAMMMRKSLYSRGN-LM-----NEPVISY
-----SLCEARS----------------------
>PC_06TFM6
--------------------------MRFSSLAIVYQIASIFVTSKAWAIMDHIFEQSKIFNCGGVDVGYYEFAVQRRTVLSRSASG-RNPRP-WSLVVQ
ELFKNKP--MGEEDPPVMFRDDYSTS-LTYYKLDEKTRL---MNYGS----HNLRTDYVVAID---PRRRACSMILKTQEEAR--DNS-----WLGEPSF
-----EFCTIN-----------------------
>PC_06MOU0
--------------------------MRFSSLAIVCQIASIFVTSKAWAILNHIDEQTKRFNCDGVYVRYNEFASRQRTRLVKSTDD-RNSRA-WSLVVQ
QLLNNKP--MGEEDPSVMFRDDASAH-LTYYKLDDLTKL---DNYGS----QSLRTDYVVAID---GSNRACAVILRRQDQAW--DHS-----WMGEPTF
-----QFCTIY-----------------------
>PC_04NZO0
--------------------------MRLSTIGLTLQSVSLPIAVLASFKTPHVAEENKMFDCIYNNFDSTTIIDVINNINYYGGIN-RLQQI-QSHELD
ALYT-----GVWGRTKMMYHDDGSTVKHYLCEMDVKQ---------D----NLNKYKYTLVVD---NKARACAVLEHIIRFDSEIGDYEDSYLGNTIAGS
-----KLCAIR-----------------------
>PC_019PEK
--------------------------MRLSTIGLTLQSVSLPIAVLASFKTPHVAEENKMFDCIYNNFDSTTIIDVINNINYYGGIN-RLQQI-QSHELD
ALYT-----GVWGRTKMMYHDDGSTVKHYLCEMDVKQ-------DSK----YLNKYKYTLVVD---NKARACAVLEHIIRFDSEIGDYEDSYLGNTIAGS
-----KLCAIR-----------------------
>PC_053485
--------------------------MRLFTIGLTLQSVSLPIAVLASFKTPHVAEENKMFDCDYKTFDPTTLMDQISVINYYGGIN-RLQQI-QSQELD
ALYM-----GQWGNAKAMYHDG-STVTHYLYEMHGNQ-------DCT----DINKYKYTLVVD---NKDRACAVLERIIPLNSDIGDFEDGYTGSSIAES
-----KLCAIR-----------------------
>PC_00QJYW
--------------------------MRLFTIGLTLQSVSLPIAVLASFKTPHVAEENKMFDCDYKTFDPTTLMDQISVINYYGGIN-RLQQI-QSQELD
ALYM-----GQWGNAKAMYHDG-STVTHYLYEMHGNQ-------DCK----HINKYKYTLVVD---NKDRACAVLERIIPLNSDIGDFEDGYTGSSIAES
-----KLCAIR-----------------------
>PC_03OQCI
--------------------------MRLSTIAITLQSISLSITVLASYKTPHVAQENKTFDCVYNTFDATTLMNQISTINYYGGIN-QLRQI-QSQELD
ALYT-----SRWGNAKAMYHDDGSTVTHYLYELQGIE-------D------NINKYKYTLVVN---NKVRACAVLERVIPQNSDMGDSEDGYSGSSLANS
-----KLCSIR-----------------------
>PC_04QCXR
--------------------------MRGYTIALMLPSLGLSAAYLEGYQTPHISEDQKTFDCGERFYDSRRLKAHRESFGRSPSEL-TASTA-EAMQFS
EIVA-----TRYISKKVMYHEDLSTTMLYLMPIFHDT---------G----STHVTEDFLVFD---EQSRMCAVKTKITAIPAPSRYSA-GPWSSPVPFE
-----TLCEVAE----------------------
>PC_06T5AE
------------------------IIMRYCLLALILQSVSFCAADLEEYQKPHIAEEKKSFTCDKRLYHSTTLKKHRDENGNFPAIR-YSRAS-ILDYLY
NVFH-----EQQTNEKVMYAEDNNRLSYHFLTIFSDY------QLPV----ATHVTDDILVFD---DKSRACAIITQVELKTPSPQGSR-GRSKKAKPYT
-----KYCRL------------------------
>PC_05WL3J
--------------------------MRYCLLALILQSVSFCAADLEEYQKPHIAEEKKSFTCDKRLYHSTTLKKHRDENGNFPAIR-YSRAS-ILDYLY
NVFH-----EQQTNEKVMYAEDNNRLSYHFLTIFSDY------QLPV----ATHVTDDILVFD---DKSRACAIITQVELKTPSPQGSR-GRSKKAKPYT
-----KYCRLH-----------------------
>PC_04IV3P
--------------------------MRYCLLALILQSVSFCAADLEEYQKPHIAEEKKSFTCDKRLYHSTTLKKHRDENGNFPAIR-YSRAS-ILDYLY
NVFH-----EQQTNEKVMYAEDNNRLSYHFLTIFSDY------Q-PV----ATHVTDDILVFD---DKSRACAIITQVELKTPSPQGSR-GRSKKAKPYT
-----KYCRLH-----------------------
>PC_061I25
----------------------MSIVMRYCLLALILQSVTFCAAGLEEYQKPHVAEEQKSFTCDKRFYNSATLNKYRDENGNFPAKQ-YSRAS-LLDFLF
NISH-----EQQTTAKVMYAGDKRSLKYQLMPIFTDH------Q-------PAHVTSDILVFD---NQSRACAIITEVELITPSPRGGG-SRSKKSKSYK
-----KFCHLH-----------------------
>PC_00UAIK
----------------------MSIVMRYCLLALILQSVTFCAAGLEEYQKPHVAEEQKSFTCDKRFYNSATLNKYRDENGNFPAKQ-YSRAS-LLDFLF
NISH-----EQQTTAKVMYAGDKRSLKYQLMPIFTDH------QLPV----AAHVTSDILVFD---NQSRACAIITEVELITPSPRGGG-SRSKKSKSYK
-----KFCHLH-----------------------
>PC_04VC9Y
--------------------------MRLTSLAVILQSASFFVTIFAVGTKSHINEEDKEFDCSGRKFLPAEYNHVERMQLTDPVNE--LGLT-MDGIYK
DLLQ-----DRTEKGMCAFKDKDDGY-YKYFQLINLWTS---RKVEN----GNAMYSYILVSD---RNNRANAMIKRMTIYAVD---------GTSKESY
-----SICKIR-----------------------
>PC_04GH9Q
--------------------------MRLTSLAVILQSASFFVTTFAVGTKSHINEEDKEFDCSGRKFLPAEYNHVERMQLTDPVNE--LGLT-MDGIYK
DLLQ-----DRTEKGMCAFKDKDDGY-YKYFQLINLWTS---RKVEN----GNAMYSYILVSD---RNNRANAMIKRMTIYAVD---------GTSKESY
-----SICKIR-----------------------
>PC_00BKMT
--------------------------MRLTSLVVILQSASFFVTIFATFTTSHINEEAKRFDCEDRQFLPEEYKRLKILELTGSVNE--LGLT-IDDIYK
NLLQ-----DKSDYRICAFKDENDAY-YRFFELADSGQS---ERLDS----GCPVHTYILVTD---HYDRANAVIKRKTIYEGQ---------RSPKVTY
-----SICEIR-----------------------
>PC_020P0B
--------------------------MRLTSLAVILQSASFFVTTFATFTASHINEVNKGFACEGRLFMHEEYNRVEKMELTGPVNE--LGYT-MSYIYD
NLLQ-----DIKDRRICAYQDSYETE-YQFFELTNSWQS---QLLHN----GHLVHAYILVID---SYNRANAMIRRKTIFEGQ---------RSPKVTY
-----SICEIR-----------------------
>PC_05B3E9
--------------------------MCLTSLVVILQSASFFVTIFATFTTSHINEEAKRFDCEDRQFLPEEYKRLKRLELTGSVNE--LGLT-IDDIYK
NLLQ-----DKSDYRICAFKDENDAY-YRFFELADSGQS---ERLDS----GCPVHTYILVTD---HYDRANAVIKRKTIYEGQ---------RSPKVTY
-----SICEIR-----------------------
>PC_03DSDI
--------------------------MRLTSLVVILQSASFFVTIFATFTTSHINEEAKRFDCEDRQFLPEEYKRIENIGIN------------------
--RF-----NKSDYRICAFKDENDAY-YRFFELADSGQS---ERLDS----GCPVHTYILVTD---HYDRANAVIKRKTIYEGQ---------RSPKVTY
-----SICEIR-----------------------
>PC_062XAW
--------------------------MRFSIIAVILQNTIFFGTALAAHQGFHISEENKAFDCDGRIIRHSDYSSQQYSASQSISNN-EYIETTSIDFLN
KFLM-----DYQDRRCVLFLDGNSRN-FYLTDLDITPSS---KTYHS----RTHQTSYSLVID---NRYRAVAIIMKLTSMKPDGTGW-----TTMGTGQ
-----KICGIFSNGVM------------------
>PC_05XV50
--------------------------MRFSKVATILQGASFLVATSASFTTAHVPMESKVFNCLGRKLMKADFLQEKQVAVSLIAKR-KLVGR-SSVDME
EEFL-----NDRQSKTIMYSDQQTTT-YYLYWLNHLWYT---ENDDV----YKHHFMHYLLID---NLHRVSGIMIKERWTIQDQSAA--VDSGSRAPKE
-----SFCSIGD----------------------
>PC_06RGQS
--------------------------MRFSKVAMILQGASLFVVTSASFMTAHVASESKVFNCLGRRFTVADFAEEKNRADRHIAEG-NMISK-ASNIIE
EEIR-----IDGEKNTILYSDAETTR-FYYYQLRGHSYV---ENHNG----YDRHVKHSILID---NLYRVSAMIIDEKWIARDGNVA--ANDKVIDKKP
-----SFCSIDH----------------------
>PC_007J6V
--------------------------MYFSKVATILQGASLFVAASASSTTAHISSGSKRFDCLGRIFTLSDYIEEKWEAVNFIISK-KLIGR-SSHEME
QEYL-----NDGQTNKIIYSDQGTTM-YYLYQLRRLWYT---EEDDN----FNHNVMHHLLID---NLYRVSGIMLKESWTTREGSRV--AGSGARGPKK
-----SFCTIIG----------------------
>PC_063WVX
--------------------------MRFSKLAMILQGASFFVATSSSFTTAHVDTKSKSFNCLGRIIKPLDLAKDIRLAYSHIERG-YILGR-PSGRME
DVIL-----NDGQSNTIFYSDHQTDV-YYLCGIRSLSYT---DDDNG----YYHHVEHYVLID---NLHRISAMRVDERWTVRDGSAV--ADREAFAPRQ
-----SYCTIGG----------------------
>PC_00WITQ
--------------------------MRFSKVAMILQGASLFVVTSASFMTAHVASESKVFNCLGRRFTVADFAEEKNRAHRHIAEG-NMISK-ASNIIE
EEIR-----IDGEKNTILYSDAETTR-FYYYQLRGHSYV---ENHNG----YDRHVKHSILID---NLYRVSAMIIDEKWIARDGNVA--ANDKVIDKKP
-----SFCSIDH----------------------
>PC_05D95U
--------------------------MRFSKFATILQGASLFVATCASFKIAHVSSESKSFNCLGRRFTEADFSDEIDRANRQIAAG-NMIRK-AANIIE
HEIR-----RDGERNTILYSDGETTD-FYLYRLSGHKSV---KNENG----YAYHIGYSILID---NCYRVSAMMSNEEWVALDENAA--ANRQGKIGRQ
-----SFCTINT----------------------
>PC_058CB3
--------------------------MRLTSIVTIIQSASVFVTILAVKTTWHIDEDAKAFDCNLDLLRVYGIQTIHPVSPWRQYFP-GLYQV-TDEKFD
ELLQ-----KPNDKRIVMYSDNSSTN-YRFQELNNISSQ---RRTGG----KSTDIDYISVVD---LKDRQCAVVMREVTRSSETHES-----VEDIVTF
-----ALCNIR-----------------------
>PC_049OJ7
--------------------------MRLTSIATILQSASFFVTILAVKTTKHIDEDTKAFDCNLDLLRVYGIQTIHPVSPSHRKFR-EFYPL-TDEKFN
ELLQ-----KPNDQRTVMYSDNFSTN-KSFQELNHISHQ---SRTGA----QATDTDYINVVD---QNDRQCAVVLRKVTRSFEAQGS-----VKDTVTF
-----ALCNIK-----------------------
>PC_01T244
--------------------------MRFSSIAIILQSASVFVTILAIQTTRHIDEDKKRFDCNVGLLETYGIRTTYSVPQSQRLMR-ALYPL-QNAKLD
ELLQ-----MPNDQRTVLYSDGLSPI-YRFHEMNYFSEH---KTSGA----KTIDRDHIEVVD---QNDRQCAVVLREVTRNLESQGS-----VEDVVTF
-----VFCNIK-----------------------
>PC_07TV9S
--------------------------MRFSSIAIILQSASVFVTILAIQTTRHIDEDKKRFDCNVGLLETYGIRTTYSVPQSQRLMR-VLYPL-QNAKLD
ELLQ-----MPNDQRTVLYSDGLSPI-YRFHEMNYFSEH---KTSGA----KTIDRDHIEVVD---QNDRQCAVVLREVTRNLESQGS-----VEDVVTF
-----VFCNIK-----------------------
>PC_02B10B
--------------------------MRLTSIAVILQSASFFVSTFAVITADHIWEGNKGFNCDGREIFHDEYNRAEKSQISGSVNS--IGST-MINVYQ
SLLS-----DQEDDRTVAFQGPHDGV-NRFFELRRLSQK---QQIYG----GFFYYSYILVTN---QNKNANAMIKRSIYYTNNQLIE-----PKPEGLY
-----TICEISI----------------------
>PC_06TLTR
--------------------------MRLTSIAVFLQSASFFVSTFAAFITGHIWEGHKGFNCDGRKIYYNEYNQAEKSELSGPVNY--LGWK-MINVYH
SRLS-----DQEDNRTVAFQGSYDGV-NRFFELIRLTQR---QDIYD----GYFLNSYILVTN---VNNQANAMIKRSIYYRNNHPTE-----PRPEGLY
-----TMCEITT----------------------
>PC_04Y12G
--------------------------MRLTSIAVILQSASFFVSTFAAITTGHIWEVNKGFNCDGREFFHDEYNQAEKSQISDPVNY--LGWK-MINIYQ
KLLS-----DEEDDRTVAFHDAYDGV-NQFFELIRLSQK---QRIYE----GYFFNSYILVTN---QNNKVNAMIKRSIYYINNQPTE-----PKPEGLY
-----TICEITV----------------------
>PC_02U1X2
--------------------------MRLTSLAVILQSASFFVTTFAVLTKRHVNEEDKGFNCDGREIWHEEYSRVDKLQLTGQATP--MGLT-LDNIYL
NLLG-----NQAVDTTVTFGERENGG-RRFSELITLWQK---EDIYA----GYFINSYILITN---RNDRVNAMMKRTTFYGNNHHAE-----PEPEGVY
-----SMCEILI----------------------
>PC_06ZDGD
--------------------------MRLTRIAVILQSASFFVSILAVHTMPHIMEHIKEFDCSGRRFQQREYAQLTRTELTGPVNQ--YGWT-MDKIYN
DLLS-----DRSNYNLSAFQDDSDSY-HKFYELETTSQR---HEISR----GYVIYAYILVTN---QHGFVNAMIRRRESHVGR---------QDLPDTY
-----SICQIAT----------------------
>PC_065FV2
--------------------------MRFSSTAIIFQCASIFVTVVLGISTEHIDKQAKSFDCEGMIVGHEQLSQKRELKQ-IPLFG-RDPQS-LSKIYE
EKYYEKMNEHEPASKNVQFGFVDPAW-LSVFRQPNLSQA---HQYGD----VLVSYEFFVLED---SSGRVCSILLQKIEQGEIMGNK-----WVGPSEY
-----TLCTIREST--------------------
>PC_01NDT8
--------------------------MRFSSTAIIFQCASIFVKIVIGSSIDHIDEQSKSFDCDGIIVGHEQLSQKRDLIQ-RPLIG-SNPMT-FSKIYQ
EKYYEIVYLYQSPKNVRFKSSQRQ-----NSTANSQLQP---INMGD----VLVSYDFFVLED---SERRACSILLQKMEQGKMLGRK-----YTGPLEY
-----KLCTIRQST--------------------
>PC_07TVGS
--------------------------MRFSSTAIIFQCASIFVTIVIGSSIDHINEQSKLFDCDGIIVGHEQLSQKRDLIQ-RPLIG-SKPMT-FSKIYQ
EKYYEIVYLYQSPKKYVKFGYDDPAR-LSVFRLPKMLQS---HQYGD----VLVSYDFFVLED---SERRACSILLQKMEQGKMLGRK-----YTGPLKY
-----KLCTIRQST--------------------
>PC_01O51C
-------------MGDDENHRHRRPHKGYSNTAIIFQCASIFVKIVIGSSIDHIDEQSKSFDCDGIIVGHEQLSQKRDLIQ-RPLIG-SKPMT-FSKIYQ
EKYYEIVYLYQSPKKYVKFGYDDPAR-LSVFRLPKMLQS---HQYGD----VLVSYDFFVLED---SERRACSILLQKMEQGKMLGRK-----YTGPLEY
-----KLCTIRQST--------------------
>PC_017AFW
--------------------------MRFSSTAIIFQCASIFVTIVIGSSIDHINEQSKLFDCDGIIVGHEQLSQKRDLIQ-RPLIG-SKPMT-FSKIYQ
EKYYEIVYLYQSPKKYVKFGYDDPAR-LSVFRLPKMLQS---HQYGD----VLVSYDFFVLED---SERRACSILLQKKEQGKMLGRK-----YTGPLEY
-----TLCTIRQST--------------------
>PC_06KB9E
--------------------------MRFSSTAIIFQCASIFVKIVIGSSIDHIDEQSKSFDCDGIIVGHEQLSQKRDLIQ-RPLIG-SKPMT-FSKIYQ
EKYYEIVYLYQSPKKYVKFGYDDPAR-LSVFRLPKMLQS---HQYGD----VLVSYDFFVLED---SERRACSILLQKMEQGKMLGRK-----YTGPLEY
-----KLCTIRQST--------------------
>PC_06QDZ9
--------------------------MRFSSIAIIFQSASIFLTVLAVSTIDHIPEEGKKFNCHQSYISKKDFARTPRTEIKRVAEN-KLSWS-WTDQLS
YMMK-----DSRNQNSVLFGNESQ-V-SKFYILDNLTTG---IIPPSYYHGRTNNYHQIILLEIMIIHMNISSLLTRKIALVAL----------------
----------------------------------
>PC_068N9B
--------------------------MRFSSIAIIFQSASIFLTVLAVSTIDHIPEESKKFNCHQSYISKKDFARTPRTEIKRVAEN-KLSWS-WTDQLS
YMMK-----DSRNQNSVLFGNESQ-V-SKFYILDNLTTD---HTSGD----YDYTYEYIILVD---KKDRACGVIMRVLTRVKNES-S-----ILPDQNI
-----SFCSIEA----------------------
>PC_041MVB
--------------------------MRFSSIAIIFQSASIFLTVLAVSTIDHIPEESKKFNCHQSYISKKDFARTPRTEIKRVAEN-KLSWS-WTDQLS
YMMK-----DSRNQNSVLFGNESQ-V-SKFYILDNLTTG---IIPPSYYHGRTNNYHQIILLEIMIIHMNISSLLTRKIALVAL----------------
----------------------------------
>PC_07TVGV
--------------------------MRISSIATIIQVASVFVTTLAGHAMTNY-DEVNGFQCEDRYISQGEISNARLSMT--RVAEHEIFRP-LNDRLN
EAMR-----DPDDNRYLMFQNDYAGH-YEFYFLSSIEQV---FSNSD---QQIIKYNYILVVD---DYGHSTAMFRRETVHTTVSSQG-----WLYPDNT
-----ILCTIY-----------------------
>PC_03KSUK
--------------------------MRISSIATIIQVASVFVTTLAGHAMTNY-NEVNGFQCEDRYISQGEISNARLSMT--RVAEHEIFRP-LNDRLN
EAMR-----DPNDNRYLMFQNDYAGH-YEFYFLSSIEQV---FSNSD---QQIIKYNYILVVD---DYGHSTAMFRRETVHTTVSSQG-----WLYPDNT
-----ILCTIY-----------------------
>PC_04WU0Z
--------------------------MRFSSIATIIHVASVCVTTLAAYAKSHDYGEIQGFVCDERFISQREILQARQILATTKITDSAIFRP-LNDKLN
SALR-----DPEDTRFIMFRYPNADN-YKFYFLNSIEEV---YDNPG---WPIIKRNYILVLD---DYNHSCAMFRRETSHQYLQSPG-----WLGPDST
-----FICTLV-----------------------
