# Supplementary material for: Remote homology clustering identifies lowly conserved families of effector proteins in plant-pathogenic fungi
Source: Microb Genom. 2021 Sep 1;7(9):000637. doi: 10.1099/mgen.0.000637 (PMC8715435; doi:10.1099/mgen.0.000637)
Supplement: Supplementary material 15 [file mgen-7-0637-s0015.zip › fastas/markov-PC_01DKY2.fasta]

>PC_014CJ8
---------MKVNTIFNILVALAAYIPTAEA---H-KCVIKRVF-----------SDGSSVKIPAQPAQSTTISKQAVWVYGNCQPFPVVLNDGSKLSGE
IETPAVTPVESVDEDDCFELDISGQR--
>PC_01DKY2
---------MKVQATFATLIALAAYFPAANA---WKDCIIQRYK-----------DGDVNNIYTANRNEEITIEEYKVFVNEACHPYPVILPDRSVLSGD
FTSAYADD-----DESC-----------
>PC_055E3E
APQDNTSMGSSHHHHHHSSGRENLYFQGHMA---WKDCIIQRYK-----------DGDVNNIYTANRNEEITIEEYKVFVNEACHPYPVILPDRSVLSGD
FTSAYADD-----DESC-----------
>PC_07XLJA
---------MKVQATFATLIALAAYFPAANA---WKDCIISRYK-----------DGDVNNMYTANRNEEITIEEYKVFVNEACHPYPVILPDRSVLSGD
FTSAYADD-----DESC-----------
>PC_07ODWR
---------MQFHPIFAIFVAVTAYIPEVHA---SFDCYIERLQ-----------KEHMLSGMKAEPNKEAWIDGFEIWVYSNCRIHPTILPDGSIANGR
FWSEL------DWFHTCEESESKSKSE-
>PC_08L23U
---------MQLNNTFAIVVACAAYLPAVMA---AFDCTIERRLGTQTKARARTSAKAMPEMIPAESGKYTVIAGTRVWVYGDCRTYPTHLPDGSTISGR
RFQAS------DVEEDCIELDVHGKPKQ
>PC_07XL55
---------MQLNNTFAIVVACAAYLPAVMA---AFDCTIERRLGTQTKARARTSAKAMPEMIPAESGKHTVIAGTRVWVYGDCRTYPTHLPDGSTISGR
PFQAS------DVEEDCIELDVHGKPKQ
>PC_08JNK0
---------MQLNNTFAIVVACAAYLPAVMA---GFDCTIERRLGTQTKARARTSAKAMPEMIPAEPGKYTVIAGTRVWVYGDCRTYPTHLPDGSTISGR
PFQAS------DVEEDCIELDVHGKPKQ
>PC_07H7M1
---------MRIQPTFTIFAVVAAYFPTANADPDHKDCVIRRRI-----------NEHSHHLYHFNRKKNVDIDGYQVFIKEDCSTYPVILGDQTIIEGM
TRAAWLASLET-----------------
>PC_07XKOR
---------MYIKDIVAIMAVATAFFSTAAA---KSDCIIRQIL-----------ADGT--LKYHEVNANTRIEGLNVMVDKHCRPAVLNLADGSVLAYK
HWGRNTFQTQ------------------
>PC_05Z03G
---------MYIKDIVAIMAVATAFFSTAAA---KSDCIIRQIL-----------ADGT--LKYHEVNANTRIEALNVMVDKHCRPAVLSLQDGSVLAYK
HWGRNTFQTQ------------------
>PC_08KYB2
---------MYINDIVAIMAVATAFFSTAAA---KSDCIIRQIL-----------ADGT--LKYHEVNANTRIEALNVMVDKHCRPAVLNLADGSVLAFK
PWGRSTFHTQ------------------
