# Supplementary material for: Remote homology clustering identifies lowly conserved families of effector proteins in plant-pathogenic fungi
Source: Microb Genom. 2021 Sep 1;7(9):000637. doi: 10.1099/mgen.0.000637 (PMC8715435; doi:10.1099/mgen.0.000637)
Supplement: Supplementary material 15 [file mgen-7-0637-s0015.zip › fastas/markov-PC_0144K8.fasta]

>PC_0144K8
MSALSRSMNLSALAVGVVLVLIAQVHGANPPAQTTARICSGPSIVAYIAGPNNRIYPANGQGSPSGQARCTGTATYPDLQIDAVP---SFPLGS-NPYCA
AANGDCV----KPPPQVTSKICSGQGVVAYIAGPNNRIYPANGKG-TPSGQARCT-----PSLQIDSNPSFPL--------GDNPYCAAANGACTQVA
>PC_06HNO1
MSALSRSMNLSALAVGVVLVLIAQVHGANPPAQTTARICSGPSIVAYIAGPNNMIYPANGQGSPSGQARCTGTATYPDLQIDSVP---SFPLGS-NPYCA
AANGDCV----KPPPQVTSRICSGQGVVAYIAGPNNRIYPANGKG-TPSGQARCT-----PSLQIDSNPSFPL--------GDNPYCAAANGACTQVA
>PC_06HNOC
MSASSRSMNLSALVVGVVF-LIAQVKCQAQ--GTWRPICESGSTVAWLGAHGGLLPLSYAGVPVSGRGQCLASNTGATFDLITAPTAFNFPIAG-RVLLC
GTSNGCASASPAPPAQVTARICSGQSVVAYISGPTNTIYPANGQG-TPSGQARCTGTTSIPELTVDAVPSFPL--------GSNPYCAMANGDCARVA
>PC_059XY2
MTFSLQVKNLVWAAVGIVVLLVTQVQSQG------RAICQGALLKGYVTPNQRLLPPMWQGVTASGSGQCLSSKA---FALGTQP---NFAITSTGPLTC
ADRTYCPNPSN-SATNPNTAICEGNTLKGYVT-SNQRLLPPNWQGATASGSGQCLSSN---AFAIGTQPNFEITASSQLRCGNGPNCP----------
