# Supplementary material for: Remote homology clustering identifies lowly conserved families of effector proteins in plant-pathogenic fungi
Source: Microb Genom. 2021 Sep 1;7(9):000637. doi: 10.1099/mgen.0.000637 (PMC8715435; doi:10.1099/mgen.0.000637)
Supplement: Supplementary material 15 [file mgen-7-0637-s0015.zip › fastas/cluster-PC_02QUH1.fasta]

>PC_02QUH1
MQLGPIIAFTAAVGHLAVPVVA-VNPDYCQISVFYKDARTSKTLKHRKFVVPPATVPVLVGSGSTQVGVNQDCKKAGR---IVTPAGYSIETEGMFMQGN
PTREQIEYRVQQLNAQLSRYYE---------------
>PC_07O9WP
MQLGSIFTFTATVFYLAIPTLVQSNPHFCEVSVSYENANKQKITTATKYVVPPGSVDIAVGSQMYAVTVDETCKRTDS---ISIPGRFKIDTQGKKLEGN
PTENYIRSVVLQLNHRGLRMVSRPAP-----------
>PC_05E5NP
MQLGSIFTFTATVFYLAIPTLVQSNPHFCEVSVSYENANKQKITTATKYVVPPGSVDIAVGSQMYAVTVDETCKRTDS---ISIPGRFKIDTQGKKLEGN
PTENYIRSVVLQLHHRGLRMVSRPAP-----------
>PC_063NFQ
MRFGSIFACTAAVLNLAAPAVAESDPHFCKVSVYYQDENTPRYQSTKKFAVPPAKVPILVGSRMHEVTVDKACKRTGWNGWFGLPRGYTIETEGWRLKGA
PEENEILSLVLQLNEGVLRLSSGIATRS---------
>PC_049NDA
MRFGSIFACTAAVLNLAAPTVADSDPHFCKVSVYYQDENTPRYQSTKKFAVPPAKVRILVGSRMHEVTVDKACKRTGWNGWFGLPRGYTIETEGWRLKGA
PEVNEILSLVLQLNEGVLRLSSGIATRS---------
>PC_07HAL2
MQLKPIFTLAAAVLYLAVPTFARTDPHYCQVSLYHEEGDTPKYLSTAKYMVPPGEVSILVGFRRYDVTVDKECKRTHR---SRLPHGYTIETEGHWLSGD
PTKDYIESTVLGLNHRTSRLVSISSKLRTELQSTSTS
