# Supplementary material for: Remote homology clustering identifies lowly conserved families of effector proteins in plant-pathogenic fungi
Source: Microb Genom. 2021 Sep 1;7(9):000637. doi: 10.1099/mgen.0.000637 (PMC8715435; doi:10.1099/mgen.0.000637)
Supplement: Supplementary material 15 [file mgen-7-0637-s0015.zip › fastas/markov-PC_07HELN.fasta]

>PC_03SC5A
MQFSKISILAFL-ATGAVATPIPSPDLDPLQSVNEAHLFTR-----------------------------------------------------------
-------------T-IKPQKDTCKGR-GKVSCF----FQGYTCQIVHGKCILND------------------
>PC_03LIQB
MHFSTISILAFL-ATGAVATPVPSPNGDSLQTVNEAHLLAR-----------------------------------------------------------
-------------AGVPPQENPCTGK-GKVSCF----FMGTTCQIQNGECILG-------------------
>PC_07HHF4
MQFSKISILAFL-ATGVVANPVPSPNVDSIQSVDEAQLLTR-----------------------------------------------------------
-------------ATVPPQKNPCKGQ-GKVSCF----FMGSTCQIVNGECILG-------------------
>PC_06MTSL
MHFSTISILAFL-ATGAVATPVPSPNGDALQTVNEAHLLAR-----------------------------------------------------------
-------------AGVPPQENPCTGK-GKVSCF----FMGTTCQIQNGECILG-------------------
>PC_06997E
MQFSKIQLFTLLAAVGAMARNVAPVKTNDT--------------------------------------------------TDAAAPVDNIAPSTTISIGL
FGSDAKTTEKDAPLERRILIKNCEARTSKPECERI--FSGCKWLRGSSYCVDK-------------------
>PC_048V2U
MHFSKIQLFALLAAVSASAGNVGPVDSLSLPLTEAVTPIAPVKPA---------------------------APADAADIVNVTAPVSNITPSYNISLGL
FGSESKSEKG-TTLARRITIKNCEARTSKIECGKI--FSGCTWLRASQDCVKR-------------------
>PC_07H7W8
MQFSKIQLFTLLAAVGAMASNVAPVDSLSLPLTEAPSPAEAPSPVDPFAPIKHTKPFTIVSPFRPRKNGTVVAPAPPAKGTDAPAPVDNLTPSITITLPL
FGLDADSKKEDAPLDRRLIIKNCEARTTKVECEKP--FADCKWLRASAICVFR-------------------
>PC_03ZNTK
MQFFKIQLFTLLAAVGSMASSVAPVDSLSLPLTEAAPPAESAA-----------------------------APAAPAAATDAPGP-DYLAPSNTISLGL
FGSKIEPKKN---ATLGIVIKNCEARTTKVECEKI--FSGCKWLRASAYCVDK-------------------
>PC_07XMOV
MQFFKIQLFTLLAAVGSMASSVAPVDSLSLPLTEAAPPAESAA-----------------------------APAAPAAATDAPGP-DYLAPSNTISLGL
FGSKIEPKKN---ATLGIVIKNCEARTTKVECEKI--FSGCKWLRASAYCVDKEFSRSLGNEGQGREHCHSL
>PC_08JOUG
MQFSKIQLFTLLAAVGSMASSVAPVDSLSLPLTEAAPPAESAA-----------------------------APAAPAAATDAPGP-DYLAPSNTISLGL
FGSKIEPKKN---ATLGIVIKNCEARTTKVECEKI--FSGCKWLRASAYCVDK-------------------
>PC_02YRCT
MQFFKIQLFTLLAAVGSMSSSVAPVDSLSFPLTEAAPPAESAA-----------------------------APAAPAAATDAPGP-DYLAPSNTISLGL
FGSKIEPKKN---ATLGIVIKNCEARTTKVECEKI--FSGCKWLRASAYCVDK-------------------
>PC_07HELN
MQFSKIQLFALL-AIGAVATPVDGNAAN------------------------------------------------------------------------
---------LQAREEHLLVARNCAAKTTQKECERL--FSGCEWLHASMICQPK-------------------
>PC_04L0XV
MQFSKIQIFAIL-AVGAMANPIPADSPTDAA---------------------------------------------------------------------
-------TLQVRDETHLLVARNCEGRSTKASCEKF--LSGCKWLHSSNYCVGK-------------------
>PC_07HIPB
MQFSKIQLFALM-AVGAMANTVAPADVAA-----------------------------------------------------------------------
---------VDAPRAPLLVRRNCEGKNTQAECERFKWLTGCTWLRGSKYCSST-------------------
>PC_02S0ZY
MQFSTIQLFALM-AVGAMANTVAPADVAA-----------------------------------------------------------------------
---------VDAPRAPLLVRRNCEGKNTQAECERFKWLTGCTWLRGSKYCSST-------------------
