# Supplementary material for: Remote homology clustering identifies lowly conserved families of effector proteins in plant-pathogenic fungi
Source: Microb Genom. 2021 Sep 1;7(9):000637. doi: 10.1099/mgen.0.000637 (PMC8715435; doi:10.1099/mgen.0.000637)
Supplement: Supplementary material 15 [file mgen-7-0637-s0015.zip › fastas/markov-PC_02LHT3.fasta]

>PC_0046TQ
-MYSKIFAILTLAAARLPTAFAEYKHCTIGCAFEIDGQWHYVTQTGNIGDTIHINDHSTVIGRDCKPNQIEWSNAMIYSWGKTPPPPPPPETKQKKKQKS
Q
>PC_08KZX4
MMYSKIFAILTLAAARLPTAFAEYKHCTIGCAFEIDGQWHYVTQTGNIGDTIHINDHSTVIGRDCKPNQIEWSNAMIYSWGKTPPPPPPPETKQKKKQKS
Q
>PC_02LHT3
-MYSKTFAILAFAVAYLPTAFA--ADCTIGCKYLENGKWVHVSKTANIGDTLYIMGHSTKIGRGCKPETTSWSDAEIYSW--------------------
-
>PC_0296LN
-MYSKTFAILAFAAAYFPTVFA--ADCTLGCKYYQDGKWHYVSKTANIGDTLYIMGHSTTIGRGCKPATTTWSDAEIYSW--------------------
-
>PC_08JOQ9
-MYSKTFAILAFAVAYLPTAFA--ADCTIGCKYLDNGKWVYVSKTANIGDTLYIMGHSTKIGRGCKPETTSWSDAEIYSW--------------------
-
>PC_01NHFO
-MYSKIFAI-AFAAAYLPTAFA--ADCTLGCKYLENNRWVSVSKSANIGDTLYIMGHSTKIGRGCKPETTEWSDAEIYSW--------------------
-
>PC_0860RF
-MYSKTFAILAFAAAYLPTAFA--ADCTIGCKYLENGNWVHVSKAANIGDTLYIMGSSSSSSSIS-----------------------------------
-
>PC_07H9TS
MIYRNTFAFFALAAAYLPTAFA--TTCKIGIKYYQDDKWHYIGQEVEIGETVTVLSGSTKIGPKCEPETKKWHNVEIYRWEAKESA--------------
-
