# Supplementary material for: Remote homology clustering identifies lowly conserved families of effector proteins in plant-pathogenic fungi
Source: Microb Genom. 2021 Sep 1;7(9):000637. doi: 10.1099/mgen.0.000637 (PMC8715435; doi:10.1099/mgen.0.000637)
Supplement: Supplementary material 15 [file mgen-7-0637-s0015.zip › fastas/markov-PC_02XUK5.fasta]

>PC_03DVFF
----------------------------------------------------------------------------------------------------
--------------------------------------------------------------DLCVEK---FGAGHRATSGYCRPDRPA-----------
--TRKIECGK--P-GVV----GRVGTAQKAC-PADQLCQTFQAYNFR-----RSN---HEKSSFPNCGPKIEVKERHD-I-----GRHT-EWEGTWFP-E
SP------KSPG---TYDSFVQMAG-SLNGYFDFD-----GAYSSG---EGFSSRGSG-HSWTCIDCPGGK-LTIT------------------------
-----------------------------------
>PC_01LZTX
-----------MSFLTLVVRG----LAL---------------------------LAWGVSAHDPEPQIFSNLTRDEFLAKVRDLRGDA-----------
-----------------------------ASPVNLTKRL---VVGGEVNNNPLTQAVVETLARKCDEL-VGYGFGWRPLRGRCVGQAEGGH---------
-ARVEVTCGHLFP-ETP--D-VITSVKTFLC-DVDEPCLDIHGHTFV-----NT------EADFAYCGIRIKVETAEH-I-----GTST-QYEGSWVT-A
D-------AKTG---SFDIFAELGQ-ALTGFYDYG-----GGTA-------------------------------------VKTY-AAGLVFVTTTRRRP
PSGRVRGVGEEPEQPGE-PEDV-------------
>PC_06245F
-----------MSFLTLVVRG----LAL---------------------------LAWGVSAHDPEPQIFSNLTRDEFLAKVRDLRGDA-----------
-----------------------------ASPVNVTKRL---VVGGEVNNNPLTQAVIETLARKCDEL-VGYGFGWRPLRGRCVGQAEGGH---------
-ARVEVTCGHLFP-EAP--D-VITSVKTFLC-DVDEPCLEIHGHTFV-----NT------EADFAYCGIRIKVETAEH-I-----GTST-QYEGSWVT-A
D-------AKTG---SFDIFAELGQ-ALTGFYDYG-----GGTGK----RTMQSHAHA-RSWTCLSCPGGL-LVITA---AVKTY-AAGLVFVTTTRRRP
PSGRIQGVGEEPEQPGE-PEDV-------------
>PC_003OT8
-----------MSFLTLVVRG----LAL---------------------------LAWGVSAHDPEPQIFSNLTRDEFLAKVRDLRGDA-----------
-----------------------------ASPVNVTKRL---VVGGEVNNNPLTQAVVETLAHKCDEL-VGYGFGWRPLRGRCVGQAEGGH---------
-ARVEVTCGHLFP-ETP--D-VITIVKTFLC-DVDEPCLDIHGHTFV-----NT------EADFAYCGIRIKVETAEH-I-----GTST-QYEGSWVT-A
D-------AKTG---SFDIFAELGQ-ALTGFYDYG-----GGTA-------------------------------------VKTY-AAGLVFVTTTRRRP
PSGRVRGVGEEPEQPGE-PEDV-------------
>PC_06TP87
-----------MSFLALVVRG----LAL---------------------------VAWGVSAHDPEPQIFSNLTRDEFLAKVRDLRGDA-----------
-----------------------------ASPVNVTKRL---VVGGEVNNNPLTQAVVETLARKCDEL-VGYGFGWRPLRGRCVGQAEGGH---------
-ARVEVTCGHLFP-ETP--D-VITSVKTFLC-DVDEPCLDIHGHTFV-----NT------EADFAYCGIRIKVETAEH-I-----GTST-QYEGSWVT-A
D-------AKTG---SFDIFAELGQ-ALTGFYDYG-----GGTA-------------------------------------VKTY-AAGLVFVTTTRRRP
PSGRVRGVAEEPEQPGE-PEDV-------------
>PC_04GO21
------MAPYSMVLLGTLS--IF---GF---------------------------AAYAQDAAVREPQIFFNLTYTEHLAKVAASSGGSVPDNSDLPWDD
TMSSFPWNG----TDDGNQTETGSSLSRRGRIFNLGKRE---PVGGETRNDAVTNDMLQALHGLCVGK---FGTGWRAASGSCVHQS-------------
---RFINCGR--P-GVP-----GTNQMQRIC-PAGQECTTFQAVNFR-----NR------QANFPVCGPRIEVTERHD-L-----GRHT-EYEGTWYP-E
SP------KTPG---YYNDFAALSG-TQNANFDFT-----GVYSDG---QTMHSRGYA-RSWSCIECPGGK-LTITS--TAGRTW-AIGYTSPN------
-----------------------------------
>PC_05PQHF
------MAPYSMVLLGTLS--IL---GS---------------------------AAYAQEAAVREPQIFFNLTYTEHLDKVAASS-GSPPDNIDLPWDD
TMTSFPWNG----TDDGVQTETGSSLSRRGRISNLGKRD---PVGGETRNDAVTNDMLQAIHGLCVER---FGTGWRAASGSCGGRNGR-----------
--QRTIWCGQ--P-GIT----MSEGRMRKAC-PQGQECTTFQAVNFR-----NR------RATFPVCGPRIEVEERHD-I-----GRHT-EWEGTWYP-E
SP------KSPG---TYDSFAQMAG-SLNGYFDFN-----GVYSSG---EGMSSRGNG-HSWSCIDCPGGK-LTITS--TDRATW-AVGYTSPH------
-----------------------------------
>PC_03W09Y
------MAPYSMVLLGALS--IL---GF---------------------------GAYAQEAAVREPQIFFNLTFTEYLDKVAESH-GSPPDKSDLPWND
TMSSFPGNE----TDDGVQTETGSSLSRRGHIVNLGKRE---IVRGESRNDAVTNDMLQVLHNICVER---FGTGWRAVGGYCDRRS-------------
---RRVKCRR--P-DDT----GLERRANKAC-PPREECSTFQAYNFI-----TTGQYGRTPHNFPVCGHKIEVNDRQD-Q-----GSHT-EWDGTWYP-E
EP------KSPG---TYDSFVQMAG-SLNAYFNFD-----GVYSDG---ETMNSRGHA-VSWSCLNCPGGK-LTITN--TYRPTW-AVGYSHTV------
-----------------------------------
>PC_00U99Q
------MAPYSMVLLGALS--IL---GF---------------------------GAYAQEAAVREPQIFFNLTYTEYLDKVAASH-GSPPDKSDLPWND
TMGSFPGNE----TDDGVQTETGSSLSRRGHIVNLRKRE---PFGEESRNDRVTQDMLQALHDLCVER---FGTGYRAVSGLCYTDRRA-----------
--TRKIECNK--P-SVR----ERDRSVTRAC-PKGQECTTFNAYNFR-----NR----HHQVTFPVCGPRIEVKDRHD-I-----GIHT-EWQGTWYP-E
SP------KSPG---TYDYFAQMAG-TLNGYFGYD-----GVYSDG---YKTSSHGYG-HSWSCINCPRGK-VTITN--TYRATW-AFGYTSPH------
-----------------------------------
>PC_05SX7W
------MAPYSMVLLGALS--IL---GF---------------------------GAYAQEAAVREPQIFFNLTYTEYLDKVAASH-GSPSDKSDLPRND
TMSSFPGNE----TDDGVQTETGSSLSRRGHIVNLRKRE---PVGEESRNDRVTQDMLQALHDLCVEN---FGTGYRAVSGMCVPGRRA-----------
--TRSFECGT--P-GVR----GGDRAMTRAC-PKDQECTTFQAYNYR-----NG----KRQVTFPVCGHKIEVKERHD-I-----GIDT-EWDGSWFP-E
KP------ESPG---TYDSFVQMAG-SLGAHFDFH-----GVYSDG---YEMNSRGNG-HSWACVNCPGGE-LTITS--TYRPTW-AIGYTTPN------
-----------------------------------
>PC_069E0O
------MAPYSMVLLGALS--IL---GF---------------------------GAYAQEAAVREPQIFFNLTYTEYLDKVAASH-GSPPDKSDLPWND
TMGSFPGNE----TDDGVQTETGSSLSRRGHIVNLRKRE---PFGEESRNDRVTQDMLQALHDLCVER---FGTGYRAVSGLCYTDRRA-----------
--TRKIECNK--P-SVR----ERDRSVTRAC-PEGQECTTFNAYNFR-----NR----HHQVTFPVCGPRIEVKDRHD-I-----GIHT-EWQGTWYP-E
SP------KSPG---TYDYFAQMAG-TLNGYFGYD-----GVYSDG---YKTSSHGYG-HSWSCINCPRGK-VTITN--TYRATW-AFGYTSPH------
-----------------------------------
>PC_04N6SQ
------MAPYSMVLLGALS--IL---GF---------------------------GAYAQEAAVGEPQVFFNLTFTEYLDKVAASK-GSPQ-DIGLPRND
TMGSFPGNE------------TGSSLSRRGRIVNLRKRA---PVEGEDRNDHVTNDMLQALHDMCVER---FGAGHRATSGLCRPERRA-----------
--TRKFECAR--P-GVP----GRSGTVTRAC-PDHQICQTFEAYNFR-----RSV---HQKVNFCTCGPKIEVKERHD-I-----GRHT-EWEGTWYP-E
SP------KSPG---TYDSFAQMAG-SLNGYFDFH-----GVYSSG---EGMSSRGNG-HSWACINCPGGK-LTITN--TYRPTW-ALGYTSPYVPY---
-----------------------------------
>PC_041P2F
------MAPYSMVLLGALS--IL---GF---------------------------GAYAQEAAVEEPQIFFNLTYTEYLDKVAASH-GSSQ-TSDLPWND
TMSGFPGNE------------TGSSLSRRGRIVNLGKRV---PVGGESFNDHVTNDMLQALHSLCAEN---FGTGFRATSGYCRPNRRA-----------
--TRELQCAR--P-DTT----GA-GSITRAC-PRNQECTTFVAHNFR-----SQSR-TSDKSTFPVCGPRIEVKERHD-I-----GIHT-EWDGIWYP-E
SP------KSPG---TYDSFVQMAG-SLNGYFDFQ-----GTYSNG---EGMSSRGNG-HSWSCINCPGGK-LTITS--TNRPTW-AIGYTSPY------
-----------------------------------
>PC_0369LV
------MAPYSMVLLGALS--IL---GF---------------------------GAYAQEAAVEEPQIFFNLTYTEYLDKVAASH-GSSQ-TSDLPWND
TMSGFPGNE------------TGSSLSRRGRIVNLGKRD---PVGGEAFNDRVTNDMLQALHGLCVEN---FGTGFRATNGYCRANRRA-----------
--TREIQCAR--P-GTR----GA-GSVTRTC-PQNQECTTFVAHNFR-----SQSP-TTDKSTFPVCGPRIEVKERHD-I-----GIHT-EWDGIWYP-E
SP------KSPG---TYDSFAQMAG-SLNGYFDFD-----GAYQSG---EGFSSRGSG-HSWSCINCPGGK-LTITS--TVRATW-AIGYTSPH------
-----------------------------------
>PC_0111DA
------MAPYSMVLLGALS--IL---GF---------------------------GAYAQEAAVEEPQIFFNLTYTEYLDKVAASH-GSSQ-TSDLPWND
TMSGFPGNE------------TGSSLSRRGRIVNLGKRD---PVGGESFNDHVTNDMLQALHSLCVGN---FGTGFRATSGYCRPNRRA-----------
--TREIQCAR--P-DTT----GA-GSITRAC-PRNQECTTFVAHNFR-----SQSR-TSDKSTFPVCGPRIDVTERHD-I-----GIHT-EWDGIWYP-E
SP------KSPG---TYDSFVQMAG-SLNGYFDFQ-----GTYSNG---EGMSSRGNG-HSWSCINCPGGK-LTITS--TNRPTW-AIGYTSPY------
-----------------------------------
>PC_015ZT2
------MAPYSMVLLGALS--IL---GF---------------------------GAYAQEAAVEEPQIFFNLTYTEYLDKVAASH-GSSQ-TSDLPWND
TMSGFPGNE------------TGSSLSRRGRIVNLGKRD---PVGGESFNDRVTNDMLQALHGLCVEN---FGTGFRATNGYCRANRRA-----------
--TREIQCAR--P-GTR----GA-GSVTRTC-PQNQECTTFVAHNFR-----SQSP-TTDKSTFPVCGPKIEVNQRHD-I-----GIHT-EWDGIWYP-E
SP------KSPG---TYDSFAQMAG-SLNGYFDFD-----GAYQSG---EGFSSRGSG-HSWSCINCPGGK-LTITS--TVRATW-AIGYTSPH------
-----------------------------------
>PC_02XZAC
------MAPYSMVLLGALS--IL---GF---------------------------GAYAQEAAVEEPQIFFNLTYTEYLDKVAASH-GSSQ-TSDLPWND
TMSGFPGNE------------TGSSLSRRGRIVNLGKRD---PVGGESFNDRVTNDMLQALHGLCVEN---FGTGFRATNGYCRANRRA-----------
--TREIQCAR--P-GTR----GA-GSVTRTC-PQNQECTTFVAHNFR-----SQSP-TTDKSTFPVCGPRIEVKERHD-I-----GIHT-EWDGIWYP-E
SP------KSPG---TYDSFAQMAG-SLNGYFDFD-----GAYQSG---EGFSSRGSG-HSWSCINCPGGK-LTITS--TVRATW-AIGYTSPH------
-----------------------------------
>PC_06P8NN
------MAPYSMVLLGALS--IL---GF---------------------------GAYAQEAAVEEPQIFFNLTYTEYLDKVAASH-GSSQ-TSDLPWND
TMSGFPGNE------------TGSSLSRRGRIVNLGKRV---PVGGESFNDRVTNDMLQALHGLCVEN---FGTGFRATNGYCRPNRRA-----------
--TRELQCAR--P-GTT----GS-GSMTRAC-PKNQECTTFVAHNFR-----SQSR-TSDKSTFPVCGPRIEVTERHD-I-----GIHT-EWDGIWYP-E
SP------KSPG---TYDSFAQMAG-SLNGYFDFS-----GAYQSG---EGFSSRGSG-HSWSCIACPGGK-LTITS--TNRPTW-AIGYTSPH------
-----------------------------------
>PC_056GLU
------MAPYSMVLLGALS--IL---GF---------------------------GAYAQEAAVEEPQIFFNLTYTEYLDKVAASH-GSSQ-TSDLPWND
TMSGFPGNE------------TGSSLSRRGRIVNLGKRD---PVGGESFNDRVTNDMLQALHGLCVEN---FGTGFRATNGYCRPNRRA-----------
--TRELQCAR--P-GTT----GS-GSMTRAC-PKNQECTTFVAHNFR-----SQSR-TSDKSTFPVCGPRIEVTERHD-I-----GIHT-EWDGIWYP-E
SP------KSPG---TYDSFAQMAG-SLNGYFDFS-----GAYQSG---EGFSSRGSG-HSWSCIACPGGK-LTITS--TNRPTW-AIGYTSPH------
-----------------------------------
>PC_012BSA
------MAPYSMVLLGALS--IL---GF---------------------------GAYAQEAAVEEPQIFFNLSYTEYLDKVAASH-GSSQ-TSDLPWND
TMSGFPGNE------------TGSSLSRRGRIVNLGKRN---PVGGESFNTHVINDMLQALHDLCVEN---FGTGYRATSGYCRPNRRA-----------
--SREFHCAR--P-GTT----GS-GSVTRAC-PRNQECTTFMAHNFR-----SPSP-TSDKSTFPVCGPRIEVTERHD-I-----GIHT-EWDGIWYP-E
SP------KSPG---TYDFFAQMTG-TLNGYFDFN-----GVYSNG---EGMSSRGNG-HSWSCIYCPGGK-LTITS--TYRPTW-AIGYTSPY------
-----------------------------------
>PC_021ON7
------MAPYSMVLLGALS--IL---GF---------------------------GAYAQEAAVEEPQIFFNLTYTEYLDKVAASH-GSSQ-TSDLPWND
TMSGFPGNE------------TGSSLSRRGRIVNLGKRD---PVGGESFNDRVTNDMLQALHGLCVEN---FGTGFRATNGYCRANRRA-----------
--TREIQCAR--P-GTR----GA-GSVTRTC-PQNQECTTFVAHNFR-----SQSP-TTDKSTFPVCGPKIEVNQRHD-I-----GIHT-EWDGIWYP-E
SP------KSPG---TYDSFAQMAG-SLNGYFDFD-----GAYQSG---AGFSSRGSG-HSWSCINCPGGK-LTITS--TVRATW-AIGYTSPH------
-----------------------------------
>PC_05228H
--------------------------GF---------------------------GAYAQEAAVEEPQIFFNLTYTEYLDKVAASH-GSSQ-TSDLPWND
TMSGFPGNE------------TGSSLSRRGRIVNLGKRD---PVGGESFNDRVTNDMLQALHGLCVEN---FGTGFRATNGYCRANRRA-----------
--TREIQCAR--P-GTR----GA-GSVTRTC-PQNQECTTFVAHNFR-----SQSP-TTDKSTFPVCGPRIEVKERHD-I-----GIHT-EWDGIWYP-E
SP------KSPG---TYDSFAQMAG-SLNGYFDFD-----GAYQSG---EGFSSRGSG-HSWSCINCPGGK-LTITS--TVRATW-ASGYTSPH------
-----------------------------------
>PC_03ONPG
--------------------------GF---------------------------GAYAQEAAVEEPQIFFNLTYTEYLDKVAASH-GSSQ-TSDLPWND
TMSGFPGNE------------TGSSLSRRGRIVNLGKRD---PVGGESFNDRVTNDMLQALHGLCVEN---FGTGFRATNGYCRANRRA-----------
--TREIQCAR--P-GTR----GA-GSVTRTC-PQNQECTTFVAHNFR-----SQSP-TTDKSTFPVCGPRIEVKERHD-I-----GIHT-EWDGIWYP-E
SP------KSPG---TYDSFAQMAG-SLNGYFDFD-----GAYQSG---EGFSSRGSG-HSWSCINCPGGK-LTITS--TVRATW-AIGYTSPH------
-----------------------------------
>PC_074776
------MAPYSMVLLGALS--IL---GF---------------------------GAYAQEAAVEEPQIFFNLTYTEYLDKVAASH-GSSQ-TSDLPWND
TMSGFPGNE------------TGSSLSRRGRIVNLGKRD---PVGGEAHNNRVTNDMLQALHDLCVEA---YGTGWRAISGSCQDQA-------------
--TRRIYCGN--P-NVA----GSRRMTTRAC-PSGQQCTTFEAVNYR-----SV------RNIFPVCGPRIEVTERHD-I-----GIHT-EWDGIWYP-E
SP------KSPG---TYDSFAQMAG-SLNGYFNFD-----GAYSNG---EGMSSRGSG-HSWSCIACPGGK-LTITS--TDRATW-AIGYTSPH------
-----------------------------------
>PC_06OBXI
------MAPYSIILLGILS--TI---RF---------------------------SAYAQEAAVQEPQVFFNLTYTEHLDKVAEASGRSPPDNSDLPWDD
TMSSFPWNK----TDNGNQTETSSSLSRRSRVFNLGKRE---PVGGETRNDAVTNDMLQALHGLCVEN---FGAGWRAASGACSGRS-------------
---RDVNCGQ--P-GVT----GSEARMSRIC-PEKFDCTTFQAVNFR-----SR------RATFPVCGPRIEVKERHD-I-----GRHT-EWEGTWYP-E
PP------KSPG---TYDDYIQMAG-SLNGYFDFG-----GAYQSG---EGFSSRGSG-HSWSCIGCPGGK-LTITS--TDRATW-AVGYTSPH------
-----------------------------------
>PC_058XY0
------MVPYGMVLLGILS--VL---GS---------------------------AAYAQEAAVREPQIFFNLTYAEHLDKVAAASGRSPPDNSDLPWDD
TMSSFPWNE----TDNDVQAETGNSLSRRGRVVNLKKRD---PVGWETLNDHVTNDMLQALHDLCVQK---FGAGHRATSGLCLGKL-------------
---KRVSCGK--P-DVR----GTVGKANAPC-GEHEECTTFEAVNFR-----RL------AAKFPVCGARIEVTERHD-I-----GRHT-EWDGVWYP-E
SP------KSPG---TYDSFAQMAG-SLNGFFDFN-----GVYSSG---EGMSSRGNG-HSWSCINCPGGK-LTITS--TNRATW-AIGYTSPFVAY---
-----------------------------------
>PC_04XRM5
------MAPYSVVLLGTLS--IL---GF---------------------------TAYAQEAVVREPQIFFNLTYTEHLAKVAAASGRSPPDNSDLPWED
TMSSFPWNG----TDDGNQTETGSSLSRRGRIFNLGKRE---PVGGETRNDVVTNAMLQALHDLCVQQ--LDDVNWRAANGWCGGDV-------------
---RVIRCGK--R-SF-----SGARQISRPC-PKGWECTTFQGVNFR-----NR------QANFPVCGPRIEVKERHD-I-----GRHT-EYEGTWYP-E
SP------KSPG---TFNDWSVMAG-GLSANFDFN-----GAYSNG---EGFSSRGNG-HSWSCINCPGGK-LTITS--PGRATW-AMGYTSPY------
-----------------------------------
>PC_03SG3N
------MAPYSMVLLGTLS--IF---GF---------------------------AAYAQDAAVREPQIFFNLTYTEHLAKVAASSGGSVPDNSDLPWDD
TMSSFPWNG----TDDGNQTEAGSSLSRRGRIFKLGKRD---PVGGESRNDAVTNDMLQALHDLCVDT---HGTGWRASYGWCSGQV-------------
---RDIACGR--P-DTP----SARRDIRRPC-PNNWECTTFQAINFR-----SR------RATFPVCGPRIKVEERHD-I-----GRHT-EYEGTWYP-E
SP------KTPG---YYNDFAALSG-TQNANFDFT-----GVYSDG---QTMHSRGYA-RSWSCIECPGGK-LTITS--TAGRTW-AIGYTSPN------
-----------------------------------
>PC_01085W
------MAPYGIVLLGILS--IL---GS---------------------------AAYAQEAAVQEPQVFFNLTYDEYLDKVAASS-GSVPDNSDLPWDD
TMSSLPSNE----TYDSVQTETSSSLSRRGRVFNLGKRE---PVGGETQNDQVTNDMLQALHGLCVEK---YGTGWRAVSGICRGRT-------------
---RDINCGN--P-DIP----GSGRRTSRNC-PEHWECTTFQAVNFR-----DR------RATFPVCGPRIEVKERHD-Q-----GRHT-EWEGVWYP-E
SP------KSPG---TYDSFAQMAG-SLNGYFDFS-----GAYQSG---EGFSSRGSG-HSWSCIGCPGGK-LTITS--TDRATW-AVGYTSPH------
-----------------------------------
>PC_03WIKP
------MVPYSMVLLGTLS--IL---GF---------------------------GAYAQETVVPEPQIFFNLTYTEHLDKVAEASGRSPPDNSDLPWED
TT-ITPWNE----TDDSVQTETGSSLSRRGRIFKLGKRE---PVGGETHNDAVTNDMLQALHGLCVQK---YGTGHRATSGRCRGNF-------------
---REVECGK--P-DVE----GRVGQNRIRC-EAHEECGTFDAVNFR-----SR------QAKFPVCGPKIEVTERHD-I-----GRHT-EWEGTWYP-E
PP------KSPG---TYDDYIQMAG-SLNGYFDFG-----GAYQSG---EGFTSRGSG-HSWSCIGCPGGK-LTITS--TNRATW-AVGYTSPH------
-----------------------------------
>PC_06UL8G
------MVPYSMVLLGTLS--IL---GF---------------------------GAYAQETVVPEPQIFFNLTYTEHLDKVAEASGRSPPDNSDLPWED
TT-ITPWNE----TDDSVQTETGSSLSRRGRIFKLGKRE---PVGGETHNDAVTNDMLQALHGLCVQK---YGTGHRATSGRCRGNL-------------
---RDVECGK--P-DVA----GRVGQNSIRC-EAHEQCGTFDAVNFR-----SH------QAKFPVCGPKIEVTERHD-I-----GRHT-EWEGTWYP-E
PP------KSPG---TYDDYIQMAG-SLNGYFDFG-----GAYQSG---EGFTSRGSG-HSWSCIGCPGGK-LTITS--TNRATW-AVGYTSPH------
-----------------------------------
>PC_002714
------MAPYGIVLLGILS--IL---GS---------------------------AAYAQEAAVQEPQVFFNLTYDEYLDKVAASS-G----------DD
TMSSLPSNE----TYDSVQTETSSSLSRRGRVFNLGKRE---PVGGETQNDQVTNDMLQALHGLCVEK---YGTGWRAVSGICRGRT-------------
---RDINCGN--P-DIP----GSGRRTSRNC-PEHWECTTFQAVNFR-----DR------RATFPVCGPRIEVKERHD-Q-----GRHT-EWEGVWYP-E
SP------KSPG---TYDSFAQMAG-SLNGYFDFS-----GAYQSG---EGFSSRGSG-HSWSCIGCPGGK-LTITS--TDRATW-AVGYTSPH------
-----------------------------------
>PC_00C8U3
------MAPYGIVLLGILS--IL---GS---------------------------AAYAQEAAVQEPQVFFNLTYDEYLDKVAASS-GSVPDNSDLPWDD
TMSSLPSNE----TYDSVQTETSSSLSRRGRVFNLGKRE---PVGGETQNDQVTNDMLQALHGLCVEK---YG---------------------------
-------------------------------------TGWRAAVNFR-----DR------RATFPVCGPRIEVKERHD-Q-----GRHT-EWEGVWYP-E
SP------KSPG---TYDSFAQMAG-SLNGYFDFS-----GAYQSG---EGFSSRGSG-HSWSCIGCPGGK-LTITS--TDRATW-AVGYTSPH------
-----------------------------------
>PC_02YF18
----------MVLFVLLLV--Q----LL---------------------------GVSKGAAQDDGPLVLYNLTIEEFVAKADELAHVGANA--------
--SGSRADGH------------------HDDRAAVGKRA---AVGGETRNSIIVQLVVEELATLCEGH---FGPGWRPLSGKCINLA-------------
--QITVTCGN--P-EGT--A-ADDEAIEHNC-PPPQICASVVGNNFR-----DS------IATFGYCGARIKVDGRQQ-Y-----GQEV-DYIGSWFP-E
SP------KTPG---TFNDYVAMKG-GIEGAFLFA-----GGQGN----NIRKEYGLG-LSWACFKCPGGL-LKITA---RRSTD-AVGLSFPVKPL---
-----------------------------------
>PC_063XXC
-------MNATVLFVLLLA--Q----LL---------------------------GVSKGAVQDDGPLVLYNLTIEEFVAKADELAHVGANA--------
--SGSRADGH------------------DDDRAAVGKRA---VVGGERRNSIIVQLVVEELATLCEGH---FGPGWRPLSGKCINLA-------------
--QITVTCGN--P-EGT--A-ADDEAIEHNC-PPPQICASVVGNNFR-----DS------IATFGYCGARIKVDGRQQ-Y-----GQEV-DYIGSWFP-E
SP------KSPG---TYNDYVAMKG-GIEGAFLFA-----GGQGN----NIRKEYGLG-LSWACFKCPGGL-LKITA---RRSTD-AVGLSFPVKPL---
-----------------------------------
>PC_06S18F
-----------MLFLSLLV--PF---MI---------------------------LLEGAVRAKALPQVYLDLTFEEFAQKVSELAQLSANA--------
--SSTLNNDDDDDDDDHYHDHDHDRRRRRRHDASIQKRA---PVGGEINNSPVTQVIIEDLAARCVAA---FGAGYRPLSGKVNTDT-------------
--QIKISCSV--D-GSI------ARDTNYDC-PPSEAAATIVGHNFR-----NS------IATFGYCGARIKINSRDD-F-----GSVT-TYFGSWFP-E
PP------NSPG---SYNDYVALAG-DQKGSFVFG-----ST--------SFKNSGSG-HSWSCLACPGGL-LKITT---RVITF-AVGVSRKN------
-----------------------------------
>PC_02CWRH
-----------MLFLSLLV--PF---MI---------------------------LLEGAVRAKALPQIYLDLTFEEFAQKVSELAQLSANA--------
--SSALNNDH---------DHDRRRRRRRRRDASIQKRA---PVGGEINNSPVTQVIIEDLAARCVAA---FGAGYRPLSGKVNTDT-------------
--QIKISCSV--D-GSI------ARDTNYDC-PPSEAAATIVGHNFR-----NS------IATFGYCGARIKINSRDD-F-----GSVT-TYFGSWFP-E
PP------DSPG---SYNDYVALAG-DQKGSFVFG-----ST--------SFKNSGSG-HSWSCLACPEGL-LKITT---RVITF-AVGVSRKN------
-----------------------------------
>PC_026PIM
-----------MLFLSLLV--PF---MI---------------------------LLEGAVRAKALPQIYFDLTFNEFAQKVSELAQLSANA--------
--SSALNNDDDDDD----------DRRRRRHDASIQKRA---PVGGEINNSPVTQVIIEDLAARCVAA---FGAGYRPLSGKVNTDT-------------
--QIKISCSV--D-GSI------ARDTNYDC-PPSEAAATIVGHNFR-----NS------IATFGYCGARIKINSRDD-F-----GSVT-TYFGSWFP-E
PP------NSPG---SYNDYVALAG-DQKGSFVFG-----ST--------SFKNSGSG-HSWSCLACPGGL-LKITT---RVITF-AVGVSRKN------
-----------------------------------
>PC_024ZIG
-----------MLFLSLLV--PF---MI---------------------------LLEGAIRAKAIPQVYFDLTVEEFAQKVSEMAQLAGNA--------
--SSAPNNYDDDDD-----------RPRHLHDANIQKRA---PVGGEINNSPVTQVIVEALAARCEAA---FGAGYRPLSGKVNSDT-------------
--QIEIGCSL--D-GSI------ARDTNYDC-PPSEAAATIIGHNFR-----NG------IATFGYCGTRIKVNTRDD-Y-----GSVT-TYFGSWYP-E
PP------NSPG---TYDDYVALAG-DGKGSFVFG-----ST--------SFKNSGSG-HSWSCLACPGGL-LKITT---RVVTF-AAGVSHKH------
-----------------------------------
>PC_04DGHG
----------MIFL-AVLAQSLVL-FNLGG---------------------VTSATQHRARTVPQEPLIYYNLTREEYVNMADDGAPITNI---------
--TS----------------------LLAPDPNHLEKRV---AVGGESNNNVVLQALIEDLAVACLVQ-YGFTSGWRPVRGDCESRN-------------
--RVKLVCGD--P-GSVTEP-WLEGTHFYDC-SEDRLCAQFMAYNFR-----GS------LSTFGLCGLRVRINELRR-E-----TGHRVRYQGFLNLND
IP------AAGGPFLGQRIYVEMED-NVNAHFEFT-----AGTLT----NPFITQGDG-TSFSCLRCPAGL-LRIYA--VTLAEA--VVYR--HF----I
NHG--------------------------------
>PC_00RDE6
------MEPKTIFL-AVLAQSLVL-FNLGG---------------------ATSATQHRAGTVPQEPLIYYNLTREEYMNMADDGAPITNI---------
--TS----------------------LLAPDPNHLEKRV---AVGGESNNNVVLQALIEDLAVACSVQ-YGFTSGWRPVRGDCESRN-------------
--RVKLVCGD--P-GTVTEP-WLEGTHFYDC-SEDRLCAQFMAYNFR-----GS------LSTFGLCGLRVRINELRR-E-----TGHRVRFQGYLNLND
IP------TGGGPFLGQRIYVEMED-NVNAHFEFT-----AGTLT----NPFITQGDG-TSFSCLRCPAGL-LRIYA--VTLAEA--VVYR--HF----I
NHG--------------------------------
>PC_02BXST
-----------MLFSAVLARSPL--LFA---------------------------WRVSAEIRHGEPQISYNLSFEEHAAKAAVVLDPVVS---------
-IT---------------------SEPPGSHLADIRKRA---PVGGEINNPVPIQVILDALAEVCNAGVRRLNNPFRAVNGHCISDQ-------------
--LVFIHCGR--T-VGV--G-NMSKTKIHAC-AKNEACAEFDANNFN-----HF------QQKFGWCGPRIEVDKRQE-H-----GRGTGQVTDHKLT--
-A------VGFT---AKT----------------------------------------------------------------------------------
-----------------------------------
>PC_00KU4N
-----------MLFSAVLARSPL--LFA---------------------------WRVSAEIRHGEPQISYNLTFEEHAAKAAVVLDPVDS---------
-IT---------------------SEPPGSHLADIRKRA---PVGGEINNPVPIQVILEALAGICNAGTRAFQYPYRALNGHCISDQ-------------
--MVFIHCGR--T-GGV--G-NMSKTKVHAC-AKNEACAEFDANNFN-----HY------QQKYGWCGPRIEVDKRQE-Q-----GRGTGQVTGTWTP-N
PG------NSYG---SYSDFVALLG-KDVADFVFE-----GELGPG---TPFKSSGTG-HNHKVTG---------------------VGFTAKT------
-----------------------------------
>PC_06JS37
-----------MLFSAVLARSPL--LFA---------------------------WRVSAEIRHGEPQVSYNLTFEEHAAKAAVVLDPVDS---------
-IT---------------------SEPPGSHLADIRKRA---PVGGEINNPVPIQIILEALAEVCNAGVRRLNNPFRAVNGHCISDQ-------------
--LVFIHCGR--T-VSV--G-NMAKTKIHAC-AKNEACAEFDANNFN-----HY------QQKFGWCGPRIEVDKRQE-H-----GRGTGQLTGTWTP-N
PG------NSYG---SYSDFVSLLG-QEVADFVFE-----GELGPD---------------HKLTA---------------------VGFTAKT------
-----------------------------------
>PC_02S6AM
-----------MLFSAVLARSPL--LFA---------------------------WRVSAEIRHGEPQISYNLSFKEHAAKAAVVLDPVDS---------
-IT---------------------SEPPGSHLADIRKRA---PVGGEINNPVPIQVILDALAEVCNAGVRRLNNPFRAVNGHCISDQ-------------
--LVFIHCGR--T-VGV--G-NMSKTKIHAC-AKNEACAEFDANNFN-----HF------QQKFGWCGPRIEVDKRQE-H-----GRGTGQLTDHKLT--
-A------VGFT---AKT----------------------------------------------------------------------------------
-----------------------------------
>PC_02GADB
----------------------------------------------------------------------------------------------------
-MSGFPGNE------------TGSSLSRRGRIVNLGKRD---PVGGEAHNNRVTNDMLQALHDLCVEA---YGT--------------------------
--------------------------------------GWRAAVNYR-----SV------RNIFPVCGPRIEVTERHD-I-----GIHT-EWDGIWYP-E
SP------KSPG---TYDSFAQMAG-SLNGYFNFD-----GAYSNG---EGMSSRGSG-HSWSCIACPGGK-LTITS--TDRATW-AIGYTSPH------
-----------------------------------
>PC_071C91
----------------------------------------------------------------------------------------------------
-MSGFPGNE------------TGSSLSRRGRIVNLGKRD---PVGGEAHNNRVTNDMLQALHDLCVEA---YGTGWRAISGSCQDQA-------------
--TRRIYCGN--P-NVA----GSRRMTTRAC-PSGQQCTTFEAVNYR-----SV------RNIFPVCGPRIEVTERHD-I-----GIHT-EWDGIWYP-E
SP------KSPG---TYDSFAQMAG-SLNGYFNFD-----GAYSNG---EGMSSRGSG-HSWSCIACPGGK-LTITS--TDRATW-AIGYTSPH------
-----------------------------------
>PC_02MM64
------------MILLLLL--LCTTTCLGGLAPGK--PSPIT-------PHNA--RAAAPGSSAPNPRFRKNLSVDEFIAEASRGRKQTS----------
------------------------------LA--LHRRA---LIGGEVNNDFIAKAWIEHYNQVCRGA--Y--S--------------------------
------------------------GDFRSRC-PENQVCDLFHGTNYR-----GN------WVQWPICADQVLIDNQAVA----------GGYSGNYYASN
PLGSGT-KGTSG---TRLATLVMREL---G-RVLT-----ARLGWCGF----SLECERPHTALCFEHPAAM-DQVGG---VG------------------
-----------------------------------
>PC_02XUK5
---------MKVLRL---A--P---IGLACLAYATPPAASDGG----------ISPLGRAVPSDPEPQIFINLSTEEFLQKRKELR--------------
----------------------------ESQTTGLQRRH---LYGLEVANGHFEQARMETLHEICCRK-I-GESGYHAYGASCLRNLMN-----------
-----LSCGR--P-E-G--P-LRDRKATEMC-PQGQVCREFQSWNFR-----NN------RATFTHCVEKINVKHRQF-N-----DPNGVKYIGEYQLSG
MK-------------LEDLMVAMEE-HAVADFDFS-----GSSSSA---GQ-QHKHNA-HSWACFGCRYGT-LKITH--WNSPAV-AFASTAFVDF----
-----------------------------------
>PC_036KC9
---------MKVLRL---A--P---IGLACLAYATPPAASDGG----------ISPLGRAVPSDPEPQIFINLSTEEFLQKRKELR--------------
----------------------------ESQTTGLQRRH---LYGLEVANGHFEQARMETLHEICCRK-I-GESGYHAYGASCLRNLMN-----------
-----LSCGR--P-E-G--P-LRDRKATEMC-PQGQVCREFQAWNFR-----NN------RATFTHCVEKINVKRRQF-N-----DPNGVKYIGEYQLSG
MK-------------LEDLMVAMEE-HAVADFDFS-----GSSSSA---GQ-QHKHNA-HSWACFGCRYGT-LKITH--WNSPAV-AFASTAFVDF----
-----------------------------------
>PC_02NWLF
------MLSSPAAKLCAVL--L---AGLAGLADAVTGSASDNAAVSVPVPVPVHVPV-HQDTASPEAQIFANLTFEEFQLKVDELR--------------
----------------------------QG---KVKKRL---PHGGELLNSAVANDLLEALHHICGMH-MLEPIGWHALESRCLRQESTGG-----SLLK
TRRRSIACGK--P-QDS--R-LQRHDIISTC-PRGQICEEFLAFNWR-----RE------GSTFTYCGFEVPVDHRKS-D-----G-TRAKFTGEWHIGQ
NP-------------LNNIYINEEG-QGHVSFDFS-----GHDSSG---SRVRRVENA-NSWACMGCSPGV-LKITH--FDSPTF-AVGFVEAAL-----
-----------------------------------
>PC_068CXW
------MLSSPAAKLCAVL--L---AGLAGLADAVTGSASDNAAVSVPVPVPVHVPV-HQDTASPEAQIFANLTFEEFQLKVDELR--------------
----------------------------QG---KVKKRL---PHGGELLNSAVANDLLEALHHICGMH-MLEPIGWHALESRCLRQESTGG-----SLLK
TRRRSIACGK--P-QDS--R-LQRHDIISTC-PRGQICEEFLAFNWR-----RE------GSTFTYCGFEVPVDHRKS-D-----G-TRAKFTGEWHIGQ
NP-------------LNNIYINEEG-QGHVSFDFS-----GHDSSG---SRVRRVENA-NSWACMGCSPGV-LKITH--FDSPTF-AVGFVEAALTLDRS
EVRVG-----KTEDAKSLARHVLATNSMVKPSREA
>PC_03SPGR
------MRLANFLF-YLAP--MI--VSS----------------------LAFDFVPLSGELDFSQEMVFINLTQQQFSELHLQHQQW------------
------------------------------HQKNIL-----------------KRYTLTELDEICQQY----NANFRFNSGFCSGKD-------------
---RRWDCYD--L-NFPTTQSERRVQRRRVCRGEHQTCETIDVINAF-----NA------HARFPQCVHRFQLPINDP-I-----PY-KDSYQGQYTV-E
K-------ALDD---SWEDILANTG-GSHVDFSYQ----------S---GTQHYQGYG-LTFACIHCIGGSILRMIHANDPARATVTIKF---H------
-----------------------------------
>PC_05P49U
------MRLANFLF-YLAP--MI--VSS----------------------LAFDFVPLSGELDFSQEMVFINLTQQQFSELHLQHQQW------------
------------------------------HQKNIL-----------------KRYTLTELDEICQQY----NANFRFNSGFCSGKD-------------
---RRWDCYD--L-NFPTTQSERRVQRRRVCRGEHQTCETIDVINAF-----GA------HARFPQCVHRFELPINDP-I-----PY-KDSYQGQYTV-E
K-------ALDD---SWEDILANTG-GSHVDFSYQ----------S---GTQHYQGYG-LTFACIHCIGGSILRMIHANDPARATVTIKF---H------
-----------------------------------
>PC_04DJFZ
------MAISQASFVGLVL--LV--LNS----------------------LATALGPLSIVHDFTQPTVYSNLTFDEFQSLYTQYQQW------------
------------------------------QHENAKSV-------------NKREYTLTDLDEICQGI----GPDYRFQSGWCGRNPER-----------
---RKWGCKI--P-GRPTTAIERNRLGRTQT-CASGVCKVRPFTNAE-----GN------VVQFPYCATKVEIDKPEG-A-----H--EYEGEYDWVN-E
P-------KSPG---ERSFFVEAGA-SMNLDYDFV----------H---NTFHASGQG-HTFSCILCPIGWGAKLTMTHPNSISWAFVST---IGN----
-----------------------------------
>PC_03WNOG
------MAKSQLLSLVAAG--LL---ALHGTVRAQVSPDPTTTPESTSTPTAEPDWDYVPEVAAPEPIFLFNVTFDVYAEKYSEVHNITVEQ----FWQN
FS--------DTQMEPA-------VEIDTSDDTEVTKRD---AIGGETSNDRLTREMMEPLHQICHQS----GSTYRAKSGGCKSDT-------------
--MRFIDCGH--R-GLS-----GGIKKLSAC-PTNQVCFPFRAHNVD-----DV------INDFPVCGLREETTSSAVDP-----STHRPKFSGKWTP-E
DP------GSVNR-LHYHSFYAEAI-GTNLHMDWSYQALADVKDRQ---PSTFVKGFA-HSIACIYCPMDR-ATLTF--THWDNAQSVGI--ATIPYTAP
TVSDFKAFFSTLLKSKSFRDKVVF-----------
>PC_053NVO
------------MR-LLVL--FAAALSSPSLALDTLERLDTD-------SWTPAARGAALSGGLGHPRVFANLTLDEFFDKLSLAREEAS----------
------------------------------SQ--NHKRQ----------------PVTSEHDQMCQEA--MQSSSWRASWGACTNSDHS-----------
---RRVYCKTIIRGADG--RFPRERSVQKVC-PVNKKCYRVLTRNSM-----GN------MVHLPLCLDQLIIDKMEKGTLEEHL---WYLFYKEYFAWN
----TEAPTLGY---TTSYHVQM-----------G-----EGQGSGLFTDTNGHRSRA-TSWSCIDCPPGR-TKIET---QTKSF-AYAYVSS-------
-----------------------------------
>PC_04MM5K
------------MR-LLVL--FAAALSSPSLALDTLERLDTD-------SWTPAARGAALSGGLGHPRVFANLTLDEFFDKLSLAREEAS----------
------------------------------SQ--NHKRQ----------------PVTSEHDQMCQEA--MQSSSWRASWGACTNSDHS-----------
---RRVYCKTIIRGADG--RLPRERSVQKVC-PVNKKCYRVLTRNSM-----GN------MVHLPLCLDQLIIDKMEKGTLEEHL---WYLFYKEYFAWN
----TEAPTLGY---TTSYHVQM-----------G-----EGQGSGLFTDTNGHRSRA-TSWSCIDCPPGR-TKIET---QTKSF-AYAYVSS-------
-----------------------------------
>PC_02FBWB
MTARFCQYLSNSNMLPPPS--LLV-LAFAGLAHSI-YAASST------------PRGAVNSEPFHRPESISNLSFEEFLAKVSRINKATS----------
------------------------------PA--RYRRQDGDVVLGEVHNNPEGNEMLREFHKECRKF--R---GYRAMSGVCAGKSLM-----------
--RRSIYCGKP---GDS--SAKRK-ATSLYC-PEGKKCGLRYAFNYH-----EN------YVQWPVCVDTVKVDRPTRRTDPI------PGFSADYFASV
PGSFDGVPQSPG---TRYFHFQMDSYVKNG-EAAP---------YGFFTDTAGHSGWG-LTWSCFHCPPGL-VKIHS---RERAL-AYAYVD--------
-----------------------------------
>PC_06GKN0
------------MLPLLFL--LCT-TSFPGLAHST-DPAPIS-------PR--------RGDLIRHSEVRTDLTIDEFLAEVSRRKKQTS----------
------------------------------PSLPLYKRA---PLGQESRNNLEVNAVIEELHRVCRSI--T--DSHRSTGGKCRWEFGSGWEQQGENREP
KTTREIHCQIP---EQA--G--SQRSALRRC-PQGQVCRIRRGYNYA-----GD------WVEFPFCEDEIPFLRDKDN------------FVAVYSVSK
-----PGPGGAQ---AVSYHVDIDWPATNAPGR-----------NAFFEDTSGKKGWA-RSWSCFFCPPGL-VTIHS---HLPAV-AFGHVV--------
-----------------------------------
>PC_00A387
------------MFPLLLL--LCA-AAFLGLAHGK-P-APIT------------PRPAAKSNSFRRPEFRDNLTLEEFLAEVSRRRAMTS----------
------------------------------SA--LYRRD---VVGDESRNSDAVNAALQDLHLFCQGF--Q--GGTHAVGGSCYSSFKT-----------
--KTRVKCELP---VIG--DTGAK-SRFGQC-PQGKVCNTMSAYNFR-----GI------YSNFPTCVEVAKVDRKEQKTDANPN----PGYSGEYY---
---ASGRPSSPG---TGYYHFQMASYDATG-DLAP---------YGYFTSPGGHHGLA-RTWSCFDCPFGL-VKIHC---QVRAI-AYAYVLSV------
-----------------------------------
>PC_03BVRF
----------------------------------M-DRMAVT-------PRDALAAHGHGASDGHHARSVADLTFDEFLAEATRRRKLRS----------
------------------------------AA--LQKRS---GVLGESRNSDEVNALLQEYHDFCRRK--R--AGTRSIGGQCSGNNKR-----------
--MKRINCAIP---VDG--TMGNKWTYAEHC-GEGQVCTARALMAYNFVRTNNR------KVQWPTCVDEVHVDQPAEEPADEPAGSSEAGYSGYYWAGD
-----NIQ-SPG---TRDY------ILAQASNLAG-----GGYGRTHFHDTAGNKGWAWKTWSCFSCPPGR-VEIFA---HKPGS-VYGFVF--------
-----------------------------------
>PC_047G50
------MLPSLFLFPL---------AASAGLSARM-DRMAVT-------PRDALAAHGHGASDGHHARSVADLTFDEFLAEATRRRKLRS----------
------------------------------AA--LQKRS---GVLGESRNSDEVNALLQEYHDFCRGK--R--AGTRSIGGQCSGNNKR-----------
--MKRINCAIP---VDG--TMGNKWTYAKHC-GEGQVCTARALMAYNFVRTNNR------KVQWPTCVDEVHVDQPAEEPADEPAGSSEAGYSGYYWAGD
-----NIQ-SPG---TRDY------ILAQASNLAG-----GGYGRTHFHDTAGNKGWAWKTWSCFSCPPGR-VEIFA---HKPGS-VYGFVF--------
-----------------------------------
>PC_0360CS
---------------------------------------------------------------MTKPESRSGLTFEQFLQEVSRRRKRTS----------
------------------------------PR--IHKRQ----FEGEINNSAAVNLQLLPFHQACHAK--H--PGSRSIGGNCIKNAAR-----------
--RRAVNCRNP---AHA--Q---ISVVYKPC-AEGEVCNADMLFAYNFN---AR------KVKWPLCVQAAKVAKKEA--RTDPNQG--GEYAGEFYASR
-----PEDPAQS---DLDYHLNLDLTLYTGPSPSS-----Y----GRFRDTAGHTG-SGSSWSCFSCPPGL-VTIHA---EKPSI-AYGYVM--------
-----------------------------------
>PC_05DWPH
------MMLFKAFFCLALT--AL---GS--Y---------------------ALESTLDPQENFPEPVFYFNLTLEEFRTIQGQHL--------------
---------------------------------NLAKR----------------TYQNSELDQQCIIR---DGALYRWASGNCIRANDR-----------
--VRRWVCRDIAL-GR---R-DDEPQHSQVC-PMGTHCATVQKTNYF-----GA------TNSYPICEEGKTLEVNNRLQ-----GT---DPLVVYDA-E
VKIDK-TIVEMGN-MNFDTFQLMASPGQHLTAELN-------YGTR---YQNQLVIPF-TSWACIHCVRLG-ATLKVFHKNNPTR-------AYLRLTR-
-----------------------------------
