# Supplementary material for: Remote homology clustering identifies lowly conserved families of effector proteins in plant-pathogenic fungi
Source: Microb Genom. 2021 Sep 1;7(9):000637. doi: 10.1099/mgen.0.000637 (PMC8715435; doi:10.1099/mgen.0.000637)
Supplement: Supplementary material 15 [file mgen-7-0637-s0015.zip › fastas/cluster-PC_01HQ36.fasta]

>PC_01HQ36
MYRQIVILLLASLAALSIAADT----------------ADQLPASFTCKSPMAKDKKGNPLTHTFKGENCMK----------AIAMLAKGDVPKASCYDC
L----LGLVGKDGKAFTPKKALNHDALLAGVKHIAATCKDPTPKH---QK-----------RDDKAKPDAQVVLGLSPDASKC-
>PC_056QVH
MQHQIIILLLVSLAAFSQSANPQV-------------PQVKLPDSFTCKAAV----KGKETSHTFQAKDCTK----------AVDLLAKGKAPSAACGQC
L----LGLVGEDGNAFTPTHALDSNAILASVKNIADGCNNSAQSKPHNQKRDNKPSGNDSKSSGSAPPKIQVVLGLPKEKAQC-
>PC_06QXXL
MQHQIIILLLVSLAAFSQSANPQV-------------PQVKLPDSFTCKAAI----KGKETSHTFQAKECTK----------AIDLLAKGKAPSAACGQC
L----LGLVGEDGNAFTPTHALDSNAILTSVKNIADGCNNSAQSKPHNQKRDNKPSGNDSKSSGSAPPKIQVVLGLPKEKAQC-
>PC_007O7K
MQHQIIILLLVSLAAFSQSANPQV-------------PQVKLPDSFTCKAAI----KGKETSHTFQAKECTK----------AIDLLAKGKAPSAACGQC
L----LGLVGEDGNAFTPTHALDSNAILASVKNIADGCNNSAQSKPHNQKRDNKPSGNDSKSSGSAPPKIQVVLGLPKEKAQC-
>PC_03BSB1
MQHQIIILLLVSLAAFSQSANPQV-------------PQVKLPDSFTCKAAI----KGKETSHTFQAKDCTK----------AVDLLAKGKAPSAACGQC
L----LGLVGEDGNAFTPTHALDSNAILASVKNIADGCNNSAQSKPHNQKRDNKPSGNDSKSSGSAPPKIQVVLGLPKEKAQC-
>PC_01FB04
MQYPILLLLVVVFLAAFSQAE-----------------DSSLPETFTCKGG------ANGKAHTFTSKDCVREIDGSTFAFRAAEFLAKGKSATASCNDC
L----LALVGSDKKPFTPTKPLNKDAIIASLKTIVDGCTKQQ---SHQ-------------KRDDKQPQVAVILGLSTDKKCSA
>PC_030OUH
MQYQFIILLLASLVAITQSAPPTPPTLPPPATAPPAPPKPVLPDSWPCQSG------DKKTTHTFYAKDCTK----------AAKFLAKGTNSSASCNDC
L----IALLGPDNKLYQPTKAPSYDAIMASVMQIADGCRNTTAKAHLK-------------RTDKKQDQVQVILGLSTTKKCDV
>PC_00C6JZ
MQYQFIILLLASLVAITQSAPPTPPTLPPPATAPPAPPKPVLPDSWPCQSG------DKKTTHTFYAKDCTK----------AAKFLAKGTNSSASCNDC
LPIHQIALLGPDNKLYQPTKAPSYDAIMASVMQIADGCRNTTAKAHLK-------------RTDKKQDQVQVILGLSTTKKCDV
