# Supplementary material for: Remote homology clustering identifies lowly conserved families of effector proteins in plant-pathogenic fungi
Source: Microb Genom. 2021 Sep 1;7(9):000637. doi: 10.1099/mgen.0.000637 (PMC8715435; doi:10.1099/mgen.0.000637)
Supplement: Supplementary material 15 [file mgen-7-0637-s0015.zip › fastas/markov-PC_0094J7.fasta]

>PC_000KYR
--------------------MTRRDPALQLLSEFELGAYLESL-DQHFSKFGPNSAPT------SLYAKEHKSRQTRPRHFFIRSLNS-NP------PPI
TTTS----VIRI---VSILTXRTTMKFLLPIIALVSALPAL-------------------------------------GSPTG--GLEGLLEKRVAVDNI
VYVTNA-----NLF-------------------C-MIMPRYPHT-----------NIGD-SE--YPG---GMKTYC-----------------SPAGR--
YSSQ-QGQLPAQFWSNV--AFK-TGYNSK-GLRY--AQLTGCINPGLL-SRLNTND-E-------GGQYDSS-GGAGGHGN-------------------
-------------PAGSVC---------LG----------------------YKHYVE-LVEPAGKRACIKCCDDP-----ADCPTNK------------
--D---TQGCPAVIKGNYFNCN------------------------------------------------------------------------------
-
>PC_06FJMH
----------------------------------------------------------------------------------------------------
-------------------------VESLMKSSICPKRRSW--NPDIESGLALSKDER--------------SMTLVAQEKNGQNTPELKTNSISSADNI
VYVTDA-----NKY-------------------C-MIMPRTPHT-----------NIGD-SE--HPG---GMTTYC-----------------SEAGK--
-YANSQGTIPNGFWKNV--DFK-SGISSR-GARY--AQLTGCIRPELV-DRLNPND-G-------GGQYDSN-GGDGGRGN-------------------
-------------PQDSVC---------LG----------------------YGSYVE-LIEPVTSRACIKCCDDP-----NDCPVSM------------
--A---------VIPGNYFGSLRPVWGTFSSEDEDI----------------------------------------------------------------
-
>PC_0094J7
----------------------------------------------------------------------------------------------------
------------------------------------------------------------------------------------MAPTPAPTGSNSSLTT
IHITDE-----NDF-------------------A-LLLPTRPGE-----------LISD-AE--S-----DAQAYC-----------------STTTGP-
VC---SNIMSAGFIKAAAISKS-------PNNDW--IQVTGCIDPSKM--SLSPDD-E-------GGQLDVR-FPNGA----------------------
-------------Q----C------MYGGY----------------------GASFIE-QVEPATGRFCLRCCASE--NDQTNCNSHQ------------
--D---RGGCLVAIPGKYDFPESGVSCS------------------------------------------------------------------------
-
>PC_00L9DZ
----------------------------------------------------------------------------------------------------
-----------------------------------------------------MGY----SYYLRRDERGGQRRVRQDAGDPPDTRPTPAPTGDPSSDTT
VHINDE-----TDF-------------------S-LILPRTSGV-----------LISD-SE--N-----DGIAFG-----------------DS-----
-----SNPFAQDFILAAAIQKA-------DDDSW--LQVTGCIDPSKA--GLSSQD-S-------GGQYDVR-FPNGA----------------------
-------------Q----C------TFGGY----------------------GASFIQ-QVEPEANRFCLRCCHSE--NDQINCNSHQ------------
--D---RAGCLVAVPGQYAFPDKNVDCSG-----------------------------------------------------------------------
-
>PC_06Y68C
----------------------------------------------------------------------------------------------------
--------------------------------------------------------------M---LARSSSKRLAPSRRQDVNTSPTPAPTGPDSPDTT
VHITNS-----SDF-------------------A-ILMPRNSDK-----------PVSS-SE--N-----DAITYC-----------------SSGSS--
--C--AYTLPDGFITAAEVYNN-------AEGSY--VQITGCMDPSKM--SMSSKD-D-------GGQFDVR-YPNGA----------------------
-------------Q----C------TFGGY----------------------GASFIE-QLEPSAGRFCLRCCASP--NDQANCNSHQ------------
--D---RAGCLAAIPGKYDFPELGVTCNA-----------------------------------------------------------------------
-
>PC_084OH4
----------------------------------------------------------------------------------------------------
----------------------------------------------------------------------MLRFKRGDDAGELDTRPTPDPTGAPSDTTT
VHITSQ-----ADF-------------------S-LLLPGRQDE-----------LVSD-AE--S-----DGVSFC-----------------STESTD-
PGCANRQKVQDGFITAAAYAAD-------PDGAW--VQVTGCINPSKS--TLDPSD-A-------GGQMDVR-FPNGA----------------------
-------------Q----C------TFGGF----------------------GASFIE-LVEPALNRFCIRCCRDQ--NDQTNCNSHR------------
--D---RLGCETAIPGTYDFPEVGISCS------------------------------------------------------------------------
-
>PC_0729ZG
----------------------------------------------------------------------------------------------------
----------------------------------------------------------------------MLRFKRGDDAGELDTRPTPDPTGAPSDTTT
VHITSQ-----ADF-------------------S-LLLPGRQDE-----------LVSD-AE--S-----DGVSFC-----------------STESTD-
PGCANRQQVQDGFITAAAYAAD-------PDGAW--VQVTGCIDPSKS--TLDPSD-A-------GGQMDVR-FPNGA----------------------
-------------Q----C------TFGGF----------------------GASFIE-LVEPALNRFCIRCCRDQ--NDQTNCNSHR------------
--D---RLGCETAIPGTYDFPEVGISCS------------------------------------------------------------------------
-
>PC_036D6G
----------------------------------------------------------------------------------------------------
----------------------------------------------------------------------KKRSPSPVRRDDLDTAPTPAPTGPSTDDTT
VHITDE-----NDF-------------------A-LLLPGRDGE-----------LISD-AE--S-----DGVAFC-----------------TPASGD-
ATC-Q-RRMSDGFISAAHVERS-------GDSKW--IQITGCLDVSKS--HLDDSD-S-------GGQFDVR-FPNGA----------------------
-------------K----C------TFGGY----------------------GASFIE-IVEPAANRFCLRCCSSE--NDQENCNSRQ------------
--D---TAGCPTAIPGTYSFPDLGVSC-------------------------------------------------------------------------
-
>PC_05ENIN
----------------------------------------------------------------------------------------------------
-------------------------MPAGQRHNETLATRTS--L---QKNKPHRSHKTGTKKGARVQKRSRSASDNPVRLPRANAAPTPQPTGPSSDSTT
VHITST-----TDF-------------------A-LLLPLRAGE-----------LISE-AE--S-----DAGTYC-----------------TEGSG--
--C--PNTFPAGFITGAIVSQA-------SDASY--IQITGCLDPSKF--HFAQND-A-------GGQMDVR-FPNGA----------------------
-------------K----C------TFGGY----------------------GASFIE-QVEPSANRFCLRCCASE--NDQVNCNSHN------------
--D---EAGCPVAIPGTYNFGGVSCS--------------------------------------------------------------------------
-
>PC_082H02
--------------------------------------------------------------M-------------FLSFNLFIIL-------------A
HVMLADARRPANGYQDLMAN--TTTIPAGQRHNETLATRTS--L---QKNKPHRSHKTGTKKVARVQRRSRSASGNPVRLPRANAAPTPQPTGPSSVSTT
VHITSV-----TDF-------------------A-LLLPSRDGE-----------LISE-AE--S-----DATTYC-----------------TDGSG--
--C--QATFPAGFITGAIVSQA-------SDGSY--VQITGCLDPSKF--HFAQND-A-------GGQMDVR-FPNGA----------------------
-------------K----C------TFGGY----------------------GASFIE-QIEPSANRFCLRCCASE--NDQVNCNSHN------------
--D---EAGCPVAVPGTYDFGGVSCS--------------------------------------------------------------------------
-
>PC_08IKPN
----------------------------------------------------------------------------------------------------
--------------------------------------------------------------------------------MPTDLRPTPAPTGTPSPDTT
VHISDE-----HDF-------------------A-LLLPDRQGE-----------LVSD-AE--S-----DGVSYC-----------------APTSGD-
SSCTG-RRMQAGFITAAAVEHA-------DDGSW--IQVTGCLDPTKS--LLDPSD-T-------GGQMDVR-FPNGA----------------------
-------------Q----C------TFGGY----------------------GASFIE-LIEPAANRFCLRCCASA--NDQVNCNSHR------------
--D---REGCPNAIPGVYDFPNLGITCS------------------------------------------------------------------------
-
>PC_02WHDT
----------------------------------------------------------------------------------------------------
---------------------------------------------------------------------------------PADTRPTPEPTGASSASTT
VHIIDE-----HDF-------------------A-LLLPDRPGE-----------LISD-AE--S-----DGVAYC-----------------TPDSAS-
PAC-G-KRVAEGFIRAAAVTTS-------DDGAY--IQVTGCLDASKS--SLDPSD-T-------GGQFDVR-FPNGA----------------------
-------------Q----C------AYGGY----------------------GASFIQ-LVEPAANRFCLRCCNKP--DDQINCNSHQ------------
--D---RAGCQTAILGTYAFPSLGVTC-------------------------------------------------------------------------
-
>PC_04126Y
----------------------------------------------------------------------------------------------------
--------MAEDG----------------------LAPR-------HNLSGPTKAS----SYILPRS---QAGPGKLDKRQPPDTRPTPEPTGASSSSTT
VHIIDE-----HDF-------------------A-LLLPDRPGE-----------LISD-AE--S-----DGVSYC-----------------TPDSTD-
PAC-S-KRVQDGFIRAAAVTTS-------DDGSY--IQVTGCLDVSKS--SLDPSD-S-------GGQFDVR-FPNGA----------------------
-------------Q----C------TYGGY----------------------GASFIQ-LVEPAANRFCLRCCRSR--DDQINCNSHQ------------
--D---RAGCQTAIPGTYDFPSLGVTCEE-----------------------------------------------------------------------
-
>PC_030EP6
------------------------------------------------------------------------------MHFNPAKY-------------D
HLEVTP---------------------------------TT--A---QK--PRL---------------SRKRRDGGTPTKRQNDQPTPEPTGASSTSTT
VYISGP-----NEF-------------------A-LLLPGNDGE-----------LISD-AE--D-----DGVVFC-----------------TSGSG--
--C--ANPFPTGFITGSAVEEA-------ADGSY--IQITGCMDSSQF--PFAQGD-D-------GGQFDVR-FPNGA----------------------
-------------Q----C------TFGGF----------------------GASFIE-QVEPDADRFCMRCCKNA--DDQENCNSHQ------------
--D---RAGCPVAIPGTYEFGEVGCS--------------------------------------------------------------------------
-
>PC_04L9GL
--------------------------------------------------------------------------------MHLNPE-------------K
YDHIEK---------------------------------KP--T---TAQNPRL---------------SRRRRAGGTPTKRQNDQPTPEPTGGSSTLTT
VYISGP-----NEF-------------------A-LLLPGND-E-----------LVSD-AE--D-----DGVVFC-----------------TSGSG--
--C--ANPFPTGFITGSAVAEA-------ADGSY--IQITGCMDSSQF--PFAQGD-D-------GGQFDVR-FPNGA----------------------
-------------Q----C------TFGGY----------------------GASFIE-QVEPDADRFCMRCCKNA--DDQENCNSHQ------------
--D---RAGCPVAIPGTYEFGEVGCS--------------------------------------------------------------------------
-
>PC_07OOVM
----------------------------------------------------------------------------------MFTF-------------A
HLRMTA---------------------------------I---------------------------------------FSFSNDQPTPEPTGGSSTLTT
VYISGP-----NEF-------------------A-LLLPGNDGE-----------LVSD-AE--D-----DGVVFC-----------------TSGSG--
--C--ANPFPTGFITGSAVAEA-------ADGSY--IQITGCMDSSQF--PFAQGD-D-------GGQFDVR-FPNGA----------------------
-------------Q----C------TFGGY----------------------GASFIE-QVEPDADRFCMRCCKNA--DDQENCNSHQ------------
--D---RAGCPVAIPGTYEFGEVGCS--------------------------------------------------------------------------
-
>PC_0828IE
-----------------------------------------------------------MQAF-------------IVTLVFLFSFAQGAVLLREESLFS
YTATQTTRTARDVFSPGSND--TQRLVLSVLKNA----------------------------M---LARSSSKRLAPSRRQDLNTSPTPAPTGPDSPDTT
VHITNS-----SDF-------------------A-ILMPRNSDQ-----------PVSS-SE--N-----DAIAYC-----------------SSGSS--
--C--AYTLPDGFITAAEVYN--------IEGSY--VQITGCMDPSKM--SMSSKD-D-------GGQFDVR-YPNGA----------------------
-------------Q----C------TLGGY----------------------GASFIE-QLEPSAGRFCLRCCASP--NDQTNCNSHQ------------
--D---RAGCLAAIPGKYDFPELGVTCDA-----------------------------------------------------------------------
-
>PC_03WMYI
-----------------------------------------------------------MQAF-------------IVTLVFLFSVAQGAVLLREESLFS
HTATQTTRTARDVFSPGSND--TQRPLLSVLKNA----------------------------I---LARSSLKRLAPSRRQDVNTSPTPAPTGPDSPDTT
VHITNS-----SDF-------------------A-ILMPRNSGQ-----------PVSS-SE--N-----DAIVYC-----------------SSGSS--
--C--AYTLPDGFITAAEVYN--------VEGSY--VQITGCMDPSKM--SMSSKD-D-------GGQFDVR-YPNGA----------------------
-------------Q----C------TLGGY----------------------GASFIE-QLEPSAGRFCLRCCASP--NDQTNCNSHQ------------
--D---RAGCLAAIPGKYNFPELGVTCNA-----------------------------------------------------------------------
-
>PC_01H1HQ
-----------------------------------------------------------MQAF-------------IVTLVFLFSFAQGAVLLREESLFS
YTATQATRTPRDVFSPGSND--TQRPVLSVLKSA----------------------------M---LARSSSKRLAPSRRQDVNTSPTPAPTGPDSPDTT
VHITNS-----SDF-------------------A-ILMPRNSDK-----------PVSS-SE--N-----DAIAYC-----------------SSGSS--
--C--AYTLPDGFITAAEVYNN-------AEGSY--VQITGCMDPSKM--SMSSKD-D-------GGQFDVR-YPNGA----------------------
-------------Q----C------TFGGY----------------------GASFIEQTICRSLLPSVLRFTERS--N---------------------
----------------------------------------------------------------------------------------------------
-
>PC_05O25Q
----------------------------------------------------------------------------------------------------
--------MPYSVFSPFS---------LGLNRTYTLMEVLD--ISGVEQSLPQCPN----K-VIPQA--HQKRSPSPSENTPSNLSPTPAPTGQSTSSTT
VHINSE-----GDF-------------------A-LLLPATPGE-----------LISS-AE--S-----DGVSFC-----------------TSDSSD-
PTC-S-RRMESGFITAAAITRA-------DDGSW--IQVTGCIDTSKS--SLSASD-D-------GGQFDVR-FPNGA----------------------
-------------Q----C------TYGGY----------------------GASFIE-QVEPSSNRFCLRCCKSA--NDQENCNSHQ------------
--D---TAGCVTAIPGTYDFPNLGISCS------------------------------------------------------------------------
-
>PC_03FBHR
----------------------------------------------------------------------------------------------------
----------------------------------------------------------------------MHIFTVRK----EGHPSYARTHRQSIAFHN
VHIVDA-----EDF-------------------A-LIMPGAAGE-----------LVSD-AE--A-----DGISFC-----------------TPGTAD-
PSC--TNRLPDGFITAAAISNA-------DDGSW--IQVTGCMDATKF--HLDPSD-T-------GGQFDVR-YPNGA----------------------
-------------Q----C------TFGGY----------------------GASFIE-LVEPALNRFCMRCCSSA--DDQVNCNSHM------------
--D---RLGCENAVPGQYDFPDLGVSCS------------------------------------------------------------------------
-
>PC_02MXHI
----------------------------------------------------------------------------------------------------
---------------------------------MLFLELLA--FGMPVISFAYPH--------------------------NPIKSPS--LRRDVQADNT
VKVVGP-----EDY-------------------C-LVMPRDPHT-----------NIGD-SE--YPG---GTQVFC-----------------SSIAR--
SAD-EQGLLPDNFWENV--ELH-EDQGDN-GGKY--VQLTGCIRPSLI-DRLNQLD-E-------GGQYDSS-GGREGRGN-------------------
-------------PRDSVC---------VG----------------------YNHYVE-LVEPALNRSCIRCCEDF-----DDCVVSK------------
--D---TKGCPAVIPGNYFNCD------------------------------------------------------------------------------
-
>PC_03GSZV
----------------------------------------------------------------------------------------------------
---------------------------------MLFLELLA--LGMPVVSFAYPH--------------------------NPMKSPS--LRRDVQADNT
VKVVGP-----EDY-------------------C-LVMPRDPHT-----------NIGD-SE--YPG---GTQVFC-----------------SSIAR--
SAD-EQGLLPDNFWENV--ELH-ADQGVN-GGKY--VQLTGCIRPSLI-DRLNPLD-E-------GGQYDSS-GGREGRGN-------------------
-------------PRDSVC---------VG----------------------YNHYVE-LVEPALNRSCIRCCEDF-----DDCVVSK------------
--D---TKGCPAVIPGNYFNCD------------------------------------------------------------------------------
-
>PC_00F9Y9
----------------------------------------------------------------------------------------------------
------------------------MH------SLLISLAAL----A---I---------------------------GALA---APSSNHLTTRAAADNT
VYVTDA-----NTY-------------------C-MIMPRYDNT-----------NIGD-SE--YPG---GTQTFC-----------------SSKGQ--
YDGS-QGVLPNNFWSNI--AFK-AGTSSR-GARY--AQLTGCIRPGTL-SRLNPDD-G-------GGQYDSS-GGDGGQGN-------------------
-------------PQGSVC---------LG----------------------YNHYVE-LVEPAENRACIKCCDNY-----DDCPLNM------------
--D---TSGCPAVIPGNYFDCA------------------------------------------------------------------------------
-
>PC_013FMM
----------------------------------------------------------------------------------------------------
------------------------------------------------------------------------------------MKPTPSPTGPDVDETT
IHITST-----TDF-------------------A-LLAPRTNEL-----------TIGN-SE--N-----EAVAFC-----------------HPGSTG-
VC---TQTFPEGFVTAAAMETA-------DDGSY--IQITGCIDNTQWTSNIQPGD-E-------GGQNDVR-YPQGA----------------------
-------------K----C------EFGGY----------------------AASFIQ-LLEPALGRFCIRCCKTE--GDQEHCNSHN------------
--D---RNGCETAIPGTYSFPENGVDCA------------------------------------------------------------------------
-
>PC_06VNMA
----------------------------------------------------------------------------------------------------
-----------------------------------------------------------------------------TPTTSVDLRPTPAPTGDSSGLTT
VHVTNQ-----NDF-------------------S-LLMPK-AGE-----------MISD-AE--H-----DGSTFC-----------------TPRSQA-
PGC--NKRLPDGLIRAAAVERA-------SDGSW--VQVTGCLDSSKY--PFASSD-D-------GGQFDVR-FPNGA----------------------
-------------Q----C------TTGGY----------------------GASFIE-QIEPTANRFCLRCCSSK--NDQENCNSHQ------------
--D---KSGCLVAVPGQYDF--------------------------------------------------------------------------------
-
>PC_0352CD
----------------------------------------------------------------------------------------------------
----------------------------------MLYNSTA--TDGDSFD----------------SSNLDEIFYARTPTTSLNLRPTPAPTGDPSSLIT
VHVTNQ-----NDF-------------------S-LLMPK-AGE-----------LISD-AE--H-----DGSAFC-----------------TPRSEA-
SQC--SKRLPDDLIRAAAVERA-------SDGSW--VQVTGCMDSSKY--PFAHND-D-------GGQFDVR-FPNGA----------------------
-------------Q----C------TLGGY----------------------GASFIE-LVEPSAGRFCLRCCSSA--NDQQNCNSHQ------------
--D---QSGCPVAVPGQYDFPEAGVHCS------------------------------------------------------------------------
-
>PC_06TMSN
----------------------------------------------------------------------------------------------------
-----------------------------------------------------------------------------TPTTSVDLRPTPAPTGDSSGLTT
VHVTNQ-----NDF-------------------S-LLMPK-AGE-----------MISD-AE--H-----DGSAFC-----------------TPRSQA-
PGC--NKRLPDGLIRAAAVERA-------SDGSW--VQVTGCLDSSKY--PFASSD-D-------GGQFDVR-FPNGA----------------------
-------------Q----C------TTGGY----------------------GASFIE-QIEPTANRFCLRCCSSK--NDQENCNSHQ------------
--D---KSGCLVAVPGQYDF--------------------------------------------------------------------------------
-
>PC_00NU3I
----------------------------------------------------------------------------------------------------
-------------------------------MTVLVLSALL--SVITVL-----------------------------SVVAT-PAEPHTLERRLGGRFY
VGVNGP-----HDF-------------------C-MLMPNSAHT-----------TIVD-SL--QPF---GTWSRC-----------------DPAGT--
-KTQAQMLMPSNFWSKV--SFK-SGNA-V-GKRF--AQLTGCIRPNSL-DRLVPSD-L-------GGQYYDN-H--------------------------
-------------PGESIC---------LG----------------------YKHYVE-IVEPASRRACIKCCDDP-----TDCQPSS------------
--K--VHPHCPTVIPGKYFNCA------------------------------------------------------------------------------
-
>PC_067CYN
----------------------------------------------------------------------------------------------------
------------------------MTILVLSALLSVITVLS--VV-------------------------------------------ATPAEPHTLEQR
LGVNGP-----HDF-------------------C-MLMPSSAHT-----------TIVDSLQ--R-----YDKSDCTCFIVYNLLMSELGTWSRFNPAG-
TKLQAQMLMPSNFWSHVSFKSG-----STVGKHF--AQLTGCIRPNTL-DHLVPSN-L-------GGQYYYN-HPG------------------------
---------------ESIC---------LG----------------------YKHYIE-IVEPASRRACIKCCND-----PTDCQPSS------------
--K--VHPHCPTIIPGKYFNCA------------------------------------------------------------------------------
-
>PC_04DCYJ
----------------------------------------------------------------------------------------------------
-----------------------------MINYLYILASLS--LFHTALGAVAAAP-------------------GPQNGTDTTAIHLVNRNVFGERVVS
LNVTNK-----EQF-------------------A-IQLPESDDT-----------DIDTSKT--FGH---SPRVWY-----------------SHGNT--
--TNGQETLAQDFFSTSATSKE----GGKNGAGF--VQLAGCINLGKA-PQLNPSD-K-------GGFYHDT-PGDQAED--------------------
-------------LQRSRC---------EG----------------------YTHFVE-CVQPRNRQFILRCCND-----KEDCPTPS------------
--G---SQKCSDVLSGSYGTCSEART--------------------------------------------------------------------------
-
>PC_081QTV
----------------------------------------------------------------------------------------------------
-----------------------------MINYLYILASLS--LFHTALGAVAAAP-------------------GPQNGTDTTAVHLVNRNVFGERVVS
LNVTNK-----EQFAYVSLPLLMCHAWINHATSS-IQLPESDDT-----------DIDTSKT--FGH---SPRVWY-----------------SHGNT--
--TNGQETLAQDFFSTSATSKE----GGKNGAGF--VQLAGCINLGKA-PQLNPSD-K-------GGFYHDT-PGDQAED--------------------
-------------LQRSRC---------EG----------------------YTHFVE-CVQPRNRQFILRCCND-----KEDCPTPS------------
--G---SQKCSDVLSGSYGTCSEART--------------------------------------------------------------------------
-
>PC_03MKLZ
----------------------------------------------------------------------------------------------------
--------------------------MIRMLVLLLSVMVMC--IVATMAGDPP-----------------------------------DLSLRAPADKLF
VALDET-----DKY-------------------C-MILPREIFQ-----------SPSG-AP--VVK---GNKTFC-----------------TAGFGT-
--SKKHGTAPNNLWNFKVFKHG-----KRKGHRF--SQITGCLNKRLP-PPFSDLN-VGLPTVAPSVRFDSD-GGSH-----------------------
-------------PRGSLC---------IG----------------------YKNYVEILNPNNNGQACLKCCDD-----PKGCSDTT------------
--DPSKQYDCFSVVQGKYCS--------------------------------------------------------------------------------
-
>PC_013802
----------------------------------------------------------------------------------------------------
-----------------------------MNHHILVLLVLL--P--------------------------------------------ALALTQAKKDLM
VSIVDR-----YSF-------------------C-LIVPKDPHT-----------NIGD-SE--YPG---GMSLWC-----------------EGINRG-
------QGKFNKFWRQVEVSR------P--RDGV--LQMTGCFNLWSS-DRFNSGD-G-------GGQYDSD-GGDGGNGN-------------------
-------------PAGSVC---------KH----------------------LLTWETT---IDTNTMCNLSSQI-----LKGLV--S------------
--G---AAGTRMIAMSHETPLGVQV---------------------------------------------------------------------------
-
>PC_01DXAW
----------------------------------------------------------------------------------------------------
--------------------------------------------------------------M--------NHH----ILVLL-VLLPALALTQAKKDLM
VSIVDR-----YSF-------------------C-LIVPKDPHT-----------NIGD-SE--YPG---GMSLWC-----------------EGINR--
-----GQGKFNKFWRQV--EVS-RP-----RDGV--LQMTGCFNLWSS-DRFNSGD-G-------GGQYDSD-GGDGGNGN-------------------
-------------PAGSVC---------KQ----------------------YQHYVQ-LIEPNSQRACLRCCRDK-----NDCNVSR------------
--D---TSGCPSVIPGNYFTCN------------------------------------------------------------------------------
-
>PC_013CNC
--------------------------------------------------------------M-------------HSRHNDTSREPQGGVDVPLPKNTR
PENQAVKRISSILNLPSNNH--FRNTTMTKSILALVFATVA--LL---LF---------------------------------------LTAAQAVPGRT
IVLKSA-----GEY-------------------C-LFLPRWSGQ------------NI--GD--SEA---SAVAYC-----------------NKPI-S-
TA-PNSRILSNYFIRNLHFVRN-------THRHY--VQLTGLFNRDIY--HMNSND-G-------GGQYDTK-------A--------------------
-------------PHGAKC---------YG----------------------YPYFVE-LVEPDVQRYCLRCCQYK-----EDCPTNM------------
--S---TEGCGTVIGGHYV---------------------------------------------------------------------------------
-
>PC_014YE5
----------------------------------------------------------------------------------------------------
----------------------------------MAFAGSS--SAKPIIAGPTVR--M-----------------------------AAT--S-PANGPS
VAIKNE-----SSF-------------------C-LFLPPRPGL-----------EIA---P--YED---NALPFC-----------------TAPNLV-
---PHSKPIPQGFITTAHYLK---------TSKY--EQVTGYLNISKY--SLKSSD-G-------GGQYDSH-AG---RK--------------------
-------------PIGAFC---------RG----------------------YDFFVS-MIEPDLGRFCIRCCQDT-----LDCPTGR------------
--S---EYGCLRIISGDYSKLGSNSTRSSRNTTMSSSS--SFSY-----KDDSK----------------------------------------------
-
>PC_019U89
----------------------------------------------------------------------------------------------------
----------------------------------------------------------------------------------------------------
----------------------------------------------------------------------------------------------------
-----MQFLPYRYYCAP--QIK-SI-LLS-ELNL--QFHTGCINVNSC-DRLKADD-G-------GGQYDSH-GGDRGLGN-------------------
-------------PPYSFC---------KN----------------------YHTYVQ-LIEPSANRACLRCCANP-----SDCDLSK------------
--D---TQGCPAAIPGKYFTCG------------------------------------------------------------------------------
-
>PC_089483
----------------------------------------------------------------------------------------------------
----------------------------------------------------------------------------------------------------
---------------------------------------------------------MR-TC--RPG---GEAVWC-----------------QDSNS--
KTSPSAGVFNGKFWTDV--EIS-TP-----KDGV--IQMTGCINVNTC-DRLNPND-A-------GGQYDSN-GGADGRGN-------------------
-------------PANSYC---------AN----------------------YHTYVQ-LIEPAGNRACIRCCQNA-----ADCNLSN------------
--D---ERGCPIVVPGNYFTCG------------------------------------------------------------------------------
-
>PC_03D8MZ
----------------------------------------------------------------------------------------------------
-----------------------------------------------------------------------------------------MVALKFAAVLS
VWVTSA-----SDY-------------------C-LILPRHR-E-----------SIGD-SE--SPG---RMRSFC-----------------SKPY---
--DSSQGQINPGFWKEVHFKK---------TKNY--VQLTGCINPRVQ-STLLSHD-D-------GGQYDSN-G-NGGVGN-------------------
-------------PEGSVC---------LG----------------------YSSYVE-LVEPSDGKACIRCCVND-----KYCDVGH------------
--D---EDGCEAVIPGQYC---------------------------------------------------------------------------------
-
>PC_05DLRC
----------------------------------------------------------------------------------------------------
------------------------------MVAL-KFAAVLSVVAAAVM------------------------------------AAPSSMDRRASPDNQ
VWVTSA-----SDY-------------------C-LILPRHR-E-----------SIGD-SE--SPG---RMRSFC-----------------SKPY---
--DSSQGQINPGFWKEVHFKK---------TKNY--VQLTGCINPRVQ-STLLSHD-D-------GGQYDSN-G-NGGVGN-------------------
-------------PEGSVC---------LG----------------------YSSYVE-LVEPSDGKACIRCCVND-----KYCDVGH------------
--D---EDGCEAVIPGQYC---------------------------------------------------------------------------------
-
>PC_074ABY
----------------------------------------------------------------------------------------------------
----------------------------------------------------------------------------------------------------
---------------------------------------RHR-E-----------SIGD-SE--SPG---RMRSFC-----------------SKPY---
--DSSQGQINPGFWKEVHFKK---------TKNY--VQLTGCINPRVQ-STLLSHD-D-------GGQYDSN-G-NGGVGN-------------------
-------------PEGSVC---------LG----------------------YSSYVE-LVEPSDGKACIRCCVND-----KYCDVGH------------
--D---EDGCEAVIPGQYC---------------------------------------------------------------------------------
-
>PC_05TGS1
----------------------------------------------------------------------------------------------------
--------------------------MVSTKFC--FSAALMGVLASMVA------------------------------------AAPSNIARRTTPDNQ
VWVTSV-----ADH-------------------C-MILPRHK-M-----------SIGD-SE--QPG---GMKSYC-----------------TKPY---
--DKSQGHLASDFWSEVHFKK---------TKHY--VQLTGCIRPEVQ-STLLRKD-D-------GGQYDSN-GGDGGRGN-------------------
-------------PRDSVC---------LG----------------------YSSYVE-LVEPTARRACIRCCVDD-----KYCNVNN------------
--D---EDGCESVIPGQYC---------------------------------------------------------------------------------
-
>PC_039UEE
----------------------------------------------------------------------------------------------------
--------------------------MVS-LNI--FSAAFVASLASAVF------------------------------------AAPSALERRAAPDNT
VWVTSV-----ADH-------------------C-LILPRHK-M-----------SVGD-SE--SPG---NMRSFC-----------------TKPY---
--SSKQGQLASDFWTKAHFKK---------TDKY--VQITGCINPNVQ-STLLSND-E-------GGQYDSN-GGEGGRGN-------------------
-------------PAGSVC---------LG----------------------YSSYVE-LVEPAGNRACIRCCYDP-----SDCDVSQ------------
--D---EAGCETVIPGKYDC--------------------------------------------------------------------------------
-
>PC_001EL7
----------------------------------------------------------------------------------------------------
--------------------------MVSTKFC--FSAALMGVLASMVA------------------------------------AAPSNIVRRTTPDNQ
VWVTSV-----ADH-------------------C-MILPRHK-T-----------SIGD-SE--QPG---GMKSYC-----------------TKPY---
--DKSQGHLASDFWSEVHFKK---------TKHY--VQLTGCIRPEVQ-STLLRKD-D-------GGQYDSN-GGDGGRGN-------------------
-------------PRDSVC---------LG----------------------YSSYVE-LVEPTARRACIRCCVDD-----KYCNVNN------------
--D---EDGCESVIPGQYC---------------------------------------------------------------------------------
-
>PC_05WB9Z
----------------------------------------------------------------------------------------------------
--------------------------MVS-FYT--FSATFVAALASI--------------------------------------ATAAPMERRAAPDNQ
VWVTSV-----ADH-------------------C-LILPRHR-M-----------SIGD-SE--SPG---NMRSFC-----------------TKPY---
--SSSQGQLSSNFWKKAHFKK---------TDSY--VQLTGCINPSAQ-STLLSDD-D-------GGQYDSN-GGEGGRGN-------------------
-------------PEGSVC---------LG----------------------YASYVQ-FVEPSGNRACIRCCKNP-----HECDIAH------------
--D---EDGCENAIPGNYSCE-------------------------------------------------------------------------------
-
>PC_02QLX8
----------------------------------------------------------------------------------------------------
--------------------------MVSFNALL-SVVALG--MAAAVS------------------------------------AAP--NARRASPDNQ
VWVTNV-----KDH-------------------C-LILPKHK-E-----------SIGD-SE--RPG---GTRSFC-----------------TKPY---
--DGSQGQLNSDFWTEVHFKK---------TSKY--VQLTGCINPKVQ-STLKLHD-D-------GGQYDSN-GGDGGKGN-------------------
-------------PRNSVC---------LG----------------------YAAYVE-LVEPSNRHACIRCCHNP-----KDCNVNN------------
--D---EDGCEAVIPGKYC---------------------------------------------------------------------------------
-
>PC_00E9KF
----------------------------------------------------------------------------------------------------
-------------------------------------------------------------------------------------------ERRAAPDNT
VWVTSV-----ADH-------------------C-LILPRHK-M-----------SVGD-SE--SPG---NMRSFC-----------------TKPY---
--SSKQGQLASDFWTKAHFKK---------TDKY--VQITGCINPNVQ-STLLSND-E-------GGQYDSN-GGEGGRGN-------------------
-------------PAGSVC---------LG----------------------YSSYVE-LVEPAGNRACIRCCYDP-----SDCDVSQ------------
--D---EAGCETVIPGKYDC--------------------------------------------------------------------------------
-
>PC_05OEM8
----------------------------------------------------------------------------------------------------
------------------------------------------------------------------------------------------------PDNT
VWVTSV-----ADH-------------------C-LILPRHK-M-----------SVGD-SE--SPG---NMRSFC-----------------TKPY---
--SSKQGQLASDFWTKAHFKK---------TDKY--VQITGCINPNVQ-STLLSND-E-------GGQYDSN-GGEGGRGN-------------------
-------------PAGSVC---------LG----------------------YSSYVE-LVEPAGNRACIRCCYDP-----SDCDVSQ------------
--D---EAGCETVIPGKYDC--------------------------------------------------------------------------------
-
>PC_01T4FM
----------------------------------------------------------------------------------------------------
--------------------------------------------------------------------------------------APSALERRAAPDNT
VWVTSV-----ADH-------------------C-LILPRHK-M-----------SVGD-SE--SPG---NMRSFC-----------------TKPY---
--SSKQGQLASDFWTKAHFKK---------TDKY--VQITGCINPNVQ-STLLSND-E-------GGQYDSN-GGEGGRGN-------------------
-------------PAGSVC---------LG----------------------YSSYVE-LVEPAGNRACIRCCYDP-----SDCDVSQ------------
--D---EAGC------------------------------------------------------------------------------------------
-
>PC_03IHMZ
----------------------------------------------------------------------------------------------------
-------------------------------------------------------------------------------------------ERRAAPDNT
VWVTSV-----ADH-------------------C-LILPRHK-M-----------SVGD-SE--SPG---NMRSFC-----------------TKPY---
--SSKQGQLASDFWTKAHFKK---------TDKY--VQITGCINPNVQ-STLLSND-E-------GGQYDSN-GGEGGRGN-------------------
-------------PAGSVC---------LG----------------------YSSYVE-LVEPAGNRACIRCCYDP-----SDCDVSQ------------
--D---EAGC------------------------------------------------------------------------------------------
-
>PC_00FOVD
----------------------------------------------------------------------------------------------------
--------------------------MVRLTALP---VALGLLVLSAIG------------------------------------SVSAGLAPRAAADNT
VHVTSA-----KDL-------------------C-LILPRSKHT-----------NIGD-SE--HPG---GMRSFC-----------------NKPY---
--G-NQGQLPSNFWTEAHFSS---KNGRS-GKRQ--VQVTGCINPRSS-SQLNAND-G-------GGQYDSS-GGVGGRGN-------------------
-------------PEGSVC---------TG----------------------YKHYVE-IVEPDARRACIRCCDSM-----SDCDVSR------------
--D---TAGCPTVIPGNYGSCR------------------------------------------------------------------------------
-
>PC_06L40D
----------------------------------------------------------------------------------------------------
------------------------------------------------------------------------------------------------PDNT
VWVTSV-----ADH-------------------C-LILPRHK-M-----------SVGD-SE--SPG---NMRSFC-----------------TKPY---
--SSKQGQLASDFWTKAHFKK---------TDKY--VQITGCINPNVQ-STLLSND-E-------GGQYDSN-GGEGGRGN-------------------
-------------PAGSVC---------LG----------------------YSSYVE-LVEPAGNRACIRCCYDP-----SDCDVSQ------------
--D---EAGC------------------------------------------------------------------------------------------
-
>PC_013X1S
----------------------------------------------------------------------------------------------------
----------------------------------------------------------------------------------------------------
-----------------------------------LILPRHK-M-----------SVGD-SE--SPG---NMRSFC-----------------TKPY---
--SSKQGQLASDFWTKAHFKK---------TDKY--VQITGCINPNVQ-STLLSND-E-------GGQYDSN-GGEGGRGN-------------------
-------------PAGSVC---------LG----------------------YSSYVE-LVEPAGNRACIRCCYDP-----SDCDVSQ------------
--D---EAGCETVIPGKYDC--------------------------------------------------------------------------------
-
>PC_0485TZ
----------------------------------------------------------------------------------------------------
--------------------------------------------------------------------------------------APSALERRAAPDNT
VWVTSV-----ADH-------------------C-LILPRHK-M-----------SVGD-SE--SPG---NMRSFC-----------------TKPY---
--SSKQGQLASDFWTKAHFKK---------TDKY--VQITGCINPNVQ-STLLSND-E-------GGQYDSN-GGEGGRGN-------------------
-------------PAGSVC---------LG----------------------YSSYVE-LVEPAGNRACIRCCYDP-----SDCDVSQ------------
--D---EAGCETVIPGKYDC--------------------------------------------------------------------------------
-
>PC_04Q198
----------------------------------------------------------------------------------------------------
--------------------------------MIFHTSSLF--FVALL-------------------------------------NGLLFQQSLADSRLV
VRAKDA-----DTY-------------------C-FILPKSRM------------TIGE-SENGSND---LVNSWC-----------------TQPY---
---DGQWQLPNDFWTNGPHFVE-KRYNDG-NLRY--KQITGCINANKL-PTLVPGD-G-------GGQYDSN-GGDGGRGN-------------------
-------------PRDSSC---------RG----------------------FASYVE-LVEPDVGRICIRCCKDP-----NDCPLHM------------
--D---TSGCPAVIPGQYC---------------------------------------------------------------------------------
-
>PC_042R3V
----------------------------------------------------------------------------------------------------
--------------------------MRFSSAS--AFFALS--IAATVAAASA--------------------------------STNQTLGARAPWADT
IWINSP-----DDF-------------------C-MIMPKTRM------------TIGD-SE--YPG---GTRSYC-----------------TKPA---
--NPAQGQIPAGLWKRKWVSK---ARGKS-GARQ--IQITGCINPSAS-KRLIPSD-G-------GGQYDSH-GGEGGLGN-------------------
-------------PRGSVC---------KG----------------------YKVFVE-LVEPDVGRACIRCCDNP-----RDCPLQY------------
--D---REGCPKVIPGRYDGCA------------------------------------------------------------------------------
-
>PC_071U3G
----------------------------------------------------------------------------------------------------
--------------------------MRFSSAS--AFFALS--IAATVAAASA--------------------------------STNQTLGARAPWADT
IWINGP-----DDF-------------------C-MIMPKTRM------------TIGD-SE--YPG---GTRSYC-----------------TKPA---
--NPAQGQIPAGLWKRKWVSK---ARGKS-GARQ--IQITGCINPSAS-KRLIPSD-G-------GGQYDSH-GGEGGLGN-------------------
-------------PRGSVC---------KG----------------------YKVFVE-LVEPDVGRACIRCCDNP-----RDCPLQY------------
--D---LEGCPKVIPGRYDGCR------------------------------------------------------------------------------
-
>PC_055AA8
----------------------------------------------------------------------------------------------------
--------------------------------M--RFSLFA--LSSIFAVTLAAP---------------------------SSDLSSRSLEPRAPWADT
IWITSA-----NDF-------------------C-MIMPKVRS------------TIGD-SE--YPG---GTRSYC-----------------VKPA---
--DPAQGHIVSGLWTRKYFSN---APGKS-GARQ--VQLTGCINPSAS-SRLIASD-G-------GGQYDSN-GGDGGQGN-------------------
-------------PRGSVC---------LG----------------------YKSYVE-LVEPDAGRACIRCCDNP-----SDCPLQF------------
--D---TAGCPQVIPGRYDGCA------------------------------------------------------------------------------
-
>PC_074NWI
----------------------------------------------------------------------------------------------------
------------------------------MRC--STAFFA--LCSVAVTLAAPS---------------------------A--HTDSSLQARAPWADT
IWITSA-----DDF-------------------C-MIMPKSKM------------TIGD-SE--FEG---GTRSYC-----------------TKPA---
--DSAQGHIPAGLWKSKYVSK---KRGKS-GGRQ--VQITGCINPSAS-SRLIPSD-G-------GGQYDSN-GGDGGKGN-------------------
-------------PRGSVC---------LG----------------------YNSYVE-LVEPDVGRACIRCCENP-----SDCPLSR------------
--D---TSGCPSVIPGRYDGCN------------------------------------------------------------------------------
-
>PC_00X7ZO
----------------------------------------------------------------------------------------------------
--------------------------------M--RFSLFA--LSSIFAVTLAAP---------------------------SSDLSSRSLEPRAPWADT
IWITSA-----NDF-------------------C-MIMPKTRS------------TIGD-SE--YPG---GTRSYC-----------------VKPA---
--DPAQGHIVSGLWTRKYFSN---APGKS-GARQ--VQLTGCINPSAS-SRLIASD-G-------GGQYDSN-GGDGGQGN-------------------
-------------PRGSVC---------LG----------------------YKSYVE-LVEPDAGRACIRCCDNP-----SDCPLQF------------
--D---TAGCPQVIPGRYDGCA------------------------------------------------------------------------------
-
>PC_011B3G
----------------------------------------------------------------------------------------------------
---------------------------MFLRTFAALAAALA--LASASLAQPAAR---------------------------------SDLESRAPPDLQ
VWVTSS-----TDF-------------------C-VILPRAKYS-----------TIGD-SE--FPG---GAKSYC-----------------TKRY---
--DSSQGKVPAKFFTSGPFVS--KARGKS-GGRQ--VQLTGCINASAS-PRLQPND-G-------GGQYDSAPGGTDGKGN-------------------
-------------PAGSVC---------LG----------------------YNHYVQ-IVEPDANRICIRCCDNQ-----SDCPLQF------------
--D---TSGCKKIIPGRYDGC-------------------------------------------------------------------------------
-
>PC_08B9JF
----------------------------------------------------------------------------------------------------
--------------------------------------------------------------M--------YHR----LAIFILLQASYLFRNSQQQGLT
VDITDE-----NNF-------------------C-LVVPKKAYT-----------TIGD-SE--NPD---GMTVWC-----------------RGVKT--
--PGSSGTFPSNFWTHV--EVK-SP-----QQDV--IQMTGCIDVYST-DRFRPDD-S-------GGQYDSH-GGDGKGGN-------------------
-------------PPGSKC---------MQ----------------------YQHYVE-MIEPSSKRACIRCCKNA-----DDCDVKH------------
--D---TSGCLKIIPGNYYNCA------------------------------------------------------------------------------
-
>PC_02EEHR
----------------------------------------------------------------------------------------------------
-----------------------------MRIAIIFAAALA--LASS-------------------------------------------SAMGVSQSLQ
VHLTNA-----NDY-------------------C-FILPSTKKT-----------IGES-ED--GGN---GAKSFC-----------------TKPVG--
--GQGQLPTGTDAWKNGPNFLK--------KNTY--VQVTGCIRTSKF-STLVKGD-G-------GGQYDSN-GGDGGKGN-------------------
-------------PRNSVC---------NG----------------------YKSYVE-VVEPDSGRICIRCCNDN-----KYCPLDR------------
--D---TQGCASVIKNGNYNGC------------------------------------------------------------------------------
-
>PC_05I6JN
----------------------------------------------------------------------------------------------------
----------------------------------------------------------------------------------------------------
---------------------------------------RNAHT-----------NVGA-SE--HPG---GMKTYC-----------------SSAAR--
FSSS-QGQLPAHFWRNV--EFK-EGKGKH-GKRF--AQLTGCIRPELL-DRLNPKD-A-------GGQYDSS-GGAGGMGN-------------------
-------------PRGSKC---------LG----------------------YNHYVE-LVEPAGPRACIRCCDDP-----ADCPTNK------------
--D---TQGCPNVIKGNYFNCG------------------------------------------------------------------------------
-
>PC_0461OO
----------------------------------------------------------------------------------------------------
----------------------------------------------------------------------------------------------------
-----------AAR-------------------S-MIMPRTAHT-----------NIGD-SE--HPG---GTRSYC-----------------SASAR--
TSDS-QGLLPDNFWRNV--EFK-TGKGKG-GKKW--AQLTGCIRPETL-DRLNPRD-A-------GGQYDSS-GGAGGRGN-------------------
-------------PVGSKC---------TG----------------------YNHYVE-LVEPGGPRACIRCCDDP-----KDCPVNR------------
--D---TAGCPQVIPGNYFNCG------------------------------------------------------------------------------
-
>PC_04NRU9
----------------------------------------------------------------------------------------------------
----------------------------------------------------------------------------------------------------
-----------------------------------MISDSNLHT-----------NIGD-SE--YPG---GMQSYC-----------------SPAGR--
DNDS-QGLIPDNFWSNL--EYR-FGRGSK-GGKY--AQLTGCIRPETI-DRLNRSD-G-------GGQYDSS-GGAGGRGN-------------------
-------------PRDSVC---------AG----------------------YNHYVE-LIEPSQRRACIRCCQDF-----DDCPLGK------------
--D---TTGCPHVIEGNYFDCA------------------------------------------------------------------------------
-
>PC_06WQMZ
----------------------------------------------------------------------------------------------------
----------------------------------------------------------------------------------------------------
-------------------------------------MPRSEHT-----------DIGT-SE--FPG---GMKTFC-----------------SPNGI--
FDANLQGKLPQDFWSNV--EIS-TVPGVN-GARR--VQLTGCIRPELS-TQLNPGD-G-------GGQYDSS-GGEGGLGN-------------------
-------------PRDSVC---------LG----------------------YNHYVE-LIEPAGQRACIRCCDDP-----ADCPLTM------------
--D---TLGCQTVIPGNYFDCAN-----------------------------------------------------------------------------
-
>PC_04QAKC
----------------------------------------------------------------------------------------------------
----------------------------------------------------------------------------------------------------
-------------------------------------------T-----------DVGD-SE--QPG---GTTVFC-----------------SSSAH--
TASE-QGVMPDNFWTSV--EFV-SGTG---GGRY--VQLTGCIDPSAL-DRINPDD-D-------GGQYDSS-GGSEGTGN-------------------
-------------PVGSVC---------EG----------------------YNHYVE-LLEPAGSRACIRCCDDP-----DDCPTHM------------
--D---KEGCPEVIPGNYFDCE------------------------------------------------------------------------------
-
>PC_00JJ5K
----------------------------------------------------------------------------------------------------
----------------------------------------------------------------------------------------------------
-----------------------------------MTTYRDAYT-----------DIGD-SE--QPG---GTTSYC-----------------TPAAH--
FSAE-QGVMPGDFWTDV--EFT-YGTGEGSGGRW--AQLTGCINPSTL-DRLNVND-D-------GGQYDSS-GGSEGTGN-------------------
-------------PVGSVC---------TG----------------------YNHYVE-LIEPAGPRACIRCCDEE-----EDCPTTM------------
--D---TAGCPEVVPGNYFDCA------------------------------------------------------------------------------
-
>PC_00E9L7
----------------------------------------------------------------------------------------------------
----------------------------------------------------------------------------------------------------
---------------------------------------RTPHT-----------NVGD-SE--HPG---GMQAYC-----------------SASAH--
SSPD-QGQLSSEFWRNV--EFK-TGNGVN-GKRY--AQLTGCINPSTL-DRINAND-G-------GGQYDSS-GGVGGNGN-------------------
-------------PEGSAC---------EG----------------------YNHYVE-LLEPAGPRACIRCCDDP-----ADCPTTM------------
--D---TSGCPNVIPGNYFDCA------------------------------------------------------------------------------
-
>PC_00ZSJM
----------------------------------------------------------------------------------------------------
----------------------------------------------------------------------------------------------------
-------------------------------------MPRNPHT-----------NVGD-SE--HPG---GMKTYC-----------------SPAGR--
YSSQ-QGQLPDDFWSNV--DFK-SGKGKN-GKRY--AQLTGCIRPSHL-SRLNPSD-A-------GGQYDSS-GGAGGKGN-------------------
-------------PQGSQC---------LG----------------------YNHYIE-IVEPAGPRACIKCCDDP-----ADCPTNK------------
--G---QL--------------------------------------------------------------------------------------------
-
>PC_01XL7N
----------------------------------------------------------------------------------------------------
----------------------------------------------------------------------------------------------------
-----------------------------------MVMPRKAHT-----------DIGD-SE--TPG---GMRVYC-----------------SASAR--
TDNS-QGLFPNSFWKKV--AYK-TGTGKK-GKKY--VQLTGQINKGF--SQLNDND-G-------GGQYDSS-GGAGGKGN-------------------
-------------PQGSVC---------KG----------------------YAHYVQ-LVEPDVGRACIRCCQDY-----GDCPLDK------------
--D---TAGCPSVIPGTY----------------------------------------------------------------------------------
-
>PC_01ARUU
----------------------------------------------------------------------------------------------------
----------------------------------------------------------------------------------------------------
-----------------------------------MIVPKNKKT-----------NIGD-SE--HPG---GMTTYC-----------------SKP----
TSSL-QGKFASNFWKKV--TLK-KAKGKN-GKDY--VQRTGCINVTTN-DRLNPSD-G-------GGQYDSN-GGAGGKGN-------------------
-------------PQGSKC---------EG----------------------YASYVE-LIEPDVKRACIRCCQDK-----ADCPTNK------------
--D---TQGCPVVIPGTYT---------------------------------------------------------------------------------
-
>PC_05NBDF
----------------------------------------------------------------------------------------------------
----------------------------------------------------------------------------------------------------
-----------------------------------MIVPKNKKT-----------NIGD-SE--HPG---GMTTYC-----------------SKP----
TSSL-QGKFASNFWKKV--TLK-KAKGKN-GKDY--VQRTGCINVTTN-DRLNPSD-G-------GGQYDSN-GGAGGKGN-------------------
-------------PQGSKC---------EG----------------------YASYVE-LIEPDVKRACIRCCQDK-----ADCPTNK------------
--D---TQGCPVVIPGTYTG--------------------------------------------------------------------------------
-
>PC_0047FX
----------------------------------------------------------------------------------------------------
----------------------------------------------------------------------------------------------------
-----------------------------------------------------------------------MQSFC-----------------DVPR---
---SGQGQLPSNFWKNPHYKK---T------SSW--VQITGCINPNAG-GRLDPND-G-------GGQYDSS-GGDGGLGN-------------------
-------------PRGSKC---------TG----------------------YNHYVE-LVEPDVGRACIRCCQNY-----NDCRLDR------------
--D---TSGCPAVIPGDYSC--------------------------------------------------------------------------------
-
>PC_045CW0
----------------------------------------------------------------------------------------------------
---------------------------MVKVSLL--LFALA--AIASTNAAVVRR--------------------------------Q-----DPS--VQ
VTVESE-----QLF-------------------C-SFLPKTPGE-----------EIG---A--SEG---DAIPFC-----------------TQANPP-
NA-PNAQAFPAGFIKTAHFASV--------DGKY--VQVTGTIDPSAY--QLSTSD-G-------GGQYDSV------GA--------------------
-------------PPGATC---------AN----------------------SEKFVN-LVEPDIGRFCIRCCQDA-----SQCDTSR------------
--S---TDGCEKIIPGDYNFLLVTDIHTRFQQLNDDVSDLT-----------SRYLMSSLPVPFKQDTDSLESLRSLKCGDRQLDDFFVSYFLL------
-
>PC_0519R3
----------------------------------------------------------------------------------------------------
---------------------------MQPTLVLAFFALFA--AV----------------------------------------CSALPAFSKRDPSYT
IQLNSE-----TAF-------------------C-SFLPPNTGD-----------DVG---S--TEN---DGKPFC-----------------TDDSL--
----GGEAFPTGFIQTAHFAST---------DDY--VQVTGTIDRSKY--SLSSSD-G-------GGQYDNK-------D--------------------
-------------IDGVVC---------NG----------------------YKYWVN-MLEPDANTFCIRCCKNQ-----SDCNLGL------------
--S---TYGCERVVPGDYS---------------------------------------------------------------------------------
-
>PC_02PVIW
----------------------------------------------------------------------------------------------------
-----------------MPI--LRPKGPEPQPCLLGFSSFT--LHNNH-IL-FIMHSSL--------------VSSLVLLCLLLVST-TQALPLRRRGVS
ISLESE-----TAF-------------------C-SFLPPHPGN-----------DVG---G--TEE---DGKPFC-----------------SSPGL--
----GGETFPTGFIQSAHFVQK---------DEY--VQVTGRMDPDAY--QLSHSD-G-------GGQYDNK-------D--------------------
-------------ISGVTC---------NG----------------------YRYWVN-MLEPDNGQYCIRCCKSQ-----SDCNLGQ------------
--S---EYGCQTIIPGNYD---------------------------------------------------------------------------------
-
>PC_01KX0Q
----------------------------------------------------------------------------------------------------
---------------------------MAKLSTL--IFIFA--IITYIHAVPLNV--------------------------------NKLNNRANDGSLT
VTVESE-----EVF-------------------C-SFLPRTQKE-----------SIG---A--SEG---DAIPFC-----------------TAN-TP-
NA-P--NVFPDGFIKSKHFTQG---------ENF--VQVTGTIDSSLY---VDSTD-G-------GGQYDTN-------A--------------------
-------------PSGALC---------AG----------------------FNKFVN-LVEPDNGHFCIRCCNDG-----ASCDVGR------------
--S---EAGCESIIPGDYS---------------------------------------------------------------------------------
-
>PC_05CDIE
----------------------------------------------------------------------------------------------------
---------------------------------MHFFSALF--LGLGL-VL-------------------------------CTLQPFGMALPLTRRAVS
ISLKSE-----SAF-------------------C-SFLPPHAGD-----------DVG---G--TEE---NGIPFC-----------------STSGLS-
---SSNRVFPSGFIESAHYAST---------SAY--VQVTGRMDRSKY--SLKASD-G-------GGQYDNR-------D--------------------
-------------IDNVVC---------NE----------------------YKYFVN-MLEPDNGQYCIRCCQSQ-----SDCHLGE------------
--S---EKGCETIIPGDYS---------------------------------------------------------------------------------
-
>PC_04P11E
----------------------------------------------------------------------------------------------------
----------------------------------------------MV-MA-------------------------------L--------PVEKRSGYT
LKLTSD-----TAF-------------------C-SFLPPHPGD-----------DVG---G--TEE---NGIPFC-----------------SKSGLS-
---NSGRVFPSGFIKSAHYVST---------SAY--VQVTGRMDRSKY--SLKSSD-G-------GGQYDDR-------D--------------------
-------------IDNVVC---------NG----------------------YKYFVN-MLEPDVNQYCIRCCKNR-----SDCNLGL------------
--S---TYGCERIVPGDYS---------------------------------------------------------------------------------
-
>PC_04040Q
----------------------------------------------------------------------------------------------------
-----------------------------MKFTLLTTATLA--LFATVSTA-LPTHQNC--------------AIAGSSSSSTPSNSSSAPSNSSSSGYD
IQLQSD-----TAF-------------------C-SFMPPHPGD-----------NVG---A--TEN---DGIPFC-----------------TNATL--
----GGQVFPEGFIKTAHFVKT---------SGY--AQVTGTIDRAAY--QLDPND-G-------GGQYDNM-------D--------------------
-------------IKDVTC---------NG----------------------YKYFVN-LIEPDANVFCIRCCESQ-----SDCNLGI------------
--S---TYGCERVVPGDYS---------------------------------------------------------------------------------
-
>PC_058X3Z
----------------------------------------------------------------------------------------------------
-----------------------------MKFTLLTTATLA--LFATVSTA-LPTHKNC--------------------AIAKPSAPSN-----STSGYD
IQLKSD-----TAF-------------------C-SFMPPHPGD-----------NVA---D--TEN---DGIPFC-----------------TNATL--
----GGQVFPQGFIKTAHFLNT---------SDY--AQVTGTIDRTAY--ELSPND-G-------GGQYDNM-------D--------------------
-------------IKNVTC---------NG----------------------YKYFVN-LIEPDANVFCIRCCEKQ-----SDCNLGI------------
--S---TYGCEKIVPGDYN---------------------------------------------------------------------------------
-
>PC_06FD67
----------------------------------------------------------------------------------------------------
----------------------MK-SAASATVLVFAFIAFF--AM----------------------------------------VSQALPMERRAPKYQ
IQVKSE-----TAF-------------------C-SFMPPHAGD-----------DVG---A--TEN---DGIPMC-----------------TNSSL--
----GGKVFPTGFIKSAHYAST---------ANY--QQITGTIDRTKY--SLKSTD-G-------GGQYDNK-------D--------------------
-------------IASTTC---------NG----------------------YKYFVN-LIEPDANIFCIRCCKNQ-----ADCRLGI------------
--S---TYGCARIVPGNYN---------------------------------------------------------------------------------
-
>PC_02Y5BS
----------------------------------------------------------------------------------------------------
----------------------MK-STASATLVIFALIAFF--AM----------------------------------------VSHALPMERRAPKYQ
IQVKSE-----TAF-------------------C-SFMPPHAGD-----------DVG---A--TEN---DGIPMC-----------------TNPSL--
----GGKAFPTGFIKSAHYAST---------ANY--QQITGRIDRTKY--SLKSTD-G-------GGQYDNK-------D--------------------
-------------IASTTC---------NG----------------------YKYFVN-LIEPDANIFCIRCCKNQ-----ADCRLGI------------
--S---TYGCARIVPGNYN---------------------------------------------------------------------------------
-
>PC_03G05B
----------------------------------------------------------------------------------------------------
-----------------------M-KSTAAVSFVLFFMACF--AI----------------------------------------MAHALPMERRAPKYQ
IQVKSA-----SAF-------------------C-SFMPPHPGD-----------DVG---A--TED---DGIPMC-----------------TSSSL--
----GGKVFPSGFIQSAHYAST---------STY--QQITGRIDRTKY--SLKSSD-G-------GGQYDNK-------D--------------------
-------------VAPTTC---------NG----------------------YKYFVN-LIEPDSNIFCIRCCKNQ-----SDCKLGL------------
--S---TYGCQRVVPGNYN---------------------------------------------------------------------------------
-
>PC_05ABCM
----------------------------------------------------------------------------------------------------
-------------------------MKSTATLIVFALLAFF--AM----------------------------------------VSNALPMERRAPKYQ
IQVKSE-----TAF-------------------C-SFMPPHAGD-----------DVG---A--TEN---DGIPMC-----------------TNSSL--
----GGKTFPTGFIKSAHYAST---------ANY--QQVTGRIDRTKY--SLSAKD-G-------GGQYDHL-------D--------------------
-------------ISSTTC---------NG----------------------YKYFVN-LIEPDANTFCIRCCKNR-----ADCKVGI------------
--S---TYGCARIVPGNYN---------------------------------------------------------------------------------
-
>PC_00XL95
----------------------------------------------------------------------------------------------------
---------------------------MHFSILFLLFALFS--VI----------------------------------------CHALPTMTKRAPHYT
IKIDSD-----SAF-------------------C-SFLPPHPGN-----------DVG---A--TED---DGKPFC-----------------THASL--
----GGKVFPKGFIQSAHHVAT---------SSY--VQVTGTIDRTKY--RLKASD-G-------GGQYDNK-------D--------------------
-------------IHGVTC---------NG----------------------YRYFVN-LIEPDSNTFCIRCCKNQ-----SDCKLSL------------
--S---TYGCQRVVPGNYD---------------------------------------------------------------------------------
-
>PC_02Z1CS
----------------------------------------------------------------------------------------------------
---------------------------MQSSFMYILFTLLA--LA----------------------------------------VISLQALPLNKRGYS
IQLRSG-----TEF-------------------C-SFVPPHAGD-----------DVG---G--TEN---DGIPMC-----------------TSSSL--
----GGQQFPAGFIQSAHYLST---------SNY--VQVTGRIDRTKY--NLKSSD-G-------GGQYDNK-------D--------------------
-------------ISGVTC---------NG----------------------YKYFVN-LIEPDANQFCIRCCKNQ-----SDCRLGI------------
--S---TAGCETIVPGNYS---------------------------------------------------------------------------------
-
>PC_016NB8
----------------------------------------------------------------------------------------------------
---------------------------MQSSVMYILFTLLA--LA----------------------------------------VVSLQALPLNKRGYS
IQLRSG-----TEF-------------------C-SFVPPHAGD-----------DVG---G--TEN---DGIPMC-----------------TSSNL--
----GGQQFPAGFIQSAHYLST---------SNY--VQVTGRIDRTKY--NLKSSD-G-------GGQYDNK-------D--------------------
-------------ISGVTC---------NG----------------------YKYFVN-LIEPDANQFCIRCCKSQ-----SDCRLGI------------
--S---TAGCETIVPGNYS---------------------------------------------------------------------------------
-
>PC_06ZOQM
----------------------------------------------------------------------------------------------------
---------------------------MQSSFMYILFTLLA--LA----------------------------------------VVSLQALPLNKRGYS
IQLRSG-----TEF-------------------C-SFVPPHAGD-----------DVG---G--TEN---DGIPMC-----------------TSSNL--
----GGQQFPAGFIQSAHYLST---------SNY--VQVTGRIDRTKY--SLKSSD-G-------GGQYDNK-------D--------------------
-------------ISGVTC---------NG----------------------YKYFVN-LIEPDANQFCIRCCKSQ-----SDCRLSI------------
--S---TAGCETIVPGNYS---------------------------------------------------------------------------------
-
>PC_08E4JN
----------------------------------------------------------------------------------------------------
---------------------------MQSSVMYILFTLLA--LA----------------------------------------VVSLQALPLNKRGYS
IQLRSG-----TEF-------------------C-SFVPPHAGD-----------DVG---G--TEN---DGIPMC-----------------TSSSL--
----GGQQFPAGFIQSAHYLST---------SNY--VQVTGRIDRTKY--NLKSSD-G-------GGQYDNK-------D--------------------
-------------ISGVTC---------NG----------------------YKYFVN-LIEPDANQFCIRCCKSQ-----SDCRLGI------------
--S---TAGCETIVPGNYS---------------------------------------------------------------------------------
-
>PC_028QR9
----------------------------------------------------------------------------------------------------
---------------------------MQSSLLLFAFALLA--FV----------------------------------------AS-IHALPLNKRGYS
IQIQSS-----SEF-------------------C-SFMPPHRGD-----------DVG---G--TED---DGIPMC-----------------TSSSL--
----GGQIFPTGFIKSSHYVKT---------SSY--VQVTGKIDRSKY--GLSSSD-G-------GGQYDNK-------D--------------------
-------------IDGVTC---------NG----------------------YKYFVN-LIEPDANQFCIRCCKNQ-----ADCKLNI------------
--S---TKGCESIVPGNYS---------------------------------------------------------------------------------
-
>PC_004VN6
----------------------------------------------------------------------------------------------------
---------------------------MQSSLALFVFALLA--LI----------------------------------------AS-VHSVPLAKRGYS
IQLQSS-----SQF-------------------C-SFMPPHRGD-----------DVG---G--TED---DGIPMC-----------------TNTKL--
----GGKKFPTGFIKSSHYLKT---------ANY--VQVTGTINRNKY--GLSSSD-G-------GGQYDNK-------D--------------------
-------------IDGVTC---------NG----------------------YKYFVN-LIEPDANVFCIRCCKNQ-----SDCKLGL------------
--S---TYGCDRVVPGNYN---------------------------------------------------------------------------------
-
>PC_062BQO
----------------------------------------------------------------------------------------------------
---------------------------MHSSIVFYLFTLFA--LI----------------------------------------AT-LRALPLKKRAYS
IQLESD-----SEF-------------------C-SFMPPHAGD-----------DVG---G--TEN---DGIPMC-----------------TNASL--
----GGEAFPTGFIQSAHYLST---------SSY--VQVTGTIDASKY--SLSSSD-G-------GGQYDNK-------D--------------------
-------------IDGVTC---------NG----------------------YKYFVN-LIEPDSNTFCIRCCESQ-----SDCRLGI------------
--S---TKGCQEIVPGNYN---------------------------------------------------------------------------------
-
>PC_05YR5I
----------------------------------------------------------------------------------------------------
---------------------------MQSSLALFVFTLLA--LV----------------------------------------VS-MHAFPLNKRGYS
IQLQSS-----SQF-------------------C-SFMPPHRGD-----------DVG---G--TED---DGIPMC-----------------TSSGL--
----GGRKFPSGFIKSAHFAKT---------SNY--VQVTGTIDRSKY--GLSSSD-G-------GGQYDNK-------D--------------------
-------------IDGVTC---------NG----------------------YKYFVN-LIEPDANTFCIRCCKSQ-----SDCNIHI------------
--S---TRGCEAIVPGNYN---------------------------------------------------------------------------------
-
>PC_01HVNP
----------------------------------------------------------------------------------------------------
------------------------------MQYTLLFAFFV--AV----------------------------------------CSALPAYVKRDPTYS
IQLNSE-----TAF-------------------C-SFLPPNAGD-----------DVG---A--TED---DGIPFC-----------------TNSTL--
----GGQVFPDGFIKTAHYVST---------DSY--VQVTGTMDGSKY--SLSTTD-G-------GGQYDNK-------D--------------------
-------------IHGVSC---------NG----------------------YKYWVN-MLEPDTNLFCIRCCQDQ-----SDCNLGA------------
--S---TYGCERVVPGDYS---------------------------------------------------------------------------------
-
>PC_01DS46
----------------------------------------------------------------------------------------------------
------------------------------MFTKAFITALV--IISSV-TA-SPLYERQ-----------------------DDNSTTIDNSSSHYNTSN
IQLLSD-----TAF-------------------C-SFLPHDPGV-----------DIA---T--TEA---QGKPFC-----------------TNSSL--
----GGFTFPNGFIQTAHFLKT---------ANY--TQVTGTMNPAAY--NMSTSD-D-------GGQYDNR-------D--------------------
-------------QGQHTC---------ND----------------------LKYFVN-LIEPNGGTFCIRCCKSK-----TDCNIGI------------
--S---QDGCRKVIPGDYS---------------------------------------------------------------------------------
-
>PC_013X4B
----------------------------------------------------------------------------------------------------
-------------------------------MYSILFNILL--LSSVI-TA-SPVLNRR-----------------------DDNSTS-TVDNTNYNSTN
IQVLSD-----TQF-------------------C-SFLPGTPGQ-----------DVA---T--TEK---QGKPFC-----------------TNSSL--
----GGYTFPSGLILTAHYLKT---------DSY--SQVTGTFDPSVY--NLSSTD-N-------GGQYDNR-------D--------------------
-------------QSQHKC---------ND----------------------LDYFVN-LIEPNGGTFCIRCCESQ-----ADCNIGI------------
--S---QDGCRKVVPGDYS---------------------------------------------------------------------------------
-
>PC_01F5W9
----------------------------------------------------------------------------------------------------
-------------------------------MYSILFNILL--LSSVI-TA-SPVLNRR-----------------------DDNSTS-TVDNTNYNSSN
IQVLSD-----TQF-------------------C-SFLPGAPGQ-----------DVA---T--TEK---QGKPFC-----------------TDSSL--
----GGYTFPSGLILTAHYLKT---------DNY--SQVTGTFNPSVY--NLSSTD-N-------GGQYDNR-------D--------------------
-------------QSQHKC---------NN----------------------LDYFVN-LIEPNGGTFCIRCCESQ-----ADCNIGI------------
--S---QDGCRKVVPGDYS---------------------------------------------------------------------------------
-
>PC_01I0A2
----------------------------------------------------------------------------------------------------
-------------------------------MYTILFNILL--LSSVI-TA-SPVLNKR-----------------------DDNSTS-TVDNTNYNSTN
IQVLSD-----TQF-------------------C-SFLPGTPGQ-----------DVA---T--TEK---QGKPFC-----------------TDSSL--
----GGYTFPSGLILTAHYLKT---------DSY--SQVTGTFDPSVY--NLSSTD-N-------GGQYDNR-------D--------------------
-------------QSQHKC---------ND----------------------LDYFVN-LIEPNGGTFCIRCCESQ-----ADCNIGI------------
--S---QDGCRKVVPGDYS---------------------------------------------------------------------------------
-
>PC_06N92T
----------------------------------------------------------------------------------------------------
----------------------------------TFIAVLA--VIYSVTASPIFDKRDVNSTSTPDS--------NSTTTSGSSSNSTIDSSSSQYNSSN
IQLLSN-----KSF-------------------C-SFLPGSPGM-----------DIAT-TE--S-----QGKPFC-----------------TDSSL--
----GGYTFPNGFIQTSHYLK---------TENY--TQVTGTMNPSTY--NMSTSD-D-------GGQYDNR-DQGQH----------------------
-------------T----C---------ND----------------------LKYFVN-LIEPNGGTFCI------------------------------
----------------------------------------------------------------------------------------------------
-
>PC_06XX3H
----------------------------------------------------------------------------------------------------
---------------------------MVKLSGV--LFILA--AIASTNAAVLYR--------------------------------R-----APTGGLN
VTVESE-----QLF-------------------C-SFLPKTQGE-----------TIG---A--SES---DAVPYC-----------------TQANPP-
NA-PGATAFPDGFIKTAHFVTT---------DTY--VQVTGTMDITKF--GLDPTD-G-------GGQYDNQ-GD---GS--------------------
-------------PPGALC---------TG----------------------YEKFVN-LVEPDDGIYCIRCCKNP-----DECDTGK------------
--S---TEGCRTVIPGDYS---------------------------------------------------------------------------------
-
>PC_04MAFB
----------------------------------------------------------------------------------------------------
---------------------------MVKVSSL--FFIFA--AIASTNAAILRR--------------------------------Q-----SPKNGLS
VTIESI-----DVY-------------------C-SFLPKEAGG-----------NIG---A--SES---DAITFC-----------------TQENPP-
NA-PGAKLFPAGFLKTAHFLKT---------EKY--VQVTGTIDGSAY--GLSSSD-G-------GGQYDNQ-GD---GS--------------------
-------------PPGALC---------TG----------------------YEKFVN-LVEPDIGLFCIRCCTDP-----SDCNTGE------------
--S---TEGCQKIVPGNYT---------------------------------------------------------------------------------
-
>PC_00BIYT
----------------------------------------------------------------------------------------------------
---------------------------MVKVSSL--FFVFA--AIASTNAVILRR--------------------------------Q-----SPKNGLS
VTIESI-----DLY-------------------C-SFLPKEAGG-----------NIG---A--SES---DAIPFC-----------------TQENPP-
NA-PGAKLFPAGFLKTAHYLKT---------EKY--VQVTGTINSSAY--GLSSSD-G-------GGQYDNQ-GD---GS--------------------
-------------PPGALC---------TG----------------------YKKFVN-LVEPDIGIFCIRCCTDP-----SDCDTGR------------
--S---TDGCQSIIPGNYT---------------------------------------------------------------------------------
-
>PC_05AT09
----------------------------------------------------------------------------------------------------
---------------------------MVKLSGV--LFILA--AIASTNAAVLYR--------------------------------R-----APTGGLN
VTVESE-----QLF-------------------C-SFLPKTQGE-----------TIG---A--SES---DAVPYC-----------------TQANPP-
NA-PGATAFPDGFIKTAHFVTT---------DTY--VQVTGTMDITKF--GLDPTD-G-------GGQYDNQ-GE---GS--------------------
-------------PPGALC---------TG----------------------YEKFVN-LVEPSDGIYCIRCCKNP-----DECDTGK------------
--S---TEGCHTIIPGDYS---------------------------------------------------------------------------------
-
>PC_03XC6Y
----------------------------------------------------------------------------------------------------
---------------------------MVKVSSL--FFIFA--AIASTNAAILRR--------------------------------Q-----SPKNGLS
VTIESI-----DLY-------------------C-SFLPKEAGG-----------NIG---A--SES---DAITFC-----------------TQENPP-
NA-PGAKLFPAGFLKTAHFLKT---------EKY--VQVTGTIDGSAY--GLSSSD-G-------GGQYDNQ-GD---GS--------------------
-------------PPGALC---------TG----------------------YEKFVN-LVEPDIGLFCIRCCTDP-----SDCNTGE------------
--S---TEGCQKIIPGNYT---------------------------------------------------------------------------------
-
>PC_01Q2AQ
----------------------------------------------------------------------------------------------------
-------------------------------SSL--FFIFA--AIASTNAAILRR--------------------------------Q-----SPKNGLS
VTIESI-----DLY-------------------C-SFLPKEAGG-----------NIG---A--SES---DAITFC-----------------TQENPP-
NA-PGAKLFPAGFLKTAHFLKT---------EKY--VQVTGTIDGSAY--GLSSSD-G-------GGQYDNQ-GD---GS--------------------
-------------PPGALC---------TG----------------------YEKFVN-LVEPDIGLFCIRCCTDP-----SDCNTGE------------
--S---TEGCQKIIPGNYT---------------------------------------------------------------------------------
-
>PC_02MGOD
----------------------------------------------------------------------------------------------------
--------------------------MKSLLFL--IFIIFG--TIYFATFSY------------------------------------GTPIRRDDPPRT
AVVKSS-----DMF-------------------C-TFLPKDYGG-----------NIG---D--SES---TAIAAC-----------------THQ----
-S-PNAYILPAGFIISAHFKQG---------EGY--VQVTGVMNGSIY--GLSPND-S-------GGQYDMQ-------A--------------------
-------------PQKSKC---------EG----------------------YSKFVN-LVEPDINHYCIRCCSDE-----SKCDLHH------------
--S---EKGCEYVIPGDYSPN-------------------------------------------------------------------------------
-
>PC_037U1M
----------------------------------------------------------------------------------------------------
---------------------------MAKFSAIQIFIILA--IAISAHSAVLW---------------------------------------RR-APKT
VTVESS-----NLF-------------------C-SFLPKTPGE-----------SIS---D--SEG---DAIPFC-----------------TQANPA-
NA-PGAKKFPTGFIKTAHFAKG---------TGF--VQVTGTINRSKY--KLKSSD-G-------GGQYDTR-------A--------------------
-------------PPGAIC---------KG----------------------FKNFVN-LVEPDIGRFCIRCCTNT-----KKCNTGK------------
--S---TEGCEVVVPGNYS---------------------------------------------------------------------------------
-
>PC_012F96
----------------------------------------------------------------------------------------------------
---------------------------MAKLSTL--IIILA--IVASAHAAAVWL--------------------------------R-----RA-TPQT
VTVESE-----EVF-------------------C-SFLPKTPGE-----------EIG---D--SED---DAIPFC-----------------TEANPA-
NA-PGAKKFPNGFIKSANFAKG---------KGF--VQITGTIDRTKY--KLKKSD-G-------GGQYDTK-------A--------------------
-------------PSGAVC---------KG----------------------FKNFVN-LVEPDINRFCIRCCTDT-----KKCNTGK------------
--S---TEGCAVVVPGDYS---------------------------------------------------------------------------------
-
>PC_04GCMQ
----------------------------------------------------------------------------------------------------
---------------------------MAKLSTI--LIILA--IVASAHAAAVWF--------------------------------S-----RA-TPRT
VTVESA-----SLF-------------------C-SFLPKTLGE-----------DIG---S--SEN---DAIPFC-----------------TQANPK-
NA-PGAKKFPTGFIKSAHFAKG---------SGF--VQVTGRIDRTKY--KLSKND-G-------GGQYDTN-------A--------------------
-------------PPGAIC---------KG----------------------FKKFVN-LVEPDVQHFCIRCCTDA-----SKCHTNE------------
--S---TAGCETIVPGNYS---------------------------------------------------------------------------------
-
>PC_04XSM0
----------------------------------------------------------------------------------------------------
---------------------------MAKLSTL--IIILA--IVASAHAAAVWL--------------------------------R-----RA-TPQT
VTVESE-----EVF-------------------C-SFLPKTPGE-----------EIG---D--SED---DAIPFC-----------------TEANPA-
NA-PGAKKFPNGFIKSANFAKG---------KGF--VQITGTIDRTKY--KLKKSD-G-------GGQYDTK-------A--------------------
-------------PSGAVC---------KG----------------------FKNFVN-LVEPDINTFCIRCCTDT-----KKCNTRI------------
--S---TKGCAVVVPGDYS---------------------------------------------------------------------------------
-
>PC_00GTLE
----------------------------------------------------------------------------------------------------
---------------------------MAKLSTL--IIILA--IVASAHAAAIWL--------------------------------S-----RA-TPKT
VTVESN-----DVF-------------------C-SFLPKTPGE-----------EIG---D--SED---DAIPFC-----------------TQANPT-
NA-PGAKKFPTGFIKSAHFTKG---------TGF--VQITGTIDRTKY--KLKKSD-G-------GGQYDTK-------A--------------------
-------------PSGAVC---------KG----------------------FKNFVN-LVEPDINRFCIRCCTDT-----KKCNTGK------------
--S---TEGCAVVVPGNYS---------------------------------------------------------------------------------
-
>PC_01B9J0
----------------------------------------------------------------------------------------------------
---------------------------MAKLSTL--IIILA--IVASAHAAAVWL--------------------------------R-----RA-TPQT
VTVESE-----EVF-------------------C-SFLPKTPGE-----------EIG---D--SED---DAIPFC-----------------TEANPA-
NA-PGAKKFPNGFIKSANFAKG---------KGF--VQITGTIDRTKY--NLKESD-G-------GGQYDTK-------A--------------------
-------------PSGAVC---------KG----------------------FKNFVN-LVEPDINTFCIRCCTDT-----KKCNTGK------------
--S---TEGCAVVVPGDYS---------------------------------------------------------------------------------
-
>PC_02VKRT
----------------------------------------------------------------------------------------------------
---------------------------MAKLSTL--IIILA--IVASAHAAAVWL--------------------------------R-----RV-TPRT
VTVESE-----EVF-------------------C-SFLPKTHGE-----------EIG---D--SED---DAIPFC-----------------TEANPA-
NA-PGAKKFPNGFIKSANFAKG---------KGF--VQITGTIDRTKY--KLKKSD-G-------GGQYDTK-------A--------------------
-------------PSGAVC---------KG----------------------FKNFVN-LVEPDINTFCIRCCTDT-----KKCKTGE------------
--S---TKGCAVVVPGDYS---------------------------------------------------------------------------------
-
>PC_006V9D
----------------------------------------------------------------------------------------------------
---------------------------MAKLSTL--IIILA--IVASAHAAAVWL--------------------------------R-----RE-TPQT
VTVESE-----EVF-------------------C-SFLPKTHGE-----------EIG---D--SED---DAIPFC-----------------TEANPA-
NA-PGAKKFPNGFIKSANFAKG---------KGF--VQITGTIDRTKY--KLKKSD-G-------GGQYDTK-------A--------------------
-------------PSGAVC---------KG----------------------FKNFVN-LVEPDINTFCIRCCTDT-----KKCNTGK------------
--S---TEGCAVVVPGDYS---------------------------------------------------------------------------------
-
>PC_041DS5
----------------------------------------------------------------------------------------------------
---------------------------MAKLSTL--IIILA--IVASAHAAALWL--------------------------------R-----RA-TPHT
VTVESE-----EVF-------------------C-SFLPKTPGE-----------GIG---D--SED---DAIPFC-----------------TEANPA-
NA-PGAKKFPKGFIKSAHFAKG---------KGF--VQITGTIDRTKY--KLKGND-G-------GGQYDTK-------A--------------------
-------------PSGAVC---------EG----------------------FKNFVN-LVEPDINTFCIRCCTDT-----KKCNTGK------------
--S---TEGCAVVVPGDYS---------------------------------------------------------------------------------
-
>PC_04TGQC
----------------------------------------------------------------------------------------------------
---------------------------MAKLSTL--IIILA--IVASAHAAAVWL--------------------------------R-----RA-TPQT
VTVESE-----EVF-------------------C-SFLPKTPGE-----------EIG---D--SED---DAIPFC-----------------TEANPA-
NA-PGAKKFPNGFIKSANFAKG---------KGF--VQITGTIDRTKY--KLKKSD-G-------GGQYDTK-------A--------------------
-------------PSGAVC---------KG----------------------FKNFVN-LVEPDINTFCIRCCTDT-----KKCDTGK------------
--S---TEGCAVVVPGDYS---------------------------------------------------------------------------------
-
>PC_0109U9
----------------------------------------------------------------------------------------------------
---------------------------MAKLSTL--IIILA--IVASAHAAAVWL--------------------------------R-----RA-TPQT
VTVESE-----EVF-------------------C-SFLPKTPGE-----------EIG---D--SED---DAIPFC-----------------TEANPA-
NA-PGAKKFPNGFIKSANFAKG---------KGF--VQITGTIDRTKY--KLKKSD-G-------GGQYDTK-------A--------------------
-------------PSGAVC---------KG----------------------FKNFVN-LVEPDINTFCIRCCTDT-----KKCNTGK------------
--S---TEGCAVVVPGDYS---------------------------------------------------------------------------------
-
>PC_03VH81
----------------------------------------------------------------------------------------------------
-------------------------IQMAKLSTL--IIILA--IVASAHAATIWL--------------------------------G-----CA-TPKI
VTVESK-----DVF-------------------C-SFLPKTPGK-----------EIG---D--SED---NAIPFC-----------------TQANPT-
NA-PEAKKFPTGFIKSTHFTKG---------TGF--VQITGTIDRTKY--KLKKSD-G-------GGQYNTK-------A--------------------
-------------PSDAVC---------KG----------------------FKNFVN-LVEPDINRFCIRCCTDT-----KKCNTGK------------
--S---TEGC------------------------------------------------------------------------------------------
-
>PC_074JNS
----------------------------------------------------------------------------------------------------
---------------------------MAKLSTL--IIIFA--IVASAHTTALWL--------------------------------K-----RA-TPRT
VMVESE-----KVF-------------------C-SFLPKTYRE-----------EIR---N--SED---DAITFC-----------------TEANPV-
NA-PEAKKFPNGFIKSANFAKG---------KEF--VQITGTIDRTKY--KLKKSD-R-------G----------------------------------
-----------------VC---------KG----------------------FKNFVN-LVEPDINTFCIRCCTDT-----KKCKTGK------------
--S---TKGCAVVVPGDYS---------------------------------------------------------------------------------
-
>PC_019K2L
----------------------------------------------------------------------------------------------------
--------------------------------------------------------------------------------------------------MT
VTIQSE-----DMF-------------------C-FFLPRNQGQ-----------DIG---S--SEV---DAIAFC-----------------INY-SP-
NA-LNAKIFPDGLVKTMYYDSG---------PGY--VQMTGTIDGTVY---LNSSD-G-------GGQYDIN-------A--------------------
-------------PSGASC---------HG----------------------YDSFVN-LVEPNIGRFCIRCCDSS---AANMCDTSR------------
--S---TDGCEKIIGGRYD---------------------------------------------------------------------------------
-
>PC_003GI6
----------------------------------------------------------------------------------------------------
---------------------------MAKLSTL--IIILA--IVASAHAAAVWL--------------------------------R-----RV-TPLT
VTVESE-----EVF-------------------C-SFLPKTLGE-----------EIG---D--SED---DAIPFC-----------------TEANPA-
NA-PGAKKFPNGFIKSANFAKG---------KGF--VQIT-------------------------GGQYDTK-------A--------------------
-------------PSGAVC---------KG----------------------FKNFVN-FVEPDINTFCIRCCTDT-----KKCNTG-------------
----------------------------------------------------------------------------------------------------
-
>PC_03YW5B
----------------------------------------------------------------------------------------------------
---------------------------MAKLSTL--IIIFA--IVASAHTTALWL--------------------------------K-----RA-TPRT
VMVESE-----KVF-------------------C-SFLPKTYRE-----------EIR---N--SED---DAITFC-----------------TEANPV-
NA-PEAKKFPNGFIKSANFAKG---------KGF--VQITGTIDRTKY--KLKKSD-R-------G----------------------------------
-----------------G----------------------------------------------------------------------------------
----------------------------------------------------------------------------------------------------
-
>PC_01ZSZM
----------------------------------------------------------------------------------------------------
---------------------------MAKLSTL--IIIFA--IVASAHTTALWL--------------------------------K-----RA-TPRT
VMVESE-----KVF-------------------C-SFLPKTYRE-----------EIR---N--SED---DAITFC-----------------TEANPV-
NA-PEAKKFPNGFIKSANFAKG---------KEF--VQITGTIDRTKY--KLKKSD-R-------G----------------------------------
-----------------G----------------------------------------------------------------------------------
----------------------------------------------------------------------------------------------------
-
>PC_07QXUD
----------------------------------------------------------------------------------------------------
---------------------------MQLNAYFLVLTCLA--IV----------------------------------------PTMALPLEKRGSGAA
IHVRSD-----EEF-------------------C-SYMPPHPGD-----------NVA---D--TEN---DGIPFC-----------------TSTDLA-
---NGAKKFPSGFIQSAHFLQT---------SNY--AQVTGRIDRSKY--SLSSSD-G-------GGQYDQR-------D--------------------
-------------ITGGTC---------NG----------------------WRYFVN-LIEPDANIFCIRCCKES-----KDCNIGM------------
--S---ESGCSRIVPGDYS---------------------------------------------------------------------------------
-
>PC_03R1T2
----------------------------------------------------------------------------------------------------
---------------------------------MSRFITLI--IAAL-LSALLVN--------------------------------ALPLER-RGSPVN
IKVDSA-----QEY-------------------C-TYLPPKPGM-----------PIA---E--AEG---NAVPFC-----------------TKTQAS-
----GTRQLPSGFIKSAHFKQ---------TSTY--TQVTGRIDRSKY--SLSASD-G-------GGQYDHK-------N--------------------
-------------EIGSTC---------NG----------------------WKYWVN-LVEPDAQIFCIRCCKNS-----SDCHLGI------------
--S---EYGCERVVPGDYS---------------------------------------------------------------------------------
-
>PC_03BVSV
----------------------------------------------------------------------------------------------------
---------------------------------MSRFITLV--IAALLSAALLAN--------------------------------ALPLDR-RGSPVN
IKVDST-----NEF-------------------C-TYLPPKPGM-----------PIG---E--AEG---NAVPFC-----------------TKTQAS-
----GTRQLPSGFIKTAHFKQ---------TSSY--TQVTGRIDRSKY--SLSASD-G-------GGQYDNK-------N--------------------
-------------EIGSTC---------NG----------------------WSHWVN-LVEPDVEVFCIRCCKNS-----SDCNLGA------------
--S---EYGCERVVPGDYS---------------------------------------------------------------------------------
-
>PC_07449J
----------------------------------------------------------------------------------------------------
------------------------------MQLIFILSVIS--FQSVF-------------------------------------AMPFHIKAKRGTGVD
IAVNSD-----SDF-------------------C-TYLPPHPGQ-----------SVS---A--TEN---DADPFC-----------------TVARH--
----DAECFPAGFIKSAHFYRT---------NTY--VQVTGRINHTAY--DILTED-G-------GGQYDNK-------N--------------------
-------------LPRGTC---------NG----------------------LKHWVN-LIEPDSETFCIRCCQYK-----SDCNIGI------------
--S---TYGCHRIVPGDYS---------------------------------------------------------------------------------
-
>PC_06LI0U
----------------------------------------------------------------------------------------------------
----------------------------------MQLVTFI--LLITTISFQSTFAIP-----------------------------FHLKTK-RGTGVD
IAVNSD-----TDF-------------------C-TYLPPHPGQ-----------SVS---A--TEN---DADPFC-----------------TVAKQY-
-----AACFPDGFIKSAHFYR---------TNTF--VQVTGRINHTAY--DILTED-G-------GGQYDQK-VSEMLQP--------------------
-------------LYDSIL---------IA----------------------YLHWVN-LIEPDSETFCIRCCQFK-----SDCNIGI------------
--S---TYGCHRIVPGDYS---------------------------------------------------------------------------------
-
>PC_02CN56
----------------------------------------------------------------------------------------------------
---------------------------------MLALLAAC--L-----------------------------------------VSLATSMPLKTRSYS
IQLNSD-----SAF-------------------C-SFLPPNYGD-----------DVS---G--TEE---KGIPQC-----------------TDKGLS-
---NSGRVFPDGFIDSAHYYEN-------NADHY--VQVTGRMDRKAY--GLKKSD-Q-------GGQYDYK-------H--------------------
-------------NKDVTC---------DG----------------------FKFFVN-LVEPNANRYCIRCCKYA-----RDCVIDK------------
--P---TEGCDVVVPGDYSY--------------------------------------------------------------------------------
-
>PC_000R0H
----------------------------------------------------------------------------------------------------
----------------------------MQLALLVCVILAY--L-----------------------------------------STTLLALPIVRRGYT
IQIKSS-----TEF-------------------C-SFMPPQPGD-----------DVG---A--TED---QGIPMC-----------------TDPSLG-
----SSTTFPQGFIQNATYRST---------ATY--TQIRATIDISAY--QLSPND-G-------GGQYDNR-------D--------------------
-------------ISGVTC---------NG----------------------YKYFVN-ILEPDSGDFCIRCCKSQ-----ADCNIGQ------------
--S---TKGCDVVIPP------------------------------------------------------------------------------------
-
>PC_05O22G
----------------------------------------------------------------------------------------------------
-----------------------------MKSILFILALLT--I-----------------------------------------ITQALPVLEKRATYA
VQVNSG-----TSF-------------------C-SFLPPHPGD-----------DVG---A--TEN---DGKPFC-----------------TSTGL--
----GGSVFPSGFIKSAHFAKT---------STY--SQVTGRIDRTKY--QLKSTD-G-------GGQYDNK-------D--------------------
-------------VS-ATC---------NG----------------------YKYFVN-LVEPDANIFCIRCCKSQ-----ADCKLGL------------
--S---TYGCQRVVPGDYS---------------------------------------------------------------------------------
-
>PC_01UKT2
----------------------------------------------------------------------------------------------------
-----------------------------MKSIVLTLSTLL--V-----------------------------------------AVS-YALPASDKTYS
IQVNSD-----TSF-------------------C-SFLPPHPGD-----------DVG---A--TED---NGIPFC-----------------TLPGL--
----GGQVFPTGLIKSAHFAKT---------ANY--VQVTGKIDRTKY--SLKATD-G-------GGQYDTK-------D--------------------
-------------VS-ATC---------NG----------------------YNYFVN-LIEPDINTYCIRCCKTK-----ADCNLGL------------
--S---TYGCKRIVPGNYN---------------------------------------------------------------------------------
-
>PC_06VYRP
----------------------------------------------------------------------------------------------------
--------------------------------------------------------------------------------------MAIPLLNKRGTGVH
LDVQSE-----SDF-------------------C-SYLPPKQGQ-----------LVA---A--TEE---DASPFC-----------------TVAKD--
----YAAAFPLGFIQSAHFLRT---------KDF--FQVTGKIDHTKY--NLISTD-G-------GGQYDHK-------D--------------------
-------------LPHGTC---------NG----------------------LKYFVN-LVEPDSNVFCIRCCQKK-----KDCNTGI------------
--S---TQGCRRIVP-------------------------------------------------------------------------------------
-
>PC_04EI0M
----------------------------------------------------------------------------------------------------
-------------------------------------------------------------------------------------------------STN
IQVKSA-----SSF-------------------C-TYLPAKPGL-----------EIG---G--TEG---SAEPFC-----------------TDASLA-
-G-SAGHAMPSGFIKTAHFQKT---------STY--SQITGTINRAAY--KLSASD-G-------GGQYDNR-------N--------------------
-------------EE-ATC---------NG----------------------YKYWVN-LIEPDIERFCIRCCQKS-----SDCNLGR------------
--S---EYGCERVVPGDYS---------------------------------------------------------------------------------
-
>PC_043Y61
----------------------------------------------------------------------------------------------------
----------------------------MTSLTRLALLFLV--CVSCI-LA-------------------------------L--------PVDKRAGYT
IKLTSG-----TAF-------------------C-SFLPPHPGD-----------DVG---G--TEE---NGIPFC-----------------STSSLS-
---SSGKVFPSGFIKSAHFVQQ---------ANY--VQVTGRMDRSKY--QLSSSD-G-------GGQYDNK-------D--------------------
-------------ISGVTC---------NG----------------------YKYWVN-MLEPDVNQYCIRCCKSQ-----SDCNLGL------------
--S---TYGCERIIPGDYS---------------------------------------------------------------------------------
-
>PC_05H4U5
----------------------------------------------------------------------------------------------------
--------------------------------MQRLYCLLA--I---V-VA-------------------------------LVVSVSSAPLV--KRGYT
IHLNSD-----TAF-------------------C-SFMPPKPGD-----------DVG---G--TEN---QGIPMC-----------------SSASLS-
---SSGKVFPTGFIVTAHYVKT---------STY--VQVTGRMNRSKY--SLKATD-G-------GGQYDHK-------D--------------------
-------------ISGVTC---------NG----------------------YKYFVN-MLEPDADRYCIRCCQSS-----TDCNTGK------------
--S---TYGCPRVVPGNYS---------------------------------------------------------------------------------
-
>PC_03VFCI
----------------------------------------------------------------------------------------------------
-----------------------------------------------------------------------------------------MPVEEQAVRVT
IELKSK-----SDF-------------------C-SFLPPNPGD-----------NVA---A--TET---RGKPFC-----------------TKVNLS-
---NEGRVFPAGFIRSAHYVET---------SNY--VQVTGRMDRSKY--KLKSSD-G-------GGQYDHR-------D--------------------
-------------VDNVTC---------NG----------------------YKYWVN-MLEPDVNQYCIRCCRNQ-----KDCNLGI------------
--S---TYGCKRVVPGDYS---------------------------------------------------------------------------------
-
>PC_01HLIP
----------------------------------------------------------------------------------------------------
---------------------------------------------------------------------------------------MPGPQKRELSGYS
IQVKSD-----TAF-------------------C-SFMPPYPGD-----------SVG---A--TES---NGIPFC-----------------TNATL--
----GGQVFPDGFIKTAHYLKR---------SDY--AQVTGTIDRSAY--KLSSSD-G-------GGQYDNL-------D--------------------
-------------VKKTTC---------NG----------------------FQYFVN-LIEPDANVFCIRCCQRP-----SDCNLGI------------
--S---TYGCEKIIPGNYD---------------------------------------------------------------------------------
-
>PC_06DKSN
----------------------------------------------------------------------------------------------------
-----------------------------MKLIFLTTATLA--LFATVSTA-LPTHQKC--------------------AIASPSVPSN-----SSSGYD
IQVKSD-----TAF-------------------C-SFMPPHPGD-----------NVG---A--TEN---DGIPFC-----------------KNATL--
----GGQVFPEGFIKTAHYLST---------SDY--AQVTGTIDRTAY--QLSSGD-G-------GGQYDNM-------D--------------------
-------------IKDVTC---------NG----------------------YKYFVN-LIEPDANVFCIRCCKSQ-----SDCNLGI------------
--S---TYGCERVVPGDYS---------------------------------------------------------------------------------
-
>PC_048P36
----------------------------------------------------------------------------------------------------
----------------------------------------------------------------------------------------------------
MHVNSA-----SAF-------------------C-SYLPPNPGE-----------NIS---D--TEN---DAVPFC-----------------TSTSLA-
---SGSKVFPTGFIKSAHYVST---------GTY--SQVTGKIDRTKY--KLSASD-G-------GGQYDNK-------D--------------------
-------------LPKGTC---------NG----------------------YKYFVN-LIEPDANVFCIRCCSKS-----ADCNLGV------------
--S---TYGCQRVVPGNY----------------------------------------------------------------------------------
-
>PC_05GL62
----------------------------------------------------------------------------------------------------
----------------------------------------------------------------------------------------------------
IHVNSA-----SAF-------------------C-SYLPPNPGE-----------NIS---D--TEN---DAVPFC-----------------TSTSLA-
---SGSKVFPTGFIKSAHYVST---------GTY--SQVTGKIDRTKY--KLSASD-G-------GGQYDNK-------D--------------------
-------------LPKGTC---------NG----------------------YKYFVN-LIEPDANVFCIRCCSKS-----ADCNLGV------------
--S---TYGCQRVVPGNY----------------------------------------------------------------------------------
-
>PC_01YSW7
----------------------------------------------------------------------------------------------------
----------------------------------------------------------------------------------------------------
IILESE-----QSY-------------------C-IYLPPSPGM-----------GVA---E--TEN---DGMPFC-----------------TDTSLA-
---PHSQILPQGFITSAHFYTT---------ETY--SQITGGINPSIY--DLDTSQ-G-------GGQYDHR-------D--------------------
-------------LPLGSC---------NG----------------------MRYFVN-LVEPDSSTFCIRCCKEK-----RDCNIGI------------
--S---TYGCKRIIPGEYP---------------------------------------------------------------------------------
-
>PC_04OIQK
----------------------------------------------------------------------------------------------------
-------------------------------------------------------------------------------ITFALAAVLPATFAQPIYGIT
LVVKSS-----TNF-------------------C-SILPPNKGE-----------SVGD-AK--SSDPGVGGVAFC-----------------TDPIDA-
AAI-GARSFPPGLITGAHYKTG-----VQAGLKY--VQVTGALAAGAW---LQANE-Q-------GGQFDSA-TEAENGS--------------------
-------------RPGSSC---------AG----------------------WGSYLN-L--VEGTDFCVRCCEGTGNEDNSPCDWHN------------
--D---NAGCASDIPGDYS---------------------------------------------------------------------------------
-
>PC_07LRWP
----------------------------------------------------------------------------------------------------
-------------------------------MAKFAFFSLT--VLSAVALLASCP----------------------------------NTV-DAKKGQI
AAVESA-----DNF-------------------C-FFLPPQDSN------------RNI-SD--NED---KAIAFC-----------------TKKL-D-
NA-PGAQLFPEGFIQSAHFKRD-------TEKDW--VQVTGKMVPKKY--ALNKKD-G-------GGQYDVK-------A--------------------
-------------PVGAMC---------AG----------------------YKYFVN-MVEPDGSIYCMRCCATK-----EDCPVGK------------
--S---TYGCKSVIGGTY----------------------------------------------------------------------------------
-
>PC_07LTFM
----------------------------------------------------------------------------------------------------
--------------------------MLFSKSLLFATLLAV--ASTASAGKAVKP----------------------------------AKPAKV-TGQI
GTIKNG-----KDF-------------------C-LFLPPMYGG------------DI--AA--NED---RAVAFC-----------------TKAM-P-
EA-PKAGLLPAGFIKTANFVTN-------TQAGW--VQITGTMDGSKY--GLSKKD-G-------GGQYDIK-------A--------------------
-------------PVGSKC---------AG----------------------YNYFVE-LVEPDNGKYCIRCCKEK-----KDCPVNK------------
--S---TYGCQKVLGGKY----------------------------------------------------------------------------------
-
>PC_07LTFN
----------------------------------------------------------------------------------------------------
--------------------------MTKSSTLTI--FALA--LTILCTQTYAAP----------------------------------VSSAAA-SGQV
AALISE-----NEY-------------------C-LFLPPDEND------------TDI-AE--NED---RAVAFC-----------------NVDI-S-
TA-PNARALPSGFIQSLHFVHN-------EEKDW--VQITGRFDRTKY--NLKDED-G-------GGQYDMR-------A--------------------
-------------PVGAVC---------NG----------------------YSAFVQ-ITEPDQEIYCLRCCKNK-----GDCPVNK------------
--S---EDGCESVLGGIYD---------------------------------------------------------------------------------
-
>PC_07LRWL
----------------------------------------------------------------------------------------------------
---------------------------MTKSIFALTIAAVA--I------FCSSV----------------------------------ADAAALPSGNT
LALISA-----TQY-------------------C-IFLPSKPGQ------------TI--SD--SED---SAVTFC-----------------NTAI-S-
SA-PNARTLPTGFIKSLHWVSN-------TSKGY--VQITGRIDRSKY--SLPSSD-G-------GGQYDTK-------A--------------------
-------------PSGAKC---------AG----------------------YSAFVE-IVEPDTQIYCLRCCKNK-----ADCPVNK------------
--S---TDGCEDVLGGDYS---------------------------------------------------------------------------------
-
>PC_03WIIQ
----------------------------------------------------------------------------------------------------
---------------------------MFIKSLASLFSVVF--YAYSIVGKPITI-------------------------------------GDPSINRL
TAVTNA-----TDF-------------------C-LFLPPRPAM-----------IIG---E--HEH---DAVVFC-----------------TKPTPV-
-A-PKALPFPEGFIQTAHFNQ---------TTSY--VQVTGKMNPEAY--NMSRSD-G-------GGQFDNR------GA--------------------
-------------PPESGC---------DG----------------------YTYFVS-LIEPDVGEYCIRCCNEK-----NDCNMGL------------
--S---TEGCRAVIDGAYS---------------------------------------------------------------------------------
-
>PC_06OPE0
----------------------------------------------------------------------------------------------------
---------------------------MFAKSILSLGTLLA--TCYSVLGKPISV-------------------------------------GDPNINHL
VVLNST-----ESF-------------------C-LFLPSQPGM-----------IIG---E--HED---DAVVFC-----------------TQQNPT-
-A-PKAKIFPQGFIQSAHFNQ---------TDSY--VQVTGKMNPAAY--QLSPND-G-------GGQFDNR------GA--------------------
-------------PSNSGC---------AG----------------------YTYFVS-LLEPNTSKYCIRCCNQK-----DDCNMGL------------
--S---VDGCDAVIPGDYS---------------------------------------------------------------------------------
-
>PC_03V6BJ
----------------------------------------------------------------------------------------------------
---------------------------MFSKRLASVVVALS--AICSVTSKPISV-------------------------------------GDPSINHL
TVVNSA-----TDF-------------------C-LFLPPKPGM-----------VIG---E--HEH---DAVVFC-----------------LKPNAK-
-A-PKAQMFPKGFIKSAHAKK---------TSSY--VQVTGQMNPSAY--KLSRKD-G-------GGQFDNR------GA--------------------
-------------PPKSGC---------NG----------------------YTYFVS-LIEPDNGNYCIRCCNEK-----NDCNMGL------------
--S---TEGCETVIPGDYS---------------------------------------------------------------------------------
-
>PC_053Z4C
----------------------------------------------------------------------------------------------------
---------------------------MYIKSLASLVSVLL--SASSVVGKPITV-------------------------------------GDPSINHL
TVVNNA-----TDF-------------------C-LFLPPEPAM-----------IIG---E--HEH---DAVVFC-----------------TKPNPV-
-A-PKALALPEGFVQTAHFNQ---------TSTF--VQVTGKMNPEAY--NMSRSD-G-------GGQFDNR------GA--------------------
-------------PPESGC---------DG----------------------YTYFVS-LIEPDVGDYCIRCCNEK-----DDCNMGL------------
--S---TEGCQTVIPGDY----------------------------------------------------------------------------------
-
>PC_01YTIE
----------------------------------------------------------------------------------------------------
------------------------------MRWQSVTTILA--NLYLVVGKPISV-------------------------------------GDYKVNRL
TAIDNA-----DSF-------------------C-LFLPPEPGL-----------TIG---E--HED---DAVVFC-----------------TKSNAA-
-A-PKANLLPQGFIRSAHFSQ---------TNSY--VQVTGKMNPSAY--QLSTGD-G-------GGQFDNR------GA--------------------
-------------PPNSGC---------NN----------------------YTYFVS-LIEPDIGTYCIRCCNEK-----DDCNMGL------------
--S---TAGCAAVIPGDYS---------------------------------------------------------------------------------
-
>PC_03URIK
----------------------------------------------------------------------------------------------------
---------------------------MFIRNL---VCTIL--SVYSVVGKPITV-------------------------------------GDPSINHL
TVVNNA-----TDF-------------------C-LFLPPKPAM-----------IIG---Q--HEH---DAVVFC-----------------TKPTSV-
-A-PKALPLPQGFIETAHFNQ---------TGTY--VQVTGKMNPETY--NMSRSD-G-------GGQFDNR------GA--------------------
-------------PPESGC---------DG----------------------YTYFVS-LIEPDVGEYCIRCCNEK-----NDCNMGL------------
--S---TEGCRTVIPGDYS---------------------------------------------------------------------------------
-
>PC_071993
----------------------------------------------------------------------------------------------------
---------------------------MMLKTLLASS-LVA---------LAATL----------------------------------STVSAGIAGQT
GALISS-----SEY-------------------C-IFLPPKYGG------------DI--AA--SED---VAIAFC-----------------NKAI-A-
TA-PKAKILPTGFIKSVHLVRN-------TQKGW--VQITGRIDRTKY--GLSKND-G-------GGQYDIK-------A--------------------
-------------PPGGSY---------AG----------------------YKYFVQ-LVEPDSNIYCLRVCTNK-----ADCPTGK------------
--S---TYGCKGVLGPADYS--------------------------------------------------------------------------------
-
>PC_06OQ09
----------------------------------------------------------------------------------------------------
--------------------------MIFNKSIIVSTAIAA--LLSVASA---------------------------------------GKASGKVKGQI
GALVDK-----DNF-------------------C-MFLPPIYGG------------EI--AV--HED---DAVAFC-----------------TKPI-A-
AA-KGAGLLPPGFIKSAHFVRN-------TQSQW--VQVTGRMDGSKY--GLKKND-G-------GGQYDIK-------A--------------------
-------------PVGSKC---------AG----------------------YKYYVE-LVEPDINTYCFRCCQNK-----ADCPVNK------------
--S---TYGCKKVLGGNYE---------------------------------------------------------------------------------
-
>PC_022JDN
----------------------------------------------------------------------------------------------------
--------------------------MKF------ALSLAA--IATVLFSASVTS----------------------------------AAPAGGPNGQT
AALIST-----SQY-------------------C-LFLPRDYGG------------DI--AE--SED---DAVAFC-----------------NTAI-P-
TA-PNARKLPTGFVQSIHFVNN-------TSKSY--VQITGRIDRSKY--GLSESD-G-------GGQYDIK-------A--------------------
-------------PVGSKC---------AG----------------------YGYYVQ-LLEPDEEIYCLRCCKNK-----SDCPVNK------------
--S---TYGCRDVLGGDYS---------------------------------------------------------------------------------
-
>PC_03UB12
----------------------------------------------------------------------------------------------------
--------------------------------MTKLIASLA--LSTLALLAAVQA----------------------------------R---KGNIGQI
AQVQSA-----ENF-------------------C-FFLPPMEG-------------GNI-AD--NED---RAVAFC-----------------TKPM-S-
KA-PGARLFPEGFIESAHFKEN-------KEQNW--VQVTGKMTPQVY--SLSTKD-G-------GGQYDVK-------A--------------------
-------------PVGTAC---------AD----------------------YKYFVN-MVEPDGSLFCMRCCQTK-----EDCPVGK------------
--S---TYGCRAVIDGKY----------------------------------------------------------------------------------
-
>PC_024RHR
----------------------------------------------------------------------------------------------------
------------------------------MTLFHLLVALA--LLATITTATS------------------------------------AVARPKYAGQT
AALKDG-----SNF-------------------C-FFLPPSPGG------------DI--AA--SED---VAVAFC-----------------TSQL-A-
EA-PGSKIFPQWFIRSAHFVAG---------PGY--VQVTGKLNITAY--KLSPKD-Q-------GGQYDVK-------A--------------------
-------------PVGAVC---------AG----------------------YMTFIN-LIEPAEGNYCIRCCNED------GCGRGR------------
----------------------------------------------------------------------------------------------------
-
>PC_00556Z
----------------------------------------------------------------------------------------------------
---------------------------MTLMTLFHLLVALA--LLATITTATS------------------------------------AVARPKYAGQT
AALKDG-----SNF-------------------C-FFLPPSPGG------------DI--AA--SED---VAVAFC-----------------TSQL-A-
EA-PGSKIFPQWFIRSAHFVAG---------PSY--VQVTGKLNITAY--KLSPKD-Q-------GGQYDVK-------A--------------------
-------------PVGAVC---------AG----------------------YMTFIN-LIEPAEGNYCIRCCNED------GCGRGR------------
----------------------------------------------------------------------------------------------------
-
>PC_055C7K
----------------------------------------------------------------------------------------------------
------------------------------------------------------------------------------------------------SGKT
IVLKSA-----NEY-------------------C-LFLPRWRGQ------------TI--RD--SGN---SAVAYC-----------------NKPT-S-
QA-PDARILSKRFIRSLNFKHN-------THREY--VQITGKFNRRSY--DLRRHD-G-------GGQYDME-------F--------------------
-------------PPGAKC---------SG----------------------HPYFVE-LVEPKIERYCLRCCKHK-----KDCPTHM------------
--S---TDGCLKVIGGKYH---------------------------------------------------------------------------------
-
>PC_07197G
----------------------------------------------------------------------------------------------------
---------------------------MTNSILALAFATVA--LLFLTTA---------------------------------------HAAPQMSSGKT
IVLNSA-----KEY-------------------C-LFLPRWRGQ------------SI--SD--SES---SAVAYC-----------------NKPI-S-
KA-PNARILSNDFIKTLHFVHN-------TNKEY--VQITGKFNRNAY--RMSRND-G-------GGQYDSK-------A--------------------
-------------PQGAKC---------YG----------------------YPYFVE-LVEPDVQHYCLRCCKHK-----SDCPVNM------------
--S---TKGCEEVIGGKY----------------------------------------------------------------------------------
-
>PC_01WGBP
----------------------------------------------------------------------------------------------------
---------------------------------------------------------------------------------------------------T
IVLKSA-----NEY-------------------C-LFLPKLRGQ------------SI--RD--SEK---SAVAYC-----------------NKPT-S-
KA-PNARILSKRFIRNLNFKHN-------THRGY--VQITGKFNRRSY--DLRRHD-G-------GGQYDIK-------S--------------------
-------------PHGAKC---------YG----------------------YPYFVE-LVEPKTERYCLRCCKHK-----KDCPTHM------------
--S---ADGCLKVIGGKYH---------------------------------------------------------------------------------
-
>PC_016NAC
----------------------------------------------------------------------------------------------------
----------------------------------MHFSSCS--IIASVFIVASSF--V-----------------------------NAAAPN-SNHYPL
TTINSQ-----DDF-------------------C-IFLPPKPGL-----------EVA---P--NEN---NGIPFC-----------------FNQNAV-
---PKANLFPQGFITTAHYLR---------TSKY--VQITGFFDRTKY--SLGAND-G-------GGQYDNH-AH---GK--------------------
-------------PVGAQC---------KG----------------------YNYFVN-LIEPDIERFCIRCCQDK-----ADCNTGR------------
--S---GYGCLRYFCC------------------------------------------------------------------------------------
-
>PC_01TOCX
----------------------------------------------------------------------------------------------------
----------------------------MKSIMLLVVTAII--FVSMVASVPW-----------------------------------------PNTTYT
LSVNSP-----TSF-------------------C-MFMPPHKGD-----------SVG---G--TIS---KGVPQC-----------------TSSKLS-
---NSHRVFPKGFIVSAHYAIN-------NTEHF--EQITGKIDPSKY--GLSTSD-Q-------GGQYDYQ-------Q--------------------
-------------ISGVLC---------NY----------------------DHFFVA-LLEPAHNRFCIRCCKYS-----RDCVTDE------------
--S---SKGCPAVIPGAY----------------------------------------------------------------------------------
-
>PC_05GKY2
----------------------------------------------------------------------------------------------------
----------------------------------------------------------------------------------------------------
-MITDE-----SQF-------------------C-LLLPPSPGNRDNHNGTIDSDAIAD-----TEK---NAVVFC-----------------TQEELA-
---PGARPMPDGFITSAEYQFN-----T--TAEF--VQIRGKIDREKY-D-LSKAD-G-------GGQYDNH-GEGS-----------------------
-------------PPSSMC---------QG----------------------YRYYVS-LIEPDIQGFCVRCCQS-----YQDCNSSR------------
--S---AYGCKRVIPPLDYSI-------------------------------------------------------------------------------
-
>PC_055ZBY
----------------------------------------------------------------------------------------------------
---------------------------MKTTFTTLLFAGLA--AL---------------------------------VGAGTVGKRVFSDVYSVSPDNV
VYIADA-----QTF-------------------C-MIMPRTAHT-----------DIGV-SE--TPG---GMMTFC-----------------THPYS--
---PLQGTIPPDFFRNV--SFV-QAMGRS-GKPY--VQLTGCIDPTKI-DHLNAND-G-------GGQYDSN-GGDGGRGN-------------------
-------------PIDSEC---------IG----------------------YNSYVE-LVEPSSHRACIRCCTDT-----ADCDVSR------------
--D---TQGCETVIPGEYFC--------------------------------------------------------------------------------
-
>PC_04E32T
----------------------------------------------------------------------------------------------------
--------------------------MLFSTAILLACTTLG--LASP-------------------------------------------LQPRAAPDNT
VAIRSE-----SDY-------------------C-MIMPRVPGA-----------TVGA-SE--TPG---GMQAFC-----------------SPSAH--
-TDPSQGTLPDNFWRSVTLER---GTG---AGPY--IQLTGCINL--F-PQLDPND-G-------GGQYDSS-GGDGGLGN-------------------
-------------PQGSVC---------EG----------------------YAHYVE-LLEPSANRACIRCCQDT-----NDCPLTM------------
--D---TSGCASVIPGNYNGC-------------------------------------------------------------------------------
-
>PC_01EOQW
----------------------------------------------------------------------------------------------------
------------------------MCLLLSALALLACSALG--FASP-------------------------------------------LQSRAAPDNT
VLIRSE-----SDY-------------------C-LILPRRAGA-----------TVGE-SE--TPG---GMQAFC-----------------SPSAQ--
-SDPSQGKLPTDFWRSVTLAR---GTGAS-GQSW--VQLTGCINV--F-SQLNSND-G-------GGQYDSS-GGDGGRGN-------------------
-------------PEGSAC---------EG----------------------YNHYVE-LLEPGSNRACLRCCQDY-----NDCPLSM------------
--D---TSGCPAVIPGNYDGC-------------------------------------------------------------------------------
-
>PC_088UE1
----------------------------------------------------------------------------------------------------
--------------------------MLLSALALLACSALG--FASP-------------------------------------------LQSRAAPDNT
VLIRSE-----SDY-------------------C-LILPRTAGA-----------TVGE-SE--TPG---GMQAFC-----------------SPSAQ--
-SDPSQGKLPPDFWRSVTLAR---GTGAS-GQSW--VQLTGCINV--F-SQLNSND-G-------GGQYDSS-GGDGGRGN-------------------
-------------PEGSAC---------EG----------------------YNHYVE-LLEPGSNRACLRCCQDY-----NDCPLSM------------
--D---TSGCPAVIPGNYDGC-------------------------------------------------------------------------------
-
>PC_036MBM
----------------------------------------------------------------------------------------------------
---MFLSAVI-----------------------LLACTTFG--LASP-------------------------------------------LQPRAAPDNT
VLIRSE-----SDF-------------------C-LILPRVPGA-----------TVGE-SE--SPG---QMQAFC-----------------SPSAK--
-TDPSQGQLPGNFWRSVAYAT---GTGSS-GQPY--AQLTGCINL--F-PQLNPSD-G-------GGQYDSS-GGDGGRGN-------------------
-------------PEGSVC---------EG----------------------YAHYVE-LLEPSTGRACIRCCQDT-----NDCPLTM------------
--D---TSGCPAVIPGTY----------------------------------------------------------------------------------
-
>PC_01AXN2
----------------------------------------------------------------------------------------------------
--------------------------MLLSAVALLACSALG--FASP-------------------------------------------LQRRAAPDNT
VLIRSE-----SDY-------------------C-LILPRIAGA-----------TVGE-SE--TPG---GMQAFC-----------------SPSAY--
-TDPSQGQLPGNFWRSVTLER---GSGG----SG--QQYVQCKS------SYHGRD-G-------GGQYDSS-GGDGGRGN-------------------
-------------PEGSVC---------EG----------------------YNHYVE-LLEPGSGRACIRCCQDT-----NDCPLSM------------
--D---TSGCPAVIPGNYDGC-------------------------------------------------------------------------------
-
>PC_03BJF0
----------------------------------------------------------------------------------------------------
---------------------------MHFNLFALSALVLS--A--------------------------------------------VLVCQAEAAKST
VHINNK-----DDY-------------------C-LILPAKRQT-----------VGASEDG--TSN---GAKAFC-----------------TRPTGN-
-----QGSIPASFFKSAHIKT---------TSSY--KQITGCIDPSKA-KTVIPSD-G-------GGQYDSN-GGDGGHGN-------------------
-------------PPGSAC---------AG----------------------YKSYVQ-LLEPAANRACLRCCNN-----ARDCDLSH------------
--D---TSGCPTVIPNGNYNGCSN----------------------------------------------------------------------------
-
>PC_03K5N1
----------------------------------------------------------------------------------------------------
------------------------MY------STLLSIAAL----A---I---------------------------GALA---APGSSHLEARAAPDNT
VYVTDQNKCKFNTD-------------------C-MIMPRDAHT-----------NIGD-SE--HPG---GMKTYC-----------------SSSGR--
YDNS-QGKLPDNFWSNI--AFA-SGTSSR-GARY--AQLTGCIRPETL-SRLNPDD-G-------GGQYDSS-GGDGGQGN-------------------
-------------PQGSVC---------LG----------------------YNHYVE-LVEPAEKRACIKCCDNY-----DDCPLDK------------
--D---TSGCPAVIPGNYFNCG------------------------------------------------------------------------------
-
>PC_01WH5B
----------------------------------------------------------------------------------------------------
--------------------------------MFSQILATA--LLSIC-----------------------------VLSAAATPMSDETLVSRAAADNT
VSITSA-----TNF-------------------C-MIMPRDPHT-----------NIGD-SE--HTG---GMKTYC-----------------SAAGR--
TSST-QGKFPDNFWSNV--AYK-TGKGKT-GGKY--AQLTGCIRPSTL-SRLNPSD-G-------GGQYDSS-GGAGGHGN-------------------
-------------PQNSVC---------TG----------------------YKHYVE-LVEPGENRACIKCCADA-----ADCPTNK------------
--D---EAGCPKVISGNYFNCS------------------------------------------------------------------------------
-
>PC_01K6ZR
----------------------------------------------------------------------------------------------------
------------------------MY------RSLLLLAAL----A---V---------------------------GA--LA-APGSSHLEARAAPDNT
VYVTDA-----NKF-------------------C-MIMPRDAHT-----------DIGD-SE--HPG---GMKTYC-----------------SPNGK--
YDPS-QGQLPGNFWSNV--AFK-TGTSSR-GARY--AQLTGCIRPETL-DRLNVND-G-------GGQYDSS-GGDGGKGN-------------------
-------------PQGSVC---------LG----------------------YNHYVE-LVEPADRRACIKCCDNY-----NDCPLDK------------
--D---TSGCPAVVQGNYFNCG------------------------------------------------------------------------------
-
>PC_072Z0O
----------------------------------------------------------------------------------------------------
------------------------MY------SSLLSLAAL----A---I---------------------------GVLS---APSTTHLETRAAADNT
VYITDA-----NKY-------------------C-MIMPRDPNT-----------NIGD-SE--HPG---GMKAYC-----------------SASGR--
YDNS-QGKLPDNFWSNI--AFK-TGTSSR-GARY--AQLTGCIRPETL-SRLNPND-G-------GGQYDSS-GGDGGNGN-------------------
-------------PQGSVC---------LG----------------------YKHYVE-LVEPSERRACIKCCDNY-----DDCPLDK------------
--D---TSGCPAVIPGNYFNCA------------------------------------------------------------------------------
-
>PC_03OAX3
----------------------------------------------------------------------------------------------------
------------------------MY------SSLLSLAAL----A---I---------------------------GVLS---APSSTHLETRAAADNT
VYVTDA-----NKY-------------------C-MIMPRDPRT-----------NIGD-SE--HPG---GMKAYC-----------------SASGR--
YDNS-QGKLPDNFWSNI--AFK-TGTSSR-GARY--AQLTGCIRPETL-SRLNPND-G-------GGQYDSS-GGDDGNGN-------------------
-------------PQGSVC---------LG----------------------YKHYVE-LVEPSENRACIKCCDNY-----DDCPLDK------------
--D---TSGCPAVIPGNYFNCA------------------------------------------------------------------------------
-
>PC_07EFFE
----------------------------------------------------------------------------------------------------
--------------------------MFTILLKLTGVLPLA---LSGVFALPSGY--------------------------EGGNDLA--TRGLPPPDNI
VYVTDV-----NTF-------------------C-LMMPRFPYM-----------KIGD-SE--QPG---HTKTYC-----------------SVNGR--
YDRNGQGLLNPMFFSNI--EYK-YGYGQK-GGRY--VQLTGCIRPETL-SRLNPTD-Q-------GGQYDSS-GN-DGKGM-------------------
-------------PPGSQC---------LG----------------------YNHYVE-LVEPAQKRICIRCCDDY-----DDCPTNK------------
--D---TQGCPAVIQGNYFDCAY-----------------------------------------------------------------------------
-
>PC_02267M
----------------------------------------------------------------------------------------------------
----------------------------MFFSAILP---------VVLAA---------------------------ASFVRA-SPAVESLESRAAVDNM
VSITSA-----SKH-------------------C-IIVPRNPKT-----------TIGA-SE--YPG---GMKTYC-----------------TPAGR--
TSSK-QGQLPADFWSNV--AYK-TGTGTN-GARY--AQLTGCIRPEKL-SRLVPGD-S-------GGQYDSAPGGLNGKGN-------------------
-------------PEGSVC---------TG----------------------YKYYVE-LLEPAEKRACIKCCDNT-----KDCPLNK------------
--D---TAGCPSVIKGNYFNCG------------------------------------------------------------------------------
-
>PC_04NWFW
----------------------------------------------------------------------------------------------------
-----------------------------------MTSRRD----R---C---------------------------GKVRSV-YKAASHLEARAAPDNT
VYVTDA-----NKF-------------------C-MIMPRDAHT-----------DIGD-SE--HPG---GMKTYC-----------------SPNGK--
YDPS-QGQLPGNFWSNV--AFK-TGTSSR-GARY--AQLTGCIRPETL-DRLNVND-G-------GGQYDSS-GGDGGKGN-------------------
-------------PQGSVC---------LG----------------------YNHYVE-LVEPADRRACIKCCDNY-----NDCPLDK------------
--D---TSGCPAVVQGNYFNCG------------------------------------------------------------------------------
-
>PC_03K5X1
----------------------------------------------------------------------------------------------------
-------------------------VESLMKSSICPKRRSW--NPDIESGLALSKDER--------------SMTLVAQEKNGQNTPELKTNSISSADNI
VYVTDA-----NKY-------------------C-MIMPRTPHT-----------NIGD-SE--HPG---GMTTYC-----------------SEAGK--
-YANSQGTIPNGFWKNV--DFK-SGISSR-GARY--AQLTGCIRPELV-DRLNPND-G-------GGQYDSN-GGDGGRGN-------------------
-------------PQDSVC---------LG----------------------YGSYVE-LIEPVTSRACIKCCDDP-----NDCPVSM------------
--A---------VIPGNYFGSLRPVWGTFSSEDEDIA---------------------------------------------------------------
-
>PC_02BZEM
----------------------------------------------------------------------------------------------------
------------------------MYRVPLLA-CLSVIAFL----S---Q---------------------------SASASP-SGNNNLLHARQNADNV
VYVTDA-----ETF-------------------C-MIMPRDAHT-----------DIGD-SE--HPG---GMKTYC-----------------SPNGK--
FSSA-QGELPSNFWSQV--DFQ-TGTSSR-GARF--AQLTGCIRPELV-DRLNTND-G-------GGQYDSS-GGANGQGN-------------------
-------------PEGSVC---------LG----------------------YNHYVE-LVEPAANRACIKCCDNF-----DDCPVNK------------
--D---TQGCPDVISGNYFNCN------------------------------------------------------------------------------
-
>PC_05P2LG
----------------------------------------------------------------------------------------------------
-------------------------------MALKLTIGLI--SVSLLSG---------------------------FTLATP-AVDVQELEARQAVDNI
VYVTDS-----NLF-------------------C-MIMPRNPHT-----------NIGD-SE--VPG---GMKTYC-----------------SPAGR--
YSPD-QGQLPPDFWSNV--EFK-SGTSAR-GARF--AQLTGCIRPEKL-SRLNVND-G-------GGQYDSS-GGAGGKGN-------------------
-------------PQGSKC---------LG----------------------YKHYVE-LVEPADKRACIKCCDNF-----DDCPLHL------------
--D---TSGCPAVIKGNYFNCN------------------------------------------------------------------------------
-
>PC_00RE81
----------------------------------------------------------------------------------------------------
--------------------------MRLSSALLVLSATLA--LASP-------------------------------------------LQPRAAPDNT
VSIDST-----TKY-------------------C-MVMPRKART-----------NIGD-SE--KPG---GMRVYC-----------------SASAR--
-TSNSQGLFPDNFWKKVSYKT---GTGKK-GKKY--VQLTGKINKG-F-SQLNDND-G-------GGQYDSS-GGAGGKGN-------------------
-------------PQGSVC---------TG----------------------YAHYVQ-LVEPDVGRACIRCCQDY-----NDCPLDK------------
--D---TAGCPAVIPGTY----------------------------------------------------------------------------------
-
>PC_0536MA
----------------------------------------------------------------------------------------------------
--------------------MMFRAL-----TVLLSVTALS-------------------------------------VVAAP----SELLESRAAADNT
VSISSA-----TKF-------------------C-MIMPRKAHT-----------NIGD-SE--SPG---GTKTYC-----------------SASGK--
TSSS-QGTLPSNFWTNV--AFK-SGKGKH-GKSY--AQLTGCITKSF--SQLNPKD-G-------GGQYDSS-GGAGGKGN-------------------
-------------PKGSVC---------TG----------------------YQHYVE-IVEPSGPRACIKCCDDP-----ADCPTNK------------
--D---EDGCPEVIPGDYFNCG------------------------------------------------------------------------------
-
>PC_007A3Y
----------------------------------------------------------------------------------------------------
--------------------------MRFSSALFVLSATLA--LASP-------------------------------------------LQPRAAPDNT
VLVEST-----TKY-------------------C-MVMPRKAHT-----------NIGD-SE--TPG---GMRVYC-----------------SASAR--
-TDNSQGLFPNNFWKKVTYKS---GTGNK-GKKY--VQLTGQINKG-F-SQLNDND-G-------GGQYDSS-GGAGGKGN-------------------
-------------PQGSVC---------TG----------------------YAHYVQ-LVEPDVGLACIRCCQDY-----GDCPLDK------------
--D---TAGCRTVIPGTY----------------------------------------------------------------------------------
-
>PC_007N8W
----------------------------------------------------------------------------------------------------
--------------------------MHISSALLVLSATLA--LASP-------------------------------------------LQPRAAPDNT
VSVEST-----TKY-------------------C-MVMPRKAHT-----------DIGD-SE--TPG---GMRVYC-----------------SASAR--
-TDNSQGLFPNSFWKKVAYKT---GTGKK-GKKY--VQLTGQINKG-F-SQLNDND-G-------GGQYDSS-GGAGGKGN-------------------
-------------PQGSVC---------KG----------------------YAHYVQ-LVEPDVGRACIRCCQDY-----GDCPLDK------------
--D---TAGCPSVIPGTY----------------------------------------------------------------------------------
-
>PC_05Q905
----------------------------------------------------------------------------------------------------
--------------------------MRLSSSLLILSATLA--LASP-------------------------------------------LQPRAAPDNT
VLIEST-----TKY-------------------C-MVMPRKAHT-----------DIGE-SE--KPG---GMRVYC-----------------SASAR--
-TDNSQGLFPNDFWKKVTYKT---GTGKK-GGKY--VQLTGRIKKG-F-SQLNDND-G-------GGQYDSS-GGAGGKGN-------------------
-------------PQGSVC---------TG----------------------YKHYVQ-LVEPNDGRACIRCCQDY-----NDCPLDK------------
--D---TAGCPAVIPGTY----------------------------------------------------------------------------------
-
>PC_06I9YH
----------------------------------------------------------------------------------------------------
--------------------------MRLSSALLVLSATLA--LASP-------------------------------------------LQPRAAPDNT
VSIDST-----TKY-------------------C-MVMPRKART-----------NIGD-SE--KPG---GMRVYC-----------------SASAR--
-TSDLQGLFPNNFWKKVSYKT---GTGKK-GKKY--VQLTGKINKG-F-SQLNDND-G-------GGQYDSS-GGAGGKGN-------------------
-------------PQGSVC---------TG----------------------YAHYVQ-LVEPDVGRACIRCCQDY-----NDCPLDK------------
--D---TAGCPAVIPGTY----------------------------------------------------------------------------------
-
>PC_03MX6T
----------------------------------------------------------------------------------------------------
--------------------------MLFSAVLLTLSATLA--FASP-------------------------------------------LEPRAAPGNT
VQIDSA-----SKY-------------------C-MIMPRQPHT-----------NIGD-SE--SEG---KMQSYC-----------------SASAQ--
-SDKSQGLLPDDFWKKVTYTT---GTGK---GAW--VQLTGCIKKG-F-SQLNDND-G-------GGQYDSS-GGAGGAGN-------------------
-------------PRGSKC---------KG----------------------YNHYVE-IVEPDVGRACIRCCQQY-----DDCPLDK------------
--D---TSGCPAVIPGAYC---------------------------------------------------------------------------------
-
>PC_04DEQK
----------------------------------------------------------------------------------------------------
--------------------------MLFSTALLAASAALA--FASP-------------------------------------------LEPRAAPDNT
VLIESA-----SNY-------------------C-LIMPRHAHT-----------NIGD-SE--SEG---QMQSYC-----------------STSAH--
-SHDSQGYLPDDFWRKVTYKK---GKGK---GDW--VQLTGCIKKG-F-SQLNDND-G-------GGQYDSS-GGDGGAGN-------------------
-------------PRGSKC---------KK----------------------S--------------VFASPFRQY-----SDCPLDK------------
--D---TAGCPAVVPGTYC---------------------------------------------------------------------------------
-
>PC_0285WH
----------------------------------------------------------------------------------------------------
-----------------------------MKSSAPHFQ--I--LLSALLCAPIVQ--------------------------AAIL-PR--QGKTTMPDNT
VVVAGT-----DNF-------------------C-LVVPKDAHT-----------NVGD-SE--YPG---GETVYC-----------------SAKAK--
TSP-LQGDLASNFWSNV--EFV-SKTGVN-GQVF--VQLTGCINAGTL-DRINPDD-A-------GGQYDSS-GGDGGLGN-------------------
-------------PRDSVC---------TGCITFLL-LRLFPLFGELTCLGRYNHYVE-LLEPRGPRACIRCCIDP-----GDCPVTM------------
--D---TSGCPAVIPGNYFNCG------------------------------------------------------------------------------
-
>PC_02N3V1
----------------------------------------------------------------------------------------------------
----------------------------MLRKYLIPFVVLL--S--------------------------------------------ISQSSQASGALE
VKIKSK-----DDF-------------------C-MVVPKDPHT-----------TIGD-SE--RPD---GATVWC-----------------QNPSGA-
TS-SSTGTFNGAFWSNVDVSS------P--KDGV--IQMTGCINVGTC-DRLAFDP-T-------TPAALNS-GQPFLTD-----------LIRPMMAAN
MIQTVAVMVLETHLVASAK---------SS----------------------YPSYVQ-LIEPRAQRACIRCCQN-----ANDCDLSR------------
--D---TSGCPVVIPGNYYDCN------------------------------------------------------------------------------
-
>PC_035706
----------------------------------------------------------------------------------------------------
--------------------------------------------------------MKF---I--------KSSLATWATLLTAAMAAFPSINDVSPDNV
VYISSE-----SVY-------------------C-MIFPKYPHM-----------DIGA-SE--NPG---NTQTLC-----------------TYPYN--
--ATLQGTIPQGFFRSV--AFA-KGVGIT-GQPY--VQLTGCIVPQLV-DRLNPAD-S-------GGQYDSN-GGVTLQGN-------------------
-------------PIGSQC---------LG----------------------YASYVE-LIEPGGPRACIRCCIDP-----VDCPVTL------------
--D---TSGCPTVIPGNYFDCAY-----------------------------------------------------------------------------
-
>PC_0037BT
----------------------------------------------------------------------------------------------------
--------------------------------------------------MPRQIAGR---------------VL-VLAFIFSLTSASILKYARTSADNI
VSIQDE-----HKY-------------------C-MIMPRDAHT-----------NIGD-SE--YPG---GEKTFC-----------------SDAAR--
-TSDKQGRLPDNFWRSV--EHK-TAHG---AGKY--TQLTGCIRVEST-PQLNADD-Y-------GGQYDSS-GGPKGQGN-------------------
-------------PVGSVC---------SG----------------------YNHYVE-LVEPAANRACIRCCKEA-----DDCPTHM------------
--D---TDGCTNVIPGNYFDCS------------------------------------------------------------------------------
-
>PC_06DS0S
----------------------------------------------------------------------------------------------------
-----------------------------------------------------------------------MLH----KIALIVLLQTVALFQGSQQALT
VSIVDK-----NNF-------------------C-LVVPKDAHT-----------NIGD-SE--YPG---GEAVWC-----------------QGQGQ--
---GGSGTFNGPFWSQV--EVA-RP-----KQGV--VQMTGCININSS-DRFNAND-G-------GGQYDSN-GGDGGRGN-------------------
-------------PAGSVC---------KQ----------------------YPVYVE-LIEPAANRACIRCCQNA-----ADCDVSR------------
--D---TSGCPSVIPGNYFGCA------------------------------------------------------------------------------
-
>PC_01ZPJD
----------------------------------------------------------------------------------------------------
------------------------------------------------------MYKY----F--------KSS----IVVFAFLFLSMVVENARMQRLE
VKINDP-----NDF-------------------C-LVVPKDANT-----------RIGD-SE--YPG---GETVWC-----------------QGPKS--
I--GATGTFNGKFWSNV--EVS-RP-----KNGV--IQMTGCINVDSC-DRLRKDD-G-------GGQYDSN-GGEGGRGN-------------------
-------------PANSFC---------SP----------------------YPVYVE-LIEPSARRACIRCCQNA-----ADCDVTK------------
--D---TSGCPAVIPGNYFGCA------------------------------------------------------------------------------
-
>PC_06VIDF
----------------------------------------------------------------------------------------------------
------------------MGLSTVNP-----QLVSILACLV--VGSAL-----------------------------STFASPSGPDVRDVVARAAVDNI
VYVTSA-----DKH-------------------C-MIMPRDPHT-----------DIGD-SE--HPG---GMKTYC-----------------TPHGR--
YDSK-QGQLPADFWSNI--AFK-TGNGKN-GGRY--AQVTGCIRPSHL-TRLNPDD-G-------GGQYDSS-GGDGGQGN-------------------
-------------PQGSVC---------LG----------------------YNHYVE-LVEPSGNRACIKCCDDA-----ADCPTNK------------
--D---TQGCPAVIHGNYFDCD------------------------------------------------------------------------------
-
>PC_04GX7O
----------------------------------------------------------------------------------------------------
--------------------------MVFKLALSLISVSIS----S---V---------------------------LTLATP-ATNLQELAARQTADNI
VYITAA-----NVF-------------------C-MIMPRDPHT-----------NIGD-SE--HPG---GMKTYC-----------------SPAGQ--
YSPE-QGQLSADFWSNV--AFV-SGTTAS-GARF--AQLTGCIRPETL-DRLNAND-A-------GGQYDSS-GGAGGNGN-------------------
-------------PQGSKC---------LG----------------------YNHYVE-LVEPAGNRACIKCCDNF-----NDCPVNL------------
--D---TSGCPAVIQGNYFNCG------------------------------------------------------------------------------
-
>PC_017K5G
----------------------------------------------------------------------------------------------------
-------------------------------MFRGILACLV--VGSAL-----------------------------STFASPSGPDVRDVVARAAVDNI
VYVTSA-----DKH-------------------C-MIMPRDPHT-----------DIGD-SE--HPG---GMKTYC-----------------TPDGR--
YDSK-QGQLPADFWSNI--AFK-TGNGKN-GGRY--AQVTGCIRPSHL-TRLNPDD-G-------GGQYDSS-GGAGGQGN-------------------
-------------PQGSVC---------LG----------------------YNHYVE-LVEPSDNRACIKCCDDA-----ADCPTNK------------
--D---TQGCPAVIPGNYFNCD------------------------------------------------------------------------------
-
>PC_01S143
----------------------------------------------------------------------------------------------------
-------------------------------MFHTLLTSLV--LSTAL-----------------------------SAFASPSGPDVRAIEGRAAVDNI
VYVTNA-----EKH-------------------C-MIMPRDPHT-----------NIGD-SE--HPG---GMKTYC-----------------TPAGR--
YDSK-QGQLPADFWSNI--AFK-SGKGKN-GGRY--AQVTGCIRPSHL-SRLNPGD-D-------GGQYDSS-GGQGGKGN-------------------
-------------PQGSVC---------LG----------------------YNHYVE-LVEPGGNRACIKCCDDA-----ADCPTNK------------
--D---TAGCPAVIPGNYFNCN------------------------------------------------------------------------------
-
>PC_07LAIX
----------------------------------------------------------------------------------------------------
-------------------------------MFILDFTVAL--VA----A---------------------------TAVAGASSPVPHTLQSRASADNT
VYVTDT-----NKF-------------------C-MIVPRTKHT-----------NVGD-SE--HPG---GMKTYC-----------------SAAGH--
YDSS-QGTLPSNWWRSV--ALK-KGKGKN-GGRY--AQLTGCINPNGL-DRINAND-E-------GGQYDSS-GGANGQGN-------------------
-------------PKGSVC---------LG----------------------YKHYVE-LLEPAGNRACIKCCDDA-----ADCPTNK------------
--D---TSGCPAVIPGNYFNCN------------------------------------------------------------------------------
-
>PC_06RO86
----------------------------------------------------------------------------------------------------
-------------------------------MFRGLLTGFV--LASAL-----------------------------AVVASPSGPGIL--HARQDVQNI
VYVTST-----DKH-------------------C-MIMPRDAHT-----------NIGD-SE--HPG---GMKTYC-----------------TPAGR--
YSSQ-QGQLPANFWSNI--EFQ-SGKGKN-GGRY--AQLTGCIRPSTL-SRLNADD-A-------GGQYDSS-GGDGGRGN-------------------
-------------PQDSVC---------LG----------------------YNHYVE-LVEPAGPRACIRCCDDP-----ADCPTNT------------
--D---TAGCPNVIPGNYFNCG------------------------------------------------------------------------------
-
>PC_0816U8
----------------------------------------------------------------------------------------------------
--------------------------MFNLRNILLATLFAA-------------------------------------------PALAASVAPRAAADNI
VYVTDK-----DNF-------------------C-MIMPRDKHT-----------NIGD-SE--HPG---GMKTFC-----------------SPSGR--
YDKS-QGPLPADFWTNV--KFK-SGNGRN-GGRY--AQLTGCIDPTKL-KRLNPDD-A-------GGQYDSS-GGVNGQGN-------------------
-------------PQGSVC---------LG----------------------YNHYVE-LVEPAGNRACIKCCDDP-----ADCPVDK------------
--D---TQGCPNVIPGNYFWCN------------------------------------------------------------------------------
-
>PC_0819OU
----------------------------------------------------------------------------------------------------
--------------------------MFSLRTLLLAGALGA-------------------------------------------PALAASISPRQAADNI
VYITNQ-----NDF-------------------C-MIMPRTKHT-----------NVGD-SE--HPG---GMKTYC-----------------SPSGH--
YDDA-QGTLPGDFWTNV--DFV-SGNGQN-GGRI--AQLTGCFDPNKV-DRLNAYD-A-------GGQYDSS-GGAGEQGN-------------------
-------------PQGSVC---------LG----------------------YNHYVE-LVEPAGNRACIKCCDDP-----ADCPVDK------------
--D---TQGCPNVIPGNYFWCN------------------------------------------------------------------------------
-
>PC_05DNZB
----------------------------------------------------------------------------------------------------
--------------------------MF-ARTIFFA-CALV-------------------------------------------PALAASIASRESADNI
VYVTDE-----YEY-------------------C-MIMPRHKHT-----------DIGD-SE--HPG---GMKTYC-----------------SPSAH--
FDDS-QGTLPGDFWTNV--AFV-SGKGKK-GGRT--AQLTGCIDPTKV-DRLNAND-A-------GGQYDSS-GGTHGQGN-------------------
-------------PQGSVC---------LG----------------------YKHYVE-LVEPAGNRACLKCCDDP-----ADCPVSM------------
--D---TSGCPTVIPGDYFWCN------------------------------------------------------------------------------
-
>PC_00NLSP
----------------------------------------------------------------------------------------------------
-------------------------------------MLGA-------------------------------------------PALAASISPRQAADNI
VYITNQ-----NDF-------------------C-MIMPRTKHT-----------NVGD-SE--HPG---GMKTYC-----------------SPSGH--
YDDA-QGTLPGDFWTNV--DFV-SGNGQN-GGRI--AQLTGCFDPNKV-DRLNAYD-A-------GGQYDSS-GGAGEQGN-------------------
-------------PQGSVC---------LG----------------------YNHYVE-LVEPAGNRACIKCCDDP-----ADCPVDK------------
--D---TQGCPNVIPGNYFWC-------------------------------------------------------------------------------
-
>PC_0406Y5
----------------------------------------------------------------------------------------------------
-------------------------------------ALGA-------------------------------------------PALAASISPRQAADNI
VYITNQ-----NDF-------------------C-MIMPRTKHT-----------NVGD-SE--HPG---GMKTYC-----------------SPSGH--
YDDA-QGTLPGDFWTNV--DFV-SGNGQN-GGRI--AQLTGCFDPNKV-DRLNAYD-A-------GGQYDSS-GGAGEQGN-------------------
-------------PQGSVC---------LG----------------------YNHYVE-LVEPAGNRACIKCCDDP-----ADCPVDK------------
--D---TQGCPNVIPGNYFWC-------------------------------------------------------------------------------
-
>PC_08HY51
----------------------------------------------------------------------------------------------------
---------------------------------------------------------------------------------MPGNY--TLEGRAAAVDNI
VYVTDA-----NKF-------------------C-MIMPREPHT-----------NVGD-SE--HPG---GMKTYC-----------------SPAGR--
YDSQ-QGQLPADFWSNV--EFK-TGNGKN-GGRY--AQLTGCIRPSHL-SRLNPND-A-------GGQYDSS-GGVGGRGN-------------------
-------------PQGSEC---------LG----------------------YKHYVE-LVEPAGNRACIKCCDDP-----ADCPTNK------------
--D---TQGCGNVIPGNYFNCW------------------------------------------------------------------------------
-
>PC_02M8W0
----------------------------------------------------------------------------------------------------
--------------------------------MLVALAVLA--ASALTTYA--------------------------------SPSSR---SATPDNNNF
VSVKSK-----TDF-------------------C-MIMPKDAHT-----------NIGD-SE--RPG---GTTTYC-----------------SPTATAH
NSSTAQGTFSDAFWTRV--EYE-SGVGRG-GQKF--AQLTGCINPRTV-DRLNPDD-E-------GGQYDSS-GGQRGTGN-------------------
-------------PVGSTC---------VG----------------------YKHYVE-IVEPGGNRACIRCCNDA-----ADCPTNK------------
--D---TQGCPVVIPGNYAGCD------------------------------------------------------------------------------
-
>PC_00F1VI
----------------------------------------------------------------------------------------------------
--------------------------MVHARM--TLECALA--LLATLITSIQQV--------------------------SSHPNPLGL-GKRAAADNT
VIVRGV-----DDF-------------------C-LVVTRNANT-----------DVGD-SE--QPG---GMQSYC-----------------TTTAH--
FSS-DQGVIPKDFWRNV--EFT-TGNGYN-GGRY--AQLTGCINPYTL-DRLNPDD-E-------GGQYDSS-GGADGDGN-------------------
-------------PAGSVC---------TG----------------------YNHYVE-ILEPAGPRACIRCCDDE-----DDCPTNM------------
--D---TAGCPEVIPGNYYDCA------------------------------------------------------------------------------
-
>PC_01AH7K
----------------------------------------------------------------------------------------------------
----------------MI---------------LGTSLAFL--CLSLYSP---------------------------LAMASL-AVELQHLEARQAVDNI
VYVTDS-----NQF-------------------C-MIMPRNPHT-----------NIGD-SE--APG---GMKTYC-----------------SPAGR--
YSPD-QGQLPPDFWSNV--AFT-SGTSSR-GARF--AQLTGCIRPEKL-SRLNPND-G-------GGQYDSS-GGAGGQGN-------------------
-------------PQGSKC---------LG----------------------YNHYVE-LVEPGDRRACIKCCDNF-----DDCPVNM------------
--D---TAGCPQVIPGNYFDCN------------------------------------------------------------------------------
-
>PC_026C09
----------------------------------------------------------------------------------------------------
--------------------------MLGAFVLAVSASVLL--EA----S---------------------------HVAAM---PSDNTLKARQATDNI
VYVTDS-----STY-------------------C-MIMPRDPHT-----------NIGD-SE--HPG---GMQTYC-----------------SSAGH--
YSAD-QGEIPAGFWSNV--SFQ-SGTGVS-GGRY--AQLTGCIVPSLL-DRLNPND-A-------GGQYDSS-GGVNGQGN-------------------
-------------PQGSAC---------LG----------------------YNHYVE-LVEPAGPRACIKCCDDP-----ADCPTNK------------
--D---TDGCPNVIPGNYFNCD------------------------------------------------------------------------------
-
>PC_08IICC
----------------------------------------------------------------------------------------------------
-------------------------------MYWNILAAFL--LATVL-----------------------------ATSATPSYPENAIQARDAAVDNI
VYVTDA-----NKF-------------------C-MIMPRDPHT-----------NIGD-SE--HPG---GMKTYC-----------------SPAGR--
YSSQ-QGQLPSDFWSNV--AFK-SGKGKN-GGRY--AQLTGCIRPSHL-SRLNPND-A-------GGQYDSS-GGAGGRGN-------------------
-------------PQGSQC---------LG----------------------YKHYVE-LVEPAGPRACIKCCDDP-----ADCPTNK------------
--D---TQGCPNVIPGNYFNCA------------------------------------------------------------------------------
-
>PC_0537JN
----------------------------------------------------------------------------------------------------
-------------------------------MLFNALATLV--CATVV-----------------------------AVSATPAYPENAIQARDAAVDNI
VYVTDA-----NKF-------------------C-MIMPRDAHT-----------NIGD-SE--HPG---GMKTYC-----------------SPAGR--
YDNK-QGQLPADFWSNV--AFK-SGKGVN-GGRY--AQLTGCIRPSHL-SRLNPDD-Y-------GGQYDSS-GGAGGHGN-------------------
-------------PQGSQC---------LG----------------------YNHYVE-LVEPAGPRACIKCCDDP-----ADCPTNK------------
--D---TQGCPNVIKGDYFDCA------------------------------------------------------------------------------
-
>PC_03LU9V
----------------------------------------------------------------------------------------------------
--------------------------MLSK---LLVSLSVF----T--VL---------------------------SAIATP-SGFGNTLEARQAANNI
VYVTDA-----NKY-------------------C-MIMPKDPHT-----------DIGA-SE--YPG---GMTTYC-----------------SEAGK--
YDNS-QGTIPNGFWRNV--EFK-SGISSR-GARY--AQLTGCIRPELV-DRLNPSD-G-------GGQYDSN-GGDGGRGN-------------------
-------------PRDSVC---------LG----------------------YNSYVE-LVEPAGPRACIKCCDNP-----DDCPVWM------------
--D---TSGCPAVIPGNYFNCT------------------------------------------------------------------------------
-
>PC_07RNS0
----------------------------------------------------------------------------------------------------
--------------------------MLGAFALTVSAVVLL--EA----S---------------------------RVSAI---PSENKLMARQATDNI
VYVTDS-----DKY-------------------C-D-----PHI-----------NIGD-SE--HPG---GMQTYC-----------------SPDGH--
YAAD-QGTLPAGFWSNV--AFV-EGTGIN-GGRY--AQLTGCIIPSLL-DRLNPXD-A-------GGQYDSS-GGVDGEGN-------------------
-------------PQGSAC---------LG----------------------YNHYVE-LVEPAGPRACIKCCDDP-----ADCPTNE------------
--D---TDGCPNVIPGNYFDCD------------------------------------------------------------------------------
-
>PC_019ZW9
----------------------------------------------------------------------------------------------------
----------------------MRAALI----------------LSF------------------------------VASVVV-AIPNALEARAPSPDNT
VYVTDA-----NKF-------------------C-MIVPREPHT-----------NIGD-SE--RPG---GMKTYC-----------------SPAGR--
YDAS-QGTLPGNFWRNV--EFK-TGRGPN-GGRY--AQLTGCINAGAL-DRLNPSD-G-------GGQYDSS-GGDGGQGN-------------------
-------------PRGSKC---------LG----------------------YKHYVE-LVEPSDSRACIKCCDDY-----NDCPLDK------------
--D---TSGCPAVIKGNYFGCR------------------------------------------------------------------------------
-
>PC_07KVHL
----------------------------------------------------------------------------------------------------
---------------------------------MVSL--------SAL-----------------------------AVVATPAGPD--LTSRAAAVDNI
VYVTDQ-----DKF-------------------C-MIMPRYPHT-----------NIGD-SE--YPG---GMKTYC-----------------SPDGR--
YSPD-QGQLPADFWSNV--SFK-TGKGKN-GGRY--AQLTGCIRPSHL-SRLNPDD-A-------GGQYDSS-GGAGGQGN-------------------
-------------PQGSQC---------LG----------------------YQHYVE-LVEPAGPRACIKCCDDP-----ADCPTNK------------
--D---QDGCPNVIPGDYFDCD------------------------------------------------------------------------------
-
>PC_081M4E
----------------------------------------------------------------------------------------------------
----------------------MRAALI----------------LSF------------------------------VASVVV-AIPNALEARAPSPDNT
VYVTDA-----NKF-------------------W-E-----PHT-----------NIGD-SE--RPG---GMKTYC-----------------SPAGR--
YDAS-QGTLPGNFWRNV--EFK-TGRGPN-GGRY--AQLTGCINAGAL-DRLNPSD-G-------GGQYDSS-GGDGGQGN-------------------
-------------PRGSKC---------LG----------------------YKHYVE-LVEPSDSRACIKCCDDY-----NDCPLDK------------
--D---TSGCPAVIKGNYFGCR------------------------------------------------------------------------------
-
>PC_02AQQY
----------------------------------------------------------------------------------------------------
-------------------------------MIFGSGLSLV--CTALLAT---------------------------LATASP-ALYTAELQARQAVDNI
VYVTNA-----QTF-------------------C-EV----------------------------PG---GMKTYC-----------------SPAGR--
YSPD-QGQLPPDFWSNV--AFT-TGTSSR-GARF--AQLTGCIRPEKL-SRLNPND-S-------GGQYDSS-GGAGGLGN-------------------
-------------PQGSKC---------LG----------------------YNHYVE-LVEPADRRACIKCCDNY-----DDCPLHL------------
--D---TAGCPQVIPGNYFDCN------------------------------------------------------------------------------
-
>PC_041AH3
----------------------------------------------------------------------------------------------------
--------------------------MLRLLTS--LI-SAL----A---L---------------------------LAVLVG-AAPSQELEARQAPDNI
VYVTNA-----QAF-------------------C-MIMPRDPHT-----------NIGD-SE--HPG---GMKTYC-----------------SPGGK--
YDSS-QGTLPANFWSNV--EFK-TGTSSR-GGRY--AQLTGCIRPETL-DRLNSND-G-------GGQYDSS-GGAGGQGN-------------------
-------------PAGSKC---------LG----------------------YKHYVE-LVEPDVKRACIKCCDVF-----ADCPLDK------------
--G-------------------------------------------------------------------------------------------------
-
>PC_0261LQ
----------------------------------------------------------------------------------------------------
---------------------------------------------------------------------------------M---PSDNTLKARQATDNI
VYVTDS-----STY-------------------C-MIMPRDPHT-----------NIGD-SE--HPG---GMQTYC-----------------SSAGH--
YSAD-QGEIPAGFWSNV--SFQ-SGTGVS-GGRY--AQLTGCIVPSLL-DRLNPND-A-------GGQYDSS-GGVNGQGN-------------------
-------------PQGSAC---------LG----------------------YNHYVE-LVEPAGPRACIKCCDDP-----ADCPTNK------------
--D---TDGCPNVIPGNYFNCD------------------------------------------------------------------------------
-
>PC_06TS0Z
----------------------------------------------------------------------------------------------------
---------------------------------------------------------------------------------------AASVAPRAAADNI
VYVTDK-----DNF-------------------C-MIMPRDKHT-----------NIGD-SE--HPG---GMKTFC-----------------SPSGR--
YDKS-QGPLPADFWTNV--KFK-SGNGRN-GGRY--AQLTGCIDPTKL-KRLNPDD-A-------GGQYDSS-GGVNGQGN-------------------
-------------PQGSVC---------LG----------------------YNHYVE-LVEPAGNRACIKCCDDP-----ADCPVDK------------
--D---TQGCPNVIPGNYFWC-------------------------------------------------------------------------------
-
>PC_03D5NC
----------------------------------------------------------------------------------------------------
---------------------------------------------------------------------------------------MASVAPRAAADNI
VYVTDK-----DNF-------------------C-MIMPRDKHT-----------NIGD-SE--HPG---GMKTFC-----------------SPSGR--
YDKS-QGPLPADFWTNV--KFK-SGNGRN-GGRY--AQLTGCIDPTKL-KRLNPDD-A-------GGQYDSS-GGVNGQGN-------------------
-------------PQGSVC---------LG----------------------YNHYVE-LVEPAGNRACIKCCDDP-----ADCPVDK------------
--D---TQGCPNVIPGNYFWC-------------------------------------------------------------------------------
-
>PC_084DBI
----------------------------------------------------------------------------------------------------
---------------------------MR--SVFASLAVLV--FAASSFALPSTE--------------------------TANITEL---ETRASATNE
VSVKSK-----TNF-------------------C-LIVPKNKHT-----------NVGD-SE--HPG---GMTTWC-----------------TSAAK--
-TSSKQGTIPSDFFKSGKVSYK-SGKGKN-GKKY--AQLTGCINPSKI-DRLNSKD-A-------GGQYDSS-GGAGGKGN-------------------
-------------PQGSVC---------VG----------------------YKHYVE-LIEPAGPRACIRCCDDA-----ADCPTNK------------
--D---TQGCPSVIPGNYYNCG------------------------------------------------------------------------------
-
>PC_064BWI
----------------------------------------------------------------------------------------------------
---------------------------MR--SIFATFAVVA--LAASSFALPSAD--------------------------TAYIAEL---DKRVSPTNE
VSVKSK-----TNF-------------------C-LIVPKNKHT-----------NVGD-SE--HPG---GMTTWC-----------------TSSAK--
-TSSKQGTIPSDFFKSGKVSYK-SGKGKN-GKKY--AQLTGCINPSKI-DRLNPKD-A-------GGQYDSS-GGAGGKGN-------------------
-------------PQGSVC---------TG----------------------YKHYVE-LIEPAGPRACIRCCDDP-----ADCPTNK------------
--D---TQGCPSVIPGNYYNCA------------------------------------------------------------------------------
-
>PC_03JJ5J
----------------------------------------------------------------------------------------------------
---------------------------MR--SVFTSLAVLV--LAASSFALPSTE--------------------------TANITEL---ETRASATNE
VSVKSK-----TNF-------------------C-LIVPKNKHT-----------NVGD-SE--HPG---GMTTWC-----------------TSAAK--
-TSSKQGTIPSDFFKSG--------KGKN-GKKY--AQLTGCINPSKI-DRLNSKD-A-------GGQYDSS-GGAGGKGN-------------------
-------------PQGSVC---------VG----------------------YKHYVE-LIEPAGPRACIRCCDDA-----ADCPTNK------------
--D---TQGCPSVIPGNYYNCG------------------------------------------------------------------------------
-
>PC_02A3OA
----------------------------------------------------------------------------------------------------
---------------------------------MVIVHALV--VLAFCLGLPSVL--------------------------ATSRVST--RALNAAPDNT
VVVNNA-----ESY-------------------C-MIMPRTAHT-----------NIGD-SE--HPG---GMQSFC-----------------SAPAH--
TND-SQGILPGNFWRNV--EFK-TGNGKN-DGKW--VQLTGCIRPETV-DRLNPDD-S-------GGQYDSS-GGDGGKGN-------------------
-------------PERSAC---------TG--------------------PRYNHYVE-LVEPSGPRACIRCCNDP-----ADCPVNE------------
--D---IKGCPNVIPGNYFDCDQ-----------------------------------------------------------------------------
-
>PC_07YABW
----------------------------------------------------------------------------------------------------
--------------------------MVGMTPSILVMLS----LVFVTFAKP---------------------------------TPLGL-SKRAAPYNT
VVVNAA-----DSY-------------------C-LVVPKDANT-----------DVGD-SE--YPG---GTTVYC-----------------SLAGR--
TSD-VQGLLADNFWTDV--EYT-TGV--G-SGRY--VQLTGCIDPFTL-DRINPPD-S-------GGQYDSS-GGSEGNGN-------------------
-------------PAGSVC---------TG----------------------YNHYVE-LLEPAGPRACIRCCDDP-----EDCPTNK------------
--D---TLGCPDVVPGNYFDCE------------------------------------------------------------------------------
-
>PC_03H8XZ
----------------------------------------------------------------------------------------------------
--------------------------MLSSPPLLLVSLSAV--LLTLVYANP---------------------------------SPFGP-GRRTDPDNT
VVASSE-----DNY-------------------C-LVVPKDAHT-----------NIGD-SE--YPG---GTTVYC-----------------SPAAH--
FSP-SQGLMPGDFWANV--EYT-TGE--G-SGRY--AQLTGCINPGVL-DRINADD-A-------GGQYDSS-GGSSGTGN-------------------
-------------PVGSVC---------VG----------------------FNHYVE-LLEPAGPRACIRCCENA-----EDCPTTS------------
--D---KSGCPNVIQGNYFGCA------------------------------------------------------------------------------
-
>PC_05BZL3
----------------------------------------------------------------------------------------------------
-----------------------------MQFLSVAFVALS--SLFYVYGL--------------------------------APSAI---EARQAPDNI
VLINSA-----NSF-------------------C-LILPRDPHT-----------NIGD-SE--RPG---GEKTYC-----------------STSAR--
-KSSQQGLLPDQFWRQV--AYK-TGKGKN-GKGY--AQLTGCIRPGLV-DRLNAND-A-------GGQYDSD-GGTNGKGN-------------------
-------------PVGSKC---------IG----------------------YKHYVE-LVEPAGPRACIRCCNDA-----ADCPVIT------------
--G---SHYSYRTNIKRLT---------------------------------------------------------------------------------
-
>PC_03A1K7
----------------------------------------------------------------------------------------------------
------------------MRYSTNLF--LASTAYYYYYIL--------------------------------------LAHSTTTLTKVIHGRQQNPTNM
VKITSA-----TNH-------------------C-LIVPKDAHT-----------NIGD-SE--HPG---GMTTYC-----------------TSQGR--
-SSPEQGLLPDNFWSQV--AYT-TGTGVK-GGKY--VQLTGCIRPETV-DRLNPGD-A-------GGQYDSN-GGPGGRGN-------------------
-------------PEGSTC---------AG----------------------YSSYVE-LIEPAGPRACIRCCQDP-----TDCPLDK------------
--D---TQGCPNVIPGNYFNCA------------------------------------------------------------------------------
-
>PC_04FSCU
----------------------------------------------------------------------------------------------------
-----------------------------MPSVRFPYRAIS--GDA-SLFTPHMHYSLF---S--------LFSA-AVIAVLARPTSTNLLQRRQDPTNI
VKITST-----TDH-------------------C-IIVPKDAHT-----------NIGD-SE--HPG---GETTYC-----------------TAQAN--
-PSGGQGVLPDNFWSNI--DLQ-QGNGVN-GASY--IQLTGCINSDTL-DRLNPSD-G-------GGQYDSN-GGSDGTGN-------------------
-------------PSGSVC---------IG----------------------YNSYVE-LVEPSASRACVRCCNDS-----ADCPTTM------------
--D---TSGCPAVIPGNYFDCA------------------------------------------------------------------------------
-
>PC_0738IG
----------------------------------------------------------------------------------------------------
--------------------------------------------------------MKF---L--------TSTIAIVATLLTSTATARPTIRAPGADNI
VLINSE-----SDY-------------------C-MVFPKFPGM-----------DIGA-SE--YPG---GTQTFC-----------------TNPTD--
--SSLQGTIPAGFFRNV--AYV-QGTGDS-GQSY--VQLTGCINPGLI-DRLNPAD-A-------GGQYDSN-GGDTGEGN-------------------
-------------PIGSQC---------EG----------------------YNSYVE-LIEPAGNRACIRCCNDP-----ADCPLTM------------
--D---TSGCAAVIPGNYFDC-------------------------------------------------------------------------------
-
>PC_036P15
----------------------------------------------------------------------------------------------------
--------------------------------------------------------MN----V--------ICQ----HFLLLVFFLATSQSIQQDEALQ
VKINSR-----DDF-------------------C-LVVPKEPFT-----------TIGD-SE--KPG---GEAVWC-----------------QNPDR--
KTSPSAGVFNGPFWTDV--EVS-RP-----KDGV--IQMTGCINVNSC-DRLRPDD-D-------GGQYDSN-GGEGGRGN-------------------
-------------PANSFC---------SP----------------------YHAYVQ-LIEPSAKRACIRCCQNP-----FDCDLSN------------
--D---VRGCPVVIPGKYFTCA------------------------------------------------------------------------------
-
>PC_03K4T0
----------------------------------------------------------------------------------------------------
--------------------------------------------------------MN----S--------ICQ----HLLLLVCFLAVSHSRQDDAPLE
VKIDTK-----DDF-------------------C-LVVPKNQYT-----------TIGD-SE--QPG---GETVWC-----------------QNPSS--
KTSPSAGVFNGPFWTAV--DIS-----KP-KNGV--IQMTGCINVNSC-DRLKADD-G-------GGQYDSN-GGDRSLGN-------------------
-------------PPYSFC---------KN----------------------YHTYVQ-LIEPSANRACLRCCENP-----SDCDLSK------------
--D---TQGCPAAIPGKYFTCG------------------------------------------------------------------------------
-
>PC_07XWAA
----------------------------------------------------------------------------------------------------
---------------------------------MLVMTS----FISASLAKP---------------------------------NPLGLHRRLATPANT
VAINDA-----ESY-------------------W-D-----ANT-----------DVGD-SE--YPG---GTTVYC-----------------SLAGR--
SSE-SQGLLSSNFWTNV--EYT-TGF--G-SGKY--VQLTGCIDPYTL-DRIDPDD-S-------GGQYN------------------------------
------------------------------------------------------HYVE-LLEPAGPRACIRCCEDP-----DDCPTDQ------------
--D---TLGCPNVIPGNYFDCD------------------------------------------------------------------------------
-
>PC_07EHK6
----------------------------------------------------------------------------------------------------
------------------------------MRLTLPILACT--LS-LTATLVAAKKAQ------------------DSHLWLFSAQWTKNTKMSPQPDHI
VSIESV-----DKF-------------------C-ILLPAKPNV-----------DIPI-SE--AEG---GAKSFC-----------------TPKAF--
-SDPSQGQFPDGFWSNV--EVK-SGKGPK-GGNY--IQMTGCFRREKL--GLNPGD-E-------GGQYSPA-------GA-------------------
-------------PKNTQC---------IG----------------------YDHYVE-LVEPAENRACLRCCQQL-----ADCPVNK------------
--A---TQGCEAVIPGNYFDCN------------------------------------------------------------------------------
-
>PC_07EHIP
----------------------------------------------------------------------------------------------------
---------------------------MRLALILASFFSLA--AT-TVV------AKE------------------KNFVYAAHWSPKNKCEVKPNRIVS
VNPNDP-----LDF-------------------C-LILPLKPHV-----------NIPD-SE--TDN---GAMTYC-----------------SGKAF--
-SDPSQRRLPDKFFSHV--DVR-QGAGKN-KKKY--VQMTGCFRREKF--GFNDDD-E-------GGQYDNG-----SKGH-------------------
-------------PKCSKC---------VG----------------------FDHYVS-LIEPAENRACLRCCEDP-----ADCPTNM------------
--D---TQGCEAVIPGNYFDCN------------------------------------------------------------------------------
-
>PC_02MW6M
----------------------------------------------------------------------------------------------------
------------------------MLFTTPFVALLAIVGSA--IATPLVEVPEAN-----------------------------VNHL---EARVAANNM
VKITST-----TDY-------------------C-MIVPKNKKT-----------NIGD-SE--HPG---GMTTYC-----------------SKPT---
--SSLQGKFASNFWKKV--TLK-KAKGKN-GKDY--VQLTGCINVTTN-DRLNPSD-G-------GGQYDSN-GGAGGKGN-------------------
-------------PQGSKC---------EG----------------------YASYVE-LIEPDVKRACIRCCQDK-----ADCPTNK------------
--D---TQGCPVVIPGTYTGCN------------------------------------------------------------------------------
-
>PC_04QADA
----------------------------------------------------------------------------------------------------
------------------------MLFTTPFVALLAIVGSA--IATPLVEVPEAN-----------------------------VNHL---EARVAANNM
VKITST-----TDY-------------------C-MIVPKNKKT-----------NIGD-SE--HPG---GMTTYC-----------------SKPT---
--SSLQGKFASNFWKKV--TLK-KAKGKN-GKDY--VQLTGCINVTTN-DRLNPND-G-------GGQYDSN-GGAGGKGN-------------------
-------------PQGSKC---------EG----------------------YASYVE-LIEPDVKRACIRCCQDK-----ADCPTNK------------
--D---TQGCPVVIPGTYTGCN------------------------------------------------------------------------------
-
>PC_008AX9
----------------------------------------------------------------------------------------------------
------------------------MLFTTPFVALLAIVGSA--IATPLVEVPEAN-----------------------------VNHL---EARVAANNM
VQITST-----TDY-------------------C-MIVPKNKKT-----------NIGD-SE--QPG---GMTTYC-----------------SKPT---
--STLQGTFASNFWKKV--TLK-QAKGKN-GKDY--IQLTGCINTTTL-DRLNPSD-G-------GGQYDSS-GGAGGKGN-------------------
-------------PQGSQC---------TG----------------------YASYVE-LIEPADNRACIRCCQDK-----ADCPTNK------------
--D---TQGCPAVIPGTYTGCD------------------------------------------------------------------------------
-
>PC_03ITI1
----------------------------------------------------------------------------------------------------
------------------------MLFTTPLVTLLAIVGSA--IATPLVEVPEAN-----------------------------VNHL---EARVAADNM
VQITST-----TDY-------------------C-MIVPRNKKT-----------DIGD-SE--QPG---GMKTYC-----------------SKPT---
--SSLQGTFASNFWKKV--TLK-QGKGKN-GKDY--IQLTGCINTTTC-DRLNPSD-G-------GGQYDSS-GGSGGKGN-------------------
-------------PQDSQC---------TG----------------------YASYVE-LIEPADNRACIRCCQDK-----ADCPTNK------------
--D---TQGCPAVIPGTYTGCD------------------------------------------------------------------------------
-
>PC_08CF39
----------------------------------------------------------------------------------------------------
-------------------------------MKLNALTTLI--CASAL-----------------------------AAYALPPY-EDSLQARAASVDNI
VYVTNA-----DKF-------------------C-MMVPRDPHT-----------DIGD-SE--RPG---GTKTYC-----------------SPDGR--
YSSE-QGQLPSDWWSHV--QFK-TGKGKN-GERY--AQLTGCIRPSHL-TRLNPND-D-------GGQYDSS-GGAGGKGN-------------------
-------------PQGSQC---------LG----------------------YKHYVE-LIEPSANRACIKCCDDP-----ADCPTNK------------
--D---TQGCPAVIKGDYYNCD------------------------------------------------------------------------------
-
>PC_089482
----------------------------------------------------------------------------------------------------
---------------------MRRMY--LARSKLVFSTALS--Q----FKIPCYQEKM----D--------LMR----RNFLLLVLLLGISESRQEDPLK
VKISTK-----DDF-------------------C-LVVPKDPYT-----------KIGD-SE--KPG---GEAVWC-----------------QDSYG--
KTSPSNGVFNGKFWTDV--EIS-KP-----QDGV--IQMTGCINVNAC-DRLNPKD-D-------GGQYDSN-GGTNSQGN-------------------
-------------PAGSYC---------GN----------------------YHSYVQ-LIEPAANRACIRCCANP-----ADCNLSN------------
--D---ERGCPVVVPGKYFTCG------------------------------------------------------------------------------
-
>PC_03110W
----------------------------------------------------------------------------------------------------
-------------------------MDLMRRNFL--LLVLL--L--------------------------------------------GISESRQEDPLK
VKISTK-----DDF-------------------C-LVVPKDPYT-----------KIGD-SE--KPG---GEAVWC-----------------QDSYGK-
TS-PSNGVFNGKFWTDVEISK------P--QDGV--IQMTGCINVNAC-DRTMAVN-M-------TPTVGRI-VKGTQQAAIAESKRHELHEFPPI-HLN
HNHDVELSFL---CTTDRT---------CG----------------------QPGLHSLLRQSCPFNPAVKCVAKR----SADCNLSN------------
--D---ERGCPVVVPGKYFTCG------------------------------------------------------------------------------
-
>PC_04ZRFB
----------------------------------------------------------------------------------------------------
-------------------------MDWIYCQRFLPFVCLL--A--------------------------------------------ISLSIQQDEPLK
VKINTK-----DDF-------------------C-LVVPKAPYT-----------KIVD-SE--KPG---GQAVWC-----------------QSPSAK-
TS-PSAGIFNSPFWSDVEISR------P--KAGV--IQMTGCIDVNSS-NRLKPND-D-------GGRYYSD-GRSGGQGN-------------------
-------------PANSFC---------DP----------------------YRAYVE-LIEPLAKRACIRCCQN-----SAMSIPTS------------
--N---PESSSSKATQKPRGFLFDESNYKTKDLTG--LDRLGQEN----------------YDFE-----------------------------------
-
>PC_00VDEX
----------------------------------------------------------------------------------------------------
---------------------------------------------------------M----D--------LMC----RNFLLLVLLLGISKSRQEDPLK
VKISTK-----DDF-------------------C-LVVPKDPYT-----------KIGD-SE--KPG---GEAVWC-----------------QDSYG--
KTSPSNGVFNGKFWTDV--EIS-KP-----QDGV--IQMTGCINVNAC-DRLNPKD-D-------GGQYDSN-GGTNSQGN-------------------
-------------PAGSYC---------GN----------------------YHSYVQ-LIEPAANRACIRCCANP-----ADCNLSN------------
--D---ERGCPVVVPGKYFTCG------------------------------------------------------------------------------
-
>PC_01SEFJ
----------------------------------------------------------------------------------------------------
-------------------------------MCWNVITTLL--CASVL-----------------------------AATATPSYPENTLRARDAAVDNI
VYVTDA-----SKY-------------------C-MIMPRDPHT-----------NIGD-SE--HPG---GMKTYC-----------------SPAGR--
NSSQ-QGQLPADFWSNV--EFK-SGKGKN-GGRFAQPKVTGCIRPSHL-SRLNPND-A-------GGQYDSS-GGAGGKGN-------------------
-------------PQGSQC---------LG----------------------YKHYVE-IVEPAGPRACIKCCDDP-----ADCPTNK------------
--D---TQGCPNVIEGNYFDCA------------------------------------------------------------------------------
-
>PC_01XYR0
----------------------------------------------------------------------------------------------------
--------------------------MFSKTTLSLAISV-L----S---Y---------------------------I-SEVA-L-GSPTLEARQSADNI
VYVTNA-----AAF-------------------C-MIMPRTPHT-----------NIGD-SE--HPG---GMQTYC-----------------SPNGK--
YDSS-QGQLPANFWSNV--EFT-TGTSSR-GARF--AQLTGCIRPETL-DRLNPSD-G-------GGQYDSS-GGAGGRGN-------------------
-------------PQGSVC---------LG----------------------YNHYVK-LVEPGDRRACIKCCDNY-----DDCPLNK------------
--D---TQGCPNVIQGNYFDCW------------------------------------------------------------------------------
-
>PC_00QEFX
----------------------------------------------------------------------------------------------------
--------------------------MFSKTALLLAISV-L----S---H---------------------------F-SGVA-L-GSPTLEARQSADNI
VYVTNA-----AAF-------------------C-MIMPRTPHT-----------NIGD-SE--HPG---GMQTYC-----------------SPSGK--
YDSS-QGQLSANFWSNI--EFK-TGTSSR-GARF--AQLTGCIRPETL-DRLNSND-G-------GGQYDSS-GGAGGLGN-------------------
-------------PQGSVC---------LG----------------------YNHYVE-LVEPGDRRACIKCCDNY-----DDCPLDK------------
--D---TQGCPNVIQGNYFDCW------------------------------------------------------------------------------
-
>PC_0471RO
----------------------------------------------------------------------------------------------------
--------------------------MIKTLS----LSLWL----T---S---------------------------MVRLVP-ASPAVELEARATPDNI
VYITDA-----QKY-------------------C-MIMPKNPHT-----------NIGD-SE--YPG---GMTTYC-----------------SPQGK--
YDPS-QGTLPANVWSNV--EFK-TGRSAS-GARF--AQLTGCIRPELV-DRLNVND-G-------GGQYDSS-GGDGRHGN-------------------
-------------PAGSVC---------LG----------------------YNHYVE-LVEPADRRACIKCCDNY-----WDCPLDR------------
--D---TSGCPAVIQGNYFNCG------------------------------------------------------------------------------
-
>PC_01NP9S
----------------------------------------------------------------------------------------------------
--------------------------MRAALTI-----LLA--------------------------------------FAGTILAVPHLKNRQAANDNI
VYITDT-----NTY-------------------C-MILPRYEHI-----------DVGA-SE--YPG---GMKTFC-----------------SPNGI--
FDRNLQGENPQDFWSNV--EMS-TAPGVN-GARR--VQLTGCIRPELS-SQLNPGD-G-------GGQYDSS-GGEGGLGN-------------------
-------------PQGSVC---------LG----------------------YNHYVE-LVEPAGRRACIRCCDDP-----ADCPLTM------------
--D---TLGCQTVIPGNYFDCTS-----------------------------------------------------------------------------
-
>PC_047JY0
---------------------------------------------------------------------------------------MGRQ------TPI
KDTL----------PSESVNNCHILLVLYDYFMIMFSSPL--------------------------------LL----ALLGTTLAAPHLNNRQAANDNV
VYITDV-----NTY-------------------C-IIMPRYEHT-----------DVGA-SE--YPG---GMKTFC-----------------SPNGI--
FDKNLQGELPQDFWSNV--EIS-AVPGVN-GARR--VQLTGCIRPELS-TQLNSGD-G-------GGQYDSS-GGEGGLGN-------------------
-------------PQGSVC---------IG----------------------YNHYVE-LIEPAGRRACIRCCDDP-----TDCPLTM------------
--D---TLGCQTVIPGNYFDCTS-----------------------------------------------------------------------------
-
>PC_03YHKU
----------------------------------------------------------------------------------------------------
--------------------------MRAVLGV-----SLA--------------------------------------LAGVVLALPHLNNRQVSNDTV
VYITDP-----NTY-------------------C-MILPRFEHV-----------DVGA-SE--YPG---GMKTFC-----------------SPNGI--
FDRNAQGENPQDFWSNV--EMS-TAPGIN-GARR--VQLTGCIRPELS-SQLNPSD-G-------GGQYDSS-GGEGGLGN-------------------
-------------PQGSVC---------LG----------------------YNHYVE-LVEPAGRRACIRCCDDP-----ADCPLTM------------
--D---TLGCQTVIPGNYFDCAS-----------------------------------------------------------------------------
-
>PC_034QX3
----------------------------------------------------------------------------------------------------
--------------------------MRAALGV-----SLA--------------------------------------LAGVVLALPHLNNRQVSNDNV
VYITDP-----NTY-------------------C-MILPRFEHV-----------DVGA-SE--YPG---GMKTFC-----------------SPNGI--
FDRNVQGENPHDFWSNV--EMS-AAPGIN-GARR--VQLTGCIRPELS-SQLNPSD-G-------GGQYDSS-GGEGGLGN-------------------
-------------PQGSVC---------LG----------------------YNHYVE-LVEPAGRRACIRCCDDP-----ADCPLTM------------
--D---TLGCQTVIPGNYFDCTS-----------------------------------------------------------------------------
-
>PC_03WOGY
----------------------------------------------------------------------------------------------------
--------------------------MRAALTT-----LLV--------------------------------------FAGTVLAVPHLKNRQAANDNI
VYITDT-----N----------------------------------------------------------------------------------------
-----TCENPQDFWSNV--EMS-TAPGVN-GARR--VQLTGCIRPELS-SQLNPGD-G-------GGQYDSS-GGEGGLGN-------------------
-------------PQGSVC---------LG----------------------YNHYVE-LVEPAGRRACIRCCDDP-----ADCPLTM------------
--D---TLGCQTVIPGNYFDCAS-----------------------------------------------------------------------------
-
>PC_02266S
----------------------------------------------------------------------------------------------------
--------------------------------MQKIFGLAL----V---L---------------------------STALVA-LGSPAHLAARAAADNT
VYVTDA-----QTF-------------------C-MIMPRDPHT-----------NIGD-SE--HPG---GMKTYC-----------------SPNGK--
YDPS-QGTLAPNFWSNV--EFK-TGFSSR-GARY--AQLTGCIRPETL-DRLNVND-G-------GGQYDSS-GGAGGQGN-------------------
-------------PAGSVC---------LG----------------------YNHYVE-LVEPADRRACIKCCDNY-----DDCPLDR------------
--D---TSGCPSVISGNYFNCA------------------------------------------------------------------------------
-
>PC_03QBKR
----------------------------------------------------------------------------------------------------
--------------------------MLLSAVFLTLSASLA--LASP-------------------------------------------LSPRAAPDNT
VRIDSA-----SKY-------------------C-MIMPRKAHT-----------DIGT-SE--SEG---QMQSYC-----------------SASAR--
-TDESQGLLPNDFWTKVTYKK---GKGK---GDW--VQLTGRIKKG-F-SQLNDND-G-------GGQYDST-GGAGAAGN-------------------
-------------PRGSKC---------IG----------------------YKHYVE-IVEPDVSRACIRCCQEY-----SDCPLNK------------
--D---TAGCPAVIPGTY----------------------------------------------------------------------------------
-
>PC_013P52
----------------------------------------------------------------------------------------------------
--------------------------MLFSAVFLTLSATLA--FASP-------------------------------------------LEPRAAPDNT
VLIASS-----STY-------------------C-MIMPPRTN---------------------------------------------------------
---NSQGKLPDKFWKKVTYKK---GKGK---GDW--VQLTGCINKG-F-SQLNDND-G-------GGQYDSS-GGAG-AAN-------------------
-------------PRGSKC---------QN----------------------YKHYVE-IVEPDVGRACIRCCQEY-----SDCPLDK------------
--D---TAGCPAVVPGTYC---------------------------------------------------------------------------------
-
>PC_07EETX
----------------------------------------------------------------------------------------------------
--------------------------MLFSVALLALSAALG--LASP-------------------------------------------LDPRAAPDNT
VLIRSA-----TEY-------------------C-MIMPRQPHT-----------DIGQ-SE--SEG---QMRSYC-----------------SASAR--
-SSNSQGLFPNNFWRKVTYKK---T------ANY--VQLTGCINKG-F-SQLNDND-G-------GGQYDSS-GGAGSQGN-------------------
-------------PRGSKC---------EG----------------------YNHYVE-LVEPDVGRACIRCCQNP-----SDCPLTM------------
--D---TAGCPAVISGTYGC--------------------------------------------------------------------------------
-
>PC_07EEU6
----------------------------------------------------------------------------------------------------
--------------------------MLFLVSVLAYCVTIG--FASP-------------------------------------------LQLRAAPDNT
VLIRSE-----TEY-------------------C-MIMPRQPHT-----------NIGD-SE--SDG---QMQAFC-----------------SALAQ--
-SNLSQGVFPDSFWHSVTFAS---GTGQS-GQPY--VQLTGCINPG-F-SQLNDGD-G-------GGQYDSS-GGDGGQGN-------------------
-------------PQGSAC---------EG----------------------YNHYVE-LVEPDVGRACIRCCNDY-----NDCPLDR------------
--D---TAGCPNVIQGNYSGCE------------------------------------------------------------------------------
-
>PC_06DSDS
----------------------------------------------------------------------------------------------------
-----------------------------MHALTILAVSLS--IYGAVLSLPTLR-------------------------------------GRADPDNT
VVINSD-----TSY-------------------C-LIVPRNPHT-----------NIGD-SE--QPG---GEQAYC-----------------SVQY---
---------------------D-TPTGVN-GGRV--VQLTGCIDPSTL-DRLNPDD-G-------GGQYDSS-GGDGGLGN-------------------
-------------PAGSQC---------VG----------------------YNHYVE-ILEPSANRGCIRCCDDP-----DDCPLDQ------------
--D---TAGCQAIIPGNYFGCTS-----------------------------------------------------------------------------
-
>PC_03KA4K
----------------------------------------------------------------------------------------------------
------------------MI--CLDLLLQGHFFTLIAVPLL--FAQPVLGSPLSS--------------------------DRA--LK--AAARTEPENT
VLIKGP-----DNF-------------------C-LVVPRDEHT-----------DIGE-SE--HPG---GTTVYC-----------------SPNAR--
YDT-RQGQLFSTFWTNV--EHV-TNFGVN-GGRY--TQLTGCIDPSTL-DRLNIDD-D-------GGQYDSS-GGSFGTGN-------------------
-------------PEGSVC---------VG----------------------YNHYIE-ILEPSAPRACIRCCDDP-----DDCPTHD------------
--D---KDGCPSVIPGNYFDCD------------------------------------------------------------------------------
-
>PC_01L94O
---------------------------------------------MTKCPYGDVHTAN-----------------EFQVRLFKDLLAPGQR------GPR
STSAVTSGVVSGYFLPEFTR--SNLFCKSRHSMLVSYFYQS--L---LLCLWSFQ--------------------------ASAGPTISLYHARALANNT
VTVNGP-----ESY-------------------C-LIVPKDQHT-----------DIGD-SE--YPG---GTTTYC-----------------SKLAK--
YDS-SQGELPPGFWTNV--DHV-SGPGVN-GGRY--TQLTGCINPNLV-DRLNPED-Q-------GGQYDSS-GGPSGIGN-------------------
-------------PEYSLC---------IG----------------------YNHYVE-LLEPLGPRACIRCCDDP-----DDCPTKL------------
--D---RSGCPAVIPGNYFDCD------------------------------------------------------------------------------
-
>PC_00RDTJ
----------------------------------------------------------------------------------------------------
---------------------MMIQILFPAL-------GAL--CLSLL-P---------------------------SAIASP-AIDVRELEARQAVDNI
VYVTDA-----QNY-------------------C-MIMPRDPHT-----------NIGD-SE--HPG---GMKTYC-----------------SPSGR--
YSTQ-QGQLPANFWSNV--ALK-TGNGPT-GQRY--AQLTGCIRPELL-SRLNPSD-G-------GGQYDSS-GGDGGLGN-------------------
-------------PAGSKC---------LG----------------------YNHYVE-LVEPSDNRACIKCCDDF-----NDCPLNK------------
--D---TQGCPAVIPGNYFNCG------------------------------------------------------------------------------
-
>PC_031S5B
----------------------------------------------------------------------------------------------------
------------------------MAFKTVFGMLALVAAVS--A-----------------------------------TPAV-GVEELQARADPPADNI
VYVTDS-----QKF-------------------C-MIMPRDPHT-----------NIGD-SE--HPG---GMKTYC-----------------SPSGR--
YSSI-QGQFPPDFWSNV--EFK-TGTSSR-GARF--AQLTGCIQPEKL-SRLNPDD-G-------GGQYDSS-GGAGGRGN-------------------
-------------PEGSVC---------LG----------------------YNHYVE-LVEPSARRACIKCCDNP-----ADCPTNK------------
--D---TQGCPAVISGNYFNCN------------------------------------------------------------------------------
-
>PC_00JNHI
----------------------------------------------------------------------------------------------------
------------------------MKFLLPIIALVSALPAL-------------------------------------GSPTG--GLEGLLEKRVAVDNI
VYVTNA-----NLF-------------------C-MIMPRYPHT-----------NIGD-SE--YPG---GMKTYC-----------------SPAGR--
YSSQ-QGQLPAQFWSNV--AFK-TGYNSK-GLRY--AQLTGCINPGLL-SRLNTND-E-------GGQYDSS-GGAGGHGN-------------------
-------------PAGSVC---------LG----------------------YKHYVE-LVEPAGKRACIKCCDDP-----ADCPTNK------------
--D---TQGCPAVIKGNYFNCN------------------------------------------------------------------------------
-
>PC_06K19W
----------------------------------------------------------------------------------------------------
-------------------------------MFRDLLTTFF--FASVL-----------------------------SAVASPSGPDIL--HARQDVQNI
VYVTSA-----AKH-------------------C-MIMPRDPHT-----------DIGD-SE--HPG---GMKTYC-----------------TPAGR--
YSSQ-QGQLPADFWSNI--AFK-SGKGKN-GQRY--AQLTGCIRPSHL-SRLNAND-D-------GGQYDSS-GGAGGHGN-------------------
-------------PAGSVC---------LG----------------------YNHYVE-LVEPGGNRACIKCCDDP-----ADCPTNK------------
--D---TQGCLNVIPGNYFNCN------------------------------------------------------------------------------
-
>PC_03BOO5
----------------------------------------------------------------------------------------------------
---------------------MITSR-----ILLLCLSAVS--VLASP-----------------------------L----------VLETRDPAVDNI
VYVTDA-----TSH-------------------C-MIMPRDPHT-----------NIGD-SE--HPG---GMKTYC-----------------SPAGR--
YSSK-QGQLPPDFWSNV--AFK-TGYNAK-GKRY--AQLTGCIRPEKL-SRLNPSD-G-------GGQYDSS-GGAGGLGN-------------------
-------------PQGSVC---------LG----------------------YKHYVE-LVEPADKRACIKCCDDP-----ADCPLNK------------
--D---TQGCPAVIKGNYFNCG------------------------------------------------------------------------------
-
>PC_05PV44
----------------------------------------------------------------------------------------------------
--------------------------MMRSFVTVLLLVAS-----------------------------------------CV-VASPTLLEARQAVDNI
VYVTDD-----QNY-------------------C-MIMPRDPHT-----------NIGD-SE--HPG---GMKTYC-----------------SPSGR--
YSSD-QGQLPIDFWSSV--SFK-TGSGKN-GGRF--AQLTGCIRPENL-SRLNPDD-G-------GGQYDSS-GGDDGQGN-------------------
-------------PQGSKC---------LG----------------------YNHYVE-LVEPSDKRACIKCCDDS-----NDCPLGS------------
--D---TQGCPSVIPGDYFDCA------------------------------------------------------------------------------
-
>PC_07XP5B
----------------------------------------------------------------------------------------------------
----------------------------------------------MLAA---------------------------LAYASP-AMDSAELHARQAVDNI
VYVTNA-----QAF-------------------C-MIVPRNPRT-----------NIGD-SE--VPG---GMKTYC-----------------SPAGR--
YSPD-QGQLPPDFWSNV--EFK-TGTSSR-GARF--AQLTGCIRPEKL-SRLNPND-P-------GGQYDSS-GGAGGLGN-------------------
-------------PQGSKC---------LG--------------------QVYNHYVE-LIEPADRRACIKCCDNF-----DDCPLHL------------
--D---TAGCPRVIPGNYFDCN------------------------------------------------------------------------------
-
>PC_07YHSW
----------------------------------------------------------------------------------------------------
-------------------------------MIFGPGLSFV--CAALLVA---------------------------LTTASP-ALDTNELHARQAVDNI
VYVTNA-----QSF-------------------C-EV----------------------------PG---GMKTYC-----------------SPAGR--
YSPD-QGQLPADFWSNV--AFT-TGTSSR-GARF--AQLTGCIRPEKL-SRLNTND-P-------GGQYDSS-GGAGGLGN-------------------
-------------PQGSKC---------LG----------------------YNHYVE-LVEPSDRRACIKCCDNY-----DDCPLHL------------
--D---TAGCPQVVPGNYFDCN------------------------------------------------------------------------------
-
>PC_00R2RB
----------------------------------------------------------------------------------------------------
-------------------------------------MAA-------------------------------------SASPAV-S-VPKLQARDPAVDNI
VYVTDA-----ENF-------------------C-MIMPRNPNT-----------NIGD-SE--HPG---GTKTYC-----------------SPSGR--
YSST-QGQLPPDFWSNV--EFK-TGHSSS-GGRF--AQLTGCIRPEKL-SRLNPND-G-------GGQYDSS-GGAGGNGN-------------------
-------------PIDSVC---------LG----------------------YNHYVE-LVEPGDRRACIKCCDNY-----DDCPLDR------------
--D---TSGCPAVIQGNYFDCN------------------------------------------------------------------------------
-
>PC_046TRS
----------------------------------------------------------------------------------------------------
---------------------------------------------------------------------------------------MVAVSVAQAPDNI
VYVTNK-----SAF-------------------C-MIMPRDPHT-----------NIGD-SE--HPG---GMKTYC-----------------SPAGK--
YDAS-QGTLPANFWSNV--EFK-NGTSTR-GARY--AQLTGCIRPETL-DRLNSND-G-------GGQYDSS-GGAGGNGN-------------------
-------------PAGSKC---------LG----------------------YNHYVE-LVEPDVKRACIKCCDNY-----DDCPLNK------------
--D---TSGCPAVIQGNYFNCN------------------------------------------------------------------------------
-
>PC_027Y5Q
----------------------------------------------------------------------------------------------------
----------------------------------------------------------------------------------------------QAPDNI
VYVTNK-----SAF-------------------C-MIMPRP-HT-----------NIGD-SE--HPG---GMKTYC-----------------SPAGK--
YDAS-QGTLPANFWSNV--EFK-NGTSTR-GARY--AQLTGCIRPETL-DRLNSND-G-------GGQYDSS-GGAGGNGN-------------------
-------------PAGSKC---------LG----------------------YNHYVE-LVEPDVKRACIKCCDNY-----DDCPLNK------------
--D---TSGCPAVIQGNYFNC-------------------------------------------------------------------------------
-
>PC_01ECNK
----------------------------------------------------------------------------------------------------
-----------------------------MHALTILAFTLC--FYGAVMSVPTLR-------------------------------------KRATADNI
VVINSA-----TSY-------------------C-LIVPKNAHT-----------NIGD-SE--TPG---GEQTYC-----------------STSGR--
TDATLQGLLADNFWSNV--SYA-TPTGVN-GGKI--VQLTGCINAGTL-DRLVTTD-G-------GGQYDSS-GGDDGTGN-------------------
-------------PVGSQC---------TG----------------------YDHYVE-ILEPVSNRACLRCCIDP-----ADCPTTM------------
--D---TNGCPNLIPGNYFTCG------------------------------------------------------------------------------
-
>PC_00BZRO
----------------------------------------------------------------------------------------------------
-----------------------------------------------------------------------------------------------AVDNI
VYVTDA-----NKF-------------------C-MIMPRYEHT-----------NIGD-SE--YPG---GTKTYC-----------------SPAGR--
YSTS-QGQLPPDWWSNV--EFK-TGYSSA-GARY--AQLTGCIRPDKL-SRLNVND-D-------GGQYDSS-GGDGGRGN-------------------
-------------PEGSVC---------LG----------------------YKHYVE-LVEPSARRACIKCCDNY-----NDCPLDK------------
--D---TQGCPAVIKGNYFDC-------------------------------------------------------------------------------
-
>PC_05BC7F
----------------------------------------------------------------------------------------------------
--------------------------MISNIACVLFALAS-------------------------------------VGFASP-TVETHVLESRQAVDNI
VYVTDA-----NLF-------------------C-MIMPRYEHT-----------NIGD-SE--YPG---GMKTYC-----------------SPAGR--
YSTQ-QGQLPADFWSNV--EFK-SGTSSR-GARY--AQLTGCIRPEKL-SRLNPND-G-------GGQYDSS-GGAGGLGN-------------------
-------------PQGSKC---------LG----------------------YNHYVE-LVEPADKRACIKCCDNY-----DDCPLHL------------
--D---TAGCPSVIPGNYFNCS------------------------------------------------------------------------------
-
>PC_02REEI
----------------------------------------------------------------------------------------------------
--------------------------MKTIFALLAVVMAA-------------------------------------SASPAV-S-VPELQARDPAVDNI
VYVTDA-----ENF-------------------C-MIMPRNPNT-----------NIGD-SE--HPG---GTKTYC-----------------SPAGR--
YSST-QGQLPPDFWSNV--EFK-TGHSSS-GGRF--AQLTGCIRPEKL-SRLNPND-G-------GGQYDSS-GGAGGNGN-------------------
-------------PIDSVC---------LG----------------------YNHYVE-LVEPGDRRACIKCCDNY-----DDCPLDR------------
--D---TSGCPAVIQGNYFDCN------------------------------------------------------------------------------
-
>PC_07LM9X
----------------------------------------------------------------------------------------------------
--------------------------MHSF--S-----TLI--------------------------------------FTAAAIL-SSKLIAAASPDNT
VVVDGP-----DKY-------------------C-VIVPRDPHT-----------NVGD-SE--HLG---AYI---------------------------
-----------------------TGQGAN-GQRY--AQLTGCIRPETL-DRINPSD-A-------GGQYDSS-GGAGGQGN-------------------
-------------PEGSVC---------VG----------------------YNHYVE-LLEPAGPRLCIRCCDDP-----EDCPTNK------------
--D---TDGCPGVIPGNYFNCG------------------------------------------------------------------------------
-
>PC_059217
MLLSAVFMTLSATLAFASPLEPRAAPDNTVLVESTS-KYCMIMPRIAHTNIGDSESEGQMQSYCSASARYDNSQGKLPNNFWKKVTYKKGR------GK-
GDWVQLTGCINKGFSQL---NDNDGGGQYDSTGGAGSAGNP--RGSK-------------------------------------------CQNYNHYVEI
VEPDVG-----RAF-------------------C-LILPRVPGA-----------TVGE-SE--SPG---QMQSFC-----------------SPSAY--
-TDSSQGQLPGNFWRSVTYAT---GTGSS-GQSY--AQLTGCINL--F-PQLNPND-G-------GGQYDSS-GGDGGRGN-------------------
-------------PEGSVC---------EG----------------------YAHYVE-LLEPSTGRACIRCCQDT-----NDCPLSM------------
--D---TSGCPAVIPGTYSGC-------------------------------------------------------------------------------
-
>PC_04IIMO
MLLSAVFMTLSATLAFASPLEPRAAPDNTVLIESTS-KYCMIMPRIAHTNIGDSESEGQMQSYCSASARYDNSQGKLPNNFWKKVTYKKGR------GK-
GDWVQLTGCINKGFSQL---NDNDGGGQYDSTGGAGSAGNP--RGSK-------------------------------------------CQNYNHYVEI
VEPDVG-----RAF-------------------C-LILPRVPGA-----------TVGE-SE--SPG---QMQSFC-----------------SPSAY--
-TDSSQGQLPGNFWRSVTYAT---GTGSS-GQSY--AQLTGCINL--F-PQLNPND-G-------GGQYDSS-GGDGGRGN-------------------
-------------PEGSVC---------EG----------------------YAHYVE-LLEPSTGRACIRCCQDT-----NDCPLSM------------
--D---TSGCPAVIPGTYSGC-------------------------------------------------------------------------------
-
>PC_05GJ8M
----------------------------------------------------------------------------------------------------
----------------------------------------------------------------------------------------------------
--VVDA-----NNF-------------------C-VFLPPNDSK-----------DRII-AD--TEW---NAQAFC-----------------IGNT-P-
KA-KNAGKLDSDFIQSAHYLKT---------DQY--VQVTGQINPAKA--RLIASD-E-------GGQMDVR-------A--------------------
-------------PMGSSC---------AG----------------------WKYYVN-LIEPAGNTYCMRCCNDD-----RTCNRGI------------
--S---EKGCAHIIPGDY----------------------------------------------------------------------------------
-
>PC_05YJ5O
----------------------------------------------------------------------------------------------------
----------------------------------------------------------------------------------------------------
--MVDA-----NNF-------------------C-VFLPPNDSK-----------DRII-AD--TEW---NAQAFC-----------------IGNT-P-
KA-KNAGKLDSDFIQSAHYLKT---------DQY--VQVTGQINPAKA--RLIASD-E-------GGQMDVR-------A--------------------
-------------PMGSSC---------AG----------------------WKYYVN-LIEPAGNTYCMRCCNDD-----RTCNRGI------------
--S---EKGCAHIIPGDY----------------------------------------------------------------------------------
-
>PC_05J03C
----------------------------------------------------------------------------------------------------
---------------------------------------------------------------------------------------------------T
LDLVDA-----TNF-------------------C-TFLPPADSQ-----------NRNI-AD--TEY---IANVFC-----------------MGNT-P-
TA-KSAGSIPEGLIQSAHFLAT---------DNY--VQVTGQIDPAKG--NLNVTD-E-------GGQYDIV-------M--------------------
-------------PKGAIC---------TG----------------------YKHFVN-LIEPAGHTFCLRCCHSK-----TDCNRGI------------
--S---EKGCAHIIPGDYS---------------------------------------------------------------------------------
-
>PC_0611TW
----------------------------------------------------------------------------------------------------
----------------------------------------------------------------------------------------------------
--VVDA-----SNF-------------------C-VFLPPSDSV-----------DRLI-SD--TEW---DGDAFC-----------------LGST-P-
EA-TGAETMPTDFIQSAHFVAT---------DEY--VQVTGQIDPSKA--NLNVSD-E-------GGQFDVR-------A--------------------
-------------PIGSTC---------AG----------------------WTYYVN-LIEPINLTYCMRCCNDT-----TNCNRGI------------
--S---EKGCAHIIPGDY----------------------------------------------------------------------------------
-
>PC_05UWK2
----------------------------------------------------------------------------------------------------
----------------------------------------------------------------------------------------------------
--MVDA-----SNF-------------------C-VFLPPSDSV-----------DRLI-SD--TEW---DGDAFC-----------------LGST-P-
EA-TGAETMPTDFIQSAHFVAT---------DEY--VQVTGQIDPSKA--NLNVSD-E-------GGQFDVR-------A--------------------
-------------PIGSTC---------AG----------------------WTYYVN-LIEPINLTYCMRCCNDT-----TNCNRGI------------
--S---EKGCAHIIPGDY----------------------------------------------------------------------------------
-
>PC_02CKEN
----------------------------------------------------------------------------------------------------
----------------------------------------------------------------------------------------------------
--VVDA-----SNF-------------------C-LFMPPADSV-----------NRNI-AD--TEW---NAEAFC-----------------IGKA-P-
KA-TNAGKLNDNFILSAHYLAT---------DEY--VQVTGQIDPIKG--NLNVTD-D-------GGQYDIK-------A--------------------
-------------PDGSSC---------AG----------------------WLFYVN-LVEPTIGTYCMRCCNDS-----KTCNRGI------------
--S---EKGCAHIIPGDY----------------------------------------------------------------------------------
-
>PC_0746UG
----------------------------------------------------------------------------------------------------
----------------------------------------------------------------------------------------------------
--MVDA-----SNF-------------------C-LFMPPADSV-----------NRNI-AD--TEW---NAEAFC-----------------IGKA-P-
KA-TNAGKLNDNFILSAHYLAT---------DEY--VQVTGQIDPIKG--NLNVTD-D-------GGQYDIK-------A--------------------
-------------PDGSSC---------AG----------------------WLFYVN-LVEPTIGTYCMRCCNDS-----KTCNRGI------------
--S---EKGCAHIIPGDY----------------------------------------------------------------------------------
-
>PC_00IBM4
----------------------------------------------------------------------------------------------------
----------------------------------------------------------------------------------------------------
--VVDA-----NNF-------------------C-VFLPPEDSA-----------NRNI-AD--TEW---EGQAFC-----------------LGNA-P-
KA-TNAGKLKDGFILSAHYVAT---------DKY--VQVTGQMDPSKA--RLNTSD-E-------GGQFDIK-------A--------------------
-------------PKGSSC---------AG----------------------WKYYVN-LIEPVTNTYCMRCCNDD-----RTCNRGI------------
--S---EKGCAHIIPGDY----------------------------------------------------------------------------------
-
>PC_00YZ4G
----------------------------------------------------------------------------------------------------
---------------------------------MLKIQAIA--AIAL----------T-----------------------------LLATVR-ADGGQT
VAIHSA-----TDF-------------------C-LMIPRDPAK-----------GVA---E--SED---DAYARC-----------------LNADTA-
LS-MNAQTLPDGFILSAYYAT---------GDKY--VQVTGKIDPMVI--GLRKHD-E-------GGQNDLH-------A--------------------
-------------PVGSAC---------QG----------------------YASYVQ-LLEPDNGNFCIRCCHHG-----GDCPTGR------------
--S---QYGCESVIPGQYESSSN-----------------------------------------------------------------------------
-
>PC_05GEJJ
----------------------------------------------------------------------------------------------------
--------------------------MLFNKSFLVSSVLLV--ILSVALA-----------------------------------------APRPPTGQT
GAIISE-----SKY-------------------C-LFLPPMYRG------------GI--AE--NED---KAVAFC-----------------SKPM-A-
EA-PNAGILPKGFVKSLHLVCT---------RRY--VQITGRIDRSKY--GLSRKD-A-------GGQYDIK-------A--------------------
-------------PVGAKC---------AG----------------------YPYFVE-LVEPDIQIYCMRCCRNK-----SDCPTHK------------
--S---TKGCKAVISGDYS---------------------------------------------------------------------------------
-
>PC_07QZA4
----------------------------------------------------------------------------------------------------
----------------------------------MYIARIG--ILLLFASYCQ-G--------------------------------QQTNSSILPQTTV
RIATEN-----SSF-------------------C-LMLPPKNAT-----------DRTI-AD--NEG---TAVAYC-----------------NYPSSG-
-----QEQFPSGFILSSHFNA---------TQNF--VQVTGTMDPTKA--QLVPTD-E-------GGQFDTR-------A--------------------
-------------PKGASC---------QG----------------------YEYFVS-LIEPAQNDYCIRCCHQK-----KDCNAGA------------
--S---QNGCRRLIPGNYSGPSPSNATTDLPSSSTPSQCKLKTY-----LF-------------------------------------------------
-
>PC_06WCRO
----------------------------------------------------------------------------------------------------
--------------------------MKTSISLAIASIATL--L--LSSSVHAAP----------------------------------IDASAA-SGQT
GVILSA-----TDY-------------------C-IFLPPKYGG------------DI--AE--SED---VAVAFC-----------------TKANLA-
GA-PNARVLPTGFIASSHYIEN-------TSKGY--VQITGRIDRSKY--GLSKDD-G-------GGQYDLR-------A--------------------
-------------PVGSKM---------TG----------------------YNAFVQ-LTEPDAEIFCIRACKNK-----SDCPVNK------------
--S---TYGCEKVLGGDYS---------------------------------------------------------------------------------
-
>PC_00NDFY
----------------------------------------------------------------------------------------------------
--------------------------MLFSKS-FFVSTALF--A--VLSVAAAAP----------------------------------KAKASK-IGQV
GAIHND-----KDF-------------------C-LFLPPMYGG------------DI--AA--NED---RAVAFC-----------------TKANMS-
GA-PKAGVLPKGFIKSAHIVRN-------SAAGW--VQITGRMDGKKY--GLNPKD-G-------GGQYDIK-------A--------------------
-------------PVGASY---------TG----------------------YKYFVE-LVEPDSNIYCIRACKTK-----ADCPVNK------------
--S---TYGCKKVLGGNYA---------------------------------------------------------------------------------
-
>PC_01ZC9I
----------------------------------------------------------------------------------------------------
----------------------------------------------------------------------------------------------K-MGQT
AVILSA-----TDY-------------------C-IFLPPKYGG------------DI--AA--NED---RAVAFC-----------------TKPNLP-
GA-PNAQVLPAGFIKSSHYVVN-------TQKGY--VQITGRIDRSKY--GLSSKD-G-------GGQYDLR-------A--------------------
-------------PVGSKM---------NG----------------------YNAFVQ-LTEPDAQIFCIRACMTK-----SDCPVNK------------
--S---TYGCEKVLGGDYS---------------------------------------------------------------------------------
-
>PC_03ARK8
----------------------------------------------------------------------------------------------------
----------------------------------------------------------------------------------------------------
------------MY-------------------SVAFFQKKKKE-----------SIS---D--SED---NAIPFC-----------------TAD-TP-
NA-P--NVFPDGFIKSAHFKKG---------KNF--VQVTGTIDSSKY---VDSTD-E-------GGQYDTN-------A--------------------
-------------PSHALC---------AW----------------------FKKFVN-LVEPDNEHFCIRCCNDG-----VSCDVGR------------
--S---TDGCESIIPGDYS---------------------------------------------------------------------------------
-
>PC_02EJP5
----------------------------------------------------------------------------------------------------
---------------------------------------MS--KLSLLIFYPRDI--------------------------------RD-----EGDPIT
VTVENE-----TVF-------------------C-SFLPRVSGQ-----------TIG---S--SAS---NAVAYC-----------------TQN-TT-
NA-PNARIFPDGFILTKHFASG---------DGY--VQITGLINGSIY---VDPND-G-------GGQYDTK-------A--------------------
-------------PVGAKC---------TG----------------------YDSFVN-LVEPDAGHFCIRCCKDA---ASDKCPTGR------------
--S---EAGCESIIPGTYS---------------------------------------------------------------------------------
-
>PC_05M41V
----------------------------------------------------------------------------------------------------
----------------------------------------------------------------------------------------------------
VALYDQ-----NNF-------------------C-LMLPSQPNQ-----------SIGE-AE--G-----SSKAWC-----------------LPGAAA-
TPG--STTLPSSAIKSAHVVL---------TDQY--IQVTGVLDSQQL--QLLAGD-D-------GGMYDNA-PGGSE----------------------
-------------PRSGVSNANNHPDYRN-----------------------TVSYVE-LVGPASGEYCLRICRLWTEGLEDACSNAQ------------
--D---TAGCHVVVPGDYS---------------------------------------------------------------------------------
-
>PC_01UKVA
----------------------------------------------------------------------------------------------------
----------------------------------------------------------------------------------------------------
--IDSA-----SQF-------------------C-TFMTGYGVA-----------PVAP-----NEG---CGAVYC-----------------YGQQK--
---NGGLKMPDGYILSTNYLKN-----D--TAQY--VQVTGCIDSSVW-A-QDPTD-D-------GGQMDSH-GWP------------------------
----------------YSC---------AG----------------------YNKFVS-LLEPATNTFCIRCCMTT--D-NSDCNTSI------------
--S---TKGCWNVVPGVY----------------------------------------------------------------------------------
-
>PC_04TL92
----------------------------------------------------------------------------------------------------
----------------------------------------------------------------------------------------------------
--IIDE-----NNF-------------------C-TMMPPYGAY-----------PVAP-----NEA---CANSYC-----------------FGDKFQ-
TNTSEYLVGPKNFILSAHFVEN-----K--TAQY--TQVTGCMDSSVW-G-LNPTD-E-------GGQMDSH-GWQ------------------------
----------------YHC---------AN----------------------SKKFLS-LLEPASNTYCIRCCNGT--DVDVNCDTSH------------
--S---TKGCWNLIPGNYAM--------------------------------------------------------------------------------
-
>PC_05TDM8
----------------------------------------------------------------------------------------------------
----------------------------------------------------------------------------------------------------
---------------------------------C-LLLPP-PGK-----------LIGD-TE--Q-----DGHVQC-----------------TDGTP--
------ELLPPQFFVTKNFQV---------TNDY--VQAWGFMNGTSV--GLLPND-G-------GGQYDIH-KDSGD----------------------
-------------N----V------AP-GY-----------------------AVFVE-LLEPDIGRWCIRFCYEI----GQQCNMGK------------
--S---TFGC------------------------------------------------------------------------------------------
-
>PC_05V660
----------------------------------------------------------------------------------------------------
----------------------------------------------------------------------------------------------------
-------------------------------------------M-----------GVSE-TE--R-----EAVSYC-----------------TKDGH--
----GTRLIPPGTFESVHF-------------HY--VQITGRGNFTKI--NVKAGD-D-------GGELGDY-DARGN----------------------
-------------PIGGVVFGRN-----NQ----------------------FEHWTE-F--LLPDEFCVRACFKG-PDDWRYCNHMY------------
--D---IMACRWNIPGDYSPGFDDCEGE------------------------------------------------------------------------
-
>PC_02MQW5
----------------------------------------------------------------------------------------------------
--------------------------MLATKTLLMPFAALA--LASTVIGLPQPQI------------------NEKSSAVFHPVDPNQDPNVQQGPNLQ
IYITSA-----DAY-------------------C-LFLPETENT-----------TIAQ-SI--HRN---KAISAC-----------------RKPWAP-
QE---QVQLDDGFFTTNQSYPFVDNTAGVNRGRQ--IHLWGCINPYSMPDNLVPTDSR-------GGVYHGR-IHGNDQV--------------------
-------------PARGVC---------LG----------------------YDHFTQ-WIIPGAGVISYKCCQDP-----IDCPRWDVGGDIGKTIPDS
GFV---PADCKKLIPDGHGGSRQSASASSKSASIGGALAAFDEDGKPIAVTGSKSKNENEANAWEDDGDH------------------------------
-
>PC_02FUDE
----------------------------------------------------------------------------------------------------
--------------------------MLATKTLLMPFAALA--LASTVIGLPQPQT------------------NEKSSAVFHPVDPNQDPNVQQGPDLQ
IYITSA-----DAY-------------------C-LFLPETENT-----------TIAQ-SI--HRN---KAISAC-----------------RKPWAP-
EE---QVQLDDGFFTTNQSHPFVDNTAGVDRGRQ--IHLWGCINPYSMPNNIVPTDSR-------GGVYHGR-IHGNDQV--------------------
-------------PARGVC---------LG----------------------YDHFTQ-WIIPAAGVISYKCCQDP-----IDCPRWDVGGDIGKTIPDS
GFI---PADCKKLIPGGNAGSRQSASASSKSASVGGALAAFDEDGKPIAVTSSKSKNENEANAWADDGHH------------------------------
-
>PC_04424V
----------------------------------------------------------------------------------------------------
--------------------------------MSSDHPSQS--LHHLVSQAPSPTHKHH--------------DHTTDPPTVTTDSSVTSSPS-PNAGRT
AQITSD-----TDF-------------------C-MFLPPQPGE-----------IVA---N--DEW---DALGFC-----------------TKANNN-
-A-SGARLLPNNFITSAHFAR---------GDNY--VQVTGLFDVNAY--QMNASD-P-------GGQFDTR-------A--------------------
-------------PAGASC---------AG----------------------YLSFVN-LIEPSEGRYCIKCCNGPNHASNAMCGTGR------------
--S---QDGCPKIIPGDYSGSLAAVSGRNGSLSNDVTNA---SS-----SSTSSTSLGTSPVPWHSMIF------------------ACMVFVIVMRKSI
V
>PC_0457QC
----------------------------------------------------------------------------------------------------
----------------------------------------------------------------------------------------------------
-------------------------------------------------------MLIF-TQ--R-----IDVSWC-----------------LKRGT--
------RIIPEGTIKGAYFVQ---------TPDF--LQVTSVGDFTQL--NNHSDD-A-------GGELDRN-CSDLARN--------------------
-------------PLGDFIYSSAFGTD-MR----------------------DQAF---DLTVRSSTFCFRACGPAGKMAADYC----------------
----------------------------------------------------------------------------------------------------
-
>PC_01QCFZ
----------------------------------------------------------------------------------------------------
----------------------------------------------------------------------------------------------------
----------------------------------------------------------------------------------------------------
--------MPSNFWSKV--AFK-SGNE-P-GKRF--AQLTGCIRPRTL-DRLVPTD-P-------GGQYTES-Q--------------------------
-------------SGEIKC---------VG----------------------YNHFVE-IVEPASNRACIKCCDDP-----ADCQKSP------------
--K--VHPHCPNVIPGKYFNCA------------------------------------------------------------------------------
-
>PC_02BFOD
----------------------------------------------------------------------------------------------------
----------------------------------------------------------------------------------------------------
----------------------------------------------------------------------------------------------------
---------ACNELLNV--EVV-SKTGVN-GQTY--VQLTGCINAGTL-DRINTDD-A-------GGQYDSS-GGDGGLGN-------------------
-------------PRNSVC---------TGCVSLTFCLFQFPIFGELTYQGRYNHYVE-LLEPRGPRACIRCCIDP-----ADCPVTM------------
--D---TSGCPAVIPGNYFNCG------------------------------------------------------------------------------
-
>PC_04HBN2
----------------------------------------------------------------------------------------------------
----------------------------------------------------------------------------------------------------
----------------------------------------------------------------------------------------------------
--------------------------------KY--VQITGFFDRTKY--SLGAND-G-------GGQYDNH-AH---GK--------------------
-------------PVGAQC---------KG----------------------YNYFVN-LIEPDIERFCIRCCQDK-----ADCNTGR------------
--S---GYGCLRVVDGDY----------------------------------------------------------------------------------
-
>PC_02Y454
----------------------------------------------------------------------------------------------------
----------------------------------------------------------------------------------------------------
----------------------------------------------------------------------------------------------------
-----------GFITTAHYTS---------NDTY--VQVTGFFDRTKY--DLLETD-G-------GGQYDAH-GN---HK--------------------
-------------PVGAMC---------KG----------------------YPHFVN-LVEPSDNRFCIRCCENE-----DDCNTGR------------
--S---EYGCLRVVPGDY----------------------------------------------------------------------------------
-
>PC_01A5KN
----------------------------------------------------------------------------------------------------
----------------------------------------------------------------------------------------------------
----------------------------------------------------------------------------------------------------
-----------MFITTAHYTS---------NDTY--VQVTGFFDRTKY--DLLETD-G-------GGQYDAH-GN---HK--------------------
-------------PVGAMC---------KG----------------------YPHFVN-LVEPSDNRFCIRCCENE-----DDCNTGR------------
--S---EYGCLRVVPGDY----------------------------------------------------------------------------------
-
>PC_04HR8X
----------------------------------------------------------------------------------------------------
----------------------------------------------------------------------------------------------------
----------------------------------------------------------------------------------------------------
---------------------------------------------------LRRDD-D-------GGQYDSN-GGEGGRGN-------------------
-------------PANSFC---------SP----------------------YHAYVQ-LIEPLAKRACIRCCQNP-----FECDLSN------------
--D---VRGCPVVIPGKYFTCA------------------------------------------------------------------------------
-
>PC_05Z2PI
----------------------------------------------------------------------------------------------------
----------------------------------------------------------------------------------------------------
----------------------------------------------------------------------------------------------------
---------------------------------------------ELS-SQLNPGD-G-------GGQYDSS-GGEGGSGN-------------------
-------------PQGSVC---------LG----------------------YNHYVE-LVEPAGRRACIRCCDDP-----SDCPLTM------------
--D---TLGCQTVIPGNYFDCAS-----------------------------------------------------------------------------
-
>PC_04K26P
----------------------------------------------------------------------------------------------------
--------------------------------------------MSISMGTNAHHS----------LRASAAV---FLAGMTFAVVQLSVFSDAANADAI
IQITSS-----SNF-------------------C-LIMPPGPNL-----------IISD-HE--G-----DALSYC-----------------LPGGTI-
TST-GGRTIPSGFVTAAHYVHT-------PNYEF--VQVSGKYNPAPF--GLIPSD-Q-------GGQYDSN-GP-------------------------
-------------------------GCGGL----------------------GCSFIE-M--LGGGEFCVRCCN-----DNTYCPINR------------
--D---TEGCEAVRTYVNGNMLLPSDKCLPTTGYGWRLRRWF-------------------HRWHCQLTIQR----------------------------
-
