# Supplementary material for: Remote homology clustering identifies lowly conserved families of effector proteins in plant-pathogenic fungi
Source: Microb Genom. 2021 Sep 1;7(9):000637. doi: 10.1099/mgen.0.000637 (PMC8715435; doi:10.1099/mgen.0.000637)
Supplement: Supplementary material 15 [file mgen-7-0637-s0015.zip › fastas/markov-PC_02J8YC.fasta]

>PC_02J8YC
----------------------------------------MSARFSCFPL---ILVVILLSC-LCLECRGIGEGLVNGALSSSYAPPAYQMEASPMGPYQ
TEHYARRLNARLSDLGLELPPSA-QEKVISQNQVHDLVEPIRNRISTE-GQVKLIYLDQTPH-GRKVHALL-MKNAPAGSPNVAILSTPKRWTSLDQKIQ
LHTFAHIDNVHRSDLYNRLESDFNYVVLDSLARNALPNTPELQWRKLMSRPLR------------------------------------
>PC_005MZ7
-----------------------------------------MNRLQSYTRVFIALVLFSMVC-NCFATGGFDYENLA-SSSSSSGHHDYRLESSPMGRFQ
TKDYANLLNSRLKDMGWGSEPLA-KGLLVPREDLESFVSSVQDVLKTESGQKGLLYLGNTPD-SRKVHAVL-LKGAQSRSPNIAIISTPKVWRSLNQKIQ
LHTFAQIDNSNLFDLHQLLQHDFNYSQLDSLARNALPKTPQSEFDNLLPRFPL------------------------------------
>PC_0745MY
-------------------------------------------------------------L-HCFATGGFDYENLA-SSSSSSGHHDYRLESSPMGRFQ
TKDYANLLNSRLKDMGWGSEPLA-KGLLVPREDLESFVSSVQDVLKTESGQKGLLYLGNTPD-SRKVHAVL-LKGAQSRSPNIAIISTPKVWRSLNQKIQ
LHTFAQIDNSNLFDLHQLLQHDFNYSQLDSLARNAL-----------------------------------------------------
>PC_00QZ15
-------------------------------------------------------------L-HCFATGGFDYENLA-SSSSSSGHHDYRFESSPMGRFQ
TNDYANLLNSRLKDMGWGSEPLA-KGLLVPREDLESFVSSVQDVLKTESGQKGLLYLGNTPD-SRKVHAVL-LKGAQSRSPNIAIISTPKVWRSLNQKIQ
LHTFAQIDNSNLFDLHQLLQHDFNYSQLDSLARNAL-----------------------------------------------------
>PC_01AYCX
--------------------------------------MRFLHIFRSFAVT---IILYSWSMMNSLAISDVL-QEIASSLFAGREGGLYQLEASPMGPYQ
TKHYAKVLQARVKDLGLSTRRYV-QGFMVPYDD-TGHLDWIRKELNRNHQRERLVYLDQTPH-KRKVHALL-LDSASSTSPNIAVVSTPHVWKSLDQKIQ
LHTFAQVPGLEDAEIHDRLNKDFNYVQLDSLARNAFQKRLNRSLTIC------------------------------------------
>PC_05W5GF
------------------------------------------MRRALASVVFLIVFLSSQPLHKVAGIGNDP--PEGVSPSVFPAGPVVHLEDGFEGRFG
TEEYTKKLNTRFKDWNLDSPPIA-YAEHKNAEFVRDQVDMVQRQLLQQRKDKNLLYLALTPDQKRKVYAMF-LSGASEGLYNVAFVSSPKHWRTLKEKMQ
LHNFAFVEKSDAKKFDEGLKRDYAASELDSLTRNIVPKTPENGLSRILPTYVHPDYHESGPAQ----MQKIKYILE-------------
>PC_03UHOU
-----------------------------------------MMRRALASVVFLIGLLSSQPLHRVTGIGNGP--PEGNSPSVDLKGPMVHLEDGFEGRFG
TAAYTQTLNSRLKDWNMDPTPRA-YAEHKSVKFVREQVEMVQRQLLQQRKDKNLLFLDLTPDKKRKVHAMF-LGGAPEGEYNVAFVSSPKHWRSLNEKMQ
LHNFAYVEKLDASKFDESLKRDFAANELDALIRNIVPKTPENGLSRMLPVYVHPDYHRSGPAPNPEPMQKLKSVLERPVYVNKARLLLP
>PC_00KDAI
---------------------------------------------RLFKILTLTIVIFASIAFECFAVGEGV-E-DHASSSSPEVQSHYQVETTHLEPWE
RSKLINRLKQRFLDLNLPQ-DLQVSEIKLSHTEIEDQLESLRRQLNTDGDRKSLESLDLTQD-RWKAHALI-LRDAAHDSPNIAILTTPYHWKSLTEKIR
LHAFARVEGIDIDALHKELDRDYNYNPINSLARYILPKTPESEFRSLLPR---------------------------------------
>PC_04AG2J
-----------------------------------------MLRSRLFKILTLTIVIFASIAFECFAVGEGV-E-DHASSSSPEVQSHYQVETTHLEPWE
RSKLINRLKQRFLDLNLPQ-DLQVSEIKLSHTEIEDQLESLRRQLNTDGDRKSLESLDLTQD-RWKAHALI-LRDAAHDSPNIAILTTPYHWKSLTEKIR
LHAFARVEGIDIDALHKELDRDYNYNPINSLARYILPKTPESEFRSLLPRFPL------------------------------------
>PC_02NEFD
-----------------------------------------MRRSRLRGTLFLTLVVLASLIFECRAFGENI-E-SIGASSSSPDQDLFLLEVSPMEPKA
VKELIKRLNNRLADLGFSPRSYV-SE-AERSTDVEGLRRSVHRRLNTNTDIKSLEFLLMWPD-GRKVHALL-LDDDPSRSPNVAFVSTPKVWNSLDQKLQ
LHRFAKVEGISLAALQPALQHDHNYNQLASLARNILPKTPETEFQSLFPRFPL------------------------------------
>PC_0285BA
-----------------------------------------MTRSRLRGTLFLTLVVLASLIFECRAFGENI-Q-SIGASSSSPDQDLFLVEVSPMEPKA
VKELIKRLNSRLANLGFSPRSYV-SE-AERSTDDAELRHSVHRRLNTNTNIKSLEFLLMSPD-ARKVHALL-LGDDPTRSSNVAFVSTPNVWNSLDQKLQ
LHGFAKVEGIDLAALQSALLRDYNYNQLASLARNILPKTPETEFQSLFPRFPL------------------------------------
>PC_03W542
MMHSAFLAPSIASMMGLSSLAIDAHPLTNLSATKPAVYMKMLVQT----PLFLLLATLFMP-LGGLAIPAGGFSDIVESSSSSKGRPDIQLEASPMGSES
TQYYTHILNSHLRDLGPQHAATA-WPAPRGGTYVHDSVPWVHNDLLSNRENRRLMYLGMTPDNKRKVYANVMLERGRGETPNVAIVSTPKVWNSMGAKMQ
LHTFAEVHSYQPSALQEAVSTHFNTGKLNSLASRFLPMDAQGRFEALVGRRPTF-----------------------------------
>PC_025SVS
MMHSAFLAPNIASMMGLSSLAIDAHPLTNLSATKPAVYMKMLVQT----PLFVLLATLFEP-LGGLAIPAGGFSDIVESSSSSKGRPDIQLEASPMGSES
TQYYTRILNSHLRDLGPQHAATA-WPAPQGGTYVHDSVPWVHNDLLSNRENRRLMYLGMTPDNKRKVYANVMLERGRGEAPNVAIVSTPKVWNSMGAKMQ
LHTFAEVDSYQPSALQEAVSTHFNTGKLNSLASRFLPMDAQGRFEALVGRRPTF-----------------------------------
>PC_01LL0F
-------------MMGVTSLAIDAHPLSNLSAAKPSVYMKMLVQT----PLFLLFATLFMP-LGCLAIPAGGFSDIAESSSSSKGRPDIQLEASPMGHDS
TRYYTRILNSHLRDLGPQHAATA-WPAPRGGSYVHDSVPWVHSDLLSNRENRRLMYLGMTPDNKRKVYANVMLERGRGETPNVAIVSTPKVWNSMGAKMQ
LHTFAEVHSYQPSALQEAVSTHFNTGKLNSLASRFLPMDAQDRFEALVGHRPAF-----------------------------------
>PC_00JIJA
----------------------------------------MLVQT----PLFLLFATLFMP-LGCLAIPAGGFSDIAESSSSSKGRPDIQLEASPMGHDS
TRYYTRILNSHLRDLGPQHAATA-WPAPRGGSYVHDSVPWVHSDLLSNRENRRLMYLGMTPDNKRKVYANVMLERGRGETPNVAIVSTPKVWNSMGAKMQ
LHTFAEVHSYQPSALQEAVSTHFNTGKLNSLASRFLPMDAQDRFEALVGHRPAF-----------------------------------
>PC_04SV7A
-----------------------------------------------------------------------------------------------MPPPL
RQKFSRTTRSRRRIWNLGRGDLQVSEIKLSHTEIEDQLESLRRQLNTDGDRKSLESLDLTQD-RWKAHALI-LRDAAHDSPNIAILTTPYHWKSLTEKIR
LHAFARVEGIDIDALHKELDRDYNYNPINSLARYILPKTPESEFRSLLPRFPL------------------------------------
