# Supplementary material for: Remote homology clustering identifies lowly conserved families of effector proteins in plant-pathogenic fungi
Source: Microb Genom. 2021 Sep 1;7(9):000637. doi: 10.1099/mgen.0.000637 (PMC8715435; doi:10.1099/mgen.0.000637)
Supplement: Supplementary material 15 [file mgen-7-0637-s0015.zip › fastas/markov-PC_00HH7V.fasta]

>PC_00HH7V
--------------------MATIFRAILFLTFALGYVLGLPPDFW--VPPSHG--SPLPNGPIMGQSGKQANGQIRHRSFLQEPFPQME------APAH
PRMDRHSQMRREPTSYEFSVIHQEILNNPTGQAYILHHDGTYSRMHKPPGTLKYWCGRVKVFDDEGYLLYES----SYCNWQETNHHVCCNAAEDVLQPR
AGNILIILKSI----------
>PC_0891DL
---------------------MLSLPTLVFAFSVLSYVLAAPADLVPIVPPGGS--FDNAPGPMMNFPLYCSENNCRHRKLIQGALPETAAPPAMLPPIP
DVMTRKGVKIRKPSPIESRRIN-DFMTTHSSGPFTLHTDGFFSRGHKPWWTLKYFCGKIIVFDDEDFKIYES----GCCHCVDSDENGCTCNAAECMLST
ALMVGIVIAAIAIRVVVDRD-
>PC_05W7IU
MPSGKLVCKLPEMTAGVLVRTMLSLPTLVFAFSVLSYVLAAPADLVPIVPPGGS--FDNAPGPMMNFPLYCSENNCRHRKLIQGALPETAAPPAMLPPIP
RR-----VKIRKPSPIESRRIN-DFMTTHSSGPFTLHTDGFFSRRHKPWWTLKYFCGKIKVFDDEDFKIYES----GCCHCVDSDENGCTCNAAECMLST
ALMVGIVIAAIAIRVVVDRGG
>PC_0898NY
---------------------MLSLPTLVFAFSVLSYVLAAPADLVPIVPPGGS--FDNAPGPMMNFPLYCSENNCRHRKLIQGALPETAAPPAMLPPIP
DVMTRKGVKIRKPSPIESRRIN-DFMTTHSSGPFTLHTDGFFSRRHKPWWTLKYFCGKIKVFDDEDFKIYES----GCCHCVDSDENGCTCNAAECMLST
ALMVGIVIAAIAIRVVVDRD-
>PC_04T5AI
---------------------MLSLPTLVFAFSVLSYVLAAPADLVPIVPPGGS--FDNAPGPMMDFPLYCSENNCRHRKLIQGALPETAAPPAMLPPIP
DVMTRKGVKIRKPSPIESRRIN-DFINSHLARPYTLHSDGFFSQRHKPCWTLDYALGRIRVFDDEDFLIYDS----GFCHCVHQSASGCTCNAAELLTVT
GGAC-LLAAWVALETSRTRG-
>PC_03QJSV
---------------------MLSLPTLVFAFSVLSYVLAAPADLVPIVPPGVS--FDNAPGPMMDFPLYCSENNCRHRKLIQGALPETAAPPAMLPPIP
DVMTRKGVKIRKPSPIESRRIN-DFINSHLARPYTLHSDGFFSQRHKPCWTLDYALGRIRVFDDEDFLIYDS----GFCHCVHQSASGCTCNAAELLTVT
GGAC-LLAAWVALETSRTRG-
>PC_03RRNL
---------------------MLSLPTLVFAFSVLSYVLAAPADLVPIVPPGGS--FDNAPGPMMNFPLYCSENNCRHRKLIQGALPETAAPPAMLPPIP
DVMTRKGVKIRKPSPIESRRIN-DFMTTHSSGPFTLHTDGFFSRDTN------------LVFDDEDFKIYES----GCCHCVDSDENGCTCNAAECMLST
ALMVGIVIAAIAIRVVVDRGG
>PC_072NAH
---------MRRFWKEGRHNMPGTFIVVQLLFLALSHVLAVPSFPPAPLGLGHGPLISAAPTTELDPFVRAADSQIRSRKIMQAPAPQRIDPM-------
EKPTREMRIRREPNAIEEALIQDYIAYHRNGQSYVMDSHGLFSGIHKPCWTLKYCCGKTAVIGHTGRLSLTPTAPSAVCHGASSAALFSPCWPL---HYT
ARLDVSVFNWAE---------
