# Supplementary material for: Remote homology clustering identifies lowly conserved families of effector proteins in plant-pathogenic fungi
Source: Microb Genom. 2021 Sep 1;7(9):000637. doi: 10.1099/mgen.0.000637 (PMC8715435; doi:10.1099/mgen.0.000637)
Supplement: Supplementary material 15 [file mgen-7-0637-s0015.zip › fastas/markov-PC_05JXM3.fasta]

>PC_036DKQ
--------------------------------------------------MNIPDPAGEKNVGNAQGLQFIGGQCLSAADCAS--QCCATLPR----NGD
TIGVCSGVGAQFQAGKQGCGFGTTSA----------------------------------------------
>PC_04N21A
--------------------------------------------------------AGAKNLGNGAGQQFITGICLTDADCAS--GCCAGL------N--
GGAVCSGVGAQFQNGKTGCGF---------------------------------------------------
>PC_01JUE0
--------------------MVRIAIAT-VIAFAV-----------TAFA--VGDPAGAANVGNGKGKQFITGACLSNADCAS--GCCAGL-------G-
DGAVCSGPAVGNAAGKRGCGFPDVGGPG-----------------AGAAPKKQKARPAGCPPCARGFE----
>PC_01FBI6
--------------------MVRIAIAA-FLTFAV-----------TVFA--VGDPAGAANVGNGKGKQFITGACLSNADCAS--GCCAGL-------G-
DGAVCSGPAVGNAAGKRGCGFPDVGGPG-----------------AGAAAPA--APAPNCPPCRRGLLFSS-
>PC_05RVKL
--------------------MVRIAAFT-TVAFAAW----------AVMGKDIIDHSGDANSGNGNGQQFINGKCEANADCKT--GCCAKFID----NNV
ALGVCSGDQADFLNTKCGCGTFGDNAVL-----------------QPQAPPECKIQKQGGGRAAREFSA---
>PC_04ZMEM
--------------------MVRI-PYALVLAFAAV----------G-LCQLKVNLAGAKNVGTGEGAQFITGGCIDNSDCGS--NCCADL------S--
GVGICSGEVAAFQAGKNGCDFVDPQAAA-----------------TIQAAADQVEKQGF-------------
>PC_04ZWL2
LASQFTIQPSLIIFTFTLAKMVRI-TLFATIAFAAT----------A-FA-ITPNNAGARNVGKGDGSQFITGGCVDDSDCSS--ACCADA------S--
GVGVCSAEAAQFQNGKNGCNFVDPNREA-----------------TIAAAEAQVEKQGF-------------
>PC_04ZTHZ
-----MSALLDSFWNFHICKTVRI-TILTTLALAAT----------A-FAQIKPNNAGAKNVGQGDGSQFITGGCVDDSDCSS--ACCANA------S--
GVGVCSAEAAQFQNGKNGCNFVDPNRDA-----------------TIAAAKAQVEKQGF-------------
>PC_032U5L
--------------------MVRL-TIAALLTFAAA----------A--LAITPNNAGAKNVGNGKGEQFITGGCVNDADCSS--GCCANA------S--
GVGVCSAEAAQFQNGKQGCHFVDPNAAA-----------------TIAAAKAQVQKQGFEREVNRLRRGGRI
>PC_04799M
--------------------MVRI-TIAALLAFAAL------------ATAITPNVAGAQNVGAGNGAQFITGGCVANADCSS--ACCADA------S--
GVGVCSAEAAQFQNGKNGCDFVDPNAAA-----------------TIAAAKAQVAKQGFKRVVRASGYEG--
>PC_054ME4
---------------------MRFT-IATVLA-FAA----------LSFAQITPNVAGAKNVGAGNGAQFITGGCVSNADCSS--ACCADA--------S
GKGVCSAEAAQFQNGKNGCGFQDPNAQA-----------------TIAAAKAQVQKQGFKKVKRATC-----
>PC_07138V
---------------------MRFT-LAAFFA-LST----------LALAQITPNNAGASNVGSGDGSQFITGGCVADADCSS--GCCADA--------S
GVGVCSAEAAQFQNGKNGCGFADPNADA-----------------TIAAAQDQVAQQGFKRVVKKE------
>PC_07GEA1
--------------------MVRISALTAILAFTIS----------S-TLAITPNVAGAKNVGLASGAQFITGGCTSDADCSS--ACCADA------S--
NVGVCSAEAAQFQNGKNGCGFVDPNAAA-----------------TVAAAEAQVAKQGF-------------
>PC_05I3NU
--------------------MVRL-TVAALLTFAIA----------A-MAQITPNNAGARSVGNGQGAQFITGGCVNNADCAS--GCCADA------S--
GIGVCSAEAAQFQNGKNGCGFVDPNADA-----------------TIAAAQAQVERQGF-------------
>PC_002D4U
--------------------MVRI-SVTALLAFVVT----------A-MAQITPNNAGARNVGQGNGSQFITGGCVNNADCAS--GCCADA------S--
GVGVCSAEAAQFQNGKNGCGFVDPNTQG-----------------TIAAAQAQVARQGF-------------
>PC_01LSHM
--------------------MVRI-TVTALLAFVVT----------A-MAQITPNNAGARNVGQGNGSQFITGGCVNNADCAS--GCCADA------S--
GVGVCSAEAAQFQNGKNGCGFVDPNAQG-----------------TIAAAQAQVARQGF-------------
>PC_019RQM
--------------------MVRI-AFATVLTIAVT----------A-LAQLKTNDAGARNVGKGDGSQFITGGCVNDADCSS--ACCADL------S--
GIGICSAEAAAFQAGKNGCNFVDPNAAA-----------------TIAAAQAQVEKQGF-------------
>PC_022WTU
--------------------MVRL-TIAALLTFALA----------A-TAQITPNNAGAKNVGAGNGQQFITGGCVNNADCSS--GCCADA------S--
GVGVCSAEAAQFQNGKNGCGFADPNAAA-----------------TIAAAKAQVEKQGF-------------
>PC_02VZEN
--------------------MVRV-TLLATLAFAAT----------A-FAQITPNKAGSSNVGKGDGSQFITGGCVDDSDCSS--ACCADA------S--
GVGVCSAEAAQFQNGKNGCNFVDPNREA-----------------TIAAAQAQAEKQGF-------------
>PC_03DCVO
--------------------MVRI-TLFTTLALAMT----------A-FAQIKPNNAGASKVGKGDGSQFITGGCVSDADCSS--ACCANA------S--
GVGVCSAEAAQFQNGKNGCGFDDPNAAA-----------------TIAAAQAQAKKQGF-------------
>PC_012SU9
--------------------MVRI-TLFATIAFAAT----------A-FA-ITPNNAGARNVGKGDGSQFITGGCVDDSDCSS--ACCADA------S--
GVGVCSAEAAQFQNGKNGCNFVDPNREA-----------------TIAAAEAQVEKQGF-------------
>PC_004EJL
--------------------MVRM-TLFATLALAAS------------ALAITPNNAGARNVGKGDGSQFITGGCVSNADCSS--KCCADA------S--
GVGVCSAEAAQFQNGKNGCNFADPNAAA-----------------TIAAAKAQVAKQGF-------------
>PC_06FFAQ
--------------------MVRI-TLFATIAFAAT----------A-FA-ITPNNAGAKNVGKGDGSQFITGGCVDDSDCSS--ACCANA------S--
GVGVCSAEAAQFQNGKNGCNFVDPNREA-----------------TIAAAEAQVQKQGF-------------
>PC_004Y9T
--------------------MFRI-TFTASLLFAM-----------S-VMAITPNDAGAKNVGQGNGEQFITGGCVNDADCAS--ACCTDA------S--
GIGVCSAEAAQFQNGKNGCGFVNTNAAA-----------------TIAAAEAQVEEQGF-------------
>PC_00HJRK
--------------------MVRI-TLLAILAFAMT------------VLAITPNNAGAKNVGNGAGAQFITGGCVADADCSS--ACCANA------S--
GVGVCSAEAAAFQNGKDGCGFVDPNAAA-----------------TIAAAKAQVAKQGF-------------
>PC_04MS3S
--------------------MVRI-TLFATIAFAAT----------A-FA-LAPNNAGARNVGKGDGSQFITGGCVANADCSS--ACCANL------S--
GVGICSAEAAQFQNGKNGCNFVDPNKDK-----------------TIAAAKAQVKKQGF-------------
>PC_05DXZK
--------------------MVRI-TLFATIAFAAT----------A-FS-LSPNNAGARNVGKGDGSQFITGGCVDNADCSS--ACCANL------S--
GVGICSAEAAQFQNGKKGCNFVDPNKDA-----------------TIAAAKAQVKKQGF-------------
>PC_025V0K
--------------------MVRL-TAAALLVFALS------------SMSITPNNAGARNVGAANGQQFITSGCVNDADCSS--QCCADA------N--
GVGVCSAEAAQFQNGKNGCGFVDPDAEA-----------------TVAVAKAQVERQGF-------------
>PC_03ZW5K
--------------------MVRM-TLFATLALAAS------------ALAITPNNAGARNVGKGDGSQFITGGCVSNADCSS--KCCADA------S--
GVGVCSAEAARFQNGKNGCNFADPNAAA-----------------TIAAAKAQVAKQGF-------------
>PC_00QKSM
--------------------MVRI-TFTVVVAFAMT------------ALALSPNNAGAKNVGAGDASQFITGGCIDDSDCSS--ACCADL------S--
GVGICSAEAAAFQAGKNGCGFVDPNAAA-----------------TIQAAADQVEKQGF-------------
>PC_06A3J5
--------------------MVRI-TLFATLAFAMT------------AFAITPNNAGAKNVGQGNGAQFITGGCVDDADCSS--KCCANA------S--
GVGVCSAEAAQFQNGKNGCNFVDPNKAA-----------------TIAAAKAQVAKQGF-------------
>PC_01M3DX
--------------------MVRI-TLFATLAFAMT------------ALAITPNNAGAKNVGQGNGAQFITGGCVDNADCSS--ACCADA------S--
GVGVCSAEAAQFQNGKNGCNFVDPNKAA-----------------TIAAAKAQVAKQGF-------------
>PC_03MB8P
--------------------MVRI-TLFATLALVMT------------ALAITPNNAGAKNVGQGNGAQFITGGCVDDADCSS--ACCADA------S--
GVGVCSAEAAQFQNGKNGCNFVDPNKAA-----------------TIAAAKAQVAKQGF-------------
>PC_08A8QX
--------------------MVRIT-LAAFFALALT----------AA-AAVTPNNAGAKSVGAGDGSQFITGGCVSDADCSS--ACCANN-------GS
GQGVCSAEAASLQNGKQGCGFEDPNADA-----------------TIAAAEAQVEKQGF-------------
>PC_05IQ7E
--------------------MVRVF-LATFLALTLS----------AATAQVTPNNAGAKSVGAGDGSQFITGGCVSDADCSS--ACCADN-------GQ
GQGVCSAEAASLQNGKQGCGFEDPAADE-----------------TIAAAQAQVEEQGFRRRRRL-------
>PC_080UVB
--------------------MVRITFVA-ALALAV-----------SVYA--AGDPAGARNVGNGQGKQFITGGCVSNADCAS--KCCAQQ-------NG
AGGVCSGLGAQFQAGKTGCGFKDRDAKK-----------------TVNKAKKKAKKNKRH---AVALEV---
>PC_034P3C
--------------------MVRITFVT-ALAFAL-----------SVYA--AADPSGAKNVGNGKGAQFITGGCVSDADCAS--KCCANQ-------NN
QGGVCSGVGAANQAGKTGCGFVDKNAKA-----------------SVAKAKAQAKQNKRH---AEALVV---
>PC_0840Z3
--------------------MVRITFVA-ALTLAV-----------SVYA--AGDPAGARNVGNGQGKQFITGGCVSNADCAS--KCCAQQ-------NG
AGGVCSGLGAQFQAGKTGCGFKDRDARK-----------------TVNKAKKKAKKNKRH---AVALEV---
>PC_08JZ1M
--------------------MVRITLIA-ALTFAL-----------GVYA--AGDPAGAKNVGNVQCKQFITGGCVSNADCAS--KCCAQQ-------NG
AGGVCSGVGAQFQAGKTGCGFKDSNAKN-----------------TIAAAKKQSKNNKRH---AEALNA---
>PC_025L3A
--------------------MVRVSFFT-ALTMAA-----------SVLAIVVPNKDGAKNVGNGKGLQFITGGCLNNADCVT--ACCAGN-------GA
GQGVCSAAIAANQGGKTGCGFVAKSKK---------------------------------------------
>PC_02J0I8
--------------------MVRIS-FIAVLTMAVS----------V-MAVVTPNNAGAKSVGAGKGAQFITGGCVNNADCQS--TCCAGN-------GA
GKGVCSAAVAANQAGKTGCGFADPNAAQ-----------------TIAAAKAQVKKQGF-------------
>PC_02WQ1W
-----------------------MH-FSAVLSFAVA----------V-MAVVEPNNAGAKNVGSGNGSQFITGGCVSNADCVS--ACCANN-------GE
GKGVCSAEAAALQNGKEGCGFVDPNSQA-----------------TIAAAQEQSRKQGF-------------
>PC_08FEUI
--------------------MVQI-SIPSVLIFVTL----------A-LATVTPNNAGAKSVGLANGQQFITGGCTSDADCQS--SCCAGN------P--
TVGVCSAAAASNQNGKTGCGFVDPNAAA-----------------TIAAAKAQVAKQGFRRRRKISESE---
>PC_04UKHQ
--------------------MVQI-TFAVALTFIV-----------S-ALAVTPNNAGARSVGLGDGSQFITGGCVSNADCSS--ACCAGN------P--
TVGVCSAEAASLQAGKTGCGFLDQNKAA-----------------TIAAAKAQVAKQGFKRVVRAAESA---
>PC_07HKMO
--------------------MVRIISITMALTFTMT----------V-LATVTPNNAGAKDVGNGKALQFTTGGCIDDADCES--ACCAGN------P--
TVGVCSAAAASEQNGKTGCGFVDPNSAA-----------------TIAAAEAQVKKQGF-------------
>PC_04QV7Z
--------------------MVRI-SILTALAFAL-----------T-AFAVTPNNAGAKNVGQANGQQFITGGCTSNADCSS--ACCAGN------P--
TVGVCSAEAAALQAGKTGCGFVDPNAAA-----------------TIAAAKAQVKKQGF-------------
>PC_079KXE
--------------------MVRI-TLLATLAFAMT------------ALAITPNNAGAANVGNGAGKQFITGGCVADADCST--ACCANA------S--
GVGVCSAVAAANQNGKAGCDFVDPNSAA-----------------TIAAAKAQVAKQGF-------------
>PC_05SIHT
--------------------MVRI-SIFATLAFAL-----------T-ALAVTPNNAGAKNVGQANGQQFITGGCTSDADCSS--ACCAGN------P--
DVGVCSAAAAANQAGKTGCGFVDPNAAA-----------------TIAAAKAQVKKQGF-------------
>PC_0789Y7
--------------------MVRI-SILATLAFAL-----------T-AFAVTPNNAGAKNVGAANGQQFITGGCTADADCSS--ACCAGN------P--
NVGVCSAAAAANQAGKTGCGFVDPNAAA-----------------TIAAAKAQVKKQGF-------------
>PC_08JNH3
--------------------MVRVSTFAAILAMALS----------V-TANVTPNDAGAKNVGTGNGQQFITGGCVNGPDCQS--RCCAGN-------GE
NKGVCSNEVAANQNGKTGCGFEDPNKAQ-----------------TVKEAKEQVKKQGF-------------
>PC_07H8GB
--------------------MVRVSSVAAILAMALS----------V-TAKVVPNDAGAKNVGADNFQQFITGGCVINDDCQS--KCCAGN-------GD
NKGVCSNEVAANQNGKTGCGFEDPNAKQ-----------------TIAEAKEQVKKQGF-------------
>PC_04SG1P
--------------------MVRVSTFAAILAMALS----------V-TANVTPNDAGAKNVGTGNGQQFITGGCVNGTDCQS--RCCAGN-------GE
NKGVCSNEVAANQNGKTGCGFEDPNKAQ-----------------TVKEAKEQVKKQGF-------------
>PC_028BCO
--------------------MVRVSTFAAILAMALS----------V-TANVTPNDAGAKNVGTGDGQQFITGGCVNGPDCQS--RCCAGN-------GE
NKGVCSNEVAANQNGKTGCGFEDPNKAQ-----------------TVKEAKEQVKKQGF-------------
>PC_03RZBZ
--------------------MVRVSV-AAFLAFAVT----------A-LAQVTPNDAGAKNVGQGNGQQFITGGCVSDADCQS--ACCAEV------EST
GLGVCSAEAASNQNGKLGCGFVDPNAQQ-----------------TIADAEAQVEEQGF-------------
>PC_02UNML
--------------------MVRISA-TALLAFAIT----------A-LAQVTPNNAGAKDVGQGNGQQFITGGCTSDADCSS--ACCAQV------ETT
GLGVCSAEAASLQNGKLGCGFVDPNAEQ-----------------TIADAQAQVEKQGF-------------
>PC_06OK1X
--------------------MVRISV-AAFLAFALA----------A-SAQVTPNDAGAKNVGQGNGQQFITGGCVSDADCSS--GCCAEV------QSS
GLGVCSAEAAALQNGKLGCGFVDPNAQQ-----------------TIEDAQAQVEKQGF-------------
>PC_06O80H
-------------------------M-VFHSPVALA----------A-SAQVTPNDAGAKNVGQGNGQQFITGGCVSDADCSS--GCCAEV------QSS
GLGVCSAEAAALQNGKLGCGFVDPNAQQ-----------------TIQDAQAQVEKQGF-------------
>PC_083I4H
----------------------------------------------MSMAQVTPNNAGAKNVGTGNGQQFITGGCVSDADCSS--QCCAQV------ASS
GKGVCSNEVAANQNGKTGCGFNDPNAAA-----------------VIAAAKAQVQKQGFKRAVRTE------
>PC_04D2IH
--------------------MVRITF-AAALAFAVS----------V-IAVLTPNNAGAKDVGNGKGQQFTTGGCVSDADCRS--TCCAEI------SGN
GLGICSAVGAQDQNGKLGCGFTDPSAAVRALQFRCFATLLRKFQAVIAAAQAQVKKQGFKFMA---------
>PC_079I6I
--------------------MVRITF-AAVLALAVS----------A-MA-LTPNASGAKDVGNGQGQQFTTGGCVADADCRS--ACCAEI------SGS
GLGICSAVGAQLQNGKLGCGFVDPNAAA-----------------NIAAAQAQVAKQGFRFRA---------
>PC_078IB1
--------------------MVRITF-VAALAFAVS----------V-MA-LTPNAAGAKDVGNGAGQQFTTGGCVADADCRS--ACCAQI------GVG
GIGICSAVGAQHQNGKLGCGFVDPNAAA-----------------TEAAAKAQVAKQGFRFRA---------
>PC_03VOSG
------------------------ML-THYPSVAVS----------V-MA-LAPNNAGAKDVGNGQGQQFTTGGCVSDADCRS--TCCAEI------STS
GLGICSAVGAQLQNGKLGCGFNDPNAAA-----------------VIAAAKAQVAKQGFKFMA---------
>PC_02Q4GU
------------------------IL-TSCSVVAVS----------V-MA-LAPNNAGAKDVGNGQGQQFTTGGCVADADCRS--TCCAEI------SGS
GLGICSAVGAATQNGKEGCGFADPNAAA-----------------TIAAAQAQVAKQGFKFRA---------
>PC_042IVN
--------------------MVRITF-AAALAFAVS----------A-MA-LAPNNSGAADVGNGKGQQFTTGGCVANADCRS--ACCAEI------SGS
GLGICSAEGAQFQNGKLGCGFTDPNSAA-----------------TIAAAKAQVAKQGF-------------
>PC_07GEV9
--------------------MVRISSLAATLALAMG----------V-FA-LTPNTAGAKSVGAGNGTQFTTGGCVSDADCQS--ACCAGI------TG-
GAGICSAAAASTQNGKTGCGFVDPNAAA-----------------TIAAAKAQVAKQGFRRVVRGE------
>PC_059XYG
--------------------MVRIT-IAATLAF-AA----------VALAQAIPNTSGARNVGNGNGGQFTTGGCVANADCQE--GCCAN-------NGQ
GTGICSGRGAEFQNGKQGCGFVDPNRAA-----------------TIAAAKAQVARQGF-------------
>PC_08HGS3
--------------------MVRIALAT-VLAFAV-----------SVLA--AADPSGAKNVGNGAGKQFITGGCVANADCAS--ACCAQQ-------NG
GTGVCSGKGAQFEAGKTGCGFVDPNKQA-----------------TIAAAKKQSGAQKFK---A--------
>PC_007WS2
---------------------MVVALAA-VLAFAV-----------SVLA--AADPSGAKNVGNGVGQQFITGGCVSNADCAS--VCCAQQ-------NG
AGGVCSGKGAQFQAGKTGCGFVDPNKEQ-----------------TISAAQKQSQARAFR---A--------
>PC_07TFZ1
----------------------MVR-IITVLAFAVS----------A-LALVTPNNAGAKNVGAGDGSQFITGGCVNDADCSS--ACCANN-------GQ
GAGVCSAEAAALQNGKLGCGFADPNATE-----------------TIAAAEAQVAKQGF-------------
>PC_053HUR
----------------------MVR-ILAVLAFAVA----------A-LATVTPNNAGAKNVGGGNGQQFITGGCVSDADCGS--ACCANN-------GQ
GAGVCSAEAAALQNGKEGCGFVDPNASN-----------------TIAAAKAQVAKQGF-------------
>PC_04FE8A
--------------------MVQIA-LFATLAF-AA----------GALAQAIPNPAGARDVGNGQG---------------Q--GCCAN-------NGQ
GTGICSGIGAEFQNGKQGCGFVDPNADA-----------------AIAAAQEQVARQGF-------------
>PC_07EZF7
--------------------MVRIT-LATVLAFAVT----------A-LALVQPNNAGAKNVGNGKAAQFITGGCVNDADCSS--ACCANN-------SQ
GLGVCSAEAAALQNDKQGCGFVDPKSAQ-----------------TISAAEKQVEIQGF-------------
>PC_07EXVK
--------------------MVRII-LATVLAFAVT----------A-LALVQPNNAGAKNVGNGKAAQFITGGCVNDADCSS--QCCANN-------SQ
GLGVCSAEAAALQNDKQGCGFVDPKSAQ-----------------TISAAEKQVKIQGF-------------
>PC_04CS89
--------------------MVRI-ALFATLAFVMT------------VLAITPNNAGAKNVGNGAGAQFITGGCVADADCSS--ACCANA------S--
NVGVCSAEAAAFQNGKAGCNFVDPNSAA-----------------TIAAAKAQVAKQGF-------------
>PC_049WK3
---------------------MRFT-TTALITLLTA----------LTLAQVTPNKAGAANVGKGDGSQFITGGCVSDADCSS--GCCAQV------AAT
GDGVCSAEAASEQNGKTGCGFTDPNADA-----------------TIAAAQEQVEQQGFKRVVRRE------
>PC_0258WN
---------------------MRFT-IATLIA-LAA----------TSMAQVTPNNAGAANVGAGDGSQFITGGCVADADCSS--ACCAQV------ESS
GAGVCSAEAASLQNGKTGCGFTDPNADQ-----------------VIAAAQAQVEQQGFKRVVRKSE-----
>PC_08IC6P
---------------------MHFT-IATFVA-LAA----------VSMAQVTPNNAGAKNVGAGNGAQFITGGCVSDADCSS--ACCSQV------AAT
GDGVCSAEAASQQNGKTGCGFTDPNADA-----------------VIAAAKEQVAKQGFKRVVRSE------
>PC_03XH3C
---------------------MRFT-IATFVA-LAA----------VSMAQVTPNNAGAKNVGAGNGAQFITGGCVSDADCSS--ACCSQV------AAT
GDGVCSAEAASQQNGKTGCGFTDPNADA-----------------VIAAAKEQVAKQGFKRVVRSE------
>PC_06WJV8
---------------------MRFT-IATLIA-LAA----------TSMAQVTPNNAGAKNVGAGNGAQFITGGCVSDADCSS--ACCAQV------AST
GDGVCSAEAASQQNGKTGCGFSDPNAQA-----------------VIAAAKAQVEKQGFKRVVRSE------
>PC_01N9FE
---------------------MRFT-IATFVA-LAA----------VSMAQVTPNNAGAKNVGAGNGAQFITGGFVSDADCSS--ACCSQV------AAT
GDGVCSAEAASQQNGKTGCGFTDPNADA-----------------VIAAAKEQVAKQGFKRVVRSE------
>PC_078ST4
---------------------MRFT-MASVIA-LAA----------VSMAQVTPNNAGAKNVGAGNGAQFITGGCVADADCSS--ACCAQV------ASS
GAGVCSGVAAANQNGKTGCGFSDPNAAT-----------------VIAAAKAQVAQQGFKRAVRLE------
>PC_07MWDE
---------------------MRFT-IATFVA-LAA----------VSMAQVTPNNAGARNVGAGNGSQFITGGCVSDADCSS--ACCSQV------AAT
GDGVCSAEAASLQNGKTGCGFTDPNADA-----------------VIAAAQEQVAQQGFKRVVRGE------
>PC_07V7VY
---------------------MRFT-IATFFA-LAA----------ISMAQVTPNNAGARNVGAGNGSQFITGGCVSDADCSS--ACCSQV------AAT
GDGVCSAEAASLQNGKTGCGFTDPNADA-----------------VIAAAHEQVAQQGFKRVVGSE------
>PC_014QK4
---------------------MRFT-IASIIA-LAA----------VSMAQVTPNNAGAKNVGAGNGAQFITGGCVADADCSS--ACCAQV------ASS
GAGVCSGVAAANQNGKTGCGFSDPNAAT-----------------VIAAAKAQVAQQGFKRAVRLE------
>PC_043GAK
---------------------MRFT-ITAFVA-FAT----------LALAQVTPNNAGAKNVGAGNGAQFITGGCVSDADCSS--ACCAQV------AAT
GDGVCSAEAASLQNGKTGCGFNDPNAAA-----------------VIAAAQAQVELQGFRRVVRKA------
>PC_07QBVX
---------------------MRFT-IATFVA-LAA----------VSMAQVTPNNAGARNVGAGNGSQFITGGCVSDADCSS--ACCSQV------AAT
GDGVCSAEAASLQNGKTGCGFTDPNADA-----------------VIAAAQEQVAQQGFKRVVRDE------
>PC_00RLUN
---------------------MRFT-IATLFT-LAA----------MCMAQVTPNNAGAKNVGQGNGAQFITGGCVSDADCSS--GCCAQV------AST
GDGVCSAEVVSQQNGKTGCGFNDPNAAA-----------------VIAAAQAQVERQGFKRVVRKE------
>PC_04PZ0E
---------------------MRFT-IATIFA-LAA----------VSMAQVTPNNAGAKNVGTGSGAQFITGGCVSDADCSS--ACCSKV------ASS
GKGVCSGVAAANQNGKTGCGFSDPNSAT-----------------VIAAAKAQVAKQGFKREILLE------
>PC_07TYP7
---------------------MRFT-IATFFA-LAA----------ISMAQVTPNNAGARNVGAGNGSQFITGGCVSDADCSS--ACCSQV------AAT
GDGVCSAEAASLQNGKTGCGFTDPNADA-----------------VIAAAQEQVAQQGFKRVVRSE------
>PC_06J2EI
---------------------MRFT-IASIIA-LAA----------VSMAQVTPNNAGAKNVGAGNGAQFITGGCVSDADCSS--ACCAQV------ESS
GAGVCSGVAAALQNGKTGCGFSDPNADA-----------------VIAAAQAQVEKQGFKREVRLE------
>PC_01FSF4
---------------------MRFT-IATLFT-LAA----------MSMAQVTPNNAGAKNVGQGNGAQFITGGCVSDADCSS--ACCAQV------AST
GNGVCSAEVASQQNGKTGCGFNDPNAAA-----------------VIAAAKAQVERQGFKRVVRKE------
>PC_04M0IS
---------------------MRFT-IATLFT-LAA----------MSMAQVTPNNAGAKNVGQGNGAQFITGGCVSDADCSS--ACCAQV------AST
GAGVCSAEVASQQNGKTGCGFNDPNASA-----------------VIAAAKAQVARQGFKRVVRKE------
>PC_07NOI4
---------------------MRFT-IATFFA-LAA----------ISMAQVTPNNAGARNVDAGNGSQFITGGCVSDADCSS--ACCSQV------AAT
GDGVCSAEAASLQNGKTGCGFTDPNADA-----------------VIAAAHEQVAQQGFKRVVGSE------
>PC_089FJ5
---------------------MRFT-MASVIA-LAA----------VSMAQVTPNNAGAKNVGAGNGAQFITGGCVADADCSS--ACCAQV------ASS
GAGVCSGVAAANQNGKTGCGFSDPNAAT-----------------VIAAAKAQVAQQGFKRAVR--------
>PC_07YZOY
---------------------MRFT-IASIIA-LAA----------VSMAQVTPNNAGAKNVGAGNGAQFITGGCVADADCSS--ACCAQV------ASS
GAGVCSGVAAANQNGKTGCGFSDPNAAT-----------------VIAAAKAQVAQQGFKRAVR--------
>PC_02XQ5G
--------------------MVRITA-AAVLAFAIS----------A-LA-LEPNDAGAKSVGAGDGSQFITGGCVNDADCSS--ACCAEI------SGS
GLGICSAEAASEQNGKLGCGFVDPNADA-----------------TIQAAQAQVEKQGF-------------
>PC_07R7KB
------------------------------------------------MAQVTPNNAGAANVGAGDGSQFITGGCVADADCSS--ACCAQV------ESS
GAGVCSAEAASLQNGKTGCGFTDPNADQ-----------------VIAAAQAQVEQQGFKRVVRKSE-----
>PC_03FQJ7
------------------------------------------------MAQVTPNNAGAKNVGAGNGAQFITGGCVSDADCSS--ACCSQV------AAT
GDGVCSAEAASQQNGKTGCGFTDPNADA-----------------VIAAAKEQVAKQGFKRVVRSE------
>PC_00GLFF
------------------------------------------------MAQVTPNNAGAKNVGAGNGAQFITGGCVSDADCSS--ACCAQV------ESS
GAGVCSGVAAALQNGKTGCGFSDPNADA-----------------VIAAAQAQVEKQGFKREVRLE------
>PC_04X6UY
--------------------MVRIT-IAALLALSAT----------A-LAQVIPNNAGARNVGNGQGAQFITGGCVSDADCDQAIACCANN-------GQ
GQGVCSGIAAALQNGKQGCGFNDPNSAA-----------------TIQAAEEQVARQGF-------------
>PC_061MUF
--------------------MVRIT-LAALLALSAT----------A-LAQVIPNNAGARNVGNGQGQQFITGGCVSDADCDQAIACCANN-------GQ
GQGVCSGLAAALQNGKQGCGFNDPNAAQ-----------------AIAAAQEQVARQGF-------------
>PC_00EO4G
---------------------MRFT-IATLFT-LAA----------MSMAQVTPNNAGAKNVGQGNGAQFITGGCVSDADCSS--KCCAKV------ASS
GKGVCSAEVASKQNGKTGCGFKDPNAAA-----------------VIAAAKAQVERQGFKRAVRKE------
>PC_03O9SN
---------------------MRST-VATIFA-LAA----------MTMAQVTPNNAGAKNVGTGNGQQFITGGCTSNADCSS--ACCAKV------ASS
GKGVCSAEVASNQNGKTGCGFVDPNAQA-----------------TIAAAKAQVAKQGFKRSAREE------
>PC_02KZK6
---------------------MRF-TITAFFALAAV----------S-TAQLTVNLAGARSVGAGDGSQFITGGCVSGADCSS--GCCADL------S--
GVGICSGEAAQFQAGKNGCGFNDPNAQA-----------------TIAAAKAQVQKQGFKRAVRKA------
>PC_050G3E
--------------------MVRVSAVAAILAMALS----------V-TAKVEPNNAGAKSVGQGNGQQFITGGCVDNADCQS--ACCAGN-------GD
NKGVCSNEVAALQNGKTGCGFKDPNAQQ-----------------TIAAAKEQVKKQGF-------------
>PC_03F11P
--------------------MVRI-TFAVAFAFFT-----------A-IIAVTPNNAGAKNVGQANGQQFITGGCTTNADCSS--ACCAGN------P--
TLGVCSASVAANQAGKTGCGFVDPNATA-----------------TIAAAKAQVAKQGFKRSTIPESS----
>PC_00PFFQ
--------------------MVRI-TFAVAFAFFT-----------A-IIAVTPNNAGAKNVGQANGQQFITGGCTSNADCSS--ACCAGN------P--
TLGVCSASVAANQAGKTGCGFVDPNATA-----------------TIAAAKAQVAKQGFKRSTIPESS----
>PC_04C0T1
--------------------MVRIS-FAATLLSVFV----------ASALALTPNVAGARDVGNGQGAQFTTAGCIDDSDCSE--GCCAGGASDE--EGN
EVGICSGIGAEFQNGKTGCGFVDPNADA-----------------TIAAAQAQVEKQGF-------------
>PC_006CAN
--------------------MVRIN-IAAALAL-AA----------TGFAQLIPNDAGARDVGNGQGAQFTTGGCVSDADCAE--GCCAGGAQDA--AGN
PVGICSGIGAEFQNGKTGCGFVDPNAEQ-----------------TIANAQTIVEEQGF-------------
>PC_01ONY9
--------------------MVRIN-ITAVLAF-AA----------TGFAQLIPNNAGARDVGNGQGAQFTTGGCVSDADCAE--GCCAGGAQDA--AGN
PVGICSGIGAEFQNGKTGCGFVDPNAQQ-----------------TIANAQAIVEEQGF-------------
>PC_01L72W
--------------------MVRLN-IAAFLVF-AA----------LGFAQLIPNDAGARDVGNGQGAQFTTGGCVSDADCAE--GCCAGGAQDA--AGN
AVGICSGIGAEFQNGKTGCGFVDPNAQQ-----------------TIANAQAIVEEQGF-------------
>PC_04VO69
--------------------MVRIS-IAAALVF-AA----------TGFAQLIPNPAGARDVGNGQGAQFTTGGCVADADCQE--GCCAGGAEDE--EGN
AVGICSGIGAEFQNGKTGCGFVDPNAEE-----------------NIANAEAIVAEQGF-------------
>PC_00C2DF
--------------------MVRIN-IAAVLAF-AA----------TGFAQLIPNDAGARDVGNGQGAQFTTGGCVSDADCAE--GCCAGGAQDA--AGN
PVGICSGIGAEFQNGKTGCGFVDPNAQQ-----------------TIANAQAIVEEQGF-------------
>PC_04F5SZ
--------------------MVRIN-IAAVLAF-AA----------TGFAQLIPNDAGARDVGNGQGAQFTTGGCISDADCAE--GCCAGGAQDA--EGN
AVGICSGIGAEFQNGKTGCGFVDPNAQQ-----------------TIANAQAIVEEQGF-------------
>PC_05REUC
--------------------MVRIN-IAAVLAF-AT----------TGFAQLIPNDAGARDVGNGQGAQFTTGGCVSDADCAE--GCCAGGAQDA--AGN
AVGICSGIGAEFQNGKTGCGFVDPNAQQ-----------------TIANAQAIVEEQGF-------------
>PC_05N11E
--------------------MVRIN-VAAVLAF-AA----------TGFAQLIPNNAGARDVGNGQGAQFTTGGCVSDADCAE--GCCAGGAQDA--AGN
PVGICSGIGAEFQNGKTGCGFVDPNAQQ-----------------TIANAQAIVEEQGF-------------
>PC_02G8XD
--------------------MVRIY-IAAVLAF-AA----------TGFAQLIPNNAGARNVGNGQGAQFTTGGCVSDADCAE--GCCAGGAQDA--AGN
PVGICSGIGAEFQNGKTGCGFVDPNAQQ-----------------TIANAQAIVEEQGF-------------
>PC_01OJ7A
--------------------MVRIS-LVAVVAF-AL-----------GAVALTPNASGARDVGNGAGKQFTTGGCVNDADCSE--GCCAGGAEDA--QGG
EVGICSGIGAEFQNGKTGCGFVDPNAAA-----------------TIAAAKAQVQKQGF-------------
>PC_06ASII
--------------------MVKFS-IISAIFF--A----------VSVTAITPNNAGARDVGNGQGRQFTTGGCVADADCQQ--GCCAGGATSI--TGR
AAGICSGIGAEFQNGKTGCGFNDPNAAQ-----------------NIRDAKAQQQKQGF-------------
>PC_053QHP
--------------------MVRIS-IIATLAF-AI-----------GAIALTPNDAGARDVGNGQGQQFTTGGCVSDADCAE--GCCAGGATDA--QGN
AVGICSGNGAEFQNGKTGCGFEDPNAAQ-----------------SIANAQKIVEKQGF-------------
>PC_06BIUH
--------------------MVRIS-ILAAFTF--A----------LTALALSPNNAGARDVGNGQGAQFTTGGCVNDADCQS--ACCAGGAEAADGSGT
EVGICSAEAASFQNGKTGCGFVDPNAAA-----------------TLAAAEAQVEEQGF-------------
>PC_05VHAU
--------------------MVRVS-ILATFTF--V----------LTALALSPNNAGARDVGNGQGAQFITGGCVNDADCSS--ACCAGGAEAADGSGG
EVGICSAEAASLQNGKTGCGFVDPNAAA-----------------TLEAAQAQVEKQGF-------------
>PC_04TII4
--------------------MVQVS-ILATFTF--A----------LAAFALSPNNAGARDVGNGQGAQFTTGGCVSDADCQS--ACCAGGAEAADGSGG
EVGICSAEAASLQNGKTGCGFADPNAAA-----------------TLAAAQAQVEAQGF-------------
>PC_01QN1E
--------------------MVRIS-ILAAFTF--A----------ATALALSPNNAGARDVGNGQGAQFTTGGCVNDADCQS--ACCAGGAEAADGSGT
EVGICSAEAASFQNGKTGCGFVDPNAAA-----------------TLAAAEAQVEEQGF-------------
>PC_00KZ83
--------------------MVRIS-ILATFTF--A----------LTAFALSPNNAGARDVGNGNAAQFITGGCVNDADCQS--ACCAGGADAADGSGV
EVGICSAEAASLQNGKTGCGFVDPDAAT-----------------TLAAAEAQVEKQGF-------------
>PC_07HQTK
----------------------------------------------MVRVSILAAFTCARDVGNGQAAQFITGGCVNDADCSS--ACCAGGAEAADGSGT
EVGICSAEAASLQNGKTGCGFVDPNAAA-----------------TLDAAQAQVEKQGF-------------
>PC_03DJE4
--------------------MVRIT-IAAALAF-AA----------LVMGQAIPNNAGARSVGNGQGEQFTTGGCVANADCQE--GCCAN-------NGQ
GVGICSGIGAEFQNGKQGCGFTDPNAQA-----------------TIAKAKAQVQRQGF-------------
>PC_006G79
--------------------MVRIT-IAATLAF-AA----------LVMGQAIPNNAGARSVGNGNGEQFTTGGCVADADCQE--GCCAN-------NGQ
GVGICSGIGAEFQNGKQGCGFSDPNAAD-----------------TIAKAKAQVQRQGF-------------
>PC_03WO7I
--------------------MVRIT-LAAVLAFAVT----------S-LALVQPNNAGARSVGNGQGEQFITGGCVNDADCGS--ACCANN-------SQ
GLGVCSAEAAALQNDKQGCGFVDPKSAA-----------------TIAAAKAQVAKQGF-------------
>PC_0548HL
--------------------MVRIT-IAATLAF-AA----------LALGQAIPNVSGARNVGNGKGQQFTTGGCVANNDCQE--GCCAN-------NGQ
GIGICSGIGAEFQNGKQGCGFVDPNRAA-----------------TIAAAKAQVARQGF-------------
>PC_07H9DZ
--------------------MVRIT-IAATLAF-AA----------LVMGQAIPNNAGARSVGNGNGEQFTTGGCVANADCQE--GCCAN-------NGQ
GVGICSGIGAEFQNGKQGCGFTDPNAQA-----------------TIAKAKAQVQRQGF-------------
>PC_041ZKO
--------------------MVRIT-IAATLAF-AA----------LVMGQAIPNNAGARSVGNGQGQQFTTGGCVANADCQE--GCCAN-------NGQ
GVGICSGIGAEFQNGKQGCGFNDPNAAA-----------------TIAKAKEQVQRQGF-------------
>PC_03BI3L
----------------------MVR-IAVVLSFAVS----------A-LALVTPNNAGAKNVGAGNGAQFITGGCVNNADCGS--ACCANN-------GQ
GAGVCSAEAAALQNGKQGCGFADPNATG-----------------TIAAAKAQVAKQGF-------------
>PC_04MP7H
----------------------MVR-IITVLAFAVS----------A-LALVTPNNAGAKNVGAGDGAQFITGGCVNDADCSS--VCCANN-------GQ
GAGVCSAEAAALQNGKQGCGFTDPNATQ-----------------TIAAAKAQVAKQGF-------------
>PC_00I4W8
----------------------MVR-IAVVLSFAVS----------A-LALVTPNNAGAKNVGAGNGAQFITGGCVNNADCGS--ACCANN-------GQ
GAGVCSAEAAALQNGKQGCGFADPNATA-----------------TIAAAKAQVAKQGF-------------
>PC_06F1VJ
--------------------MVRISA-AAVLAFAVS----------A-LA-LAPNDAGAKSVGAGDGSQFTTGGCVNDADCQS--ACCAEI------SDS
GLGICSAEAASTQNGKLGCGFVDPNADA-----------------TIADAEAQVEEQGF-------------
>PC_03PC04
--------------------MVRISSLAATLALAMS----------V-FA-LTPNTAGAKSVGAGNGTQFTTGGCVADADCQS--ACCAGI------TGS
AVGICSAAAASTQNGKTGCGFVDPNAAA-----------------TIAAAKAQVAKQGFRRVVRAVRGE---
>PC_07TFVR
-----------------------MAT-TIERLFAVS----------A-LA-LAPNVSGAKDVGNGKAQQFITGGCVADADCRS--TCCAEI------SGS
GLGICSAVSAQNQNGKLGCGFDDPNAAA-----------------TIAAAQAQVAK----------------
>PC_06GQ12
--------------------MVRITL-AAALAFAVT----------A-MA-LTPNVAGANDVGNGQAQQFTTGGCVADADCRS--ACCAEI------SGS
GLGICSAVGAQRQNGKLGCGFDDPNAAA-----------------TIAAAKAQVAKQGF-------------
>PC_03IEG5
--------------------MVRIT-LFATLAF-AA----------TALAQAIPNNAGARNVGNGQGQQFTTGGCVADADCQ------------------
GTGICSGIGAEFQNGKQGCGFVDPNAAA-----------------TIEAAQAQVEAQGF-------------
>PC_023RKQ
--------------------MVRLS-VAAVLAF-AV----------AIYAQAIPNPAGARDVGNGQGLQFTTGGCVADADCLE--GCCAN-------NGQ
GVGICSGIGAEFQNGKQGCGFVDPNAAA-----------------TIEAAQRQVEAQGF-------------
>PC_05JXM3
---------------------------------------------------ITPNNAGAKNVGNGKGEQFITGGCVNDADCSS--GCCANA------S--
GVGVCSAEAAQFQNGKQGCHFVDPNAAA-----------------TIAAAKAQVQKQGF-------------
>PC_00Z0NZ
------------------------------------------------MAQITPNNAGARNVGQGNGSQFITGGCVNNADCAS--GCCADA------S--
GVGVCSAEAAQFQNGKNGCGFVDPNAQG-----------------TIAAAQAQVARQGF-------------
>PC_06UWZA
---------------------------------AAV----------S-AAQLTVNLAGAKNIGAGDSSQFIAGGCVSDADCSS--GCCADL------S--
GVGICSGEAAQFQAGKNGCGFNDPNAQA-----------------TIAAAKAQV------------------
>PC_021NMK
------------------------------------------------MA-LAPNNSGAADVGNGKGQQFTTGGCVANADCRS--ACCAEI------SGS
GLGICSAEGAQFQNGKLGCGFTDPNSAA-----------------TIAAAKAQVAKQGF-------------
>PC_066KVK
--------------------MVRITF-AAALAFAVS----------V-MA-LAPNNAGAKDVGNGAGQQFTTGGCVADADCRS--TCCAEI------SGS
GLGICSAVGAQNQNGKLGCGFTDPNAAS-----------------VIAAAKAQVAKQGFKFMA---------
>PC_021MZW
--------------------MVRITF-AAALAFAVA----------A-MA-LTPNAAGAKDVGNGKGQQFTTGGCVADADCRS--ACCAEI------GVG
GIGICSAVGAQHQNGKLGCGFVDPNAAA-----------------TIAAAQAQVKKQGFRFKA---------
>PC_06WHSS
--------------------MVRITF-ATALAFAVS----------V-MA-LAPNNSGASDVGNGQGQQFTTGGCVADADCRS--ACCAEI------STS
GLGICSAEGAQFQNGKLGCGFVDPNASQ-----------------TIAAAKAQVAKQGF-------------
>PC_06H3C3
--------------------MVRIAAAV-TMAFVVW----------AVGAKDIVDHSGDKNIGNGAGKQFINGACTSNADCAT--DCCATFPD----KGV
DKGVCSGKAADTLNTKEGCGFGN-------------------------------------------------
>PC_057PA6
--------------------MVRFTTILSTLAVTTASVQAFPGAWLLQARQNIPDPAGEKNVGNGKGLQFIGGQCLSEADCGS--QCCATLAR----GGD
VIGVCSGLGAQFQAGKQGCGF---------------------------------------------------
>PC_08FK3R
---------------------MQTSFLITLLSVSLA----------LAVAVPPFDPAGAKNVGNGVGTQFIGGQCLSDADCAS--TCCASP---------
-TGICSGLGTATASGKTGCGFTSTSA----------------------------------------------
>PC_04HJYZ
--------------------MVRFTIL-ATLAIALP--------AFAIPSPLQPDPAGAKNLGNGHGAQFIGGQCLSSADCAS--TCCAGV------SGT
NFGLCSGIGAQTQAGKTGCGFGDNGAAA-----------------PSANGTTCPSSN---------------
>PC_05GHFN
--------------------MVRFTIL-ATLAIALP--------AFAIPSPLQPDPAGAKNVGNGQGTQFIGGQCLSSADCAS--TCCAGV------SGT
NFGLCSGIGAQTQAGKTGCGFGDNGAAA-----------------PSANGTTCPSSN---------------
>PC_00DD51
--------------------MVRFSIL-ATLAIALP--------ALATPTPIQPDPSGDKNVGNGQGVQFIGGQCESSADCAS--TCCAVV------TGQ
NFGLCSGLGAQFQAGKAGCGFGDGGASA-----------------AGNGT-AAN------------------
>PC_05L8L7
--------------------MVRIAFF-ALL---SV--------VAAIPAPLQPDPAGAKNVGNGQGTQFIGGECLSSADCAS--TCCAGV------SGQ
SFGLCSGLGAQTQAGKTGCGFGDNGQGQ-----------------SPNSTSTN-------------------
