# Supplementary material for: Remote homology clustering identifies lowly conserved families of effector proteins in plant-pathogenic fungi
Source: Microb Genom. 2021 Sep 1;7(9):000637. doi: 10.1099/mgen.0.000637 (PMC8715435; doi:10.1099/mgen.0.000637)
Supplement: Supplementary material 15 [file mgen-7-0637-s0015.zip › fastas/cluster-PC_02H4U1.fasta]

>PC_02H4U1
--MQIPTSLLALTATLTFA-VADPSFRFSEYGNGDTTCSPDNLISPSV--SIDD-GFGGCKQFPANTNSVQYALLEGSRAGCIVKLFTNNACNESADS--
-----------------EHVPAVGETKCQPPIVGGWQSVQVTCP----
>PC_086PEQ
--MQIPTSLLALTATLTFA-VADPSFRFSEYGNGDTTCSPDNLISPSV--SIDD-GFGGCKQFPANTNSVQYALLEGSRAGCIVKLFTNNACNESADSEY
AKVQDDDPKTPMTNFVARHVPAVGETKCQPPIVGGWQSVQVTCP----
>PC_01UWXA
--MQIPTSLLALTATLTFA-VADPSFRFSEYGNGDTTCSPDNLISPSV--SIDD-GFGGCKQFPANTNSVQYALLEGSRAGCIVKLFTNNACNESADS--
-----------------EHVPAVGETKCQPPIGGGWQSVQVTCP----
>PC_088LRM
MQYFTLASLATLASLATAQ-AQGPNFRFSPYGNGDVNCDPNNLISPT--VSVGPGDVGTSNQLPLDTSSVQYLYLDNSQPAFKIDFFTDKMCNGPPIY--
-----------------TEYPTIGEQGCVPPMGAGWACLQVNAYPAPF
>PC_06CGQI
MQYFTLASFVALVSLATADDGPGPTFTISPYGNGDTVCKASALLDPPGQFIVGPGDVGTSRQLPLDTSAVGFFYDPNSSPAYKIDYFVNPMCNGLPDY--
-----------------TEYPTIGESGCSVPAGAPWTCFQINAYPPPS
