# Supplementary material for: Remote homology clustering identifies lowly conserved families of effector proteins in plant-pathogenic fungi
Source: Microb Genom. 2021 Sep 1;7(9):000637. doi: 10.1099/mgen.0.000637 (PMC8715435; doi:10.1099/mgen.0.000637)
Supplement: Supplementary material 15 [file mgen-7-0637-s0015.zip › fastas/markov-PC_04NETZ.fasta]

>PC_01FF4G
----------------------------MDQKALVIAYMDTSEGR-RILLSLPK------KSAEELGHGFPRGAVNVAEENNEQLTACRELKEETGYTGK
ILNIKES-W------------------TEQHPRNAY-DIKFTAFLAHIEEGATPVDEKDTKDRKNVWVKEYEVSKKVSRRQTSLTAWEKLSKRLPSHMK-
-------------------------------------------------
>PC_04NETZ
MQFGVIFLALFFLTISHVQCGPD--DDIKNRKVVAIPFKKFSDGQTRILLVTMK------DN-EDKGPMFVRGHVKEREASNTWNAANRETEEETGFENK
VGHSGET-------------------FVSQHPKKRF-DITMHPYTVEITSAV-SKDTVDKGKRRFEWVLPSQVEDRISK-DEMVQAWGKLRSVFHV----
-------------------------------------------------
>PC_04Q4JW
MKFGIIFLALFFVTISHVLCAGN--NDLKNVKAIAIVYRELSDGSQTVLLAKMK------GLADEKGWMFVRGHVREDEEADPGVAAIRETQEETGFTGM
VKKSGAP-------------------FTQPGSKDTQRVITIHPHIVQVQEASKSKDTEDTVKRQFLWVHPSEVRSKLQR-AEMIQAWDQLHSFF------
-------------------------------------------------
>PC_071K6T
MKFGIIFLALFFVTISHVLCAGN--NDLENVKAIAIVYRELSDGSQTVLLAKMK------GLADEKGWMFVRGHVRKDEEADPGVAAIRETQEETGFTGM
VKQSGAP-------------------FTQPGSKDPQRVITIHPHIVQVQEASKSKDTEDTVKREFLWVRPSEVRSKLQR-AEMIQAWDQLHSFF------
-------------------------------------------------
>PC_06QVZO
MRLTAILSIILFGSTRHIWCGPY--DDVDGYKAMILAYRD----N-RVLLSYPDNALPKNKGGNGKMLCFPRGKPKEMDEGDTRQTAQRELKEETGYE--
------------------------LELDEFEYIMEV-DDRTKLFVAKIPSNAKAVQGADTHNRNNVWVDPLEVAGCIKNRQDSMAAWHSECYRFQGVEDF
-------------------------------------------------
>PC_042PQD
MRLTAILSIILFGSTRHIWCGPY--DDVDGYKAMILAYRD----N-RVLLSYPDNALPKNKGGNGKMLCFPRGKPKEMDEGDTRQTAQRELKEESESRSL
IPPFDVERFADCTIHLFWQSAGYELELDEFEYIMEV-DDRTKLFVAKIPSNAKAVQGADTHNRNNVWVDPLEVAGCIKNRQDSMAAWHSECYRFQGVEDF
-------------------------------------------------
>PC_06QKN8
MRFSPILSMIFYVSTIHIRCNPTVTGDIERLRVMVIPYRHTDQGT-QVLLSFPK------KSGKERGYCFPRGKLDLEDV-NDLATAARELKEETGYENA
HFSNEMYNWE-----------------EEKHAEEYY-RVKTFVYLAEIEENAKPGDGKDVGSRTNVWFHIDKVRDNLTNRLDSVKAWEVCGDKIPKPPES
SNSGM--------------------------------------------
>PC_05PH62
MRFSPILSMIFYVSTIHIRCNPTVTGDIERLRVMVIPYRHTDQGT-QVLLSFPK------KSGKERGYCFPRGKLDLEDV-NDLATAARELKEETGYENA
HFSNEMYNWE-----------------EEKHAEEYY-RVKTFVYLAEIEENAKPGDGKDVGSRTNVWFHIDKVRDNLTNRLDSVKAWEVCGDKIPKPPES
SNSDFLQHYFHDNLPGMISTDEPSFSELAVPLIEYKGETEELGNHSTWP
