# Supplementary material for: Remote homology clustering identifies lowly conserved families of effector proteins in plant-pathogenic fungi
Source: Microb Genom. 2021 Sep 1;7(9):000637. doi: 10.1099/mgen.0.000637 (PMC8715435; doi:10.1099/mgen.0.000637)
Supplement: Supplementary material 15 [file mgen-7-0637-s0015.zip › fastas/markov-PC_06O7HH.fasta]

>PC_02BPO1
MKSLQLLLIFILAASSASAKKHRLCCCAGF-DACGLFSCEKDSTQSVIR---DSNGKFVGSTRSWDK-DQGSPIGGLTNWLYSSDDH-----DDSWVGGD
EIRTQ-SPSSRTRVAE------------------------------
>PC_03AQV5
-MKLLCLLFVSLLTTSVSAKKHRLCCCAGF-NACNQFVCDH-TTRYIAQ---QSKGEFIMSTKSWEK-STGSPCGGIDQWMYSSDEK---GKGDGYIGGA
LTPLI-TPSFRVNIITPICRSQSCAATPGYGCSVH-----------
>PC_077ECC
MKSLYPFLVSLLAATSFAGDLHRLCCCTGF-NACNQYVCDPYSTGWLIR----NKPTYVRSNKYWGP-KTGAPVPGTMAKNYRWAKN---YQS-----GE
EEDQKDQDHMESTMGEDREKNR------------------------
>PC_06O7HH
-MKLSAVLGLLACLAPVFADKYRLCCCADN-G-----QCDIPATQNVVNSR-LPIESWVMSSKSWDHDVDKAPYTCTGCYAYSIIRI---GYDDGFIGGK
EMHKKCVK--QKNKPGSRCFNSD----HYAN---------------
>PC_07H6IX
-MKFSVALSLLVCIVSVSANKHTYCCCSNK-D-----GCDIGTTEAVVNSH-VPSEGWVMDGQTWTEGQNGAPFACTGCYAFAVNYS---GIDDGFLGGD
EFNKACRA--QLKGSGSKCFGDE----PS-----------------
>PC_0211IK
-MKLFSILAILTSIVSVSAKQWRLCCCHHKHE-----ECDKVITTEIAYDL-AALGAMEISNKQWTR-DEGAPYDCRNCYAYAHDKK---NLDNGLIGGK
EFAHFCKR----YDMYSTCWNPK----PGFDYRNDDDPEVTGNIST
>PC_057278
-MKFFSTLAFLIAIVSVSAKKHRFCCCRNA-T-----SCDSKSTQKIVD---ATGGRWEIINYSWN--GEGCPFKGYNNWAHANVKP-----DDGTIGGD
EMQKACKP----YGKASICFTPH-----------------------
>PC_06C3NM
-MKLSSTLAFLLSIIPVSAKLFRLCCCVYK-N-----KCDLLTTNLVAFYY-APEGALGISGDWWST-QEGAPYACQSCYAYARGHLG--ILNDQWIKAE
DWRRWCSL----NKVDS-----------------------------
>PC_01VQQ2
-MKLSSILAFLTTIISVSADAYEFCCCHHK-H-----NCHIDSTAKVVNKTKEWGWQWEMAKGDFYNKDHGGISPYPSCSECYAH------DLVGLIGVK
QMNNMCKDYGEKGYGDSQCWNLH----H------------------
>PC_01USST
-MRLFNIAAFFMGIVSVSGHSYEYCCCSTK-D-----GCHTNSTKLVLGAVKQWKIPWDLAPYPFTVKDDHAPFDCPKGHCYLHEYPDPNPKFDEMIGVK
EFSEYCHKYGQVGNGD------------------------------
