# Supplementary material for: Remote homology clustering identifies lowly conserved families of effector proteins in plant-pathogenic fungi
Source: Microb Genom. 2021 Sep 1;7(9):000637. doi: 10.1099/mgen.0.000637 (PMC8715435; doi:10.1099/mgen.0.000637)
Supplement: Supplementary material 15 [file mgen-7-0637-s0015.zip › fastas/markov-PC_030GYR.fasta]

>PC_01X4I7
-----------------------------------------------------------------------------TTG------KIVLTN----PGSI
WQLKETTVKGI----YQI-NP---ATSPNQFVQDNGKGQALTYNNN-AN---AQQSQYFRIDTTPVL-GGKEFTIQSAL---TS-GFASTIVGS------
---PFVL-------------DSTVPQSWVLQH------------------
>PC_00E0EY
--------------------MKFNLFLLLLTTL---IAVGELK-------------QK-QT--------PLFFWGIDTTG------KIVLTN----PGSI
WQLKETTVKGI----YQI-NP---ATSPNQFVQDNGKGQALTYNNN-AN---AQQSQYFRIDTTPVL-GGKEFTIQSAL---TS-GFASTIVGS------
---PFVL-------------DSTVPQSWVLQH------------------
>PC_02FEVQ
--------------------MKFNLFLLLLTTL---IAVVSTQSLA---IG--RIQAK-AN--------TGIFWGIDTTG------KIVLTN----SGSI
WQLKETTVKGI----YQI-NP---ATSPNQFVQDNGEGQALTYNNN-AN---FQQSQYFRIDTNPVI-GGKEFTIQSAL---TN-GFASTIVGS------
---PFVL-------------DSTAPQSWVLQH------------------
>PC_030E1V
--------------------MKFNLFLLLLTTL---IAVVSTQTLA---IG--RIQAK-AN--------TAFFWGIDTTG------KIVLTN----PGSI
WQLKETTVKGI----YQI-NP---AISPNQFVQDNGKGQALTYNNN-AN---AQQSQYFRIDTTPVL-GGKEFTIQSAL---TS-GFASTIVGS------
---PFVL-------------DSTVPQSWVLQH------------------
>PC_00IJ2J
--------------------MKFSYLLFFLTIF---TGVALSQ--RVP-TGEVVIQSL--A--------GGLFWMLDNN-------NVTLGP-Q--NDVS
WTIVPYGESEN----VYSIIR---RGLFDEYVQYNGLDGQLSTERLHPP---LPSKALWRIEYHTT----LYYSICSIVQDSLSPVCATADDKKVIA---
-----------------SYADSDPRQWWTIFVVN----------------
>PC_01LM91
--------------------MKFILLLLFL-LLNILTDVAQGI-----VIIPTKIQLS--N--------SNLFWALDGS-------NVILSP----NGIK
WAIYNNEISPY--------G------NDTVAVQYQGPGKQLAIANKGGP---VEILEKWDVGSIIEPQIIPNVTICSIP---VPSECATADGMK----V-
------IANDK-------HTAGDPNQLWTLESHF----------------
>PC_03TOPT
--------------------MKFILLLLLL-LLNILTDVAQGI-----VIIPTKIQLS--N--------SNLFWALDGS-------NVILSP----NGIK
WAIYNNEISPY--------G------NDTVAVQYQGPGKQLAIANKGGP---VEILEKWDVGSIIEPQIIPNVTICSIP---VPSECATADGMK----V-
------IANDK-------HTAGDPNQLWTLESHF----------------
>PC_044NRU
--------------------MKFILLLLLL-LLNILTDVAQGI-------------------------------ALDGS-------NVILSP----NGIE
WAIYNNEISPY--------G------NDTVAVQYQGPGKQLAIANKGGP---VEILEKWDVGSIIEPQIIPNVTICSIP---VPSECATADGMK----V-
------IANDK-------HTANDPNQLWTLESHF----------------
>PC_01180O
--------------------MKFILLLLLL-LLNILTVVAQGI-----VVMRTKIRLS--D--------SNFYWALNGP-------DVILSS----NAID
WAIYDNEISPY--------N-----VSDDVAVRYKGPGIQLAITMGKGS-----PDEKWDVESIIEPQIIPNVTICSKL---VPSECATASEMK----V-
------IASG---------KTGDPNQLWTLESHA----------------
>PC_03W1TG
--------------------MKIILLLLLL-LLNILTDVAQGI-----VILPTKIRLS--N--------STLYWALNGS-------GVILSS----NGTD
WAIYNNVISPY--------G-------DETAVQYRGPGNQLAIANKGRP------GEKWDVGSIMEPQIFYNITICSRL---VPSECATASEIKEGGEV-
------IAYYR-------QTGDLKQQLWTLE-------------------
>PC_026MNK
--------------------MKIILFLLLLLLLNILTDVAQGI-----VILPTKIRLS--N--------STLYWALNGS-------DVILSS----NGTD
WAIYNNVISPY--------G-------DETAVQYRGPGNQLAIANKGGP------GEKWDVGSIMEPQIFYNITICSRL---VPSECATASEIKEGGEV-
------IAYYR-------QTGDLKQQLWTLE-------------------
>PC_05TR42
--------------------MKFILLLLLL-LLNILTDVAQGI-----VIIPTKIRLM--D--------SDFYWALNGS-------NVILSL----NGTK
WAIYNNTISPY--------G-------TDTVVQYKGRGKQLATAEKGRP------GEKWDIESIMEPQT-PNVTICSIL---VPNECATASKIVEGGKV-
------IAFIK-------TGGP--KQSWTLESHF----------------
>PC_04TG63
--------------------MKFLNLLLLLLTI-LAAAAQAKI-----VLPAYTIRLN--G--------TNLCWALDGN-------NIVLDT----TGSN
WALLNDQILPY--------G------SAYKAVQYNGPNNQLTLAWNIIS---T-VYRRWKIEKTIFED--DTVFISSEK---DLLQLATAKIMLGGKWQ-
----VIAKSLL-------IGGIDRKQLWVIERVFGSS-------------
>PC_01F9WJ
--------------------MKFNIFLLLLATF---LAVGSPQEIQI-HPGEYLIQNI--H--------TNKYWAKPDLA----FGIPLQTE----GNVV
WKIFAVGKNFY----IRP------LSHVQLSLALLVNDKLLRLRET-TP---NPQNLQWIIHPSG--S---NVAIQSAA---DSKKYVNTDVYNK-----
---IDYLSQ-----------GSDAEPMWRLVHYAPKRTKLL---------
>PC_03BNB1
--------------------MKFNIFLLLLATF---LAVGSPQETQI-YPGDYFIQNI--D--------TYKYWAKPISAN-DGIPLKIEQT----EAAV
WKIITVGKNFY----IRP------LSKVKLSVALVN-DKFLRLKET-TP---NPQNLQWKINPQG--S---NVVIQSAA---DQYAYVNTDFYNK-----
---VEYLSP-----------GSDAEAKWRLIPYAANKRIKLQ--------
>PC_02FWM5
--------------------MKFILLLLILTTL---TAVALSG---PN-TWIRRIQSV--E--------NGEFWIAQPP-------NITL----GLSGSV
FEL---HGDSL----LIL-D-----QSNGLAVQFNGSGNPVTLEQPDSN---N-VAQQWVIKLAAK----GEFTICSKSFVDVGPMCISAPSIGNEIIA-
---------------SLL-IINSKSHIWKLIRVN----------------
>PC_061NXI
--------------------MKFNLLLLILTTL---TTVTLSQ---LP-DGIYIIQSA--K--------NEEFWTAKYP-------NIILG---QSPGLG
WKLNKLPDGNY----LIF-D-----RISNLAVQFNGPYRPLILAPKDEN---N-VTQKWKIKSVGE----RTF-ICSEAF--IPTMCATTPLSGEEVIA-
---------------SIE-MIGSPLQEWRFLTLDP---------------
>PC_02U1U2
--------------------MKFNLFLLLLATL---LAVGSPQGIS----YRFQVQEG--N--------SNRFWVATGKQ-------IGLRE----NFGD
WWIALTGDQKN----YKI-S----HSKSGLVVTYVA-GKALSLTSN-SP---LSQFQLWQFFPPNLEHLDPVVSIRTSN---FKDEYAFPGPIG------
---VYIFACN------STTNSTVSHPIWKFKSHVPTSTP-----------
>PC_0347EZ
--------------------MKFNLFLLLLATL---FAVGSPQGIS----YRFQVQEG--N--------SNRFWVATGKQ-------IGLRE----NFGD
WWIALTGDQKN----YKI-S----HSKSGLVVTYVA-GKALSLTSN-SP---ISQFQLWQFFPPNLEHLDPVVSIRTSN---FKDEYAFPGPIG------
---LYIFACN------STTNSTVSHPIWKFKSRVPTSTP-----------
>PC_00FOSO
--------------------MKFNLFLLLLATL---LAVGSPQGIS----YRFQVQEG--N--------SNRFWVATGKQ-------IGLRE----NFGD
WWIALTGDQKN----YKI-S----HSKSGLVVTYVA-GKALSLTSN-SP---LSQFQLWQFFPPNLEHLDPIVSIRTSN---FKDEYAFPGPIG------
---VYIFACN------STTNSTVSHPIWKFKSHVPTSTP-----------
>PC_00T5GA
--------------------MKFNLFLLLLATL---IAAVSAGLPP---FSLVRIQSE--I--------NTDLFWEAKDG------KIALTK----SGSL
WQVTET--NGN----YQI-SP---DDNHNLAVQYNGVNSDFTLNSI-SP---GNPDQRFQFEPEPAL-NK-GLAIRSVQ---DPNSYASTSPSSCTGTSN
CHDTYISAK-----------TGDNRKQWVLRGFENF--------------
>PC_04QHCC
--------------------MKFNLFLLLLATL---LAVGSPQGIS----YRFQVQEG--N--------SNRFWVATGKQ-------IGLRE----NFGD
WWIALTGDQKN----YKI-S----HSKSGLVVTYVA-GKALSLTS--NS---LSQFQLWQFFPPNLEHLDPIVSIRTSN---FKDEYAFPGPIG------
---VYIFACN------STTNSTVSHPIWKFKSRVPISTP-----------
>PC_03YKY0
--------------------MKFNLFLLLIATL---LVVGSSQ-QN-----VYNIQDF--T--------TKKYWAINKTSKTPQVGLVTNKG----QAET
WKITTAADGKS----YIS--P---NSDIKLLVTYKKDGEPLALEST-T-----GKASEWKLVNTHTSD---LVAIQSFA---NPNDYANVGGFFG-----
---NSVVSS-----------ANNQDTHWKLEQIHLKRVTK----------
>PC_00V713
--------------------MKFNLFLLLIATL---LVVGSSQ-QN-----VYNIQDF--T--------TKKYWAINKTSKTPQVGLVTNKG----QAET
WKITTAADGKS----YIS--P---NSDIKLLVTYKKDGEPLALEST-T-----GKASEWKLVNTHTSD---LVAIQSFA---NPNDYANVGGFFG-----
---NSVVSS-----------ANNQDTHWKLEQIHLKRLKLELDNY-----
>PC_032LSY
--------------------MKFNLFLLLIATL---LVVGSSQ-QN-----FYNIQDF--T--------TKKYWAITKTPKAPQVGLVTNKG----QAET
WKITTAADGKS----YIS--P---YSDIKLLVTYKKDGEPLALEST-T-----GKASEWKLVNTHTSD---LVAIQSFA---NPNDYANVGGFFG-----
---NLVVSS-----------ANNQDTHWKLEQIHLKRVTK----------
>PC_006483
--------------------MKFNLFLLLLATL---LAVGSSQQQK-----TYTIRDP--K--------SKLYWAADKTN------HIGLQV----AGAK
WILTTAPGGFT----ISP------SNNPDLYVTYKGNGNLLTLEGN-I----SQLNQEWIFVPSKA-S---EHAIQLVQ---HSNQFANIGNN-------
---GFIIAG-----------TN--QLGWIFEEK-----------------
>PC_01K0SM
MYKYFLTLHCLKTTLQNKIKMKFNLFLLLLATL---LAVGSSQQQK-----TYTIRDP--K--------SKLYWAADKTN------HIGLQV----AGAK
WILTTAPGGFT----ISP------SNNPDLYVTYKGNGNLLTLEGN-I----FQLNQEWIFVPSKA-S---EHAIQLVQ---HSNQFANIGNN-------
---GFIIAG-----------TN--QLGWIFEEK-----------------
>PC_06T2FI
----------MCHHFRKASIIQGNCFSSI--AF---IPIL--YQQK-----TYTIRDP--K--------SKLYWAADKTN------HISLQI----ADAK
WILTTAPGGFT----ISP------SNNPDLYVTYKGNGNLLTLEGN-I----SQLNQEWIFVPSKA-S---EHAIQLVQ---HSNQFAFIGNN-------
---GFIIAS-----------TN--QLGWIFEEK-----------------
>PC_062V3L
--------------------MKFNLFLLLLATL---LAVGSSQQQK-----TYTIRDP--K--------SKLYWAADKTN------HIGLQV----AGAK
WILTTAPGGFT----ISP------SNNPDLYVTYKGNGNLLTLEGN-I----FQLNQEWIFVPSKA-S---EHAIQLVQ---HSNQFANIGNN-------
---GFIIAG-----------TN--QLGWIFEEK-----------------
>PC_037N9Q
-------------------------PLL----L---LAVGLSQQQK-----TYTIRDP--K--------SKLYWAADKTN------HIGLQV----AGAK
WILTTAPGGFT----ISP------SNNPDLYVTYKGNGNLLTLEGN-I----SQLNQEWIFVPSKA-S---EHAIQLVQ---HSNQFANIGNN-------
---GFIIAG-----------TN--QLGWIFEEK-----------------
>PC_030GYR
--------------------MKFILFLLLLASL---LAAGSSQ-EL-----VFRIKHA--S--------SKKYWATDNLSR-----LVSLKD----TGTK
WLLTRSTDGKA----FYI-SPYDSSESSLLSLTYNGDGKTLTLEGD-VT---PQSRQEWKFNNLPG-S---LVTIQSVD---RTSQFVNGKN--------
----SLVSD-----------TF--NQPWVFEQA-----------------
>PC_02JLWT
--------------------MKFTLFLLLLASL---LAAGSSQ-EL-----VFRIKHA--S--------SKKYWATDNLSR-----LVSLKD----TGTK
WLLTRSTDGKA----FYI-SPYDSSESSLLSLTYNGDGKTLTLEGD-VT---PQSRQEWKFNNLPG-S---LVTIQSVD---RTSQFVNGKN--------
----SLVSD-----------TF--NQPWVFEQA-----------------
>PC_03PEK5
--------------------MKVILFLLLLTIQ---LAVVSSRKRF-------RIQSI--Y--------DDTFWAAEGDK------IVLRKN----NPLL
WYAQNV--GAG----YQL-MP---I-NNNRILTYNGPNNFITLAGYGNN---IQTNQLFKFKPGFF--NNTKLSIGVVS---EPGQFASIRNEGE-----
--KSYII-S-----------SADRYKQWKLIFV-----------------
>PC_03RRKP
--------------------MKFNLFLLLLTTL---TAVVLSQ--HHIIPGQSIIQLL--G--------RDLYWDVN---D-----GVVLYP-GGVNPAR
WIIQPLPK--G----NFI-K-----YINGGFVQYNGDSKQLNITDSG---------SPWLFEPSTE----EPCFICSRE---NQT---------------
--------------------------------------------------
>PC_045ATO
--------------------MRFNFLLLLLTTL---IAVALS---QNWKPCQVNIKLK--S--------TNLFWTLDTRR------FVILQP-KSSSSLK
LTTVPFRVPLGSVKGSSI-D-----RFHGESVQSLGPNKGLLLLRTN-L---E-PTQCWHFHGDFIH----P---CN-----NHTQALTAERTIVSLHI-
-----YRQKLILQCYRVFVSCELSALSYILKELSCLMQITTN--------
>PC_0049YF
--------------------MRFNFLLLLLTTL---IAVAVAL-SPDWKPCQVNIKLK--N--------TKLFWTLDTRH------FVVLKP-QSSSSLN
LTTVPFRVPAGSVKGSSI-N-----RFHGESVQSSGIDKGLLLLRTN-L---E-LNQCWHFHGEFIQ----P---CN-----NLTQALTAEQIIGTNII-
-----TVKLKCKI-------DDSNNQKWVVSKV-----------------
>PC_06AUNW
--------------------MRFNFLLLLLTTL---IAVALS---QDWKPCQVNIKLK--N--------TKLFWAIDTRR------FVILQNPKSSSPLK
LTTVPFNVPLGSVKGSSI-D-----RFHGESVQSLGPNKQLLLLRTN-L---E-PTQCWHFHGDFIH----P---CN-----NHTQALTAERIIGTSII-
-----TVKLK-HKT-------GSNSQKWVVSKAK----------------
>PC_00JGTF
--------------------MRFNFLLLLLTTL---IAVALS---QNWKPCQVNIKLK--S--------TNLFWTLDTRR------FVILQPK-SSSSLK
LTTVPFRVPLGSVKGSSI-D-----RFHGESVQSLGPNKGLLLLRTN-L---E-PTQCWHFHGDFIH----P---CN-----NHTQALTAERTIGTSII-
-----TVKLK-HKT-------GSNNQKWVVSKAK----------------
>PC_00DTLS
--------------------MRFNFLLLLLTTL---IAVALS---QNWKPCQVNIKLK--S--------TNLFWTLDTRR------FVILQPK-SSSSLK
LTTVPFRVPLGSVKGSSI-D-----RFHGESVQSLGPNKGLLLLRTN-L---E-PTQCWHFHGDFIH----P---CN-----NHTQALTAERTIGTSII-
-----TVKLK-HKT-------GSNSQKWVVSKAK----------------
>PC_04FFG9
--------------------MRFNFLLFLLTTL---IAVALSQ---DWKPCQVNIKLK--G--------TNDFWTLGIGK------SVILQP-KGPKSLK
LTTVPFGVTPKNVKGSAI-D-----RFHGESIKSNGLHKGITLSSTVR----N-PNQCWHFQNEFIQ----P---CN-----NLSLALT--ASGPGPGP-
----CIVKLEC-------IGSS-NRQKWVFSKVK----------------
>PC_06ARMZ
--------------------MRFNFLLLLLTTL---IAVALS---QNWKPCQVNIKLK--S--------TNLFWTLDTRR------FVILQPK-SSSSLK
LTTVPFRVPLGSVKGSSI-D-----RFHGESVQSLGPNKGLLLLRTN-L---E-PTQCWHFHGDFIH----P---CN-----NHTQALTAERTIGTSII-
-----TVKLK-HKT-------GSNSQ------------------------
>PC_04PRNV
--------------------MRFNFLLLLLTTL---IAVALSHKSQKWKPCQVNIKLK--G--------TNFFWTLNKN-------NVVLET-KSSKSLK
LTTVPFCPTRGFVKGSSI-N-----RFNGESIQSNGHNKGITLSNTIRN---N-PNQCWHFRPEGYI---HP---CN-----DLHWAWALTAEFGPNFK-
----YIVTLKR-------TG-SSTRQKWVFSKVK----------------
>PC_01HASZ
--------------------MRYNFLLLFLTTL---IAVALSQ---DWKPCQVNIKLK--N--------TNLYWTLGSEK------SVALQK-KGPKSLK
LTTVPFGVTPPGVKGSGI-D-----TFHGESIKSNGLHKGITLSSTVRN---P-KQQCWHFRNEFIQ----P---CN-----NLSLALT--ASGPGPGP-
----CIVKLEC-------IGSSNNRQKWVVSKV-----------------
>PC_04RLEY
--------------------MRFNFLLLLITTL---TAVALSQ---EWKPHQVKIKLR--N--------TEYYWALDTVN------NVILSL----QGLN
WTTVPFNPTSGSLSSGSI-S-----RFNGESVQSFGINNKLTLSKANSN---D-PKQCWHFNPDGLI---QL---CN-----VPNWAATVVYRP------
-----------VLTTVELRPINSGPQKWDIVKV-----------------
>PC_03BZCZ
--------------------MRLNFLLLLLIVF---TAVALSQ----ELPCRVEIQSL--NPPLPIPPRIALFLTSDSKN------NVILSL----QGRN
WTTVPCASALCPEGGSSI-D-----SVHGESVQFNGLNQPLTIAKTR-K---D-SSQCWHFQGNANS---VSIISCK-----NKNAIATGVGV---GL--
---------KVLAR----VRLLGSRQQWAFHKTL----------------
>PC_04ZAJC
----------------------------------------------------------------------KLYWAADKTN------HIGLQV----AGAK
WILTTAPGGFT----ISP------SNNPDLYVTYKGNGNLLTLEGN-I----SQLNQEWIFVPSKA-S---EHAIQLVQ---HSNQFANIGNN-------
---GFIIAG-----------TN--QLGWIFEEK-----------------
>PC_06N93E
--------------------MKFNLFLLFLTTL---CAVAYSD--IF-----QIVQNS--A--------ASKQWIVSKD-G-----SITLSE-F---GTW
WRNIAQGSFYE----IVVNDG---QPNAGHAVTYNGPGQHLMIKPRNFP---PVSEQLWKFIPDDLG---KPLAIRSVA---DSTQCAIADAKGSFVQT-
----S--------------PDPKQLPLWKINKPVPRRVVPNS--------
>PC_06W66R
--------------------MKFNLFLLLLTTL---TSVVLSQ--N--IPGQTIIQLS--E--------HDLYWGLND--T-----EVVLYP-GGIEATR
WTIVPYAE--G----SFI-N-----Y-NDKSIQNDGGFKQLTIADGGTE---S-LTQRWIFEPSLPG---IPCIICSSK---DKNMCATAVEEGG-NWI-
----V----IA----EPRDLN-NPLQSWMSYRF-----------------
>PC_0628PN
--------------------MKFNTLLLLLTTL---TAVALSQ--R--L-GQTIIHLL--D--------QDLYWGLND--T-----DVVLYP-GGVRPAI
WTRIPFHD--G----TSI-N-----I-DGKSVQYNGDSKPLTIEEP-NG---S-LAQRWIFEDGPE----GSFLICSRE---DINECATAFEEPS-GWP-
----K-WAVKA----ENR-TY-SHLQLWKMYGIPL---------------
>PC_05SCMJ
--------------------MKFNTLLLLLTTL---TAVALSQ--R--L-GQTIIQLL--D--------RDLYWGLND--T-----DVVLYP-GGVRPAI
WTRIPFSN--G----TSI-N-----I-DGKSVQYNGDSKQLTIENP-NG---S-LAQRWIFEDGPE----GSVLICSRE---DINECATAFEETS-GWP-
----K-WAVKA----ENR-TS-SHLQLWKIYGIPL---------------
>PC_021VS8
--------------------MKFNTLLLLLTTL---TAVALSQ--R--L-GQTIIQLL--D--------RDLYWGLND--T-----DVVLYP-GGVRPAI
WTRIPFSN--G----TSI-N-----I-DNKSVQYNGDSKQLTIENP-NG---S-LAQRWIFEDGPE----GSVLICSRE---DINECATAFEEPS-GWP-
----K-WAVKA----ENR-TS-SHLQLWKIYGIPL---------------
>PC_04BVNA
--------------------MKFNLILLLLTTL---TAVVLSQ--N--IPGQTIIQLF--E--------HDFYWGLNG--T-----EVVLHP-GGIEAIR
WTIVPYAE--G----NFI-N-----Y-NDKSVQYNGDFKPLTIENG-TE---S-LDQRWIIEPNNVPG--IPSLICSSQ---VSGVCATAVDKDG-EWV-
----V----IA----APRSFI-NPLQRWILYSL-----------------
>PC_03F3CA
--------------------MKFNLFLLLLTTL---TAVVLSQ--HHIIPGQSIIQLL--G--------RDLYWDVN---D-----GVVLYP-GGVNPAR
WIIQPLPK--G----NFI-K-----YINGGFVQYNGDSKQLNITDSG---------SPWLFEPSAE----EPCFICSRE---NQTECATAVETNNNGWV-
----V-----K----AEQKHS-SPYQLWRVYRVA----------------
>PC_00PO34
--------------------MKFNLFLLLLTTL---TAVVLSQ--HHIIPGQSIIQLL--G--------RDLYWDVVN--D-----GVVLYP-GGVNPAR
WIIQPLPK--G----NFI-K-----YINGGFVQYNGDSKQLNITDSG---------SPWLFEPSTE----EPCFICSRE---NQTECATAVETNNNGWV-
----V-----N----TEQKHS-SPYQLWRVYRVA----------------
>PC_04DIBF
--------------------MKFNLFLLLLTTL---TAVVLSQ--HHIIPGQSIIQLL--G--------RDLYWDVN---D-----GVVLYP-GGVNPAR
WIIQPLPK--G----NFI-K-----YINGGFVQYNGDSKQLNITDSG---------SPWLFEPSTE----EPCFICSRE---NQTECATAVETNNNGWV-
----V-----K----AKQKHS-SPYQLWRVYRVA----------------
>PC_00NI5I
--------------------MKFNLFLLLLTTL---TAVVLSQ--HHIIPGQSIIQLL--G--------RDLYWDVN---D-----GVVLYP-GGVNPAR
WIIQPLPK--G----NFI-K-----YINGGFVQYNGDSKQLNITDSG---------SPWLFEPSTE----EPCFICSRE---NQTECATAVKTNNNGWV-
----V-----K----AEQKHS-SPYQLWRVYRVA----------------
>PC_06Y4Z5
--------------------MKFNLFLLLLTTL---TSVVLSQ--HHIIPGQSIIQLL--G--------RDLYWDVN---D-----GVVLYP-GGVNPAR
WIIQPLPK--G----NFI-K-----YINGGFVQYNGDSKQLNITDSG---------SPWLFEPSAE----EPCFICSRE---NQTECATAVETNNNGWV-
----V-----K----AEQKHS-SPYQLWRVYRVA----------------
>PC_008YRY
--------------------MKFNFFLLLLTAL---TAVALSQ--S--IPGQFQIQYV-YN--------PSLFWALNG--T-----NVVLAE-Q---GAL
WTIVPYAKGNY----ILP-V-----DDPGNSVQYNGVERQLTITEDPEI---D-LNHRWLFFGDSN-----PCIISTSQ---EPGVVVTVKDRNVVATY-
----E---LG------------IGARIWNRIRKL----------------
>PC_056QKU
--------------------MKFNFFLFLLTAL---TAVASES--QETLPN-IIIQSF--V--------NHLFWAVDNTHD-----VV-LDD-Q---PID
WTIDPYKDGNF----ILP-N-----RISGKSVKYNGPKKPFTNEINKNI---T-LDQEWQIEPVIPDGEESPVYICSIH---QPDMCATQHFESG-RWT-
----V-VAFPK----VFPKSGMPPHQWWLLHSEEEE--------------
>PC_04QCTN
--------------------MKFNLLLLLLNTL---TAVVLSQ--A---SGQTTIRLQ--N--------HDLYWDTDSTNS-----TVVLLP-GGINPVK
WTIVPPNKEKG----SLI-N-----YSNGQSVKFNGGFNQLIIAKGGES---S-WTFDELN-----PL--GPYFICSAQ---HPFWCATAVFKER-GWV-
----V----EA----RPKFFSLRDRQRWELVLWN----------------
>PC_02C92F
--------------------MKFNLLLLILTTF---TAVALSQ--QLP-PSTYLIQSV--I--------TGGPWIENTG--------ISLGQ-PDAHGSD
WVVTELSSGNY----LIL-D-----KSGKLAVQFEGVNKQVTLKPRNGS---I--AQEWIISSTES----GIY-ICSG-KVPIECITPYPTPNIVNLIT-
----------------SP-KVPIALQMWEFIPANS---------------
>PC_04G5V4
--------------------MKFNLLLLLLTTI---TAVALSQ--ILTK---IQLSLISGH--------NDLFWAVNE--T-----NVVLNQ-Q---GDN
WIITEDS---R----ILL-N-----GIIGKYVQCNGNGTKLTIESYDEN---DGDAQRWEFPLA--PG--FYEYICSKK---YPDICATAAFEGIRGWS-
----V-IA-------LPIGK--GGKQWWSRSKSQGN--------------
>PC_005EG4
---------------------------MFLTTI---TAVALSQ--IYDL---TKIQLS-LI--------GGGFWG----------------------SDD
WIITKDS---R----ILL-N-----GILGKYVQYNGYNKTLTIEPYDES---DA--QRWEFRFA--PG--RYEYICSKK---YPDICAT-AFKGIGGWL-
----V-IG-------LPKGK--GGKQWWGLRESQGNLFVTRV--------
>PC_03QYNG
--------------------MEFNLLLFLLTTI---TAVALSQ--ILTK---IQLSFISGH--------NDLFWEVNE--T-----DVVLNK-Q---GDN
WIITEDS---R----ILL-N-----GIIGKYVQCNGNGKKLTIESYDEN---DGDAQRWEFPLA--PG--FYEYICSKK---YPDICATAA---------
--------------------------------------------------
>PC_036A94
--------------------MEFNLLLFLLTTI---TAVALSQ--ILTK---IQLSFISGH--------NDLFWEVNE--T-----DVVLNK-Q---GDN
WIITEDS---R----ILL-N-----GIIGKYVQCNGNGKKLTIESYDEN---DGDAQRWEFPLA--PG--FYEYICSKK---YPDICATAAFKGIRGWS-
----V-IA-------LPIGK--CGKQWWSRSKSQGN--------------
>PC_011S72
--------------------MEFNLLLFLLTTI---TAVALSQ--ILTK---IQLSFISGH--------NDLFWEVNE--T-----DVVLNK-Q---GDN
WIITEDS---R----ILL-N-----GIIGKYVQCNGNGKKLTIESYDEN---DGDAQRWEFPLA--PG--FYEYICSKK---YPDICATA----------
--------------------------------------------------
>PC_05IGY6
--------------------MKFNFLLLLSTAL---TAVAQLS--NET----MIIQSS--G--------SDLFWALDNIKV-----VLKPRE-Q---AAN
WTIIRYSGGNY----ILP-LP---YDIPKKSVQYNGPGKQPTVEK-------N-LNTKWLFEPES----ELPELICSSK---QPNMCATEDEECK-VI--
----------------ALYNGAVPRQRWIFHKVH----------------
>PC_014J8K
--------------------MKFNFLLLLSTAL---TAVAQLS--NET----MIIQSS--G--------SDLFWALDNIKV-----VLKPRE-Q---AAN
WTIIRYSGGNY----ILL-LP---YDIPKKSVQYNGPGKQLTVEK-------N-LNTKWLFEPES----ELPELICSSK---QTNMCATEDEECK-VI--
----------------ALYNGAVPRQRWIFHKVH----------------
>PC_041S8V
--------------------MKFNFLLLLSTAL---TAVAQLS--NET----MIIQSS--G--------SDLFWALDNIKV-----VLKPRE-Q---AAN
WTIIRYSGGNY----ILP-LP---YDIPKKSVQYNGPGKQLTVEK-------N-LNTKWLFEPES----ELPELICSSK---QPNMCATEDEECK-VI--
----------------ALCNGAVPRQRWIFHKVH----------------
>PC_041QSJ
--------------------MKFNFLLLLSTAL---TAVAQLS--NET----MIIQSS--G--------SDLFWALDNIKV-----VLKPRE-Q---AAN
WTIIRYSGGNY----ILP-LP---YDIPKKSVQYNGPGKQLTVEK-------N-LNTKWLFEPES----ELPELICSSK---QTNMCATEDEECK-VI--
----------------ALYNGAVPRQRWIFHKVH----------------
>PC_04208U
--------------------MKFNFLLLLSTAL---SVVAQLS--NET----MIIQSS--G--------SDLFWALDNIKV-----VLKPRE-Q---AAN
WTIIRYSGGNY----ILP-LP---YDIPKKSVQYNGPGKQLTVEK-------N-LNTKWLFEPES----ELPELICSSK---QPNMCATEDEECK-VI--
----------------ALYNGAVPRQRWIFHKVH----------------
>PC_010XUN
----------------------------------------------------MIIQSS--G--------SDLFWALDNIKV-----VLKPRE-Q---AAN
WTIIRYSGGNY----ILL-LP---YDIPKKSVQYNGPGKQLTVEK-------N-LNTKWLFEPES----ELPELICSSK---QTNMCATEDEECK-VI--
----------------ALYNGAVPRQRWIFHKVH----------------
>PC_00CF8B
----------------------------------------------------MIIQSS--G--------SDLFWALDNIKV-----VLKPRE-Q---AAN
WTIIRYSGGNY----ILP-LP---YDIPKKSVQYNGPGKQLTVEK-------N-LNTKWLFEPES----ELPELICSSK---QTNMCATEDEECK-VI--
----------------ALYNGAVPRQRWIFHKVH----------------
>PC_037BXG
--------------------MRFNILLLLLTTL---TTVTISQ--S--LPDKLLIQSA--E--------THEFWAISGSD------VVLSQS-P---NVE
WVIWGDL--------ISP-V-----NDPGLAVQLNGPGKPLTITPRNSN-----PNQRWVIKPNGP----TGTYICPFI---QPVICAKPENGKVIG---
-------------------SDKTSGEWYLIPVLE----------------
>PC_063C55
--------------------MKFNFLLLLLTSL---IAVTLSQ--QR--LDTSKIQSY--S--------NGLFWTSVGG--------VRLVL-K---GVD
WRFTYYNESSV----LISPSE---ISPPGNYVQYNGPEKQLSIVNIT-NTVDFPPQVLWEIRPSPLKIYPPLFYICIKF---DPSMCATAVET----GI-
----V-IA----------NSVNDERQFWIFDKS-----------------
>PC_04YS8Y
--------------------MKFNLFLLILTSL---IAVALGR--PD--VVTSKIRSD--A--------IGLYWTTPDG-V-----EIDLDS-Q---GIK
WRLVYLNENTA----LISPFE---ISPTGSFVQYNGPGERLNITKVATNSEDFPPELQWEIKLSPIQITPPRFYICSKS---DLSQSATAVETGEKKGI-
----V-IA----------DNKDPHGQLWILEAF-----------------
>PC_02BQQA
--------------------MKFNLLLLLLTII---ITVASSK-----ITGNRRIQSV--A--------KGRYWGINGV-------DVVLQS-SSHGNHY
WKIVRRGKNDY----TIF-T----SKERKNAVQYDGVARTLKIAKYNST---T-LAQRWIINSKDN----SEYYILSSE---QPSVAATAFQRRE-GWS-
----V-SGFTC--------VEYNPYQKWRLSMG-----------------
>PC_067UYU
--------------------MKFNLFLLLLTTL---ITVALST--TNKITGNKKIQSV--G--------KGRFWGINGK-------DVSLLT-SSSNDHC
WEIVRRSKDEY----TIF-T----SKDRKDAVQYDGFSSTFKIAKYNST---S-LAQRWIIGSTDN----VEYYILTSE---KPSVAATAFLRWW-GWS-
----V-SGFTY--------IAHNPYQKWRFLN------------------
>PC_068YSW
-----MT---SLNIKPLYRTLHVLYFALFETEI---KHSSLQKKNHEWKPCQVNIQLG--D--------TGNFWALDKNN------VVLR-----RKGLN
LTTVPFGPTPGFVKGSSI-N-----RFHGESIKSNGYDEQLTLSSTI-H---D-LTQCWHFSSGGII---RP---CD-----DLLQAWAVTAVPAPGFI-
----YTVKLKRIGSV------PGEFQTWR---GHCMVFMKSYQLADKSLI
>PC_06ZBSB
--------------------MKFNSLLLILTTL---TAVALSQ--QLP----YLIQSV--F--------TGGFLIENTEEP-----SINLGR-SGVHGSD
WVVTKRPNGNY----LIL-D-----KSRELAVQFVGVERQITLKPKDGS---I--AQESLM---------------------------------------
--------------------------------------------------
