# Supplementary material for: Remote homology clustering identifies lowly conserved families of effector proteins in plant-pathogenic fungi
Source: Microb Genom. 2021 Sep 1;7(9):000637. doi: 10.1099/mgen.0.000637 (PMC8715435; doi:10.1099/mgen.0.000637)
Supplement: Supplementary material 15 [file mgen-7-0637-s0015.zip › fastas/markov-PC_02MM79.fasta]

>PC_02MM79
----------------------------------------------------------------------------------------------------
----------------------------------------------------------------------------------------------------
--------------------MKTTGGSFNSQQIKVKTHSLNDTSGINVCFGVIVPEELKDQSKEAIQQLDGRWSDKIQIDTTHFVCTMPYQPQHGPNKSA
QPNTFPSLEYQRALQLSIPVVQPSWLQACLHERKMVPIAAHYLGAQPPPLGSSPTTIPSAGPSGRPRAASKSNIHSSTPISPSNTAEANSSSPGPSGASS
RQHERANSAPTITTISDSGRLHDQIEKPSAGLAVIIES-KDGDEVTSHKANGNMEGTSYNPDQSASSRHVR----TESDSEKTLKLSTSDQFPQDQPHVP
TPPKFSAALSDILKENVDSPAENDSSPSGHKPMEFPNPMSHILSDRPESTPNGDDKG-AEEEAEPRSTHPTSSPPNNKLSGQTSGLAEQSQPSRGIVDDG
EDDPFSAASPTISNPSPLGDRPSFSRSNSLNH----GNFGGLLSPASNHLSPVIGPSTGPAPSAGSDENRATMIPDQPLEEKQEIPEVDRSVGRD-----
-------------------------------------------QPAAPSPPSPTALDSLASPSKTIGENKPHANGGSSSEVFDEISIGSD----------
-SNQLPDDEDHEVSDSKGGSGSGDTFFSTASVPLQ-PS------HPDPTLHSDLIQPHNPALLSDLVHPNLHQ-QHQPTDLITSDLVEHSSPSSSPPPPN
HLAD
>PC_0512KG
----------------------------------------------------------------------------------------------------
----------------------------------------------------------------------------------------------------
---------------------------------------------------------------------------------------MPYQAQHGPNKST
QPNTFPSLEYQRALQLSIPVVQPSWLQACLHERKMVPIAAHYLGVQPPPLGSSSTTTPAVGPSGRPRSSSKPNINSSTPISPRDTADINRNSPGSSGVTS
GHHGRTNSAPASAVISDTQRLSDQIEKSSTALAVIKENNKDNDAVHNQKMNGNIDQAAYQAYQSP-PRNSRS---NTIDSEKTLKLSTPEQYLRDEPNVP
TPPKFSTTLSDILKENVDSPAENDGSPSGHQLAEFPNLTLNERSPN--TTNGNGDS--AGVEPEATSPHPSSS-PPNKVTSQPSGFTDPSRSSRGILDDG
EDDPFSAASPTLSNPSPFGDRPTFSRSNSINH----SQFGGLLSPVSNPLSPVIAPATAVTPPHVTEECATPVIPAVSSEKDADGERNPFKREEDRDDHP
FKKEEDRDDHSFKKDENGDDDPFKKDENGDESPFKKDEEHKDHEPPNLLLLSKPTPEPVHAPSETGGSNLHH--TNGRSEVFDEISIGSDHNHLAEVA--
----GDEDEEQDVHDFKGESGSGDTFFSTASVLPSGPSPEAE-SHPSPVENPTSKP---ALQL----DNLLDFYP---VDLGN-QNPEQSSASDQVGQPT
----
>PC_02RK67
----------------------------------------------------------MASTGYTLAHPADLDGETSYTFTCGKIDAGIAVLIGSHAHLI
EFPSLLLPPGCEPGSIVSITCTRDNAAEKAQADSFWDLQTKIADQFGVQSPQAPKLRLRSITQTSVTLEWDKLELAQCKLLSLSIWKNGQRLGTLPNPLT
NTSTKLSGLDLDSEYTFNLVMKTTGGSFNSQHIKVKTHSLNDTSGINVCFGVILPEKIKEQSKEAIQQLDGRWSDKIQIDTTHFVCTMAYQAQQASNRAS
QPSTFPSLEYQRALQLSIPVVQPSWLQACLHERKMVPIAAHYLGAQPPPLSSSPTNT----TGGRPRSASKPHINSSTPISPTNNNEINSSSTGTS--TS
GQHERANSAPASATISDSGKPQDQ---SSAGLAVIIES-KDSDTITSQHANDHTERTAYNPDQSSSARHSRSNTTTESDSAQTFKLSTSDQYTHHQPHMP
TPPRLSTGLSDILKENVDSPAENDGSPSPNKPIELPSSTIDKTSAE--TTTNGINKSIKEGEDDAISTHPSTSSPPKQMTRRTSEFTDQSLANHQEVVNG
EDDPFSAASPTISNPSPLGDRPSFSSSNSLNHHHLHQQLGGLLTPTNNIPSSSVDSSN-----VDNDLSETLVIPDQPFEKDNHEVDQEDSVSEIN----
--------------------------------SI-----TYSTKTLKPDPP---AFSPIPLE-TDIENNSQLKT--GGSEIFDEISISSDHHFNQINAVD
DHRNLVDNEEEDVIDSKVDSGSGDTFFSSASIPD----------HSDPTLSQNIDNIDTHIVTNNHLENLLDF--H---PVVDPDNRTHLS-SSQQDSPG
HLTL
>PC_089172
----------------------------------------------------------MASTGYTLAHPADLDGETSYTFTCGKIDAGIAVLIGSHAHLI
EFPSLLLPPGCEPGSIVSITCTRDNAAEKAQADSFWDLQTKIADQFGVQSPQAPKLRLRSITQTSVTLEWDKLELAQCKLLSLSIWKNGQRLGTLPNPLT
NTSTKLSGLDLDSEYTFNLVMKTTGGSFNSQHIKVKTHSLNDTSGINVCFGVILPEEIKEQSKEAIQQLDGRWSDKIQIDTTHFVCTMAYQAQQASNRAS
QPSTFPSLEYQRALQLSIPVVQPSWLQACLHERKMVPIAAHYLGAQPPPLSSSPTNT----TGGRPRSASKPHINSSTPISPTNNNEINSSSTGTS--TS
GQHERANSAPASATISDSGKPQDQ---SSAGLAVIIES-KDSDTITSQHANDHTERTAYNPDQSSSARHSRSNTTTESDSAQTFKLSTSDQYTHHQPHMP
TPPRLSTGLSDILKENVDSPAENDGSPSPNKPIELPSSTIDKTSAE--TTTNGINKSIKEGEDDAISTHPSTSSPPKQMTRRTSEFTDQSLANHQEVVNG
EDDPFSAASPTISNPSPLGDRPSFSSSNSLNHHHLHQQLGGLLTPTNNIPSSSVDSSN-----VDNDLSETLVIPDQPFEKDNHEVDQEDSVSEIN----
--------------------------------SI-----TYSTKTLKPDPP---AFSPIPLE-TDIENNSQLKT--GGSEIFDEISISSDHHFNQINAVD
DHRNLVDNEEEDVIDSKVDSGSGDTFFSSASIPD----------HSDPTLSQNIDNIDTHIVTNNHLENLLDF--H---PVVDPDNHTHLS-SSQQDSPG
HLTL
>PC_04DMXI
----------------------------------------------------------MASTGYTLAHPADLDGETSYTFTCGKIDAGIAVLIGSHAHLI
EFPSLLLPPGCETGSIVSITCTRDHAAEKAQADSFWDLQTKIVDQFGMESPQPPNLRLRSITQTSVTLEWDKLQLAQCKLLSLSIWKNGQRLGTLPNPLN
NTSTKLSGLDLDSEYTFHLAMKTTGGSFNSQQVKVKTHSLNDTSGINVCFGVILPQELKEQAKQAIEQLNGRWSDKIEIDTTHFVCTMPYQAQHGPNKST
QPNTFPSLEYQRALQLSIPVVQPSWLQACLHERKMVPIAAHYLGVQPPPLGSSSTTTPAVGPSGRPRSSSKPNINSSTPISPRDTADINRNSPGSSGVTS
GHHGRTNSAPASAVISDTQRLSDQIEKSSTALAVIKENNKDNDAVHNQKMNGNIDQAAYQAYQSP-PRNSRS---NTIDSEKTLKLSTPEQYLRDEPNVP
TPPKFSTTLSDILKENVDSPAENDGSPSGHQLAEFPNLTLNERSPN--TTNGNGDS--AGVEPEATSPHPSSS-PPNKVTSQPSGFTDPSRSSRGILDDG
EDDPFSAASPTLSNPSPFGDRPTFSRSNSINH----SQFGGLLSPVSNPLSPVIAPATAVTPPHVTEECATPVIPAVSSEKDADGERNPFKREEDRDDHP
FKKEEDRDDHSFKKDENGDDDPFKKDENGDESPFKKDEEHKDHEPPNLLLLSKPTPEPVHAPSETGGSNLHH--TNGRSEVFDEISIGSDHNHLAEVA--
----GDEDEEQDVHDFKGESGSGDTFFSTASVLPSGPSPEAE-SHPSPVENPTSKP---ALQL----DNLLDFYP---VDLGN-QNPEQSSASDQVGQPT
----
>PC_037UIW
----------------------------------------------------------MASTGYTLAHPADLDGETSYTFTCGKIDAGIAVLIGSHAHLI
EFPSLLLPPGCETGSIVSITCTRDHAAEKAQADSFWDLQTKIVDQFGMESPQPPNLRLRSITQTSVTLEWDKLQLAQCKLLSLSIWKNGQRLGTLPNPLN
NTSTKLSGLDLDSEYTFHLAMKTTGGSFNSQQVKVKTHSLNDTSGINVCFGVILPQELKEQAKQAIEQLNGRWSDKIEIDTTHFVCTMPYQAQHGPNKST
QPNTFPSLEYQRALQLSIPVVQPSWLQACLHERKMVPIAAHYLGVQPPPLGSSSTTTPAVGPSGRPRSSSKPNINSSTPISPRDTADINRNSPGSSGVTS
GHHGRTNSAPASAVISDTQRLSDQIEKSSTALAVIKENNKDNDAVHNQKMNGNIDQAAYQAYQSP-PRNSRS---NTIDSEKTLKLSTPEQYLRDEPNVP
TPPKFSTTLSDILKENVDSPAENDGSPSGHQLAEFPNLTLNERSPN--TTNGNGDS--AGVEPEATSPHPSSS-PPNKVTSQPSGFTDPSRSSRGILDDG
EDDPFSAASPTLSNPSPFGDRPTFSRSNSINH----SQFGGLLSPVSNPLSPVIAPATAVTPPHVTEECATPVIPAVSSEKDADGERNPFKREEDRDDHP
FKKEEDRDDHSFKKDENGDDDPFKKDENGDESPFKKDEEHKDHEPPNLSLLSKPTPEPVHAPSETGGSNLHH--TNGGSEVFDEISIGSDHNHLAEVA--
----GDEDEEQDVHDFKGESGSGDTFFSTASVLPSGPSPEAE-SHPSPVENPTSKP---ALQL----DNLLDFYP---VDLGN-QNPEQSSASDQVGQPT
----
>PC_01B69S
-----------------------------------------------------------------MAHPADLDGETSYTFTCGKIDAGIAVLIGSHAHLI
EFPSLLLPPGCEPGSIVSITCTRDHVAERAQADSFWDLQTKIVDQFGMESPQPPNLRLRSITQTSATLEWDELQLAQCKLLSLSIWKNGQRLGTLPNPLN
NTSTKLSGLDLDSEYTFHLVMKTTGGSFHSPQIKVKTHSLHDTSGIHVCFGVIS-EELKEQSKEAIQQLDGRWSDKIQIDTTHFVCTMPYQAQPGPNKST
QPSTFPSLEYQRALQLSIPVVQPSWLQACLHERKMVPIAAHYLGAQPPPLRSSSTSTPSAGPSGRPRSSSKPNDTSSTLISPRGTTEFNPSTPGSSGSTS
RLHGRANSVPTVATASDAGRLPDQIEKPTAGLAVIIEG-KDNDVVASQNINGSNEGTTHGLDQSS-RQHSRPNTTTESDSEKTFKLSTPEQ-LRHEPHVP
TPPRFAAALSDILKENVDSPAENDGSPSGLQSIEFSALGLNTMSERTETTKTNGDS--GKGEPVATSSHTSAS-PSNKLTSQPSGFADPRQRNRGMVDDG
DDDPFSAASPTISHPSPLGDGPSFNRSNSITH----TQFGGLLSPPSHHPSPVILPTTGAISPHETEESPAPAIPDHPLEKDEDVGEVAFKKNKDVEELT
FKKNEDLEEPTPNE-----------NEDVDERALKKNEDKKDIEPKVPLTPSTTTLEPVVTSSETGGSNMNH--GNGGSEVFDEVSIGSDQNHQAEVL--
----DGHEEQEEVLDSKGESGSGDTFFSTASALPTDLSHQDHHSTPSSTLSRDPDQ---TLNL----ENLLELQL---VDLGN-QVQQPCSPHDQLAQSF
----
>PC_00Y5H2
MQVPPSEVATRP--PRRDLVLSSVDHQVQRSTTHHDQLYWDT-----TTTTNNPRSYLMASTGYTLAHPADLDGETSYTFTCGKIDAGIAVLIGSHAHLI
EFPSLLLPPGCEPGSIVSITCTRDNAAEKAQADSFWDLQTKIVDQFGVQSPQPPNLRLRSITQTSVTLEWDKLELAQCKLLSLSIWKNGQRLGTLPNPLN
NTSTKLSGLDLDSEYTFHLVMKTTGGSFNSQQIKVKTHSLNDTSGINVCFGVIVPEELKDQSKEAIQQLDGRWSDKIQIDTTHFVCTMPYQPQHGPNKSA
QPNTFPSLEYQRALQLSIPVVQPSWLQACLHERKMVPIAAHYLGAQPPPLGSSPTTIPSAGPSGRPRAASKSNIHSSTPISPSNTAEANSSSPGPSGASS
RQHERANSAPTITTISDSGRLHDQIEKPSAGLAVIIES-KDGDEVTSHKANGNMEGTSYNPDQSASSRHVR----TESDSEKTLKLSTSDQFPQDQPHVP
TPPKFSAALSDILKENVDSPAENDSSPSGHKPMEFPNPMSHILSDRPESTPNGDDKG-AEEEAEPRSTHPTSSPPNNKLPGQTSGLAEQSQPSRGIVDDG
EDDPFSAASPTISNPSPLGDRPSFSRSNSLNH----GNFGGLLSPASNHLSPVIGPSTGPAPSAGSDENRATMIPDQPLEEKQEIPEVDRSVGRD-----
-------------------------------------------QPAAPSPPSPTALDSLASPSKTIGENKPHANGGSSSEVFDEISIGSD----------
-SNQLPDDEDHEVSDSKGESGSGDTFFSTASVPLQ-PS------HPDPTLHSDLIQPHNPALLSDLVHPNLQQ-QHQPTDLITSDLVEHSSPSSSPPPPN
HLAD
>PC_06LYI1
MTG---SFGGKSGFEKAGLFTDSFH-----SPNFTG-QFSGTGTDIEDLEDTIIILYLMASTGYTLAHPADLDGETSYTFTCGKIDAGIAVLIGSHAHLI
EFPSLLLPPGCEPGSIVSITCTRDNAAEKAQADSFWDLQTKIVDQFGVQSPQPPNLRLRSITQTSVTLEWDKLELAQCKLLSLSIWKNGQRLGTLPNPLN
NTSTKLSGLDLDSEYTFHLVMKTTGGSFNSQQIKVKTHSLNDTSGINVCFGVIVPEELKDQSKEAIQQLDGRWSDKIQIDTTHFVCTMPYQPQHGPNKSA
QPNTFPSLEYQRALQLSIPVVQPSWLQACLHERKMVPIAAHYLGAQPPPLGSSPTTIPSAGPSGRPRAASKSNIHSSTPISPSNTAEANSSSPGPSGASS
RQHERANSAPTITTISDSGRLHDQIEKPSAGLAVIIES-KDGDEVTSHKANGNMEGTSYNPDQSASSRHVR----TESDSEKTLKLSTSDQFPQDQPHVP
TPPKFSAALSDILKENVDSPAENDSSPSGHKPMEFPNPMSHILSDRPESTPNGDDKG-AEEEAEPRSTHPTSSPPNNKLPGQTSGLAEQSQPSRGIVDDG
EDDPFSAASPTISNPSPLGDRPSFSRSNSLNH----GNFGGLLSPASNHLSPVIGPSTGPAPSAGSDENRATMIPDQPLEEKQEIPEVDRSVGRD-----
-------------------------------------------QPAAPSPPSPTALDSLASPSKTIGENKPHANGGSSSEVFDEISIGSD----------
-SNQLPDDEDHEVSDSKGESGSGDTFFSTASVPLQ-PS------HPDPTLHSDLIQPHNPALLSDLVHPNLQQ-QHQPTDLITSDLVEHSSPSSSPPPPN
HLAD
>PC_045RZI
----------------------------------------------------------MASTGYTLAHPADLDGETSYTFTCGKIDAGIAVLIGSHAHLI
EFPSLLLPPGCEPGSIVSITCTRDNAAEKAQADSFWDLQTKIVDQFGVQSPQPPNLRLRSITQTSVTLEWDKLELAQCKLLSLSIWKNGQRLGTLPNPLN
NTSTKLSGLDLDSEYTFHLVMKTTGGSFNSQQIKVKTHSLNDTSGINVCFGVIVPEELKDQSKEAIQQLDGRWSDKIQIDTTHFVCTMPYQPQHGPNKSA
QPNTFPSLEYQRALQLSIPVVQPSWLQACLHERKMVPIAAHYLGAQPPPLGSSPTTIPSAGPSGRPRAASKSNIHSSTPISPSNTAEANSSSPGPSGASS
RQHERANSAPTITTISDSGRLHDQIEKPSAGLAVIIES-KDGDEVTSHKANGNMEGTSYNPDQSASSRHVR----TESDSEKTLKLSTSDQFPQDQPHVP
TPPKFSAALSDILKENVDSPAENDSSPSGHKPMEFPNPTSHILSDRPESTPNGDDKG-AEEEAEPRSTHPTSSPPNNKLPGQTSGLAEQSQPSRGIVDDG
EDDPFSAASPTISNPSPLGDRPSFSRSNSLNH----GNFGGLLSPASNHLSPVIGPSTGPAPSAGSDENRATMIPDQPLEEKQDIPEVDRSVGRD-----
-------------------------------------------QPAAPSPPSPTALDSLASPSKTIGENKPHANGGSSSEVFDEISIGSD----------
-SNQLPDDEDHEVSDSKGGSGSGDTFFSTASVPLQ-PS------HPDPTLHSDLIQPHTSALLSDLVHPNLQQQQHQPTDLITSDLVEHSSPSSSPPPPN
HLAN
>PC_06U6KN
----------------------------------------------------------MASTGYTLAHPADLDGETSYTFTCGKIDAGIAVLIGSHAHLI
EFPSLLLPPGCEPGSIVSITCTRDNAAEKAQADSFWDLQTKIVDQFGVQSPQPPNLRLRSITQTSVTLEWDKLELAQCKLLSLSIWKNGQRLGTLPNPLN
NTSTKLSGLDLDSEYTFHLVMKTTGGSFNSQQIKVKTHSLNDTSGINVCFGVIVPEELKDQSKEAIQQLDGRWSDKIQIDTTHFVCTMPYQPQHGPNKSA
QPNTFPSLEYQRALQLSIPVVQPSWLQACLHERKMVPIAAHYLGAQPPPLGSSPTTIPSAGPSGRPRAASKSNIHSSTPISPSNTAEANSSSPGPSGASS
RQHERANSAPTITTISDSGRLHDQIEKPSAGLAVIIES-KDGDEVTSHKANGNMEGTSYNPDQSASSRHVR----TESDSEKTLKLSTSDQFPQDQPHVP
TPPKFSAALSDILKENVDSPAENDSSPSGHKPMEFPNPMSHILSDRPESTPNGDDKG-AEEEAEPRSTHPTSSPPNNKLSGQTSGLAEQSQPSRGIVDDG
EDDPFSAASPTISNPSPLGDRPSFSRSNSLNH----GNFGGLLSPASNHLSPVIGPSTGPAPSAGSDENRATMIPDQPLEEKQEIPEVDRSVGRD-----
-------------------------------------------QPAAPSPPSPTALDSLASPSKTIGENKPHANGGSSSEVFDEISIGSD----------
-SNQLPDDEDHEVSDSKGGSGSGDTFFSTASVPLQ-PS------HPDPTLHSDLIEPHNPALLSDLVHPNLHQ-QHQPTDLITSDLVEHSSPSSSPPPPN
HLAD
>PC_01DQUC
----------------------------------------------------------MASTGYTLAHPADLDGETSYTFTCGKIDAGIAVLIGSHAHLI
EFPSLLLPPGCEPGSIVSITCTRDNAAEKAQADSFWDLQTKIVDQFGVQSPQPPNLRLRSITQTSVTLEWDKLELAQCKLLSLSIWKNGQRLGTLPNPLN
NTSTKLSGLDLDSEYTFHLVMKTTGGSFNSQQIKVKTHSLNDTSGINVCFGVIVPEELKDQSKEAIQQLDGRWSDKIQIDTTHFVCTMPYQPQHGPNKSA
QPNTFPSLEYQRALQLSIPVVQPSWLQACLHERKMVPIAAHYLGAQPPPLGSSPTTIPSAGPSGRPRAASKSNIHSSTPISPSNTAEANSSSPGPSGASS
RQHERANSAPTITTISDSGRLHDQIEKPSAGLAVIIES-KDGDEVTSHKANGNMEGTSYNPDQSASSRHVR----TESDSEKTLKLSTSDQFPQDQPHVP
TPPKFSAALSDILKENVDSPAENDSSPSGHKPMEFPNPMSHILSDRPESTPNGDDKG-AEEEAEPRSTHPTSSPPNNKLSGQTSGLAEQSQPSRGIVDDG
EDDPFSAASPTISNPSPLGDRPSFSRSNSLNH----GNFGGLLSPASNHLSPVIGPSTGPAPSTGSDENRATMIPDQPLEEKQEIPEVDRSVGRD-----
-------------------------------------------QPAAPSPPSPTALDSLASPSKTIGENKPHANGGSSSEVFDEISIGSD----------
-SNQLPDDEDHEVSDSKGGSGSGDTFFSTASVPLQ-PS------HPDPTLHSDLIQPHNPALLSDLVHPNLQQ-QHQPTDLITSDLVEHSSPSSSPPPPN
HLAD
>PC_04UKBL
----------------------------------------------------------MASTGYTLAHPADLDGETSYTFTCGKIDAGIAVLIGSHAHLI
EFPSLLLPPGCEPGSIVSITCTRDNAAEKAQADSFWDLQTKIVDQFGVQSPQPPNLRLRSITQTSVTLEWDKLELAQCKLLSLSIWKNGQRLGTLPNPLN
NTSTKLSGLDLDSEYTFHLVMKTTGGSFNSQQIKVKTHSLNDTSGINVCFGVIVPEELKDQSKEAIQQLDGRWSDKIQIDTTHFVCTMPYQPQHGPNKSA
QPNTFPSLEYQRALQLSIPVVQPSWLQACLHERKMVPIAAHYLGAQPPPLGSSPTTIPSAGPSGRPRAASKSNIHSSTPISPSNTAEANSSSPGPSGASS
RQHERANSAPTITTISDSGRLHDQIEKPSAGLAVIIES-KDGDEVTSHKANGNMEGTSYNPDQSASSRHVR----TESDSEKTLKLSTSDQFPQDQPHVP
TPPKFSAALSDILKENVDSPAENDSSPSGHKPMEFPNPMSHILSDRPESTPNGDDKG-AEEEAEPRSTHPTSSPPNNKLSGQTSGLAEQSQPSRGIVDDG
EDDPFSAASPTISNPSPLGDRPSFSRSNSLNH----GNFGGLLSPASNHLSPVIGPSTGPAPSAGSDENRATMIPDQPLEEKQEIPEVDRSVGRD-----
-------------------------------------------QPAAPSPPSPTALDSLASPSKTIGENKPHANGGSSSEVFDEISIGSD----------
-SNQLPDDEDHEVSDSKGGSGSGDTFFSTASVPLQ-PS------HPDPTLHSDLIQPHNPALLSDLVHPNLHQ-QHQPTDLITSDLVEHSSPSSSPPPPN
HLAD
