# Supplementary material for: Remote homology clustering identifies lowly conserved families of effector proteins in plant-pathogenic fungi
Source: Microb Genom. 2021 Sep 1;7(9):000637. doi: 10.1099/mgen.0.000637 (PMC8715435; doi:10.1099/mgen.0.000637)
Supplement: Supplementary material 15 [file mgen-7-0637-s0015.zip › fastas/cluster-PC_03B2V7.fasta]

>PC_03B2V7
MLKPTKVIQILFLLFTAFF-ARTCALECHAVAFSSDHQFSLGRNEDCNLYCSKNSMLSIFSRVLPLDDPCQGDDGFSSLTATIDQISCDTGC----QCRC
SVHATAWRVHKSGKRYSRRTGWVSCNLEDYVARITGRPFIPVNGA----LHEYFSRGFVSKDEVHCDHQ
>PC_028AR9
MFPRTNLGQIITLFIFALI-APVYSLDCRSIAISSVHSFNIPKRDNCNLYCETGQMTRDFSSKLVVNDPCQGDDGFSTFVTDIRSMPCVTGCGEAQTCRC
SVRTTAFRVHKD-NQYRPDTGLVSCKLADYVARVTKRPFVAPGQS----GTGYYSLGFVSNDDVHCAHQ
>PC_06L7EH
MLSSAKTLWLLLLSMLAYTTKPAYSLDCKAVALKWVHQFRIPGGDNCNFYCSYDSLYQQFN-LWKKNDACQGADGFSTAIPKIQEAPCSD-CPGSKTCIC
SVQATAWRVRN--GKWFDGQQWFDCDVKPYTERVLGRRWYDESEADKDIYVGYYSRGFISNDNVHCGSQ
