# Supplementary material for: Remote homology clustering identifies lowly conserved families of effector proteins in plant-pathogenic fungi
Source: Microb Genom. 2021 Sep 1;7(9):000637. doi: 10.1099/mgen.0.000637 (PMC8715435; doi:10.1099/mgen.0.000637)
Supplement: Supplementary material 15 [file mgen-7-0637-s0015.zip › fastas/cluster-PC_039XF3.fasta]

>PC_039XF3
MLPKTLIICLLATTAQAACGDVYTIQGNCTIRDYKCKYPRVPSCNSKGACPYLHLFDVPIFCDQDKDCVTSYKCNKNYKRSPLNLGPFYEDGDLVAKEEG
EGGEGDSELVEEDDE
>PC_00RXU2
MLPKTLIICLLATTAQAACGDVYTIQGNCTIRDYKCKYPRVPSCNSKGACPYLHLFDVPIFCDEDKDCVTSYKCNKNYKRSPLNLGPFYEDGDLVAKEEG
EGGEGDSELVEEDDE
>PC_05L6PZ
MLPKTLIICLLATTAQAACGDVYTIQGNCTIRDYKCKYPRVPSCNSKGACPYLHLFDVPIFCDEDKDCVTSYKCNKNYKRSPLNLGPFYEDGDLVAKEEG
EGGEGDSELVEEGDE
>PC_028QS9
MLPKTLIICLLATTAQAACGDVYTIKGNCTIRDYKCKYPRVPSCNSKGACPYLHLFDVPIFCDQDKDCVTSYKCNKNYKRSPLNLGPFYEDGDLVAKEEG
EGGEGDSELVEEDDE
>PC_0207OI
MLPKTLIICLLATTAQAACGDVYTIQGNCTIRDYKCKYPRVPSCNSKGACPYLHLFDVPIFCDHDKDCVTSYKCNKNYKRSPLNLGPFYEDGDLVAKEEG
EGGEGDSELVEEDDE
>PC_03DOPG
MLPKTLIICLLATTAQAACGDVYTIQGNCTIRDYKCKYPRVPSCNSKGACPYLHLFDVPIFCDQDKDCVTSYKCNKNYKRSPLKLGPFYEDGDLVAKEEG
EGGEGDSELVEEDDE
>PC_03SEAI
MLPKTLIICLLATTAQAACGDVYTIQGNCTIRDYKCKYPRVPSCNSKGACPYLHLFDVPIFCDQDEDCVTSYKCNKNYKRSPLNLGPFYEDGDLVAKEEG
EGGEGDSELVEEDDE
>PC_048299
MLPKTLIICLLATTAQAACGDVYTVQGNCTIRDYRCKYPRVPSCDAKGACPYLQLFDVPILCTYNSDCVTSYKCNKNYKRSPVNLAPFYEDGDLVATEEG
EGGEGDSELVEEDDE
>PC_02OKEP
MLPKTLIICLLATTAQAACGDVYTIQGNCTIRDYKCKYPRVPSCNSKGACPYLHLFDVPIFCAQDEDCVTSYKCNKNYKRSPLNLGPFYEDGDLVAKEEG
EGGEGDSELVEEDDE
