# Supplementary material for: Remote homology clustering identifies lowly conserved families of effector proteins in plant-pathogenic fungi
Source: Microb Genom. 2021 Sep 1;7(9):000637. doi: 10.1099/mgen.0.000637 (PMC8715435; doi:10.1099/mgen.0.000637)
Supplement: Supplementary material 15 [file mgen-7-0637-s0015.zip › fastas/markov-PC_016E7M.fasta]

>PC_016E7M
MRKVILL---LVVIHTLSWTRTNSHTLQSSRQTSV--HRHHKIKHRQLEDELVQGAEESIELFEFPRVHDTSEQIHEHTAQQNLTANSILTTVEDKNR--
AHRGMQRLPI-ENGEGTFSYNREREATGLYRQSD---------GMGQSEEAGYAIADRQIASGDYRMRGSK----------------------
>PC_00Y6LL
MLFTTFV---SLLLVILCLVHVSAHPLQSFRSSSAIGKQKHKIKSRQFEEEIAQGAEDSIELFEFPRVHDSSEQIHERTEQQNITTKNIILAINKNSR--
KHGGLHRLPAQVQGEGEFTYDRQRNAVGSYRYGD---------SHGNSREAEYSVADHQSASGEYKFGPTT----------------------
>PC_059N2A
MRASTLL---SHLLVTLLFASTTARPIHPFHPF----LSKQKLKARQFEEELAAAAEDSVELFDAPRVHDSTEQVHQRTEQHNVTTSSILAAIREKEEAV
TLQRTHRLPLASSGEGEFSYYRESQGVGMYSQQN---------GRGSDRIAGYLVDGRQSGFGRYRVGDAANQ--------------------
>PC_010EWX
MRASTLV---SLLLLTLLALTTARPTNTPRS-R----SSKHKLKSRQFEEELAARADETLELYDAPRVHDSSEKIHEGTQQNNVTTTRILAAIRESRARQ
SRQRTQRLPLATTSQGEYSYDLQRSGVGLYSQQD---------GTGNSRMDGYAEESRQSGFERYRVGDSYT---------------------
>PC_048YJU
MRASTLV---SLLLLTLLALTIARPTNTPRS-R----SSKHKLKSRQFEEELVAGADETLELFDAPRVHDSSEKIHEGTQQNNVTTTRILAAIRESRARQ
SRQRTQRLPLATTSQGEYSYDLQRSGVGLYSQQD---------GTGNSRMDGYAEESRQSGFGRYRVGDSYT---------------------
>PC_03WYDG
MRTATLF---ALLLVTLLLALTGAH---PTH-R----SRKHKLQSRQFEEELV---DDGIELFDAPRVHDSSEKIHEGTQEHNVTTTRILAAIEERKARI
SRQTMQRLPVAGTGEGEYSYLRESSGVGIYSRQD---------ERGYGRQAGYAVEQRQSGFGRYPVGYSATK--------------------
>PC_04MNJU
MRFEPLF---LVLFINLYLTLTFAIPVRPSP------RSHARLKSRQLEEELIAGVEDRVELFDTPRIHDSSEQIHDEVEKNNVTSPSLLEAIQTRRQQQ
A-QQQVKFRPIILTQQSYSYNHPNKYVGNSQYFG---------PLASGQRAEVGGYNQGNSLAAGYRKEPYGKK-------------------
>PC_01LE57
MRCITIPLLPFLLLCSLLGIILFTGALPARHPSDLIGHSSSK-HKRQFEEELLQGAEDSIELLDAPRVHDSSEKIHEGTSQHNITVQSIMDAIRQRQR--
----RQRLNQISLQQDGYSYSRQNAYS------GYNRYSQEFGPSAYKQETVYSGRSIQSGYGGTYRQDTVSSDYSRHSGYGGYWGYQRESYK
>PC_01MUAL
MRCTTNPLLPFLLLLSLLGITLLTSALPARHPSNLLGPSSSK-HKRQFEEELLQGAEDSIELFDAPRVHDSSEKIHEGTTQHNITAQSIMDAIRQRQR--
----QQRLNQAYLQQGGYSYSKQNAYSGYSRYSGYNRYSQDFGPSAYRQETGYSGYSRQSGYGRTYRQDTVSSDFSRNSGYGGYSRYQRESYK
