# Supplementary material for: Remote homology clustering identifies lowly conserved families of effector proteins in plant-pathogenic fungi
Source: Microb Genom. 2021 Sep 1;7(9):000637. doi: 10.1099/mgen.0.000637 (PMC8715435; doi:10.1099/mgen.0.000637)
Supplement: Supplementary material 15 [file mgen-7-0637-s0015.zip › fastas/cluster-PC_03G6PA.fasta]

>PC_03G6PA
--------------------MLLPRLLALSAALAAASATPAGPDDRAVQAEGPSYLSAREVAELKAAQKHRPGYFHQNVTLGTGADALVVPVIEGDYDVL
LDGEKGVRARALAPRGACAKFSKLWG-SCSVNYCWKDGSGVAQSAYITVKGATGKKGSGIPDSVYSSNTKVLNLDRYGNDGYNGWFARRHECHDGDTQMF
TAHLIQGTVVGRAMVDKFRCDICDFDRLRCYSSFLANNLVALGSDSTAYCRSPEALN--------------
>PC_00B5QZ
------------------MFLKGVLVAMFAAWTISVAANPVADPQPNDARLPDVRLSPLEVQAMKEAQKHSPGYIHRMVTLGTGENAKEVPIVEADPDML
LDGEKGMRARSLAPRGTCFSFPATSS-GCMIDYCWKDNHGNTWSRFVTVRGSNGQSN---PRSVTSSDTNKLSFNTQFNDGYGGWFPEGHECSNSDTQIY
TNHFLYEGGVGTAYVNRFRCDNCNFGFLRCLSDNLKNNLIAYANGGVLKSYDEKPICDNTYRLTTGLTRAS
>PC_03HIYV
------------------MFFKHALVALFAAWTISADANTVADPLSEDAHLPNLRLSPREVQDLKDNQKFPPGYVHKMVTLGTGKDAKTVPIVEADPDML
LDDKRGVKARSLAPRGSCFSFPLPSS-GCMIDYCWIDSGGHTYSAAITIRGSNGQSN---PSSVTSNDPSNLSLNNVFNDGYNGWFPTGHECSNSDTQIY
TDHRWSAGILGTAYVNRVRCDNCNFGFLRCPSNFLQNNLIAYSNGVGSQSSCVS-----------------
>PC_00TW21
------------------MFFKHALVALFAAWTISAAANPVADPLSEDAHLPNLRLSPREVQDLKDNQKFPPGYVHKMVTLGTGKDAKTVPIVEADPDML
LDDKRGVKARSLAPRGSCFSFPLPSS-GCMIDYCWIDSGGHTYSAAITIRGSNGQSN---PSSVTSNDPSNLSLNNVFNDGYNGWFPTGHECSNSDTQIY
TDHRWSAGILGTAYVNRVRCDNCNFGFLRCPSNFLQNNLIAYSNGVGSQSSCVS-----------------
>PC_01SEZ1
------------------MFLKGVLVAMFAAWTISVAANPVADPQPNDARLPDVRLSPLEVQAMKEAQKHSPGYIHRMVTLGTGENAKEVPIVEADPDML
LDGEKGMRARSLAPRGTCFSFPATSS-GCMIDYCWKDNHGNTWSRFVTVRGSNGQSN---PRSVTSSDTNKLSFNTQFNDGYGGWFPEGHECSNSDTQIY
TNHFLYEGGVGTAYVNRFRCDNCNFGFLRCLSDNLKNNLIAYANGGGQSQAYCT-----------------
>PC_03URXU
------------------MFLKGVLVAMFAAWTISVAANPVADPQPNDARLPDVRLSPLEVQAMKEAQKHSPGYIHRMVTLGTGENAIEVPIVEADPDML
LDGEKGMRARSLAPRGTCFSFPATSS-GCMIDYCWKDNHGNTWSRFVTVRGSNGQSN---PRSVTSSDTNKLSFNTQFNDGYGGWFPEGHECSNSDTQIY
TNHFLYEGGVGTAYVNRFRCDNCNFGFLRCLSDNLKNNLIAYANGGGQSQAYCT-----------------
>PC_00CY7L
------------------MFFKHALVALFAAWTISAAANPVADPLPDDAHLPDLRLSPREVQDLKDNQKFPPGYVHKMVTLGTGKDAKTVPIVEADPDML
LDDKRGVKARSLAPRGSCFSFPLPSS-GCMIDYCWIDSGGHTYSAAITIRGSNGQSN---PSSVTSNDPSNLSLNNVYNDGYNGWFPTGHECSNSDTQIY
TDHRWSAGILGTAYVNRVRCDNCNFGFLRCPSNFLQNNLIAYSNGVGSQSSCVS-----------------
>PC_01G6TY
------------------MFFKRALVALFAAWTISAAANPVADPLPEDTHLPNLRLSPREVQDLKENQKFPPGYVHKMVTFGTGKDTTTIPIVEADPDML
LDGEKGIKARSLAPRGTCFSFPTPSS-GCMIDYCWIDSGGHTYSAAITIRGSNGQSN---PSSVTSNDPANLSLNNVWNDGYNNWFPTGHECSNSDTQIY
TDHRWSAGILGTAYINRLRCDNCNFGFLRCPSTFLQNNLIAYSNGVGSQSSCVS-----------------
>PC_00Z25A
------------------MFFKRALVALFAAWTISAAANPVADPLPEDTHLPNLRLSPREVQDLKENQKFPPGYVHKMVTFGTGKDTTTIPIVEADPDML
LDGEKGIKARSLAPRGTCFSFPTPSS-GCMIDYCWIDSGGHTYSAAITIRGSNGQSN---PSSVTSNDPANLSLNNVWNDGYNGWFPTGHECSNSDTQIY
TDHRWSAGILGTAYINRLRCDNCNFGFLRCPSTFLQNNLIAYSNGVGSQSSCVS-----------------
>PC_00GDUV
------------------MFLKGVLVAMFAAWTISVAANPLADPRPNDARLPDVRLSPLEVQAMKEAQKHSPGYIYRMVTLGTGENAIEVPIVEADPDML
LDGEKGMRARSLAPRGTCFSFPATSS-GCMIDYCWKDNHGNTWSRFVTVRGSNGQSN---PRSVTSSDTNKLSFNTQFNDGYGGWFPEGHECSNSDTQIY
TNHFLYEGGVGTAYVNRFRCDNCNFGFLRCLSDNLKNNLIAYANGGGQSQAYCT-----------------
>PC_005GRG
------------------MFLNRALVALFAAWTIAAAANPVADPQPDDAHLPDIRLSPLEVRALKEAQKYPPGYVHKIVTLGTGENAKEVPIVEADPDML
LDDEKGIKARSLAPRGTCFSFPAASS-GCMIDYCWKDNDGNTWSRFIIIRGSNGQSN---PSAVTSSDTNRLSFNSIYNDGYNGWFPEGHECSNSDTQIY
TDHRLSTGILGTAYVNRVRCDNCNFGFLRCLSDSLKNNLIAYSNGVGSQSYCT------------------
>PC_03II1B
---------------------------MFAAWTISVAANPVADPQPNDARLPDVRLSPLEVQAMKEAQKHSPGYIHRMVTLGTGENAKEVPIVEADPDML
LDGEKGMRARSLAPRGTCFSFPATSS-GCMIDYCWKDNHGNTWSRFVTVRGSNGQSN---PRSVTSSDTNKLSFNTQFNDGYGGWFPEGHECSNSDTQIY
TNHFLYEGGVGTAYVNRFRCDNCNFGFLRCLSDNLKNNLIAYANGGGQSQAYCT-----------------
>PC_04VHZD
MPSIPSACLEFTISIKENMLFKIAWVSLFTTWAISVAANPAGDSLPDDAHLPDRRLSPSEVQALKKAQIYPPGYIHKRVTFGEGKDAVEVPIVEADVEML
LNNEKGVKARSLAPRGSCFSFPTPARGSCMIDYCWRDDNGVIYSRGITITGSNGASN---PTSMRSNDPANLSLNSVFNDGYNGWFPHGHACSNSDTQIY
TNHRLLQGVNGVAYVDHVRCENCNFRNVNCLSDVLKNNLIAYSNGVASQSRCT------------------
>PC_03WRAM
------------------MLFKSALVSLFTAWAISVAANPVGDSLPDDAHLPDHRLSPAEVQALKEAQIYPPGYVHKRVIFGEGKDAITVPIVEADVDML
RDDEKGVKARSLAPRGSCFSFPMSARGSCMIDYCWRDDSGAIYSRGITIRGSNGQSN---PAAVTSNDPNNLSFNSIFNDGYNSWFPTGHECSNSDTQIY
TNHRVLPGLTNVAYVDHVRCDNCNFRNVNCLSDFLKNNLIAYANGVSSQSRCT------------------
>PC_00GIAF
------------------MLFKSALISLFTAWAISVAANPVGDSLPDDAHLPDHRLSPAEVQALKEAQIYPPGYIHKRVTFGEGKDAITVPIVEADVDML
LNDEKGVKARSLAPRGSCFSFPMPARGSCMIDYCWRDDSGAIYSRGITIRGSNGQSN---PAAVTSNDPNNLSFNSIFNDGYNGWFPTGHECSNSDTQIY
TNHRVLQGVTNVAYVDHVRCDNCNFRNVNCLSDSLKNNLIAYANGVSSQSRCT------------------
>PC_04OPU0
------------------MLFKIAWVSLFTTWAISVAANPAGDSLPDDAHLPDRRLSPSEVQALKKAQIYPPGYIHKRVTFGEGKDAVEVPIVEADVEML
LNNEKGVKARSLAPRGSCFSFPTPARGSCMIDYCWRDDNGVIYSRGITITGSNGASN---PTSMRSNDPANLSLNSVFNDGYNGWFPHGHACSNSDTQIY
TNHRLLQGVNGVAYVDHVRCENCNFRNVNCLSDVLKNNLIAYSNGVASQSRCT------------------
>PC_02QTZU
------------------MLFKSALVSLFTAWAISVAANPVGDSLPDDAHLPDHRLSPAEVQALKEAQIYPPGYVHKRVIFGEGKDAITVPIVEADVDML
RNDEKGVKARSLAPRGSCFSFPMSARGSCMIDYCWRDDSGAIYSRGITIRGSNGQSN---PAAVTSNDPNNLSFNSIFNDGYNGWFPTGHECSNSDTQIY
TNHRVLPGVTNVAYVDHVRCDNCNFRNVNCLSDFLKNNLIAYANGVSSQSRCT------------------
>PC_01WOAZ
------------------MLFKIAWVSLFTTWAISVAANPAGDSLPDDAHLPDRRLSPSEVQALKKAQIYPPGYIHKRVTFGEGKDAVEVPIVEADVEML
LNNEKGVKARSLAPRGSCFSFPTPARGSCMIDYCWRDDNGVIYSRGITITGSNGASN---PTSMRSNDPANLSLNSVFNDGYNGWFPHGHACSNSDTQIY
TNHRLLQGVNGVAYVDHVRCENCNFRNVNCLSDVLKNNLIAY-----------------------------
>PC_0329PO
------------------MLFKSALVSLFTAWAISVAANPVGDSLPDDAHLPDHRLSPAEVQALKEAQIYPPGYVHKRVIFGEGKDAITVPIVEADVDML
RDDEKGVKARSLAPRGSCFSFPMSARGSCMIDYCWRDDSGAIYSRGITIRGSNGQSN---PAAVTSNDPNNLSFNSIFNDGYNSWFPTGHECSNSDTQIY
TNHRVLPGLTNVAYVDHVRCDNCNFRNVNCLSDSLKNNLIAYANGVSSQSRCT------------------
