# Supplementary material for: Remote homology clustering identifies lowly conserved families of effector proteins in plant-pathogenic fungi
Source: Microb Genom. 2021 Sep 1;7(9):000637. doi: 10.1099/mgen.0.000637 (PMC8715435; doi:10.1099/mgen.0.000637)
Supplement: Supplementary material 15 [file mgen-7-0637-s0015.zip › fastas/markov-PC_02OZ0I.fasta]

>PC_02OZ0I
----------------------------------------MKF-STSLNVVAASVAAFAG---VAAAQDCVATALKVIPQCAQACFIKGA-PSIGCA-GT
DFQCQCKSQPKL--MAAVEGCVQTACPT-----SSYQAVIDGGAQVCGCAAGLSAATAQGSNTATGTV----------------AP-------T---NTV
LPTKP-TTTKPTTVPTAAAN-----------------RP-----------------------------SV---GMAKEMGILAGVFGTTLFAALAL----
-------
>PC_05MFJO
----------------------------------------MKF-NSGL--LAGAAVLVAG---VATAQDCISVALSAIPSCAQPCFLNGA-PTIGCS-GT
DFKCQCQQQAKM--FAAVESCVQKSCPE-----SEFQKTIDGSDKVCTCASGGPASNNAGGAGNTVNP-----------SSFIPGPTSTASPTT---TVA
APTGT-PSGRPSAVPTA-AA-----------------N-----------------------------------MAAVECSIVVGAVGGALWVALGLTPRL
IISQDPT
>PC_05BB4Q
----------------------------------------MKF-NSGL--LAGAAVFIAG---IATAQDCVSVALSVIPSCAQPCFLNGA-PTIGCA-GT
DFKCQCQQQAKM--FAAVESCVQKSCPE-----SEFQKTIDGSDKVCTCASGGSSSNNVGATGNTVQP-----------SSFIPSPTSAASITT---SSA
APTGT-TSAQPSTVPSAAAA-----------------N-----------------------------------MAGVERGIIIGAVGGALWAALGM----
-------
>PC_027UVV
----------------------------------------MKF-NSGL--LAGAAVLVAG---VATAQDCISVALSAIPSCAQPCFLNGA-PTIGCS-GT
DFKCQCQQQAKM--FAAVESCVQKSCPE-----SEFQKTIDGSDKVCTCASGGPASNNAGGAGNTVNP-----------SSFIPGPTSTASPTT---TVA
APTGT-PSGRPSAVPTA-AA-----------------N-----------------------------------MAAVECSIVVGAVGGALWVALGL----
-------
>PC_07HGZJ
----------------------------------------MKF-NSGL--LAGAAVFIAG---VATAQDCVSVALSAIPSCAQSCFLNGA-PTIGCA-GT
DFKCQCQQQAKM--FAAVESCVQKSCPE-----SEFQKTIDGSDKVCTCATGGSASNNVGGAGNTVKA-----------SSFIPGPTSAASATT---PIA
APTGT-PSGRPSTVPTA-AA-----------------N-----------------------------------MAGVERSIMVGAVGGALWVALGL----
-------
>PC_00KZTJ
----------------------------------------MKF-NSGL--LAGAAVLVAG---VATAQDCISVALSAIPSCAQPCFLNGA-PTIGCS-GT
DFKCQCQQQAKM--FAAVESCVQKSCPE-----SEFQKTIDGSDKVCTCASGGPASNNAGGAGNTVNP-----------SSFIPGPTSTASPTT---TVA
APTGT-PSGRPSAVPTA-AA-----------------N-----------------------------------MAAVERSIVVGAVGGALWVALGL----
-------
>PC_027YAX
----------------------------------------MRF-NSGL--LAGAAVFIAG---MATAQDCVSVALSAIPSCAQPCFLNGA-PTIGCG-GT
DFKCQCQQQAKM--FAAVESCVQTSCAE-----SEFQKTIDGSEKVCSCASGGSMSNNVGSGENTVNP-----------SSFIPSPTSAASATT---TIP
AATGT-PSGRPSTAPSS-AA-----------------S-----------------------------------MAGVERGIMVGVVGGALWVALGL----
-------
>PC_05LSWM
----------------------------------------MKLPSVPLFAILTTALYSSN---LALAQNCVATALSVIPSCAQNCILNGA-TSIGCG-GT
DFGCQCQQTAAL--FAAVDGCLGG-CKWDSDGVGDSRTVVSATSSIAATSASSAASSSLQ----------------------------------------
-----------------TSV--TSSGSQETWTGYSSVGTVAT-----------------AYVVGAAARPTPPPALEVFKYVVPIVVAGAVIL--------
-------
>PC_02SX9H
LDTPSPCSRRPLEAFLVSLLPNSFESQSLVQPFLGIKARTVIM-KNVVGLVVSIALLLSG---AAAADNCASVAVTAIPSCAQSCFLEGA-SFVGCD-SL
DFSCQCGKEAAL--YAAVEPCVATGCPA-----ASIQAVINGASSVCGCAGAGQVAGQTV-----SGSF--VSAIS---GSAIGSS-----PAT---ASP
TPSGG-----AGGFPSASATQG--GNGRDGWNPLPTST---------PFST--------SSPVNAAGR-----QSDSQLVLLAIVVGIAIAAAVSP----
-------
>PC_02IO5V
------------------------------------------M-KNIIGLVVGIALLLSG---AAAAENCASVAVTAIPSCAQSCFLEGA-SFVGCD-SL
DFSCQCGKEAAL--YAAIEPCVATGCPA-----ASIQAVINGASSVCSCAGAGQVAGQTV-----SGSF--VSAIS---GSAIGSS-----PAT---ASP
TPSRG-----AGGLPYASATQG--GNGGDGWNPLPTTS---------PFST--------SSPVNAAGR-----QSDSQLVLLAVIVGIAIAVTISH----
-------
>PC_076N6N
------------------------------------------M-KNIVGLVAGVVFLASG---AAAAENCASVAVTAIPSCAQSCFLEGA-SYVGCD-SL
DFGCQCGKEAAL--YAAIEPCVATGCPA-----ASFQAVINGASSVCGCAGAGA-GGQTV-----SGSF--VSAMS-S-PSGIGST-----LAT---ATA
SASGSGG---AGG-SSASATQ---GGGGNPWNPPATVS---------PIST--------ASPVNAAGR-----QSDFKFGLLAAMVGATIFAGIMP----
-------
>PC_00RQN8
------------------------------------------M-KDTIDFVAGIALLLGG---VAAAENCASVAVTAIPSCAQSCFMEGA-SFVGCD-SL
DFSCQCGKEAAL--YAAIEPCVATGCPA-----ASFQAVINGASSVCGCAGAGQVGGQTI-----SGSF--VSAIS---GSGIGSS-----PAT---ASA
TPSGS-----GGGFPPASATEG--GNGGAGWNPPPTSP---------PFST--------SSPVNAAGR-----QSEPEIGLLAGIIGMAMAVAVSH----
-------
>PC_0769K8
------------------------------------------M-KNVVGIVAGVVFLASG---AAAAENCASVAVTAIPSCAQSCFLEGA-SYVGCD-SL
DFGCQCGKEAAL--YAAIEPCVATGCPA-----ASFQAVINGASSVCGCAGAGA-GGQTV-----SGSF--VSAMS-S-PSGIGST-----LAT---ATA
SASGSGG---AGG-SSASATQ---GGGGNPWNPPATVS---------PIST--------ASPVNAAGR-----QSDFKFGLLAAMAGATIFAGIMP----
-------
>PC_014NBP
------------------------------------------M-RDIIGIATGLALLLGG---ATAADNCASVAVTAIPSCAQSCFTEGA-SFVGCD-SL
DFSCQCGKEAAL--YAAIEPCVATGCPA-----ASFQAVINGASSVCGCAGAGQIGGQTI-----SGSF--VSAIS---GSGIGSS-----PAT---ASA
THSGS-----GGSPFPASATQG--GSGGDGWNPPPTTT---------PFST--------SSPVNAAEL-----QSGSKLKLLYSIVGMAIAVAMSS----
-------
>PC_05R58T
------------------------------------------M-KNILSVVAAMMLLAHG---AAAANDCASVAVTAIPSCAQGCFLEGA-SFVGCD-SL
DFSCQCGKEAAL--YAAIEPCVATGCPA-----ASIQAVIKGASSVCGCAGAGQVAEQTI-----SGSF--VSAIS---GSAIGSS-----PAK---ASA
TPSGL-----AGGFPSASPTQG--NGGGGGWNPPPTTS---------PFST--------SSPVNAAGR-----QSYSKLGLLSVVFAMTLSAAV------
-------
>PC_04075U
---------------------------------MNIKMYSVLSVRQLHWYLTLVVLLTVG-IQAHDSGDCLSVALVAIPDCAKTCFLEQA-PSIGCD-GL
DFVCQCKKQAAF--YASVEACVVDACEA-----SEYEKVIDGVGTVCECAVDAKDHDHASSASLDSASS----------TSFISSP-----------PTA
APSGE-PSAPPVVIVTT--TTD--VEDGDDSSPTETTSA--------PTET-------SPLVEAENGADH---TSTSRLGLMATVFGAALAFALL-----
-------
>PC_02XCLZ
-------------------------------------------MASVIRFFAVALPLVGS---V---LSQSVSVHDYIPKCAVKCFADAIQSETTCA-VL
DAECHCLSDNLHVIAESATPCSVEACGDD----ATENEVLPGARAYCSAASGSVADSTAPASQTPSSAA------S---------------QTS---TVA
EPTIS-Q----STIPESTAQ------------------------TTVPSST------TTPVIVNGAGMQY------VSVYQLMLIFAGVLVLS-------
-------
>PC_01GUXG
-----------------------------------------MK-RNIIRLFAGAILLASG---AAAAENCASVAVTAIPSCAQSCFLEGA-SFVGCD-SL
DFSCQCGKEAAL--YAAIEPCVATGCPA-----ASFQAVINGASSGAVGG-------STV-----SGSF--VSAIS---GSAIGSS-----PAI---ATA
TPSA--A---AGGSASASATQG--GGGGDTWNPLPTSS---------PFST--------SSPVNAAGR-----QSNSNFAMLVAVVGMAVSVAVAP----
-------
>PC_07EN8L
------------------------------------------M-SKIIQLLLGAALLIA----VTEAADCAAVALKAIPQCAQSCFINGA-PTIGCG-SL
DFACQCASEAKL--YAAIEGCVATGCPA-----PSYQAVIDGASSVCGCATAGVAVGGSMTVSGISGI-----------TVIPGTVAPGTVVPG----TV
VPGSFTTTTP-ASTTAAPTTKG------S-SSPTTSANPITSAADTAPVGTSVATFAPTASVVQAGSGRS---SVSFMGCAIAGLVMGLAWL--------
-------
>PC_023XDF
------------------------------------------M-AKILQLLLGAALLITGELVVVEAVNCAAVALTAIPQCAQTCFLNGA-PTIGCG-SL
DFACQCMSEAKL--YAAIEGCVATGCPS-----ASYQAVIDGASSVCGCATAGLAVGGSVTVSGMSGI-----------SVIPGTVAPGTVVPG----TP
LPGSLTTTTP-ISTTT---AKG------SSSAPTTTAAPVTSAA-STPFTISVPTFSPTASVVHAGSARS---SISIVGSIVAALAAGFAWL--------
-------
>PC_07EV9P
------------------------------------------M-SKIIQLLLGAILLTA----VAVAADCAAIALKAIPQCAQSCFINGA-PTIGCG-SL
DFACQCASEAKL--YAAIEGCVAQGCPA-----PSYQAVIDGASSVCGCATAGVAVGGSMTVSGISEI-----------TVIPGTVVSGTVAPV----TV
IPGSFTTTAP-VSTTAAATTKG------SSSSPTTSANPITSAANTAPFGTSVATFAPTASVVHAGSGRA---SVGFMGCVIAGLVMGLVWL--------
-------
>PC_070S8Q
----------------------------------------MKF-STIP--VAGALLLLAG--VNAQLSGCTAVAVKAIPSCAQTCFIDNA-PSVGCD-GF
DFACQCQKQAAF--FAAIESCVADSCKA-----SEFQNVIDGAAEVCACALPANSPQTVS---GTVVPP--SGTVI---GTVIPPPAVPTSPIVDVPTQP
APTTIVT-SIPASITSAYPT--DDGNFSGTWVPTASEVPVASSTGAVP-----------PVVTAGAGRSA---QIGLGAGLAVAL---------ALL---
-------
>PC_065ZR9
----------------------------------------MKF-SMIP--VAGALF-VAG--VNAKVSGCIAVAVKAIPNCAQTCFIDNA-PSIGCD-GF
DFACQCEKQAAF--FAAIESCVADSCET-----SQFQPVIDGAAEVCACAIPGNSPHTVS---GSVVPP--KGTVS---SI-----------------VP
CPTTIGS-VIPSGIASAYPT--LSEG-----YPIASEMPGASSTSAKP-----------PAATGGAGRSA---QIGLGAGIAVAF---------ALL---
-------
>PC_016T1U
----------------------------------------MKF-SMIP--VAGALF-VAG--VNAKVSGCMAVAVKAIPNCAQTCFIDNA-PSIGCD-GF
DFACQCEKQAAF--FAAIESCVADSCET-----SQFQPVIDGAAEVCACAIPANYPHTVS---GTVVPP--KGTVS---SI-----------------VP
CPTTIGS-VIPSGIASAYPT--LSEG-----YPIASEMPGASSTSAKP-----------PAATGGAGRSA---QIGLGAGIAVAF---------ALL---
-------
>PC_025UH3
----------------------------------------MKF-STIP--IAGALF-VAG--VNAKLSGCTAVAVKAIPSCAQTCFIDNA-PSIGCD-GF
DFACQCEKHAAF--FAAIESCVADSCKS-----HQFQNVIDGSAELCACALHANSHHTVS---GSVVPP--TGTVS---GI-----------------VP
CSTTHGS-VFPSGIGSAYPT--V------------TELPATSSSGATP-----------PSVTAGAARSA---QIGLGAGIAIAF---------ALL---
-------
>PC_04WUEK
----------------------------------------MRLHSLL---PT-LALTYSI---LVVAQDCVNVALSTIPSCARHCILHGA-TSIGCQ-GT
DFGCQCAASAAL--FAAIEDCVSTACPS-----GDYQAVIDGTSALCDCASPLVVARQLGT-ASVSGIGTVVSAASNT-AIFTATAAIGATTGT----AA
TATAASTSSGGGTVTAGGST--STLGSGNTWTGYTSVSNVAT-----------------ASVVGAAAQAT--PAADMFRFVVPFAIVGAAML--------
-------
>PC_00BX2Y
----------------------------------------MRLLALF---PTLALIHIGL---VVAAEECANVALTAIPSCAQNCILNGA-PTIGCE-GT
DFDCQCAESAAL--FAAVEGCVATACPS-----ASYQAVIDGASAVCDCASPALRIGAVAGTASVSSIGG--TAP----------ATNSATATS----TK
ATTTGSVTSAGGSV----TT--SSPGSGNTWTGYTSVSNVAT-----------------ASAGGAAAQAT--PVGNVIRYVIPVVMAGAAML--------
-------
>PC_073HO5
----------------------------------------MKLLLAL---SPTLAFLYIG---SVAAEECANVALTAIPSCAQNCILNGA-PAIGCA-GT
DFDCQCAQSAAL--FAAVEGCVATACPS-----ASYQGVIDGASTVCDCVSPALRVGAVAGTASASFYGGSVSAP----------AANSATVTS----TK
AASTGSVTSAGATV----TT--ASPGSGNTWTGYTSVSNVAT-----------------ASVIGAAAQAT--PAINVIRYVIPVAMAGAAWL--------
-------
>PC_066ENT
----------------------------------------MRLRSFY-----LLAFLCCG---VAVAQDCINVALTAIPACAQNCILNGA-PSIGCQ-GT
DFSCQCAQSAAL--YAAVEGCVSSACPS-----ASYQAVIDGSDEVCGCAAPAGGAGGAAGTASVSGGGGSVP------------ATNTATATS----AS
AP---SATSGGGSGTTGGAG--AGGGGGTPFTGYSSVSPIAT-----------------ASVIGAAAQAT--PGANVVRYLVPVVMMGAAVL--------
-------
>PC_0501B2
----------------------------------------MH--LSLFTVFLGAALLVG----AQDSTGGAPAAAPAGAGCVIQCSTQAL-PAGPCSAIT
DFDCVCTNEAYQ---QAVRDCLSSSCPP-----EDMQTAMNLQQQGCGSRTPSAPSGGGSAPAPEPSGP---STTSGGETSTAPPPPS-----S---SAP
APTTT-----------ASAP-------------------KPTTTGTRPAATSTA--APSTTATGNAAQGQ--AASMFTSDVM--AAVGMVWVGVFLGVLV
A------
>PC_02UZUQ
-----------------------------------------MK-KNFTRLVAGAVLLASG---VAAAENCASVAVTAIPSCAQSCFLDGA-SFVGCD-SL
DFSCQCGQEAAL--YAAIEPCVATGCPA-----ASFQAVINGASSVCGCVGAGAVGGSTV-----SGSF--VSAIS---GSSFASS-----PAT---ATA
TASGGAG---GGGSASASATQG--GGGGDTWNPLPTSP---------PFST--------SSPVNAAGR-----QSDSSLAMLIAFVGVAVAAVVAQ----
-------
>PC_058VI6
----------------------------------------MMR-KNFTRLVAGAVLLASG---VVAAENCASVAVTAIPSCAQSCFLDGA-SFVGCD-SL
DFSCQCGQEAAL--YAAIEPCVATGCPA-----ASFQAVINGASSVCGCVGAGAVGGSTV-----SGSF--VSAIS---GSSFGSS-----PAT---ATA
TASGGAG---GGSSASASATQG--GGGGDTWNPLPTSP---------PFST--------SSPVNAAGR-----QSDSSLAMLIAFVGVAVAAAVAQ----
-------
>PC_067JLA
-----------------------------------------MK-KNFTRLVAGAVLLASG---VAAAENCASVAVTAIPSCAQSCFLDGA-SFVGCD-SL
DFSCQCGQEAAL--YAAIEPCVATGCPA-----ASFQAVINGASSVCGCVGAGAVGGSTV-----SGSF--VSAIS---GSSFASS-----PAT---ATA
TASGGAG---GGGSASASATQG--GGGGDTWNPLPTSP---------PFST--------SSPVNAAGR-----QSDSSLVMLIAFVGVAVAAAVAQ----
-------
>PC_05J139
-----------------------------------------MK-KNFTRLVAGAVWLASG---VAAAENCASVAVTAIPSCAQSCFLEGA-SFVGCD-SL
DFSCQCGKEAAL--YAAIEPCVATGCPA-----ASFQAVINGASSVCGCVGAGAVGGSTV-----SGSF--VSAIS---GSAIGSS-----PAT---ATA
TASGGVG---GGGSASASATQG--GGGGDTWNPLPTSP---------PFST--------SSPVNAAGR-----QSDSSLAMLVAFFGVAVAAAVVQ----
-------
>PC_06Y8M8
------------------------------------------M-KNIIGLVVGIALLLSG---AAAAENCASVAVTAIPSCAQSCFLEGA-SFVGCD-SL
DFSCQCGKEAAL--YAAIEPCVATGCPA-----ASIQAVINGASSVVLAQVKLPAKLCLDPLSPLSQVL--QSDLR-Q-QQLLQRR-----QE-------
------V---LEDFPMHRLRKGVMAVMDGTLSPLPLRS---------RLRR--------PSMLPAASLIL---SSYSSL---------------------
-------
>PC_05NXUT
----------------------------------------------------MTVFTAKA---VVRAADCLSVAQTEIPSCAQPCFVDNA-RSVGCS-GT
DFTCQCENEATL--YAAIESCVASGCPE-----PSFQAVIDGASSVCNCVTANPGAFTVG-SSLTSFAL--VATITGS-GAVTGSV-----PTT---ASA
SGTGT-----VIT-----TPTG--------TSATSTTS---------TLPT--------PSISQGVALSY---RRDLRSNI---VTNVALAVTLSIL--L
S------
>PC_05SSPC
----------------------------------------------------MTVFTAKA---VVRAADCLSVAQTEIPSCAQPCFVENA-RSVGCS-GT
DFACQCENEATL--YAAIESCVASGCPE-----PSFQAVIDGASSVCNCVTANPGVFTVG-SSLTSFAL--VATITGS-DAVPGSV-----PTT---ASA
LGTGT-----VIT-----TPTG--------TSATSTTS---------TLPT--------PSISQGVALSH---RRDLRSNI---VTNVALAVTLSIL--L
S------
>PC_05S8L2
--------------------------------------------MKTFAVLAGALLLAA--GASADAPNCAAVALSAIPQCAQSCFLKGA-PEVGCG-GT
DFACQCEQEARL--YAAIEGCVASGCPA-----QSYQAVIDGASSVCNCAVGGNTAGGSMTVGSMVNT-----------VSNLPATAS--SKPT----GS
VSGGGGKTTPPATVPAVSTATG------ATS------------AAGRGFGLDMAVVA-----------AA---LFGFTGFML------------------
-------
>PC_056FPF
--------------------------------------------MRLSMVLGAAALLVR----EAVADNCLTVAQNTVPRCAQNCLAQA--EVFGCA-AS
DFACLCEQEASL--YAAMEGCVANGCPA-----NSFQAVIDGVTSVCNCAEANSFRLELRSVGSSFSS-----------GSATPTVSS--YPST----TT
VPKTTADTTPPISIATAGAA---------------------------------------------AKARV---AVGLVGAVAGAVLMMI-----------
-------
>PC_04UXAW
----------------------------------------MRLVSLH-----ALVLVSCG---VAVAQDCINVALTAIPGCAQNCILNGA-PSIGCQ-GT
DFSCQCAQSAAL--YAAVEGCVSSACPS-----ASYQAVIDGSDEAPTASSGSSGGTTG-----------------------------------------
------------------GG--SGTGSGNTFTGYSSVSPIAT-----------------ASVIGAAAQAT--PVINAIRYVVPVVMVGAAVL--------
-------
>PC_06I5SF
----------------------------------------MK---T-FSVLAGLFAAITT---VSAQAGCVSSAQSLVPSCAQSCILAAK-SSIGCTVET
DFACACSSSAALATNSALTACVLSACNND---VATALQASSGAQEICSCVATAAPDSGAGPTTPAGSSA---PAA--------------TTPAGSAPASS
APAGSES-AP------SSPAPSASGGAGGACPGQVTKTVL---------------------------------T--TITI--------------------
-------
>PC_021UU7
----------------------------------------MK---TAATTILGSILFAAL---ASAQAGCVSSAQSLVPSCAQSCLLAAK-SSIGCTVET
DYACGCSSSAALATNSALTQCVLSACGNN---IETALQASSGAQSICSTVATPPGTGGSSGGEGTTSAS---ACNPGG-GQ----V---TVLMTTTVTAS
APAGGET-GD------SSAAPGD-GGYGGNGSGEAEESCK---------------------------------GLGGMDYL-------------------
-------
