# Supplementary material for: Remote homology clustering identifies lowly conserved families of effector proteins in plant-pathogenic fungi
Source: Microb Genom. 2021 Sep 1;7(9):000637. doi: 10.1099/mgen.0.000637 (PMC8715435; doi:10.1099/mgen.0.000637)
Supplement: Supplementary material 15 [file mgen-7-0637-s0015.zip › fastas/markov-PC_02ZN8N.fasta]

>PC_02ZN8N
----------------------DRCRYTLCCDGALKAVSECLQESESCLVPGDCCRGKSRLTLCSYGEGGNGFQCPKGYRQC
>PC_057L0I
----------------------DRCRYTLCCDGALKAVSACLHESESCLVPGDCCRGKSRLTLCSYGEGGNGFQCPTGYRQC
>PC_06T762
MKFLVLPLSLAFLQIGLVFSTPDRCRYTLCCDGALKAVSECLQESESCLVPGDCCRGKSRLTLCSYGEGGNGFQCPTGYRQC
>PC_071WLF
MKFLVLPLSLAFLQIGLVFSTPDRCRYTLCCDGALKAVSACLHESESCLVPGDCCRGKSRLTLCSYGEGGNGFQCPTGYREC
>PC_03M659
MKFLVLPLSLAFLQIGLVFSTPDRCRYTLCCDGALKAVSACLQESESCLVPGDCCRGKSRLTLCSYGEGGNGFQCPKGYRQC
>PC_06SFWJ
MKFLVLPLSLAFLQIGLVFSTPDRCRYTLCCDGALKAVSECLQESESCLVPGDCCRGKSRLTLCSYREGGNGFQCPKGYRQC
>PC_022CAV
MKFLVLPLSLAFLQIGLVFSTPDRCRYTLCCDGALKAVSECLHESESCLVPGDCCRGKSRLTLCSYGEGGNGFQCPTGYRQC
>PC_064HSN
MKFLVLPLSLAFLQIGLVFSTPDRCTHTLCCNGALKAVSECLHAGDSCLVPGDCCRGKSRLTLCSYGEGGNGFQCPTGYRQC
>PC_06CU3I
MKFLVLPLSLAFLQIGLVFSTPDRCRYTLCCEGALKAVSACLHESESCLVPGDCCRGKSRLTLCSYGEGGNGFQCPTGYRQC
>PC_06LLBM
MKFLVLPLSLAFLQIGLVFSTPDRCRYTLCCEGALKAVSACLQESESCLVPGDCCRGKSRLTLCSYGEGGNGFQCPKGYRQC
>PC_05937H
MKFLVLPLSLAFLQIGLVFSTPDRCRYTLCCDGALKAVSECLPESESCLAPGDCCRGKSRLTLCSYGEGGNGFQCPTGYRQC
>PC_0140O1
MKFLVLPLSLAFLQIGLVFSTPDRCRYTLCCDGALKAVSACLHESESCLVPGDCCRGKSRLTLCSFGEGGNGFQCPTGYRQC
>PC_03TFC7
MKFLVLPLSLAFLQIGLVFSTPDRCRYTLCCDGALKAVSACLHEPESCLVPGDCCRGKSRLTLCSYGEGGNGFQCPTGYRQC
>PC_04SRN0
MKFLVLPLSLAFLQIGLVFSTPDRCRYTLCCDGALKAVSECLVESESCLIPGDCCRGKSRLTLCSYGEGGNGFQCPKGYRQC
>PC_06LDI6
MKFLVLPLSLAFLQIGLVFSTPDRCRYTLCCEGALKAVSACLQESESCLVPGDCCRGKSRLTLCSYGEGGNGFQCPTGYRQC
>PC_010N4H
MKFLVLPLSLAFLQIGLVFSTPDRCRHTLCCDGALKAVSECLHESESCLVPGDCCRGKSRLTLCSYGEGGNGFQCPTGYRQC
>PC_00MYV6
MKFLVLPLSLAFLQIGLVFSTPDRCRHTLCCDGALKAVSECLQESESCLVPGDCCRGKSRLTLCSYGEGGNGFQCPTGYRQC
>PC_03COXO
MKFLVLPLSLAFLQIGLVFSTPDRCRYTLCCDGALKAVSECLQESESCLVPGDCCRGKSRLTLCSYGEGGNGFQCPKGYRQC
>PC_05O62C
MKFLVLPLSLAFLQIGLVFSTPDRCRYTLCCDGALKAVSACLHESESCLVPGDCCRGKSRLTLCSYGEGGNGFQCPTGYRQC
>PC_02AHS0
MKFLVLPLSLAFLQIGLVFSTPDRCRYTLCCDGALKAVSECLIESESCLVPGDCCRGKSRLTLCSYGEGGNGFQCPKGYRQC
>PC_00KTZA
MKFLVLPLSLAFLQIGLVFSTPDRCRYALCCDGALKAVSECLQESESCLVPGDCCRGKSRLTLCSYGEGGNGFQCPKGYRQC
>PC_033VFT
MKFLVLPLSLAFLQIGLVFSTPDRCRYTLCCDGALKAVSACLQESESCLVPGDCCRGKSRLTLCSYGEGGNGFQCPTGYRQC
>PC_04HALW
MKFLVLPLSLAFLQIGLVFSTPDRCRYTLCCDGALKAVSACLHESESCLVPGDCCRGKSRLTLCSYGEGGNGFQCPKGYRQC
>PC_00ZP6F
MKFLVLPLSLAFLQIGLVFSTPDRCRYTLCCDGALKAVSECLQESESCLVPGDCCRGKSRLTLCSYGEGGNGFQCPKGYSQC
>PC_06CLJW
MKFLVLPLSLAFLQIGLVFSTPDRCRYTLCCDGALKAVSACLHESESCLVPGDCCRGKSRLTLCSYREGGNGFQCPTGYRQC
>PC_027WL5
MKFLVLPLSLAFLQIGLVFSTPDRCRYTLCCDGALKAVSECLQEPESCLVPGDCCRGKSRLTLCSYGEGGNGFQCPKGYRQC
>PC_02SNTA
MKFLVLPLSLAFLQIGLVFSTPDRCRYALCCDGALKAVSECLQESESCLVPGDCCRGKSRLTLCSYGEGGNGFQCPTGYRQC
>PC_04P6QZ
MKFLVLPLSLAFLQIGLVFSTPDRCRYTLCCDGALKAVSECLHESESCLVPGDCCRGKSRLTLCSYGEGGNGFQCPKGYRQC
>PC_071SM2
MKFLVLPLSLAFLQIGLVFSTPDRCRYTLCCDGALKAVSECLQESESCLVPGLCCRGKSRLTLCSYGEGGNGFQCPKGYRQC
