# Supplementary material for: Remote homology clustering identifies lowly conserved families of effector proteins in plant-pathogenic fungi
Source: Microb Genom. 2021 Sep 1;7(9):000637. doi: 10.1099/mgen.0.000637 (PMC8715435; doi:10.1099/mgen.0.000637)
Supplement: Supplementary material 15 [file mgen-7-0637-s0015.zip › fastas/markov-PC_07QGEE.fasta]

>PC_08GBZT
----------------------------------------------------------------------------------------------------
--------------------------------------------------MFDMWIENLADAA--RFEGRTLFGS----------MNLQPTTITVPYLRT
ITI----TDNQYRGAVTFQMTGFVGTA--LLVVEFVAEVFATSSATIIQS--MISPPVATLAGASIPVTSWTFPEYS-------
>PC_07QGEE
----------------------------------------------------------------------------------------------------
----------------DLEVRTINFNSPHIKQKFIVGLGT--ALIQSAAWTMEIFVQNKAGWA--TVKGDPRVTG----------EHIKEAAYSLPEFKT
IAA----TDTHVRGAVKFHVTGYVGTA--QLVVDFVAEVFASEAATIIQR--MIVPPIAKLAGIELTVTSWDFPPADD------
>PC_08CP8S
---------------------------------------------------------------------------------------------------S
I-------DKAEVETRDLEVRNPIFVSPHTRRAFAVGFSS--NLIDAAGWMFDMWVERFANTA--KLEGIAVYGS----------NNVRPTTITVPFLHT
ITL----TDGQYRGAATFQMTGYVGTA--LLVVDFVAEVFASSAATIIQS--MISPPVATLAGANIPVTSWRFPEVF-------
>PC_087R91
----------------------------MQFKTL-SLGLVSL----LSMGL-MASAQPVDQPVDNTASNVDKLSH-----------TTKWSPNEPAWFSI
T-------DGPGVAVRDLSVRAPDWTSPHVRRAFAVGLGS--QLVTGANWVFEMWVNHDQS-F--RLWRSEVSGS----------TNLFQANVVVPAINT
LAT----SAYEWTGKAAFQMTGWVGDA--ELVVDFVAEVVASSTSCFILK--MLEYPTAKLAGASIPVTSWTFNSQNA------
>PC_036NTS
----------------------------MQFKSL-SLGLMGL----LSMGL-MASGQPVGNEAANV----ATSPP-----------TTKWSPNEPAWFAV
A-------DSPEHATRDLASRA-IWSSPHTRRAFVVGLGT--ELVSGAMWAFDMWVKEEYS-L--RLWRSQVSGS----------KNLQEANVAIPAVDT
IQRD---ADGGWTGKGAFQMTGYVGTA--ELVVEFVAEIYASASECYIMQ--MIQEPVAKLAGAAIDVTSWTFAVPNN------
>PC_085DT5
-------------------------MTFKTFKTL-NLALIS--LSLLSMGL-MASGQPVDFEASDVV---KPGST-----------FSSWAADTSALIPS
I-------DKAKVKTRDLEVRTN-NFDSHWRKPYTIPFDS--HIIKAASWTFDVWVKVYKGSA--NVLADRRIQT---------NDEITQGHLSLPHLKI
-DKS---DDNSVQGTATFLMTGNVKKTNQKLEVTMLAYFTASAKAITFSQL-PFENPTVTLDGKPFPFHNHKLDIRTRMVVS--
>PC_08ERSP
----------------------------MTFKTL-NLALISLSLSLLGIGL-TASAQPVDFEASNVV---KPGST-----------FSSWDVDTSALTTS
I-------DKAKVKTRDLEVRTNNFKSPHIRQSYTIQFQS--DIISVASWTFDVWFEVYKGSA--NMRARRPIQT---------NKDITHEDLLLEPLKL
HKAG---LGDSISGTATFLMTGYVKQI-QKLEVTMALEFWASAQATTFS-P-PSPHPPATLDGKPLPAGNVGMRMVVS------
>PC_08GF8E
----------------------------MTFKTL-NLALISLSLSLLGIGL-TASAQPVDFEASNVV---KPGST-----------FSSWDVDTSALTPS
I-------DKAKVKTRDLEVRTNNFKSPHIQQSYTIQFQS--DIISVASWTFDVWFEVYKGSA--NMRARRPIQT---------NKDITHEDLLLEPLKL
YKAG---LGDSISGTATFLMTGYVKQT-QKLEVTMALEFWASAQATTFS-P-PSPHPPATLDGKPLPAGNVGKLCAWWSADA--
>PC_07SI3W
-------------------------MTFKTFKTL-SLALVSL----LSMGL-AASGQPVDFEASNVV---KPGST-----------FSSWAADTPAWITS
I-------DKAEVETRDLEVRAPNFVSPHVRKIFMVGLGS--TIIEGAAWAFEFWVVNHAGYA--WLKGDGPFEI----------QNVVQATVTSPHLRS
ITM----IDTQFRGAATFRMTGYVGTA--QLVVEFVAEVFATPVATIIQS--MIEPPMATLAGMSIPVTSWRFSTVTSLR----
>PC_07OJDK
-------------------------MTFKTFKTL-SLALVSL----LSMGL-AASGQPVDFEASDVV---KAGST-----------FSSWAADTPAWMTS
I-------DKAEVETRDLEVRAPSFSSPLFRAVFAIGLGS--TIIEDAAWTFEFWVVNHAGYA--LLKATGPFVH----------LNTEHATLALPSFRP
ITM----IDNQFRGAATFRVTGYVGTA--QLVVEFVAEVFASQAATIIQS--MIRPPMATLAGMSIPVTSWRFDPLSELR----
>PC_07SRB1
----------------------------MIFKTL-NLALISLS---LSMGL-TASSQPINFEASDVV---KPGSI-----------FSSCATDTSASIIS
I-------DKAKVETRDLEVRTINFVSPSVKKVFMVGLGS--ALIEGAEWTFNMWVENKDGWA--RVRGRGPSVV----------QHITDASMKLPGFSG
IQT----ADTHLRGAATFQMTGYVKTA--ELVVTFVAEVFASTAETYIQS--MITPPTATLAGASIPVTSWKFPDADG------
>PC_07XF2Y
----------------------------MIFKTL-NLALISLS---LSMGL-TASSQPINFEASDVV---KPGSI-----------FSSCATDTSASIIS
I-------DKAKVETRDLEVRTINFVSPSVKKVFMVGLGS--ALIEGAEWTFNMWVENKDGWA--RVRGRGLSVV----------QHITDASMKLPGFSG
LQT----ADNQLRGAATFQMTGYVGTA--ELVVTFVAEVFASTAATIIQS--MITPPTATLAGASIPVTSWRFPDADE------
>PC_08EYYI
-------------------------MTFKTFKTL-NLALVSL----LSIGL-AASGQSVNFEASDMV---KPGST-----------FSSWATDTPTWNTS
I-------DKAEVKTRDLEVRAPIYISPHVRRAFAVGLGS--SIIDGAVWMFDMWIENLADTA--RLEGRTVFGS----------ENLQPTTITVPHLRT
ITI----SDNQYRGAITFQMTGFVGTA--LLVVEFVAEVLATSSATIIQS--MISPPMATLAGASIPVTSWTFPGYG-------
>PC_07UOIW
----------------------MTFKTFKTFKTL-SLALVSL----LSMGL-AASGQPIDFEASDVV---KAGST-----------FSSWAADAPAWNTS
I-------DKAEVESRDLEVRAPNFVSPRDRRIFEVGLGS--TIIEGAGWAFQLWVENHAGFA--RVMGEGPFVC----------QNLDHATVTAPYLRT
ITM----VSNQFRGAATFRMTGYVGTA--QLVVDFVAEIFASEAATIIQS--MIRPPMATLAGMHIPITSWRFSSFSELR----
>PC_08G2IZ
-------------------------MTFKTFKTL-NIALVSL----LSMGL-AASGQSVDFKASDVV---KPGSP-----------FSSWAADTPAWITS
I-------DKAEVETRDLEVRTPIYVSPHIRRAFVVGLGS--SLIDAAGWMFDMWVEKLADAA--RLEGTALVGS----------NNVRPTTITVPYLRT
ITM----TDGQYRGAATFQMTGYVGTA--LLVVEFVAEVFASSSATIIQS--MIRPPTATLAGASIPVTSWTFPEIG-------
>PC_07V48K
-------------------------MTFKTFKTL-NIALVSL----LSMGL-AASGQSVDFEASDVV---KPGSP-----------FSSWAADTPAWNTS
I-------DKAEVETRALEVRNPIFVSPHTRRAFAVGFSS--NLIDAAGWMFDIWVEGYANTA--KLEGIAVYGS----------NNVRPTTITVPHLHT
LTL----TEDQYRGAATFQMTGFVGTA--LLVVDFVAEVFASSAATIIQS--MISPPVATLAGASIPVTSWRFPEVD-------
>PC_07PTOX
-------------------------MTFKTFKTL-NIALVSL----LSMGL-AASGQSVDFEASDVV---EPGSP-----------FSSWAADTPAWITS
I-------DKAEVETRDLEVRNPTFVSPHTRRAFAVGFSS--NLIDAAGWMFDIWIVRHMNLA--NLEGTAVYGS----------SNVRPTTITVPHLRT
ITS----TDGQYRGAVTFQMTGFVGTA--LLVVEFVAEVFASSSATIIQS--MISPPVATLAGASIPVTSWRFPEVY-------
>PC_07QFHO
-------------------------MTFKTFKTL-NIALVSL----LSMGL-AASGQSVDFEASDVV---KPGSP-----------FYSWAADTPAWIKS
I-------DKAEVETRDLEVRNPIFVSPHTRRAFAVGFSS--NLIDAAGWMFDMWVEGYANTA--KLEGIAVYGS----------NNVQPTTITVPYLHT
ITL----TDGQYRGAATFQMTGYVGTA--LLVVDFVAEVFASSAATIIQS--MISPPVATLAGANIPVTSWRFPEVS-------
>PC_08KV5R
-------------------------MTFKTFKTL-NLALVSL----LSMGL-AAFGQSIDFEASDVV---KPGST-----------FSSWAADTPTWITS
I-------DKAEVKTRDLEVRAPIYISPHTRRAFAVGFGS--SIIDGAVWMFDMWIENLADAA--RFEGRTLFGS----------MNLQPTTITVPYLRT
ITI----SENQYRGAVTFQMTGFVGTA--LLVVEFVAEVFATSSATIIQS--MISPPVATLAGASIPVTSWTFPEYS-------
>PC_080QNC
----------------------------MTCEIL-NLALIGL----LSMGL-AASGQPVNFETSDVV---KPGST-----------SSSWVADTPAWNTS
I-------DRAEIETRDLEVGPLGYESPHIRRAFVVGLGS--SIVNSASWVFDMWVTNNIRGA--QLDGRGLSSS----------INLHAATISVPRLRT
ITM----TDGQFRGAATFRATGYVGTA--ELVIEFVAEVLATSAATIIQS--MIRPPMATLAGASIPVTSWKFPGNDD------
>PC_08BO4Z
-------------------------MTFKTFKTL-NLALVSL----LSIGL-AASGQSVDFEASDVV---KPGST-----------FSSWATDTPAWITS
I-------DKAEVETRDLEVRA-TYISPHIRRAFAVGFGS--SIIDGAVWMFDMWIEKLADAA--RLEGRTIFGS----------ENLQPTTITVPYLRT
ITI----NDNQYRGAITFQMTGYVGTA--LLVVEFVAEVFATSSATIIQS--MISPPVATLAGASIPVTSWTFPEY--------
>PC_08EXDL
----------------------------MTFKTL-NLALVSL----LSMGL-AASGQSVDFEASDVV---KPGST-----------FSSWATDTPTWITS
I-------DKAEVKTRDLKVRAPIYISPHTRRAFAVGFGS--SIIDGAVWMFDMWIENLADAA--RFEGRTLFGS----------MNLQPTTITVPYLRT
ITI----TDNQYRGAVTFQMTGFVGTA--LLVVEFVAEVFATSSATIIQS--MISPPVATLAGASIPVTSWTFPEYS-------
>PC_0856JR
----------------------------MTFKTL-NLALVSL----LSIGL-AASGQSIDFKASNVV---KPGST-----------FSSWAADTPTWITS
I-------NKAEVKIQDLEVRAPIYISPHTRRAFAVGLGS--SIVNGAVWMFDMWIEKLADAA--RLEGMTVFGS----------ENLQPTTITVPHLRT
ITM----TEDQYRGAITFQMTGYVGTA--LLVIEFVAEVFATSSATIIQS--MIRPPMATLAGASIPVTSWTFNEIG-------
>PC_0836DJ
------------------------------------------------MGL-AASGQSVDFEASDMV---KPGSP-----------FSSWAADTPAWITS
I-------DKAEVETRDLEVRTP-YISPHIRRALVVDFGT--SLVDTAGWMFDMWVEQSAHSA--RLEGTALYSS----------KNVLPMTITVPHLRT
ISM----TGGQWRGAATFHMTGFVGTA--LLVVEFVAEVFASSSATIIQS--MISPPMATLAGASIPVTSWTFSEAHKLDIP--
>PC_07SCXY
-------------------------MTSKIFRTL-NLALVSL----LSMGL-AASGQPVDFEASDVV---DPGST-----------FSTWAEGTPARIIS
I-------DKAEVETRDLEVRTINFNSPHIKQKFIVGLGT--ALIQNVAWTMEIFVENKAGWA--RVKGDPHVIG----------EHITEAAYSLPEFKL
IAS----TDNHLRGAAKFHVTGYVGTA--QLVVDFVAEVFASEAATIIQR--MIIPPIAKLAGIELHVTSWDFPQQD-------
>PC_08BOMT
-------------------------MAFKTFKTL-NLALIS--LSLLSMGL-TASGQPIDFEASDVV---KPGST-----------LSW-AADTSASITS
I-------DKAKVKTRDLEVRTVNFKSRRARKSFTTHFDS--NMIRAATWTFDVWFEVYKGSV--NVRAQRPIYT---------SEEITQGDLSLPEPLK
IDEA---APTSVSGNATFILTGYVKKT-HKLEVSIDIKFWASAEITAFF-P-LVLHPRARLDGKLLPNSK--------------
>PC_08456Z
----------------------------MTCETL-NLALIGL----LSMGL-AASGQPVNFEASDMV---KPGST-----------SSSWVADTPAWNTS
I-------DRAEIETRDLEVRPLGYESLTSDEPLSLAWAP-----PFASWVFDMWVTNNIRGA--QLDGRGLSSS----------INLHAATISVPRLRT
ITM----TDGQFRGAATFRATGYVGTA--ELVIEFVAEVLATSAATIIQS--MIRPPMATLAGASIPVTSWEFPGIDD------
>PC_07STJW
----------------------------MKFKTL-NLALIS--LSFLSTGL-MASSQPVNFEASDVV---KPGST-----------FSS--SDTSAFIRS
I-------DEAKVKTQ-----FHNFKSPPYRQPFAVQLDT--KIIKTASWTFDVFVEVYNGLA--NIRVKRPIQT---------NEEITQGDLSLPYLKV
-DKA---DATTVSGTATFVLTGYVKKIHQKLEVTMKVEFSASEKETHFIQP---VDAQVLLDRRPFPIG---------------
>PC_07XD7R
----------------------------MTFNIL-NLALVSL----LCIGR-TAFGQPVDFKASDV----KPGST-----------VSSRAADTPAWMTS
I-------DKADVETRDLKARTIDFWSPQVQPTFNVFFFD--QTVPTASWTFHMWVENYKGSA--SVRAGKRIQT----------EHVTRGDLSLPAFKI
SEA----HHADIRGNATFRMTGYVGTQ--ELVVDLEAGVWASQTETRVIHHHDDARPTAKLAGKDIFVLGWRVVN---------
>PC_07SVW5
----------------------------MTFNIL-NLALVSL----LCIGR-TAFGQPVDFKASDV----KPGST-----------VSSRAADTPAWMTS
I-------NKADVETRDLKARTIDFWSPQVQPTFNVFFFD--QTIPTASWTFHMWVENYKGSA--SVRAGKRIQT----------EHVTRGDLSLPAFKI
SEA----HHADIRGNATFRMTGYVGTQ--ELVVDLEAGVWASQTETRVIHHHDDARPTAKLAGKDIFVLGWRVVN---------
>PC_084Y57
----------------------------MRLKSL-SLGLVGL----LSMGL-VASGMPLDEAKPHVP----EFKD-----------IASSPPDAPVALPA
I-------DRREIAIRNDDGST--LESPLVRQNLCLKFSG-TDKFDSLSWMFSLKFKKGPNPA--RLWRRGVFSS----------PVLEEPDVTIAAITT
ISN----RESTWYGGAATRLSGKIGGK--DLEVDLVMHVRASADTCEIIG--FEERATANHAGERINVDVVEYDTLCNGGSSSH
>PC_08GJJB
----------------------------MQFKAL-SQGLVAL----LSLGS-FTSVLAADAASPVAVSADLPLYG-----------PSGPSQQEPSALAV
R-------GTHELARRKQS----GFVSPARKRRLTVVLAN--GAVQIVNFVFEMWVSSWQKAN--VHLAAIRSGN-----------LENAGFIPNNNPST
VDG----GPTFWKGTVPFQLTGEFGTH--AVKVDFVASVFGSTRTTYIDSI-QNEKVQVFVDGIEAAVSSWVLSNAGDA-----
>PC_04YAC1
---------------------------MAPIMKFFYAGLLAA----STLTS-AAFASPIDTTGVAIEAR-------------DVNFLSEGV-EAPVSVEV
TN--SVAVRSVDEIDASLEKRV--FTSPHVRKAFKVVAGN---MISAASWAFNFWVEEDYTGK--STV-WYSGVT---------GGGVSTPKIGVEGATF
ISK----TGTELDLKVPFIVKGFYAGK--ELIVHFVVRILSDAGETSVQY--FYDRPTATIAGQNAPVTSWDFVNTK-------
>PC_044M4P
---------------------------MAPMMKFFYAGLLAA----STFTS-AVFASPIDNIAVVVESRGETDESHNTVSKPYVKYLSEGV-NTPIGIDI
ANAVAVAVRNVDKDAASLEKRV--FTSPHVRKAFKVVAGN---MISAASWAFNFWVEEDYTGK--STL-WYSGLT---------GGGVTSPKIGVEGATF
IKK----SGTELDIKVPFLVRGFYAGK--EIVVHFIVRILSDAGETSVQY--FYGRPTATIAGQNAPVSSWDFVNTK-------
>PC_03RMLK
---------------------------MAPMMKYFYAGLLAA----STFTS-AVFASPIDNTAVVVESR-------------DVKYLSEGV-STPIGI--
DIANAVAVRSVDKDTASLKKRV--FTSPHVRKAFKVVAGN---MISAASWAFNFWVEEDYTGK--STI-WYSGLT---------GGGVTSPKIGVEGATF
INK----SGTELDIKVPFLVRGFYAGK--EIVVHFIVRILSDAGETSVRY--FYDRPTATIAGQNAPVSSWDFVDTK-------
>PC_01EC8B
---------------------------MAPIMKFFYAGLLAA----STLTS-AAFASPIDNTGVAIEAR-------------DVNFLAEGV-EAPVSVEV
TN--SVAVRSVDEIDASLEKRV--FTSPHVRKAFKVVAGN---MISAASWAFNFWVEEDYTGK--STV-WYSGVT---------GGGVSTPKIGVEGATF
ISK----TGTELDLKVPFIVKGFYAGK--ELIVHFVVRILSDAGETSVQY--FYDRPTATIAGQNAPVTSWDFVNTK-------
>PC_04NZKE
---------------------------MAPIMKFFYAGLLAA----STLTS-AAFASPIDNTGVAIEAR-------------EVNFLAEGV-DTPVSIEV
TN--GVAVRSADEVDTSLEKRV--FTSPHVRKAFKVVAGN---MISAASWAFNFWVEEDYTGK--STV-WYSGVT---------GGGVSTPKIGVEGATF
ISK----TGSELDLKVPFIVKGFYAGK--ELIVHFVVRILSDAGETSVRY--FYDRPTATIGGQTAPVTSWDFVNTK-------
>PC_00ITBX
---------------------------MAPIMKFFYAGLLAA----STLTS-AAFASPIDNTGVAIETR-------------DVNFLVEGV-EAPVSVEV
TN--SVAVRSVDEIDASLEKRV--FTSPHVRKAFKVVAGN---MISAASWAFNFWVEEDYTGK--STV-WYSGVT---------GGGVLTPKIGVEGATF
ISK----TGTELDLKVPFIVKGFYAGK--ELIVHFVVRILSDAGETSVQY--FYDRPTATIAGQNAPVTSWDFVNTK-------
>PC_025RFP
----------------------MLTHLVVYFKTIFLHA--AL----LILSS-LGSASPVPQNNA-VTPWVDISGT------------TVSK-SITASLSE
KRSAPVDTVNHLGDTQHVEKRV--FTSPHMKRAFKVVVGN---SISLASWVIDFSMKELASQT--VNL-NYKLQS---------TQGLTDTDVTIPYLKT
ITE----SDNQYRGNVRVKLVGNYAGK--VIDIYFNGEIFGTSAALIWQS--MIIEPIAYLDGVQTAISSWTFDQVS-------
>PC_078O9Q
----------------------MLTHLVVYFKTIFLHA--AL----LILSS-LGSASPVPQNNA-VTPWVDISGT------------TVSK-SITASLSE
KRSAPVDTVNHLGDTQHVEKRV--FTSPHMKRAFKVVVGN---SISLASWVIDFSMKELASQT--VNL-NYKLQS---------TQGLTDTDVTIPYLKT
ITE----SDNQYRGNVRVKLVGNYAGK--VIDIYFNGEIFGTSAALIWQS--MIIEPIAYLDGVQTAISSWTFDQVP-------
>PC_078LFI
----------------------MLTHLAVYFKTIFLHA--AL----LILSS-LGSASPVPQNNA-VTPWVDISGT------------TVSK-SITASLSE
KRSAPVDTVNHLGDTQHVEKRV--FTSPHMKRAFKVVVGN---SISLASWVIDFSMKELASQT--VNL-NYKLQS---------TQGLTDTDVTIPYLKT
ITE----SDNQYRGNVRVKLVGNYAGK--VIDIYFNGEIFGTSAALIWQS--MIIEPIAYLDGVQTAISSWTFDQVP-------
>PC_07YTVJ
----------------------MLTHLAVYFKTIFLHA--AL----LILSS-LGSASPVPQNNA-VTPWVDISGT------------TVSK-SITASLSE
KRSAPVDTVNHLGDTQHVEKRV--FTSPHMKRAFKVVVGN---SISLASWVIDFSMKELASQT--VNL-NYKLQS---------TQGLTDTDVTIPYLKT
ITE----SDNQYRGNVRVKLVGNYAGK--VIDIYFNGEIFGTSAALIWQS--MIIEPIAYLDGVQTAISSWTFDQ---------
>PC_07ZF0R
----------------------MLTHLVVYFKTIFLHA--AL----LILSS-LGSASPVPQNNA-VTPWVDISGT------------TVSK-SITASLSE
KRSAPVDTVNHLGDTQHVEKRV--FTSPHMKRAFKVVVGN---SISLASWVIDFSMKELASQT--VNL-NYKLQS---------TQGLTDTDVTIPYLKT
ITE----SDNQYRGNVRVKLVGNYAGK--VIDIYFNGEIFGTSAALIWQS--MIIEPIAYLDGVQTAISSWTFDQ---------
>PC_08476B
----------------------MLTHLVVYFKTIFLHA--AL----LILSS-LSSASPVPQNNA-VTPWDDISGT------------TVSK-SITASLSE
KRSAPVDTVNHLGDTQHVEKRV--FTSPHMKRAFKVVVGN---SISLASWVIDFSMKELASQT--VNL-NYKLQS---------TQGLTDTDVTIPYLKT
ITE----SDNQYRGNVRVKLVGNYAGK--IIDIYFNGEIFGTSAELIWQS--MIIEPIAYLDGVQTAISSWTFDQ---------
>PC_068XSD
----------------------------------------------------MVSGSPVAENNA-ITPRDDLPGT------------SGWK-STPVSLVE
ERSSPADAAVYARGDDGLEKRV--FTSPHMKRAFKVVVAN---TISAATWVIDFSMKEVASSQ--VTL-NYKLQS---------SQDITDGDVQVPSITK
IYE----SENQFRGNAKIELLGKYAGK--VIHIFFNGEVFGTNAEFVWQK--MISEPVAYVNGVKTDISSWTFDKVYP------
>PC_078UIZ
----------------------MVLQSVVQFKSFFLLV--AV----ASLSL-VAFASPVPDSDA-VTFYDKLSGT------------FTWK-STPITPPK
EHMSRADTIVYPRDNHHIEKRV--FTSPNTKRAFKVVVKG---IISAATWVVDFSLKEWRDSDFASEL-DYSLKS---------SPGLTDATVDIDTVTR
LSQ----GKTFLQVNAHFVFEGNYAGK--ILRVVFNSDLYGSAEKMLHEW--MINAPVATLDGVPTDILSWNFDEVVERNSPGL
>PC_05A1OP
----------------------MVLQSVVQFKSFFLLV--AV----ASLSL-VAFASPVPDSDA-VTFYDKLSGT------------STWK-STPITPPK
EHMSRADTIVYPRDNHHIEKRV--FTSPNTKRAFKVVVKG---IISAATWVVDFSLKEWRDSDFASEL-DYSLKS---------SPGLTDATVDIDTVTR
LSQ----GKTFLQVNAHFVFEGNYAGK--ILRVVFNSDLYGSAEKMLHEW--MINAPVATLDGVPTDILSWNFDEVVERNSPGL
>PC_07YZ4Q
----------------------MVLQSVVQFKSFFLLV--AV----ASLSL-VAFASPVPDSDA-VTFYDKLSGT------------STWK-STPITPPK
EHMSRADTIVYPRDNHHIEKRV--FTSPNTKRAFKVVVKG---IISAATWVVDFSLKEWRDSDFASEL-DYSLKS---------SPGLTDATVDIDTVTR
LSQ----GKTFLQVNAHFVFEGNYAGK--ILRVVFNSDLYGSAEKMLHEW--MINAPVATLDGVPTDILSWNFDEVVERNSP--
>PC_07ZH3O
----------------------MVLQSVVQFKSFFLLV--AV----ASLSL-VAFASPVPDSDA-VTFYDKLSGT------------FTWK-STPITPPK
EHMSRADTIVYPRDNHHIEKRV--FTSPNTKRAFKVVVKG---IISAATWVVDFSLKEWRDSDFASEL-DYSLKS---------SPGLTDATVDIDTVTR
LSQ----GKTFLQVNAHFVFEGNYAGK--ILRVVFNSDLYGSAEKMLHEW--MINAPVATLDGVPTDILSWNFDEVVERNSP--
>PC_0594NE
---------------------------------MLYFS--PI----LPLFS-TGSSSPATKNNV-NQPLDNISRR------------SEWK-SVQISPVK
EHSAKT--ADNTENNHNLEKRV--FTSPHMKRTFTLALEN---TFYAMAWLIDFSFSDDGEPHFSYKLQSFNHED---------NPPKILADVVVPLITT
SYN----SANQYRGKANVELLCHLAKE--YVHVYFSVEVFASGASFVIGK--IIDYPTVYVNNQFRKVVKFDIAGAI-------
>PC_0464US
---------------------------MVQFKTIFLST--AL----AALFS-TGSSSPATKNNV-NQPLDNISRR------------SEWK-SVQISPVK
EHSAKT--ADNTENNHNLEKRV--FTSPHMKRTFTLALEN---TFYAMAWLIDFSFSDDGEPHFSYKLQSFNHED---------NPPKILADVVVPLITT
SYN----SANQYRGKANVELLCHLAKE--YVHVYFSVEVFASGASFVIGK--IIDYPTVYVNNQFRKVVKFDIAGAI-------
>PC_08JX4Q
---------------------------MNPKSL--LLG--NI----LSASVWGAFAAPAAGDLHAVVARDAFPSN------------EGWK-QTLSTRDV
AR------DVVVARDVELKKRV--FTSPHMKRVFKAVVGN---AISA------------------STI-HYKLQS---------SSGLSSPDVNVPSLLK
IYE----SENQFRGNAKLELLGTYAGK--AIKIVFNGEVFGSGAAMVWQK--MIAEPVCYINGVQTKFSSWTFNEA--------
>PC_08GGCE
-------------------------MIFNTFNTL-NLALVSL----LSIGL-TAFGQPFDSKAPE-----KPGSA-----------LSSDA-DTPAWITS
I-------NKAEVKTRDLQARTVNFISPRMRPTFDVVLNSDGDEIYSVIWTFDMWVENQNGWA--SVKAGRSIIQSKAKDSQGKAKDFTNVHLSLPGFKI
HKT----GDDFVRGTVTLHLTGYLHRS--DFVLDLQVHVWGSKTYTTVIHDHDVRGSTATLRGRNILVDDWDYVLPSK------
>PC_08KTAO
-------------------------MIFNTFNTL-NLALVSL----LSIGL-TAFGQPFDFKAPD-----KPGSA-----------LSSDA-DTSAWITS
I-------NKAEVKTRDLQARTVNFWSPHIQPTFKVILYF-IDRYYTVTWKFDMWVENKNGWA--RVKAGRSIHT--------DIEDFTNVHLLLSNFKI
VET----GDDHVRGTVTLHLTGIIDNS--NFVLDLQARVVASKDYTIVFHDPDDAGSTATLGGRQMSIEQWNVDLPPK------
>PC_08EO6N
-------------------------MIFNTFNTL-NLALVSL----LSIGL-TAFGQPFDFKAPD-----KPGSA-----------LSSAA-DTSAWITS
I-------NKAEVKTRDLQARTVNFWSPHIQPTFKVILYF-IDRYYTVTWKFDMWVENKNGWA--RVKAGRSIHT--------DIEDFTNVHLLLSNFKI
VET----GDDHVRGTVTLHLTGIIDNS--NFVLDLQARVVASKDYTIVFHDPDDAGSTATLGGRQMSIEQWNVDLPSK------
>PC_08ESB4
-------------------------MIFNTFNTL-KLALVSL----LSIGL-TAFGQPFDFEAPDV----KPGSA-----------LSSRAADTAAWITS
I-------NKAEVKTRDLQARTKNFLSPDIQPTFSVLLGL-YDETYTVTWTSNMWLRNKDGWA--RVLAERSIQT----------KDLTNVHLSLDAFKT
TKT----AYDHVSGIVKMHLTGSLRFA--DLVLDLQVPVWGSQDYTSIINDHDVTGSTANLGGKDMTVIYWEVHIPRK------
>PC_085CD1
----------------------------MTFNTL-NLALVSL----LSIGL-TAFGQPFDFKAPDV----KPGSA-----------LSSPAADTPAWITS
I-------NKAEVKTRDLQARTMNFWSPHIQPNLTVSLVS--DHAFTVSWKFEMWVKNYRGQA--NVEAGRLIHT----------KDVKNVRLSMPEFKT
TKT----WDDHILGWVTLHLTGKVGDS--ELVLDLQAGVSASKTETSVVHLLDAPDSTAKLDGHDIFVLHWDAYV---------
>PC_08BP8C
----------------------------MTFSTL-KLALVSL----LSIGL-TAFGQPFGFKAPG-----KHGST-----------LSSAA-DTHAWITS
I-------NKAEVKTRDLQARTVNFRSPHIQPYFK--------EYTVSWTLMDMWVENWKGSA--RVNVGGSIQT----------KDLKNVHLSMPGFNI
TRTGQNMGHDYISGFFTLHLTGDAGRL--DFDLDLQAGVWASETQTFVVHNQQAPPSTAKLGGTDIPVIGW-------------
>PC_08GHB8
MNYRLQANLFAVLHVFSHHQDTNNVISIMRFKLL-SHSILGL----LSLGL-VACDQPVDQSISDS--------------------------DVAVRSDA
F-------GSAELATREIQNRH--FESPHDWRVFYVSWDG----VAFANWTFEWWLTESEAEK--RFWTGPLRSP----------PSEVGSRLNLNAMKA
LSYN---NPGLYTALVDVTFKAEINIG--SLVVTTQIQIAADETRASAFL---PKYPKITINGTEYECAWYIFKHPWDVPDVQW
