# Supplementary material for: Remote homology clustering identifies lowly conserved families of effector proteins in plant-pathogenic fungi
Source: Microb Genom. 2021 Sep 1;7(9):000637. doi: 10.1099/mgen.0.000637 (PMC8715435; doi:10.1099/mgen.0.000637)
Supplement: Supplementary material 15 [file mgen-7-0637-s0015.zip › fastas/markov-PC_029W2K.fasta]

>PC_03STYR
----------------------------------------------------------------------------------------------------
----------------------------------------------------------------------------------------------------
------------------------MRVRATN------NGTS--------------------RV--Q-DVSRLSKRFSGA-R------F------------
-TEY--E----------------------------T----GMGACGT---TN-----------------------------SD---ND------------
-----------FIV-A---LN-------------------------------T----------AQ-YGS-------------------------------
--------G-------QDC-YK--------------------M--------ISISY--------------------------------------N-----
------------G---K-TTQA-----------------------QI-----VDE--------------C-PG--C----PY-G----------------
-------------G-LD----------------------LAPG--------------------L----FS----------------YFA----D-IS---
MG--T----------------------I------I------------GEWEFGDAPSSSATP-TSS--------T--PAWTPPPPPSTTHFF--------
----------------------------------------------------------------------------------------------------
----------------------
>PC_006USE
----------------------------------------------------------------------------------------------------
-------------------------------MFAF-------------KNL---AALAL---AAVAV-AS--MSSAAPAP--------------------
-----QG--------------------------------------------------------TKV-KTMTVTGQESG---L-----A------------
-QYT-DFDG--------------------------------QTACGE-YV------------------------S------TD---ND------------
-----------LVL-G---VSA-------S----------------------------------------------------------------------
---------VF-G-QGENC-DK--------------------N--------IKVSA--------------------------------------F-----
---------------GK-EVTG-----------------------RL-----VDS--------------C-G--G-----GC-G----------------
-D----------AG-LI----------------------LSKK--------------------M----FS----------------EFT----D------
-------------------LA--QG-Q------FD------------ATWEFV-----------------------------------------------
----------------------------------------------------------------------------------------------------
----------------------
>PC_03FE05
----------------------------------------------------------------------------------------------------
--------------------------------MHA-------------QRS---FTAA------SAG-AI--FLASGASASVLP-GIT--------EN-K
------------------------------------------------------------------SHSVRRDL-KTG---L-----G------------
-TRY-GK-------------------NCKEED--CW----QSGACAF----------------------------------T-----N------------
-----------YKL-P---STI-------D--------------------------------------GS------------------------------
---TCVSEAIWD--SSAHC-GG--------------------C--------IQVTYKGKT----------------------------------------
-------------------ITI-----------------------MV-----TNK--------------T-D--GD-------A----------------
-N-----------H-LD----------------------MPPA--------------------T----WS----------------KLT----NGMT---
-GG-----------------------GV-----DG------------IE---------------------------------------------------
----------------------------------------------------------------------------------------------------
----------------------
>PC_03SKZH
---------------------------MEI---------------------------------------------------------------WIQPLSN
QFSSR---KLSPRE-RGSSLS------LADKQQFF-------------SRS---GSSTL---SAAFT-LTSSR-TAE--------------------N--
-------------------------------------------------------------------NSLDRRGGGAG--V------M------------
-TWF--N------------------------P--------SLGSCGR---TN-----------------------------G---DND------------
-----------MVV-A---IS-------------------------------H----------IT-M----G---------------------------D
A------GGNPN--NNPNC-GK--------------------T--------ITIS--------------------------------------RG-----
------------G---I-TKTA-----------------------II-----VDK--------------C-MG--C----G-VD----------------
-------------H-ID----------------------VSPA--------------------V----FR----------------AF-----ADLG---
AGK------------------------I-----GD------------VKWSF------------------------------------------------
----------------------------------------------------------------------------------------------------
----------------------
>PC_04KV67
----------------------------------------------------------------------------------------------------
----------------------------------------------------------------------------------------------------
---------------------------------------------------------------------MPVDAKITG--D------A------------
-TWY--Q------------------------P--NG----GFGACGW---KL-----------------------------SN---SD------------
-----------MVV-A---LP-------------------------------S----------GK-YAN-------------------------------
---------------GSKC-RK--------------------H--------INVHY------------------------------------K-------
------------S---K-SVNV-----------------------VV-----ADL--------------C-PG--C----G-PN----------------
-------------D-VD----------------------LSEG--------------------A----FK----------------KLA-----GLD---
--VGR----------------------------MK------------VNWDFSGGLQLLDDD------E-DDMPV----DAKT--TGDATWYQPNGGF--
GA-----CGARS----------------------------------------------------------------------------------------
----------------------
>PC_049Q9Z
----------------------------------------------------------------------------------------------------
----------------------------------------------------------------------------------------------------
--------------------------------------------------------------------------MGYI--L------A------------
-TWY-EV---------------------------G------LGACGY---TD-----------------------------KD---SD------------
-----------PIV-A---IS-------------------------------Y----------II-YGS-------------------------------
---------------GGSC-GQ--------------------W--------MHITNT------------------------------------VNG----
----------------I-GQYG-----------------------LT-----YDE--------------C-EG--Q----SD-I----------------
-------------V-NI----------------------LWLD--------------------I----LR----------------V-------------
----------------------------------------------------------------------------------------------------
----------------------------------------------------------------------------------------------------
----------------------
>PC_00YPRC
----------------------------------------------------------------------------------------------------
----------------------------------------------------------------------------------------------------
-----------------------------------------------------------------------------I---K-----V------------
-TYY-EKH--------------------------DL----LAPSCGT-GS------------------------------WNP---G-------------
-------------------------------------------------------------------NDA------------------------------
---LIGAVGHWA--GGPEC-GE--------------------F--------MNICNPKHP----------------------------------------
-------DG------QK-CLTV-----------------------RV-----IDQ--------------C-A--GC----AA------------------
------------NH-ID----------------------LTKT--------------------G----FK----------------ALS----PSGG---
LDEGVVDNLKLY---KVSD-----P-S-------E------------SDWNQAL---FGPFK-----L--------------------------------
----------------------------------------------------------------------------------------------------
----------------------
>PC_0158D4
----------------------------------------------------------------------------------------------------
--------------------------------MKA-------------STI---LSFLS---LALPFAS------ASPPH--------------------
-------------------RR-HHE------------VANR--------------------ARADV-DV--HKRSFTNS-R------F------------
-TFY--D------------------------V--G------LGACGI---WN-----------------------------GR---ND------------
-----------HIV-A---LN-------------------------------V----------EQ-FGP--G---------------------------Y
-------PG-------QYC-FQ--------------------T--------ITITY--------------------------------------G-----
------------G---Q-SVQA-----------------------TI-----TDK--------------C-MG--C----PW-G----------------
-------------G-LD----------------------FSRG--------------------L----FD----------------MFA----A-EA---
TG--V----------------------L------Y------------GDWCFDDE---------------------------------------------
----------------------------------------------------------------------------------------------------
----------------------
>PC_07KUW3
----------------------------------------------------------------------------------------------------
--------------------------------MKT-------------SAI---LGFLS---IALPFAT------AE-HW--------------------
-------------------SRHRNE------------VAHR--------------------ARADV-DI--NKRSFLNA-R------F------------
-TFY--D------------------------V--G------LGACGV---WN-----------------------------NR---ND------------
-----------PIV-A---LN-------------------------------V----------AQ-FGA--G---------------------------Y
-------PG-------PYC-FK--------------------T--------ITISF--------------------------------------G-----
------------G---K-TAQA-----------------------TI-----TDK--------------C-MG--C----PW-G----------------
-------------G-LD----------------------FSRG--------------------L----FD----------------FFA----S-ED---
VG--V----------------------L------T------------GEWWFNDDSSKKVRA-PIGNGQ-------------------------------
----------------------------------------------------------------------------------------------------
----------------------
>PC_03IBD0
----------------------------------------------------------------------------------------------------
--------------------------------MKI-------------SSI---LSLLS---LALPFAS------ASPRY--------------------
-------------------KRHHAE------------VANR--------------------ARADV-DV--HKRSFTNA-R------F------------
-TFY--D------------------------V--G------LGACGI---WN-----------------------------GR---ND------------
-----------HIV-A---LN-------------------------------V----------DQ-FGP--G---------------------------Y
-------PG-------QYC-FK--------------------T--------ITIVY--------------------------------------G-----
------------G---Q-TVQA-----------------------TI-----TDK--------------C-MG--C----PW-G----------------
-------------G-LD----------------------FSRG--------------------L----FD----------------IFA----P-EA---
TG--V----------------------L------Y------------GEWWFDDD---------------------------------------------
----------------------------------------------------------------------------------------------------
----------------------
>PC_032WX6
----------------------------------------------------------------------------------------------------
--------------------------------MRF-------------STA---IAGAV---LALPFFA------VANPHG----------------H--
------------------HKGRHDA------------IARR--------------------ASGDV-AHLNKRDQFNNV-R------F------------
-TFY--D------------------------V--G------LGACGQ---TN-----------------------------QP---GD------------
-----------FIV-A---LT-------------------------------T----------LQ-FGG--G---------------------------Y
-------PG-------PNC-FK--------------------S--------ITINY--------------------------------------N-----
------------G---K-SAQA-----------------------TI-----MDE--------------C-MG--C----PY-G----------------
-------------G-LD----------------------FSRG--------------------L----FD----------------YFA----P-ES---
EG--V----------------------L------T------------GSWSFNDAAPSPSPT-PP-----------------------------------
----------------------------------------------------------------------------------------------------
----------------------
>PC_05N5HA
----------------------------------------------------------------------------------------------------
--------------------------------MRF-------------LAS---VIAVS---LAYVVALV----AASDHHP-E---SP--------PT--
------------------WRRRHHAQVANLD------KQSI--------------------QEANV-TTRSLERRFGPA-R------Y------------
-TFY--D----------------------------A----GLGACGK---VN-----------------------------SN---SD------------
-----------FIV-A---LN-------------------------------Q----------AQ-WAG-------------------------------
--------G-------SHC-FK--------------------K--------ITIKI--------------------------------------G-----
------------G---K-STQA-----------------------EI-----TDL--------------C-PG--C----PW-G----------------
-------------G-LD----------------------FSRG--------------------L----FN----------------FFA----S-ED---
VG--V----------------------L------S------------GEWFFGG----------------------------------------------
----------------------------------------------------------------------------------------------------
----------------------
>PC_03HGDJ
----------------------------------------------------------------------------------------------------
--------------------------------MRF-------------LLS---FLAMC---MTC-V-VA--VTIAKADHGHS----H--------HN-P
---TLPSR-ATSSSSGSTWRRRRHLH--IDHT-ARD-TSSLGQTRNTDIGELNDHGVANITSRALV------RRFGPA---R-----Y------------
-TFY-DAG---------------------------------KGACGK-VN------------------------S-------N---SD------------
-----------FVS-A------------------------------------------------------------------------------------
----------------------------------------------------------------------------------------------------
------------------SFFV-----------------------FG-----VWA--------------C-P--SC----PW-A----------------
-A-------------LD----------------------LSRG--------------------L----FN----------------YFA-----------
------------------NED--VG-V------IN------------GDWRFI-----------------------------------------------
----------------------------------------------------------------------------------------------------
----------------------
>PC_05OETB
----------------------------------------------------------------------------------------------------
--------------------------------MSW-------------STI---TIIAL---LSATILCR----AASLQVV----------------D--
------------------INGRRSD------------VARR--------------------STNGV-D----VTVFTPA-Q------F------------
-TFY--D------------------------V--G------LGACGQ---RN-----------------------------VA---SD------------
-----------FVV-A---LN-------------------------------I----------AQ-YGP--K---------------------------V
-------SS-------PDC-FK--------------------S--------ITLSW--------------------------------------G-----
------------G---K-TTIA-----------------------TI-----VDE--------------C-PS--C----PD-L----------------
-------------G-LD----------------------LSQG--------------------L----FE----------------FFA----P-LS---
AG--L----------------------L-----SD------------GEWWFND----------------------------------------------
----------------------------------------------------------------------------------------------------
----------------------
>PC_07T8DQ
----------------------------------------------------------------------------------------------------
-----------------MRSN----YAKTVLALLF-------------AAL---FSMAS---ASYAGPHG----TGH----------K--------D---
-------------------V-------------------------------------------IRR-SRQTEVAKRDSM-R------F------------
-TYY--V----------------------------V----GLGACGA---FN-----------------------------TP---AQ------------
-----------YVV-A---LN-------------------------------A----------PD-FDS-------------------------------
--------GKAQ--GDDPC-WK--------------------M--------ITIWY--------------------------------------G-----
------------G---K-STQA-----------------------QI-----VDR--------------C-AG--C----PQ-G----------------
-------------G-LD----------------------FSIG--------------------L----FS----------------FFA----N-LG---
VG--V----------------------L------Y------------GDWYYA-----------------------------------------------
----------------------------------------------------------------------------------------------------
----------------------
>PC_0538OP
----------------------------------------------------------------------------------------------------
-----------------MRTT----YVTTVFALFF-------------AAL---FGVVS---AAHTGPRG----AGH----------K--------D---
-------------------V-------------------------------------------IRR-SRQTEVAKRDSM-R------F------------
-TYY--V----------------------------V----GLGACGG---FS-----------------------------NP---GQ------------
-----------FVV-A---LN-------------------------------A----------PE-FDQ-------------------------------
--------GKSS--GNDPC-WK--------------------M--------VTIWY--------------------------------------G-----
------------G---K-STQA-----------------------QV-----VDR--------------C-AG--C----PE-G----------------
-------------G-LD----------------------FSIG--------------------L----FS----------------FFS----T-LG---
AG--V----------------------L------Y------------GNWYYS-----------------------------------------------
----------------------------------------------------------------------------------------------------
----------------------
>PC_033BV7
----------------------------------------------------------------------------------------------------
----------------------------------------------------------------------------------------------------
---R----R-------------HQEV-A---------K----------------------R-ARADVDLHKRQTFTNA---R-----F------------
-TFY-D-V--------------------G-----L-------GACGQ-TNV-------------------------------P---TD------------
-----------FIV-A---LNV--------------------EQY------------------------GSG----------------------------
--------Y-----PGPYC-FQ--------------------S--------ITIS---------------------------------------------
------------YG-GK-TTQA-----------------------TI-----MDE--------------C-MG--CP-----W-----------------
------GG-------LD----------------------FSTG--------------------L----FD----------------FFA---------A-
-------------------ES--EG-VL------Y-G-----------TWWFND----------------------------------------------
----------------------------------------------------------------------------------------------------
----------------------
>PC_008Q2J
----------------------------------------------------------------------------------------------------
----------------------------------------------------------------------------------------------------
---R----R-------------HHEV-A---------K----------------------R-ARADVDLHKRQTFTNA---R-----F------------
-TFY-D-V--------------------G-----L-------GACGQ-TNV-------------------------------P---SD------------
-----------FIV-A---LNV--------------------EQY------------------------GGG----------------------------
--------Y-----PGPYC-FQ--------------------S--------ITIS---------------------------------------------
------------YG-GK-TAQA-----------------------TI-----MDE--------------C-MG--CP-----W-----------------
------GG-------LD----------------------FSTG--------------------L----FD----------------YFA---------S-
-------------------AS--EG-VL------Y-G-----------TWWFND----------------------------------------------
----------------------------------------------------------------------------------------------------
----------------------
>PC_06NGNY
----------------------------------------------------------------------------------------------------
----------------------------------------------------------------------------------------------------
---------------------------A---------V----------------------A-HRPRGELARRQSYSNA---R-----F------------
-TYY-S-V--------------------G-----M-------GACGQ-ESQ-------------------------------P---SD------------
-----------FIV-A---LDT--------------------ALY------------------------GDG----------------------------
--------Y-----PGPQC-FK--------------------S--------ITIT---------------------------------------------
------------AN-GK-TTTA-----------------------TI-----MDE--------------C-PG--CP-----S-----------------
------GG-------LD----------------------MSEG--------------------L----FQ----------------FFA---------D-
-------------------LS--VG-VL------Y-G-----------TWYYN-----------------------------------------------
----------------------------------------------------------------------------------------------------
----------------------
>PC_07KDY4
----------------------------------------------------------------------------------------------------
----------------------------------------------------------------------------------------------------
--------------------------------------------------------------------LVRRDDYAGV---K-----M------------
-TYY-D-A--------------------G-----L-------GACGT-TNS-------------------------------D---SD------------
-----------YVS-Y---RQA--------------------QQF------------------------GSG----------------------------
--------Y-----PGPEC-FK--------------------S--------ITIS---------------------------------------------
------------YG-GK-TTTA-----------------------TI-----MDE--------------C-PG--CP-----Y-----------------
------GG-------LD----------------------FSRG--------------------L----FD----------------YFA---------D-
-------------------ES--LG-VL------S-G-----------TWWYN-----------------------------------------------
----------------------------------------------------------------------------------------------------
----------------------
>PC_0550MX
----------------------------------------------------------------------------------------------------
---------------------M---LAFTLITLPF------------VML------S--------------LSA-FALTESN---------------AHE
--AS----R-------------HHSR-D---------I----------------------A-RRARSDVRLYKRFDNA---K-----F------------
-TFY-D-V--------------------G-----K-------GACGH-TNR-------------------------------G---SE------------
-----------YVV-A---VNS--------------------AQY------------------------GKD----------------------------
--------Y-----PGPHC-FK--------------------E--------ITIT---------------------------------------------
------------YN-GK-SAQA-----------------------SV-----VDE--------------C-PG--CP-----C-----------------
------GG-------LD----------------------LSRG--------------------L----FD----------------YLA---------D-
-------------------EN--QG-VI------Y-G-----------SWWFNDDDRSNSFR-C------------------------------------
----------------------------------------------------------------------------------------------------
----------------------
>PC_004TMR
----------------------------------------------------------------------------------------------------
----------------MYSSR----SFFVALFLPF-------------YFF---TICSA---TLHGKLSN----AISGRVH-----PK--------D---
--------------------------------------------------------------ILPR-RHTSFGKRFDNE-R------F------------
-TWY--E----------------------------P----GRNACGS---VD-----------------------------SP---SD------------
-----------WVV-A---MD-------------------------------S----------QH-YDG-------------------------------
--------G-------SHC-YQ--------------------M--------ITLSY--------------------------------------G-----
------------G---K-TVQA-----------------------KV-----TDE--------------C-PG--C----AS-G----------------
-------------A-LD----------------------LSEA--------------------L----FS----------------HFA----P-TS---
QG--V----------------------I------Y------------GEWNF------------------------------------------------
----------------------------------------------------------------------------------------------------
----------------------
>PC_002R4N
----------------------------------------------------------------------------------------------------
-MYTT-----RS---L----------ILALFMFCF------------CHLC-------S----ATLHGTISDTI-----------------------ERV
------HHKDIL----------------------------------------------------MHRHEAHGKRFDNE---R-----F------------
-TWY-NAG---------------------------------QNACGS-VD-------S------------------------S---SD------------
-----------WVS-S---IQH--------------------DLQR---PRN--LTICGQVVAMNSEQF-------------------------------
--------D-----GGSHC-YQ--------------------T--------ITLSY--------------------------------------------
-------GGK--------TTQV-----------------------KV-----TDE--------------C-P----G--C--QY----------------
------GA-------LD----------------------LSEP--------------------L----FS----------------YFA----P------
T-------------------S--QG-VI-Y------G-----------EWNF------------------------------------------------
----------------------------------------------------------------------------------------------------
----------------------
>PC_064B3D
----------------------------------------------------------------------------------------------------
--------------------------------MYT-------------PSI---SFFAF---FALLFSLA----QAATIH--------------------
----------------------WNQ------------TEV----------------------------ESGLTKRVDNA-K------F------------
-TWF--D------------------------V--G------LGACGH---NN-----------------------------VA---SD------------
-----------YVV-A---LS-------------------------------L----------AD-FGA--G---------------------------Y
-------PG-------PNC-GR--------------------K--------LQISY--------------------------------------G-----
------------G---K-TATA-----------------------EV-----VDK--------------C-PG--C----PQ-G----------------
-------------G-LD----------------------LSNG--------------------L----FA----------------FFD----N-PA---
IE--V----------------------I------Y------------GSWNYI-----------------------------------------------
----------------------------------------------------------------------------------------------------
----------------------
>PC_06723W
----------------------------------------------------------------------------------------------------
--------------------------------MHF------------SPL------VIV-----SALSLMAGFA-QAA-PH-------------------
-------------------------N-I---------F----------------------A-RGNDTGSNLSKRVDNA---R-----L------------
-TWY-D-V--------------------G-----L-------GACGQ-TNV-------------------------------A---SD------------
-----------FVV-A---LNA--------------------DDF------------------------GAG----------------------------
--------Y-----PGPHC-FQ--------------------N--------IVIT---------------------------------------------
------------AE-GK-TATA-----------------------QI-----VDK--------------C-PG--CP-----E-----------------
------GG-------LD----------------------LSEG--------------------L----FS----------------YFA---------N-
-------------------PS--VG-VL------T-G-----------SWNYA-----------------------------------------------
----------------------------------------------------------------------------------------------------
----------------------
>PC_054R0Y
----------------------------------------------------------------------------------------------------
--------------------------------MYT------------PSL------SFF-----SFFALLFSVA-QAA-SI-------------------
-------------------------H----------------------------------W-NQTEVETGLTKRVDNA---R-----M------------
-TWY-D-V--------------------G-----L-------GACGH-NNV-------------------------------P---SD------------
-----------YVV-A---LST--------------------ADY------------------------GN-----------------------------
---------------GGNC-GR--------------------N--------IQIS---------------------------------------------
------------YG-GK-TTTA-----------------------QV-----VDK--------------C-PG--CP-----T-----------------
------GG-------LD----------------------LSEG--------------------L----FT----------------YFA---------N-
-------------------PS--VG-VI------Y-G-----------SWNYA-----------------------------------------------
----------------------------------------------------------------------------------------------------
----------------------
>PC_02DUA5
----------------------------------------------------------------------------------------------------
-------------------------------------------------------------------------------SI-------------------
-------------------------H----------------------------------W-NQTEVETGLTKRVDNA---K-----F------------
-TWY-D-V--------------------G-----L-------GACGQ-TNV-------------------------------A---TD------------
-----------YVV-A---LSV--------------------DDF------------------------GAG----------------------------
--------Y-----PGPNC-FR--------------------N--------IQIS---------------------------------------------
------------YG-GK-TATA-----------------------QV-----ADK--------------C-PG--CP-----A-----------------
------GG-------LD----------------------LSNG--------------------L----FS----------------YFA---------D-
-------------------PS--VE-II------Y-G-----------SWNYV-----------------------------------------------
----------------------------------------------------------------------------------------------------
----------------------
>PC_02F8NA
----------------------------------------------------------------------------------------------------
--------------------------------MQF------------SMI------AKF-----ALLSL-AASF-AHG----------------------
---------------------------T---------P----------------------L-ASGEGQLERRQSYSNA---R-----M------------
-TWY-NAD--------------------G-----T-------GSCGN-TVT-------------------------------N---SE------------
-----------YIV-A---LDS--------------------ALYD---S--------------------------------------------------
---------------GAHC-GK--------------------S--------ITIE---------------------------------------------
------------YD-GK-TAQA-----------------------TI-----ADE--------------C-PG--CP-----S-----------------
------GG-------LD----------------------LTES--------------------L----FE----------------HFA---------S-
-------------------LD--VG-VI------Y-G-----------DWYYN-----------------------------------------------
----------------------------------------------------------------------------------------------------
----------------------
>PC_02B3XJ
----------------------------------------------------------------------------------------------------
---------------------------MSALLLKL-------------TSL---LSLAM---AVMAAQ---------HNAH----------------L--
------------------NRNHHDA------------LAKR--------------------ASGHV-EL---HRRFSNA-K------F------------
-TYY--DA-----------------------Q--TG----NRGACGT---FI-----------------------------GN---ND------------
-----------FAV-A---LN-------------------------------T----------PQ-YGG--G---------------------------Y
-------PG-------PNC-FK--------------------K--------VTISF--------------------------------------G-----
------------G---K-TATA-----------------------TI-----LDQ--------------C-PG--C----PY-G----------------
-------------G-LD----------------------LTPA--------------------L----FA----------------YFA----P-HS---
RG--I----------------------I------Y------------GDWNFAGEGAPA-----------------------------------------
----------------------------------------------------------------------------------------------------
----------------------
>PC_0628TW
----------------------------------------------------------------------------------------------------
--------------------------------MRF------------SST------LIS-----CLLALILPYA-AAV--------------------EH
--GP----K-------------RHHR-G---------I----------------------S-RQASSEQTHVKRVSGG---K-----M------------
-TFY-D-V--------------------G-----Q-------GACGA-TSK-------------------------------G---SD------------
-----------FVA-A---LSK--------------------EQY------------------------GDG----------------------------
--------Y-----PGPNC-WK--------------------K--------ITIT---------------------------------------------
------------YQ-GK-SAQA-----------------------TI-----VDE--------------C-PG--CA-----Y-----------------
------GA-------LD----------------------LSRG--------------------L----FD----------------YFA---------P-
-------------------ES--TG-VI------Y-A-----------DWEFS-----------------------------------------------
----------------------------------------------------------------------------------------------------
----------------------
>PC_02514S
----------------------------------------------------------------------------------------------------
--------------------------------MHF------------TST------LTS-----CFFAALALAP-FISAQSD---------------GHV
--VP----G-------------RHHR-G---------L----------------------S-RRASDDVQVYSRDDNA---R-----F------------
-TFY-D-V--------------------G-----E-------GACGG-HSK-------------------------------D---SD------------
-----------WVV-A---LNA--------------------NEYA---N--------------------------------------------------
---------------GAHC-WK--------------------P--------ITLY---------------------------------------------
------------YG-GK-SAKA-----------------------TI-----VDE--------------C-PD--CP-----K-----------------
------GA-------LD----------------------LSRG--------------------L----FD----------------YFA---------S-
-------------------ED--KG-VI------Y-G-----------SWNFS-----------------------------------------------
----------------------------------------------------------------------------------------------------
----------------------
>PC_01L61B
----------------------------------------------------------------------------------------------------
--------------------------------MRF------------TST------LTS-----CFFAAIALAP-FISAQSD---------------GHV
--AP----G-------------RHHR-G---------L----------------------S-RRASDDVQVYSRDDNA---R-----F------------
-TFY-D-V--------------------G-----E-------GACGG-HNV-------------------------------D---SD------------
-----------WVV-A---LNA--------------------NEYN---N--------------------------------------------------
---------------GAHC-YK--------------------S--------ITLY---------------------------------------------
------------YG-GK-SAKA-----------------------TI-----VDE--------------C-PD--CP-----K-----------------
------GA-------LD----------------------LSRG--------------------L----FD----------------HFA---------S-
-------------------ED--KG-VI------Y-G-----------SWNFS-----------------------------------------------
----------------------------------------------------------------------------------------------------
----------------------
>PC_04NX9A
----------------------------------------------------------------------------------------------------
--------------------------------MQF-------------TQL---AKFTA---LSLLVAAV----RGAPQPE-D---AK--------RD--
-------------------------------------LEA------------------------------RQSYSDVRM-T------Y------------
-FYT-GN----------------------------P----GTGACGG---QE-----------------------------YD---TQ------------
-----------YIV-A---LD-------------------------------S----------DL-YDG-------------------------------
--------G-------ANC-YK--------------------T--------ITIEY--------------------------------------N-----
------------G---Q-STQA-----------------------SI-----LDE--------------C-PG--C----PY-G----------------
-------------G-LD----------------------LTPS--------------------L----FE----------------YFA----P-LS---
QG--V----------------------I------Y------------GDWYYD-----------------------------------------------
----------------------------------------------------------------------------------------------------
----------------------
>PC_003AC2
----------------------------------------------------------------------------------------------------
--------------------------------MRF-------------STV---FGATV---ASLVLPSS----VFAGGHT----------------F--
------------------KARHHHE------------IAKR--------------------AAGDI-VE-KRGGIFDNA-R------L------------
-TYY--D------------------------V--G------LGACGK---SN-----------------------------VP---SD------------
-----------FIV-A---LN-------------------------------T----------PQ-FGS--G---------------------------Y
-------PG-------PHC-FE--------------------M--------ITITY--------------------------------------N-----
------------G---K-STQA-----------------------QI-----MDE--------------C-PG--C----PF-G----------------
-------------G-LD----------------------LSRG--------------------L----FD----------------FFA----S-ED---
LG--V----------------------L------S------------ATWEFVN----------------------------------------------
----------------------------------------------------------------------------------------------------
----------------------
>PC_05UM3I
----------------------------------------------------------------------------------------------------
--------------------------------MRS------------STV------LGV-----SLLSL-ALPF-AALADTH---------------ALR
--SR----N-------------HHQI-A---------K----------------------R-ASGE---VLEKRFSNA---R-----F------------
-TFY-D-V--------------------G-----L-------GACGK-TNV-------------------------------P---SD------------
-----------FIV-A---LNT--------------------PQFT---AN------------------GNG----------------------------
--------Y-----PGPEC-FK--------------------M--------ISIS---------------------------------------------
------------YG-GK-TTSA-----------------------QI-----MDE--------------C-PG--CP-----Y-----------------
------GG-------LD----------------------MSRG--------------------L----FD----------------FFA---------S-
-------------------ED--LG-VL------Q-G-----------SWEFTDGSGGGAAP-APKPKP-TTSKE-------------------------
----------------------------------------------------------------------------------------------------
----------------------
>PC_05UJ67
----------------------------------------------------------------------------------------------------
--------------------------------MYF------------STL------AIL-----SFFSFLAGFA-LAA-PT-------------------
-------------------------E-----------F----------------------A-LEARNATGLSARDSNA---R-----L------------
-TWY-D-V--------------------G-----L-------GACGK-TNK-------------------------------A---SD------------
-----------YVV-A---LNA--------------------AEF------------------------GSG----------------------------
--------Y-----PGPHC-FK--------------------Q--------IKIT---------------------------------------------
------------AN-GK-SATA-----------------------TI-----VDQ--------------C-PG--CP-----K-----------------
------GG-------LD----------------------LSKG--------------------L----FS----------------HFA---------N-
-------------------PD--VG-VL------T-G-----------SWSYL-----------------------------------------------
----------------------------------------------------------------------------------------------------
----------------------
>PC_043B23
----------------------------------------------------------------------------------------------------
--------------------------------MYF-------------STL---TIVSF---LSLLVGFT----QAAPAA--------------------
----------------------FSL------------EAR-----------------------N----ATELAARDSNV-R------L------------
-TWY--D------------------------V--G------LGACGK---TN-----------------------------KA---SD------------
-----------YVSPY---MS-------------------------------S----------AE-FGS--G---------------------------Y
-------PG-------PHC-FK--------------------Q--------IKITA--------------------------------------N-----
------------G---K-SATA-----------------------TI-----VDK--------------C-PG--C----SK-G----------------
-------------G-LD----------------------LSKG--------------------L----FS----------------HFA----N-PD---
VG--V----------------------L------T------------GSWNYV-----------------------------------------------
----------------------------------------------------------------------------------------------------
----------------------
>PC_0399TG
----------------------------------------------------------------------------------------------------
---------------------------------MF------------TPS------NLL-----LPVLLAASAL-AHPHP-----------------NTP
--RD----V-------------HQHQ-A---------R----------------------N-VTERDIISDLGHYTSA---R-----W------------
-TYY-TPG--------------------------L-------GACGA-YSK-------------------------------E---SD------------
-----------YIV-A---LNS--------------------AQWD-----------------------G------------------------------
---------------GKHC-WQ--------------------H--------IKMQ---------------------------------------------
------------YG-GK-TADA-----------------------TV-----VDQ--------------C-PG--CP-----H-----------------
------GG-------LD----------------------LSPG--------------------L----FK----------------YFG---------S-
-------------------ES--LG-VL------S-G-----------SWSFT-----------------------------------------------
----------------------------------------------------------------------------------------------------
----------------------
>PC_05IZM7
----------------------------------------------------------------------------------------------------
--------------------------------MMF------------PSS------TLL-----FPLLAVAGAL-AHPHA-----------------NTP
--HD----V-------------HHHR-A---------H----------------------N-ITERDIISDLGHYTSA---R-----W------------
-TYY-TPG--------------------------L-------GACGA-YSK-------------------------------E---SD------------
-----------YIV-A---LNT--------------------AQWD-----------------------G------------------------------
---------------GKHC-WQ--------------------H--------IKMQ---------------------------------------------
------------YG-GK-TADA-----------------------TV-----VDQ--------------C-PG--CP-----H-----------------
------GG-------LD----------------------LSPG--------------------L----FK----------------YFG---------S-
-------------------ES--LG-VL------S-G-----------SWSFN-----------------------------------------------
----------------------------------------------------------------------------------------------------
----------------------
>PC_08CF2D
----------------------------------------------------------------------------------------------------
--------------------------------MQF-------------SRL---FSFLT---AAAAFGAV----AAAPAE--------------------
-------------------LRELRISNL-----------------------------------TST-DD-KRAADYSGR-F------T------------
-YFY-ED----------------------------G----SPGACGG---VN-----------------------------GN---NE------------
-----------YIV-A---LN-------------------------------S----------AQ-YDG-------------------------------
--------G-------AHC-WE--------------------L--------ITISY--------------------------------------G-----
------------S---Q-TTTA-----------------------AI-----VDE--------------C-PG--C----PE-Y----------------
-------------G-LD----------------------LTPA--------------------L----FE----------------FLA----GSLD---
AG--V----------------------I------Y------------GTWEYQ-----------------------------------------------
----------------------------------------------------------------------------------------------------
----------------------
>PC_08CF2C
----------------------------------------------------------------------------------------------------
--------------------------------MQF-------------TRL---FSFLA---AAAAFGAV----AAAPAE--------------------
-------------------VREFKISNL-----------------------------------TST-DAAKRKADYSGQ-F------T------------
-YFY-ED----------------------------G----SEGACGG---VN-----------------------------GN---NE------------
-----------YIV-A---LN-------------------------------S----------DQ-YDG-------------------------------
--------G-------AHC-WE--------------------L--------ITISY--------------------------------------G-----
------------S---Q-TTTA-----------------------AI-----VDE--------------C-PG--C----PE-Y----------------
-------------G-LD----------------------LTPA--------------------L----FE----------------FLA----GSLD---
AG--V----------------------I------Y------------GTWEYQ-----------------------------------------------
----------------------------------------------------------------------------------------------------
----------------------
>PC_073RLR
----------------------------------------------------------------------------------------------------
--------------------------------MYS-------------PSL---VLFSF---LATLLCLA----QAASIH--------------------
----------------------WNS------------TDVV--------------------VPG----EKSLAKRVDNA-K------L------------
-TWF--S------------------------V--G------LGACGH---NN-----------------------------VD---SD------------
-----------LVL-A---LS-------------------------------V----------AD-FGA--G---------------------------Y
-------PG-------PNC-GR--------------------Q--------VRITA--------------------------------------N-----
------------G---K-TATG-----------------------TV-----VDK--------------C-PG--C----PA-G----------------
-------------A-LD----------------------LSLG--------------------L----FK----------------IFA----D-PA---
VE--V----------------------T------Y------------GSWTYV-----------------------------------------------
----------------------------------------------------------------------------------------------------
----------------------
>PC_01T072
----------------------------------------------------------------------------------------------------
--------------------------------MYF------------SIL------AFV-----SFLSLIASFA-QGA-PT-------------------
-------------------------E-----------F----------------------T-LARRNETELARRVSNA---R-----L------------
-TWY-Q-V--------------------G-----L-------GACGI-ANQ-------------------------------P---SD------------
-----------FVV-A---LDA--------------------PDF------------------------GSG----------------------------
--------Y-----PGPHC-FQ--------------------H--------VSIT---------------------------------------------
------------AN-GK-TATA-----------------------EI-----VDK--------------C-PG--CP-----E-----------------
------GG-------LD----------------------LSEG--------------------L----FS----------------FFA---------D-
-------------------PG--VG-VL------T-G-----------SWNYV-----------------------------------------------
----------------------------------------------------------------------------------------------------
----------------------
>PC_028SK1
----------------------------------------------------------------------------------------------------
--------------------------------MFI------------SVV------PVV-----SFLAVMAGLA-QGS-PT-------------------
-------------------------E-----------F----------------------T-AVRRNGTDLDKRVNNA---R-----M------------
-TYY-N-V--------------------G-----L-------GACGI-TNQ-------------------------------P---TD------------
-----------FVV-A---LDA--------------------TDF------------------------GSG----------------------------
--------Y-----PGPHC-FQ--------------------H--------ISIT---------------------------------------------
------------AN-GK-TATA-----------------------EI-----VDK--------------C-PG--CP-----V-----------------
------GG-------LD----------------------LSEG--------------------L----FS----------------FFA---------P-
-------------------LS--TG-VI------Y-G-----------SWNYV-----------------------------------------------
----------------------------------------------------------------------------------------------------
----------------------
>PC_02T82K
----------------------------------------------------------------------------------------------------
--------------------------------MYF------------SLI------AVF-----SMLSLFAGFA-QAA-P--------------------
-------------------------------------F----------------------A-RRNGTDTGLSARATNA---R-----L------------
-TWY-Q-V--------------------G-----L-------GACGK-NNV-------------------------------P---SD------------
-----------FVV-A---LNA--------------------ADF------------------------GAG----------------------------
--------Y-----PGPHC-FQ--------------------N--------IVIN---------------------------------------------
------------AN-GK-SATA-----------------------QI-----VDK--------------C-PG--CP-----E-----------------
------GG-------LD----------------------LSEG--------------------L----FS----------------HFA---------N-
-------------------PD--VG-VL------T-G-----------SWNYA-----------------------------------------------
----------------------------------------------------------------------------------------------------
----------------------
>PC_01S8PA
----------------------------------------------------------------------------------------------------
--------------------------------MYF------------IFL------LAL-----VLPLV-------------------------------
-----------------------QGA-A---------L----------------------A-LREPGELARRQSYSDA---R-----F------------
-TWY-D-T--------------------G-----L-------GACGQ-TNQ-------------------------------A---SD------------
-----------YIV-A---LDS--------------------ALF------------------------GSG----------------------------
--------Y-----PGPEC-FK--------------------S--------ITVS---------------------------------------------
------------AN-GK-QTTA-----------------------TI-----MDE--------------C-PG--CP-----E-----------------
------GG-------LD----------------------MSEG--------------------L----FS----------------FFA---------D-
-------------------PG--VG-VL------T-G-----------EWWYN-----------------------------------------------
----------------------------------------------------------------------------------------------------
----------------------
>PC_033VAI
----------------------------------------------------------------------------------------------------
---------------------------------MY-------------SPI---ALLYL---FLAPPAVL----ASGG----------------------
----------------------------------------L--------------------ATSNE-TSLTKRVDHDDQ-R------M------------
-TW-----------------------------------------FDV---GL-----------------------------GA---CG------------
-----------QIS-T---PD-------------------------------Q----------HI-YGT-------------------------------
--------G-------KFC-GR--------------------E--------ITISS--------------------------------------G-----
------------G---K-NTTA-----------------------IV-----VDS--------------C-PG--C----PQ-Y----------------
-------------G-LD----------------------LSVG--------------------L----FG----------------FFA----P-TS---
DG--V----------------------I------Y------------GDWHFDWVGFVPE----------------------------------------
----------------------------------------------------------------------------------------------------
----------------------
>PC_02IU13
----------------------------------------------------------------------------------------------------
----------------------------MRLFVHL-------------SFL---LPLGL---SLFSVSAS-----------------N--------AH--
------------------QVRRHHAKRMDSD------LAVR--------------------AS--G-NLDMFKRDFSNS-R------F------------
-TYY--A----------------------------D----GLGACGG---VN-----------------------------QP---SD------------
-----------FIV-A---LN-------------------------------S----------AQ-FNG-------------------------------
--------G-------QYC-NQ--------------------M--------ITITI--------------------------------------N-----
------------G---K-TTQA-----------------------EI-----VDE--------------C-PG--C----PF-G----------------
-------------G-LD----------------------FSEG--------------------L----FE----------------FFE----S-LS---
GG--V----------------------L------Y------------GDWSFGSA---------------------------------------------
----------------------------------------------------------------------------------------------------
----------------------
>PC_03WJMX
----------------------------------------------------------------------------------------------------
----------------------------MRLFVHL-------------SFL---LPLGL---SLFSASAS-----------------N--------AH--
------------------QVRRHHAKRMDSD------LAVR--------------------AS--G-NLDMFKRDFSNS-R------F------------
-TYY--A----------------------------D----GLGACGG---VN-----------------------------QP---SD------------
-----------FIV-A---LN-------------------------------S----------AQ-FNG-------------------------------
--------G-------QYC-NQ--------------------M--------ITITV--------------------------------------N-----
------------G---K-TTQA-----------------------EI-----VDE--------------C-PG--C----PF-G----------------
-------------G-LD----------------------FSQG--------------------L----FE----------------FFD----S-LS---
SG--V----------------------L------T------------GDWSFGSAPAPPPPP-PPSPSP-SPPPP--PPPPPP--P--------------
----------------------------------------------------------------------------------------------------
----------------------
>PC_07RM89
----------------------------------------------------------------------------------------------------
----------------------------MRFFAQL-------------SFL---LSAAL---SLSAVVAN----------------PH--------SN--
------------------DKFRRHTKRQGSD------LSLR--------------------AR--G-DVGHLQKRFSNA-R------F------------
-TFF--A----------------------------D----GLGACGI---TN-----------------------------SP---SD------------
-----------FIV-A---LN-------------------------------S----------DQ-YGN-------------------------------
--------G-------EYC-FQ--------------------M--------ITITV--------------------------------------G-----
------------S---I-TQQA-----------------------QI-----TDE--------------C-PG--C----PY-G----------------
-------------G-LD----------------------FSQG--------------------L----FS----------------AFA----D-LS---
EG--V----------------------L------T------------GTWNFDDGSAPASSS-SPPPPP---PPT--STWQPP--PTT------------
----------------------------------------------------------------------------------------------------
----------------------
>PC_05BUEZ
----------------------------------------------------------------------------------------------------
--------------------------------MSV-------------AVS---LVSAE---HLAVKH--------------------------------
----------------------HHAGVL---------RSVK--------------------NT--N-SSSFLAERDGGS-R------F------------
-TYY--E----------------------------D----GLGACGK---TD-----------------------------LP---SD------------
-----------FIV-A---LN-------------------------------P----------AQ-FNK-------------------------------
--------G-------AHC-FQ--------------------M--------ISITV--------------------------------------G-----
------------G---K-TGQA-----------------------MV-----VDL--------------C-PG--C----PP-G----------------
-------------G-LD----------------------FSKG--------------------L----FD----------------YFG----L-ES---
LG--V----------------------L------Y------------GAWNFL-----------------------------------------------
----------------------------------------------------------------------------------------------------
----------------------
>PC_02S7DT
----------------------------------------------------------------------------------------------------
-------------------------------MFAF-------------STL---IVAAS---LAATVAA-------------------------------
--------------------DHGHD------------LSVR--------------------SHHHV-GRSNLQKRFSG--T------A------------
-TYY--A----------------------------V----GLGACGQ---NN-----------------------------VP---SD------------
-----------FIV-A---LN-------------------------------T----------AQ-YGG--G---------------------------Y
-------PG-------PNC-FK--------------------P--------ITICA--------------------------------------K-----
------------G---K-CVGA-----------------------TI-----MDQ--------------C-PT--C----GY-G----------------
-------------S-LD----------------------LSEG--------------------L----FK----------------QFA----D-TG---
DG--V----------------------F------Q------------MTWSRYYIPRS------------------------------------------
----------------------------------------------------------------------------------------------------
----------------------
>PC_02NXMP
----------------------------------------------------------------------------------------------------
-------------------------------MVGT-------------LCL---TLAAL---AFG-L-VS--ATQHPH-------------------K-L
---RNDKR-HH----------------------------------------------SRTLSSDNV-VKRGDTFSGRA---T------------------
--WF-NVG---------------------------------LGACGQ-FN------------------------V-------P---SD------------
-----------YQY-G------------------------------------------------------------------------------------
---------DGY--PGPNC-FR--------------------S--------ITIEY--------------------------------------NG----
----------------Q-QEVA-----------------------TI-----MDE--------------C-P--QG----SC-D----------------
-E----------SGQLD----------------------LSTG--------------------L----FT----------------AFA----GLDVG--
-Q---F---DMT---YVNSN--------------------------------------------------------------------------------
----------------------------------------------------------------------------------------------------
----------------------
>PC_07P8J9
----------------------------------------------------------------------------------------------------
--------------------------------MHF-------------IIP---FTLS------ALA-LA------A-----------------------
-----QIM-----------------------------------------------------------AMNYAVKKA-----A-----G------------
-TRF-GVA---------------------------L----NGNACGI-SGVN----------------------------P------A------------
-----------VAV-N---P---------------------------------------------S----------------------------------
----WFNTANSN--HASIC-GK--------------------T--------VAITNS--K----------------------------------------
--------G-------K-TIRA-----------------------KV-----VDK--------------C-V--AC----RT------------------
-D----------KH-LD----------------------MTNG--------------------L----FY----------------GLG----GKD----
QTGHVYK-----------------I-KY-----II------------ENWKPG-SAFVMSNN-TVVKS---KGKN--GKKGKN--GTQ------------
----------------------------------------------------------------------------------------------------
----------------------
>PC_06NBO3
----------------------------------------------------------------------------------------------------
--------------------------------MHF-------------IIP---FTIS------ALA-LA------T-----------------------
-----HIM-----------------------------------------------------------A-SYTVNNA-----F-----G------------
-TRF-GVA---------------------------L----DGNACGI-SGAN----------------------------P------A------------
-----------VAV-N---P---------------------------------------------S----------------------------------
----WFNTANPN--HASIC-GK--------------------T--------VAITNS--K----------------------------------------
--------G-------K-TIRA-----------------------KV-----VDK--------------C-V--AC----GA------------------
-D----------NH-LD----------------------MTNG--------------------L----FY----------------GLG----GKD----
QTGHVSN-----------------I-KY-----TI------------ENWNHG-NSFVMSNN-TAVKSG-RKGKN--SKKAKN--GTQ------------
----------------------------------------------------------------------------------------------------
----------------------
>PC_01SZC6
----------------------------------------------------------------------------------------------------
--------------------------------MRI-------------TTV---LVAAG---LTLTQ-S-----AT------------------------
-------------------------------------------------------------------AKFLHRRFDTN---T-----G------------
-YFR-VPE----------------------S---VK----GTGECGI-Q-------------------------------WTP---DK------------
-----------YLV-L---MAL-------QQ-YR------------------------------------------------------------------
----------NG--THTNC-GR--------------------N--------VIVRT--------------------------------------KFN---
-------GS------SK-AAVA-----------------------KV-----VDY--------------C-AD--C----P-------------------
-D----------RD-LD----------------------LSAA--------------------L----YD----------------FLA----PEGTD--
-------------------PKKNHP-L------LN------------GTWDWL-----------------------------------------------
----------------------------------------------------------------------------------------------------
----------------------
>PC_00NUWY
----------------------------------------------------------------------------------------------------
--------------------------------MHI-------------ASL---LFAA------SLA-LA--PSSMAKILYRR-----------------
----YDTN-----------------------------------------------------------T-------------------G------------
-YFR------------------------VPDN--YK----FTGDCGL-KWTS----------------------------D------K------------
-----------YLV-L---VA------------P-------------------------------Q----------------------------------
----Q--YK-NG--TLKNC-GR--------------------N--------VVVRTKFND----------------------------------------
-------TT-------K-SAVA-----------------------KV-----VGY--------------C-G--DC----PD------------------
------------RD-ID----------------------LSAS--------------------L----YD----------------FLA----PE----G
VDPKKTP--------------------L-----MN------------GTWDWL-GVPFNST---------------------------------------
----------------------------------------------------------------------------------------------------
----------------------
>PC_01WJIQ
----------------------------------------------------------------------------------------------------
---------------------------------MI------------SLFQ---LLLLS----L------------------------------------
------------------------------------------------------------------IAVS--VIANTG---E-----A------------
-TYY---D--------------------TG----L-------GACGI-TNK-------------------------------P---DD------------
-----------MIV-A---VAQ--------------------EYYN---TFPGA-----------T---AN-----------------------------
-------PN-----LNPVC-KK--------------------N--------ITVH-YK------------------------------------------
---------------TK-SVTV-----------------------MI-----TDK--------------C-PG------C--KG----------------
-K----YD-------LD----------------------LSPA--------------------A----FD----------------VL-----AE-----
-------------------RS--VG-RL-R----G-V-----------TWELVDGKSKRDVA-LGVT----S---------------DAA----------
VIGHRMVRRRRVEVSA------------------------------------------------------------------------------------
----------------------
>PC_02M7C6
----------------------------------------------------------------------------------------------------
---------------------------------ML------------SLFQ---LSVLS----F------------------------------------
------------------------------------------------------------------LFIS--VVANNG---E-----A------------
-TFY---D--------------------PG----L-------GACGT-QNT-------------------------------S---GD------------
-----------LIA-A---VAQ--------------------EFFD---SYPGA-----------T---SN-----------------------------
-------PN-----TNPIC-NK--------------------R--------ITVN-YQ------------------------------------------
---------------GR-SVTV-----------------------AI-----TDR--------------C-PG------C--KG----------------
-K----YD-------LD----------------------LSPA--------------------A----FD----------------HL-----AD-----
-------------------RS--VG-RL-H----E-A-----------QWDFADEHRRRAEF-IVKNTF-TGRDV------------FSG----------
RDARRMARRRRSEMHIRRMS--------------------------------------------------------------------------------
----------------------
>PC_0635WX
----------------------------------------------------------------------------------------------------
--------------------------------MMI------------SLFQ---LLLLS----L------------------------------------
------------------------------------------------------------------IAVS--VIANTG---E-----A------------
-TYY---D--------------------TG----L-------GACGI-TNK-------------------------------P---DD------------
-----------MIV-A---VAQ--------------------EYYN---TFPGA-----------T---AN-----------------------------
-------PN-----LNPVC-KK--------------------N--------ITVH-YK------------------------------------------
---------------TK-SVTV-----------------------MI-----TDK--------------C-PG------C--KG----------------
-K----YD-------LD----------------------LSPA--------------------A----FD----------------VL-----AE-----
-------------------RS--VG-RL-R----G-V-----------TWELVDGKSKRDVA-LGVT----S---------------DAA----------
VIGHRMVRRRRVEVSA------------------------------------------------------------------------------------
----------------------
>PC_02292H
----------------------------------------------------------------------------------------------------
--------------------------------MQL-------------SFL---RLSV----LGVFL-SS--TXSALSNE----------------AV-E
---HVDN-----------------------------------------------------------------NAANRVTNSI-----W------------
-TPY-NVG--------------------------EG----YRGVCGR-F-------------------------------IFP---SE------------
-----------FGV-A---LSV-------ED-FQ------------------------------------------------------------------
---------------PALC-NR--------------------I--------VSLRYG----DK-------------------------------------
------------------HVWS-----------------------QI-----LDV--------------C-T--NC----AK-G----------------
-N----------IN-IT----------------------E--R--------------------L----FT----------------HFS----SDLST--
---------------------------P-----LI------------GEWYLDTE---SDRV--------------------------------------
----------------------------------------------------------------------------------------------------
----------------------
>PC_073QV1
----------------------------------------------------------------------------------------------------
--------------------------------MKF------------RSFT---LIFLL-------AVAWMVN----ARPAG---GGLG-----------
--------------------------------------------------------------DALKQIVDAVSKLFEG---S-----A------------
-TFF-HPA---------------------T----E---GGAIGSCGP-H-E------S------------------------D---TS------------
-----------RIV-A---LNK--------------------DQYG---DL-------------------NA----------------------------
--------------KSSWC-GK--------------------E--------VLIMS--------------------------------------------
--------------GDK-WTTA-----------------------VI-----TDA--------------C-PG--C------KQ----------------
------YS-------LD----------------------LTPA--------------------V----FK----------------DL-----G----D-
-------------------LD--KG-VL------P-I-----------KWCVIGDK--GCKK-PSKGGS-K------HHGKDED---DEHT---------
----------------------------------------------------------------------------------------------------
----------------------
>PC_03WEP4
----------------------------------------------------------------------------------------------------
----------------------------MR--ATF------------LFLA---TLALY-------ALLVQAVP-----IER---RGVV-----------
--------------------------------------------------------------NGITGSLKKLTGLFKG---Q-----G------------
-TFF-HPA---------------------T----E---GGAAGACGG-YKE------S------------------------D---QS------------
-----------KIV-A---LST--------------------DRYG---NQ-------------------DK----------------------------
--------------TSDWC-FQ--------------------Q--------VKITH--------------------------------------------
--------------GDK-SILA-----------------------TI-----TDA--------------C-PT--C------TS----------------
------NS-------LD----------------------LTPH--------------------L----FQ----------------QL-----A----D-
-------------------PK--VG-VI------D-I-----------DWCVVGTS--GCTH-EKEATG-GGADDS-QAGDEHK---GKGKKGHGN----
----------------------------------------------------------------------------------------------------
----------------------
>PC_07QT68
----------------------------------------------------------------------------------------------------
--------------------------------MRF------------YFLA---ILSLL-------TLVASRPV--LEDDIK---YGVG-----------
--------------------------------------------------------------KM---VKALTGKKFSG---R-----G------------
-TFF-HPE---------------------S----E---GGPIGSCGP-R-E------N------------------------D---DS------------
-----------RIC-A---LNL--------------------KQYG---DE-------------------DA----------------------------
--------------KSEWC-FK--------------------K--------VFIRY--------------------------------------------
--------------GHK-TTTC-----------------------TI-----TDA--------------C-PG--C------GE----------------
------NS-------LD----------------------LTPR--------------------V----FA----------------SL-----A----D-
-------------------LV--IG-II------D-I-----------DWYIMKDDEDEDDH-KKGHNS-H--NNN-HHGHRRK---GKRTIDSGSDS--
A---------------------------------------------------------------------------------------------------
----------------------
>PC_02JHD6
----------------------------------------------------------------------------------------------------
----------------M--------LTVFR--TLF------------GALL---LFNLI-------SVSFVVES--RPIIDK---RGVG-----------
--------------------------------------------------------------H----VVDIVANLFRG---T-----G------------
-TFF-HPV---------------------T----E---GGAIGSCGP-V-E------N------------------------D---HS------------
-----------RIC-A---MNI--------------------KQYG---QA-------------------SK----------------------------
--------------KSPWC-FL--------------------Q--------LRVKH--------------------------------------------
--------------GGR-STVC-----------------------TV-----TDC--------------C-PG--C------AE----------------
------GMYM--CS-LD----------------------MTPQ--------------------V----FN----------------DL-----A----H-
-------------------PS--VG-VI------P-I-----------EWCIRGYR--GCT---------------------------------------
----------------------------------------------------------------------------------------------------
----------------------
>PC_02D4I5
----------------------------------------------------------------------------------------------------
----------------M--------LTVFR--TLF------------GVLL---LFNLI-------SMSFVVES--RPIMDK---RGVG-----------
--------------------------------------------------------------H----VVDIVANLFRG---T-----G------------
-TFF-HPV---------------------T----E---GGAIGSCGP-V-E------N------------------------D---HS------------
-----------RIC-A---MNI--------------------KQYG---QA-------------------SK----------------------------
--------------KSPWC-FL--------------------Q--------LRVKH--------------------------------------------
--------------GGK-STVC-----------------------TV-----TDC--------------C-PG--C------AE----------------
------GS-------LD----------------------MTPQ--------------------V----FN----------------DL-----A----H-
-------------------PS--AG-AI------P-I-----------EWCIRGYR--GCT---------------------------------------
----------------------------------------------------------------------------------------------------
----------------------
>PC_00EPC4
----------------------------------------------------------------------------------------------------
----------------M--------LTVFR--TFF------------GVLL---LFNLI-------TVSVVVES--RPIVDK---RGVG-----------
--------------------------------------------------------------H----VVDIVANLFRG---T-----G------------
-TFF-HPV---------------------T----E---GGAIGSCGP-V-E------N------------------------D---HS------------
-----------RIC-A---MNI--------------------KQYG---QA-------------------SK----------------------------
--------------KSPWC-FL--------------------Q--------LRVKH--------------------------------------------
--------------GGK-STVC-----------------------TV-----TDC--------------C-PG--C------AE----------------
------GS-------LD----------------------MTPQ--------------------V----FN----------------DL-----A----H-
-------------------PS--VG-VI------P-I-----------EWCIRGYR--GCT---------------------------------------
----------------------------------------------------------------------------------------------------
----------------------
>PC_05TCC1
----------------------------------------------------------------------------------------------------
----------------M--------LTVFR--NLF------------GMLL---LLSLV-------SVSFVVES--RPIVDK---RGVA-----------
--------------------------------------------------------------H----VVDIVANIFRG---T-----G------------
-TFF-HPV---------------------T----E---GGAIGSCGP-I-E------N------------------------D---HS------------
-----------RIC-A---MNI--------------------KQYG---QA-------------------SK----------------------------
--------------KSPWC-FL--------------------Q--------LRVKH--------------------------------------------
--------------GGK-STVC-----------------------TV-----TDC--------------C-PG--C------AE----------------
------GS-------LD----------------------MTPQ--------------------V----FN----------------DL-----A----H-
-------------------PS--VG-AI------P-I-----------EWCIRGYR--GCT---------------------------------------
----------------------------------------------------------------------------------------------------
----------------------
>PC_035VNR
----------------------------------------------------------------------------------------------------
---------------------------------MF------------NVCQ-------------------ARET--DGEHVK---LGLG-----------
--------------------------------------------------------------R----VVDLIENIFKG---T-----G------------
-TFF-HPA---------------------S----E---GGAIGSCGP-K-A------S------------------------D---HS------------
-----------RIC-A---MNI--------------------KQYG---KA-------------------SR----------------------------
--------------KSPWC-FV--------------------Q--------LRVKY--------------------------------------------
--------------KGK-ETYC-----------------------TV-----TDC--------------C-PG--C------NE----------------
------GS-------LD----------------------MTPE--------------------V----FN----------------DL-----A----H-
-------------------PN--VG-VI------P-I-----------EWCVVGYR--GSAS--------------------------------------
----------------------------------------------------------------------------------------------------
----------------------
>PC_00GHXS
----------------------------------------------------------------------------------------------------
--------------------------------MAL------------LILT---DSQPV-------KRA-------KCSKPA---GALA-----------
--------------------------------------------------------------HIAHDVLKKLSGTFSG---S-----G------------
-TFF-NPV---------------------K----E---GGPIGSCGP-R-E------S------------------------E---KS------------
-----------HIV-A---LNR--------------------IQYG---DT-------------------SK----------------------------
--------------KSHFC-GK--------------------K--------VRINY--------------------------------------------
--------------KGK-IVFA-----------------------II-----NDA--------------C-PG--C------AE----------------
------GS-------LD----------------------MTPV--------------------I----FN----------------KL-----E----A-
-------------------PK--VG-VI------P-I-----------TWCVVGTD--GCED-EDADDE-C--T--------------------------
----------------------------------------------------------------------------------------------------
----------------------
>PC_05NO0Z
----------------------------------------------------------------------------------------------------
----------------------------MKVQFLF------------TCLV---VLF-------------AI-A-TAKPLKE---RGIAGD---------
---------------------------------------------------------------LVKT---VKKLLFHG---I-----G------------
-TFF-DPV---------------------T----E---GGAQGACG--PYA------D------------------------K---HS------------
-----------QIV-A---MNR--------------------HQYG---NM-------------------NK----------------------------
--------------KSHWC-GK--------------------K--------LKICH--------------------------------------------
-------------KNK--CTIA-----------------------TV-----TDA--------------C-PE--C------DE----------------
------GC-------LD----------------------LTPA--------------------V----WG----------------QLE----T----D-
-------------------FK--KG-II------P-I-----------EWEEYKGGDDDE----------------------------------------
----------------------------------------------------------------------------------------------------
----------------------
>PC_00447J
----------------------------------------------------------------------------------------------------
----------------------------------F------------HSLV---LCTLL-------LLCFGLCT-SQPVT-E---RGLTSK---------
---------------------------------------------------------------LIKA---VKSVLYRG---K-----A------------
-TIF-DPV---------------------T----E---GGSQGACG--QYS------N------------------------K---HS------------
-----------RIA-A---MNA--------------------HDYG---DM-------------------NK----------------------------
--------------KSHWC-GK--------------------K--------IEITY--------------------------------------------
-------------KGK--KTRA-----------------------TV-----TDA--------------C-PG--C------DK----------------
------GC-------LD----------------------LTQA--------------------V----WG----------------DLE----S----D-
-------------------FG--IG-II------D-V-----------TWKLIED---------------------------------------------
----------------------------------------------------------------------------------------------------
----------------------
>PC_05V79R
----------------------------------------------------------------------------------------------------
----------------------------MKVQFLF------------TLLV---VLF-------------ATIA-SAKPLKA---RGLAGD---------
---------------------------------------------------------------LVKT---VKNLLHHG---I-----G------------
-TFF-DPE---------------------S----E---GGSQGACG--PYA------D------------------------E---NS------------
-----------QIV-A---MNA--------------------HQYG---NL-------------------NK----------------------------
--------------KSHWC-GK--------------------K--------LKICH--------------------------------------------
-------------KTK--CTIA-----------------------TV-----TDA--------------C-PG--C------DN----------------
------GC-------LD----------------------LTPA--------------------V----WG----------------QLE----S----D-
-------------------YN--KG-VI------P-I-----------AWDEWDGEDEDSDE-DDERT--------------------------------
----------------------------------------------------------------------------------------------------
----------------------
>PC_05KQTG
----------------------------------------------------------------------------------------------------
--------------------------------MKF------------YSFF---VCVLL-------LFFVDFSS-SKPIAKK---RGLASK---------
---------------------------------------------------------------VIKVVKEVKNALIDG---V-----A------------
-TIF-DPV---------------------T----E---GGSQGACG--QYS------D------------------------K---HS------------
-----------LIA-A---LNA--------------------HDYG---DM-------------------TK----------------------------
--------------KSPYC-GK--------------------Q--------IEITY--------------------------------------------
-------------KGK--KTRA-----------------------TI-----TDA--------------C-PG--C------KK----------------
------GC-------LD----------------------LTIA--------------------V----WS----------------QLE----K----D-
-------------------TN--KG-VI------P-V-----------SWRVIDD---------------------------------------------
----------------------------------------------------------------------------------------------------
----------------------
>PC_053E4O
----------------------------------------------------------------------------------------------------
--------------------------------MKL------------CSFL---LCILF-------ALLATLAS-SQPVNDK---RGLGAL---------
-----------------------------------------------------------------------VGSIIHG---V-----A------------
-TLF-DPV---------------------R----E---GGSQGACG--PFA------T------------------------K---HS------------
-----------HIV-A---LNA--------------------HDYG---DL-------------------NK----------------------------
--------------KSHWC-GK--------------------K--------IKIMY--------------------------------------------
-------------KER--TTVA-----------------------TI-----TDA--------------C-PG--C------DA----------------
------GC-------LD----------------------LTQA--------------------V----WN----------------ELG----E----D-
-------------------PK--VG-RL------K-I-----------KWAPCDSC--------------------------------------------
----------------------------------------------------------------------------------------------------
----------------------
>PC_01ZV5C
----------------------------------------------------------------------------------------------------
--------------------------------MKL------------CSFL---LCILF-------ALLATLAS-SQPVNDK---RGLGAL---------
-----------------------------------------------------------------------VGSIIQG---V-----A------------
-TLF-DPV---------------------R----E---GGSQGACG--PFA------T------------------------K---HS------------
-----------HIV-A---LNA--------------------HDYG---DL-------------------NK----------------------------
--------------KSHWC-GK--------------------K--------IKIMY--------------------------------------------
-------------KGR--TTVA-----------------------TI-----TDA--------------C-PG--C------DA----------------
------GC-------LD----------------------LTQA--------------------V----WN----------------ELG----E----D-
-------------------PK--VG-RL------K-I-----------KWAPCDNC--------------------------------------------
----------------------------------------------------------------------------------------------------
----------------------
>PC_04Q5ZA
----------------------------------------------------------------------------------------------------
--------------------------------MKL------------CSFL---FCILF-------ALLLTFAS-AQPVNDK---RGLGAL---------
-----------------------------------------------------------------------VGSIIHG---V-----A------------
-TFF-DPV---------------------K----E---GGSQGACG--PFA------T------------------------K---HS------------
-----------HIA-A---LNA--------------------HDYG---DL-------------------NK----------------------------
--------------KSHWC-GK--------------------K--------IKIMY--------------------------------------------
-------------KER--TTVA-----------------------TI-----TDA--------------C-PG--C------DA----------------
------GC-------LD----------------------LTPA--------------------V----WN----------------ELG----E----D-
-------------------PK--VG-RL------R-I-----------KWAPCDNC--------------------------------------------
----------------------------------------------------------------------------------------------------
----------------------
>PC_06IO1W
----------------------------------------------------------------------------------------------------
--------------------------------MKL------------CSFL---LCTLF-------ALLATLAS-SQPVNDK---RGLGAL---------
-----------------------------------------------------------------------VGSIIHG---V-----A------------
-TLF-DPV---------------------R----E---GGSQGACG--PFA------T------------------------K---HS------------
-----------HIV-A---LNA--------------------HDYG---DL-------------------NK----------------------------
--------------KSHWC-GK--------------------K--------IKIMY--------------------------------------------
-------------KER--TTVA-----------------------TI-----TDA--------------C-PG--C------DA----------------
------GC-------LD----------------------LTQA--------------------V----WN----------------ELG----E----D-
-------------------PK--VG-RL------K-I-----------KWAPCDSC--------------------------------------------
----------------------------------------------------------------------------------------------------
----------------------
>PC_067BKH
----------------------------------------------------------------------------------------------------
--------------------------------MKL------------YSFL---LCILF-------ALLATLAS-AQPVNDK---RGLGAL---------
-----------------------------------------------------------------------VGSIIHG---V-----A------------
-TLF-DPV---------------------R----E---GGSQGACG--PFA------T------------------------K---HS------------
-----------HIV-A---LNA--------------------HDYG---DL-------------------NK----------------------------
--------------KSHWC-GK--------------------K--------IKIMY--------------------------------------------
-------------KER--TTVA-----------------------TI-----TDA--------------C-PG--C------DA----------------
------GC-------LD----------------------LTQA--------------------V----WD----------------ELG----E----D-
-------------------PK--VG-RL------R-V-----------KWAPCDSC--------------------------------------------
----------------------------------------------------------------------------------------------------
----------------------
>PC_008AR2
----------------------------------------------------------------------------------------------------
----------------M--------QIQ-------------------FVPS---LMAIA-------AVFSAMVA-AAPVESA---NVVVIND--------
---------------------------------------SAA----PVLK-------------RSKNSNGDDDKSYSG---T-----A------------
-TWY-SPK---------------------K----N---GGTQAACGG-KKI------S------------------------D---DS------------
-----------EIV-A---LNA--------------------PQYG---KM-------------------SK----------------------------
--------------DSDWC-GK--------------------E--------IEITG--------------------------------------------
-------------PKG--TTKA-----------------------TI-----LDA--------------C-PE--C------SH----------------
------GD-------LD----------------------LTPV--------------------L----FE----------------RVC----G----S-
-------------------KN--KG-VA------D-I-----------TWKLV-----------------------------------------------
----------------------------------------------------------------------------------------------------
----------------------
>PC_00F61R
----------------------------------------------------------------------------------------------------
----------------M--------QLQ-------------------FVPS---LMAIA-------AVFSAIVA-AAPVEST---NDVAVND--------
---------------------------------------FAA----PVLK-------------KSKKSDDDDDKSYSG---T-----A------------
-TWY-SPK---------------------K----N---GGTQAACGG-KKI------S------------------------D---DS------------
-----------EIV-A---LNA--------------------PQYG---KM-------------------SE----------------------------
--------------DSDWC-GK--------------------E--------IEITG--------------------------------------------
-------------PKG--TTKA-----------------------TI-----LDA--------------C-PE--C------SH----------------
------GD-------LD----------------------LTPV--------------------L----FE----------------RVC----G----S-
-------------------KG--KG-VA------D-I-----------TWKLA-----------------------------------------------
----------------------------------------------------------------------------------------------------
----------------------
>PC_06TE9X
----------------------------------------------------------------------------------------------------
----------------M--------QLK-------------------FVPS---LMAIA-------AIFSAIVA-AAPIEST---SDVAVND--------
---------------------------------------FAS----PVLK-------------KSKKN--DDDDTYSG---T-----A------------
-TWY-SPK---------------------K----N---GGTKAACGG-EKI------S------------------------D---DS------------
-----------EIV-A---LNA--------------------PQYG---KM-------------------SE----------------------------
--------------DSDWC-GK--------------------E--------IKITG--------------------------------------------
-------------PKG--TTKA-----------------------TI-----LDA--------------C-PE--C------SH----------------
------GD-------LD----------------------LTPV--------------------L----FE----------------RVC----G----D-
-------------------KD--KG-VA------D-I-----------TWELA-----------------------------------------------
----------------------------------------------------------------------------------------------------
----------------------
>PC_068BSY
----------------------------------------------------------------------------------------------------
----------------------------MPRTFSL------------FTAV---VLALT-------ALSSAAP-----IENN---SIVQLDSNVVAASAP
--VQLEKRKKHHKKSKHHKKSKHHKK-S---------KKSTT----KKKSS-KK-----TT-VAKSSSSSSSSKSYSG---T-----A------------
-TWF-KPA---------------------T----E---GGSQGACG--PEE------D------------------------D---DS------------
-----------LIV-A---LNA--------------------PQYG---DM-------------------SE----------------------------
--------------KSSWC-GK--------------------K--------ISITG--------------------------------------------
-------------PAG--TATA-----------------------TV-----NDA--------------C-PG--C------DH----------------
------GD-------LD----------------------LTPV--------------------L----FK----------------KIV----G----D-
-------------------MN--KG-VG------K-I-----------SWHLS-----------------------------------------------
----------------------------------------------------------------------------------------------------
----------------------
>PC_01LHN7
----------------------------------------------------------------------------------------------------
----------------------------MSRTFSL------------FTAV---VLALT-------ALSSAAP-----VENN---SIVQLNSNVVAASAP
--VQLEKRKKH----KHHKKSKHHKK-S---------KKSTT----KKKSS-KK-----TT-VAKSSSSSSSSKSYSG---T-----G------------
-TWF-TPA---------------------T----E---GGSTGACG--PEE------D------------------------D---HS------------
-----------LIV-A---LNA--------------------PQYG---DM-------------------SE----------------------------
--------------KSSWC-GK--------------------K--------IKITG--------------------------------------------
-------------PAG--TATA-----------------------TV-----NDA--------------C-PE--C------DH----------------
------GD-------LD----------------------LTPV--------------------L----FK----------------KII----G----D-
-------------------MN--KG-VG------K-I-----------SWQLA-----------------------------------------------
----------------------------------------------------------------------------------------------------
----------------------
>PC_02S16F
----------------------------------------------------------------------------------------------------
----------------------------MSRTLTL------------FTAV---VLALT-------ALSSTAP-----IDDN---SIAQVETNAIAASGP
--VQLEKRKKHHKKSKKSKKS-------------------------KKSKS-KK-----TT-VAKSSSSSSSSKSYSG---T-----A------------
-TWF-KPA---------------------T----E---GGSTGACG--PEE------D------------------------D---DS------------
-----------LIV-A---LNA--------------------PQYG---DM-------------------SE----------------------------
--------------KSSWC-GK--------------------K--------ISITG--------------------------------------------
-------------PAG--TATA-----------------------TV-----NDA--------------C-PE--C------DS----------------
------GD-------LD----------------------LTPV--------------------L----FK----------------KIV----G----D-
-------------------MN--KG-VG------K-I-----------TWHSA-----------------------------------------------
----------------------------------------------------------------------------------------------------
----------------------
>PC_009USJ
----------------------------------------------------------------------------------------------------
----------------------------MSRSLSL------------ITAI---ILAMS-------AMSTA-----APVVET---TPSV-P-QMISSEET
----------------------------------------------PVRRE-DR-----RF-RKRAQLSKRG-AKYSG---T-----A------------
-TWF-LPA---------------------S----E---GGSQGACG--PSE------G------------------------N---SS------------
-----------NIV-A---LNV--------------------AQYG---NT-------------------SK----------------------------
--------------KSSWC-GK--------------------K--------IKIKG--------------------------------------------
-------------PKG--TTIS-----------------------KI-----NDA--------------C-PG--C------KK----------------
------GD-------LD----------------------LTPV--------------------V----FK----------------KVV----G----S-
-------------------ME--KG-VG------K-I-----------TWSVV-----------------------------------------------
----------------------------------------------------------------------------------------------------
----------------------
>PC_00Z2S9
----------------------------------------------------------------------------------------------------
--------------------------------MPR------------LSLF---AVAIF-------AAASLINA--API---------------------
------------------------------------------------------------K-DVELEKRGGTSGTFTG---T-----G------------
-TWF-LPA---------------------S----E---GGPQGACGP--KE------N------------------------N---NS------------
-----------MIV-A---LNV--------------------AQYG---NT-------------------SK----------------------------
--------------KSKWC-GK--------------------K--------IKIKG--------------------------------------------
-------------PKG--TVTA-----------------------KI-----NDA--------------C-PG--C------KK----------------
------GD-------LD----------------------LTPA--------------------V----FK----------------KVI----G----D-
-------------------MN--KG-VG------K-I-----------TWSVV-----------------------------------------------
----------------------------------------------------------------------------------------------------
----------------------
>PC_060CQO
----------------------------------------------------------------------------------------------------
--------------------------MQRISFISF------------VAFL---IVFFV-------LVTD-------------------------SVS--
---------------------------------------------------------------AAP-IAKRSTKKYTG---T-----A------------
-TWF-KPA---------------------S----E---GGSTGACG--PKE------G------------------------D---NS------------
-----------LIV-A---LNK--------------------KQYG---NM-------------------SA----------------------------
--------------KSKWC-GK--------------------K--------IKVKG--------------------------------------------
-------------PKG--SMTV-----------------------KV-----NDA--------------C-PE--C------KY----------------
------GD-------LD----------------------LTPR--------------------V----FK----------------KVV----G----D-
-------------------MD--IG-VA------K-I-----------TWYEV-----------------------------------------------
----------------------------------------------------------------------------------------------------
----------------------
>PC_01NUFX
----------------------------------------------------------------------------------------------------
--------------------------------MKF------------ALIT---LFSVF-------VALIAA----------------------------
---------------------------------------V------------------------PVPRELEKRSSYHG---R-----A------------
-TWF-SPA---------------------S----E---GGSTGACG--PQE------N------------------------D---NS------------
-----------PIV-A---LNH--------------------PQYG---SM-------------------SS----------------------------
--------------VSKWC-GK--------------------K--------IRIKG--------------------------------------------
-------------PHG--TAIA-----------------------RI-----NDA--------------C-PE--C------AY----------------
------GS-------LD----------------------LTPA--------------------V----FK----------------KVV----G----N-
-------------------LN--IG-VG------K-I-----------TWSLA-----------------------------------------------
----------------------------------------------------------------------------------------------------
----------------------
>PC_05EONI
----------------------------------------------------------------------------------------------------
----------------------------MLRIALF------------LALI---LAVL-------------------------------------SVS--
---------------------------------------------------------------AAPVSLEKRRKTYRG---T-----G------------
-TWF-VPE---------------------T----E---GGVYGACG--PKE------N------------------------S---NS------------
-----------MIV-A---LNH--------------------KQYG---NM-------------------NK----------------------------
--------------KSKWC-GK--------------------K--------IRISG--------------------------------------------
-------------PKG--SVTA-----------------------RI-----NDA--------------C-PG--C------KY----------------
------GD-------LD----------------------LTPK--------------------I----FK----------------KVI----G----D-
-------------------MN--KG-VG------K-I-----------KWYEI-----------------------------------------------
----------------------------------------------------------------------------------------------------
----------------------
>PC_00RDZP
----------------------------------------------------------------------------------------------------
----------------------------MVRIISI------------VGFL---VAFAS-------TLTVAAPS-PVPVANT---PEL--VSNIAEPV--
---------------------------------------------------------------YSNTTLEKRATTYKG---T-----A------------
-TWF-IPE---------------------T----E---GGVWGACG--PKE------S------------------------S---SS------------
-----------KIV-A---LNK--------------------SQYG---NM-------------------SK----------------------------
--------------KSKWC-GK--------------------K--------IRITG--------------------------------------------
-------------PTGK-SVTA-----------------------TI-----NDA--------------C-PG--C------KS----------------
------GD-------LD----------------------LTPV--------------------L----FK----------------QII----G----N-
-------------------MN--KG-VG------K-I-----------KWVLI-----------------------------------------------
----------------------------------------------------------------------------------------------------
----------------------
>PC_0146NQ
----------------------------------------------------------------------------------------------------
--------------------------MFNSRVLLF------------AIAI---AAVVV-------SLFNAVAD-AAVVD-----------TNISS-V--
------------------------------------------------SRA-EK-----AL-LEKRGRKKSSPKNYSG---K-----A------------
-TWF-IPS---------------------V----H---GGSMGACR--KYE------A------------------------D---DD------------
-----------YVV-A---MNA--------------------VQYG---PM-------------------NK----------------------------
--------------VSDVC-GK--------------------R--------VRIYH--------------------------------------------
-------------DGK--SVEA-----------------------VI-----NDA--------------C-PE--C------KY----------------
------GD-------LD----------------------LTKP--------------------V----FG----------------T-L----G----K-
-------------------FK--TG-IL------D-I-----------TWEYI-----------------------------------------------
----------------------------------------------------------------------------------------------------
----------------------
>PC_04UD3R
----------------------------------------------------------------------------------------------------
--------------------------MFNSCALLF------------STAI---AAVIL-------CLFSFIAD-AAAVAAI--------DTNVSALL--
------------------------------------------------PCA-KQ-----SL-LEKRGKK--NKSEYSG---K-----A------------
-TWF-IPS---------------------L----H---GGSMGACG--KYE------A------------------------D---DD------------
-----------YVV-A---MNA--------------------VQYG---RM-------------------NK----------------------------
--------------VSDVC-GK--------------------R--------VRIYH--------------------------------------------
-------------KGK--SVEA-----------------------VI-----NDA--------------C-PG--C------KY----------------
------GD-------LD----------------------LTKP--------------------V----FG----------------E-L----G----K-
-------------------FK--TG-IL------D-I-----------TWEYI-----------------------------------------------
----------------------------------------------------------------------------------------------------
----------------------
>PC_034UPG
----------------------------------------------------------------------------------------------------
--------------------------------MRF------------FIVF---AAIVA-------CLLVVLVD-AQ-----------------------
---------------------------------------KDD----AGRRR-DR-----TV-SRAEKTLMEKRNTYSG---T-----G------------
-TFF-NPS---------------------T----E---GGSIGACG--GYE------S------------------------D---TA------------
-----------HIV-A---LNA--------------------KQYG---NM-------------------GR----------------------------
--------------KSGWC-GK--------------------K--------IKISY--------------------------------------------
-------------NGK--TTYA-----------------------TI-----NDA--------------C-PE--C------AY----------------
------GD-------LD----------------------LTHT--------------------V----FK----------------SLE----K----D-
-------------------MD--KG-II------D-I-----------TWSLA-----------------------------------------------
----------------------------------------------------------------------------------------------------
----------------------
>PC_0444UW
---------------------------------------------------------------------MME-----------------VASKRVCLDEN
LFPPS-----LSS--LFSFAPA--ALTHSFIIMRF------------CFAF---AAIVA-------TLL-FV-----LAD------A-R-----------
-----------------------------------------------------------LL-SRADKTLMEKRGKYSG---T-----G------------
-TFF-NPS---------------------T----E---GGSMGACGD--HE------S------------------------D---SA------------
-----------HIV-A---LNS--------------------KQYG---DM-------------------GK----------------------------
--------------KSGWC-GK--------------------K--------VKISY--------------------------------------------
-------------NGK--TTYA-----------------------TI-----NDA--------------C-PE--C------AY----------------
------GD-------LD----------------------LTHT--------------------V----FK----------------ALE----D----D-
-------------------MD--KG-VI------D-I-----------DWSLA-----------------------------------------------
----------------------------------------------------------------------------------------------------
----------------------
>PC_06AL5Y
----------------------------------------------------------------------------------------------------
--------------------------------MRF------------FIVF---TAIVA-------CLLVVLVD-AK-----------------------
---------------------------------------KND----AGRR---------DV-SRAEKTLMEKRNTYTG---T-----G------------
-TFF-NPS---------------------T----E---GGSIGACG--GYE------S------------------------D---TA------------
-----------HIV-A---MNA--------------------KQYG---NM-------------------GR----------------------------
--------------KSGWC-GK--------------------K--------LKISY--------------------------------------------
-------------NGK--TTYA-----------------------TV-----NDA--------------C-PE--C------AY----------------
------GD-------LD----------------------LTHV--------------------V----FK----------------ALE----T----N-
-------------------MD--KG-II------D-I-----------TWSVV-----------------------------------------------
----------------------------------------------------------------------------------------------------
----------------------
>PC_04JNBV
----------------------------------------------------------------------------------------------------
---------------------------------MR------------SFIV---FAAIV-------ACFLVLVD-AQ-----------------------
---------------------------------------KDA----G-----RR-----IF-SRAEKKLMEKRGKYSG---T-----G------------
-TFF-NPS---------------------T----E---GGSTGACG--DYE------A------------------------D---TA------------
-----------NIV-A---LNS--------------------KQYG---DM-------------------DK----------------------------
--------------KSGWC-GK--------------------K--------IKISY--------------------------------------------
-------------KGK--TTYA-----------------------TI-----KDA--------------C-PE--C------AY----------------
------GD-------LD----------------------LTHT--------------------V----FK----------------SLE----K----D-
-------------------MD--KG-VI------D-I-----------DWSLA-----------------------------------------------
----------------------------------------------------------------------------------------------------
----------------------
>PC_05J640
----------------------------------------------------------------------------------------------------
-------------------------------MFRF------------IILA---LV----------IVASLLTA---AA-------PAG-----------
-----------------------------------------------------------KT-SNIPAQHNTKRSSYSG---K-----G------------
-TFF-TPS---------------------I----N---GGSTGSCGE--YE------A------------------------D---DE------------
-----------FVV-A---LNA--------------------EQYG---SL-------------------TS----------------------------
--------------KSGWC-FK--------------------K--------IRIHH--------------------------------------------
-------------DNK--EVEA-----------------------TI-----KDA--------------C-PE--C------KY----------------
------GD-------LD----------------------LGPA--------------------V----FK----------------K-L----D----T-
-------------------LV--KG-VI------D-I-----------TWEEV-----------------------------------------------
----------------------------------------------------------------------------------------------------
----------------------
>PC_05EMY1
----------------------------------------------------------------------------------------------------
--------------------------------MRF------------LSVL---FLATL-------LLVGTILV--DAKKHT---ATAV-----------
-----------------------------------------------------------RR-REEHTNSIEKRHKYHG---R-----A------------
-TWF-VPS---------------------I----H---GGSMGACWE--YE------G------------------------D---HE------------
-----------YVV-A---MNK--------------------VQYG---SL-------------------TN----------------------------
--------------KSGWC-FK--------------------K--------IRIYA--------------------------------------------
-------------NGK--SVDA-----------------------VV-----KDA--------------C-PE--C------KY----------------
------GD-------LD----------------------LTPP--------------------V----FK----------------A-L----G----D-
-------------------LD--TG-IL------K-I-----------TWHEI-----------------------------------------------
----------------------------------------------------------------------------------------------------
----------------------
>PC_02HN86
----------------------------------------------------------------------------------------------------
---------------------------------MF------------RFVT---ILALV-------IVASLLTA---AA-------PAG-----------
-----------------------------------------------------------KI-SNTPAAHNTKRSSYSG---K-----G------------
-TFF-TPS---------------------I----N---GGSTGSCGE--YE------A------------------------D---DE------------
-----------YVV-A---LNA--------------------KQYG---SL-------------------TS----------------------------
--------------KSGWC-FK--------------------K--------IRIHH--------------------------------------------
-------------DGK--QVEA-----------------------TI-----KDA--------------C-PE--C------QY----------------
------GD-------LD----------------------LGPK--------------------V----FK----------------E-L----D----T-
-------------------LV--KG-II------D-I-----------TWEEI-----------------------------------------------
----------------------------------------------------------------------------------------------------
----------------------
>PC_02R3EO
----------------------------------------------------------------------------------------------------
--------------------------------MRF-------------LSL---TALG------FLS-GM--AAVSASPYVNI-----------------
----AHSD-E----------------------------------------------QPKIDAQDNVTSRALEKRFTNA---M-----F------------
-TFF-DA---------------------------SV----GQGACGR-QNTN----------------------------A------D------------
-----------HIV-A---L--------------------------------------------------------------------------------
------NAQQWD--AGSHC-FE--------------------E--------ITIIHQ--Y----------------------------------------
-------FV-------F-PTSS------------------------------------------------------------------------------
----------------------------------------------------------------------------------------------------
----------------------------------------------------------------------------------------------------
----------------------------------------------------------------------------------------------------
----------------------
>PC_08CHOV
----------------------------------------------------------------------------------------------------
--------------------------------MRL-------------IAL---ASSIL---ASV-S-LL--TTAA-----------------------L
---PMEAR-EFKLDV--------------------------------------------IDTRNPD-VSERSTKDDSR---F-----A------------
-WFE-EGG---------------------------------YGACGY-MN------------------------S-------N---SD------------
-----------FVV-A---INE-------D----------------------------------------------------------------------
---------QWD--NGAHC-GE--------------------F--------ITISY--------------------------------------DG----
----------------R-STTA-----------------------EI-----VDL--------------V------------------------------
----------------------------------------------------------------------------------------------------
----------------------------------------------------------------------------------------------------
----------------------------------------------------------------------------------------------------
----------------------
>PC_001JTN
----------------------------------------------------------------------------------------------------
----------------------------------------------------------------------------------------------------
----------------------------------------------------------------------------------------------------
----------------------------------M-------GACGI-VSN-------------------------------D---NS------------
-----------MIA-A---ASQ--------------------LLFD---TFPG------------A--TPN-----------------------------
-------PN-----LNPIC-GR--------------------K--------VKAT-YQ------------------------------------------
---------------GN-SVEV-----------------------EV-----VDR--------------C-VA------C--AV----------------
------HD-------LD----------------------FSPA--------------------A----FA----------------KL-----GA---M-
--------------------E--KG-RL-H----G-M-----------TWEWM-----------------------------------------------
----------------------------------------------------------------------------------------------------
----------------------
>PC_04UHS2
----------------------------------------------------------------------------------------------------
----------------------------------------------------------------------------------------------------
---------------------------------------------------------------------------------------M------------
-LDY---G--------------------TG----L-------GACGI-TST-------------------------------D---ES------------
-----------MIA-A---ASM--------------------HLFD---NFPGA-----------T---AN-----------------------------
-------PN-----MNPIC-GR--------------------K--------VRAT-YK------------------------------------------
---------------GA-TVIV-----------------------QI-----VDR--------------C-VG------C--A-----------------
-I----FD-------LD----------------------FSPT--------------------A----FG----------------LI-----GP---M-
--------------------D--KG-RL-H----G-M-----------NVSDFLLHFL------------------------------------------
----------------------------------------------------------------------------------------------------
----------------------
>PC_00JRSS
----------------------------------------------------------------------------------------------------
----------------------------------------------------------------------------------------------------
---------------------------------------------------------------------------MTG---D-----G------------
-TFF---D--------------------TG----L-------GACGK-TTS-------------------------------D---SD------------
-----------LIV-A---VSQ--------------------DLYD---TFPGA--------------GAN-----------------------------
-------PN-----LNPIC-GK--------------------K--------IQAH-YQ------------------------------------------
---------------GK-SVTV-----------------------TV-----VDR--------------C-VG------C--A-----------------
-C----GS-------LD----------------------FSPA--------------------A----FE----------------KL-----AD---F-
--------------------S--VG-RL-Q----G-V-----------TWNYV-----------------------------------------------
----------------------------------------------------------------------------------------------------
----------------------
>PC_03CG20
----------------------------------------------------------------------------------------------------
---------------------------------ML------------ARSA---VIALL----A------------------------------------
------------------------------------------------------------------STFTLVKGQNYG---D-----V------------
-TYY---T--------------------PG----L-------GACGR-YNT-------------------------------A---TD------------
-----------YIV-A---VAA--------------------QTFD---NYPGH-----------G---TN-----------------------------
-------PN-----TNPIC-NQ--------------------S--------IQVN-YQ------------------------------------------
---------------GK-SVTV-----------------------AV-----ADR--------------C-GG------C--PG----------------
-A----AD-------LD----------------------LSPT--------------------A----FS----------------QL-----AD-----
-------------------QS--VG-RL-H----N-A-----------EWNYV-----------------------------------------------
----------------------------------------------------------------------------------------------------
----------------------
>PC_00O103
----------------------------------------------------------------------------------------------------
----------------------------------------------------------------------------------------------------
---------------------------------------------------------------------------------------G------------
-TWF---Q--------------------PG----L-------GACGL-ENS-------------------------------A---SD------------
-----------LIV-A---VST--------------------EIYD---NYPGY-----------T--GGN-----------------------------
-------PN-----KDPVC-KK--------------------G--------ITAK-YK------------------------------------------
---------------GH-SVSV-----------------------TV-----VDR--------------C-VG------C--A-----------------
-T----TD-------LD----------------------LSPA--------------------A----FE----------------RL-----AP---L-
--------------------S--AG-RI------P-I-----------SWNWN-----------------------------------------------
----------------------------------------------------------------------------------------------------
----------------------
>PC_02XJWM
----------------------------------------------------------------------------------------------------
----------------------------------------------------------------------------------------------------
---------------------------------------------------------------------------------------G------------
-TWY---Q--------------------PG----S-------GACGF-ENS-------------------------------A---SD------------
-----------LIV-A---VST--------------------EIYD---NYPGY-----------T--GGN-----------------------------
-------PN-----NDPVC-KK--------------------G--------ITVN-YE------------------------------------------
---------------GH-SVSV-----------------------TV-----VDR--------------C-VG------C--A-----------------
-T----TD-------LD----------------------LSPA--------------------A----FE----------------RL-----AP---L-
--------------------S--AG-RI------P-I-----------TWNWN-----------------------------------------------
----------------------------------------------------------------------------------------------------
----------------------
>PC_07WPER
----------------------------------------------------------------------------------------------------
----------------------------------------------------------------------------------------------------
-----------------------------------------------------------------------------G---D-----L------------
-TWY-NPS--------------------AG----T-------GACGQ-TYS-------------------------------D---SN------------
-----------LVV-A---VSA--------------------PLYD------------------------------------------------------
--------------SLKPC-GR--------------------S--------IRVAG--------------------------------------------
-------P-------AG-TVEV-----------------------AV-----VDR--------------C-GG--C------AY----------------
------HD-------LD----------------------LSPA--------------------A----FK----------------KAV----GD-----
-------------------LG--VG-RT------S-A-----------SWEWV-----------------------------------------------
----------------------------------------------------------------------------------------------------
----------------------
>PC_00GGVD
----------------------------------------------------------------------------------------------------
----------------------------------------------------------------------------------------------------
----------------------------------------------------------------------------------------------------
----------------------------------------------------------------------------------D---TD------------
-----------LIA-A---VSQ--------------------LYFD---TF--PC-----------VSR-NP----------------------------
--------N-----ANPMC-GK--------------------T--------ATVTY---Q-----------------------------------G----
----------------K-SVTV-----------------------GL-----YDR--------------C-V----S--C--AF----------------
------GD-------ID----------------------LTPA--------------------A----FS----------------AIA----D----M-
--N--------------------LG-RI-Q----G-V-----------TWQLGMRLHWPIQL-K----------F-------------------------
----------------------------------------------------------------------------------------------------
----------------------
>PC_04P3FH
----------------------------------------------------------------------------------------------------
----------------------------------------------------------------------------------------------------
---------------------------------------------------------------------------HKN---V-----G------------
-TWY---A--------------------VG----L-------GSCGV-SNV-------------------------------A---TD------------
-----------LVV-A---VSE--------------------QLYD---TYPGY-----------T--GTN-----------------------------
-------PN-----NNPVC-GK--------------------K--------IQAT-YQ------------------------------------------
---------------GK-SVTV-----------------------TV-----TDR--------------C-TG------C--T-----------------
-L----TD-------LD----------------------FSQG--------------------A----FD----------------KL-----AA---E-
--------------------S--AG-RL-H----G-V-----------TWTWV-----------------------------------------------
----------------------------------------------------------------------------------------------------
----------------------
>PC_03339N
----------------------------------------------------------------------------------------------------
----------------------------------------------------------------------------------------------------
--------------------------------------------------------------------------TDLF---S-----G------------
-TYY---G--------------------TG----L-------GACGI-TNK-------------------------------D---TD------------
-----------FIA-A---AAE--------------------SLFD---SFPGA-----------T---AN-----------------------------
-------PN-----NNPIC-GK--------------------K--------VLAQ-YE------------------------------------------
---------------GK-SVEV-----------------------TI-----TDR--------------C-GG------C--TL----------------
-E----GS-------LD----------------------FSPS--------------------A----FS----------------QL-----AD---M-
--------------------S--VG-RI-H----G-M-----------TWQFIS----------------------------------------------
----------------------------------------------------------------------------------------------------
----------------------
>PC_04NQ2L
----------------------------------------------------------------------------------------------------
----------------------------------------------------------------------------------------------------
--------------------------------------------------------------------------TPTL---T-----A------------
-TFY---A--------------------PG----L-------GACGK-TNT-------------------------------N---TD------------
-----------FIA-A---AAH--------------------ELFD---SFPGF-----------T-DTAN-----------------------------
-------PN-----SNPIC-GR--------------------S--------VTAS-VN------------------------------------------
---------------GK-QVTV-----------------------QI-----MDR--------------C-AG------C--DL----------------
-E----GS-------LD----------------------FSPS--------------------A----FQ----------------QL-----AD---E-
--------------------S--VG-RV-H----G-M-----------TWHFNN----------------------------------------------
----------------------------------------------------------------------------------------------------
----------------------
>PC_00V967
----------------------------------------------------------------------------------------------------
----------------------------------------------------------------------------------------------------
--------------------------------------------------------------------------SYSG---K-----A------------
-TFY-NPS------------------V--G----LT-------SCG---GQY-----S------------------------D---DD------------
-----------NIL-A---LNA--------------------GMMT---A-----------K-----WSANP----------------------------
--------N-----NNPLC-GR--------------------K--------IELMH--------------------------------------------
------N-GK--------TVQA-----------------------TI-----EDT--------------C-P----G--C--SG----------------
-P----YS-------VD----------------------LSPG--------------------L----FN----------------KLA----N----P-
E-----------------EQV--MN-SF------T-V-----------DWKF------------------------------------------------
----------------------------------------------------------------------------------------------------
----------------------
>PC_00RSTH
----------------------------------------------------------------------------------------------------
-------------------------------------------------------------------------------MT-------------------
----------------------------------------------------------------G-HQVERVPTTLQV---S-----VP-----------
--AV---S------------------P-------T-------ATATI-SL-------R------------------------S---PI------------
-----------SFT-I---P-----------------------------------------------TRVNP----------------------------
--------N-----DNPVC-GR--------------------K--------ITATY--QG----------------------------------------
----------------K-SVTV-----------------------AV-----TDR--------------C-T----G--C--AL----------------
------TD-------LD----------------------FSPS--------------------A----FS----------------ELA----D----F-
--D--------------------VG-RL-H----G-M-----------TWVWAD----------------------------------------------
----------------------------------------------------------------------------------------------------
----------------------
>PC_02VKVA
----------------------------------------------------------------------------------------------------
----------------------------------------------------------------------------------------------------
---------------------------------------------------------------------------------------M------------
-THY-EV---------------------------------GVGACGQ-D-------------------------------STGQGDTG------------
-----------NIV-A---LSK-------IL-FD----------------AAK-----------------------------------------------
------IDTNPN--NNPLC-GR--------------------T--------IIIKG--------------------------------------S--N--
---------------GK-VSHG-----------------------IV-----LDQ--------------C-E--GC-------K----------------
-M----------SD-IY----------------------VSHK--------------------I----YK----------------EIW----GS-LD--
-----------------------KD-G------TD------------IQWWYS-----------------------------------------------
----------------------------------------------------------------------------------------------------
----------------------
>PC_01EZ1S
----------------------------------------------------------------------------------------------------
----------------------------------------------------------------------------------------------------
---------------------------------------------------------------------------------------G------------
-SFY---D--------------------PG----L-------GACGV-TIA-------------------------------E---FD------------
-----------LAV-A---ISH--------------------ILYD---SYPGY-----------T--GNN-----------------------------
-------PN-----DNPVC-GK--------------------L--------ITAY-YM------------------------------------------
---------------EN-QVTV-----------------------RV-----LDR--------------C-TS------C--QI----------------
------DD-------LD----------------------FTPT--------------------A----FE----------------AL-----AN---F-
--------------------D--LG-RI-P------M-----------TWVWDS----------------------------------------------
----------------------------------------------------------------------------------------------------
----------------------
>PC_05BV20
----------------------------------------------------------------------------------------------------
----------------------------------------------------------------------------------------------------
---------------------------------------------------------------------------------------G------------
-TFY---E--------------------PG----L-------GACGV-INA-------------------------------Q---YD------------
-----------LVV-A---ISY--------------------ILYD---SYPGY-----------T--GNN-----------------------------
-------PN-----DNPVC-GK--------------------M--------ITAY-YM------------------------------------------
---------------GN-QVTV-----------------------MV-----VDR--------------C-IS------C--Q-----------------
-I----DD-------LQ----------------------FSPA--------------------A----FD----------------TL-----AN---F-
--------------------D--LG-RI------P-I-----------SWVWDS----------------------------------------------
----------------------------------------------------------------------------------------------------
----------------------
>PC_047GO3
----------------------------------------------------------------------------------------------------
----------------------------------------------------------------------------------------------------
-----------------------------------------------------------------------MRRADGR---T-----G------------
-TWY---E--------------------TG----L-------GACGI-ENS-------------------------------D---SD------------
-----------LIV-A---AGH--------------------GLFD---AYPGY-----------A--GTN-----------------------------
-------PN-----DNPIC-NR--------------------K--------LTAK-YQ------------------------------------------
---------------GK-SVAV-----------------------TV-----VDR--------------C-VG------C--A-----------------
-T----WD-------LD----------------------FSPA--------------------A----FT----------------KL-----AP---E-
--------------------S--VG-RL-S----G-V-----------EWSFD-----------------------------------------------
----------------------------------------------------------------------------------------------------
----------------------
>PC_065BTH
----------------------------------------------------------------------------------------------------
----------------------------------------------------------------------------------------------------
-----------------------------------------------------------------------MSGVQTG---D-----A------------
-TWY---Q--------------------TG----L-------GACGV-VNK-------------------------------N---TD------------
-----------FIA-A---VSH--------------------SLFD---TYPGY-----------S--DGN-----------------------------
-------PN-----DNPVC-GK--------------------K--------INMH-YG------------------------------------------
---------------GK-SVAV-----------------------EV-----TDR--------------C-TG------C--A-----------------
-T----TS-------LD----------------------LSPS--------------------A----FQ----------------HL-----AS---E-
--------------------S--AG-RL-H----G-M-----------TWEWA-----------------------------------------------
----------------------------------------------------------------------------------------------------
----------------------
>PC_07T8U3
----------------------------------------------------------------------------------------------------
----------------------------------------------------------------------------------------------------
-----------------------------------------------------------------------MSGTQTG---D-----A------------
-TWY---K--------------------PG----L-------GACGI-TNK-------------------------------N---SD------------
-----------LIV-A---VSH--------------------TLFD---TYPGY-----------T--DRN-----------------------------
-------PN-----DNPVC-GR--------------------K--------IRAH-YR------------------------------------------
---------------GK-SVTV-----------------------GV-----TDR--------------C-TG------C--A-----------------
-T----TS-------LD----------------------FSPG--------------------A----FV----------------HL-----AP---Q-
--------------------S--AG-RL-H----G-M-----------TWEWA-----------------------------------------------
----------------------------------------------------------------------------------------------------
----------------------
>PC_04OKA4
----------------------------------------------------------------------------------------------------
----------------------------------------------------------------------------------------------------
-----------------------------------------------------------------------------G---D-----AT-----------
--FY---D------------------T--G----M-------GSCGI-VS-------Q------------------------D---SS------------
-----------FIA-A---ISH--------------------LLMD---SK----------------KTADP----------------------------
--------N-----KNPFC-GT--------------------T--------ILCSY--KG-----------------------------------G----
----------------P-EIPV-----------------------VI-----VDR--------------C-T----G--C--AQ----------------
------WD-------LD----------------------LSPA--------------------A----YQ----------------AIG----A----K-
--T--------------------DD-GR-V----S-I-----------SWRFP-----------------------------------------------
----------------------------------------------------------------------------------------------------
----------------------
>PC_026UFL
----------------------------------------------------------------------------------------------------
----------------------------------------------------------------------------------------------------
--------------------------------------------------------------------------SHTG---E-----GT-----------
--FY---D------------------P--A----L-------GSCGI-VS-------S------------------------S---SD------------
-----------PVC-A---ISH--------------------LLMD---AK----------------KTADP----------------------------
--------N-----KNPLC-GS--------------------T--------ILVSY--NG-----------------------------------G----
----------------K-QVPV-----------------------KI-----VDR--------------C-V----G--C--AQ----------------
------DD-------LD----------------------LSPS--------------------A----FE----------------AMG----A----D-
--K--------------------NA-GR-V----K-I-----------AWGFA-----------------------------------------------
----------------------------------------------------------------------------------------------------
----------------------
>PC_03XQJD
----------------------------------------------------------------------------------------------------
----------------------------------------------------------------------------------------------------
----------------------------------------------------------------------------SG---E-----G------------
-TFY---D--------------------AG----L-------GSCGI-VSS-------------------------------A---ND------------
-----------YIV-A---ISH--------------------ELMD---SS-F---------------TAN-----------------------------
-------PN-----NNPYC-GK--------------------S--------IRAY-RD------------------------------------------
---------------GK-SVDV-----------------------TV-----VDR--------------C-EG------C--A-----------------
-Y----ND-------LD----------------------FSNS--------------------A----FE----------------KL-----AS---F-
--------------------N--EG-RV------G-I-----------TWEWI-----------------------------------------------
----------------------------------------------------------------------------------------------------
----------------------
>PC_00XPSH
----------------------------------------------------------------------------------------------------
----------------------------------------------------------------------------------------------------
-------------------------------------------------------------------------KSFCA---L-----G------------
-TFF---G--------------------TG----L-------GACGI-TNS-------------------------------A---SD------------
-----------HIV-A---VSE--------------------LLFD---SYPGY-----------D--GAN-----------------------------
-------PN-----HNPVC-GR--------------------K--------IIAT-YG------------------------------------------
---------------GK-TVDV-----------------------TV-----TDR--------------C-VA------C--KM----------------
------TD-------LD----------------------FTTS--------------------A----FD----------------LI-----AD---A-
--------------------A--LG-RI-S----G-M-----------TWKWA-----------------------------------------------
----------------------------------------------------------------------------------------------------
----------------------
>PC_08CGP0
----------------------------------------------------------------------------------------------------
----------------------------------------------------------------------------------------------------
--------------------------------------------------------------------------MTLL---L-----A------------
-TFY---E--------------------PG----L-------GACGV-TNS-------------------------------A---SD------------
-----------HIV-A---VSA--------------------SFFD---TFPG------------A--TAN-----------------------------
-------PN-----ANPVC-GR--------------------T--------LTAN-FQ------------------------------------------
---------------GK-STTV-----------------------TV-----VDR--------------C-VG------C--A-----------------
-L----DD-------ID----------------------LSPA--------------------A----FS----------------DL-----AD---Q-
--------------------S--L--GR-I----Q-V-----------SWTLN-----------------------------------------------
----------------------------------------------------------------------------------------------------
----------------------
>PC_007HW1
----------------------------------------------------------------------------------------------------
---------------------------------MF------------VRAS---VFTLA----ALVVY-A------------------------------
-------------------------------------------------------------------LAAPTRRTNTG---D-----V------------
-TFF---E--------------------PG----L-------GACGQ-TNS-------------------------------A---SD------------
-----------SIV-A---ISS--------------------TLFQ---SLQGA--------------TAN-----------------------------
-------PN-----ANPVC-GK--------------------T--------ITAN-FQ------------------------------------------
---------------GK-TATV-----------------------TI-----VDA--------------C-PG------C--A-----------------
-Q----FD-------LD----------------------FSPA--------------------A----FS----------------QL-----AD---P-
--------------------S--VG-RL-T----G-V-----------TWDFD-----------------------------------------------
----------------------------------------------------------------------------------------------------
----------------------
>PC_05B12E
----------------------------------------------------------------------------------------------------
---------------------------------MF------------GTFT---LLTAL----ATFGV-AQ-----------------------------
---------------------------------------------------------------------AAPAQVNSG---D-----A------------
-TFY---A--------------------PG----L-------GACGQ-TNS-------------------------------A---SD------------
-----------AIV-A---VSQ--------------------SFFE---SFPG------------A--GPN-----------------------------
-------PN-----LNPVC-GQ--------------------K--------MTVY-FQ------------------------------------------
---------------GK-STDV-----------------------TV-----VDS--------------C-PG------C--G-----------------
-P----SD-------ID----------------------LSPA--------------------A----FS----------------NL-----AD---Q-
--------------------S--L--GR-I----Q-V-----------TWTLQ-----------------------------------------------
----------------------------------------------------------------------------------------------------
----------------------
>PC_028TEN
----------------------------------------------------------------------------------------------------
----------------------------------------------------------------------------------------------------
---------------------------------------------------------------------------MTG---D-----G------------
-TFY-N----------------------PG----L-------GSCGQ-DNS-------------------------------S---DD------------
-----------LIA-A---LN-----------------------------------------------GANP----------------------------
--------N-----HNPIC-GK--------------------Y--------INVKG--------------------------------------------
-----------PK--G--SVKV-----------------------KI-----VDT--------------C-PP--CV-----K-----------------
------GD-------VD----------------------LSPA--------------------A----FG----------------KIA----D------
-------------------FD--AG-RV------KI------------SWSWA-----------------------------------------------
----------------------------------------------------------------------------------------------------
----------------------
>PC_035CYL
----------------------------------------------------------------------------------------------------
----------------------------------------------------------------------------------------------------
---------------------------------------------------------------------------FTG---D-----G------------
-TFY-N----------------------PG----L-------GSCGQ-DNS-------------------------------S---DD------------
-----------LIA-A---LN-----------------------------------------------GANP----------------------------
--------N-----HNPIC-GK--------------------Y--------INVKG--------------------------------------------
-----------PK--G--SVKV-----------------------KI-----VDT--------------C-PP--CV-----K-----------------
------GD-------VD----------------------LSPA--------------------A----FG----------------KIA----D------
-------------------FD--AG-RV------KI------------SWSWA-----------------------------------------------
----------------------------------------------------------------------------------------------------
----------------------
>PC_03GC5Z
----------------------------------------------------------------------------------------------------
----------------------------------------------------------------MPR--QL---KT--GGGTVP----------------
---------------------------------------------------------------------SFMVGIHVG---Q-----G------------
-TYY---G--------------------TG----L-------GACGI-TNN-------------------------------D---NQ------------
-----------PIV-A---VSH--------------------LLFD---NYPGY-----------N--GAN-----------------------------
-------PN-----KNPIC-GK--------------------K--------LTAT-YQ------------------------------------------
---------------GK-STTV-----------------------TV-----MDR--------------C-VG------C--QL----------------
------LD-------LD----------------------FSPS--------------------S----FS----------------QL-----AN---Q-
--------------------A--VG-RI-S----G-M-----------TWTWDE----------------------------------------------
----------------------------------------------------------------------------------------------------
----------------------
>PC_06YFDH
----------------------------------------------------------------------------------------------------
---------------------------------MF------------AKIF---ALATM----ALAA---S--AATLPE-KR-S------------A---
------------------------------------------------DIAG----------------------THSG---DG-----------------
-TYY---A--------------------TG----L-------GACGI-YNV-------------------------------D---TD------------
-----------YIA-A---ASH--------------------ILYD---SFPGY-----------A--GGN-----------------------------
-------PN-----DNPIC-GR--------------------K--------VTAH-YN------------------------------------------
---------------GE-SVTV-----------------------AI-----TDR--------------C-EA------C--AE----------------
------WD-------LD----------------------FSPS--------------------A----FS----------------QL-----AD---Q-
--------------------S--VG-RI-H----G-V-----------TWTFD-----------------------------------------------
----------------------------------------------------------------------------------------------------
----------------------
>PC_07T7H6
----------------------------------------------------------------------------------------------------
----------------------------------------------------------------------------------------------------
----------------------------------------------------------------------------------------------------
-TYY---A--------------------PG----L-------GACGI-TNT-------------------------------A---TD------------
-----------YIA-A---VSH--------------------LLFD---VFPGY-----------N--GVN-----------------------------
-------PN-----DNPVC-NK--------------------Q--------VTAN-YQ------------------------------------------
---------------GK-SVTV-----------------------TI-----TDR--------------C-TG------C--A-----------------
-I----TD-------LD----------------------FSPS--------------------A----FS----------------QL-----AD---Q-
--------------------S--VG-RI-S----G-M-----------TWDWLDLDLSAL----------------------------------------
----------------------------------------------------------------------------------------------------
----------------------
>PC_047KJJ
----------------------------------------------------------------------------------------------------
----------------------------------------------------------------------------------------------------
------------------------------------------------G-------------------------PQTG---E-----A------------
-TYY---E--------------------VG----L-------GACGI-TNT-------------------------------A---SD------------
-----------SIA-A---VST--------------------ALFD---SFPGY-----------D--GSN-----------------------------
-------PA-----NNPIC-GK--------------------S--------ATAT-YN------------------------------------------
---------------GK-SITF-----------------------QI-----EDK--------------C-VG------C--AF----------------
------GD-------LD----------------------FSTS--------------------A----FI----------------ALF----GS---L-
--------------------D--AG-RV-S----G-V-----------TWSLD-----------------------------------------------
----------------------------------------------------------------------------------------------------
----------------------
>PC_086DN2
----------------------------------------------------------------------------------------------------
-------------------------------MLAF------------PIAL---IAATV----V----------AATPATKR-Q------------I---
------------------------------------------------G-------------------------PQTG---E-----A------------
-TYY---E--------------------VG----L-------GACGV-TNT-------------------------------P---SD------------
-----------SIA-A---VST--------------------ALFD---S--GY-----------D--GAN-----------------------------
-------PA-----NNPIC-GK--------------------S--------ATAT-YN------------------------------------------
---------------GK-SVTF-----------------------QL-----EDK--------------C-VG------C--AF----------------
------GD-------LD----------------------FSTS--------------------A----FI----------------ALF----GS---L-
--------------------D--AG-RV-S----G-V-----------TWSLN-----------------------------------------------
----------------------------------------------------------------------------------------------------
----------------------
>PC_086DMK
----------------------------------------------------------------------------------------------------
-------------------------------MLAF------------PIAL---VAATL----V----------AATPETKR-Q------------I---
------------------------------------------------G-------------------------PQTG---E-----A------------
-TYY---E--------------------VG----L-------GACGI-TNT-------------------------------A---SD------------
-----------SIA-A---VST--------------------ALFD---S--GY-----------D--GSN-----------------------------
-------PA-----NNPIC-GK--------------------S--------ATAT-YN------------------------------------------
---------------GK-SITF-----------------------QI-----EDK--------------C-VG------C--AF----------------
------GD-------LD----------------------FSTS--------------------A----FI----------------ALF----GS---L-
--------------------D--AG-RV-S----G-V-----------TWSLD-----------------------------------------------
----------------------------------------------------------------------------------------------------
----------------------
>PC_01SPF3
----------------------------------------------------------------------------------------------------
--------------------------------------------------------------------------AATPATKR-Q------------I---
------------------------------------------------G-------------------------PQTG---E-----A------------
-TYY---E--------------------VG----L-------GACGV-TNT-------------------------------P---SD------------
-----------SIA-A---VST--------------------ALFD---S--GY-----------D--GAN-----------------------------
-------PA-----NNPIC-GK--------------------S--------ATAT-YN------------------------------------------
---------------GK-SVTF-----------------------QL-----EDK--------------C-VG------C--AF----------------
------GD-------LD----------------------FSTS--------------------A----FI----------------ALF----GS---L-
--------------------D--AG-RV-S----G-V-----------TWSLN-----------------------------------------------
----------------------------------------------------------------------------------------------------
----------------------
>PC_07LB33
----------------------------------------------------------------------------------------------------
----------------------------------------------------------------------------------------------------
---------------------------------------------------------------------------------------G------------
-TFY---G--------------------TG----L-------GSCGI-TSN-------------------------------D---SQ------------
-----------DIV-A---VSH--------------------LLYD---TFPGY-----------V--LGN-----------------------------
-------PN-----NNPVC-NQ--------------------K--------IKAT-YQ------------------------------------------
---------------GK-SVTV-----------------------TV-----VDR--------------C-TG------C--A-----------------
-L----TD-------LD----------------------FSPH--------------------A----FN----------------TI-----AD---P-
--------------------A--IG-RI-S----G-M-----------TWEWV-----------------------------------------------
----------------------------------------------------------------------------------------------------
----------------------
>PC_004W9H
----------------------------------------------------------------------------------------------------
-------------------------------------------------------------------------MVRPPC---------------------
----------------------------------------------------------------------TIHLVRSF---LTGVVSG------------
-TFY---G--------------------TG----L-------GSCGI-TNS-------------------------------D---TD------------
-----------FIV-A---ISH--------------------IIYD---AFPGY-----------T--SGN-----------------------------
-------PN-----NNPAC-GK--------------------K--------IRAT-YQ------------------------------------------
---------------GK-SVEV-----------------------TA-----VDR--------------C-VG------C--AE----------------
------FD-------LD----------------------FSPS--------------------A----FD----------------QL-----AD---P-
--------------------S--IG-RL-H----G-V-----------QWQWIS----------------------------------------------
----------------------------------------------------------------------------------------------------
----------------------
>PC_00MAKB
----------------------------------------------------------------------------------------------------
---------------------------------MF------------AKVF---AVATL----ALAA---S--AATIPAEKR-S------------I---
------------------------------------------------SVTG----------------------THTG---QA-----------------
-TYY---A--------------------TG----L-------GACGI-TNT-------------------------------D---TD------------
-----------YIA-A---VSH--------------------TLFD---NYPGY-----------T--SGN-----------------------------
-------PN-----NNPIC-NK--------------------K--------VTAN-YN------------------------------------------
---------------GK-KVTV-----------------------AI-----TDR--------------C-EG------C--AT----------------
------WD-------LD----------------------FSPS--------------------A----FD----------------KL-----AD---E-
--------------------S--LG-RL-S----G-M-----------TWKFN-----------------------------------------------
----------------------------------------------------------------------------------------------------
----------------------
>PC_04XBBN
----------------------------------------------------------------------------------------------------
-------------------------------------------------------------------------MVRPPC---------------------
----------------------------------------------------------------------TIHLFRSF---LTSVVSG------------
-TFY---G--------------------TG----L-------GSCGI-TNS-------------------------------D---TD------------
-----------FIV-A---ISH--------------------IIYD---AFPGY-----------T--SGN-----------------------------
-------PN-----NNPAC-GR--------------------K--------IRAT-YQ------------------------------------------
---------------GK-SVEV-----------------------TA-----VDR--------------C-VG------C--AE----------------
------FD-------LD----------------------FSPS--------------------A----FD----------------QL-----AD---P-
--------------------S--IG-RL-H----G-V-----------QWQWIS----------------------------------------------
----------------------------------------------------------------------------------------------------
----------------------
>PC_04EU5B
----------------------------------------------------------------------------------------------------
-------------------------------------------------------------------------MVRPPC---------------------
----------------------------------------------------------------------TFHLVRSF---LTSVVSG------------
-TFY---G--------------------TG----L-------GSCGI-TNS-------------------------------D---TD------------
-----------FIV-A---ISH--------------------IIYD---AFPGY-----------S--GGN-----------------------------
-------PN-----NNPAC-GK--------------------K--------IRAT-YQ------------------------------------------
---------------GK-SVEV-----------------------TA-----VDR--------------C-VG------C--AE----------------
------FD-------LD----------------------FSPS--------------------A----FD----------------QL-----AD---P-
--------------------S--IG-RL-H----G-V-----------QWQWIS----------------------------------------------
----------------------------------------------------------------------------------------------------
----------------------
>PC_006CVG
----------------------------------------------------------------------------------------------------
----------------------------------------------------------------------------------------------------
----------------------------------------------------------------------MRLPFVLL---TYDGCPG------------
-TYY---G--------------------TG----L-------GSCGI-TNS-------------------------------D---TD------------
-----------FIA-A---VSH--------------------ELYD---NYPGY-----------D--GLN-----------------------------
-------PN-----NNPLC-KR--------------------K--------IKAT-YQ------------------------------------------
---------------GK-SVTV-----------------------QA-----VDR--------------C-TG------C--AI----------------
------WD-------LD----------------------FSPS--------------------A----FQ----------------QL-----AS---L-
--------------------D--VG-RL-S----G-V-----------TWDWV-----------------------------------------------
----------------------------------------------------------------------------------------------------
----------------------
>PC_07KU0F
----------------------------------------------------------------------------------------------------
----------------------------------------------------------------------------------------------------
-----------------------------------------------------------------------MIGTQSG---Q-----G------------
-TYY---E--------------------TG----L-------GACGI-TNN-------------------------------D---SQ------------
-----------YIA-A---VSH--------------------LLFD---TYPDY-----------N--GVN-----------------------------
-------PN-----DNPVC-NR--------------------Q--------VLAT-YPP-----------------------------------------
--------------TGA-TVTV-----------------------TI-----TDR--------------C-TG------C--AI----------------
------TD-------LD----------------------FSPA--------------------A----FN----------------TL-----AD---P-
--------------------S--LG-RI-P------I-----------TWVWL-----------------------------------------------
----------------------------------------------------------------------------------------------------
----------------------
>PC_05L353
----------------------------------------------------------------------------------------------------
----------------------------------------------------------------------------------------------------
---------------------------------------------------------------------------------------M------------
-TDY---G--------------------TG----L-------GACGV-TNN-------------------------------D---QD------------
-----------YIC-A---VSK--------------------LLFD---TFPA------------P--GGN-----------------------------
-------PN-----LNEIC-GR--------------------K--------IHAT-YK------------------------------------------
---------------GK-TVTV-----------------------TV-----TDR--------------C-EA------C--AV----------------
------HD-------LD----------------------FAPA--------------------A----FD----------------QI-----GS---R-
--------------------D--EG-RL-H----G-M-----------TVSIFYSSTLSK----------------------------------------
----------------------------------------------------------------------------------------------------
----------------------
>PC_08B70E
----------------------------------------------------------------------------------------------------
----------------------------------------------------------------------------------------------------
----------------------------------------------------------------------------------------------------
---Y---A--------------------TG----L-------GACGV-TNT-------------------------------D---SD------------
-----------YIC-A---VSK--------------------LLFD---SFPA------------P--EGN-----------------------------
-------PN-----RNAVC-GR--------------------K--------IRAH-YN------------------------------------------
---------------GK-SVVV-----------------------TV-----QDR--------------C-EA------C--QH----------------
------DD-------LD----------------------FSPE--------------------A----FK----------------QL-----GQ---P-
--------------------D--QG-RL-R----G-M-----------TVSTTRGSSDFDSL-LLSY---------------------------------
----------------------------------------------------------------------------------------------------
----------------------
>PC_03T8M9
----------------------------------------------------------------------------------------------------
----------------------------------------------------------------------------------------------------
---------------------------------------------------------------------------------------F------------
-TDY---G--------------------TG----L-------GACGV-TNN-------------------------------D---QD------------
-----------YIC-A---VSK--------------------LLFD---TFPA------------P--GGN-----------------------------
-------PN-----LNEIC-GR--------------------K--------IHAT-YK------------------------------------------
---------------GK-TVTV-----------------------TV-----TDR--------------C-EA------C--AV----------------
------HD-------LD----------------------FAPA--------------------A----FD----------------QI-----GS---R-
--------------------D--EG-RL-H----G-M-----------TVSIFYSSTLSK----------------------------------------
----------------------------------------------------------------------------------------------------
----------------------
>PC_04QK15
----------------------------------------------------------------------------------------------------
----------------------------------------------------------------------------------------------------
----------------------------------------------------------------------------------------------------
---F---A--------------------AG----L-------GACGV-TSS-------------------------------D---TD------------
-----------RIV-A---LSQ--------------------ELYD---LYTT---------------NGN-----------------------------
-------SN-----DNSLC-GK--------------------T--------IHIE-YG------------------------------------------
---------------SS-STDV-----------------------TV-----VDR--------------C-TG------C--S-----------------
-T----TD-------LD----------------------LSPT--------------------A----FT----------------DL-----AS---E-
--------------------D--VG-RL-Y----G-A-----------SWYFTS----------------------------------------------
----------------------------------------------------------------------------------------------------
----------------------
>PC_03X415
----------------------------------------------------------------------------------------------------
----------------------------------------------------------------------------------------------------
----------------------------------------------------------------------------------------------------
-----------------------------G----L-------GACGI-TNN-------------------------------D---GQ------------
-----------HIA-A---VSH--------------------LLFD---TFPGY-----------A--GGN-----------------------------
-------PN-----NNPIC-GR--------------------T--------VTAT-YQ------------------------------------------
---------------GK-SVQV-----------------------AL-----TDR--------------C-AA------C--AI----------------
------TD-------LD----------------------FSPA--------------------A----FN----------------TI-----AD---P-
--------------------A--LG-RI-S----G-M-----------TWTWD-----------------------------------------------
----------------------------------------------------------------------------------------------------
----------------------
>PC_03FCQH
----------------------------------------------------------------------------------------------------
----------------------------------------------------------------------------------------------------
----------------------------------------------------------------------------------------------------
-MFH-SG----------------------G----I-------GSCGR-SYS-------------------------------D---PD------------
-----------LVV-A---VDH--------------------ATMA---TFA--------------GTETDP----------------------------
--------T-----RNPLC-GR--------------------Q--------MVITS--------------------------------------------
-------------PDNK-AITV-----------------------TV-----EDT--------------C-F----I--C--S-----------------
-I----GS-------VD----------------------LTRG--------------------A----FQ----------------LLA----P------
-------------------LS--AG-II-H----G-I-----------SWTLI-----------------------------------------------
----------------------------------------------------------------------------------------------------
----------------------
>PC_03CH6N
----------------------------------------------------------------------------------------------------
----------------------------------------------------------------------------------------------------
----------------------------------------------------------------------------------------------------
-----------------------------G----L-------GACGI-VNN-------------------------------D---SQ------------
-----------HIA-A---VSH--------------------LLFD---AFPGY-----------D--GIN-----------------------------
-------PN-----TNPVC-GR--------------------Q--------VTAS-YQ------------------------------------------
---------------GR-SVVV-----------------------TI-----TDR--------------C-EA------C--A-----------------
-L----TD-------LD----------------------FSPS--------------------A----FE----------------EL-----AP---L-
--------------------S--VG-RI-S----G-M-----------TWIWN-----------------------------------------------
----------------------------------------------------------------------------------------------------
----------------------
>PC_06VOAI
----------------------------------------------------------------------------------------------------
----------------------------------------------------------------------------------------------------
---------------------------------------------------------------------------MPF---L-----G------------
-TFY---A--------------------TG----L-------GACGI-TNT-------------------------------D---TD------------
-----------YIA-A---VSH--------------------LLFD---TFPEY-----------N--GVN-----------------------------
-------PN-----SNPVC-NK--------------------K--------VTAT-YQ------------------------------------------
---------------GK-QVTV-----------------------AI-----TDR--------------C-TG------C--A-----------------
-L----TD-------LD----------------------FSPS--------------------A----FD----------------QL-----AD---P-
--------------------S--VG-RI-S----G-M-----------TWVWD-----------------------------------------------
----------------------------------------------------------------------------------------------------
----------------------
>PC_06P4UV
----------------------------------------------------------------------------------------------------
----------------------------------------------------------------------------------------------------
---------------------------------------------------------------------------------------G------------
-TYY---E--------------------AG----L-------GACGI-TNT-------------------------------D---TD------------
-----------YIV-A---VSE--------------------DLFD---AYPGY-----------D--GVN-----------------------------
-------PN-----DNPVC-NK--------------------Q--------ITAS-YE------------------------------------------
---------------GK-SVTV-----------------------TV-----TDR--------------C-TG------C--S-----------------
-T----TS-------ID----------------------FTPT--------------------A----FE----------------QL-----AD---L-
--------------------S--VG-RI-T----G-M-----------TWVWV-----------------------------------------------
----------------------------------------------------------------------------------------------------
----------------------
>PC_08IMRR
----------------------------------------------------------------------------------------------------
----------------------------------------------------------------------------------------------------
---------------------------------------------------------------------------MNI---YSSHPAA------------
-TWY---Q--------------------TG----L-------GACGI-NNV-------------------------------D---TD------------
-----------YIV-A---VSH--------------------LLFD---TFPGY-----------D--GTN-----------------------------
-------PN-----NNPIC-NM--------------------K--------ATAS-WG------------------------------------------
---------------GK-SVQI-----------------------TI-----TDR--------------C-EA------C--DM----------------
------FS-------LD----------------------FSPS--------------------A----FS----------------QL-----AD---Q-
--------------------S--MG-RL-P----G-M-----------TWVFDL----------------------------------------------
----------------------------------------------------------------------------------------------------
----------------------
>PC_08I635
----------------------------------------------------------------------------------------------------
----------------------------------------------------------------------------------------------------
------------------------------------------------------------------------------------------------MLFS
STFT---A------------------Q--G----L-------GDCGF-VN-------A------------------------D---SD------------
-----------FVF-Y---IDH--------------------ILFD---SY--LG-----------YNGVNP----------------------------
--------N-----TNPVC-GR--------------------S--------LTAIF---Q-----------------------------------G----
----------------R-GATV-----------------------KV-----VGS--------------C-P----G--C--SL----------------
------FG-------LD----------------------FSPA--------------------A----FA----------------WLA----G----D-
L-A--------------------LG-RI-----------------SGVNWHFN-----------------------------------------------
----------------------------------------------------------------------------------------------------
----------------------
>PC_02MU1G
----------------------------------------------------------------------------------------------------
----------------------------------------------------------------------------------------------------
-----------------------------------------------------------------------MSGTQSG---Q-----G------------
-TYY---S--------------------TG----L-------GACGI-TNN-------------------------------D---GQ------------
-----------RIA-A---VSH--------------------LLFD---SYP------------------------------------------------
---------------NPLC-GK--------------------Q--------ITAY-YQ------------------------------------------
---------------GK-STTV-----------------------TV-----TDR--------------C-QG------C--A-----------------
-I----TD-------LD----------------------FSPT--------------------A----FS----------------DL-----AN---E-
--------------------S--LG-RI------D-I-----------TWMWT-----------------------------------------------
----------------------------------------------------------------------------------------------------
----------------------
>PC_066MMV
----------------------------------------------------------------------------------------------------
----------------------------------------------------------------------------------------------------
---------------------------------------------------------------------------------------G------------
-TYY---E--------------------TG----L-------GACGI-TNS-------------------------------D---TD------------
-----------LIA-A---VSW--------------------ELFD---SYPGY-----------D--GVN-----------------------------
-------PN-----SNPVC-GK--------------------Q--------VTAS-YQ------------------------------------------
---------------GK-STTV-----------------------TI-----TDR--------------C-TG------C--S-----------------
-L----TD-------LD----------------------FSPS--------------------A----FT----------------DL-----AN---E-
--------------------S--LG-RI------G-I-----------SWVWS-----------------------------------------------
----------------------------------------------------------------------------------------------------
----------------------
>PC_052X9Q
----------------------------------------------------------------------------------------------------
----------------------------------------------------------------------------------------------------
----------------------------------------------------------------------------------------------------
-TFF---D--------------------PG----V-------GACGT-TSS-------------------------------G---SD------------
-----------PIV-A---ISS--------------------QLFN---SFPGF-----------D--GGN-----------------------------
-------PN-----SNPVS-GK--------------------Q--------ITAS-FQ------------------------------------------
---------------GK-STTV-----------------------TV-----VDE--------------C-LG------C--G-----------------
-V----ND-------LD----------------------FSPA--------------------A----FN----------------AL-----AS---E-
--------------------D--LG-RI------D-I-----------TWQFL-----------------------------------------------
----------------------------------------------------------------------------------------------------
----------------------
>PC_01A61B
----------------------------------------------------------------------------------------------------
----------------------------------------------------------------------------------------------------
----------------------------------------------------------------------------------------------------
-----------------------------G----L-------GACGI-TNT-------------------------------D---TD------------
-----------HIA-A---VSH--------------------LLFD---AFPGY-----------N--GVN-----------------------------
-------PN-----SNPVC-GK--------------------K--------VKAT-YQ------------------------------------------
---------------GK-STTV-----------------------TI-----TDR--------------C-EG------C--A-----------------
-I----TD-------LD----------------------FSPS--------------------A----FS----------------DL-----AD---F-
--------------------G--VG-RL-S----G-M-----------TWVWV-----------------------------------------------
----------------------------------------------------------------------------------------------------
----------------------
>PC_08HNAH
----------------------------------------------------------------------------------------------------
----------------------------------------------------------------------------------------------------
----------------------------------------------------------------------------------------------------
-----------------------------G----L-------GACGI-TNQ-------------------------------D---TD------------
-----------YIA-A---VSH--------------------LLFD---AYPDY-----------N--GVN-----------------------------
-------PN-----NNPVC-GR--------------------K--------VTAT-YK------------------------------------------
---------------GK-SVTV-----------------------AI-----TDR--------------C-TG------C--K-----------------
-L----TD-------LD----------------------FSPS--------------------A----FD----------------EL-----AD---P-
--------------------S--VG-RL-S----D-V-----------EWHWDA----------------------------------------------
----------------------------------------------------------------------------------------------------
----------------------
>PC_00R83N
----------------------------------------------------------------------------------------------------
----------------------------------------------------------------------------------------------------
----------------------------------------------------------------------------------------------------
------------------------------------------GACGI-VNK-------------------------------D---TD------------
-----------FIA-A---VSH--------------------LLFD---NFPGY-----------N--RVN-----------------------------
-------PN-----NNPMC-GR--------------------T--------VTAT-FQ------------------------------------------
---------------GK-SITV-----------------------AL-----TDR--------------C-TG------C--A-----------------
-V----TD-------LD----------------------FSPS--------------------A----FA----------------AL-----TD---G-
------------------NFG--LG-RI-N----G-V-----------KWEWN-----------------------------------------------
----------------------------------------------------------------------------------------------------
----------------------
>PC_03WM3H
----------------------------------------------------------------------------------------------------
----------------------------------------------------------------------------------------------------
---------------------------------------------------------------------SYLVGTQSG---Q-----G------------
-TFY---E--------------------TG----L-------GACGI-TNS-------------------------------D---SD------------
-----------YIA-A---VSH--------------------LLFD---TFPDY-----------N--GVN-----------------------------
-------PN-----DNPVC-NQ--------------------K--------VTAS-YG------------------------------------------
---------------GK-SITV-----------------------AI-----TDR--------------C-TG------C--A-----------------
-I----TD-------LD----------------------FSPS--------------------A----FS----------------AM-----AD---E-
--------------------S--LG-RI------D-I-----------TWVWG-----------------------------------------------
----------------------------------------------------------------------------------------------------
----------------------
>PC_012V86
----------------------------------------------------------------------------------------------------
----------------------------------------------------------------------------------------------------
----------------------------------------------------------------------------------------------------
-TWY---E--------------------QG----L-------GACGV-QEN-------------------------------D---SE------------
-----------LVV-A---IGH--------------------ALFD---GYPGY-----------S--GTN-----------------------------
-------PN-----NNPVC-GR--------------------T--------LTAT-YQ------------------------------------------
---------------GK-SVTV-----------------------TV-----LDR--------------C-VG------C--D-----------------
-T----YD-------LD----------------------FSPT--------------------A----FS----------------VL-----AP---T-
--------------------S--VG-RL-T----G-----------------------------------------------------------------
----------------------------------------------------------------------------------------------------
----------------------
>PC_07T8I5
----------------------------------------------------------------------------------------------------
----------------------------------------------------------------------------------------------------
----------------------------------------------------------------------------------------------------
--------------------------A-VS----L-------GACGV-TSS------------------------------PG---DL------------
-----------VGS-V---FKS--------------------LIFD---SYP-------------SYTERSH----------------------------
--------N-----TNPVC-RK--------------------K--------IKAS---------------------------------------------
-------------YDMK-SVTL-----------------------AV-----EDR--------------G-T----G--S--A-----------------
-L----TD-------LD----------------------FSTG--------------------A----ST----------------QLS----P------
------------------ESA--GR-NT-A----------------------------------------------------------------------
----------------------------------------------------------------------------------------------------
----------------------
>PC_0164LZ
----------------------------------------------------------------------------------------------------
----------------------------------------------------------------------------------------------------
----------------------------------------------------------------------------------------------------
-------------------------------------------ACGT-VD-------K------------------------S---TD------------
-----------MIT-A---IAS--------------------QNFD---SY--PG------------ANENS----------------------------
--------N-----ENPIC-GK--------------------Q--------VEACR---H-----------------------------------G----
----------------N-CVTV-----------------------RL-----RDR--------------C-G----G--C--KR----------------
------ND-------LD----------------------FLLS--------------------A----FM----------------KLA----D----L-
--D--------------------VG-RL-E----G-M-----------EWHYT-----------------------------------------------
----------------------------------------------------------------------------------------------------
----------------------
>PC_07XO1S
----------------------------------------------------------------------------------------------------
----------------------------------------------------------------------------------------------------
----------------------------------------------------------------------------------------------------
--------------------------Q--G----L-------GACGD-TY-------D------------------------D---SS------------
-----------FTA-A---VSK--------------------LLYD---AW--P------------GATASR----------------------------
--------N-----RNPIC-GP--------------------Y--------VGGRK---I-----------------------------------I----
----------------N-DLGL-----------------------FI-----VDR--------------C-E----A--C--AE----------------
------GD-------ID----------------------LTPT--------------------A----FA----------------ALA----D------
M-S--------------------LG-R--T----S-V-----------EWSFNK----------------------------------------------
----------------------------------------------------------------------------------------------------
----------------------
>PC_001228
----------------------------------------------------------------------------------------------------
----------------------------------------------------------------------------------------------------
----------------------------------------------------------------------------TG---V-----M------------
-TYY-GQ----------------------G----Q-------TACGD-VYD-------------------------------D---ST------------
-----------YTA-A---ISH--------------------TTYD---AWP-------------GASPST-----------------------------
--------N-----RNPVC-GP--------------------FCHYPLTATITNP---------------------------------------------
-------------ANNV-SFTV-----------------------HI-----VDR--------------C-E----G--C--V-----------------
-P----DD-------ID----------------------LAPA--------------------A----FL----------------KL------------
----------------------------------------------------------------------------------------------------
----------------------------------------------------------------------------------------------------
----------------------
>PC_06U2FS
----------------------------------------------------------------------------------------------------
----------------------------------------------------------------------------------------------------
----------------------------------------------------------------------------------------------------
--------------------------------------TGNRGACGQ-YL-------S------------------------N---DD------------
-----------RFV-A---V--------------------------------------------------GF----------------------------
--------G-----SSIPC-GQ--------------------W--------MGFNV--------------------------------------------
-------NGV--------TSYG-----------------------YV-----ADK--------------C-A----A--C--AN----------------
------NH-------YD----------------------MSEA--------------------L----FT----------------DLG----S------
M-------------------P--QG-VL-N------D-----------VWAWQLD---------------------------------------------
----------------------------------------------------------------------------------------------------
----------------------
>PC_0513KC
----------------------------------------------------------------------------------------------------
----------------------------------------------------------------------------------------------------
----------------------------------------------------------------------------------------------------
----------------------------------TG----NRGACGQ-YLS-------------------------------N---DD------------
-----------RFV-A---VGF------------------------------------------------------------------------------
-----------G--SSIPC-GQ--------------------W--------MGFNVN-------------------------------------------
---------------GV-TSYG-----------------------YV-----ADK--------------C-A--SC----AN------------------
------------NH-YD----------------------MSEA--------------------L----FN----------------DFG----AFGQ---
------------------------G-V------IN------------DIWAWQVDSWVEPST-L------------------------------------
----------------------------------------------------------------------------------------------------
----------------------
>PC_003IMW
----------------------------------------------------------------------------------------------------
---------------------------------MF------------SKLA---LLVTA------IATF------------------------------Q
--------------------------------------------------------------AGFLVAAPIKAGNFQG---D-----A------------
-TYY-DPG---------------L------------------GACEA-TH-------G------------------------P---SD------------
-----------MIA-A---LNA--------------------PQYG---NA--------------------P----------------------------
--------R-----GSSSC-FK--------------------C--------ATVTG--------------------------------------------
-------------PK-G-NVKV-----------------------QI-----VDK--------------C-P----G--C--KH----------------
------GD-------LD----------------------LSPA--------------------A----FN----------------RIA----D----E-
--------------------A--AG-RV------T-I-----------SWTFTSC---------------------------------------------
----------------------------------------------------------------------------------------------------
----------------------
>PC_030YFC
----------------------------------------------------------------------------------------------------
--------------------------------MFA------------SKIA---LLITA------VATF------------------------------Q
--------------------------------------------------------------AGLSNAAPISSGNFKG---E-----G------------
-TFY-APG---------------L------------------GACEV-TS-------G------------------------P---NE------------
-----------LIA-A---LNA--------------------PQYG---NA--------------------P----------------------------
--------R-----GSDSC-FK--------------------C--------ASVTG--------------------------------------------
-------------PK-G-SVKV-----------------------KI-----VDK--------------C-P----G--C--KH----------------
------GD-------LD----------------------LSPA--------------------A----FN----------------KIA----N----E-
--------------------A--DG-RV------S-I-----------SWTYTSC---------------------------------------------
----------------------------------------------------------------------------------------------------
----------------------
>PC_01U263
----------------------------------------------------------------------------------------------------
-------------------------------MQNF------------ATVA---TLLS------------------------------------------
---------------------------------------------------------------AIASGAMASPAPFGG---D-----G------------
-TFY-SPG---------------N----DA----C-------SKAGH-SS-------S------------------------S---SD------------
-----------LIA-A---LNV--------------------EQFG---GHY----------------NGDT----------------------------
--------D-----KSQSC-YK--------------------C--------AQVKG--------------------------------------------
-------------PK-G-SVKV-----------------------QI-----VDL--------------C-P----E--C--KH----------------
------GD-------LD----------------------LSPA--------------------A----FK----------------TIA----D----P-
--------------------V--DG-RV------P-I-----------SWTWTSC---------------------------------------------
----------------------------------------------------------------------------------------------------
----------------------
>PC_03H2JG
----------------------------------------------------------------------------------------------------
---------------------------------ML------------SNS------KSL-----ALV-L-------------------------------
----------------------------------------------------------------VLVASLGVARAAHG---D-----A------------
-TWY-NPG--------------------------Q-------GACGA-TSS-------------------------------S---ND------------
-----------LVV-A---LSS--------------------SAYA---G--------------------------------------------------
---------------GAHC-FN--------------------H--------ITVYY--------------------------------------------
-----------Q---GK-KTDA-----------------------TV-----VDE--------------C-PG--CK-----P-----------------
------GD-------LD----------------------LSPG--------------------A----FS----------------ALE----S------
-------------------LG--A-GRI------QV------------DWEFA-----------------------------------------------
----------------------------------------------------------------------------------------------------
----------------------
>PC_01UR4O
----------------------------------------------------------------------------------------------------
---------------------------------MF------------KSII---TLSVC----LFSAQAV-------------L-GAQF-------AGYA
------GV---------------------------------------------------------HDKAQVSKRDYRG---D-----G------------
-TFF-TPD------------------R--D----ACS------KQG---HTS-----S------------------------E---SD------------
-----------MIA-A---LSR--------------------FQFG---QG----------S------GQDT----------------------------
--------D-----QASMC-GK--------------------C--------VKVQG--------------------------------------------
-------PKG--------SVVV-----------------------RI-----SDL--------------C-A----P--C--RS----------------
-G-----D-------ID----------------------LTPA--------------------A----FK----------------NIA----D----L-
--------------------D--AG-RV------K-V-----------TWKQVSC---------------------------------------------
----------------------------------------------------------------------------------------------------
----------------------
>PC_035SSB
----------------------------------------------------------------------------------------------------
--------------------------------MMF------------KSIV---ALSLC----LFSAQAV-------------L-GAQF-------AGYA
------GV---------------------------------------------------------HDKAQVSKRDYRG---D-----G------------
-TFF-TPD------------------R--D----ACS------KQG---HTS-----S------------------------K---SD------------
-----------MIA-A---LSR--------------------FQFG---QG----------S------GQDT----------------------------
--------D-----QASMC-GK--------------------C--------VKVQG--------------------------------------------
-------PKG--------SVVV-----------------------RI-----RDL--------------C-A----P--C--RS----------------
-G-----D-------ID----------------------LTPS--------------------A----FK----------------KIA----N----L-
--------------------N--DG-RV------K-V-----------TWKKVSC---------------------------------------------
----------------------------------------------------------------------------------------------------
----------------------
>PC_04DJZW
----------------------------------------------------------------------------------------------------
---------------------------------MF------------KSIV---ALSLC----LFSAQAV-------------L-GAQF-------AGYA
------GV---------------------------------------------------------HDKAQVSKRDYRG---D-----G------------
-TFF-TPD------------------R--D----ACS------KQG---HTS-----S------------------------E---SD------------
-----------MIA-A---LSR--------------------FQFG---QG----------S------GQDT----------------------------
--------D-----QASMC-GK--------------------C--------VKVQG--------------------------------------------
-------PKG--------SVVV-----------------------RI-----SDL--------------C-A----P--C--RS----------------
-G-----D-------ID----------------------LTPA--------------------A----FK----------------NIA----D----L-
--------------------D--AG-RV------K-V-----------TWKQVSC---------------------------------------------
----------------------------------------------------------------------------------------------------
----------------------
>PC_0049ZQ
----------------------------------------------------------------------------------------------------
-------------------------------MFMF-------------SCS---TKGIV---IRNAK-CF--NGLLCSKF---K-GN---------AT--
----F-----------------------------------------------------------------------------------------------
-YD-------------------------------YV----GLGTCGE-I-------------------------------NNN---EQ------------
-----------LPW-S---M------------------------------FDP-----------------------------------------------
-----SPNGNPN--MNPNC-NG--------------------T--------INILFNLIANPDE--------------------GRVAVSY----T----
--L--T----------------------------------------------------------------------------------------------
----------------------------------------------------------------------------------------------------
----------------------------------------------------------------------------------------------------
----------------------------------------------------------------------------------------------------
----------------------
>PC_005LGI
----------------------------------------------------------------------------------------------------
--------------------------------MRY-------------QAL---GLLAP---TGCAV-GV--AIRSLGEA--------------------
-----PV-------------------------------------------------------------KRAEW-ITES---K-----W------------
-TPY-DVGT--------------------------G----YTGACGR-FI------------------------Y-------S---SE------------
-----------FGV-A---IST-------EVRFP----------------IQP----------S-LTSNP------------------------------
---N--RVQDF---QPALC-NR--------------------I--------VALKS--------------------------------------G-----
---------------GK-SAYS-----------------------QI-----LDV--------------C-R--------NC-A----------------
-K----------GD-LN----------------------VTQH--------------------L----FN----------------FFS----S------
-------------------DA--ST-P------IV------------GEWQLAND---------------------------------------------
----------------------------------------------------------------------------------------------------
----------------------
>PC_007VW0
----------------------------------------------------------------------------------------------------
----------------MN--S----RITSILIVLF-------------ALL---ALTFA---APMAD-A-----LPEAIS--------------------
------EV-VS---------------------------E----TEAVE---------------DTR-PVLMSRGMWGK---S-----T------------
-YYY--------------------------Q---NG----VTAKCGQ-V-------------------------------YQD---NV------------
-----------YIA-A---LAP-------YY-F-------------------------------------------------------------------
----------EG--GRNPC-NK--------------------R--------IWIKA--------------------------------------QSG---
------KGK------GR-TLVA-----------------------TV-----VDR--------------C-AG--C----V-------------------
-R----------EH-VD----------------------LAVE--------------------P----FK----------------RLA----GDSGL--
-------------------D---IG-V------LQ------------IEWGWTN----------------------------------------------
----------------------------------------------------------------------------------------------------
----------------------
>PC_008A5A
----------------------------------------------------------------------------------------------------
-------------------------------MLAF-------------SIA---LIAAT---LVAAA-P----ET-------------------------
---------------------------------------------------------------------KRQIGPQSG---E-----P------------
-TYY-E-----------------------------V----GLGACGV-T-------------------------------NTD---SD------------
-----------SIA-A---VST-------AL-FN----------------SFP----------G------------------------------------
-----YDGSNPA--NNCLS-RR--------------------Y----------------------------------------------------LLR--
--------L------VT-QADA-----------------------K------------------------------------------------------
-----------------------------------------PD--------------------LRQVGD-------------------------------
-----------------------------------------------RYLCISTKLQQAFCA-R------------------------------------
----------------------------------------------------------------------------------------------------
----------------------
>PC_008U7W
----------------------------------------------------------------------------------------------------
--------------------------------MHS-------------TLT---AATST---ALV-----------------------------------
--------------------------------------------------------------ALLL-VAPSVSADSTG--D------M------------
-TYY--T------------------------P--G----L--GACGQ---TN-----------------------------SE---SD------------
-----------YIV-A---MN-------------------------------Q----------AQ-YD--------------------------------
----------------GTC-GN--------------------Q--------VCITY------------------------------------N-GG----
----------------S-GVTA-----------------------TV-----MDE--------------C-PG--C----S-F-----------------
------------GD-LD----------------------VSPV--------------------I----FN----------------ALC------GS---
LDAGRV----------------------------T------------ISWTW------------------------------------------------
----------------------------------------------------------------------------------------------------
----------------------
>PC_02KCUU
----------------------------------------------------------------------------------------------------
--------------------------------MSF------------VSRI---IGFLL-----IALVVVH-----------------------------
--------------------------------------------------------------------DV--SGVHTG---D-----M------------
-FYF-TP----------------------G----L-------GACGF-RNT-------------------------------G---SQ------------
-----------HVV-S---VST--------------------EFFH---SFP--------------GATPDD----------------------------
--------NKYG--PNPIC-QH--------------------Y--------MTIS---------------------------------------------
-------------SNGT-SVLA-----------------------QI-----VDY--------------C-E----Q--C--E-----------------
-L----YS-------IG----------------------VPKA--------------------V----FQ----------------LFA----N------
-------------------LG--VG-VV-H----D-V-----------KWVVE-----------------------------------------------
----------------------------------------------------------------------------------------------------
----------------------
>PC_05PE4D
----------------------------------------------------------------------------------------------------
--------------------------------MFF------------SSK------TIA-----AAL---------------------------------
----------------------------------------------------------------TSLAVISGVAAYQG---D-----V------------
-TWY-EPG--------------------------L-------GACGA-YSA-------------------------------A---TD------------
-----------YVV-A---LSV--------------------DQYD---G--------------------------------------------------
---------------GAHC-YE--------------------H--------IGVWY--------------------------------------------
-----------G---EN-FVDV-----------------------TI-----VDE--------------C-EG--CS-----E-----------------
------YD-------LD----------------------LSPS--------------------A----FE----------------QLA----S------
-------------------LD--T-GEI------SA------------GWYYE-----------------------------------------------
----------------------------------------------------------------------------------------------------
----------------------
>PC_06I3F0
----------------------------------------------------------------------------------------------------
----------------------------------------------------------------------------------------------------
-----------------------------------------------------------------------------G---T-----A------------
-TYY-QPN--------------------GG----F-------GACGA-PSQ-------------------------------N---SD------------
-----------FVV-A---LSP--------------------SEYA---G--------------------------------------------------
---------------GANC-WR--------------------H--------IGVRY--------------------------------------------
-------------K-GK-FVDV-----------------------TV-----VDE--------------C-PG--CE-----P-----------------
------GH-------ID----------------------LSEG--------------------A----FQ----------------QLA----S------
-------------------LS--LG-VI------PV------------EYNYE-----------------------------------------------
----------------------------------------------------------------------------------------------------
----------------------
>PC_031EPV
----------------------------------------------------------------------------------------------------
-------------------------------MVHF------------TSV------ALA-----M-A---------------------------------
------------------------------------------------------------------SAIGLAAANLSG---D-----M------------
-TYY-APG--------------------------L-------GSCGG-TNS-------------------------------E---SD------------
-----------AIV-A---LSY--------------------LQYN---G-------------------A------------------------------
----------------NPC-GK--------------------T--------IKITL--------------------------------------------
-------------N-GK-TTTA-----------------------KV-----VDK--------------C-MG--CA-----E-----------------
------DA-------ID----------------------VSPS--------------------V----FE----------------DLA----D------
-------------------LS--VG-RT------VV------------DWEFTD----------------------------------------------
----------------------------------------------------------------------------------------------------
----------------------
>PC_0392OP
----------------------------------------------------------------------------------------------------
---------------------M---AGKLATLVSF------------VFV-------------A--------TAAAMAVP--------------------
---------------------------------------------------------------------AKRQATIPG---Q-----G------------
-TWF-NSN---------------------A----V-------GACGV-FE-------S------------------------D---SQ------------
-----------HIA-A---VSL--------------------PLRQ---FLG------------------------------------------------
--------G-----NANTC-GR--------------------Q--------LLVTA--N-----------------------------------------
---------------GR-STTV-----------------------TV-----TDV--------------C-P----G--C--GD----------------
------FD-------LD----------------------LSPT--------------------A----FQ----------------DLA----D----L-
--S--------------------VG-RI------N-I-----------EWGFL-----------------------------------------------
----------------------------------------------------------------------------------------------------
----------------------
>PC_02UFQI
----------------------------------------------------------------------------------------------------
-------------------------------MPSF------------TQI------LIA-----LSAAG-SAL---------------------------
------AA----------------------------------------------------P-LAS-NGVAERSQAFTG---D-----M------------
-TYY-QPG--------------------------L-------GACGQ-TNS-------------------------------D---SE------------
-----------HVV-A---MSP--------------------SEFQ---G--------------------------------------------------
-----------------NC-GK--------------------T--------ITITK--------------------------------------------
-----------G---GK-TATA-----------------------KV-----VDK--------------C-PS--CA-----S-----------------
------GS-------ID----------------------VSST--------------------V----FQ----------------SLV----D------
-------------------LA--V-GRT------TV------------TWSFD-----------------------------------------------
----------------------------------------------------------------------------------------------------
----------------------
>PC_07HSJB
----------------------------------------------------------------------------------------------------
-------------------------------MPSF------------AQI------LIA-----LGAAG-SVL---------------------------
------AT----------------------------------------------------P-LYGNSTVATRSQSFTG---D-----I------------
-TYY-APG--------------------------L-------GACGE-TNS-------------------------------D---SE------------
-----------AVV-A---MSP--------------------AQYT---G--------------------------------------------------
-----------------NC-GK--------------------S--------ITITK--------------------------------------------
-----------G---GK-TAKA-----------------------KV-----VDK--------------C-PA--CA-----S-----------------
------GS-------ID----------------------VSST--------------------V----FQ----------------SLV----D------
-------------------LS--V-GRT------TV------------SWSFDS----------------------------------------------
----------------------------------------------------------------------------------------------------
----------------------
>PC_06UCPM
----------------------------------------------------------------------------------------------------
-------------------------------MLSL------------TNL------IIA-----L-G---------------------------------
------------------------------------------------------------------LA-VGPALSYSG---D-----M------------
-TYY-YPG--------------------------L-------GYCGQ-TNG-------------------------------D---ND------------
-----------EVV-A---LSP--------------------GDVS------------------------------------------------------
----------------GKC-GK--------------------M--------IRITH--------------------------------------------
-------------D-GK-TATA-----------------------KV-----VDK--------------C-AG--CA-----A-----------------
------GA-------ID----------------------VSPV--------------------V----FD----------------KLA----N------
-------------------RD--QG-RV------KV------------TWEFI-----------------------------------------------
----------------------------------------------------------------------------------------------------
----------------------
>PC_00BKKB
----------------------------------------------------------------------------------------------------
----------------------------------------------------------------------------------------------------
------------------------------------------------------------------------KRSFSG---R-----G------------
-TYY-RPD--------------------------Q-------GNCGW-YND-------------------------------S---SD------------
-----------LVV-A---LST--------------------AQYG---G--------------------------------------------------
---------------GEHC-GK--------------------W--------LKGES--------------------------------------------
-----------CYD-GR-CVKA-----------------------QV-----VDS--------------C-PG--CS-----W-----------------
------GS-------LD----------------------MSPR--------------------A----FK----------------TLA----P------
-------------------LS--K-GVI------QI------------SWDWA-----------------------------------------------
----------------------------------------------------------------------------------------------------
----------------------
>PC_02UBDQ
----------------------------------------------------------------------------------------------------
--------------------------------MQT-------------THT---DGSSA---P-------------------------------------
--------------------------------------------------------------STGY-HTLEKRHSFNG--R------G------------
-TYY--Q------------------------P--D------RGACGW---VN-----------------------------SA---DD------------
-----------SIV-A---IS-------------------------------V----------HQ-WDG-------------------------------
---------------GSHC-GE--------------------N--------IRVCH------------------------------------D-------
------------G---R-CISV-----------------------QV-----VDM--------------C-PS--C----H-VG----------------
-------------S-LD----------------------FSPS--------------------A----FS----------------QLA-----PKS---
E--GV----------------------------IG------------IG---------------------------------------------------
----------------------------------------------------------------------------------------------------
----------------------
>PC_031JRZ
----------------------------------------------------------------------------------------------------
----------------------------------------------------------------------------------------------------
------------------------------------------------------------------------MKRYHG--E------G------------
-TYY--N------------------------A--GI----SEGACGG---WH-----------------------------KS---SE------------
-----------LVA-A---VS-------------------------------R----------QQ-WHG-------------------------------
---------------GEFC-NQ--------------------M--------LHVCH------------------------------------H-------
------------G---K-CTDV-----------------------QV-----VDE--------------C-PS--C----D-YG----------------
-------------S-LD----------------------LSPT--------------------A----FK----------------QLA-----PMS---
E--GV----------------------------ID------------INWTFA-----------------------------------------------
----------------------------------------------------------------------------------------------------
----------------------
>PC_02QT30
----------------------------------------------------------------------------------------------------
----------------------------------------------------------------------------------------------------
------------------------------------------------------------------------KRAFSG---T-----G------------
-TFY-NPS--------------------TG----P-------GACGK-TFQ-------------------------------K---SD------------
-----------PIV-A---VNT--------------------AQFD---L--------------------------------------------------
----------------SLC-YT--------------------W--------ITVT---------------------------------------------
------------AN-GK-SVQA-----------------------EI-----TDS--------------C-PS--CS-----Y-----------------
------GD-------LD----------------------FSPA--------------------V----FD----------------QFA---------T-
-------------------PD--QG-VF------Q-M-----------SW--------------------------------------------------
----------------------------------------------------------------------------------------------------
----------------------
>PC_02R50Y
----------------------------------------------------------------------------------------------------
----------------------------------------------------------------------------------------------------
----------------------------------------------------------------SH-GSSGGNGKYRG--K------G------------
-TWY--K------------------------P--HT-----RGACGS---MD-----------------------------HS---SE------------
-----------YIV-A---LS-------------------------------S----------DI-YSG-------------------------------
---------------GKHC-FR--------------------G--------VRVCE------------------------------------AGS-----
------------G---N-CVNA-----------------------KV-----SDL--------------C-PG--C----K-HQ----------------
-------------S-LD----------------------MSPP--------------------V----FR----------------ALA-----PMD---
Q--GV----------------------------ID------------IVWSF------------------------------------------------
----------------------------------------------------------------------------------------------------
----------------------
>PC_002KRN
----------------------------------------------------------------------------------------------------
----------------------------------------------------------------------------------------------------
----------------------------------------------------------------------------------------------------
------------------------------------------GSCGK-VNP-------------------------------D---SA------------
-----------LIV-A---MNT--------------------PQVS-----------------------G------------------------------
---------------GAHC-GK--------------------Y--------VTLTN--------------------------------------------
-----------QAN-GK-SVRA-----------------------KV-----ADE--------------C-PG--CS-----Y-----------------
------GS-------LD----------------------LSLA--------------------A----FK----------------AIG---------N-
-------------------LDTGVL-SL------K-W-----------TWS-------------------------------------------------
----------------------------------------------------------------------------------------------------
----------------------
>PC_00CUB7
----------------------------------------------------------------------------------------------------
----------------------------------------------------------------------------------------------------
---------------------------------------------------------------------------FTG--R------G------------
-TWY--T------------------------Q--DG----NPGSCGQ---YH-----------------------------KD---SD------------
-----------LIV-A---VN-------------------------------S----------PQ-VA-G------------------------------
---------------GAHC-GQ--------------------H--------VTITNT-----------------------------------A-N-----
------------G---K-TARA-----------------------LV-----ADE--------------C-PG--C----Q--Y----------------
------------GG-LD----------------------MSTG--------------------L----FQ----------------QLS-------S---
LDAGV----------------------------IN------------IKWGWS-----------------------------------------------
----------------------------------------------------------------------------------------------------
----------------------
>PC_06ACIH
----------------------------------------------------------------------------------------------------
----------------------------------------------------------------------------------------------------
---------------------------------------------------------------------------------------F------------
-SLL--Q------------------------Q--GG----AAGSCGK---VN-----------------------------SD---SA------------
-----------YIV-A---MN-------------------------------S----------PQ-VA-G------------------------------
---------------GSHC-GQ--------------------Y--------VTVTNT-----------------------------------A-N-----
------------G---K-SIRA-----------------------QV-----ADT--------------C-PG--C----S--Y----------------
------------GS-LD----------------------LSLG--------------------A----FK----------------ALG-------N---
LDTGV----------------------------IP------------LRWNWS-----------------------------------------------
----------------------------------------------------------------------------------------------------
----------------------
>PC_00I6NL
----------------------------------------------------------------------------------------------------
----------------------------------------------------------------------------------------------------
-----------------------------------------------------------------------SSGTYSG--S------A------------
-TFY-S---------------------------QGG----NAGSCGN---YA-----------------------------SD---SD------------
-----------YVV-A---VN-------------------------------A----------AQ-MN--------------------------------
---------------SGWC-GR--------------------T--------VKITN------------------------------------KANG----
----------------A-TITA-----------------------KV-----ADT--------------C-PG--C----SY------------------
------------GS-LD----------------------LSTG--------------------A----FG----------------AIG----N-Y----
-DTG-----------------------V-----LP------------IAWNFV-----------------------------------------------
----------------------------------------------------------------------------------------------------
----------------------
>PC_03WNTI
----------------------------------------------------------------------------------------------------
----------------------------------------------------------------------------------------------------
---------------------------------------------------------------------------YSG--Q------A------------
-TFY-S---------------------------QGG----AAGSCGN---YA-----------------------------SD---SD------------
-----------YVV-A---VN-------------------------------A----------AQ-MN--------------------------------
---------------SGWC-GR--------------------K--------VVVTN------------------------------------TANG----
----------------K-TMSA-----------------------TV-----ADT--------------C-PG--C----SY------------------
------------GS-LD----------------------LSTG--------------------A----FG----------------AIG----S-Y----
-DTG-----------------------V-----LP------------IKWSFSS----------------------------------------------
----------------------------------------------------------------------------------------------------
----------------------
>PC_00TE14
----------------------------------------------------------------------------------------------------
----------------------------------------------------------------------------------------------------
----------------------------------------------------------------------------SG--K------A------------
-TFY-S---------------------------QGG----AAGSCGN---YA-----------------------------SD---SD------------
-----------YVV-A---VN-------------------------------A----------AQ-MN--------------------------------
---------------SGWC-GR--------------------T--------VNIKN------------------------------------TANG----
----------------K-TISA-----------------------KV-----ADT--------------C-PG--C----SY------------------
------------GS-LD----------------------LSMG--------------------A----FG----------------AIG----N-Y----
-DTG-----------------------V-----LS------------ISWGFA-----------------------------------------------
----------------------------------------------------------------------------------------------------
----------------------
>PC_056GV0
----------------------------------------------------------------------------------------------------
----------------------------------------------------------------------------------------------------
----------------------------------------------------------------------------SG--Q------A------------
-TFF-Y---------------------------QGG----NPGSCGT---VH-----------------------------SD---SD------------
-----------YIV-A---VN-------------------------------A----------AQ-MN--------------------------------
---------------SGWC-GK--------------------T--------VSIRN------------------------------------TATG----
----------------A-SITA-----------------------TV-----ADT--------------C-PG--C----GF------------------
------------GS-LD----------------------LSTG--------------------A----FN----------------ALG----S-E----
-SQG-----------------------V-----LP------------ISWGF------------------------------------------------
----------------------------------------------------------------------------------------------------
----------------------
>PC_060IFY
----------------------------------------------------------------------------------------------------
----------------------------------------------------------------------------------------------------
----------------------------------------------------------------------------------------------------
------------------------------------------GSCGN-VNS-------------------------------D---SS------------
-----------YIV-A---LSY--------------------SQVD-----------------------G------------------------------
---------------GAHC-GR--------------------T--------VSITN--------------------------------------------
-----------NDN-GK-TITA-----------------------TV-----ADT--------------C-PG--CG-----Y-----------------
------GS-------LD----------------------LSTG--------------------A----FG----------------AIG---------S-
-------------------YDQG---VL------P-I-----------SWSFTS----------------------------------------------
----------------------------------------------------------------------------------------------------
----------------------
>PC_03NHUW
----------------------------------------------------------------------------------------------------
----------------------------------------------------------------------------------------------------
----------------------------------------------------------------------------------------------------
---Y-RP----------------------D----L-------GACGW-RND-------------------------------P---ND------------
-----------HVV-A---LGA--------------------RQFA----H-------------------------------------------------
---------------GSRC-GH--------------------R--------IRVCH--------------------------------------------
-------------E-GN-CISV-----------------------QV-----VDR--------------C-ES--CD-----F-----------------
------GS-------LD----------------------MSPS--------------------A----FA----------------RLA----P------
-------------------KS--EG-VI------SI------------A---------------------------------------------------
----------------------------------------------------------------------------------------------------
----------------------
>PC_07OW50
----------------------------------------------------------------------------------------------------
--------------------------------MYK-------------SII---FLSLL---I-------------------------------------
--------------------------------------------------------------LSTC-RASFKRSIYAG--R------A------------
-TWF--D------------------------T--SV----GIGACGQ---QS-----------------------------SN---SE------------
-----------HIV-A---LN-------------------------------S----------AQ-YHS-------------------------------
---------------GSHC-YS--------------------K--------IKIHN------------------------------------NKS-----
------------G---A-TIEA-----------------------RI-----LDE--------------C-PT--C----N-WG----------------
-------------D-LD----------------------LTPE--------------------T----FK----------------AIA-----NLD---
D--GI----------------------------AD------------IRWYFI-----------------------------------------------
----------------------------------------------------------------------------------------------------
----------------------
>PC_05QH8O
----------------------------------------------------------------------------------------------------
--------------------------------MYK-------------SIL---FILVL---ILS---TC------------------------------
-------------------------------------------------------------------SASFKRSIYAG--R------A------------
-TWF--D------------------------T--S----VGIGACGQ---QS-----------------------------SN---SE------------
-----------HIV-A---LN-------------------------------S----------AQ-YHS-------------------------------
---------------GSHC-YS--------------------K--------IKIHN------------------------------------KKTG----
----------------A-TIVA-----------------------RI-----LDE--------------C-PT--C----D-W-----------------
------------GD-LD----------------------LTPD--------------------T----FK----------------AI-------AN---
LDDGIA----------------------------E------------IRWYFM-----------------------------------------------
----------------------------------------------------------------------------------------------------
----------------------
>PC_00R7ZK
----------------------------------------------------------------------------------------------------
----------------------------------------------------------------------------------------------------
-----------------------------------------------------------------C-VYLER-----A--L------V------------
-SIC-HL---------------------------G------LGNCGI---WN-----------------------------TD---DQ------------
-----------PIV-A---IS-------------------------------K----------AL-YDQD------------------------------
--------------GGNDC-GK--------------------S--------IQITNI------------------------------------QNG----
----------------N-TATG-----------------------II-----EDS--------------C-PG--C----GQ-G----------------
-------------D-ID----------------------LSPS--------------------L----FQ----------------QLA-------PL--
-DQG----------------------VV------Q------------VSWTYA-----------------------------------------------
----------------------------------------------------------------------------------------------------
----------------------
>PC_03IC54
----------------------------------------------------------------------------------------------------
----------------------------------------------------------------------------------------------------
----------------------------------------------------------------------------MF---V-----G------------
-TYY---T--------------------PG----L-------GACGV-TNG-------------------------------E---AD------------
-----------YIV-A---VSR--------------------TLYD---TYPGA-----------T---PN-----------------------------
-------PN-----LNPIC-GK--------------------K--------LRAT-YN------------------------------------------
---------------GR-SVVV-----------------------AV-----EDK--------------C-WD------C--AG----------------
-T----YD-------LD----------------------FTIA--------------------A----ME----------------QL-----VD---N-
------------------PVA--VG-RI-Y----G-V-----------EWSWI-----------------------------------------------
----------------------------------------------------------------------------------------------------
----------------------
>PC_084ZX7
----------------------------------------------------------------------------------------------------
----------------------------------------------------------------------------------------------------
----------------------------------------------------------------------------VT--Q------G------------
-TWF-DV---------------------------G------LGNCGN---TN-----------------------------TN---SD------------
-----------PVV-A---IA-------------------------------K----------SR-YDAS------------------------------
--------------NGGNC-GQ--------------------W--------VRITNT------------------------------------ANG----
----------------N-VAYG-----------------------IT-----EDS--------------C-PS--C----AD-G----------------
-------------D-LD----------------------MSPS--------------------L----FG----------------QLA-------SL--
-DVG----------------------VV------Q------------IQWNFMAKGWSP-----------------------------------------
----------------------------------------------------------------------------------------------------
----------------------
>PC_01LMMS
----------------------------------------------------------------------------------------------------
----------------------------------------------------------------------------------------------------
----------------------------------------------------------------------------GG--Q------A------------
-TFY--N------------------------V--EE----NEGACGG---FD-----------------------------TN---TD------------
-----------FVV-A---MA-------------------------------V----------GM-Y--GD-----------------------------
-------E--NS--VSQYC-GK--------------------T--------VQITN------------------------------------LQNG----
----------------N-TATA-----------------------TV-----VDC--------------C-PT--C----PI-D----------------
------------TS-LD----------------------MSPS--------------------L----FD----------------SLS----D-NN---
EDEGVF----------------------------P------------ISY--------------------------------------------------
----------------------------------------------------------------------------------------------------
----------------------
>PC_00W9ST
----------------------------------------------------------------------------------------------------
----------------------------------------------------------------------------------------------------
----------------------------------------------------------------------SLERRFSG---R-----G------------
-TWF-NVG--------------------------L-------GACGK-RNK-------------------------------D---SQ------------
-----------PII-A---MNK--------------------VQWN-----------------------N------------------------------
---------------GKLC-GK--------------------W--------LTIK---------------------------------------------
------------AN-GK-TAKG-----------------------YI-----EDL--------------C-PS--CK-----K-----------------
------GA-------LD----------------------LSPS--------------------L----FK----------------KFA---------P-
-------------------LS--KG-VI------T-V-----------NWN-------------------------------------------------
----------------------------------------------------------------------------------------------------
----------------------
>PC_071ZIU
----------------------------------------------------------------------------------------------------
----------------------------------------------------------------------------------------------------
---------------------------------------------------------------------------FSG---R-----G------------
-TWF-TGS--------------------------T-------GSCEV-PFD-------------------------------T---ND------------
-----------LIV-A---MNA--------------------AQMG-----------------------G------------------------------
---------------KSQC-GK--------------------S--------VKIS---------------------------------------------
------------FG-GK-TVTA-----------------------KV-----VDT--------------C-PSQFCS-----S-----------------
------GA-------LD----------------------LSQA--------------------A----FK----------------KLA---------P-
-------------------LD--AG-VI------N-I-----------KWEF------------------------------------------------
----------------------------------------------------------------------------------------------------
----------------------
>PC_043W4H
----------------------------------------------------------------------------------------------------
----------------------------------------------------------------------------------------------------
-----------------------------------------------------------------S-VTASTNGLFSG--R------A------------
-TWF--T------------------------D--K----T--GSCGK---PF-----------------------------DT---ND------------
-----------MIV-A---MN-------------------------------A----------AQ-MDG-------------------------------
---------------TSQC-GR--------------------Q--------VRITA--------------------------------------KG----
----------------Q-SVVA-----------------------TV-----VDT--------------C-PS--R----Y-C-----------------
--------SS--GS-LD----------------------LSQA--------------------V----FK----------------KL-------AP---
LDVGVI----------------------------Q------------ISWSFV-----------------------------------------------
----------------------------------------------------------------------------------------------------
----------------------
>PC_069SNG
----------------------------------------------------------------------------------------------------
--------------------------------------------------------------------------------------------------KP
-----------------------------------------------------------SK-TSSKPSINHTSKVYRG---R-----G------------
-TWF-SDT-----------------------------T----GSCGV-RF-------S------------------------Q---DD------------
-----------MIV-A---LNQ--------------------DQMG---AY------------------S------------------------------
--------G-----SRSRC-GD--------------------K--------IRVKA--------------------------------------------
-------KGS-----SA-SVVV-----------------------RV-----VDT--------------C-P----S--RYCSH----------------
------GG-------LD----------------------LSRA--------------------A----FK----------------KFA----P------
M-------------------S--KG-VL------E-L-----------EWSFV-----------------------------------------------
----------------------------------------------------------------------------------------------------
----------------------
>PC_071A9R
----------------------------------------------------------------------------------------------------
----------------------------------------------------------------------------------------------------
---------------------------------------------------------------------------------------A------------
-TWF-TPE---------------------N----D--------ACTG-KTS------S------------------------T---SA------------
-----------RIA-A---VST--------------------NLYG---DT-------------------SK----------------------------
--------------KSQHC-GQ--------------------C--------AKVTG--------------------------------------------
-------------PSGK-STTV-----------------------TI-----TDA--------------C-PT--C------EN----------------
------NS-------LD----------------------LTKS--------------------A----FA----------------DI-----A----D-
-------------------LD--AG-LI------D-I-----------KW--------------------------------------------------
----------------------------------------------------------------------------------------------------
----------------------
>PC_00C0RT
----------------------------------------------------------------------------------------------------
-------------------------------------------------------------------------------------------------SSG
------YSG-----------------------------------------------------------PCSKGSPCVG---Q-----L------------
-TYY-DTA----------------------------TSASAPSSCGL-TND------G------------------------F---SE------------
-----------NVV-A---LPV------------------------------------------------GI----------------------------
--------M-----TDADC-GK--------------------T--------VTITY--------------------------------------------
-------NGI--------TKTA-----------------------TV-----VDK--------------C-M----G--C--KP----------------
------TD-------LD----------------------ASRH--------------------L----FG----------------ELA----D------
F-------------------S--AG-RI-D----G-M-----------SWYFN-----------------------------------------------
----------------------------------------------------------------------------------------------------
----------------------
>PC_03A6X3
----------------------------------------------------------------------------------------------------
----------------------------------------------------------------------------SSG---------------------
-------------------------------------------------------------Y---S-GSCSDSSPCTG--D------L------------
-TYY--V------------------------A--G------LGSCGK---YS-----------------------------DGS--TD------------
-----------DVI-A---LP-------------------------------V----------GI-M---------------------------------
----------T----DEDC-GK--------------------T--------VHITY--------------------------------------N-----
------------G---V-TKTG-----------------------TV-----WDK--------------C-MG--C----D-DV----------------
-------------S-ID----------------------LSEH--------------------L----FE----------------NFA-----SFS---
A--GR----------------------L-----TG------------AKWYI------------------------------------------------
----------------------------------------------------------------------------------------------------
----------------------
>PC_0134NI
----------------------------------------------------------------------------------------------------
----------------------------------------------------------------------------SSG---------------------
-------------------------------------------------------------Y---S-GSCSSESPCTG--D------L------------
-TYY--V------------------------A--G------LGSCGI---TS-----------------------------NGN--TD------------
-----------MVV-A---LP-------------------------------H----------GI-M---------------------------------
----------Q----DSDC-GK--------------------T--------VKITY--------------------------------------N-----
------------G---V-TDYG-----------------------TV-----WDK--------------C-MG--C----D-DV----------------
-------------S-ID----------------------LSEK--------------------L----FK----------------KFG-----TEA---
E--GR----------------------L-----TG------------AEWYIE-----------------------------------------------
----------------------------------------------------------------------------------------------------
----------------------
>PC_06O35C
----------------------------------------------------------------------------------------------------
----------------------------------------------------------------------------SGS---------------------
-------------------------------------------------------------Y---S-GSCDEGSPCTG--D------L------------
-TYY--V------------------------A--G------LGSCGI---TS-----------------------------DGT--TQ------------
-----------NVV-A---LP-------------------------------V----------GM-M---------------------------------
----------Q----DSDC-GK--------------------T--------VTITY--------------------------------------E-----
------------G---K-TSTG-----------------------TV-----WDK--------------C-MG--C----D-DV----------------
-------------S-ID----------------------LSEK--------------------L----FG----------------ELG-----SMA---
A--GR----------------------L-----KG------------AKWYI------------------------------------------------
----------------------------------------------------------------------------------------------------
----------------------
>PC_01IVIX
----------------------------------------------------------------------------------------------------
----------------------------------------------------------------------------SSG---------------------
-------------------------------------------------------------Y---S-GSCSGGAPCTG--D------L------------
-TYY--V------------------------A--G------LGSCGS---YS-----------------------------NGS--SD------------
-----------KVV-A---LP-------------------------------V----------GI-M---------------------------------
----------K----DSDC-GK--------------------T--------VHITY--------------------------------------N-----
------------G---V-TETG-----------------------TV-----LDK--------------C-MG--C----D-DV----------------
-------------S-ID----------------------LSEK--------------------L----FG----------------YFG-----TEA---
E--GR----------------------L-----KG------------AEWYI------------------------------------------------
----------------------------------------------------------------------------------------------------
----------------------
>PC_05Q9EL
----------------------------------------------------------------------------------------------------
----------------------------------------------------------------------------SSG---------------------
-------------------------------------------------------------Y---S-GSCSSGSPCTG--D------L------------
-TYY--V------------------------A--G------LGSCGI---TS-----------------------------NGN--TD------------
-----------MVV-A---LP-------------------------------H----------GI-M---------------------------------
----------Q----DSDC-GK--------------------T--------VKITY--------------------------------------N-----
------------G---V-TDYG-----------------------TV-----WDK--------------C-MG--C----D-DV----------------
-------------S-ID----------------------LSEK--------------------L----FK----------------KFG-----TES---
E--GR----------------------L-----TG------------AEWYI------------------------------------------------
----------------------------------------------------------------------------------------------------
----------------------
>PC_00YHNJ
----------------------------------------------------------------------------------------------------
----------------------------------------------------------------------------------------------------
----------------------------------------------------------------------SSGSPCTG--D------L------------
-TYY--V------------------------A--G------LGSCGT---TS-----------------------------NGN--SD------------
-----------KVV-A---LP-------------------------------V----------GL-M---------------------------------
----------T----NSYC-GK--------------------T--------VKITY--------------------------------------N-----
------------G---K-TDYG-----------------------TV-----LDK--------------C-MG--C----N-DV----------------
-------------S-ID----------------------LSEK--------------------L----FE----------------TFG-----TMA---
E--GR----------------------L-----SG------------AEWSIL-----------------------------------------------
----------------------------------------------------------------------------------------------------
----------------------
>PC_00C1QG
----------------------------------------------------------------------------------------------------
--------------------------------MML-------------LKA---ICTFL---SLALV-ALALPYS--DV---------------------
------------------------AEVPID---------------------------------STA-LHQLETRAIKG--K------A------------
-TYY--E------------------------P--NG----GTGACGK---RL-----------------------------QN---SD------------
-----------MIV-A---LS-------------------------------A----------DR-YDN-------------------------------
---------------GAHY-------------------------------------------------------------------------N-------
------------G---K-KIAV-----------------------TV-----EDL--------------C-PG--C----A-KS----------------
-------------S-LD----------------------LSRA--------------------A----FQ----------------QLA-----NLE---
--EGV----------------------------FD------------VEWWFD-----------------------------------------------
----------------------------------------------------------------------------------------------------
----------------------
>PC_081554
----------------------------------------------------------------------------------------------------
--------------------------------MLF-------------TKA---LFTFF---SFALA-VTALPTSDMGD---------------------
-------------------EVAVNNSTLVD---------------------------------TDN-LHELATAAIKG--K------A------------
-TFY--D------------------------P--NG----GYGACGK---KL-----------------------------NN---ND------------
-----------MIV-A---LS-------------------------------S----------DR-YQN-------------------------------
---------------GSHC-HK--------------------K--------LWVRY------------------------------------N-------
------------G---K-KIAV-----------------------TV-----EDL--------------C-PG--C----Q-KS----------------
-------------S-LD----------------------LSRG--------------------A----FS----------------KIA-----NLD---
--LGI----------------------------ID------------VEWWFD-----------------------------------------------
----------------------------------------------------------------------------------------------------
----------------------
>PC_07EHDQ
----------------------------------------------------------------------------------------------------
--------------------------------MQL------------FS-------KLTAAVIAISTLGIAPTGLAAPVKP-TS----------------
------------------------------------------------S-------------S-TLEARGPS---HNG---E-----A------------
-TYY-YPG------------------G--G----Y-------GAYGT-RI-------N------------------------N---GD------------
-----------MVA-A---ISA--------------------CAYD---ELMVGESIVLTD-ACSLATDSNP----------------------------
--------N-----HSRAC-GK--------------------T--------ATVTA--N-----------------------------------------
---------------GK-TVSV-----------------------RV-----ADR--------------C-G----D--C--PY----------------
------DN-------ID----------------------LTPT--------------------G----FQ----------------RLA----P----L-
--S--------------------AG-RV------K-A-----------TWTLN-----------------------------------------------
----------------------------------------------------------------------------------------------------
----------------------
>PC_07EIBE
----------------------------------------------------------------------------------------------------
--------------------------------MQL------------FS-------KLTVIA--ISALGLAPFGLAAPVEP-TS----------------
------------------------------------------------SVN-----------S-TLEARGAT---HNG---Q-----A------------
-TYY-FPG------------------G--G----F-------GACGQ-PI-------N------------------------D---WE------------
-----------MVA-A---ISA--------------------GTYD---ELMV---------------DGNP----------------------------
--------N-----HSRAC-GL--------------------T--------ATVTA--N-----------------------------------------
---------------GR-SVTV-----------------------RV-----ADR--------------C-G----D--C--PY----------------
------DN-------ID----------------------LTPT--------------------A----FQ----------------QLS----I----L-
--D--------------------AG-RI------P-A-----------TWTLNN----------------------------------------------
----------------------------------------------------------------------------------------------------
----------------------
>PC_07EEAX
----------------------------------------------------------------------------------------------------
--------------------------------MQP------------FS-------KLTVIA--ISALGLASFGLAAPVEP-TS----------------
------------------------------------------------SVN-----------S-TLEARGAT---HNG---Q-----A------------
-TYY-FPG------------------G--G----F-------GACGQ-PI-------N------------------------D---WE------------
-----------MVA-A---ISA--------------------GTYD---ELMI---------------DGNP----------------------------
--------N-----HSRAC-GL--------------------T--------ATVTA--N-----------------------------------------
---------------GR-SVTV-----------------------RV-----ADR--------------C-G----D--C--PY----------------
------DN-------ID----------------------LTPT--------------------A----FQ----------------QLS----I----L-
--D--------------------AG-RI------P-A-----------TWTLNN----------------------------------------------
----------------------------------------------------------------------------------------------------
----------------------
>PC_07EI3W
----------------------------------------------------------------------------------------------------
--------------------------------MQL------------FS-------ELAVIA--ISALGFVSSGLAAPVEP-TS----------------
------------------------------------------------SVN-----------S-TLEARGAT---HNG---Q-----A------------
-TYY-YPG------------------G--G----Y-------GACGQ-PI-------N------------------------D---WE------------
-----------MVA-A---ISA--------------------GTYD---ELMV---------------DGNP----------------------------
--------N-----HSRAC-GL--------------------T--------ATVTA--N-----------------------------------------
---------------GR-SVTV-----------------------RV-----ADR--------------C-G----D--C--PY----------------
------DN-------ID----------------------LTPT--------------------A----FQ----------------QLS----S----L-
--D--------------------AG-RI------S-A-----------TWTLNN----------------------------------------------
----------------------------------------------------------------------------------------------------
----------------------
>PC_07EE8P
----------------------------------------------------------------------------------------------------
--------------------------------MQL------------FS-------KLTVIAIST--LGIASSGLAAPVEP-TS----------------
------------------------------------------------N-------------S-TLKGRGPS---HNG---E-----A------------
-TYY-YPG------------------G--G----Y-------GACGT-RI-------N------------------------N---GD------------
-----------MVA-A---ISA--------------------RAYD---ELMV---------------DSNP----------------------------
--------N-----HSRAC-GK--------------------T--------ATVTA--N-----------------------------------------
---------------GK-TVSV-----------------------RV-----ADR--------------C-G----D--C--PY----------------
------DN-------ID----------------------LTPT--------------------G----FQ----------------RLA----P----L-
--S--------------------AG-RI------K-A-----------TWTLN-----------------------------------------------
----------------------------------------------------------------------------------------------------
----------------------
>PC_05E6PY
----------------------------------------------------------------------------------------------------
--M----------------------LAQYKSLFTF-------------SGP---VLAAS---AASVN-DN------------------------------
-----------------------------------------------------------------A-AVNASVDMHEG---K-----A------------
-SYY-DPN---------------------------G----ATGACGQ-KL------------------------S-------S---TD------------
-----------LFV-S---VAL-------N----------------------------------------------------------------------
---------LY---DHARC-GA--------------------N--------VTIHY--------------------------------------N-----
---------------DN-QVQA-----------------------TV-----QDM--------------C-P--------AC-D----------------
-D----------NG-LS----------------------MSAA--------------------V----FQ----------------QLA----S------
-------------------LD--EK-Q------I-------------DVQWEFA----------------------------------------------
----------------------------------------------------------------------------------------------------
----------------------
>PC_0814JH
----------------------------------------------------------------------------------------------------
---------------------------------MF------------AKL------AVA-----FLTLS----GAA------------------------
----------------------------------------------------------------FAAPTRVLEARNLG---R-----A------------
-TYY-DPN--------------------GG----Y-------GACGN-VLQ-------------------------------N---TD------------
-----------MIV-A---LSA--------------------DQYL---S--------------------------------------------------
---------------GANC-GK--------------------Q--------IIATH--------------------------------------------
-------------A-GK-SVTV-----------------------TV-----ADL--------------C-PG--CA-----A-----------------
------NG-------LD----------------------LSST--------------------A----FS----------------QLA----A------
-------------------LG--EG-N-------IDV-----------DWHFV-----------------------------------------------
----------------------------------------------------------------------------------------------------
----------------------
>PC_02OE7W
----------------------------------------------------------------------------------------------------
---------------------------------MF------------AKL------AVV-----FLAFT----GAS------------------------
----------------------------------------------------------------LALPTRSIEARNVG---R-----A------------
-TYY-EPA--------------------GG----Y-------GACGN-VLQ-------------------------------N---TD------------
-----------MVV-A---LSA--------------------DQYL---A--------------------------------------------------
---------------GANC-GK--------------------Q--------LTATH--------------------------------------------
-------------A-GK-SVTV-----------------------TV-----ADL--------------C-PG--CA-----A-----------------
------NG-------LD----------------------LTSA--------------------A----FQ----------------QLA----A------
-------------------LG--EG-N-------IDV-----------DWSFL-----------------------------------------------
----------------------------------------------------------------------------------------------------
----------------------
>PC_00BIDX
----------------------------------------------------------------------------------------------------
---------------------------------MF------------AKL------AVA-----FLPLS----AAV------------------------
----------------------------------------------------------------VAAPTGSLQARTVG---R-----A------------
-TYY-EPA--------------------GG----Y-------GACGN-ILQ-------------------------------N---TD------------
-----------MIV-A---LSA--------------------DTYL---A--------------------------------------------------
---------------GSAC-GK--------------------Q--------LTATH--------------------------------------------
-------------A-GK-SVTV-----------------------TV-----ADL--------------C-PG--CA-----A-----------------
------GG-------LD----------------------LSVA--------------------A----FQ----------------QLA----Q------
-------------------TS--EG-V-------IDV-----------DWSFL-----------------------------------------------
----------------------------------------------------------------------------------------------------
----------------------
>PC_0815HN
----------------------------------------------------------------------------------------------------
---------------------------------MF------------AKL------AVA-----FLTLS----GAA------------------------
----------------------------------------------------------------FAMPVHTLEARNLG---R-----A------------
-TYY-DPN--------------------GG----Y-------GACGN-PLQ-------------------------------N---TD------------
-----------MIV-A---LSA--------------------DQYL---A--------------------------------------------------
---------------GANC-GK--------------------Q--------LVATH--------------------------------------------
-------------A-GK-SVTV-----------------------TV-----ADL--------------C-PG--CA-----A-----------------
------NG-------LD----------------------LSST--------------------A----FA----------------QLA----A------
-------------------LG--EG-N-------IDV-----------DWHFV-----------------------------------------------
----------------------------------------------------------------------------------------------------
----------------------
>PC_050YA9
----------------------------------------------------------------------------------------------------
-------------------------MYSRLFTLFL------------VC-------------VLATMTFAAPW---------------------------
----------------------------------------------------------------------RQPNRGNG---Q-----A------------
-TYY-SP----------------------G----L-------GACGY-YN-------S------------------------P---SD------------
-----------LIA-A---VAV--------------------G---------------------------------------------------------
--------R-----GKGEC-GK--------------------Q--------VVVSR--G-----------------------------------------
---------------SK-SVTV-----------------------TI-----TDL--------------C-Q----A--C--GP----------------
------DD-------ID----------------------LTTT--------------------A----FR----------------KIG----S----L-
--S--------------------EG-RI-N----I-A------------WSYRVSASAG-TG-PAGPA-----------------------AGAGAGAKA
GDQ-------------------------------------------------------------------------------------------------
----------------------
>PC_02Y8VF
----------------------------------------------------------------------------------------------------
-----------------MFSS----SRSFIL-----------------TVL---SLSAA---FGAAPAPA----LAAPYGN-----QP--------PH--
------------------GITHSHINRA-----------------------------------NGT-TFTLSPRAFENS-R------F------------
-TFY--D----------------------------A----GQNACGS---FD-----------------------------DS---NA------------
-----------FVM-A---LS-------------------------------P----------SF-FNN-------------------------------
--------G-------QHC-FQ--------------------N--------VMIDY--------------------------------------K-----
------------G---K-KVQA-----------------------TV-----TDE--------------C-PG--C----SD-S----------------
-------------Q-AD----------------------LSRP--------------------L----FA----------------ALA----P-LD---
EG--V----------------------I------F------------GSWWFN-----------------------------------------------
----------------------------------------------------------------------------------------------------
----------------------
>PC_0739PH
----------------------------------------------------------------------------------------------------
-----------------MFNS----SRSFIL-----------------ALL---SLAAF---FLGT-AL------AAPFGG-----PH--------FV--
------------------ASAHAHSAVRATANAPQNFTLSL--------------------SASSA-HAVAQKRGYDNA-R------F------------
-TYY--D----------------------------A----GQNACGS---TD-----------------------------DG---NA------------
-----------YVM-A---LS-------------------------------S----------SI-YNN-------------------------------
--------G-------EHC-YK--------------------Q--------VTLQY--------------------------------------N-----
------------G---K-QVKA-----------------------TV-----TDK--------------C-PG--C----KD-A----------------
-------------E-AD----------------------LSRP--------------------L----FQ----------------ALA----P-LD---
DG--V----------------------I------Y------------GQWWFD-----------------------------------------------
----------------------------------------------------------------------------------------------------
----------------------
>PC_026ZBU
----------------------------------------------------------------------------------------------------
-----------------MLNS----SRSFIL-----------------TLL---SLAAL---FLGT-AL------AAPFRG-----PH--------VA--
------------------ASAHAHAART-SASAPQTQNFTL--------------------SLAGS-AGAPQKRGYDNA-R------F------------
-TYY--D----------------------------A----GQNACGS---YD-----------------------------DG---NA------------
-----------YVM-A---LS-------------------------------P----------SI-YGN-------------------------------
--------G-------EHC-YK--------------------S--------VTLQY--------------------------------------N-----
------------G---K-QVQA-----------------------TV-----TDK--------------C-PG--C----KD-A----------------
-------------E-AD----------------------LSRP--------------------L----FQ----------------ALA----S-LD---
EG--V----------------------I------Y------------GQWWFD-----------------------------------------------
----------------------------------------------------------------------------------------------------
----------------------
>PC_03KBTR
----------------------------------------------------------------------------------------------------
-----------------MFNS----SRSLVL-----------------TLF---NLLAL---SSA---LA----FAAPHKG-----KH--------HS--
------------------GSSVT-----------------K--------------------KLTES-ATDALERRYDNA-R------F------------
-TYY--D----------------------------A----GENACGG---YD-----------------------------SN---RD------------
-----------YVI-A---IS-------------------------------P----------SL-YNN-------------------------------
--------G-------AHC-YK--------------------T--------VTLQY--------------------------------------N-----
------------G---Q-QVKA-----------------------KV-----TDE--------------C-PG--C----KD-A----------------
-------------E-AD----------------------LSRP--------------------L----FA----------------HLA----P-LD---
EG--V----------------------I------Y------------GQWWFD-----------------------------------------------
----------------------------------------------------------------------------------------------------
----------------------
>PC_02VFLY
----------------------------------------------------------------------------------------------------
-----------------MFNS----SRSFLT------------------LV---NLLAL---SSAF-ALA----APHPHKG-----KH--------SG--
------------------SGPVA-----------------H--------------------KLTNT-ALDAIE-RRDNA-R------F------------
-TYY--D----------------------------A----GENACGG---HD-----------------------------SN---TD------------
-----------YVI-A---IS-------------------------------P----------SL-YNN-------------------------------
--------G-------AHC-YK--------------------T--------VTVQY--------------------------------------N-----
------------G---Q-QVKA-----------------------KV-----TDE--------------C-PG--C----NG-N----------------
-------------E-AD----------------------LSRP--------------------L----FA----------------HLA----S-PD---
EG--V----------------------I------Y------------GQWWFN-----------------------------------------------
----------------------------------------------------------------------------------------------------
----------------------
>PC_03S91B
----------------------------------------------------------------------------------------------------
-----------------MFNS----SRSFLT------------------LV---NLLAL---SSAF-AFA----APHPHKG-----KH--------SG--
------------------SGPVA-----------------H--------------------KLTNT-ALDAIE-RRDNA-R------F------------
-TYY--D----------------------------A----GENACGG---HD-----------------------------SS---TD------------
-----------YVI-A---IS-------------------------------P----------SL-YNN-------------------------------
--------G-------AHC-YK--------------------T--------VTVQY--------------------------------------N-----
------------G---Q-QVQA-----------------------TV-----TDE--------------C-PG--C----SG-N----------------
-------------G-AD----------------------LSRP--------------------L----FA----------------HLA----S-PD---
EG--V----------------------I------Y------------GQWWFN-----------------------------------------------
----------------------------------------------------------------------------------------------------
----------------------
>PC_04B95W
----------------------------------------------------------------------------------------------------
------------------MST----STSLII-----------------ALV---SFLTL---FTAL-AY------AAPLSR-----HG--------GH--
------------------HVG-----------------------------------------QTGA-IALKNSKRDGSA-R------L------------
-TYY--D----------------------------A----GENACGS---YD-----------------------------AN---TD------------
-----------YVI-A---LS-------------------------------P----------SR-FNN-------------------------------
--------G-------AHC-YK--------------------K--------VTIQY--------------------------------------N-----
------------G---Q-KVQA-----------------------TV-----TDQ--------------C-PG--C----QD-A----------------
-------------Q-AD----------------------LSRP--------------------L----FA----------------HLA----P-LD---
EG--V----------------------I------Y------------GDWWFN-----------------------------------------------
----------------------------------------------------------------------------------------------------
----------------------
>PC_050187
----------------------------------------------------------------------------------------------------
-----------------MFSS----SRSFIL-----------------TVL---SLSAA---FGAAPALA----APHPHGN-----EP--------PH--
------------------GITHSHINRA-----------------------------------NRT-TFALAPRAFENS-R------F------------
-TFY--D----------------------------A----GENACGS---VD-----------------------------DA---NA------------
-----------YIM-A---LS-------------------------------P----------AF-FNN-------------------------------
--------G-------QHC-FQ--------------------K--------VTIDY--------------------------------------Q-----
------------G---K-KVQA-----------------------TV-----TDE--------------C-PG--C----SD-S----------------
-------------Q-AD----------------------LSRP--------------------L----FA----------------ALA----P-LD---
EG--V----------------------I------Y------------GSWWFN-----------------------------------------------
----------------------------------------------------------------------------------------------------
----------------------
>PC_08IVN1
----------------------------------------------------------------------------------------------------
----------------MFAST----GRSLVA-----------------ALL---SFLMV---FTAL-AC------AAPLSR-----HG--------HL--
------------------NQA-----------------------------------------RE-----IALKKRDGSA-R------L------------
-TYY--D----------------------------A----GDNACGS---YD-----------------------------SN---TD------------
-----------YVI-A---LS-------------------------------A----------SR-FQN-------------------------------
--------G-------AHC-YK--------------------K--------VTIQY--------------------------------------N-----
------------G---Q-KVQA-----------------------TV-----TDQ--------------C-PG--C----QG-D----------------
-------------Q-AD----------------------LSRP--------------------L----FS----------------HLA----P-LD---
EG--V----------------------I------Y------------GDWWFN-----------------------------------------------
----------------------------------------------------------------------------------------------------
----------------------
>PC_009LBL
----------------------------------------------------------------------------------------------------
----------------MFATA----TRSLL--------------------F---VVPAL---FATL-AL------AAPFKG-----VP--------LS--
------------------AAA------------------------------------------G-----GEIAVRDGGS-R------F------------
-TYY--D----------------------------A----GENACGS---TD-----------------------------SN---TA------------
-----------YII-A---LS-------------------------------P----------AQ-FNN-------------------------------
--------G-------AHC-YK--------------------K--------VTVEY--------------------------------------D-----
------------G---Q-QVEA-----------------------TV-----TDE--------------C-PG--C----QG-T----------------
-------------Q-AD----------------------LSRP--------------------L----FA----------------HLA----P-TD---
EG--V----------------------I------Y------------GNWWFN-----------------------------------------------
----------------------------------------------------------------------------------------------------
----------------------
>PC_05EY3O
----------------------------------------------------------------------------------------------------
----------------MFATA----TRSLL--------------------F---VVPAL---FAAL-AL------AAPFKG-----VP--------PS--
------------------AAA------------------------------------------G-----GQIAVRDGGS-R------F------------
-TYY--D----------------------------A----GENACGS---TD-----------------------------SN---TA------------
-----------YII-A---LS-------------------------------P----------AQ-FNN-------------------------------
--------G-------AHC-YK--------------------K--------VTVEY--------------------------------------D-----
------------G---Q-QVEA-----------------------TV-----TDE--------------C-PG--C----QG-T----------------
-------------Q-AD----------------------LSRP--------------------L----FA----------------RLA----P-TD---
EG--V----------------------I------Y------------GNWWFN-----------------------------------------------
----------------------------------------------------------------------------------------------------
----------------------
>PC_00DY5R
----------------------------------------------------------------------------------------------------
---------------------------------MF-------------SKT---LVL---------L-GA--LGLV------------------------
-----------------------------------------------------------------S-----AQSFTNQ---N-----M------------
-TQF-SPS--------------------------N-----KTLACGQ-TH------------------------S-------D---TE------------
-----------YVV-A---LQA-------T----------------------------------------------------------------------
---------IWS--GGSLC-NK--------------------T--------INISN--------------------------------------G-K---
---------------GL-STNA-----------------------TV-----VDE--------------F-F--------TG-N----------------
-A----------ED-LE----------------------LAPS--------------------L----FR----------------FLT----GPGV---
-----------------DVPN--VD-S------FL------------ADWSWVN----------------------------------------------
----------------------------------------------------------------------------------------------------
----------------------
>PC_00F4RS
----------------------------------------------------------------------------------------------------
-------------------------------MLIL------------LGLT---IGLAA----GLTLRSRSDEA-L------------------------
-----------------------------------------------------------------GLPAGKEI--YDG---E-----L------------
-TYY-LE-----------------GPT-KL----L-------GACGQ-MNG-------------------------------E---ND------------
-----------YIV-S---VSH--------------------IIFD---AAG-----------SSSATGGNS----------------------------
--------N-----NNPLC-GQ--------------------M--------VRATR--------------------------------------------
-------WDAEV-NAER-SVDL-----------------------TV-----VDR--------------C-T----G--C--Q-----------------
-P----ND-------LD----------------------TSTG--------------------V----FK----------------HMA----S------
-------------------IA--EG-RV-N------V-----------TWVWLTR---------------------------------------------
----------------------------------------------------------------------------------------------------
----------------------
>PC_00XZ7V
----------------------------------------------------------------------------------------------------
----------------------------------------------------------------MMSLQTLLAF-----TFSLS-PALA-------LNIP
------R-----QDN---------------------------------------------G-STAVPTMGSTETY-TG---Q-----I------------
-TWY-NTA-----------------------------GGT--GACGT-TL-------S------------------------D---ST------------
-----------AIA-A---VST--------------------TLYD---SY---------------TQGGNP----------------------------
--------N-----NNPLC-GQ--------------------K--------IEITY--------------------------------------------
-------TDEAS-QATA-TATV-----------------------TV-----ADR--------------C-G----G--C--AP----------------
------TD-------LD----------------------LTPT--------------------T----FQ----------------QLV----PE---G-
L-------------------G--VG-RT------S-A-----------SWKFV-----------------------------------------------
----------------------------------------------------------------------------------------------------
----------------------
>PC_061D2V
----------------------------------------------------------------------------------------------------
--------------------------------MPT------------LQNI-------L----ALLSLSLLPAT-----QAASL----------------
-------------PR---------------------------------------------A-SSSMPTIGSTETY-SG---Q-----I------------
-TWY-NTN-----------------------------GGY--GACGT-VL-------S------------------------D---SE------------
-----------AIC-A---LSE--------------------KLYD---QY---------------TKNSNS----------------------------
--------N-----DNELC-GK--------------------K--------IEITM--------------------------------------------
-------PSG------Q-TATV-----------------------TV-----ADR--------------C-T----G--C--AA----------------
------TD-------ID----------------------LTPT--------------------T----FK----------------QLV----SG---G-
L-------------------G--TG-RT------E-A-----------TWKWAS----------------------------------------------
----------------------------------------------------------------------------------------------------
----------------------
>PC_00QGMV
----------------------------------------------------------------------------------------------------
---------------------------MPSSTKTT------------LLSL-------L----AALTAT-------------RT-TVLA-------ASLP
------L-----GIR---------------------------------------------D------DSASGVTH-SG---D-----I------------
-TWY-NTN-----------------------------NGV--GACGF-QL-------S------------------------D---SE------------
-----------PIC-A---LST--------------------ALYD---EF---------------TKNGNP----------------------------
--------N-----DNDLC-NK--------------------Q--------VTITM--------------------------------------------
-------TDG------S-KQTV-----------------------KV-----ADR--------------C-E----A--C--AK----------------
------WD-------ID----------------------LTPT--------------------T----FK----------------QLV----KA---G-
T-------------------G--VG-RT------P-A-----------SWVFA-----------------------------------------------
----------------------------------------------------------------------------------------------------
----------------------
>PC_051BB2
----------------------------------------------------------------------------------------------------
-------------------------------MVSL------------TAIL---IPLLP----LLPLLTSA----LPTSTS-------------------
-----------------------------------------------------------------SSSTALAPRQNFG---D-----I------------
-TFY-NTG--------------------------L-------GACGS-VNN-------------------------------D---QE------------
-----------LVA-A---VSA--------------------ALFD------------------------------------------------------
--------------SQSVC-GR--------------------S--------ISVNF--------------------------------------------
-------N-------GA-TVNV-----------------------QV-----VDR--------------C-AG--C------AF----------------
------GD-------ID----------------------LSPS--------------------A----FS----------------ALT----GS-----
-------------------LD--AG-RV------Q-G-----------SWDFI-----------------------------------------------
----------------------------------------------------------------------------------------------------
----------------------
>PC_00WY80
----------------------------------------------------------------------------------------------------
-------------------------------MVSF------------VAIT---LSLLP----L---LTSA----LPTSSS-------------------
-----------------------------------------------------------------SSSTALSPRQNFG---D-----I------------
-TFY-NTG--------------------------L-------GACGS-VNN-------------------------------N---QE------------
-----------LVA-A---VSA--------------------ALFD------------------------------------------------------
--------------SQSVC-GR--------------------S--------ISVNF--------------------------------------------
-------N-------GA-TVNV-----------------------QV-----VDR--------------C-AG--C------AF----------------
------GD-------ID----------------------LSPS--------------------A----FS----------------ALT----GS-----
-------------------LD--AG-RV------Q-G-----------SWDFI-----------------------------------------------
----------------------------------------------------------------------------------------------------
----------------------
>PC_00YTA6
----------------------------------------------------------------------------------------------------
-------------------------------MVSF------------TAIL---LPLLP----LLTS---A----LP-TSS-------------------
-----------------------------------------------------------------SSSTDLAPRQNFG---D-----I------------
-TFY-NTG--------------------------L-------GACGS-VNN-------------------------------D---EE------------
-----------YVA-A---ISA--------------------ALFD------------------------------------------------------
--------------SQSVC-GR--------------------S--------ISVNF--------------------------------------------
-------N-------GA-TVSV-----------------------QV-----VDR--------------C-AG--C------AF----------------
------GD-------VD----------------------LSPR--------------------A----FS----------------DLT----AS-----
-------------------LD--AG-RV------Q-G-----------SWDFV-----------------------------------------------
----------------------------------------------------------------------------------------------------
----------------------
>PC_00PIXP
----------------------------------------------------------------------------------------------------
-------------------------------MVSF------------TTIL---LPLLP----ILTS---A----LP-TSS-------------------
-----------------------------------------------------------------SSSTALAPRQNFG---D-----I------------
-TFY-NTG--------------------------L-------GACGS-VNN-------------------------------D---QE------------
-----------LVA-A---VSA--------------------ALFD------------------------------------------------------
--------------SQSVC-GR--------------------S--------ISVNF--------------------------------------------
-------N-------GA-TVNV-----------------------QV-----VDR--------------C-AG--C------AF----------------
------GD-------VD----------------------LSPR--------------------A----FS----------------DLT----GS-----
-------------------LD--AG-RV------Q-G-----------SWDFI-----------------------------------------------
----------------------------------------------------------------------------------------------------
----------------------
>PC_07PRG7
----------------------------------------------------------------------------------------------------
-------------------------------MISF------------TAIF---LLLLP----LLTS---A-------LPT-------------------
-----------------------------------------------------------------STSTDLSPRQNFG---D-----I------------
-TFY-NTG--------------------------L-------GACGS-VNN-------------------------------D---QE------------
-----------LVA-A---VSA--------------------ALFD------------------------------------------------------
--------------SQSVC-GR--------------------S--------ISVNF--------------------------------------------
-------N-------GA-TVNV-----------------------QV-----VDR--------------C-AG--C------AF----------------
------GD-------ID----------------------LSPS--------------------A----FS----------------ALT----GS-----
-------------------LD--AG-RV------Q-G-----------SWDFI-----------------------------------------------
----------------------------------------------------------------------------------------------------
----------------------
>PC_04WH2Q
----------------------------------------------------------------------------------------------------
-------------------------------MVSF------------TAIL---LPLLP----LLTSA----------LPT-------------------
-----------------------------------------------------------------APSSSLAPRENFG---D-----I------------
-TFY-NTG--------------------------L-------GACGF-FNN-------------------------------D---EE------------
-----------YVV-A---VSA--------------------ALFD------------------------------------------------------
--------------SQSVC-GR--------------------S--------ISVNF--------------------------------------------
-------N-------GR-SVNA-----------------------QV-----VDR--------------C-AG--C------AF----------------
------GD-------VD----------------------LSPR--------------------A----FS----------------DLT----GS-----
-------------------LD--AG-RV------Q-G-----------SWDFI-----------------------------------------------
----------------------------------------------------------------------------------------------------
----------------------
>PC_0874QU
----------------------------------------------------------------------------------------------------
-------------------------------MVSF------------TAIL---LPLLP----LPTS---------------------------------
-----------------------------------------------------------------SSSTDLAPRQNFG---D-----I------------
-TFY-NTG--------------------------L-------GACGS-VNN-------------------------------D---EE------------
-----------YVA-A---VSA--------------------ALFD------------------------------------------------------
--------------SQSVC-GR--------------------S--------ISVTF--------------------------------------------
-------N-------GA-TVSV-----------------------QV-----VDR--------------C-AG--C------AF----------------
------GD-------VD----------------------LSPR--------------------A----FS----------------DLT----GS-----
-------------------LD--AG-RV------Q-G-----------SWDFV-----------------------------------------------
----------------------------------------------------------------------------------------------------
----------------------
>PC_068DQR
----------------------------------------------------------------------------------------------------
-------------------------MLSLQNLLTF------------SL-------------ALAPALAISIPRQ-----------D-------------
---------------N--------------------------------GTS-----------A-MP--NPDSTQTYTG---Q-----I------------
-TYY-NT-------------------G-GG----L-------GACGT-TL-------S------------------------D---SE------------
-----------AIC-A---LSE--------------------SLYD---QYTQ---------------NGNP----------------------------
--------N-----DNSLC-GK--------------------Q--------IQITM--E-----------------------------------------
--------------SGE-TATV-----------------------TV-----ADR--------------C-T----G--C--AP----------------
------TD-------ID----------------------LTPT--------------------I----FQ----------------QLV----PA--GL-
--G--------------------VG-RT-S----A-T------------WKWAS----------------------------------------------
----------------------------------------------------------------------------------------------------
----------------------
>PC_0697W7
----------------------------------------------------------------------------------------------------
-------------------------------MLHL------------SPT------------HLQDAQSDQLSLAD------------------------
-------------------------------------------------NR---------S-S-ENLPLPSNKAVFTG---D-----LT-----------
--YY---S------------------P--G----L-------GACGI-TS-------S------------------------S---ED------------
-----------AIC-A---VSH--------------------IIFD---KASV---------------GSNP----------------------------
--------N-----ANPLC-GL--------------------K--------IRITR---F-----------------------------------ND---
A----------V-HANR-SVDV-----------------------TV-----VDR--------------C-V----G--C--KA----------------
------TD-------LD----------------------LSIS--------------------E----FT----------------VLA----D----E-
--A--------------------LG-RV------M-G-----------SWAWLS----------------------------------------------
----------------------------------------------------------------------------------------------------
----------------------
>PC_00GS1Z
----------------------------------------------------------------------------------------------------
--------------------------------MRF-------------NSL---FKLTS---LLGLV-GY--VNCGGYR---------------------
--------------------------------------------------------------------------MSFY---G-----L------------
-NNN-RPSS--------------------------S----AIPACGL-DC------------------------D------YT---TD------------
-----------YYV-A---LNA-------EEYYE----------------SQ-----------------V------------------------------
---R--KDNAN---TATVC-DK--------------------C--------VKITY--------------------------------------E-----
---------------DK-WVVG-----------------------KI-----VDK--------------C-P--------GC-P----------------
-N----------HG-LD----------------------VSPT--------------------I----FD----------------VFA----S------
-------------------RK--VG-I------LY------------MDWEYT-----------------------------------------------
----------------------------------------------------------------------------------------------------
----------------------
>PC_05GUZY
----------------------------------------------------------------------------------------------------
--------------------------------MRF-------------NTL---LKLSS---FLSLA-S-------------------------------
---------------------------------------------------------------------V--AYSYNG---K-----M------------
-TFY-GNASDR------------------PS---IN----AIPACGI-D-------------------------------GVDLN-TN------------
-----------YFI-A---LNE-------EQ-YN----------------DSL----------T-----N------------------------------
---Y----YNPN--TATVC-NR--------------------C--------VKVTY--------------------------------------KN----
----------------K-WVVG-----------------------RI-----IDK--------------C-PSGSC----N-------------------
-Y----------GG-LD----------------------LSPT--------------------I----FK----------------TLE--------N--
-LD--------------------TG-V------IY------------ADWEYTDC--SNLGK--------------------------------------
----------------------------------------------------------------------------------------------------
----------------------
>PC_03VA6K
----------------------------------------------------------------------------------------------------
--------------------------------MKF------------STLS-------L----LASGISAVFAM-----------------------S--
---------------------------------------------------------------------------GSG---R-----M------------
-TFY-GNA---------------------G----ECPSERAIPSCGL-VD-------F------------------------D---TQ------------
-----------YYV-A---MNH--------------------EQYD-----------------STLSNYANP----------------------------
--------N-----SAAVC-NT--------------------C--------IKVTY--------------------------------------------
-------NGR--------SVIG-----------------------KV-----IDK--------------C-P----S--C--AA----------------
------GA-------ID----------------------VSLP--------------------L----FR----------------KLA----D------
P-------------------D--LG-VV-N------V-----------SWE-------------------------------------------------
----------------------------------------------------------------------------------------------------
----------------------
>PC_00GVAQ
----------------------------------------------------------------------------------------------------
-------------------------------MISF-------------AHI---VVFV------FTL-LL--VVSCAPLQDEE-----------------
----RRSP-D----------------------------------------------VP----TEIVSPDPENGVYKGG---Y-----A------------
-TFY-YQ---------------------------YG----VAGACEQ-VHGD----------------------------D------D------------
-----------LIG-A---MDA-------N-------------------RYYG----------RRDLEDV------------------------------
---HDVEVETRS--VSRLC-GR--------------------S--------VKITNT--Q----------------------------------------
-------NG-------K-SVVV-----------------------RI-----ADA--------------C-P--GC----KN------------------
------------HN-SI----------------------DLS----------------------------------------------------------
-SSG------------------------------L------------SFDSFHQA---------------------------------------------
----------------------------------------------------------------------------------------------------
----------------------
>PC_00RTAB
----------------------------------------------------------------------------------------------------
----------------------------------------------------------------------------------------------------
-----------------------------------------------------------------------------MW-V------T------------
-ALS--I----------------------------L----PKSCCDE---FG-----------------------------PI---TN------------
-----------L-------LL-------------------------------E----------QQ-YGS-------------------------------
--------G-------GYC-GD--------------------S--------ITISY--------------------------------------Q-----
------------G---K-STSA-----------------------TI-----VDE--------------C-PG--C----PY-G----------------
-------------G-LD----------------------LSPS--------------------L----FS----------------YFA----D-ES---
VG--V----------------------I------Y------------ADWSFN-----------------------------------------------
----------------------------------------------------------------------------------------------------
----------------------
>PC_06TW6H
----------------------------------------------------------------------------------------------------
-----------------------------------------------------------------MA---------------------------------
--------------------------------------------------------------AAID--SNLTERFSGQ---R-----F------------
-TWY-EVG--------------------GA----A-------GACGQ-YHS-------------------------------D---SE------------
-----------FVV-A---LNA--------------------AQF------------------------GSG----------------------------
--------Y-----PGPHC-FH--------------------R--------ITIS---------------------------------------------
------------YG-GK-TTTA-----------------------EI-----VDE--------------C-PG--CP-----Y-----------------
------GA-------LD----------------------LSPS--------------------L----FS----------------FFA---------P-
-------------------KS--VG-VI------S-G-----------SWSFS-----------------------------------------------
----------------------------------------------------------------------------------------------------
----------------------
>PC_00TM0L
----------------------------------------------------------------------------------------------------
-------------------------------------------------MT---VTATD-----TVDAVIGDRK-L------------------------
-----------------------------------------------------------------RRCCPVSLLTVLG---V-----V------------
-FYF-TP----------------------G----L-------GACGF-TNT-------------------------------S---SQ------------
-----------YVA-T---VSR--------------------TFFD---SFP--------------GGGTNP----------------------------
--------N-----KNPIC-KH--------------------K--------VEIT---------------------------------------------
-------------AGAV-SVVA-----------------------QV-----VDY--------------C-L----T--C--G-----------------
-V----TD-------VG----------------------LPKF--------------------A----FK----------------IFG----N------
-------------------ST--QG-IV-P----N-V-----------SWKVV-----------------------------------------------
----------------------------------------------------------------------------------------------------
----------------------
>PC_06HECB
----------------------------------------------------------------------------------------------------
--------------------------------MLF------------RLLL---ALSLF-----F----------M------------------------
-----------------------------------------------------------------TVTATDTVDAVIG---D-----L------------
-FYF-TP----------------------G----L-------GACGF-TNT-------------------------------S---SQ------------
-----------YVA-T---VSR--------------------TFFD---SFP--------------GGGTNP----------------------------
--------N-----KNPIC-KH--------------------K--------VEIT---------------------------------------------
-------------AGAV-SVVA-----------------------QV-----VDY--------------C-L----T--C--G-----------------
-V----TD-------VG----------------------LPKF--------------------A----FK----------------IFG----N------
-------------------ST--QG-IV-P----N-V-----------SWKVV-----------------------------------------------
----------------------------------------------------------------------------------------------------
----------------------
>PC_05GI3F
----------------------------------------------------------------------------------------------------
-----------------------------------------------------------------MAVTAT-----------------------------
--------------------------------------------------------------------DTVDAVIGDR---V-----V------------
-FYF-T---------------------------------PGLGACGF-TN-------T------------------------S---SQ------------
-----------YVA-T---VSR--------------------T---------------------FF----DS----------------------------
--------F-----PNPIC-KH--------------------K--------VEITV--------------------------------------------
-------GAV--------SVVA-----------------------QV-----VDY--------------C-L----T--C--GV----------------
------TD-------VG----------------------LPKF--------------------A----FK----------------IFG----N------
S-------------------T--QG-IV-P----N-V-----------SWKVV-----------------------------------------------
----------------------------------------------------------------------------------------------------
----------------------
>PC_04X6MH
----------------------------------------------------------------------------------------------------
--------------------------------MQY------------FARS---SYI-G-----ALFAIAV-----------------------------
--------------------------------------------------------------------TA---QTHQG---D-----L------------
-FNF-VP----------------------G----L-------GACGF-TNT-------------------------------S---TQ------------
-----------FVA-S---VSN--------------------EFFH---SFP--------------GSGTNP----------------------------
--------N-----ANPIC-TH--------------------N--------LTVA---------------------------------------------
-------------FNGT-NVSA-----------------------QV-----VDF--------------C-L----S--C--P-----------------
-S----SN-------VG----------------------LSPV--------------------A----FE----------------VFA----P------
-------------------LA--QG-IV-S----N-V-----------TWEVI-----------------------------------------------
----------------------------------------------------------------------------------------------------
----------------------
>PC_020NCS
----------------------------------------------------------------------------------------------------
--------------------------------MKT------------AATS---VLS-L-----GLLIASA-----------------------------
--------------------------------------------------------------------AA---QSGAG---T-----L------------
-FNF-VP----------------------G----L-------GACGF-TNT-------------------------------S---DQ------------
-----------FVA-S---VSN--------------------TTFH---SFP--------------GAGANP----------------------------
--------N-----ANPIC-TH--------------------N--------LTVS---------------------------------------------
-------------FNGT-NVTA-----------------------QI-----VDF--------------A-V----G--V--P-----------------
-A----EN-------VG----------------------FSPA--------------------A----FS----------------EFA----D------
-------------------TS--QG-IV-Q----N-V-----------TWVIS-----------------------------------------------
----------------------------------------------------------------------------------------------------
----------------------
>PC_05WNDO
----------------------------------------------------------------------------------------------------
-------------------------------MLSV------------AQL--------------FSLSALFA----------------------------
-----------------------------------------------------------------LT----AAQTHTG---T-----LF-----------
--TF---S------------------P--G----L-------GACGF-TN-------T------------------------S---GQ------------
-----------SVA-S---VSQ--------------------TFFN---AF--PG------------ATENP----------------------------
--------N-----DNPIC-TH--------------------N--------LTVTF---N-----------------------------------G----
----------------T-TVTA-----------------------QI-----VDL--------------C-L----T--C--PE----------------
------FN-------IG----------------------LSPS--------------------A----FT----------------QFA----P----I-
--S--------------------DG-IV-N----------------NVTWMVD-----------------------------------------------
----------------------------------------------------------------------------------------------------
----------------------
>PC_04OYKO
----------------------------------------------------------------------------------------------------
---------------------------------ML------------TLAT---ALS-L-----GLLAASA-----------------------------
--------------------------------------------------------------------TA---QSGTG---T-----L------------
-FNF-IP----------------------G----L-------GACGF-TNT-------------------------------S---DQ------------
-----------FVA-L---VSS--------------------KTFH---SFP--------------GSGANP----------------------------
--------N-----TNPIC-TH--------------------N--------LTVS---------------------------------------------
-------------FNGK-NVSA-----------------------QI-----VDL--------------G-L----D--A--P-----------------
-D----DN-------VG----------------------FSPA--------------------A----FE----------------QFA----P------
-------------------PV--QG-IV-Q----N-V-----------IWTID-----------------------------------------------
----------------------------------------------------------------------------------------------------
----------------------
>PC_00ZLFN
----------------------------------------------------------------------------------------------------
--------------------------------MFF------------SRRT---VALVV----A------------------------------------
----------------------------------------------------------------AAATTLVKAQSEVG---D-----G------------
-TFF---E--------------------TG----L-------GACGV-YNV-------------------------------D---TD------------
-----------YIV-A---VSE--------------------ALFD---SYTET-----------S--PGN-----------------------------
-------PN-----TNVLC-NR--------------------P--------ISIS-YG------------------------------------------
---------------GV-NVQA-----------------------TI-----TDR--------------C-AG------C--AG----------------
-W----GD-------LD----------------------MTPS--------------------L----FT----------------RF-----AA---E-
--------------------S--VG-RI-Y----S-V-----------DWVFV-----------------------------------------------
----------------------------------------------------------------------------------------------------
----------------------
>PC_04XIDC
----------------------------------------------------------------------------------------------------
--------------------------------MFF------------SRRT---VALVF----A------------------------------------
----------------------------------------------------------------AAATTLVKAQSEVG---D-----G------------
-TFF---E--------------------TG----L-------GACGV-YNV-------------------------------D---TD------------
-----------YIV-A---VSE--------------------ALFD---SYTET-----------S--PGN-----------------------------
-------PN-----TNVLC-NR--------------------P--------ISIS-YG------------------------------------------
---------------GV-NVQA-----------------------TI-----TDR--------------C-AG------C--AG----------------
-W----GD-------LD----------------------MTPS--------------------L----FT----------------RF-----AA---E-
--------------------S--VG-RI-Y----S-V-----------DWVFV-----------------------------------------------
----------------------------------------------------------------------------------------------------
----------------------
>PC_03MCZY
----------------------------------------------------------------------------------------------------
--------------------------------MFF------------SRRT---VALVL----A------------------------------------
----------------------------------------------------------------AA-TTLVKAQSEVG---D-----G------------
-TFF---E--------------------TG----L-------GACGV-YNV-------------------------------D---TD------------
-----------YIV-A---VSE--------------------ALFD---SYTET-----------S--PGN-----------------------------
-------PN-----TNVLC-NR--------------------P--------ISIS-YG------------------------------------------
---------------GV-NVQA-----------------------TI-----TDR--------------C-AG------C--AG----------------
-W----GD-------LD----------------------MTPS--------------------L----FT----------------RF-----AA---E-
--------------------S--VG-RI-Y----S-V-----------DWVFV-----------------------------------------------
----------------------------------------------------------------------------------------------------
----------------------
>PC_04JF8M
----------------------------------------------------------------------------------------------------
--------------------------------MFF------------SRRT---VALVL----A------------------------------------
----------------------------------------------------------------AA-TTLVMAQSEVG---D-----G------------
-TFF---E--------------------TG----L-------GACGV-YNV-------------------------------D---TD------------
-----------YIV-A---VSE--------------------ALFD---SYTET-----------S--PGN-----------------------------
-------PN-----TNVLC-NR--------------------P--------ISIS-YG------------------------------------------
---------------GV-NVQA-----------------------TI-----TDR--------------C-AG------C--AG----------------
-W----GD-------LD----------------------MTPS--------------------L----FT----------------RF-----AA---E-
--------------------S--VG-RI-Y----S-V-----------DWVFV-----------------------------------------------
----------------------------------------------------------------------------------------------------
----------------------
>PC_06DNZT
----------------------------------------------------------------------------------------------------
--------------------------------MFF------------SRRT---VSLVL----A------------------------------------
----------------------------------------------------------------AA-TTLVKAQSEVG---D-----G------------
-TFF---E--------------------TG----L-------GACGV-YNV-------------------------------D---TD------------
-----------YIV-A---VSE--------------------ALFD---SYTET-----------S--PGN-----------------------------
-------PN-----TNVLC-NR--------------------P--------ISIS-YG------------------------------------------
---------------GV-NVQA-----------------------TI-----TDR--------------C-AG------C--AG----------------
-W----GD-------LD----------------------MTPS--------------------L----FT----------------RF-----AA---E-
--------------------S--VG-RI-Y----S-V-----------DWVFV-----------------------------------------------
----------------------------------------------------------------------------------------------------
----------------------
>PC_04YFB0
----------------------------------------------------------------------------------------------------
--------------------------------MFF------------SRRT---VAVVF----A------------------------------------
----------------------------------------------------------------A-AATLVKAQSESG---Q-----G------------
-TWF---E--------------------VG----L-------GACGV-YNV-------------------------------D---TD------------
-----------HIV-A---ISE--------------------ALFD---SYPAT-----------S--PGN-----------------------------
-------PN-----TNTVC-NR--------------------A--------ISIT-YN------------------------------------------
---------------GI-TAQA-----------------------LV-----TDR--------------C-AG------C--AG----------------
-W----GD-------VD----------------------MSPS--------------------L----FS----------------VF-----AD---Q-
--------------------G--VG-RL-Y----G-V-----------NWNFI-----------------------------------------------
----------------------------------------------------------------------------------------------------
----------------------
>PC_00NAP6
----------------------------------------------------------------------------------------------------
--------------------------------MFF------------SRRT---VALVL----A------------------------------------
----------------------------------------------------------------AT-TTLVKAQSEVG---D-----G------------
-TFF---E--------------------TG----L-------GACGV-YNV-------------------------------D---TD------------
-----------YIV-A---VSE--------------------ALFD---SYTET-----------S--PGN-----------------------------
-------PN-----TNVLC-NR--------------------P--------ISIS-YG------------------------------------------
---------------GV-NVQA-----------------------TI-----TDR--------------C-AG------C--AG----------------
-W----GD-------LD----------------------MTPS--------------------L----FT----------------RF-----AA---E-
--------------------S--VG-RI-Y----S-V-----------DWVFV-----------------------------------------------
----------------------------------------------------------------------------------------------------
----------------------
>PC_06AY1G
----------------------------------------------------------------------------------------------------
--------------------------------MFF------------SRHT---VAIVL----A------------------------------------
----------------------------------------------------------------A-VVAVVKAQSETG---D-----G------------
-TFF---E--------------------VG----L-------GACGV-PNV-------------------------------D---TD------------
-----------LIV-A---VSE--------------------ALFD---SYTET-----------S--PGN-----------------------------
-------PN-----SNVIC-NK--------------------A--------ISIT-YN------------------------------------------
---------------GV-TQAA-----------------------TI-----TDR--------------C-AG------C--AG----------------
-L----GD-------LD----------------------MSPS--------------------L----FT----------------IF-----AP---E-
--------------------S--VG-RI-T----G-V-----------TWSFV-----------------------------------------------
----------------------------------------------------------------------------------------------------
----------------------
>PC_034PGP
----------------------------------------------------------------------------------------------------
--------------------------------MFF------------SRHT---VAIVL----A------------------------------------
----------------------------------------------------------------A-AVALVKAQSETG---D-----G------------
-TFF---E--------------------VG----L-------GACGV-ANV-------------------------------D---TD------------
-----------LIV-A---VSE--------------------ALFD---SYTET-----------S--PGN-----------------------------
-------PN-----SNVIC-NR--------------------A--------ISIT-YN------------------------------------------
---------------GV-TQAA-----------------------TI-----TDR--------------C-AG------C--AG----------------
-L----GD-------LD----------------------MSPS--------------------L----FT----------------IF-----AP---E-
--------------------S--VG-RI-T----G-V-----------TWSFT-----------------------------------------------
----------------------------------------------------------------------------------------------------
----------------------
>PC_00XMAC
----------------------------------------------------------------------------------------------------
--------------------------------MFF------------SRRT---VFLVL----A------------------------------------
----------------------------------------------------------------A-ATTLVKAQSEVG---D-----G------------
-TFF---E--------------------TG----L-------GACGV-YNV-------------------------------D---TD------------
-----------YIV-A---VSE--------------------ALFD---SYTET-----------S--PGN-----------------------------
-------PN-----TNVLC-NR--------------------P--------ISIS-YG------------------------------------------
---------------GV-NVQA-----------------------TI-----TDR--------------C-AG------C--AG----------------
-W----GD-------LD----------------------MTPS--------------------L----FT----------------RF-----AA---E-
--------------------S--VG-RI-Y----S-V-----------DWVFV-----------------------------------------------
----------------------------------------------------------------------------------------------------
----------------------
>PC_02372K
----------------------------------------------------------------------------------------------------
----------------------------------------------------------------------------------------------------
------------------------------------------------------------------------AQSEVG---D-----G------------
-TFF---E--------------------TG----L-------GACGV-YNV-------------------------------D---TD------------
-----------YIV-A---VSE--------------------ALFD---SYTET-----------S--PGN-----------------------------
-------PN-----TNVLC-NR--------------------P--------ISIS-YG------------------------------------------
---------------GV-NVQA-----------------------TI-----TDR--------------C-AG------C--AG----------------
-W----GD-------LD----------------------MTPS--------------------L----FT----------------RF-----AA---E-
--------------------S--VG-RI-Y----S-V-----------DWVFV-----------------------------------------------
----------------------------------------------------------------------------------------------------
----------------------
>PC_047W12
----------------------------------------------------------------------------------------------------
--------------------------------MFF-------------SRR---TVSLV---LAAAT-T----LV-------------------------
---------------------------------------------------------------------KAQS--EVG---D-----G------------
-TFF-E-----------------------------T----GLGACGV-Y-------------------------------NVD---TD------------
-----------YIV-A---VSE-------AL-FD----------------SYT----------E------------------------------------
-----TSPGNPN--TNVLC-NR--------------------P--------ISISC--------------------------------------ALPP--
--------L------SH-ICLP-----------------------S------------------------------------------------------
-----------------------------------------L--------------------------P-------------------------------
-----------------------------------------------LTFLLASQTAA------------------------------------------
----------------------------------------------------------------------------------------------------
----------------------
>PC_01EFSF
----------------------------------------------------------------------------------------------------
----------------------------------------------------------------------------------------------------
-----------------------------------------------------------------------------G---L-----G------------
-TFF---E--------------------TG----L-------GACGV-SNV-------------------------------D---TD------------
-----------YIV-A---VSE--------------------ALFD---SYTET-----------S--PGN-----------------------------
-------PN-----TNVLC-NR--------------------P--------ISIT-YN------------------------------------------
---------------GV-TVQA-----------------------TI-----TDR--------------C-AG------C--AG----------------
-F----GD-------LD----------------------MTPS--------------------L----FT----------------NF-----AA---E-
--------------------S--VG-RI-F----G-V-----------DWVFV-----------------------------------------------
----------------------------------------------------------------------------------------------------
----------------------
>PC_017E9W
----------------------------------------------------------------------------------------------------
--------------------------MYIPAKTTF------------IALA---ALVAV----GQS---------------------GL-------VADA
------ST---------------------------------------------------------LATKEHSSLVRRG---D-----G------------
-TFY-NME------------------G--G----YT-------ACG---EKH-----S------------------------D---SE------------
-----------HYA-A---VAP--------------------SWFT----T----------G--------NH----------------------------
--------N-----NDPIC-RK--------------------C--------ALVKG--------------------------------------------
-------PKG--------QVKV-----------------------HI-----NDI--------------C-P----P--C--AR----------------
-D-----S-------ID----------------------MTPA--------------------A----FS----------------QIA----D----Q-
--------------------A--DG-RV------S-V-----------SWEFTDC---------------------------------------------
----------------------------------------------------------------------------------------------------
----------------------
>PC_026P87
----------------------------------------------------------------------------------------------------
-------------------------------MRTF------------VSLV---TLATA----A--------------------------------AILS
------LQ---------------------------------------------------------GADAATKSLMRRG---Q-----G------------
-TYY-YMN------------------G--I----PT-------ACG---EMH-----T------------------------D---DE------------
-----------LYA-A---VAY--------------------EWFT----A----------S--------NP----------------------------
--------N-----QDPIC-KK--------------------C--------ALVRG--------------------------------------------
-------PKG--------RVKV-----------------------VV-----NDK--------------C-P----T--C--TR----------------
-D-----S-------ID----------------------LTPA--------------------A----FD----------------RIA----N----R-
--------------------G--DG-RI------Q-I-----------SWTFTAC---------------------------------------------
----------------------------------------------------------------------------------------------------
----------------------
>PC_02D8KP
----------------------------------------------------------------------------------------------------
--------------------------------MRL------------SAAL---LLFA-------A---------------------SL-------ASLT
------PQ---------------------------------------------------------NAEATAVSLRRRG---D-----G------------
-TYY-DIE------------------A--G----LT-------ACG---ERH-----T------------------------N---KQ------------
-----------LYA-A---VAS--------------------SWFT----K----------S--------NP----------------------------
--------N-----RDPIC-KK--------------------C--------ALVKG--------------------------------------------
-------PKG--------QVKV-----------------------RI-----NDK--------------C-P----E--C--SR----------------
-D-----S-------ID----------------------LTPA--------------------A----FD----------------KIA----K----R-
--------------------K--DG-RV------K-I-----------TWSFTAC---------------------------------------------
----------------------------------------------------------------------------------------------------
----------------------
>PC_04QHIX
----------------------------------------------------------------------------------------------------
---------------------------------------------------------------------------------------------------M
------SH---------------------------------------------------------TADASAVSLLKRG---D-----G------------
-TYY-NME------------------G--G----YT-------ACG---EKH-----T------------------------D---DE------------
-----------FYA-A---VAP--------------------SWFT----T----------G--------NP----------------------------
--------N-----HDPIC-KK--------------------C--------AVVNG--------------------------------------------
-------PKG--------QVKV-----------------------HI-----NDI--------------C-P----P--C--TR----------------
-E-----S-------ID----------------------LTPA--------------------A----FD----------------QIA----D----R-
--------------------V--DG-RV------P-I-----------TWELVDC---------------------------------------------
----------------------------------------------------------------------------------------------------
----------------------
>PC_0185VQ
----------------------------------------------------------------------------------------------------
--------------------------------MKF-------------LPL---WFASL---QVG-L-VL--A---------------------------
----------------------------------------------------------------------------GP---W-----I------------
-QFD-AGH---------------------------------IGACGT-YI------------------------S-------D---ND------------
-----------FVI-A---VDK-------G----------------------------------------------------------------------
---------AWV--GGKYC-GR--------------------N--------MSLEL--------------------------------------GG----
----------------T-VVQG-----------------------AV-----LDL--------------C-H--DC----PR-Y----------------
-T----------FA-------------------------VTPA--------------------I----WA----------------TFQ-----------
-----L---APE---DIEV--------------TE------------GSWKYVF----------------------------------------------
----------------------------------------------------------------------------------------------------
----------------------
>PC_018ZU9
----------------------------------------------------------------------------------------------------
----------------------------------------------------------------LIHSAWCLT---------------------------
-----------------------------------------------------------T--------QPR-NYIASG---E-----A------------
-RYY-DVA------------------------------TGAQTTCGG-YHS-------------------------------S---SD------------
-----------KIC-A---AGR--------------------SVFG------------------------------------------------------
--------Q-----G-RRC-GQ--------------------S--------LVIYY--------------------------------------------
--------------GSK-RTTC-----------------------IL-----DDK--------------C-PT--C------GG----------------
------NS-------LD----------------------LSPA--------------------V----FQ----------------ALA----P------
-------------------LP--QG-VL------R-V-----------R---------------------------------------------------
----------------------------------------------------------------------------------------------------
----------------------
>PC_03IY3O
----------------------------------------------------------------------------------------------------
----------------------------------------------------------------MIHSAWCLT---------------------------
-----------------------------------------------------------T--------QPR-NYIASG---E-----A------------
-RYY-DVA------------------------------TGAQTTCGG-YHS-------------------------------S---SD------------
-----------KIC-A---AGR--------------------SVFG------------------------------------------------------
--------Q-----G-RRC-GQ--------------------S--------LVIYY--------------------------------------------
--------------GSK-RTTC-----------------------IL-----DDK--------------C-PT--C------GG----------------
------NS-------LD----------------------LSPA--------------------V----FQ----------------ALA----P------
-------------------LP--QG-VL------R-V-----------R---------------------------------------------------
----------------------------------------------------------------------------------------------------
----------------------
>PC_06QXD5
----------------------------------------------------------------------------------------------------
---------------------------------MT-------------SNA---WCSAI---R-------------------------------------
--------------------------------------------------------------RHFS-HRS--RNYASG--E------A------------
-RYY-EV------------------------A--TG----AQTACGG---YH-----------------------------TS---SQ------------
-----------AIC-A---AG-------------------------------A----------SV-FGQ-------------------------------
---------------GHRC-GK--------------------S--------LVIYY------------------------------------G-------
------------S---K-HVVC-----------------------IL-----DDK--------------C-PS--C----A-GD----------------
-------------S-LD----------------------LSPA--------------------V----FK----------------ALA-----PLS---
Q--GV----------------------------LQ------------VHWQFV-----------------------------------------------
----------------------------------------------------------------------------------------------------
----------------------
>PC_01E0OU
----------------------------------------------------------------------------------------------------
----------------------------------M-------------KEL---LKKA------LLG-LT--LVLGAAP-------VA------------
---------------------------------------------------------------------------------D-----A------------
-ASY-R--------------------Q-------HG----QAVYYGG--RYD----------------------------RA------------------
-----------------------------T--------------------------------------RM------------------------------
---TAAH-------RTLPF-GT--------------------W--------VRVTHRTTG----------------------------------------
----------------R-SVVV-----------------------KI-----NDR--------------G-P--FG----NS-R----------------
-R-----------V-ID----------------------LSRT--------------------A----AA----------------RLG----ITHQ---
-G----------------------V-AP-----VT------------VTVIRRR----------------------------------------------
----------------------------------------------------------------------------------------------------
----------------------
>PC_01E5TN
----------------------------------------------------------------------------------------------------
----------------------------------M-------------KST---LIFSL----VTLL--S----T-------------------------
--------------------------------------------------------------------TSLAQKFTGG--R------A------------
-TFY--S------------------------P--SV----GLGSCGE---TH-----------------------------AD---SD------------
-----------LVV-A---GP-------------------------------S----------SM-M--P------------------------------
----------------GAC-GK--------------------T--------VMITN------------------------------------TGTG----
---------N---GAGN-TISA-----------------------EV-----VDT--------------C-AG--C----GE------------------
------------SD-LD----------------------LSIG--------------------A----FD----------------QLT----N-GD---
LAAGVA----------------------------T------------IDSYGSINERISGST-VKS----------------------------------
----------------------------------------------------------------------------------------------------
----------------------
>PC_03NEGS
----------------------------------------------------------------------------------------------------
----------------------------MKSALAF-------------FSS---VILAL---TA-------------T----------------------
-------------------------------------------------------------------ATPHKRATYDG---H-----L------------
-TPV-GEVS--------------------------G----AYTACGQ-IYEA----------------------------------DS------------
-----------MYV-A---VDP-------I----------------------------------------------------------------------
---------LLS--P-DCS-PK--------------------T--------ITINCP-------------------------------------------
---------------TG-AVTG-----------------------QV-----LDK--------------C-M--GC----G-------------------
-S----------DH-ID----------------------VSSA--------------------V----YV----------------ACG----GTKGG--
-----------------------VD-PI-----EN------------ITWSF------------------------------------------------
----------------------------------------------------------------------------------------------------
----------------------
>PC_03ANBC
----------------------------------------------------------------------------------------------------
----------------------------MKSALAF-------------FSS---AILAL---TA-------------T----------------------
-------------------------------------------------------------------ATPHKRATYDG---H-----L------------
-TPI-GEVP--------------------------G----AYTACGQ-EYEA----------------------------------DS------------
-----------MYV-A---VNP-------I----------------------------------------------------------------------
---------LLP--P-DCS-PK--------------------T--------ITINCP-------------------------------------------
---------------TG-AVTG-----------------------QV-----LDK--------------C-M--RC----G-------------------
-S----------DH-ID----------------------VSSA--------------------V----YV----------------ACG----GTKGG--
-----------------------ID-PI-----NN------------ITWSF------------------------------------------------
----------------------------------------------------------------------------------------------------
----------------------
>PC_01U6OI
----------------------------------------------------------------------------------------------------
--------------------------------MKL-------------TAT---SGLTY---LAALA-T-----TATA----------------------
-------------------------------------------------------------------TPFNKRASFSG---Y-----I------------
-TPI-GEIS----------------------D--AG----ALSACGQ-EYVT----------------------------------GS------------
-----------MFV-A---VQP-------S----------------------------------------------------------------------
---------LLP--A-DCS-PR--------------------S--------ITIKCK-------------------------------------------
---------------SS-TVTA-----------------------QV-----VDK--------------C-M--GC----G-------------------
-S----------DH-ID----------------------VSAA--------------------V----YT----------------AVG----GETGG--
-----------------------ID-PI-----EG------------CTWQI------------------------------------------------
----------------------------------------------------------------------------------------------------
----------------------
>PC_035HBA
----------------------------------------------------------------------------------------------------
--------------------------------MKS-------------TVT---SALTY---FAALA-A-----TATA----------------------
-------------------------------------------------------------------TPFSKRASFSG---Y-----I------------
-TPI-GEIS----------------------D--AG----ALSACGQ-EYVT----------------------------------GS------------
-----------MFV-A---VQP-------S----------------------------------------------------------------------
---------LLP--A-DCS-PA--------------------P--------ISIQCN-------------------------------------------
---------------GA-TVSA-----------------------QV-----VDK--------------C-M--GC----G-------------------
-P----------DH-ID----------------------VSAA--------------------V----YV----------------ACG----GEKGG--
-----------------------ID-PL-----KD------------MKWSY------------------------------------------------
----------------------------------------------------------------------------------------------------
----------------------
>PC_01F815
----------------------------------------------------------------------------------------------------
---------------------------------ML-------------SKT---PAAAF---LVA-L-LP--VLGA-----------------------L
---Q--SR-GYCSGSG-----------------------------------------CNTNSTAQA-LANGTQYNGTA---S-----V------------
-YNP-NGA---------------------------------IGACGT-TV------------------------Q-------N---SD------------
-----------HVV-A---IGL-------D----------------------------------------------------------------------
---------NWD--NGAHC-GE--------------------T--------LTVQY--------------------------------------TLG---
---------------GT-SIQL-----------------------LV-----VDK--------------C-M--GC----SA-N----------------
-D----------DA-------------------------IALT--------------------S----AS----------------MEL-----------
-----V---DAD---YVSGES--IP-V------IW------------GLI--------------------------------------------------
----------------------------------------------------------------------------------------------------
----------------------
>PC_01HUXN
----------------------------------------------------------------------------------------------------
----------------------------------------------------------------------------------------------------
------------------------------------------------------------------------ADYPAR---S-----A------------
-TYF-YQY-GN------------------------------AGACGT--------------------------------VHED---TD------------
-----------LIA-A---IDA-------DR-Y------------------------------G-----D------------------------------
---T------GD--HSWVC-GK--------------------R--------VKITN--------------------------------------TENW--
----------------K-A----------------------------------HA--------------C-P--TC----DN------------------
-S----------NS-ID----------------------LSTG--------------------A----FQ----------------KIA----EL-E---
-----------------------EG-I------VP------------SKCPFLVPLSTKVLT-FGSVQW-SFE---------------------------
----------------------------------------------------------------------------------------------------
----------------------
>PC_01ILNN
----------------------------------------------------------------------------------------------------
---------------------------MARSGLLF------------LIV------AFF-----AAILC-VLSA-PVPVD-----------------E--
-----------------------------------------------------------------EARDIEKRTSYTG---Q-----G------------
-TWF-EVG--------------------------L-------GACGK-RNK-------------------------------N---TD------------
-----------FIV-A---LDT--------------------SLYA-----------------------G------------------------------
---------------GKHC-GK--------------------T--------ITITD--------------------------------------------
-----------TQN-GK-VSTA-----------------------TV-----VDE--------------C-PG--CG-----H-----------------
------GS-------LD----------------------MSPS--------------------L----FT----------------HFA---------S-
-------------------LN--QG-VI------K-V-----------KWSFN-----------------------------------------------
----------------------------------------------------------------------------------------------------
----------------------
>PC_05HWU7
----------------------------------------------------------------------------------------------------
---------------------------MARTGLLF-------------LIV---AFFAA---ILCVL-------SAPVPVE-------------------
---------------------------------------------------------------EEA-RSIEKRTSYTG--Q------G------------
-TWY--E------------------------V--G----M--GACGK---RN-----------------------------KN---SD------------
-----------FVV-A---LD-------------------------------A----------GL-YGN-------------------------------
---------------GQHC-EK--------------------T--------MTITD------------------------------------TQTG----
----------------K-VTTA-----------------------AI-----VDK--------------C-PG--C----G-H-----------------
------------GS-LD----------------------MSPS--------------------L----FE----------------HFA-------S---
LNQGVI----------------------------K------------IKWSFN-----------------------------------------------
----------------------------------------------------------------------------------------------------
----------------------
>PC_025LF9
----------------------------------------------------------------------------------------------------
-----------------M--L------TSMKNLAL-------------ALL---AFTAM---GSV-L-A--------APIPA------------------
-----------------------------------------------------------------S-DVQLEKRSYSG--R------A------------
-TYY------------------------------NV----GKGACGW---RN-----------------------------SN---SQ------------
-----------HVA-A---LN-------------------------------R----------SQ-YGNV------------------------------
----------NA--KSSWC-GK--------------------T--------IEIKN------------------------------------KRN-----
------------G---K-VVSA-----------------------RI-----VDA--------------C-PD--C----KH-G----------------
-------------S-LD----------------------LSPS--------------------L----FS----------------QLN-----NGN---
MDDGV----------------------------FP------------ISWN-------------------------------------------------
----------------------------------------------------------------------------------------------------
----------------------
>PC_00H7CP
----------------------------------------------------------------------------------------------------
--------------------------------MSP-------------YTM---LLFVF---ALA------VAAFASPVATNG-----------------
-------------------------------------------------------------------TAIEKR-SRTG--R------G------------
-TWF-EV---------------------------G------LGACGK---TN-----------------------------KD---SD------------
-----------KII-A---IS-------------------------------S----------NI-YN--------------------------------
--------------NGAYC-DK--------------------K--------VTIKNT------------------------------------ANG----
----------------K-TAKA-----------------------TV-----RDE--------------C-PG--C----GS-N----------------
-------------D-IGMSYICVHPHRRLVRTDRVVHTDMSPS--------------------L----FE----------------QLG-------DL--
-DTG----------------------VL------K------------VTWSFTS----------------------------------------------
----------------------------------------------------------------------------------------------------
----------------------
>PC_050SOK
----------------------------------------------------------------------------------------------------
--------------------------------MSP-------------YTM---LLFVF---ALA------VAAFASPVDTNG-----------------
-------------------------------------------------------------------TAIEKR-SRTG--R------G------------
-TWF-EV---------------------------G------LGACGK---TN-----------------------------KD---SD------------
-----------KII-A---IS-------------------------------S----------NI-YN--------------------------------
--------------NGAYC-DK--------------------K--------VTIKNT------------------------------------ANS----
----------------K-TATA-----------------------TV-----RDE--------------C-PG--C----GS-N----------------
-------------D-IDM----------------------SPS--------------------L----FE----------------KLG-------DL--
-DTG----------------------VL------T------------VSWSFTS----------------------------------------------
----------------------------------------------------------------------------------------------------
----------------------
>PC_05WR0M
----------------------------------------------------------------------------------------------------
--------------------------------MSR-------------FAV---VAFLF---ALI------VAVIAAPS---------------------
--------------------------------------------------------------------SFEKR-SRTG--R------G------------
-TWF-EV---------------------------G------LGACGE---YN-----------------------------VD---SD------------
-----------KII-A---LS-------------------------------S----------DI-YS--------------------------------
--------------NGKYC-ND--------------------K--------VTIKNT------------------------------------ANG----
----------------K-TATA-----------------------TV-----RDE--------------C-PG--C----GA-N----------------
-------------D-ID----------------------MSPS--------------------L----FE----------------ELG-------DL--
-DTG----------------------VL------T------------VTWDFE-----------------------------------------------
----------------------------------------------------------------------------------------------------
----------------------
>PC_01QOQJ
----------------------------------------------------------------------------------------------------
--------------------------------MIF-------------SLL---QLFLF---SLFCT-----LCGASPLAVNG-----------------
---------------------------------------------------------------T-S-GTLEKRVTHTG--R------G------------
-TWF-NA---------------------------G------LGACGD---ED-----------------------------SN---DN------------
-----------PIV-A---IS-------------------------------S----------QI-YG--------------------------------
--------------SGGNC-NQ--------------------W--------MTITNT------------------------------------KNG----
----------------K-VASG-----------------------KT-----RDE--------------C-EG--C----GK-Y----------------
-------------D-ID----------------------MSPS--------------------L----FE----------------QLG-------SL--
-DTG----------------------VL------S------------VSWHFEAKDWSP-----------------------------------------
----------------------------------------------------------------------------------------------------
----------------------
>PC_05H130
----------------------------------------------------------------------------------------------------
--------------------------------MYR-------------LTI---VL------ITLCA--ILFTALAAPMQFNG-----------------
---------------------------------------------------------------T---ATLERRTTHTG--E------G------------
-TWF-EV---------------------------G------TGACGY---TD-----------------------------DD---SS------------
-----------PIV-A---IS-------------------------------A----------EI-YG--------------------------------
--------------SGGNC-NQ--------------------W--------IYITNT------------------------------------ANG----
----------------Q-SAYG-----------------------KT-----RDE--------------C-ES--C----GS-G----------------
-------------S-LD----------------------MSPS--------------------L----FE----------------ELS-------TL--
-DTG----------------------EI------P------------ISWHFMSKGWSP-----------------------------------------
----------------------------------------------------------------------------------------------------
----------------------
>PC_06T8B8
----------------------------------------------------------------------------------------------------
--------------------------------MSR-------------IAL---FIFTL---LA-----FIAMAFGMPVPGN------------------
----------------------------------------------------------------ST-EDLEKRITHTG--R------G------------
-TWF-NT---------------------------G------EGACGG---WN-----------------------------VN---SD------------
-----------KIV-A---IS-------------------------------H----------LR-WD--------------------------------
--------------GGVNC-GQ--------------------W--------MQITNT------------------------------------ANG----
----------------K-TAYG-----------------------LT-----RDE--------------C-MG--C----GD-G----------------
-------------D-VD----------------------MSPS--------------------L----FE----------------ELG-------NL--
-DTG----------------------VL------S------------VSWHFKAKGWSP-----------------------------------------
----------------------------------------------------------------------------------------------------
----------------------
>PC_06F2SZ
----------------------------------------------------------------------------------------------------
--------------------------------MYR-------------LTI---VL------ITLCA--ILFTALAAPMQFNG-----------------
---------------------------------------------------------------T---ATLERRTTHTG--E------G------------
-TWF-EV---------------------------G------EGACGY---TD-----------------------------DD---SS------------
-----------PIV-A---IS-------------------------------A----------EI-YG--------------------------------
--------------SGGNC-NQ--------------------W--------IYITNT------------------------------------ANG----
----------------Q-SAYG-----------------------QT-----RDE--------------C-ES--C----GS-G----------------
-------------S-LD----------------------MSPS--------------------L----FE----------------ELS-------TL--
-DTG----------------------EI------P------------ISWHFMSKGWSP-----------------------------------------
----------------------------------------------------------------------------------------------------
----------------------
>PC_033N4I
----------------------------------------------------------------------------------------------------
-------------------------------MYQI-------------TSF---LI------TLCAL--FLLVLAAPLPS--------------------
----------------------------------------------------------------DV-ASLNKRVTHYG--R------G------------
-TWF-NV---------------------------G------EGACGD---WN-----------------------------VN---SD------------
-----------SIV-A---IS-------------------------------A----------QI-YG--------------------------------
--------------SGGNC-GQ--------------------W--------VRVTNT------------------------------------ANG----
----------------Q-EAYG-----------------------MT-----RDE--------------C-ES--C----GS-G----------------
-------------D-LD----------------------MSPG--------------------L----FE----------------QLG-------NL--
-DTG----------------------VL------Q------------ISWNFMNMDWSP-----------------------------------------
----------------------------------------------------------------------------------------------------
----------------------
>PC_040MWS
----------------------------------------------------------------------------------------------------
-----------------------------MVCLDF-------------TAF---FALAS---V-------LSVAVALPVP-NG-----------------
----------------------------------------------------------------------RRAVTHTG--R------G------------
-TWY-DA---------------------------G------LGACGF---TD-----------------------------SN---SD------------
-----------PVI-A---LS-------------------------------V----------GD-YG--------------------------------
--------------SGENC-NR--------------------W--------ITVTNV------------------------------------ATG----
----------------A-QATG-----------------------QV-----RDK--------------C-SG--C----PG-D----------------
-------------S-ID----------------------MSPA--------------------L----FS----------------QLG-------SL--
-AQG----------------------VL------Q------------VSWVFDD----------------------------------------------
----------------------------------------------------------------------------------------------------
----------------------
>PC_06JPVE
----------------------------------------------------------------------------------------------------
--------------------------------MSP-------------YTV---LFFLF---ALA------FTAFASPVDTEG-----------------
-----------------------------------------------------------------A-TFIEKR-SRTG--R------G------------
-TWF-DV---------------------------G------LGACGK---TN-----------------------------KN---SD------------
-----------KII-A---IS-------------------------------S----------DI-YG--------------------------------
--------------NGGYC-DK--------------------K--------VKIKNT------------------------------------ANS----
----------------K-TATA-----------------------TV-----RDE--------------C-PS--C----GA-N----------------
-------------D-ID----------------------MSPS--------------------L----FE----------------ELG-------DL--
-DTG----------------------VL------T------------VTWDFTD----------------------------------------------
----------------------------------------------------------------------------------------------------
----------------------
>PC_05L75K
----------------------------------------------------------------------------------------------------
--------------------------------MSP-------------CTV---LFFLF---ALL------FTTFASPVSIED-----------------
-----------------------------------------------------------------A--TLDKR-SRTG--R------G------------
-TWF-DV---------------------------G------LGACGK---TN-----------------------------KN---SD------------
-----------KII-A---IS-------------------------------S----------DI-YG--------------------------------
--------------NGGYC-DK--------------------K--------VKIKNT------------------------------------ANG----
----------------K-TATA-----------------------IV-----RDE--------------C-PS--C----GA-N----------------
-------------D-ID----------------------MSPS--------------------L----FE----------------ELG-------SL--
-DTG----------------------VL------K------------VTWDFTN----------------------------------------------
----------------------------------------------------------------------------------------------------
----------------------
>PC_05NXSR
----------------------------------------------------------------------------------------------------
--------------------------------MSR-------------FAV---VAFLF---ALI------VAVIAAPSADP------------------
-----------------------------------------------------------------S-GSIEKR-SRTG--R------G------------
-TWF-NV---------------------------G------LGACGK---TN-----------------------------ED---SD------------
-----------KII-A---IS-------------------------------S----------DI-YG--------------------------------
--------------NGKYC-DD--------------------K--------VTIKNT------------------------------------ANG----
----------------K-TATA-----------------------IV-----RDE--------------C-PG--C----GA-N----------------
-------------D-ID----------------------MSPS--------------------L----FE----------------ELG-------DL--
-DEG----------------------VL------K------------VSWNFN-----------------------------------------------
----------------------------------------------------------------------------------------------------
----------------------
>PC_008RDX
----------------------------------------------------------------------------------------------------
--------------------------------MSR-------------IAF---IAFLF---ALI------VAVVAAPSGTP------------------
-----------------------------------------------------------------E-GTIEKR-SRTG--R------G------------
-TWF-NV---------------------------G------LGACGK---TN-----------------------------KD---SD------------
-----------KII-A---IS-------------------------------S----------KI-YG--------------------------------
--------------GGKHC-DR--------------------K--------VKIKNT------------------------------------KNG----
----------------K-TATA-----------------------KV-----RDE--------------C-PG--C----GA-N----------------
-------------D-ID----------------------MSPS--------------------L----FK----------------QLG-------SL--
-DEG----------------------VL------K------------VSWDFN-----------------------------------------------
----------------------------------------------------------------------------------------------------
----------------------
>PC_05WG51
----------------------------------------------------------------------------------------------------
--------------------------------MSR-------------FAV---VAFLF---ALI------VAVIAAPSATP------------------
-----------------------------------------------------------------A-G-IEKR-SRTG--R------G------------
-TWF-EV---------------------------G------LGACGK---TN-----------------------------KD---SD------------
-----------KII-A---IS-------------------------------S----------NI-YH--------------------------------
--------------GGKYC-DK--------------------K--------VKIKNT------------------------------------ANG----
----------------K-TATA-----------------------TV-----RDE--------------C-PS--C----GS-N----------------
-------------D-ID----------------------MSPS--------------------L----FE----------------ELG-------SL--
-DEG----------------------VL------K------------VSWDFK-----------------------------------------------
----------------------------------------------------------------------------------------------------
----------------------
>PC_089SFD
----------------------------------------------------------------------------------------------------
----------------------------------M-------------ARL---LVAAV---SAALLV-S----SVFA----------------------
--------------------------------------------------------------------TPLERRTVTG--R------A------------
-TWY--N------------------------VE-TG----TPTACGT---IV-----------------------------KN---DD------------
-----------PVV-A---VG-------------------------------A----------DV-FD--------------------------------
-------A--------QNC-GK--------------------V--------VEITD------------------------------------PTTG----
----------------K-KVCG-----------------------IY-----SES--------------C-AP--C----GP------------------
------------ND-ID----------------------LSPS--------------------L----FE----------------QLG----S-LS---
-----------------------LG-LI-----NG------------VEWEVKDTCDA------------------------------------------
----------------------------------------------------------------------------------------------------
----------------------
>PC_00LJ3Y
----------------------------------------------------------------------------------------------------
----------------------------------M-------------ARL---LVAAV---SAALL-VS--SVFATP----------------------
----------------------------------------------------------------------LERRTVTG---R-----A------------
-TWY-NVET--------------------------G----TPTACGT-IV------------------------K-------N---DD------------
-----------PVV-A---VGA-------D----------------------------------------------------------------------
---------VF---DAQNC-GK--------------------V--------VEITD--------------------------------------PTT---
---------------GK-KVCG-----------------------IY-----SES--------------C-A----------------------------
---------------PY----------------------LSPS--------------------L----FE----------------QLG----S------
-------------------LS--LG-L------IN------------GVEWEVKDTCDA-----------------------------------------
----------------------------------------------------------------------------------------------------
----------------------
>PC_03SDFN
----------------------------------------------------------------------------------------------------
----------------------------------M-------------ARL---LVAAV---SAALLV-S----SVFA----------------------
--------------------------------------------------------------------TPLERRTVTG--R------A------------
-TWY--N------------------------VE-TG----TPTACGT---IV-----------------------------KN---DD------------
-----------PVV-A---VG-------------------------------A----------DV-FD--------------------------------
-------A--------QNC-GK--------------------V--------VEITD------------------------------------PTTG----
----------------K-KVCG-----------------------IY-----SES--------------C-AP--C----GP------------------
------------ND-IG----------------------KFAF--------------------N----GS----------------TMI----R------
----------------------------------------------------------------------------------------------------
----------------------------------------------------------------------------------------------------
----------------------
>PC_08CAZC
----------------------------------------------------------------------------------------------------
-------------------------------MARF-------------ATA---FFALT---SLLCL------ATASPVPEE------------------
--------------------------------------------------------------------TLEK--RASG--R------G------------
-TYF-ET---------------------------G------LGACGW---TN-----------------------------TD---SD------------
-----------KII-A---VS-------------------------------S----------SI-FD--------------------------------
--------------GGKYC-GQ--------------------S--------IQITNT------------------------------------ANG----
----------------Q-VAYG-----------------------TV-----ADS--------------C-PG--C----GP-G----------------
-------------D-LD----------------------MTPS--------------------L----FE----------------ELG-------DL--
-AQG----------------------VL------P------------ITWSFEN----------------------------------------------
----------------------------------------------------------------------------------------------------
----------------------
>PC_01DP1C
----------------------------------------------------------------------------------------------------
--------------------------------MVY-------------VAT---AFIAL---A-------SVLSVAVSSPVKS-----------------
----------------------------------------------------------------------RAVAQHTG--R------G------------
-TWY-DA---------------------------G------LGACGF---TD-----------------------------SD---SD------------
-----------PVV-A---LS-------------------------------V----------GD-YG--------------------------------
--------------SGQNC-NK--------------------W--------ISITNT------------------------------------ATG----
----------------A-TAKG-----------------------QI-----RDK--------------C-PG--C----PG-D----------------
-------------S-ID----------------------MSPA--------------------L----FQ----------------QLG-------NL--
-DQG----------------------VL------Q------------VAWHFD-----------------------------------------------
----------------------------------------------------------------------------------------------------
----------------------
>PC_02OQVV
----------------------------------------------------------------------------------------------------
---------------------------------------------------------MQ---R-LSI--LLNVLLASTLAA----------------L--
---------------------------------------AS--------------------PLPDT-NLLDKRITHDG--R------G------------
-TWY-EP---------------------------G------LGACGF---TD-----------------------------SA---SD------------
-----------PVL-A---IG-------------------------------Q----------GR-YG--------------------------------
--------------DGGNC-NQ--------------------W--------VQITNT------------------------------------ATG----
----------------A-TAFG-----------------------LT-----RDE--------------C-ES--C----ST-E----------------
-------------D-LD----------------------MSPS--------------------L----FQ----------------QLG-------NL--
-DQG----------------------VL------S------------ISWHFQPKGWQP-----------------------------------------
----------------------------------------------------------------------------------------------------
----------------------
>PC_06D3MF
----------------------------------------------------------------------------------------------------
-----------MSS-SFGFYM----IFAACLAALF-------------SVL---TLAAP---APALE-------KRDHSGK-------------------
----------------------------------------V--------------------SAIPA-YSEISSCWPHS--Q------A------------
-VWF--N------------------------V--G----L--GSCGQ---TN-----------------------------VD---SD------------
-----------YIV-A---LN-------------------------------P----------KT-YAG-------------------------------
---------------GAHC-GK--------------------K--------IRITD------------------------------------KATG----
----------------V-SAIA-----------------------TV-----RDT--------------C-PG--C----G-T-----------------
------------GD-LGTY--------------------MSPS--------------------L----FS----------------HFE-------S---
LDKGTF----------------------------K------------VEWSFL-----------------------------------------------
----------------------------------------------------------------------------------------------------
----------------------
>PC_06BA1Q
----------------------------------------------------------------------------------------------------
-----------MQS-SFGLYT----LFIACFALAF-------------SAV---GIAVP---V-------------------------------------
----------------------------------------------------------------ES-SSSLTKRDLTG--K------A------------
-TWF--N------------------------V--G----L--GSCGL---TN-----------------------------VD---SD------------
-----------YIV-A---LS-------------------------------P----------A----Q-------------------------------
---------------GSHC-NQ--------------------Q--------IRITD------------------------------------ETTG----
----------------V-SATA-----------------------TV-----RDT--------------C-PG--C----G-A-----------------
------------DD-LD----------------------LSPS--------------------L----FS----------------HFE-------S---
LDKGTF----------------------------Q------------VNWSFI-----------------------------------------------
----------------------------------------------------------------------------------------------------
----------------------
>PC_05E4WU
----------------------------------------------------------------------------------------------------
----------------------------------M-------------SRT---ALYAF---TALLA-L-AAPALSTPV---------------------
--------------------------------------------------------------PQGA-AVAK-RADHSG--Q------A------------
-TYF--Y------------------------V--G------LGACGW---NS-----------------------------VD---SD------------
-----------WVV-A---LD-------------------------------T----------NS-YNGG------------------------------
----------------EHC-GK--------------------T--------ITMTA------------------------------------TGD-----
------------DGSTT-TGSA-----------------------TV-----VDE--------------C-PT--C----G-DG----------------
-------------S-VD----------------------LSPS--------------------F----FQ----------------NFK-----SLD---
V--GT----------------------------FD------------MSWSFDS----------------------------------------------
----------------------------------------------------------------------------------------------------
----------------------
>PC_00Y3CG
----------------------------------------------------------------------------------------------------
----------------------------------M-------------SRT---AIFAL---SALLA-TLVAPALGSPV---------------------
-------------------------------------------------------------PATGS-EMAK-RGDHSG--Q------A------------
-TYF--E------------------------V--G------EGACGW---YS-----------------------------QD---SD------------
-----------WVV-A---LD-------------------------------S----------AT-YAGG------------------------------
----------------EHC-GK--------------------T--------ITMTA------------------------------------TKD-----
------------DGSTA-TGTA-----------------------TV-----VDE--------------C-PS--C----A-EG----------------
-------------S-VGKYFVAHTPFV------LTLPKDLSPS--------------------F----FQ----------------NFE-----SLD---
K--GV----------------------------FQ------------MSWNFD-----------------------------------------------
----------------------------------------------------------------------------------------------------
----------------------
>PC_05K5XU
----------------------------------------------------------------------------------------------------
--------------------------------MFK------------STI------VAL-----FALSTLAIAA-PAP----------------------
------------------------------------------------------------------ASEQVKRQSNSG---Q-----A------------
-TYF-EVG--------------------------L-------GACGW-TNT-------------------------------D---SD------------
-----------SIV-A---LNA--------------------PQYS-----------------------G------------------------------
---------------GADC-GK--------------------S--------ITITN--------------------------------------------
-----------TAN-GQ-TATA-----------------------TI-----VDE--------------C-PG--CG-----S-----------------
------GS-------LD----------------------LSPS--------------------L----FS----------------TLT---------N-
-------------------GDMGLG-VF------P-I-----------TWSFN-----------------------------------------------
----------------------------------------------------------------------------------------------------
----------------------
>PC_06V40S
----------------------------------------------------------------------------------------------------
---------------------------------MF-------------STK---TILFA---IVAAA-A--------AINV-------------------
-------------------------------------------------------------------SAAPIARRSSG--R------A------------
-TYY------------------------------AV----GLGACGW---TN-----------------------------SG---NE------------
-----------NVV-A---LN-------------------------------T----------NM-YGFT------------------------------
----------GA--KSQYC-GR--------------------Q--------IEIHY--------------------------------------N-----
------------G---N-TQRA-----------------------TI-----VDA--------------C-PS--C----PNSG----------------
-------------D-LD----------------------MSRN--------------------L----FS----------------SLT-----NGN---
LGLGQ----------------------------FQ------------MSW--------------------------------------------------
----------------------------------------------------------------------------------------------------
----------------------
>PC_07L95K
----------------------------------------------------------------------------------------------------
------------------------------MTSRF------------PTT------MLL-----VI-VA-FLAS-VFA----------------------
------------------------------------------------------------------SPVEVEKRSNNG---Q-----G------------
-TWF-EVG--------------------------L-------GNCGK-TSV-------------------------------D---SD------------
-----------HII-A---LAT--------------------SQYA-----------------------S------------------------------
---------------GAHC-NK--------------------K--------VTIK---------------------------------------------
------------AN-GI-TKTA-----------------------TV-----LDS--------------C-PS--CA-----S-----------------
------GD-------LD----------------------LSPS--------------------L----FQ----------------EFA---------S-
-------------------L----G-VL------D-I-----------TWSFV-----------------------------------------------
----------------------------------------------------------------------------------------------------
----------------------
>PC_07L95D
----------------------------------------------------------------------------------------------------
-------------------------------MSRF------------SIT------MLL-----VL-VA-FIAS-VIA----------------------
------------------------------------------------------------------SPVEVERRSNSG---Q-----G------------
-TWF-EVG--------------------------L-------GNCGK-TSV-------------------------------D---SD------------
-----------HIV-A---LAT--------------------SKYA-----------------------S------------------------------
---------------GAHC-NK--------------------K--------VTIK---------------------------------------------
------------AN-GV-TKTA-----------------------TV-----MDS--------------C-PS--CA-----S-----------------
------GD-------LD----------------------MSPS--------------------L----FK----------------EFA---------S-
-------------------LD--VG-VL------D-I-----------TWSFD-----------------------------------------------
----------------------------------------------------------------------------------------------------
----------------------
>PC_06PMMG
----------------------------------------------------------------------------------------------------
--------------------------------MFR---------------S---ILFLI---ALLLS--ASITTLASPIEIS------------------
---------------------------------------SK--------------------GEFER-SNLEKRIDHTG--D------G------------
-TWF-KP---------------------------G------LGHCGS---RN-----------------------------IA---SD------------
-----------LIV-A---IA-------------------------------Q----------SR-YDQN------------------------------
--------------NGANC-DQ--------------------W--------IEITDI------------------------------------GNG----
----------------K-KVYG-----------------------LT-----RDS--------------C-PG--C----GD-D----------------
-------------D-LD----------------------LSPS--------------------V----FK----------------KLE-------PL--
-SRG----------------------RI------K------------IKWKFMGKNWSPRDA-MDHVSD-DRIDS--VE---------------------
----------------------------------------------------------------------------------------------------
----------------------
>PC_08JEKO
----------------------------------------------------------------------------------------------------
-----------------MLA-------VIRIVLFF---------------L---FLFAT---AVSLS--LASP--------IN--------------S--
---------------------------------------TT--------------------TTESR-QNIEKRIVNSG--Q------A------------
-TWF-YP---------------------------G------LGNCGQ---TD-----------------------------TA---DR------------
-----------PIV-A---IA-------------------------------K----------SR-YDRN------------------------------
--------------GGGNC-DQ--------------------W--------IEITNA------------------------------------RTG----
----------------K-KVYG-----------------------LI-----RDS--------------C-PS--C----AD-G----------------
-------------D-LD----------------------LSPS--------------------L----FT----------------ELD------GSL--
-DRG----------------------RI------G------------ITWHFMNRAWHPRSL-GSESEH-ELRAD--GQGEI------------------
----------------------------------------------------------------------------------------------------
----------------------
>PC_0395T6
----------------------------------------------------------------------------------------------------
--------------------------------MQF-------------FRA---SSLIV---LCS------VA-LGALAA-----------------P--
---------------------------------------SP--------------------VPASN-ATLDKRITHVG--R------G------------
-TFF-DP---------------------------NG----GIGACGI---PE-----------------------------QN---TD------------
-----------SIV-T---IG-------------------------------S----------QR-FNSN------------------------------
--------------NGGNC-NQ--------------------W--------VQISA--------------------------------------NG----
----------------V-TAFG-----------------------LT-----RDS--------------C-PG--C----GV-D----------------
-------------D-LD----------------------LTPA--------------------L----FQ----------------RFA-------PL--
-DVG----------------------VI------T------------VTWNFLPFGFEP-----------------------------------------
----------------------------------------------------------------------------------------------------
----------------------
>PC_07JS30
----------------------------------------------------------------------------------------------------
-------------------------------MLRV-------------VTF---LVV-------FFA--FTLFTLASPLPENG-----------------
---------------------------------------------------------------AIA-ESFEKRVTHTG--K------G------------
-TWY-YP---------------------------G------LGNCGY---TD-----------------------------SS---SD------------
-----------DVV-A---IA-------------------------------K----------SR-YG--------------------------------
--------------SGGNC-NQ--------------------W--------IAITNT------------------------------------ANG----
----------------K-TVYG-----------------------KT-----RDS--------------C-PS--C----AD-G----------------
-------------D-LD----------------------LSPA--------------------V----FS----------------QIA-------DL--
-DTG----------------------VI------S------------ISWNFMSKSWSP-----------------------------------------
----------------------------------------------------------------------------------------------------
----------------------
>PC_059WFJ
----------------------------------------------------------------------------------------------------
------------------------------MAMTR---------------A---ILFLV---S-FFA--FLAVSFGAPIAE-------------------
----------------------------------------------------------------AS-EVDKRIVHHKG--R------L------------
-TWY-TP---------------------------G------LGNCGN---YD-----------------------------TE---SD------------
-----------MVI-A---IS-------------------------------K----------DR-YDNN------------------------------
--------------NGGNC-NQ--------------------W--------IKIKNT------------------------------------ANG----
----------------K-MATG-----------------------QV-----RDS--------------C-PG--C----GY-D----------------
-------------D-LD----------------------LSPA--------------------L----FQ----------------ALG-------SL--
-DDG----------------------VL------Q------------SSWHFLN----------------------------------------------
----------------------------------------------------------------------------------------------------
----------------------
>PC_05RGOQ
----------------------------------------------------------------------------------------------------
------------------------------MVMTR---------------A---MLFFI---T-FFA--FVAVSLCAPVPE-------------------
----------------------------------------------------------------AS-EIESRIVHHKG--R------L------------
-TWY-QP---------------------------G------LGNCGN---YD-----------------------------TE---DD------------
-----------SVI-A---IS-------------------------------K----------ER-YDNS------------------------------
--------------NGGHC-DQ--------------------W--------IKIKVG--------------------------------------N----
----------------K-IAYG-----------------------KT-----RDS--------------C-PG--C----GY-D----------------
-------------D-LD----------------------LSPA--------------------V----FK----------------QLG-------SL--
-DDG----------------------VL------Q------------SSWHFLGKGESP-----------------------------------------
----------------------------------------------------------------------------------------------------
----------------------
>PC_00SYK1
----------------------------------------------------------------------------------------------------
-----------------------------MQLLRA-------------PSL---FVTIC---SLAI-GALAAPSP-LP----------------------
---------------------------------------------------------------AT---------------N------A------------
-TLV--S------------------------Q--VT----HVGRVSF---VE-----------------------------QN---TD------------
-----------HIV-A---IS-------------------------------S----------QR-F---------------------------------
-----------A--NGGNC-NQ--------------------W--------IRISA--------------------------------------N-----
------------G---K-TAFG-----------------------LT-----RDS--------------C-PG--C----G-VD----------------
-------------D-LD----------------------LTPT--------------------L----FQ----------------KFA-----SLD---
V--GV----------------------------IT------------VTWNFEPFGFVPPS---------------------------------------
----------------------------------------------------------------------------------------------------
----------------------
>PC_00SXDK
----------------------------------------------------------------------------------------------------
-----------------------------MQLLRA-------------PSL---FVTIC---SLAI-GALAAPSP-VP----------------------
---------------------------------------------------------------ATN-ATLVSQVTHVG--R------G------------
-TFF--D------------------------P--DG----GIGACGF---VE-----------------------------QN---TD------------
-----------HIV-A---IG-------------------------------S----------QR-F---------------------------------
-----------A--NGGNC-NQ--------------------W--------IQISA--------------------------------------N-----
------------G---K-TAFG-----------------------LT-----RDS--------------C-PG--C----G-VN----------------
-------------D-LD----------------------LTPA--------------------L----FQ----------------KFA-----PLD---
V--GV----------------------------IT------------VTWNFLPFGFQPPS---------------------------------------
----------------------------------------------------------------------------------------------------
----------------------
>PC_02Z7Z4
----------------------------------------------------------------------------------------------------
--------------------------------MAF---------------R---ILATL---ALVAS------ALAAPAPSN------------------
----------------------------------------------------------------ET-STLEKRIDHFG--D------A------------
-TFF-EV---------------------------G------LGNCGV---VS-----------------------------KD---SD------------
-----------KIV-A---IP-------------------------------K----------EL-YDRN------------------------------
--------------NGGNC-FQ--------------------W--------VKITDQ------------------------------------RNG----
----------------N-VHFG-----------------------QT-----FDS--------------C-PG--C----GD------------------
-------------G-LD----------------------LSPS--------------------L----FQ----------------EFA-------DL--
-GVG----------------------RF------P------------IKWNFEPFGFVPPN---------------------------------------
----------------------------------------------------------------------------------------------------
----------------------
>PC_00C2FE
----------------------------------------------------------------------------------------------------
--------------------------------MAF---------------C---ILATL---ALVAA------ALAAPTPSN------------------
----------------------------------------------------------------ET-SSLKKRIDHFG--D------A------------
-TWF-HV---------------------------G------LGNCGV---FS-----------------------------VD---SD------------
-----------KIV-A---IP-------------------------------K----------SL-YDQN------------------------------
--------------NGGNC-FQ--------------------W--------VKITDQ------------------------------------RNG----
----------------N-VHWG-----------------------QT-----LDS--------------C-PS--C----GD------------------
-------------G-LD----------------------LSPG--------------------L----FE----------------EFG-------SL--
-DVG----------------------RF------P------------IVWSFEPFGFVPPN---------------------------------------
----------------------------------------------------------------------------------------------------
----------------------
>PC_03H6J7
----------------------------------------------------------------------------------------------------
--------------------------------MAF---------------R---ILATL---ALVAT------TLAAPTSSN------------------
----------------------------------------------------------------ET-STLEKRIDHFG--D------A------------
-TWF-HV---------------------------G------QGNCGV---FS-----------------------------VD---SD------------
-----------KIV-A---IP-------------------------------K----------SL-YDQN------------------------------
--------------NGGNC-FQ--------------------W--------VRITDQ------------------------------------RNG----
----------------N-VHWG-----------------------QT-----LDS--------------C-PS--C----VD------------------
-------------G-LD----------------------LSPS--------------------L----FE----------------EFG-------SL--
-DVG----------------------RF------P------------IVWSFEPFGFVPPN---------------------------------------
----------------------------------------------------------------------------------------------------
----------------------
>PC_019N56
----------------------------------------------------------------------------------------------------
--------------------------------MAF---------------R---ILATL---VLVAS------ALAAPAPSN------------------
----------------------------------------------------------------ET-STLEKRIDHFG--D------A------------
-TFF-EV---------------------------G------LGNCGV---VS-----------------------------KD---SD------------
-----------KIV-A---IP-------------------------------K----------EL-YDRN------------------------------
--------------NGGNC-FQ--------------------W--------VKITDQ------------------------------------RNG----
----------------N-VHFG-----------------------QT-----FDS--------------C-PG--C----GD------------------
-------------G-LD----------------------LSPS--------------------L----FQ----------------EFA-------DL--
-GVG----------------------RF------P------------IKWNFEPFGFVPPN---------------------------------------
----------------------------------------------------------------------------------------------------
----------------------
>PC_048Y9F
----------------------------------------------------------------------------------------------------
--------------------------------MAF---------------R---ILATL---AFVAA------ALAAPTPSN------------------
----------------------------------------------------------------ET-STLKKRIDHFG--D------A------------
-TWF-HV---------------------------G------LGNCGV---FS-----------------------------VD---SD------------
-----------KIV-A---IP-------------------------------K----------SL-YDQN------------------------------
--------------NGGNC-FQ--------------------W--------VKITDQ------------------------------------RNG----
----------------N-VHWG-----------------------QT-----LDS--------------C-PS--C----GD------------------
-------------G-LD----------------------LSPG--------------------L----FE----------------EFG-------SL--
-DVG----------------------RF------P------------IVWNFEPFGFVPPN---------------------------------------
----------------------------------------------------------------------------------------------------
----------------------
>PC_04NLPD
----------------------------------------------------------------------------------------------------
--------------------------------MAF---------------R---VLGTL---ALVAA------ALAAPTPSN------------------
----------------------------------------------------------------ET-STLKKRIDHFG--D------A------------
-TWF-HV---------------------------G------LGNCGV---FS-----------------------------VD---SD------------
-----------KIV-A---IP-------------------------------K----------SL-YDQN------------------------------
--------------NGGNC-FQ--------------------W--------VKITDQ------------------------------------RNG----
----------------N-VHWG-----------------------QT-----LDS--------------C-PS--C----GD------------------
-------------G-LD----------------------LSPG--------------------L----FE----------------EFG-------SL--
-DVG----------------------RF------P------------IVWNFEPFGFVPPN---------------------------------------
----------------------------------------------------------------------------------------------------
----------------------
>PC_06XYCS
----------------------------------------------------------------------------------------------------
--------------------------------MAF---------------R---ILATL---ALVAT------TLAAPTPSN------------------
----------------------------------------------------------------ET-STLEKRIDHFG--D------A------------
-TWF-HV---------------------------G------QGNCGV---FS-----------------------------VD---SD------------
-----------KIV-A---IP-------------------------------K----------SL-YDQN------------------------------
--------------NGGNC-FQ--------------------W--------VRITDQ------------------------------------RNG----
----------------N-VHWG-----------------------QT-----LDS--------------C-PS--C----VD------------------
-------------G-LD----------------------LSPS--------------------L----FE----------------EFG-------SL--
-DVG----------------------RF------P------------IVWSFEPFGFVPPN---------------------------------------
----------------------------------------------------------------------------------------------------
----------------------
>PC_03I5EY
----------------------------------------------------------------------------------------------------
--------------------------------MFT-------------Q------VLTA----LFAA--S----AVL--SAP------------------
------------------------V----------EF---------------------------GK--RSSNETMTGG--R------A------------
-TYY--T------------------------V--TG----TGSACEL---TV-----------------------------TD---ED------------
-----------FIV-A---LN-------------------------------K----------PQ-Y--TS-----------------------------
-----------V--DNHYC-GE--------------------Y--------VTITN------------------------------------TDNG----
----------------N-TETA-----------------------YV-----ADE--------------C-PE--C----KW------------------
------------GS-LD----------------------MSPA--------------------L----FS----------------ALA----D-GD---
FDLGVF----------------------------P------------ISWVWGSDNSTTYNS-TSNSTS-SD----------------------------
----------------------------------------------------------------------------------------------------
----------------------
>PC_01HVSE
----------------------------------------------------------------------------------------------------
--------------------------------MFT-------------Q------VLTA----LFAA--S----AVL--SAP------------------
------------------------V----------EF---------------------------GK--RSSNETMTGG--R------A------------
-TYY--T------------------------V--TG----TGSACEL---TV-----------------------------TD---ED------------
-----------FIV-A---LN-------------------------------K----------PQ-Y--NS-----------------------------
-----------V--DNHYC-GE--------------------Y--------VTITN------------------------------------TDNG----
----------------N-TETA-----------------------YV-----ADE--------------C-PE--C----KW------------------
------------GS-LD----------------------MSPA--------------------L----FS----------------ALA----D-GD---
FDLGVF----------------------------P------------ISWVWGSDNSTTYNS-TSNATS-SA----------------------------
----------------------------------------------------------------------------------------------------
----------------------
>PC_02ZKNC
----------------------------------------------------------------------------------------------------
--------------------------------MFT-------------Q------VLTA----LFAA--S----AVL--SAP------------------
------------------------V----------EF---------------------------GK--RSSNETMTGG--R------A------------
-TYY--T------------------------V--TG----TGSACEL---TV-----------------------------TD---ED------------
-----------FIV-A---LN-------------------------------K----------PQ-Y--TS-----------------------------
-----------V--DNHYC-GE--------------------Y--------VTITN------------------------------------TDNG----
----------------N-TETA-----------------------YV-----ADE--------------C-PE--C----KW------------------
------------GS-LD----------------------MSPA--------------------L----FS----------------ALA----D-GD---
FDLGVF----------------------------P------------ISWVWGSDNSTTYNS-TSNSTS-SA----------------------------
----------------------------------------------------------------------------------------------------
----------------------
>PC_06CN37
----------------------------------------------------------------------------------------------------
--------------------------------------------------MFAKLFAAL---FAASV-V-----LAAP----------------------
-----------------------------------------------------------------I-ESNEKRIMHSG--R------A------------
-TFY--T------------------------V--TG----TGSACEY---TV-----------------------------TD---TD------------
-----------FIV-A---LN-------------------------------K----------PQ-YNLH------------------------------
---------N-----GGNC-GQ--------------------Y--------LTITND-----------------------------------N-N-----
------------G---N-SETA-----------------------YV-----ADE--------------C-PE--C----K--D----------------
------------GS-LD----------------------MSPA--------------------L----FS----------------ALN-----DGD---
MDAGV----------------------------FP------------ISWHFLKRDD-------------------------------------------
----------------------------------------------------------------------------------------------------
----------------------
>PC_0669FI
----------------------------------------------------------------------------------------------------
--------------------------------------------------MFAKLFAAL---FAASV-V-----LAAP----------------------
-----------------------------------------------------------------I-ESMEKRIMHSG--R------A------------
-TYY--T------------------------V--TG----TGSACEY---TV-----------------------------TD---SD------------
-----------FIV-A---LN-------------------------------K----------PQ-YTLH------------------------------
---------N-----GGNC-GQ--------------------Y--------LTITNT-----------------------------------N-N-----
------------G---N-TETA-----------------------YV-----ADE--------------C-PE--C----K--D----------------
------------GS-LD----------------------MSPA--------------------L----FS----------------ALN-----DGD---
MDAGV----------------------------FP------------ISWHFLKRDD-------------------------------------------
----------------------------------------------------------------------------------------------------
----------------------
>PC_033L68
----------------------------------------------------------------------------------------------------
--------------------------------------------------MFAKLFAAL---FAASV-V-----LAAP----------------------
-----------------------------------------------------------------I-ESNEKRIMHSG--R------A------------
-TFY--T------------------------V--TG----TGSACEY---TV-----------------------------TD---ED------------
-----------FIV-A---LN-------------------------------K----------PQ-YNLH------------------------------
---------N-----GGNC-GQ--------------------Y--------LTITNT-----------------------------------D-N-----
------------G---N-TETA-----------------------YV-----ADE--------------C-PE--C----K--D----------------
------------GS-LD----------------------MSPA--------------------L----FS----------------ALA-----DGD---
FDLGV----------------------------FP------------ISWHFLKRDN-------------------------------------------
----------------------------------------------------------------------------------------------------
----------------------
>PC_046JKH
----------------------------------------------------------------------------------------------------
--------------------------------MLK-------------HVT---VALAL----LATY--A----APAAINKPS---QN--------R---
-----------------------ISQ-L---EIPQDP---------------------------ST--VQKRGDFLGD--G------T------------
-WYT--T------------------------E--TG----RPGSCGE---WL-----------------------------ND---GM------------
-----------MVV-A---LN-------------------------------A----------PQ-M--GD-----------------------------
-------G--------GEC-GH--------------------E--------VWVTN------------------------------------ITNG----
----------------K-TQTA-----------------------RV-----VDK--------------C-PE--C----LW------------------
------------GS-LD----------------------MSPT--------------------L----FECKPANSLSLTHVNTKTALC----G-GE---
LGLGRI----------------------------P------------ITWGFCDREHGC-----------------------------------------
----------------------------------------------------------------------------------------------------
----------------------
>PC_05WJ6M
----------------------------------------------------------------------------------------------------
--------------------------------MLK-------------HVT---VALAL----LATY--A----APAAINKPS---QN--------R---
-----------------------ISQ-L---EIPQDP---------------------------ST--VQKRGDFLGD--G------T------------
-WYT--T------------------------E--TG----RPGSCGE---WL-----------------------------ND---DM------------
-----------MVV-A---LN-------------------------------A----------PQ-M--GD-----------------------------
-------G--------GEC-GH--------------------E--------VWVTN------------------------------------ITNG----
----------------K-TQTA-----------------------RV-----VDK--------------C-PE--C----LW------------------
------------GS-LD----------------------MSPT--------------------L----FECKPANSLSLTHVNTKTALC----G-GE---
LGLGRI----------------------------P------------ITWGFCDREHGC-----------------------------------------
----------------------------------------------------------------------------------------------------
----------------------
>PC_065H8L
----------------------------------------------------------------------------------------------------
---------------------------------ML-------------KHV---TVALA---LLATY-AA--P---AAINKPS---QN--------RI--
------------------SQLEIP---------------------------------------QDP-STVQKRGDFLG--D------G------------
-TWY-TT------------------------E--TG----RPGSCGE---WL-----------------------------ND---GM------------
-----------MVV-A---LN-------------------------------A----------PQ-MG--------------------------------
--------------DGGEC-GH--------------------E--------VWVTN------------------------------------ITN-----
------------G---K-TQTA-----------------------RV-----VDK--------------C-PE--C----LW-G----------------
-------------S-LD----------------------MSPT--------------------L----FE----------------SLC-----GGE---
LGLGR----------------------------IP------------ITWGFCDREHGC-----------------------------------------
----------------------------------------------------------------------------------------------------
----------------------
>PC_05MQWI
----------------------------------------------------------------------------------------------------
--------------------------------MYK-------------LFL---ATITL----LATY--A----SSAAITKPA---DN--------Q---
-----------------------VSQ-L-----------------------------------------ETRGNFLGD--G------T------------
-WYT--T------------------------E--TG----RPGSCGE---WL-----------------------------ND---GM------------
-----------MVV-A---LN-------------------------------A----------PQ-M--GD-----------------------------
-------T--------AEC-NR--------------------Q--------VWVTN------------------------------------ITNG----
----------------E-TQVA-----------------------RV-----VDK--------------C-PE--C----LW------------------
------------GS-LD----------------------MSPA--------------------L----FS----------------SIC----G-GQ---
LGLGRV----------------------------P------------ITWGFCDREQGC-----------------------------------------
----------------------------------------------------------------------------------------------------
----------------------
>PC_073SS1
----------------------------------------------------------------------------------------------------
--------------------------------MYK-------------LFL---ATITL----LATY--A----SSAAITKPA---DN--------Q---
-----------------------VSQ-L-----------------------------------------ETRGNFLGD--G------T------------
-WYT--T------------------------E--TG----RPGSCGE---WL-----------------------------ND---GM------------
-----------MVV-A---LN-------------------------------A----------PQ-M--GD-----------------------------
-------T--------AEC-NR--------------------Q--------VWVTN------------------------------------ITNG----
----------------E-TQVA-----------------------RV-----VDK--------------C-PE--C----LW------------------
------------GS-LD----------------------MSPA--------------------L----FS----------------SIC----G-GQ---
LGLGRV----------------------------P------------ITWGFCDREHGC-----------------------------------------
----------------------------------------------------------------------------------------------------
----------------------
>PC_00RS0O
----------------------------------------------------------------------------------------------------
--------------------------------MYK-------------LFL---ATITL----LATY--A----SSAAITKPE---DN--------Q---
-----------------------VSQ-L-----------------------------------------ETRGNFLGD--G------T------------
-WYT--T------------------------E--TG----RPGSCGE---WL-----------------------------ND---GM------------
-----------MVV-A---LN-------------------------------A----------PQ-M--GD-----------------------------
-------T--------AEC-NR--------------------Q--------VWVTN------------------------------------ITNG----
----------------E-TQVA-----------------------RV-----VDK--------------C-PE--C----LW------------------
------------GS-LD----------------------MSPA--------------------L----FS----------------SIC----G-GQ---
LGLGRV----------------------------P------------ITWGFCDREHGC-----------------------------------------
----------------------------------------------------------------------------------------------------
----------------------
>PC_04PPTS
----------------------------------------------------------------------------------------------------
---------------------------------MF-------------KQL---LATVT---LLATY-AA--P---AAINRPQ---NN--------QV--
------------------SQL-------------------------------------------------EARGDFLG--D------G------------
-TWY-TT------------------------E--TG----RPGSCGE---WL-----------------------------ND---GM------------
-----------MVV-A---LN-------------------------------A----------PQ-MG--------------------------------
--------------DRTEC-NR--------------------Q--------VWVTN------------------------------------ITN-----
------------G---K-TQVA-----------------------RV-----VDK--------------C-PE--C----LW-G----------------
-------------S-LD----------------------MSPA--------------------L----FS----------------SLC-----GGE---
LGLGR----------------------------VP------------ITWGFCDREHGC-----------------------------------------
----------------------------------------------------------------------------------------------------
----------------------
>PC_06MVF9
----------------------------------------------------------------------------------------------------
--------------------------------MFA-------------KTL---LALFA----G--V--V----AVS--AAPT---EK--------R---
-----------------------SA----------YF---------------------------TD--LAENKTIEGG--R------A------------
-TFY--N------------------------A--AE----NQGYCGY---YN-----------------------------NG---DQ------------
-----------YVV-A---MN-------------------------------R----------PQ-L--DG-----------------------------
---------------DNMC-GN--------------------Y--------VEITN------------------------------------TENG----
----------------Q-TQVA-----------------------QI-----VDE--------------C-PE--C----KY------------------
------------GS-LD----------------------MSHS--------------------L----FA----------------ALV----P-GED-W
EDKGVF----------------------------P------------ITYKFLPLDYQPPAD-SPVPVK-P-----------------------------
----------------------------------------------------------------------------------------------------
----------------------
>PC_00YACT
----------------------------------------------------------------------------------------------------
--------------------------------------------------MFAKILTAL---FVASA-V-----VAAPV---------------------
----------------------------------------------------------------ET-ENLDKRITHDG--Q------A------------
-TYF--N----------------------------V----GLGACGW---TN-----------------------------VD---SD------------
-----------YIV-A---VN-------------------------------S----------EQ-YGLN------------------------------
---------G----YGGNC-GQ--------------------W--------LTITNT-----------------------------------D-N-----
------------G---K-SVKA-----------------------YV-----ADE--------------C-PT--C----S--W----------------
------------GS-LD----------------------LSPK--------------------V----FS----------------DLT-----DGN---
FDLGV----------------------------FP------------ISWHYNKKTN-------------------------------------------
----------------------------------------------------------------------------------------------------
----------------------
>PC_021J0U
----------------------------------------------------------------------------------------------------
---------------------------------MF-------------KQL---VVA------LLAS--S----AALAS---------------------
-------------------------------------------------------------PVPAT-EVKVEKRSSSG--L------A------------
-TYF--E------------------------V--G----L--GACGW---TN-----------------------------AN---ED------------
-----------LIV-A---IN-------------------------------S----------DQ-YDN-------------------------------
---------------GDHC-GK--------------------W--------LTIKN------------------------------------KANG----
----------------K-TVEA-----------------------YA-----ADE--------------C-PS--C----D-W-----------------
------------GS-LD----------------------LSPQ--------------------V----FG----------------KLT----D-WD---
YDEGEF----------------------------D------------ITWWWND----------------------------------------------
----------------------------------------------------------------------------------------------------
----------------------
>PC_000CCS
----------------------------------------------------------------------------------------------------
----------------MN--I------SQAHIIHM-------------ALL---SLSAI------LCLAT----AAPVAK----------------T---
-----------------------DAE-V---------------------------------------HEISQRGLVNG--I------G------------
-SFF--A------------------------V--------GLGACGA---WS-----------------------------QP---SD------------
-----------MVI-A---LP-------------------------------T----------AH-Y--AG-----------------------------
-------G--------ANC-WK--------------------H--------YTVTN------------------------------------TNTG----
----------------K-VMDA-----------------------TA-----VDL--------------C-PT--C----QD------------------
------------NQ-ID----------------------LSRG--------------------L----FS----------------ELT----N-GN---
-------------------M--AQG-LC------D------------LTWTPA-----------------------------------------------
----------------------------------------------------------------------------------------------------
----------------------
>PC_072FAU
----------------------------------------------------------------------------------------------------
----------------MN--I------SQAHIIHM-------------ALL---SLSVI------LCLAT----AAPVAK----------------T---
-----------------------DAE-V---------------------------------------HEISQRGLVNG--I------G------------
-SFF--A------------------------V--------GLGACGA---WS-----------------------------QP---SD------------
-----------MVI-A---LP-------------------------------T----------AH-Y--AG-----------------------------
-------G--------ANC-WK--------------------H--------YTVTN------------------------------------TNTG----
----------------K-VMDA-----------------------TA-----VDL--------------C-PT--C----QD------------------
------------NQ-ID----------------------LSRG--------------------L----FS----------------ELT----N-GN---
-------------------M--AQG-LC------D------------LTWTPA-----------------------------------------------
----------------------------------------------------------------------------------------------------
----------------------
>PC_03LNF5
----------------------------------------------------------------------------------------------------
----------------MN--I------SQAHIIHM-------------ALL---SLSAI------LCLAT----AAPVAK----------------T---
-----------------------DAE-V---------------------------------------HEISKRGLVNG--I------G------------
-SFF--A------------------------V--------GLGACGA---WS-----------------------------QP---SD------------
-----------MVI-A---LP-------------------------------T----------AH-Y--AG-----------------------------
-------G--------ANC-WK--------------------H--------YTVTN------------------------------------TNTG----
----------------K-VMDA-----------------------TA-----VDL--------------C-PT--C----QD------------------
------------NQ-ID----------------------LSRG--------------------L----FS----------------ELT----N-GN---
-------------------M--AQG-LC------D------------LTWTPA-----------------------------------------------
----------------------------------------------------------------------------------------------------
----------------------
>PC_00CBUO
----------------------------------------------------------------------------------------------------
--------------------------------MNF-------------SNL---LITIF---AFVAAIAF----AAPVPK----------------S---
-----------------------DGQ-V---------------------------------------FDITKRGLISG--I------G------------
-SFF--A------------------------V--------GLGACGA---QS-----------------------------AP---SD------------
-----------MVI-A---LP-------------------------------T----------VQ-Y--GN-----------------------------
-------G--------ENC-YK--------------------H--------YTVTN------------------------------------TKTG----
----------------Q-VVDA-----------------------TA-----VDQ--------------C-PT--C----TD------------------
------------NQ-ID----------------------LSEG--------------------L----FS----------------QLT----N-GN---
-------------------M--DQG-LC------E------------LTWTEA-----------------------------------------------
----------------------------------------------------------------------------------------------------
----------------------
>PC_048RIB
----------------------------------------------------------------------------------------------------
--------------------------------MNF-------------SQI---LFTIF---AIVAAVAI----AAPVPK----------------S---
-----------------------DDQ-A---------------------------------------QDMGKRGLISG--I------G------------
-SFF--A------------------------V--------GLGACGA---MS-----------------------------QP---SD------------
-----------MVI-A---LP-------------------------------N----------AQ-W--SG-----------------------------
-------G--------NNC-WK--------------------H--------YTVTN------------------------------------TKTG----
----------------Q-VMDA-----------------------TA-----VDQ--------------C-PT--C----QD------------------
------------NQ-ID----------------------LSEG--------------------L----FS----------------ALT----G-GN---
-------------------M--DQG-LC------E------------LTWAEA-----------------------------------------------
----------------------------------------------------------------------------------------------------
----------------------
>PC_016SRV
----------------------------------------------------------------------------------------------------
--------------------------------MHA---------------N---VLFLF---TLFF---SVFSVFASPVP--T-----------------
---------------------------------------------------------------GET-QDIEKRLTRSG--R------G------------
-TYF-HV---------------------------G------LGNCGK---WN-----------------------------KD---SD------------
-----------AIV-A---IP-------------------------------K----------SL-YDKN------------------------------
--------------GGSNC-DQ--------------------W--------VKIKDN------------------------------------KTG----
----------------K-VAYG-----------------------KT-----RDS--------------C-PS--C----KS-G----------------
-------------D-LD----------------------MSPS--------------------L----FK----------------KFA-------SL--
-DKG----------------------VV------N------------VSWNFMHKGFKP-----------------------------------------
----------------------------------------------------------------------------------------------------
----------------------
>PC_02A3RZ
----------------------------------------------------------------------------------------------------
--------------------------------MSR---------------V---LLIFT---IFTTI--LFALGAPIP----------------------
----------------------------------------------------------------ET-VELEKRITHFG--R------G------------
-TWF-HV---------------------------G------KGNCGK---YN-----------------------------VD---SD------------
-----------LIV-A---IP-------------------------------K----------SL-YDRN------------------------------
--------------GGSNC-DQ--------------------Y--------IRITNT------------------------------------ATG----
----------------R-TVYG-----------------------LT-----RDS--------------C-PS--C----GS-G----------------
-------------D-LD----------------------LSPS--------------------L----FS----------------KLA-------PL--
-SQGV---------------------IQ------K------------LSWNFMARGWHP-----------------------------------------
----------------------------------------------------------------------------------------------------
----------------------
>PC_01GWWV
----------------------------------------------------------------------------------------------------
----------------------------------------------------------------------------------------------------
-------------------------------------------------------------MTV----DLEKRITHVG--R------G------------
-TWF-HT---------------------------G------KGNCGA---WN-----------------------------ND---GD------------
-----------LIV-A---IP-------------------------------K----------SL-YDKN------------------------------
--------------GGSNC-DQ--------------------W--------IEIVNV------------------------------------DNG----
----------------R-KVYA-----------------------MT-----RDS--------------C-PS--C----GP-D----------------
-------------D-LD----------------------MSPS--------------------T----FQ----------------GLT-------SL--
-DAG----------------------VV------T------------VKWHFMQRGWSP-----------------------------------------
----------------------------------------------------------------------------------------------------
----------------------
>PC_04A49X
----------------------------------------------------------------------------------------------------
--------------------------------MAP-------------FTY---LVLAL---ALV------SSALAAPAPAT------------------
----------------------------------------------------------------PE--MLEKRITHSG--R------G------------
-TFF-AV---------------------------G------LGACGK---VN-----------------------------VD---SD------------
-----------HIV-A---IS-------------------------------S----------SR-FG--------------------------------
--------------GGGNC-DQ--------------------F--------VEIVNK------------------------------------KNG----
----------------K-HAFG-----------------------LV-----RDE--------------C-PG--C----GS-G----------------
-------------D-LD----------------------MSPS--------------------L----FK----------------VLG------ASL--
-DEG----------------------VI------S------------IDWHFKQKGFKP-----------------------------------------
----------------------------------------------------------------------------------------------------
----------------------
>PC_01CLE4
----------------------------------------------------------------------------------------------------
-------------------------------MFRF------------TLF------VVA-----LFALFSIVLA-A-PV---------------------
---E---------------------------------------------------------------VELEKRTTHTG---Q-----G------------
-TYY-YPG--------------------------L-------GNCGW-TND-------------------------------S---ND------------
-----------MIV-A---MSK--------------------EFYD---NN------------------N------------------------------
---------------GGNC-GQ--------------------S--------LTIT---------------------------------------------
------------WG-GK-SVTA-----------------------KM-----VDS--------------C-PG--CS-----Y-----------------
------GS-------LD----------------------MSPA--------------------V----FK----------------KFA---------S-
-------------------LD--KG-VL------SNI-----------KWHFNA----------------------------------------------
----------------------------------------------------------------------------------------------------
----------------------
>PC_06QRAB
----------------------------------------------------------------------------------------------------
-------------------------------MFRF------------TLL------VAA-----FFALLSIVLA-A-PV---------------------
---E---------------------------------------------------------------VELEKRTTHTG---Q-----G------------
-TYY-YPG--------------------------L-------GNCGW-TND-------------------------------S---SD------------
-----------MVV-A---MSK--------------------EFYD---NN------------------D------------------------------
---------------GGNC-GQ--------------------S--------LTIT---------------------------------------------
------------WG-GK-SVTA-----------------------KM-----VDS--------------C-PG--CA-----Y-----------------
------GS-------LD----------------------MSPA--------------------V----FK----------------KFA---------S-
-------------------LD--KG-VL------SNI-----------KWHFNAN---------------------------------------------
----------------------------------------------------------------------------------------------------
----------------------
>PC_02T7SQ
----------------------------------------------------------------------------------------------------
--------------------------------MFR------------STV------VAL-----FIT---LFAC-ALS----------------------
------------------------------------------------------------------AFAGTIEKRNSG---R-----G------------
-TFF-EVG--------------------------L-------GACGN-TNT-------------------------------D---SD------------
-----------LIV-A---LAA--------------------ADYA-----------------------N------------------------------
---------------GSHC-GQ--------------------Q--------ITIT---------------------------------------------
------------AN-GK-TATA-----------------------TV-----EDK--------------C-PG--CS-----S-----------------
------GD-------LD----------------------MSPS--------------------L----FQ----------------TFA---------A-
-------------------ES--VG-VV------Q-V-----------TWSFS-----------------------------------------------
----------------------------------------------------------------------------------------------------
----------------------
>PC_05E3TM
----------------------------------------------------------------------------------------------------
--------------------------------MFR------------STV------AAL-----FIT---LFAC-ALS----------------------
------------------------------------------------------------------AFAGTIEKRNSG---R-----G------------
-TFF-EVG--------------------------L-------GACGN-TNT-------------------------------D---SD------------
-----------LIV-A---LAA--------------------ADYA-----------------------N------------------------------
---------------GSHC-GQ--------------------Q--------ITIT---------------------------------------------
------------AN-GK-TATA-----------------------TV-----EDK--------------C-PG--CS-----S-----------------
------GD-------LD----------------------MSPS--------------------L----FQ----------------TFA---------A-
-------------------ES--VG-VV------Q-V-----------TWSFS-----------------------------------------------
----------------------------------------------------------------------------------------------------
----------------------
>PC_020IJH
----------------------------------------------------------------------------------------------------
----------------------------------------------------------------------------MV----------------------
------------------------------------------------------------------AASPLETRSKSG---R-----G------------
-TFF-AVG--------------------------L-------GACGN-TNS-------------------------------D---SD------------
-----------HIV-A---LAT--------------------ADYD-----------------------N------------------------------
---------------GAHC-GK--------------------K--------ISIT---------------------------------------------
------------AN-GK-TSTA-----------------------TV-----EDE--------------C-PG--CS-----S-----------------
------GD-------LD----------------------MSPS--------------------L----FD----------------KFA---------N-
-------------------ED--VG-VV------K-V-----------TWKYT-----------------------------------------------
----------------------------------------------------------------------------------------------------
----------------------
>PC_081O7I
----------------------------------------------------------------------------------------------------
--------------------------------MFS---------------L---VSFIV---A-LLF--TMLASNASPIPS-------------------
----------------------------------------T--------------------NGTTH-ELD-KRVDHWG--R------G------------
-TFY-YQ---------------------------TG----NAGNCGF---KD-----------------------------KD---SS------------
-----------PII-A---IS-------------------------------L----------AR-YRDN------------------------------
--------------NGGNC-NQ--------------------W--------VEIINT------------------------------------KNN----
----------------K-RAYG-----------------------KT-----RDS--------------C-PG--C----GT-E----------------
-------------D-LD----------------------MSPS--------------------L----FK----------------QLG-------SL--
-DEG----------------------VL------N------------IKWHFMNKNFSP-----------------------------------------
----------------------------------------------------------------------------------------------------
----------------------
>PC_058ZLW
----------------------------------------------------------------------------------------------------
---------------------------------MF-------------GRL---FLATL---ALCAA------VSAA--PTAS-----------------
---------------------------------------------------------------NET-EVLDKRTTHTG--Q------A------------
-TYF-YV---------------------------G------LGACGY---TD-----------------------------TD---DD------------
-----------AII-A---IS-------------------------------S----------DI-YG--------------------------------
--------------SGGNC-NQ--------------------W--------IKITNT------------------------------------DNG----
----------------N-VAYG-----------------------KT-----RDS--------------C-PG--C----DS-T----------------
-------------S-LD----------------------LSPS--------------------L----FK----------------QLG-------DL--
-DDG----------------------VL------P------------IKWHFMSKEWSN-----------------------------------------
----------------------------------------------------------------------------------------------------
----------------------
>PC_04WX67
----------------------------------------------------------------------------------------------------
--------------------------------MMR---------------S---AIFIF---SFVL---LFIFSIAAPVPVED-----------------
---------------------------------------------------------------GEL-VELEPRKTRVG--R------G------------
-TWF-HP---------------------------G------LGNCGK---RD-----------------------------ND---NS------------
-----------LIL-A---MG-------------------------------K----------QF-YDRN------------------------------
--------------NGSNC-DQ--------------------Y--------VEIVNT------------------------------------KNG----
----------------K-KAYG-----------------------RL-----RDS--------------C-QS--C----RD-Q----------------
-------------D-ID----------------------MSPA--------------------L----FK----------------KLA-------PL--
-STG----------------------VI------Q------------VSWKFMNKSWKP-----------------------------------------
----------------------------------------------------------------------------------------------------
----------------------
>PC_03MO10
----------------------------------------------------------------------------------------------------
-------------------------------MTTR---------------I---ALFFF---ALFA---SVLLALASPVPVVN-----------------
---------------------------------------------------------------GEL-VDIEKRLTRSG--R------G------------
-TWF-HP---------------------------G------MGNCGK---RN-----------------------------GD---ND------------
-----------LIL-A---IG-------------------------------K----------KL-YDRN------------------------------
--------------GGSNC-DQ--------------------W--------VEIV--------------------------------------ANG----
----------------K-KAYG-----------------------KT-----RDS--------------C-QS--C----TD-N----------------
-------------D-ID----------------------MSPA--------------------L----FK----------------KLA-------PL--
-STG----------------------VV------K------------VSWHFMAKGWQP-----------------------------------------
----------------------------------------------------------------------------------------------------
----------------------
>PC_001WR4
----------------------------------------------------------------------------------------------------
-------------------------------MLRT---------------S---IFLIT---VFASA--FVAVSLPAAGVSDS--------------A--
---------------------------------------NI--------------------TLVDV-ETRAAQVTHVG--R------G------------
-TWF-NV---------------------------G------LGNCGY---ID-----------------------------KD---SD------------
-----------PIV-A---IA-------------------------------K----------SR-YDAA------------------------------
--------------NGGNC-NQ--------------------W--------VEIVDT------------------------------------KNG----
----------------K-KAYG-----------------------KT-----RDS--------------C-PG--C----GS-E----------------
-------------D-LD----------------------LSPS--------------------L----FT----------------KFE-------PL--
-SVG----------------------VL------E------------ISWHFKEKGWSP-----------------------------------------
----------------------------------------------------------------------------------------------------
----------------------
>PC_06P172
----------------------------------------------------------------------------------------------------
----------------MLRI-------AIFLFALF---------------A---SVFVA---FASPV---L-------VPSDN--------------A--
---------------------------------------NV--------------------TLVDL-EK---RITHVG--R------G------------
-TWF-NV---------------------------G------LGNCGK---VN-----------------------------KD---SD------------
-----------AIV-A---IA-------------------------------K----------SR-YNAN------------------------------
--------------GGGNC-DQ--------------------W--------VEIVNT------------------------------------KNG----
----------------K-KAYG-----------------------KT-----RDS--------------C-QS--C----KP-E----------------
-------------D-LD----------------------LSPS--------------------L----FK----------------KLD-------AL--
-SVG----------------------QL------K------------ISWHFMAKGWSP-----------------------------------------
----------------------------------------------------------------------------------------------------
----------------------
>PC_03XLH1
----------------------------------------------------------------------------------------------------
[truncated: 2,145,309 more chars]
