# Supplementary material for: Remote homology clustering identifies lowly conserved families of effector proteins in plant-pathogenic fungi
Source: Microb Genom. 2021 Sep 1;7(9):000637. doi: 10.1099/mgen.0.000637 (PMC8715435; doi:10.1099/mgen.0.000637)
Supplement: Supplementary material 15 [file mgen-7-0637-s0015.zip › fastas/markov-PC_02URNV.fasta]

>PC_01TW4G
----------------------------------------------------------------------------------------------------
----------------------------------------------------------RRY--EDEICG-A--SS-FVGITR------------A-----
TSPLTTDCLLLA-DEAAKE-------R-YVWYVRGFTDN------------------------------TT---ILGIRTHGTCNFGIRPPY-ADAL--P
TIKTGWYVG-----------------GVDVAEVVRTAVRD----------------------YNVSG-------------------QTGASG--------
--MMHCWANR--ANH-------------VDVQWAIYGSGEQGEAGY--------F---WAPP-VPVKSGAAGR-GGVVSTGVNTGVVVFWLL---LFWYI
VN-
>PC_007VII
----------------------------------------------------------------------------------------------------
--------------------------------------------------MEPLWFP-DGR--AKDECG-S--SS-FIKDTG------------P-----
NAPTTGRCRVLM-EWAKAN-------N-GFFKTYNHHHAN---------------------------GRATWLLKTHPSGKNACAFWIKHDA-T------
----IGYIG-----------------NTDVADLIRDSLKR------------------FEMNFSGAW-------------------RVRARG--------
--ETTCNGYA--PGRH-----------KASFTWWVDNE--------------------------------------------------------------
---
>PC_008P33
---------------------------------------------------------------MSYAIRALLV--LLVTQ------FLVIICLA------
---------------------AE--------PQ----YQVP------NA-EGKSIS---RE--PSKVCG-N--SK-F-NV-VG-----------G-----
GDILVEDCEAIL-KEWQAT-------Y-FNISLWDWVN------------------------AS--NA-ST---PFKLSAQGTCEISLMRVG-GYTD---
DNDDLLVIG-----------------DSDLKGLINQSIEL------------------A----RVGD-----------G-----TKLETVNG--------
--TMNCSTPNDS-DNR----------QNGIIDWTLAKRAR------------------------------------------------------------
---
>PC_03OSP7
---------------------------------------------------------------MSSTVRALLF--LFVAQ------LLVTVCLA------
---------------------AT--------SQ----FQVP------GI-FQNNTV---TD--ASKVCT-N--SE-F-NV-TG-----------S-----
GDIVVEDCQTIL-KNWQST-------Y-FTTDLYEWTN------------------------AT--VA-KP---DITLVTQGTCEIAVKRPA-GFTS---
-VDDLVVIG-----------------DQDIKDLINESIEL------------------A----KVGD-----------G-----TKLSPVDG--------
--TMNCTTAADP-SNT----------RNGTIDWTLRKAGDDANFP-------------------------------------------------------
---
>PC_06XKYZ
---------------------------------------------------------------MSSTVRALLS--LFVAQ------LLVTFCLA------
---------------------AT--------AQ----FQVP------GI-FQNNTV---TD--ASKVCT-N--SD-F-NV-TG-----------S-----
DDIVVEDCQAIL-KNWQNT-------Y-FTTDLYEWTN------------------------AT--VA-KP---DITLVTQGTCEIAVKRPA-GFTP---
-VDDLVVIG-----------------DQDIKDLINESIEL------------------A----KVGD-----------S-----TKLGTVDG--------
--TMNCTTADDP-SNT----------RNGTIDWTLRKAGDDANFL-------------------------------------------------------
---
>PC_02Y5MA
---------------------------------------------------------------MRLTTYALVLVLIQLAR------TSFALAPA------
---------------------VN--------PQ----FQIP------TT-VKNVTQG-GQY--SGYQCG-GGAGA-FDIV-IG-----------G-----
GDISVADCEDIL-RGWNAS-------H-FNLDMRGWVN------------------------ST--GDVDT---FYKIVTWGSCEFVVRRGD-G------
-VGGPVFIG-----------------DGDIKPLINGSIHR------------------A----MFGN-----------G-----TQLQSTEG--------
--NMTCAADSEP---------------GALIQWSLRHSGSSN----------------------------------------------------------
---
>PC_01ONOV
---------------------------------------------------------------MSPTIRTILS--LFVAQ------VLVTFCL-------
----------------------A--------AD----YQVP------GV-FKNITV---EQ--PSKACS-D--ST-Y-DV-IG-----------G-----
AEILAEDCEVAL-RGWGNS-------S-FNVEMYEWVD------------------------IT--DG-MR---DTKLINHGTCQLAMKRLG-GYSS---
ALDDLLVIG-----------------DQDLQVLMNTSIEM------------------A----RFGD-----------G-----TKLHVVDG--------
--SMNCTTPADS-DSP----------RGGTIYWTLRRTGIIEGYPPKGPFA-------------------------------------------------
---
>PC_05IHHB
----------------------------------------------------------------------MFLFFLFLWT------MVSSSIVA------
------------------GV-PG--------PQ----YQKP------TA-KFA--LW-ELT--ASSHCG-T--SS-FKYFGPN-----------D-----
KLVPVADCNKLLLDLWKDY-------H-FTYELFNWEN------------------------ST--ALADH---FFVLATNGDCEFALKRLD-G------
-LDNIMLLG-----------------DQDIKEVVNSSIAN------------------------SRD-----------G-----VSFGTVEG--------
--QMNCDTDSPN---S----------GEVNFEWTLRTPGSINWSG-------------------------------------------------------
---
>PC_01YXTT
----------------------------------------------------------------------MFLFFLFLWT------MVSSSIVA------
------------------GV-PG--------PQ----YQKP------TA-KFA--LW-ELT--ASSHCG-T--SS-FKYFGPN-----------D-----
KLVPVADCNKLLLDLWKDY-------H-FTYELFNWEN------------------------ST--ALADH---FFVLATNGDCEFALKRLD-G------
-LDNIMLLG-----------------DQDIKEVVNSSIAN------------------------SRD-----------G-----VSFGTVEG--------
--QMNCDTDSPN---S----------GEVNFEWTLRTPGIQLLLLQSG----------------------------------------------------
---
>PC_00AAB3
----------------------------------------------------------------------------------------------------
---------------------------------------MP------TI-TYP--VW-ETT--ASNHCG-G--SS-FTYFGDK-----------D-----
K---------------------------------MWEN------------------------ST--ALADH---FFVLATNGSCQFALKRLD-G------
-LDNTILLG-----------------DLDMTDVLRSSIAS------------------------SRD-----------S-----PAFETVEG--------
--QMNCGSDAGS---D----------GEVNFERTLRDPGSTN----------------------------------------------------------
---
>PC_00HLZN
------------------MTSPRTTY-----------S-----NSMVKLI------AFPLLLCY-----FTLTVAV------------PA----EERH--
------------------IREIL--------PY----TLRR------NT-QRNIELE-SPG--VINKCG-S--SS-FIS-QTN-----------N-----
DAPLVVDCERIV-QDIE-A-----GGP-GIWAV--AL--------------------------------KN---RHQVVQYGTCGLRVHAPV-Q----RG
--ISNYLIG-----------------KSDLADVIKDSISR------------------F----QA-S------------------DKVGARG--------
--SMPCQRDPKSD-------------STIDVEWEIYHT--------------------------------------------------------------
---
>PC_00HPIB
---------------------------------------------------------------MLFT--QSLTLVALL--------TTSAL---------
-------------------ASPL--------AQNGG-----------------GTAG-TTG--LRNNCD-G--ST-FVPVTGS-----------AG----
NAPSKYDCQLLR-DGYIAK-------QNKSWLISG---------------------------------------PRIIGTVRTCQFSATVDV-S------
--GTSGWIG-----------------RDDIMDLMKDSLNL------------------W----KDGE-----------------T--TQVQGAM--QVGE
SGDVNCVAG--KKG------------EGQKIKCSICSFQFNL----------------------------------------------------------
---
>PC_06GET2
---------------------------------------------------------------MLFT--QSLTLVALL--------TTSAL---------
-------------------ASPL--------AQNGG-----------------GTAG-TTG--LRNNCD-G--ST-FVPVTGS-----------AG----
NAPSKWDCQLLR-DGYIAK-------QNKSWLISG---------------------------------------PRIIGTVRTCQFSATVDV-S------
--GTAGWIG-----------------RDDIMDLMKDSLNL------------------W----KDGE-----------------T--TQVQGAM--QVGE
SGDVNCVAG--KKG------------EGQKVRIAWTLGHS------------------------------------------------------------
---
>PC_03HDXU
---------------------------------------------------------------MLFT--QSLTLVALL--------TTSAL---------
-------------------ASPL--------AQNGG-----------------GTAG-TTG--LRNNCD-G--ST-FVPVTGS-----------AG----
NAPSKWDCQLLR-DGYIAK-------QNKSWLISG---------------------------------------PRIIGTVRTCQFSATVDV-S------
--GASGWIG-----------------RDDIMDLMRDSLNL------------------W----KDGE-----------------T--TQVQGAM--QVGE
SGDVNCVAG--KNG------------EGKKVPIAWTLGHS------------------------------------------------------------
---
>PC_04U26L
---------------------------------------------------------------MLFT--QSLTLVALL--------TTSAL---------
-------------------ASPL--------AQNGG-----------------GTAG-TTG--LRNNCD-G--ST-FVPVTGS-----------AG----
NAPSKWDCQLLR-DGYIAK-------QNKSWLISG---------------------------------------PRIIGTVRTCQFSATVDV-S------
--GTAGWIG-----------------RDDIMDLMRDSLNL------------------W----KDGE-----------------T--TQVQGAM--QVGE
SGDVNCVAG--KNG------------EGKKVPIAWTLGHS------------------------------------------------------------
---
>PC_00OVBW
---------------------------------------------------------------MHLA--SPFACI--A---------FSCVVQS------
------------------LAISH--------V------ARN------EH-QYSLGMT-TYS--GGNFCS-K--AS-FYHETS------------S-----
DSPLEADCQKIL-DHFNEE-------RDMGDEYIGWDKDH---------------------------LVTD---YMDIYEQGTCVLAVKPVD-AY-----
--ESPAVIT-----------------HGDYADLFQGAIDK-----------------------LGGD-------------------KLRSSG--------
--QITCQVPD--NAHNRHALTLTGPWGTRKFEWQIFKPGDVPIL--------------------------------------------------------
---
>PC_017EGK
---------------------------------------------------------------MHFI--NLVVVFIGLAA-----AAP------------
--------TA-TPTKDNMIAVST------TAPS----A---------YEDPYTYWAA-GNH--SFSTCD-K--KT-YNAHQAP--------------KST
KRANYRDCAALL-STFGTR--------NGTFSIPAASDDKREY-----------------------GVGDG---LVNIVKSGSCAFAMRADK--------
----GLKVG-----------------DDDVVWIMQKAVLE------------------Y----SAG-------------------TEMAARG--------
--SVKCAAD--E------------AGKKGGLYWQVHGIESAGY---------------------------------------------------------
---
>PC_00A719
---------------------------------------------------------------MRFV--GLVTVFIGLAT-----AAPAPAYYAPPPP--
--------AA-TPTKDEMIAVTT------SAPQ----A---------SGDVFTYWTA-SDH--SIKACD-E--DS-YVDREAP--------------KDT
LRANYRDCAALL-SSFGSR--------NGTFMVPRACEDDKEY-----------------------ATGNG---HVDVVKSGSCAFSVRADT--------
----ALMVG-----------------DEDIVWIMQKAVLD------------------N----SAG-------------------MEMAARG--------
--AVKCGAEDGE--------------TKGGLYWEIHGIEEEQESPHY-----------------------------------------------------
---
>PC_03YFTV
---------------------------------------------------------------MRFV--GLVTVFIGLAT-----AAPAPAYYAPPPP--
--------AA-TPTKDEMIAVTT------SAPQ----A---------SGDVFTYWAA-SDH--SIKACD-E--SS-YVDREAP--------------KDT
LRANYRDCAALL-SSFGSR--------NGTFMVPRACEDDKEY-----------------------ATGNG---HVDVVKSGSCAFSVRADK--------
----ALMVG-----------------DEDIVWIMQKAVLD------------------N----SAG-------------------MEMAARG--------
--AVKCGAEDGE--------------AKGGLYWEIHGIEEE--SPHY-----------------------------------------------------
---
>PC_05ASZQ
---------------------------------------------------------------MRFV--GLVTVFIGLAT-----AAPTPAYYAPPPP--
--------AA-TPTKDEMIAVTT------SAPQ----A---------SGDVFTYWAA-SDH--SIKACD-E--SS-YVDREAP--------------KDT
VRANYRDCAALL-SSFGSR--------NGTFMVPRACEDDKEY-----------------------ATGNG---HVDIVKSGSCAFSVRADK--------
----ALMVG-----------------DEDIVWIMQKAVLD------------------N----SAG-------------------MEMAARG--------
--AVKCGAEDGE--------------TKGGLYWEIHGIEEE--SPHY-----------------------------------------------------
---
>PC_071TB8
---------------------------------------------------------------MRFV--NFITIFIGLAA-----AAPAPAPA--IAP--
--------AA-TPTKDEMIAVTT------STPT----A---------SGDPFTYWSA-TCE--SVKACD-E--DT-YVGREAP--------------KDT
KRANYRDCAALL-SSFGSR--------NGTFVVPRACEDDNEY-----------------------AFGNG---HVDVVKSGSCAFSVRADK--------
----GLMVG-----------------DEDIVWIMQKAVLD------------------N----SDG-------------------TEMAARG--------
--SVQCNTEDGK--------------AKGGLYWEIHGVQSTGY---------------------------------------------------------
---
>PC_05AKK9
---------------------------------------------------------------MHFV--NLVTIFIGLTA-----AAPA--PA--AVP--
--------AA-TPTQDDMIAVTT------STPS----A---------TGDPFTYWSA-SCH--SIKACD-E--DT-YVDREAP--------------EST
KRANYRDCAALL-SEFGSR--------NGTFVVPRACEDVNEY-----------------------AFGNG---HVDVVKLGSCAFSVRADK--------
----GLMVG-----------------DEDIVWIMQKAVLD------------------N----SAG-------------------MEMAARG--------
--SVKCNAEDGG--------------PKGGLYWEVHGTESTGY---------------------------------------------------------
---
>PC_06GXNV
---------------------------------------------------------------MHFI--NLITVFVGLAA-----AA--PAPA--VAP--
--------AA-TPTKDEMIAVTT------SAPT----A---------SGDPFTYWSA-SCE--SVKVCD-E--DT-YVGREAP--------------RDT
KRANYRDCAALL-SSFGSR--------NGTFVVPRACEDDNEY-----------------------AFGNG---HVDVVKSGSCAFSVRADK--------
----GLMVG-----------------DEDIVWIMQKAVLD------------------N----SDG-------------------MEMAARG--------
--SVQCNAEDGK--------------AMGGLYWEIHGVESTGY---------------------------------------------------------
---
>PC_04GN1M
---------------------------------------------------------------MRFI--NLITVFVGLAA-----AA--PAPA--VAP--
--------AA-TPTKDEMIAVTT------SAPT----A---------SGDPFTYWSA-SCE--SVKVCD-E--DT-YVGREAP--------------KDT
KRANYRDCAALL-SSFGSR--------NGTFVVPRACEDDNEY-----------------------AFGNG---HVDVVKSGSCAFSVRADK--------
----GLMVG-----------------DEDIVWIMQKAVLD------------------N----SDG-------------------MEMAARG--------
--SVQCNAEDGK--------------AMGGLYWEIHGVESTGY---------------------------------------------------------
---
>PC_05IJF7
---------------------------------------------------------------MRFV--NFITVFIGLAA-----AAP----A--VAP--
--------AA-TPTKDEMIAVAT------SAPT----A---------SGDPFTYWTA-TYE--SVKACD-E--DT-YFGREAL--------------KDT
KRANYRDCAALL-SSFGSR--------NGTFVVPRACEDDSEY-----------------------AFGNG---HVDVVKSGSCAFSVRADK--------
----GLMVG-----------------DEDIVWIMQKAVLD------------------N----ADG-------------------MEMAARG--------
--SVKCNAEDGK--------------AKGGLYWEIHGLESTGY---------------------------------------------------------
---
>PC_01LBCM
---------------------------------------------------------------MRFV--NLITVFVGLAA-----AAPAPA----VAP--
--------VA-TPTKDDMIAVTT------VAPT----A---------SGDPVTYWSA-SPE--SVKVCD-E--DT-YVGREGP--------------KEM
KRANYRDCAALL-SSFGSR--------NGTFFVPRACEDDSEY-----------------------GLKDG---HVDIVKSGSCAFSVRADA--------
----GLMVG-----------------DEDIVWIMRKAVLN------------------N----SDG-------------------MEMAARG--------
--SVKCGLDDHLFCS---------CELVAELVWG------------------------------------------------------------------
---
>PC_00TSCE
---------------------------------------------------------------MHFT--NHVAVFIGLAA-----AAP------------
--------TA-TPTKDNMIAVST------TAPS----A---------YEDPYTYWAA-GNH--SFSTCD-K--KT-YNAHQAP--------------KST
KRANYRDCAALL-STFGTR--------NGTFSIPAASDDKREY-----------------------DVGDG---LVNIVKSGSCAFAVRADK--------
----GLKVG-----------------DDDVVWIMQKAVLE------------------Y----SAG-------------------TEMAARG--------
--SVKCAAD--E------------VGKKGGLYWQVHGIESAGY---------------------------------------------------------
---
>PC_0241AS
---------------------------------------------------------------MHFI--NLVAVFIGLAA-----AAP------------
--------TA-TPTKDNMIAVST------TAPS----A---------YEDPYTYWAA-GTH--SFSTCD-K--KT-YHAHQAP--------------KST
KRADYRDCAALL-STFGTR--------NGTFSIPAASDDKREY-----------------------DVGDG---LVDIVKSGSCAFAVRADK--------
----GLKVG-----------------DDDVVWIMQKAVLE------------------Y----SSG-------------------TDMAARG--------
--SVKCAAD--E------------VGKKGGLYWQVHGIESAGY---------------------------------------------------------
---
>PC_02LOA7
---------------------------------------------------------------MHFT--NLVAVFIGLAA-----AAP------------
--------TA-TPTKDNMIAVST------TAPS----A---------YEDPYTYWAA-GNH--SFSTCD-K--TT-YNAHQAP--------------KST
KRANYRDCAALL-STFGTR--------NGTFSIPAASDDKREY-----------------------DVGDG---LVNIVKSGSCAFAVRADK--------
----GLKVG-----------------DDDVVWIMQKAVLE------------------Y----SAG-------------------TEMAARG--------
--SVKCAAD--E------------VGKKGGLYWQVHGIESAGY---------------------------------------------------------
---
>PC_016WS3
---------------------------------------------------------------MHFI--NLVAVFIGLAA-----AAP------------
--------TA-TPTKDNMIAVST------TAPS----A---------YEDPYTYWAA-GNH--SFSTCD-K--KT-YNAHQAP--------------KST
KRANYRDCAALL-STFGTR--------NGTFSIPAASDDKREY-----------------------GVGDG---LVNIVKSGSCAFAVRADK--------
----GLKVG-----------------DDDVVWIMQKAVLE------------------Y----SAG-------------------TEMAARG--------
--SVKCAAD--E------------AGKKGGLYWQVHGIESAGY---------------------------------------------------------
---
>PC_06XA8L
---------------------------------------------------------------MHFT--NLVAVFIGLAA-----AAP------------
--------TA-TPTKDNMIAVST------TAPS----A---------YEDPYTYWAA-GNH--SFSTCD-K--TT-YNAHQAP--------------KST
KRANYRDCAALL-STFGTR--------NGTFSIPAASDDKREY-----------------------DVGDG---LVNIVKSGSCAFAVRADK--------
----GLKVG-----------------DDDVVWIMQKAVLE------------------Y----SAG-------------------TEMAARG--------
--SVKCAAD--E------------VGKKGGLYWQVHDIESAGY---------------------------------------------------------
---
>PC_01AQVD
---------------------------------------------------------------MHFV--NLVAVFIGLAA-----AAP------------
--------TA-TPTKDNMIAVST------TAPS----A---------YEDPYTYWAA-GNH--SFSTCD-K--KT-YNAHQAP--------------KST
KRANYRDCAALL-STFGTR--------NGTFSIPAASDDKREY-----------------------GVGDG---LVNIVKSGSCAFAVRADK--------
----GLKVG-----------------DDDVVWIMQKAVLE------------------Y----SAG-------------------TEMAARG--------
--SVKCAAD--E------------AGKKGGLYWQVHGIESAGY---------------------------------------------------------
---
>PC_02XK5L
---------------------------------------------------------------MHFI--NLVAVFIGLAA-----AAP------------
--------TA-TPTKDNMIAVST------TAPS----A---------YEDPYTYWAA-GNH--SFSTCD-K--KT-YNAHQAP--------------KST
KRANYRDCAALL-STFGTR--------NGTFSVPAASDDKREY-----------------------GVGDG---LVNIVKSGSCAFAVRADK--------
----GLKVG-----------------DDDVVWIMQKAVLE------------------Y----SAG-------------------TEMAARG--------
--SVKCAAD--E------------AGKKGGLYWQVHGIESAGY---------------------------------------------------------
---
>PC_05Z8DI
---------------------------------------------------------------MHFI--NPVAVFIGLAA-----AAP------------
--------TA-TPTKDNMIAVST------TAPS----A---------YEDPYTYWAA-GNH--SFSTCD-K--KT-YNAHQAP--------------KST
KRANYRDCAALL-STFGTR--------NGTFSIPAASDDKREY-----------------------GVGDG---LVNIVKSGSCAFAVRADK--------
----GLKVG-----------------DDDVVWIMQKAVLE------------------Y----SAG-------------------TEMAARG--------
--SVKCAAD--E------------AGKKGGLYWQVHGIESAGY---------------------------------------------------------
---
>PC_06PYPC
---------------------------------------------------------------MHFI--NVVAVFVGLAA-----AAP------------
--------TA-TPTKDNMIAVST------TAPS----A---------YEDPYTYWAA-GNH--SFSTCD-K--KT-YRAHQAP--------------EST
KRADYRDCAALL-STFGTR--------NGTFSIPAASDDKREY-----------------------DVGDG---LVDIVKSGSCAFAVRADK--------
----GLKVG-----------------DDDVVWIMQKAVLE------------------Y----SSG-------------------TDMAARG--------
--SVKCAAD--E------------VGKKGGLYWQVHGIESAGY---------------------------------------------------------
---
>PC_028YWJ
---------------------------------------------------------------MHFT--NLVAVFIGLAA-----AAP------------
--------TA-TPTKDNMIAVST------TAPS----A---------YEDPYTYWAA-GNH--SFSTCD-K--KT-YNAHQAP--------------KST
KRANYRDCAALL-STFGTR--------NGTFSIPAASDDKREY-----------------------DVGDG---LVNIVKSGSCAFAVRADK--------
----GLKVG-----------------DDDVVWIMQKAVLE------------------Y----SAG-------------------TEMAARG--------
--SVKCAAG--E------------VGKKGGLYWQVHGIESAGY---------------------------------------------------------
---
>PC_04VJE1
---------------------------------------------------------------MHFI--NLVAVFIGLAA-----AAP------------
--------TA-TPTKDNMIAVST------TAPS----A---------YEDPYTYWAA-GNH--SFSTCD-K--KT-YNAHQAP--------------KST
KRANYRDCAALL-STFGTR--------NGTFSIPAASDDKREY-----------------------GVGDG---LVNIVKSGSCAFAVRADK--------
----GLKVG-----------------DDDVVWIMQKAVLE------------------Y----SAG-------------------TEMAARG--------
--SAKCAAD--E------------AGKKGGLYWQVHGIESAGY---------------------------------------------------------
---
>PC_04M3EU
---------------------------------------------------------------MHFI--NPVAVFIGLAA-----AAP------------
--------TA-TPTKDNMIAVST------TAPS----A---------YEDPYTYWAA-GNH--SFSTCD-K--KT-YNAHQAP--------------KST
KRANYRDCAALL-STFGTR--------NGTFSIPAASDDKREY-----------------------GVGDG---LVNIVKSGSCAFAVRADK--------
----GLKVG-----------------DDDVAWIMQKAVLE------------------Y----SAG-------------------TEMAARG--------
--SVKCAAD--E------------AGKKGGLYWQVHGIESAGY---------------------------------------------------------
---
>PC_04OIF2
---------------------------------------------------------------MHFT--NLVAVFTGLAA-----AAP------------
--------TA-TPTKDNMIAVST------TAPS----A---------FEDPYTYWAA-GNH--SFSTCD-K--KT-YNAHQAP--------------KST
KRANYRDCAALL-STFGTR--------NGTFSIPAASDDKREY-----------------------DVGDG---LVNIVKSGSCAFAVRADK--------
----GLKVG-----------------DDDVVWIMQKAVLE------------------Y----SAG-------------------TEMAARG--------
--SVKCAAD--E------------VGKKGGLYWQVHGIESAGY---------------------------------------------------------
---
>PC_0118TU
---------------------------------------------------------------MHFT--NIVAVFIGLAA-----AAP------------
--------TA-TPTKDNLIAVST------TAPS----A---------YEDPYTYWAA-GNH--SFGTCD-K--KT-YNAHQAP--------------KST
KRANYRDCAALL-STFGTR--------NGTFSIPAASDDKREY-----------------------DVGDG---LVNIVKSGSCAFAVRADK--------
----GLKVG-----------------DDDVVWIMQKAVLE------------------Y----SAG-------------------TEMAARG--------
--SVKCAAD--E------------VGKKGGLYWQVHGIESAGY---------------------------------------------------------
---
>PC_06QDTS
---------------------------------------------------------------MHFI--NLVVVFIGLAA-----AAP------------
--------TA-TPTKDNMIAVST------TAPS----A---------YEDPYTYWAA-GNH--SFSTCD-K--KT-YNAHQAP--------------KST
KRANYRDCAALL-STFGTR--------NGTFSIPAASDDKREY-----------------------GVGDG---LVNIVKSGSCAFAVRADK--------
----GLKVG-----------------DDDVVWIMQKAVLE------------------Y----SAG-------------------TEMAARG--------
--SVKCAAD--E------------AGKKGGLYWQVHGIESAGY---------------------------------------------------------
---
>PC_04MCUC
---------------------------------------------------------------MHFT--NLVAVFIGLAA-----AAP------------
--------TA-TPTKDNMIAVST------TAPS----A---------YEDPYTYWAA-GNH--SFSTCD-K--TT-YNAHQAP--------------KST
KRANYRDCAALL-STFGTR--------NGTFSIPAASDDKREY-----------------------DVGDG---LVNIVKSGSCAFAVRADK--------
----GLKVG-----------------DDDVVWIMQKAVLE------------------Y----SAG-------------------TEMAARG--------
--SVKCAAD--E------------VGKEGGLYWQVHGIESAGY---------------------------------------------------------
---
>PC_05A2OJ
---------------------------------------------------------------MHFI--NPIAVFIGLAA-----AAP------------
--------TA-TPTKDNMIAVST------TAPS----A---------YEDPYTYWAA-RNH--SFSTCD-K--KT-YNAHQAP--------------KST
KRANYRDCAALL-STFGTR--------NGTFSIPAASDDKREY-----------------------GVGDG---LVNIVKSGSCAFAVRADK--------
----GLKVG-----------------DDDVVWIMQKAVLE------------------Y----SAG-------------------TEMAARG--------
--SVKCAAD--E------------AGKKGGLYWQVHGIESAGY---------------------------------------------------------
---
>PC_07KGCL
---------------------------------------------------------------MRFV--SLVAVFIGLAA-----AAPAPV------P--
--------TA-NPTKDDMIVVST------VAPS----AE--------EKNSSTYWSA-GNY--SFSVCD-K--SS-YVARKPA--------------KTT
KPADFNDCAALL-STFGSH--------NGTFSIPSAAEDESEY-----------------------APGDG---HVNIVKSGSCAFSVRADK--------
----GVKVG-----------------DDDVVWIVRKAVLE------------------N----SAG-------------------TNIVARG--------
--SVKCATTQDG------------GGEKGGLYWQVHGIGSTGY---------------------------------------------------------
---
>PC_04T15M
---------------------------------------------------------------MRFV--NLITVFVSLAA-----AAPAPA----A----
-----------TPTKDDMIAVTT------VAPT----A---------SGDPVTYWSA-SPE--SVKVCD-E--DT-YLWIPQ------------------
----------------------------RHFLRPRACEDDSEY-----------------------GLKDG---HVDIVKSGSCAFSVRADA--------
----GLMVG-----------------DEDIVWIMRKAVLN------------------N----SDG-------------------MEMAARG--------
--SVKCKPEEGR--------------VMGGLYWEIHGIESTGY---------------------------------------------------------
---
>PC_06MODX
---------------------------------------------------------------MRFV--NLITVFVGLAA-----AAPAPA----VAP--
--------VA-TPTKDDMIAVTT------AAPT----A---------SGDPVTYWSA-SPE--SVKVCD-E--DT-YVGRESP--------------KEM
KRANYRDCAALL-SSFGSR--------NGTFFVPRACEDDGEY-----------------------GLKDG---HVDIVKSGSCAFSVRADA--------
----GLMVG-----------------DEDIVWIMRKAVLN------------------N----SDG-------------------MEMAARG--------
--SVQCKPEEGR--------------RMGGLYWEIHGIESTGY---------------------------------------------------------
---
>PC_03SH8D
---------------------------------------------------------------MRFV--NLITVFVGLAA-----AAPAPA----VAP--
--------VA-TPTKDDMIAVTT------VAPT----A---------SGDPVTYWSA-SPE--SVKVCD-E--DT-YVGREGP--------------KEM
KRANYRDCAALL-SSFGSR--------NGTFFVPRACEDDSEY-----------------------GLKDG---HVDIVKSGSCAFSVRADA--------
----GLMVG-----------------DEDIVWIMRKAVLN------------------N----SDG-------------------MEMAARG--------
--SVKCKPEDGR--------------VMGGLYWEIHGIESTGY---------------------------------------------------------
---
>PC_02CSAQ
---------------------------------------------------------------MRFV--NLITVFVSLAA-----AAPAPA---------
---------A-TPTKDDMIAVTT------VAPT----A---------SGDPVTYWSA-SPE--SVKVCD-E--DT-YVGREGP--------------KEM
KRANYRDCAALL-SSFGSR--------NGTFFVPRACEDDSEY-----------------------GLKDG---HVDIVKSGSCAFSVRADA--------
----GLMVG-----------------DEDIVWIMRKAVLN------------------N----SDG-------------------MEMAARG--------
--SVKCKPEEGR--------------VMGGLYWEIHGIESTGY---------------------------------------------------------
---
>PC_05X5B8
---------------------------------------------------------------MRVL--VLTAALMGFAA-----AAPAPAPSA------
------------TLFDDIVVVST------STAC----ATAS-----ATPIASTFWVP-SDD--SRKTCD-K--KT-YKAKFAP--------------SDV
KRGDFRDCASLL-SAFGPH--------NGTFTIPALANAAEDY-------------------------GKG---FIPIVKSDSCSLGIRAKN--------
----GVMLG-----------------DDDVDWIVQKTLQD------------------Y----SSG-------------------FLMAARG--------
--SVDCDALDGG--------------KKAKLYWQVYDSEKGD----------------------------------------------------------
---
>PC_07Y17Z
---------------------------------------------------------------MRVL--ALTAALMGLAV-----AAPAPAPSA------
------------TLFDDIVIVST------STPC----ATPS-----ATAIASTFWVP-SAS--SRKTCD-R--AT-YKARLAP--------------SDV
KRGDFRDCASLL-SAFGPH--------NGTFSIPAVADAAEAY-------------------------GSG---FVPVVRSDSCSLGVRAKG--------
----AVELG-----------------DDDVEWILQKTLQD------------------Y----SSG-------------------FEMAARG--------
--SVDCGGLDGG--------------EKAKLYWQVYDSEAGY----------------------------------------------------------
---
>PC_01J2Q0
---------------------------------------------------------------MRVL--VLTAALMGFAA-----AAPAPAPSA------
------------TLFDDIVVVST------STAC----ATPS-----ATPIASTFWVP-SDT--SRKTCD-K--KT-YKAKFAP--------------SDV
KRGDFRDCASLL-SAFGPH--------NGTFTIPALANAAEDY-------------------------GKG---FIPIVKSDSCSLGIRAKN--------
----GVMLG-----------------DDDVDWIVQKTLQD------------------Y----SSG-------------------FLMAARG--------
--SVDCDALDGE--------------KKVKLYWQVYDSEKGD----------------------------------------------------------
---
>PC_026XF6
---------------------------------------------------------------MRVL--VLTAALMGFAA-----AAPAPAPSA------
------------TLFDDIVVVST------STAC----ATAS-----ATPIASTFWVP-SDT--SHKTCD-K--KT-YKAKFAP--------------SDV
KRGDFRDCASLL-SAFGPH--------NGTFTIPALANAAEDY-------------------------GKG---FIPIVKSDSCSLGIRAKN--------
----GVMLG-----------------DDDVDWIVQKTLQD------------------Y----SSG-------------------FLMAARG--------
--SVDCDALDGG--------------KKAKLYWQVYDSEKGD----------------------------------------------------------
---
>PC_05S8WE
---------------------------------------------------------------MRVL--VLTAALMGFAA-----AAPAPAPSA------
------------TLFDDIVVVST------STAC----ATAS-----ATPIASTFWVP-SDD--SRKTCD-K--KT-YKAKFAP--------------SDV
KRGDFRDCASLL-SAFGPH--------NGTFTIPALANAAEDY-------------------------GKG---FIPIVKSDSCSLGIRAKN--------
----GVMLG-----------------DDDVDWIVQKTLQD------------------Y----SSG-------------------FLMAARG--------
--SVDCDALDGE--------------KKVKLYWQVYDSEKGD----------------------------------------------------------
---
>PC_045TYV
---------------------------------------------------------------MRVL--VLTAALMGLVV-----AAPAPAPSA------
------------TLFDDIVVVST------STAC----ATAS-----ATPIASTFWVP-SDT--SRKTCD-K--KT-YKAKFAP--------------SDV
KRGDFRDCASLL-SAFGPH--------NGTFTIPALANAAEDY-------------------------DKG---FIPIVKSDSCSLGIRAKN--------
----GVMLG-----------------DDDVDWIVQKTLQD------------------Y----SSG-------------------FLMAARG--------
--SVDCDALDGG--------------KKAKLYWQVYDSEKGD----------------------------------------------------------
---
>PC_05Y0S7
---------------------------------------------------------------MRVL--VLTAALMGLAA-----AAPAPAPSA------
------------TLFDDIVAVST------STAC----ATPS-----ATPIASTFWVP-SDT--SRKTCD-K--KT-YKAKFAP--------------SDV
KRGDFRDCASLL-SAFGPH--------NGTFTIPALANAADDY-------------------------GNG---FIPIVKSDSCSLGVRAKG--------
----GVVLG-----------------DDDVDWIVQKTLQD------------------Y----SSG-------------------FLMAARG--------
--SVDCDSLGGG--------------KKAKLYWQVYDSEKGD----------------------------------------------------------
---
>PC_06RUB5
---------------------------------------------------------------MRVL--ALTVALMGLAA-----AAPAPAPSA------
------------TLFDDIVAVST------STAC----ATPS-----ATPIASTFWVP-SDN--SRKMCD-K--AT-YKAKFAP--------------SDV
KRGDFRDCASLL-SAFGPH--------NGTFTIPAVTNAAEDY-------------------------GTG---FVPIVKSDSCSLGVRAKG--------
----GVLLG-----------------DDDVEWIVQKTLQD------------------Y----SSG-------------------FLMAARG--------
--SVDCDALNGG--------------KKAKLYWQVYDSEKGD----------------------------------------------------------
---
>PC_04QRJ1
---------------------------------------------------------------MRVL--VLTAALMGFAA-----AAPAPAPSA------
------------TLFDDIVVVST------STAC----ATAS-----ATPIASTFWVP-SDT--SHKTCD-K--KT-YKAKFAP--------------SDV
KRGDFRDCASLL-SAFGPH--------NGTFTIPALANAAEDY-------------------------GKG---FIPIVKSDSCSLGIRAKN--------
----GVMLG-----------------DDDVDWIVQKTLQD------------------Y----SSG-------------------FLMAARG--------
--SVDCDALDGE--------------KKVKLYWQVYDSEKGD----------------------------------------------------------
---
>PC_01BYU6
---------------------------------------------------------------MRCG--ATFAVVGLA--------AGPVSA-W------
------------------LFSSN--------PT----SKPL------TA-RHSYFRP-SDE--ATGICQ-E--SS-WSYGTR------------------
KRAQVSDCVALA-DDLTAR-------N-GTYYVGNFD------------------------------TRDY---HVPVASHGSCTLGFSYLE-QE----N
GTEGFWAVG-----------------DKDVAGIVKEAVQR------------------L----GRNE-------------------MIAGVG--------
--TTLCQYDK-----S----------RMRYMVWRIWDASEG-----------------------------------------------------------
---
>PC_00YG1Z
---------------------------------------------------------------MRCG--ATFAVVGLA--------AGPVSA-W------
------------------LFSSN--------PT----SKPL------TV-RHSYFRP-SDE--ATGICQ-E--SS-WAYGTR------------------
KRAQVSDCVALA-DDLTAR-------N-GTYYVGNFD------------------------------TSDY---HVPVASHGSCTLGFSYLE-QE----N
GTEGFWAVG-----------------DKDVAGIVKEAVQR------------------L----GRNE-------------------MIAGVG--------
--TTLCEYDK-----S----------RMRYMIWRIWDANEG-----------------------------------------------------------
---
>PC_01MAHG
---------------------------------------------------------------MHFQ--TIFAAG-------------------------
------------------LLQAA--------AV----SA-V------HY-LTPDNAG-RNK--GANYCG-Q--YA-PMDDQFG----------------L
KSCSQEDVQLLI-NSFLAT-------P-DAYI----S------------------------------IGTS---WARAGTAGACAFSIAVIP-GQ-----
LNGNGVLGG-----------------FADFADLSQNALWA------------------A----QNAG-------AATGGW---LHPRVDSSG--------
--TLPCDQPPANGGHD----------NQVYVQFIVASSESNPPQLTLPPHN-------------------------------------------------
---
>PC_069CV0
---------------------------------------------------------------MHFQ--TIFAAG-------------------------
------------------LLQAA--------AV----SA-V------HY-LTPDNAG-RNK--GANYCG-Q--YA-PMDDQFG----------------L
KSCSQEDVQLLI-NSFLAT-------P-DAYI----S------------------------------IGTS---WARAGTAGACAFSIAVIP-GQ-----
LNGNVVLGG-----------------FADFADLSQNALWA------------------A----QNAG-------AATGGW---LHPRVDSSG--------
--TLPCDQPPANGGHD----------NQVYVQFIVASSESNPPQLTLPPHN-------------------------------------------------
---
>PC_029C5V
---------------------------------------------------------------MHFQ--TIFAAG-------------------------
------------------LLQAA--------AV----SA-V------HY-LTPDNAG-RNQ--GANYCG-Q--YA-PMDDQFG----------------L
KSCSQEDVQLLI-NSFLAT-------P-DAYI----S------------------------------IGTS---WARAGTAGACAFSIAVIP-GQ-----
LNGNGVLGG-----------------FADFADLSQNALWA------------------A----QNAG-------AATGGW---LHPRVDSSG--------
--TLPCDQPPANGGHD----------NQVYVQFIVASSESNPPQLTLPPHN-------------------------------------------------
---
>PC_07WZ31
---------------------------------------------------------------MHFQ--TIFAAG-------------------------
------------------LLQAA--------AV----SA-I------NY-LTPPNAG-RNP--GANYCG-Q--ST-FMDDQFG----------------L
QSCSQEDVQALL-DFFLKT-------P-DQSI----S------------------------------IGTS---WSRAGTAGACAFSIAVIP-GQ-----
PNGNSVLGG-----------------FADFADLSQDALYM------------------A----QQAG-------KATGGW---VQPRIDSSG--------
--TMPCDQEPANGGHF----------NQVYVQWIVASSASNPPQLTLPPN--------------------------------------------------
---
>PC_08GSJK
---------------------------------------------------------------MHFQ--TIFTAG-------------------------
------------------LLQAA--------AV----SA-T------NY-LTPPNAG-RNA--GANYCS-V--SK-PLDDQYG----------------L
KSCSQEDVQLLI-DFFGRT-------P-DASI----S------------------------------IGTS---WSRAGTAGACAFSIAVIP-GQ-----
PNGNTVLGG-----------------FADFKDLSEDALYN------------------A----QQTG-------KASGGY---LKPRIDSSG--------
--TMPCDQPQANGGHF----------NQVYVQWIVASSDSPPPQLTLPTN--------------------------------------------------
---
>PC_02DXUI
---------------------------------------------------------------MHFQ--TIFAAG-------------------------
------------------LLQAA--------AV----SA-T------NY-LTPPNAG-RNA--GANYCS-T--NT-PMDDQFG----------------L
KSCSQEDVQLLI-NYFLAT-------P-DQSI----S------------------------------IGTS---WTRAGTAGACAFSIAVIP-GQ-----
TNGNGVLGG-----------------FADFADLSQDALYN------------------A----QQAG-------KATGGW---LKPRIDSSG--------
--TMPCDQAQANGGHF----------NQVYVQWIVASSDSNPPQLTLPPN--------------------------------------------------
---
>PC_01PJJO
---------------------------------------------------------------------MGFGIVGFP--------SR------------
------------------REEDE--------RT----GYPTNRHETALN-TTDDTTD-RSA--AVTTCD-G--SS-YENRASP-----------------
ASPLVEDCLKFR-DIVSGP--------------------------------------------------------------GTCGRD------GE-----
--ASYFKVG-----------------NNNIRALIADSIDQ------------------F----RWAD----------NG-----VDRVAAKG--------
--FMSCDPDG-----L----------QS---GWGIYHT--------------------------------------------------------------
---
>PC_01V5KM
----------------------------------------------------------------------------MK------ASVLSKVA--------
----------------------I--------AT----TWRF------ATATSAPLAS-EKR--EYNLCG-D--ST-FVD-EST-----------G-----
GSPLASDCEQLW-RNNN-Q-------Y-PYHQLTL----------------------------------GV---ERPLVTWGTCAFSATAVV-TPYL-DG
--IWWTNIG-----------------DEDITDLVRDSISK------------------F----TR-D------------------GKVGARG--------
--TAECYDDT-------------------AIDWRIHHT--------------------------------------------------------------
---
>PC_083L81
---------------------------------------------------------------MHFS--APVLVAFLA----------AIAGAAPTS---
-------------------------------------------------PAKPSVFE-KR----EGHCE-N--SS-FQNG-SS------------G----
GSPLISDCQVLS-SNIAG---------SGSWYLSPW--------------------------------------HSTILTFGTCAFGGSA----------
-DLPFTRIG-----------------NDDVRDLIRDSIAK------------------F----SW-Q------------------GKVGASG--------
--AMKCEGNN-----------------T-PTRWSIYHT--------------------------------------------------------------
---
>PC_01DSHW
---------------------------------------------------------------MYLS--TPIFLVSLA----------AIASAAPVS---
-------------------------------------------------PATPSVLE-KR----ANYCG-D--ST-FDNA-SS------------S----
ASPLIADCQTLS-SNFAN---------DGSWTFGQA--------------------------------------HRTIGTYGTCAFSVVG----------
-EYEFTRVG-----------------NEDVRDLIRDSIAK------------------F----SW-Q------------------GKVGAGG--------
--SMSCGGNR--------------------VWWGLYHA--------------------------------------------------------------
---
>PC_022OX7
---------------------------------------------------------------MRGA--SRLTI--FA---------LALSQT-------
---------------------------------------TY------AQ-HVAEPYH-FES--NTGVCG-D--TT-WENRTS------------S-----
NPAFAESCESLA-SLLRED-------PNAGFNLKGWVKN-----------------------------DSD---CRAIASQGDCAFEVMLVD-PED----
--GQVAPIT-----------------QADMADLLQGSMKF-----------------------ASGD-------------------YVGASG--------
--VMDCNAGG--NLS-------------GKVFWRVYGALDGSTASC--------Q---K-----------------------------------------
---
>PC_024N2B
---------------------------------------------------------------------------MYT---------QAFIGTL------
------------------LLASG--------AV----AQRT------PV-HYTTLAK-YRW--DMDLCG-P--TT-YTKETN------------D-----
KAPLISDCKKLI-DELAVA-------KNSVIHASGWNPIAE--------------------------NIDE---FAIVRSVGTCSFGFRPTA-YD-----
--HFYTHVG-----------------YTDVIDAMTDAIAK----------------------FGENK-------------------RVGAIG--------
--QFNCVDDQ--IERN----------PIGDVVWRVYNPWA------------------------------------------------------------
---
>PC_029KST
---------------------------------------------------------------MHIQ--ALVGTALLA---------GGTLAYH------
------------------MESPV--------GP----RGKG------PI-TWSRVDE-YRW--PMDLCG-E--ST-FEDKTNH-----------D-----
KSPLTADCEKVI-SELAAH-------DNSVVYGGGWAPDEE--------------------------NIEQ---YVGAHTAGTCTFGFRPQA-YG-----
--STYYKVG-----------------YTDIVDVMRDALAR----------------------FGDGQ-------------------RVGAAG--------
--RFDCVNDD--SQRS----------PLGPTLWKIWDVNHP-----------------------------------------------------------
---
>PC_029R6N
----------------------------------------------M-------------HIIMFAG--IIFAIVSSV------LSVPAAVSAPA--S--
--------------------------------------QSD------NSTASSTSPQ-QNF--QVIKCQ-G--SI-WMKNTTT-----------H-----
DSALVEDCHHLQ-RNIA-K-------D-GEWRTMS----------------------------------SR---HRNLATYGTCVFGVWGF-------DG
--LDIFKVG-----------------NDDIIDRIDEAVAE------------------F----ALQDA---------DG-----NYHVGAEG--------
--EFWCDSLMS---------------WQDGVIWGIYRSDDDF----------------------------------------------------------
---
>PC_045ZFW
---------------------------------------------MH-------------LAIKFAG--AILAIASSV------LSVPAAPTVTGTAS--
--------------------------------------PHD------NSTTSSTSLQ-QNS--QVIKCQ-G--SI-WMKNTTT-----------T-----
DSPLVKDCNHLQ-RNIA-K-------D-GEWRTMS----------------------------------GH---NRNLATYGTCVFAVRGF-------DG
--LDIFKVG-----------------NDDIIDQIDEAVTE------------------F----ALQDA---------DG-----NYHVGAEG--------
--EFWCDSLLS---------------WPDGVIWNIHHSDDDF----------------------------------------------------------
---
>PC_04D0WL
---------------------------------------------------------------MFAW--AILAISSSV------LSVPAAVSAPA--S--
--------------------------------------QPD------NPTASSTSPQ-QNS--QVIKCQ-G--SI-WMKNTTT-----------A-----
GSALVEDCHHLQ-RNIA-N-------D-GTWRTMS----------------------------------SQ---HRNLAKYGTCVFGVWGF-------DG
--LDIFKVG-----------------NDDIIDRIDEAVAE------------------F----ALQDA---------DG-----NYHVGAEG--------
--EFWCDSLMS---------------WQDGVIWGIYHSDDD-----------------------------------------------------------
---
>PC_00EY93
---------------------------------------------------------------MLAG--IILAIVSSV------LSVPAAVSAPP--S--
--------------------------------------QSN------NSTASSTSTQ-QNF--QVIKCQ-G--SI-WMKNTTT-----------H-----
DSALVEDCHHLQ-RNIA-K-------D------------------------------------------------------------VWGF-------DG
--LDIFKVG-----------------NDDIIDRIDEAVAE------------------F----ALQDA---------DG-----NYHVGAEG--------
--EFWCDSLMS---------------WQDGVIWGIYRSDDDF----------------------------------------------------------
---
>PC_0395FB
---------------------------------------------------------------MFAG--IIFAIVSSV------LSVPAAVSAPA--S--
--------------------------------------QSD------NSTASSTSPQ-QNF--QVIKCQ-G--SI-WMKNTTT-----------H-----
DSALVEDCHHLQ-RNIA-K-------D------------------------------------------------------------VWGF-------DG
--LDIFKVG-----------------NDDIIDRIDEAVAE------------------F----ALQDA---------DG-----NYHVGAEG--------
--EFWCDSLMS---------------WQDGVIWGIYRSDDDF----------------------------------------------------------
---
>PC_02GH0F
---------------------------------------------------------------MQFS--ATLTALAG-----------LLAS--------
----------------------G--------SL----AAA------------QNAGN-GNV--VANRCN-S--RD-VTGNQIV-----------QG----
TAPIWNDCYALA-NDFQSG-------K-FFSKS----------------------------------IKVA---GTYRQTHGTCGFSITGKQ-G------
----NFMLG-----------------ADDAADLIRSTAQD------------------L----GAR-------------------NGAYQTG--------
--LVPCDTPGTAGG-D----------RGRQTGWTIGNLSAPGPKQG------------------------------------------------------
---
>PC_041T88
---------------------------------------------------------------MHFS--TALTALAG-----------VLAYSS------
------------------LAAAS--------PL----AEP------------QNAGS-GNS--PSNRCN-T--RA-VTGNQVV-----------QG----
TAPTWNDCYTLA-DKFQNE-------E-FFRKS----------------------------------IKVE---GNYKQTYGTCGFSITAKA-G------
----DFQLG-----------------KDDAADLIRSTAGD------------------L----GAK-------------------SGAYQTG--------
--LVSCDTPGTAGG-D----------RGRQTGWTIGNLDAPGPKQG------------------------------------------------------
---
>PC_01EDJM
---------------------------------------------------------------MQLP--TTLSVL------------------T------
------------------MLVLS--------TV----AAP------------QNAGT-GNL--PSNRCN-A--RA-VTGNQVV-----------QG----
TAPIWNDCYHLA-DQFHKG-------V-FFSKS----------------------------------IKVA---SKYEQRYQTCGFSITGKA-G------
----NFMLG-----------------TNDAADLIRSTAND------------------L----GPK-------------------SGAYQTG--------
--FVPCDTPGTAGG-D----------YGRKTGWTIGNLDAPGPKNG------------------------------------------------------
---
>PC_001FOM
---------------------------------------------------------------MQFS--TALTALAG-----------LLAYSS------
------------------IAAAS--------PL----AEP------------QNAGS-GNS--PSNRCN-T--RA-VTGNQVV-----------QG----
TAPTWNDCYTLA-DKFQNE-------E-FFRKS----------------------------------IKVE---RNYKQTYGTCGFSITAKA-G------
----NFQLGKSNVPHYMKRRTHAHAISDDVADLIRTTAGD------------------L----GPK-------------------SGAYQTG--------
--LVPCDTPGTAGG-D----------RGRLTGWTIGNLNAPGPKQG------------------------------------------------------
---
>PC_02GQX7
----------------------------------------------------------------MIR--AIFFLPALL-----------ASLSA------
---------------------AI--------PS------PL------FA-RQDACAG--TG--AQGYCT-A--LS-YQDNT-------------DD----
SAQTSADCQASC-RAILSD--------AGDWGVDFTGKPA------------------------------G---YIDHMVLQACGFGIGRETDTD-----
TSGFSFFVA-----------------NQDMLNVIDESVKR------------------Y----ADKH-----------G------GKVRAEG--------
--TMSCD-GH-------------------VVRWYVG----------------------------------------------------------------
---
>PC_06MOJ4
----------------------------------------------------------------------------------------------------
------------------------------------------------M-AQTSCGG-DKS--KKGYCT-P--LE-YVDRTG-------------S----
GSPSSEQCLDTC-RSINSD--------AGDWGVDFNGKPD------------------------------G---YIDHMLHHDCGFSVTRVQ-GD-----
TSDSSFLMH-----------------NQDILDLIDESINK------------------F----GGTH-----------G------GNVGAEG--------
--TMMCD-GR-------------------KYKWIID----------------------------------------------------------------
---
>PC_055TFB
---------------------------------------------------------------MAHH--------GDV----------PLIGQS------
---------------------AP--------SP------AQ------AQ-AQNNCRG-DAS--AAGYCT-P--LT-FTDATAG-----------FA----
SPPTTRDCQDAC-AGVNGD--------AGDWLVDFSADQK-----PTTNS-----SSSSSSSSA--SGGSD---GRHDMLLYRCGFAVAPGA-GT-----
PADARLTLA-----------------NRDILALYDGSLAR------------------F----GAAH-----------G------GRVAARG--------
--TMLCAGGL-------------------EIEWFIQDLAD------------------------------------------------------------
---
>PC_07375W
---------------------------------------------------------------MWWR--PTRLPLLLL----------FLLTLA------
---------------------QP--------SP------AQ------AQ-AQNNCRG-DAS--AAGYCT-P--LT-FTDATAG-----------FA----
SPPTTRDCQDAC-AGVNGD--------AGDWLVDFSADQK-----PTTNS-----SSSSSSSSA--SGGSD---GRHDMLLYRCGFAVAPGA-GT-----
PADARLTLA-----------------NRDILALYDGSLAR------------------F----GAAH-----------G------GRVAARG--------
--TMLCAGGL-------------------EIEWFIQDLAD------------------------------------------------------------
---
>PC_045W7J
---------------------------------------------------------------MYYH--NILAT----------------LLSS------
---------------------LI--------FL------PL------CH-TQNNCYG-NKS--IAGYCT-P--LT-YTDSTGS-----------FS----
APPKTSDCQAAC-AGINQE--------FGDWLVDFSTEAN------------------------------G---AHHGMLLYPCGFAVARGQ-DT-----
PHNARFSVA-----------------NQDILDLYDESLNR------------------F----AGLH-----------H------GSVSAEG--------
--TMQCS-GF-------------------TIKWYIQDLSG------------------------------------------------------------
---
>PC_05NIEH
---------------------------------------------------------------MYYP--NILIT----------------LLSS------
---------------------LI--------YL------SL------CH-AQNNCYG-NKS--IAGYCT-P--LT-YTDTTSD-----------FS----
APPTTSDCQAAC-AGVNED--------AGDWLVDFSTDAN------------------------------G---ANHSILLYPCGFAVARGE-DT-----
PSDARFSLA-----------------NQDILDLYDESLNR------------------F----AGLH-----------D------GGVSAEG--------
--TMQCG-DF-------------------EIKWYIQDLSI------------------------------------------------------------
---
>PC_022QMQ
---------------------------------------------------------------MYYP--NILIT----------------LLSS------
---------------------LI--------YL------SL------CH-AQNNCYG-NKS--IAGYCT-P--LT-YTDTTSD-----------FS----
APPTTSDCQAAC-AGVNED--------AGDWLVDFSTDAN------------------------------G---ANHSILLYPCGFAVARGE-DT-----
PSDARFSLA-----------------NQDILDLYDESLNR------------------F----AGSH-----------D------GGVSAEG--------
--TMQCG-DF-------------------EIKWYIQDLSI------------------------------------------------------------
---
>PC_02EW71
---------------------------------------------------------------MCNP--KALII----------------LLCS------
---------------------LI--------LF------SL------SH-AQDNCYG-DKS--IAGYCT-P--LT-FTDTTVQ-----------FK----
APPTTSECQDTC-RGINQD--------GGDWLVDFSTDPD------------------------------G---ARHSISLYPCGFAVSPGE-GT-----
PHNARFSLT-----------------NQDILDLYDESLNR------------------F----GGLH-----------A------GKISAQG--------
--TMLCG-DF-------------------HVNWFIQDLSA------------------------------------------------------------
---
>PC_07HXSU
---------------------------------------------------------------MCHP--KTLVM----------------LLCS------
---------------------LI--------LF------SR------SH-AQDNCYG-DKS--IAGYCT-P--LT-FTDTTAT-----------FE----
AAPTTSECQDTC-RGINED--------AGDWLVDFSTDPD------------------------------G---ARHSISLYPCGFAVSRGD-GT-----
PADASFSLA-----------------NQDILDLYDESLSR------------------F----GGLH-----------S------GKISAQG--------
--TMLCG-DY-------------------HVNWLIQDLSA------------------------------------------------------------
---
>PC_06LDRP
--------------------------------------------------------------MIKHTI---LALGHL-----------------------
--------------------AAL--------TT----AA-------------SQTCL-AKG--PAGYCK-Q--LT-WEA---------------Q-KNQT
GAPTIDECQQLC-PVVSQD-------P-ESWFV-NLT--------------------------G--AAVGE---KRGLINGYPCHFSLGRGP-GQGD---
--PLKFSLA-----------------NEDILGLIDGAVGR------------------F----GNS------------G-------HVAATG--------
--TMNCEGKN--------------------ITWWID----------------------------------------------------------------
---
>PC_00EZUC
---------------------------------------------------------------MKCVI---LTLGYL-----------------------
--------------------ATG--------AT----AN---------------ACG-NEG--FSPHCI-L--EL-PPPLTEG-----------R-FDGA
PNRNTTYCEHLC-ETVANG-------Q-DLYWETNMT--------------------------G--INRYE---RRTLIDDGRCRVSISAEE-SRHP---
QPDHNLVIV-----------------KQNLLWMLAEAVNV------------------S----IMY------------P-----DGSVGAFG--------
--TMTCDGKR--------------------FTYWVE----------------------------------------------------------------
---
>PC_02P5C1
---------------------------------------------------------------MRYTI---LTLGFL-----------------------
--------------------ATH--------TL----AQ---------------SCG-GDK--FTDRCQ-P--HP-FGDFMDH-----------V-FLSV
PWKSLNSCATLC-PLVSNN-------V-GDWQL-NLT--------------------------G--AAVGE---KRTLVENGLCQLSLSRLT-GKAS---
D-PLNIVLA-----------------KQDVLLMVQSAVNW------------------A----SPLD-----------K-----LGIDGVKF--------
--DMKCDGKD--------------------FAYWVE----------------------------------------------------------------
---
>PC_02N288
---------------------------------------------------------------MKFTS---LTIGCL-----------------------
--------------------AAI--------AI----AD-------------SICAG-DKY--DQGYCQ-I--TS-VET---------------I-DDAD
ITRTIADCERLC-ENIADH-------D-GDWHV-DLT--------------------------G--T--SN---NVTLININHCRLKLAWSM-DQDD---
--LPEFRVA-----------------KQDILDLVDGAIIF------------------A----EAE------------G-----VDWVFLKG--------
--NMTCDGKD--------------------VSWWVA----------------------------------------------------------------
---
>PC_02I7N9
----------------------------------------------------------------------------------------------------
-------------------------------------------------------------------ML-N--FSPAID-QFS-----------S-----
SSPKWGDCLQLR-ANND-S-------G-GSWTF--WS--------------------------------GR---QTVIASYGSCAIGVETSK-G--T-LA
--GTLTQIG-----------------NIDLVTTVEYTEAMLIHRGGDRVATDRNGKKYV----KW-D------------------AKVGSKG--------
--TMDCFQLVLR--------------NKFGVNWGLYHT--------------------------------------------------------------
---
>PC_00700O
----------------------------------------------------------------------------------------------------
-------------------------------------------------------------------CL-N--FSPAID-QSS-----------S-----
ASPKWGDCLQLR-ANID-S-------G-GSWTF--WS--------------------------------GR---QTVIASYGSCVIGVETAK-G--T-LA
--GTLTQIG-----------------NIDLIQIVEYTEAMIIHQGGNRVATGKNGKKWV----KW-D------------------AKVGSKG--------
--TMECFQLALRS-------------NKFAVNWGLYHT--------------------------------------------------------------
---
>PC_02OQS8
------------------------------------------------------------MISSKIP--AYLAFA------------------A------
------------------LIAAS--------PV------AI------TD-GEGSVFA-RGN--SVDDCG-A--ST-FENHYSN-----------------
GSPLVAAGASPQ-ISPMAA-------L-GPLPISAIV------------------------------SLCS---TAPVLLGSRCYDPSARFQ-HV-----
------------------------------SGIRTLSIS-------------------------------------------------------------
----------------------------------------------------------------------------------------------------
---
>PC_02XJFO
---------------------------------------------------------------MISS--KIPAY--L--------AFAALIAASPVAIT-
-------------------------------------------------DGEGSVFA-RGN--SVDDCG-A--ST-FENH-YS------------N----
GSPLVAAGASPQ---------------------------------------------------------------------------IS--P--M-----
AALGPLPIS-----------------AIDIIDLINESINR------------------F----QW-Q------------------DKVDAAG--------
--NIMCQTESS---------------TQNRVAWGLYHT--------------------------------------------------------------
---
>PC_02URNV
---------------------------------------------------------------MKLS--LFPYAAIVA--------ISGLAQAAPSPQLL
SVLQPE-DR----------ASV---------LE-------N------RTQAEGATFV-LSK--RGNMCG-D--SS-FENR-GS------------A----
GSPYASDCEVLA-RNIAP---------GGDWTVSRG-------------------------------------AHRTLATFGTCAFGAEKGG--------
--PWYTYVG-----------------NEDIRDLIRDSINR------------------F----KRGD------------------GKVGARG--------
--RMHCAGNG----------------GGGEIIWGIFHT--------------------------------------------------------------
---
>PC_06CAP3
---------------------------------------------------------------MKLS--LLPYAAVAA--------LSGLVQAAPSPGRL
SVPLRE-DR----------AAAV--------AE------NR------TEADDGVAFL-LNK--RGNKCG-H--SS-FEDR-GS------------E----
ASPYASDCEMLA-HNIAS---------GGDWTVTHG-------------------------------------VHRTLAQYGTCAFGAEGGG--------
--PWYTWVG-----------------NEDIRDLIRDSINK------------------F----KRPD------------------GKVGSRG--------
--WMKCSGNS----------------GGGRILWGIYHT--------------------------------------------------------------
---
>PC_041MD1
---------------------------------------------MK-------------LLLSPCA--ILLALPLLA------LAIPNAIQASSVSQ--
----A------------EKLPNK--------TV----AIEV------NDQVDAASFR-LRK--RTNQCG-H--ST-FEN-RGS-----------E-----
ASPLISDCEVLM-WNIR-N-------G-GRWRLST----------------------------------GT---YRTVATYGTCAFGAEVT--------N
--YWYTYIG-----------------HQDVIDLIRDSIRD------------------F----RRHD------------------GKVGSRG--------
--EMECMGDVL---------------E-RRVRWGLYHT--------------------------------------------------------------
---
>PC_02IF2Q
---------------------------------------------MK-------------LLLSSCA--IFLALPFFA------LAIPTAVQESDVSY--
----V------------EKLQNK--------TV----ALEV------YDQGDTTSFR-LRK--RTNQCG-H--ST-FEN-RGS-----------E-----
ASPLISDCETLM-FNIR-K-------D-GRWRLST----------------------------------GV---HRTVATFGTCAFGAQVR--------K
--QWYTYIG-----------------HEDIIDLIRDSIRD------------------F----RRGD------------------GKVGSRG--------
--EMQCRGDLL---------------W-ANVEWGLYHT--------------------------------------------------------------
---
>PC_025D6F
---------------------------------------------MK-------------LLLLHYA--AVLASSGLV------PASPRPVIDSVLPA--
----EPRPYSR---AAVLEKRDE--------AA----VLEK------RSEADGATLT-LSK--RGNSCG-D--SS-FTN-QGS-----------D-----
VSPLASDCEQLS-WNIR-R-------G-GTWIIS-----------------------------------GS---HRTLARYQSCRFGAEG---------E
--GWYTYVG-----------------HEDIMDLIGSSIKK------------------F----KRRD------------------GRVGAKG--------
--SMPCEGNDG---------------G-GPVRWKIF----------------------------------------------------------------
---
>PC_01J8CZ
---------------------------------------------MK-------------LSLLPYF--AILAFSGLI------QAAPNSVTEDKLF---
---------------DVLDAENK--------TA----VFEK------RAEASSASPM-LFK--RANKCG-S--SS-FEN-QGS-----------E-----
ASPNIDDCKRIV-WNIR-R-------G-GRWTLFN----------------------------------SN---HRQLAQYGTCAFGAQT---------D
--YPFKYVG-----------------NEDIMDLINDSIKY------------------F----ARHD------------------GKVGSKG--------
--KMDCSGGIF---------------G-GEVHWGLYHT--------------------------------------------------------------
---
>PC_027DHZ
-------------------MAIRC----------SGFRHR---KQKFSAI--------DCPTGTNTN--GKPPDTIRS----------VNCKSSGLG---
-------------------------------------------------EST-STLT-KRK--SVNDCG-D--SI-FENH-SS------------G----
GSPQVSDCQQIA-RNIAG---------GGTWTVGAG-G-----------------------------------EHHQLVQYGTCAFGAQGA--G------
SNMNAAYIG-----------------NQDIIDLINSSIEK------------------F----QW-E------------------GKVGAAG--------
--VMGCQSLTG-LV------------GGVDMRWGIYHT--------------------------------------------------------------
---
>PC_04U9G9
--------------------------------------------MAFDAI--------LLYFHPC-------WTDVAI----------ELGQTSPIT---
-------------------------------------------------EST-STLT-KRK--SVNDCG-D--SI-FENH-SS------------G----
GSPQVSDCQQIA-RNIAG---------GGTWTVGAG-G-----------------------------------EHHQLVQYGTCAFGAQGA--G------
SNMNAAYIG-----------------NQDIIDLINSSIEK------------------F----QW-E------------------GKVGAAG--------
--VMGCQSLTG-LV------------GGVDMRWGIYHT--------------------------------------------------------------
---
>PC_01QLMZ
---------------------------------------------------------------MKFN--ASILTILMA----------GFAASQPIS---
----------------------------------------E--------NPTALSFE-KRG--QEDMCG-N--SS-FENK-SS------------G----
GSPKVSDCQQIA-RNIAG---------GGKWTVGAG-G-----------------------------------EHHQLVQYGTCAFGAQGA--G------
SNMNAAFIG-----------------NTDIIDLINDSIKR------------------F----EW-N------------------GLVGASG--------
--VMGCRSMTG-IV------------GGVNMRWGIYHN--------------------------------------------------------------
---
>PC_01ZLPD
---------------------------------------------------------------MQFN--ASLLTLLMA----------TLAAAQPVS---
----------------------------------------Q--------NPSALSFE-KRG--QEDQCG-D--ST-FENN-SS------------G----
GSPKVSDCQQIA-RNIAG---------GGKWTVGAG-G-----------------------------------EHHQLVQYGTCAFGAQGA--G------
SNMNAAFIG-----------------NTDIIDLINDSIRR------------------F----EW-N------------------GLVGASG--------
--VMGCRSMTG-LV------------GGVNMRWGIYHN--------------------------------------------------------------
---
>PC_02WPGF
---------------------------------------------------------------MQFN--ASILTLLMA----------TLAAAQPVS---
----------------------------------------Q--------NPSALSFE-KRG--QEDQCG-D--ST-FENK-SS------------G----
GSPKVSDCQQIA-RNIAG---------GGKWTVGAG-G-----------------------------------EHHQLVQYGTCAFGAQGA--G------
SNMNAAFIG-----------------NTDIIDLINDSIRR------------------F----EW-N------------------GLVGASG--------
--VMGCRSMTG-LV------------GGVNMRWGIYHN--------------------------------------------------------------
---
>PC_036ASA
---------------------------------------------------------------MQFN--ASLLTLLMA----------TLAAAQPVS---
----------------------------------------Q--------NPSALSFE-KRG--QEDQCG-D--ST-FENK-SS------------G----
GSPKVSDCQQIA-RNIAG---------GGKWTVGAG-G-----------------------------------EHHQLVQYGTCAFGAQGA--G------
SNMNAAFIG-----------------NTDIIDLINDSIRR------------------F----EW-N------------------GLVGASG--------
--VMGCRSMTG-LV------------GGVNMRWGIYHN--------------------------------------------------------------
---
>PC_04BUQD
-------------------------------------------------M--------ISILQPC-------WTDVAI----------ELGQTSPIT---
-------------------------------------------------EST-STLT-KRK--SVNDCG-D--SI-FENH-SS------------G----
GSPQVSDCQQIA-RNIAG---------GGTWTVGAG-G-----------------------------------EHHQLVQYGTCAFGAQGA--G------
SNMNAAYIG-----------------NQDIIDLINSSIEK------------------F----QW-E------------------GKVGAAG--------
--VMGCQSLTG-LV------------GGVDMRWGIYHT--------------------------------------------------------------
---
>PC_02NIKF
---------------------------------------------------------------MLVN--TSLLTLLMA----------AFAAASPIT---
----------------------------------------E--------SST-STLT-KRK--SVNDCG-D--ST-FENH-SS------------G----
GSPLVADCQRIA-RNIAG---------GGTWTVGAG-G-----------------------------------EHHQLVQYGTCAFGAQGA--G------
SNMNAAHIG-----------------NQDIIDLINSSIEK------------------F----QW-E------------------GKVGAAG--------
--VMGCQSLTG-LV------------GGVDMRWGIYHT--------------------------------------------------------------
---
>PC_024515
---------------------------------------------------------------MLVN--TSILTLLMA----------AFAAASPIT---
----------------------------------------E--------SSP--TLT-KRN--SVNDCG-D--ST-FENH-SS------------G----
GSPQVSDCQQIA-RNIAG---------GGTWTVGAG-G-----------------------------------EHHQLVQYGTCAFGAQGA--G------
SNMNAAHIG-----------------NQDIIDLINSSIEK------------------F----QW-E------------------GKVGAAG--------
--VMGCQSLTG-LV------------GGVDMRWGLYHT--------------------------------------------------------------
---
>PC_06R4IX
---------------------------------------------------------------MLVN--TSILTLLMA----------AFATASPIT---
----------------------------------------E--------SSP--TLT-KRN--SVNDCG-D--ST-FENH-SS------------G----
GSPQVSDCQQIA-RNIAG---------GGTWTVGAG-G-----------------------------------EHHQLVQYGTCAFGAQGA--G------
SNMNAAHIG-----------------NQDIIDLINSSIEK------------------F----QW-E------------------GKVGAAG--------
--VMGCQSLTG-LV------------GGVDMRWGIYHT--------------------------------------------------------------
---
>PC_02YL1C
---------------------------------------------------------------MLVN--TSILTLLMA----------AFAAASPIT---
----------------------------------------E--------SSS--ILT-KRK--SVNDCG-D--ST-FENH-SS------------G----
GSPQVADCQQIA-RNIAG---------GGTWTVGAG-G-----------------------------------EHHQLVQYGTCAFGAQGA--G------
SNMNAAHIG-----------------NQDIIDLINSSIEK------------------F----QW-E------------------GKVGAAG--------
--VMGCQSLTG-LV------------GGVNMRWGIYHT--------------------------------------------------------------
---
>PC_01DMXE
---------------------------------------------------------------MLVN--TSILTLLMA----------AFAAASPIT---
----------------------------------------E--------SSP--TLT-KRN--SVNDCG-D--ST-FENH-SS------------G----
GSPQVSDCQQIA-RNIAG---------GGTWTVGAG-G-----------------------------------EHHQLVQYGTCAFGAQGA--G------
SNMNAAHIG-----------------NQDIIDLINSSVEK------------------F----QW-E------------------GKVGAAG--------
--VMGCQSLTG-LV------------GGVDMRWGIYHT--------------------------------------------------------------
---
>PC_04CVYF
---------------------------------------------------------------MLVN--TSILTLLMA----------AFAAASPIT---
----------------------------------------E--------SSP--TLT-KRN--SVNDCG-D--ST-FENH-SS------------G----
GSPQVSDCQQIA-RNIAG---------GGTWTVGAG-G-----------------------------------EHHQLVQYGTCAFGAQGA--G------
SNMNAAHIG-----------------NQDIIDLINSSIEK------------------F----QW-E------------------GKVGAAG--------
--VMGCQSLTG-LV------------GGVDMRWGIYHT--------------------------------------------------------------
---
>PC_06WMGX
---------------------------------------------------------------MLVN--TSILTLLMA----------AFAAASPIT---
----------------------------------------E--------SSS--TLT-KRK--SVNDCG-D--SS-FENH-SS------------G----
GSPQVADCQQIA-RNIAG---------GGTWTVGAG-G-----------------------------------EHHQLVQYGTCAFGAQGA--G------
SNMNAAHIG-----------------NQDIIDLINSSIEK------------------F----QW-E------------------GKVGAAG--------
--VMGCQSLTG-LV------------GGVNMRWGIYHT--------------------------------------------------------------
---
>PC_02D2WG
---------------------------------------------------------------MLVN--TSILTLLMA----------AFAAASPIT---
----------------------------------------E--------SLP--TLT-KRN--SVNDCG-D--ST-FENH-SS------------G----
GSPQVSDCQQIA-RNIAG---------GGTWTVGAG-G-----------------------------------EHHQLVQYGTCAFGAQGA--G------
SNMNAAHIG-----------------NQDIIDLINSSIEK------------------F----QW-E------------------GKVGAAG--------
--VMGCQSLTG-LV------------GGVDMRWGIYHT--------------------------------------------------------------
---
>PC_01NSNZ
---------------------------------------------------------------MLVN--TSILTLLMA----------AFAVASPIT---
----------------------------------------E--------SSS--TLT-KRK--SVNDCG-D--SS-FENH-SS------------G----
GSPQVADCQQIA-RNIAG---------GGTWTVGAG-G-----------------------------------EHHQLVQYGTCAFGAQGA--G------
SNMNAAHIG-----------------NQDIIDLINSSIEK------------------F----QW-E------------------GKVGAAG--------
--VMGCQSLTG-LV------------GGVNMRWGIYHT--------------------------------------------------------------
---
>PC_06PPYR
---------------------------------------------------------------MLVN--TSILTLLMA----------AFAAASPIT---
----------------------------------------E--------SSP--TLT-KRN--SVNDCG-D--ST-FENH-SS------------G----
GSPQVSDCQQIA-RNIAG---------GGTWTVGAG-G-----------------------------------EHHQLVQYGTCAFGAQGA--G------
SNMNAAHIG-----------------NQDIIDLINSSIEK------------------F----QW-E------------------GKVGAAG--------
--VMGCQSLTG-LV------------GEVDMRWGIYHT--------------------------------------------------------------
---
>PC_067LUL
---------------------------------------------------------------MLLN--TSILTLLMA----------AFAAASPIT---
----------------------------------------E--------SSP--TLT-KRN--SVNDCG-D--ST-FENH-SS------------G----
GSPQVSDCQQIA-RNIAG---------GGTWTVGAG-G-----------------------------------EHHQLVQYGTCAFGAQGA--G------
SNMNAAHIG-----------------NQDIIDLINSSIEK------------------F----QW-E------------------GKVGAAG--------
--VMGCQSLTG-LV------------GGVDMRWGIYHT--------------------------------------------------------------
---
>PC_00QR1I
---------------------------------------------------------------MLVN--TSILTLLMA----------ALAAASPIT---
----------------------------------------E--------SSP--TLT-KRN--SVNDCG-D--ST-FENH-SS------------G----
GSPQVSDCQQIA-RNIAG---------GGTWTVGAG-G-----------------------------------EHHQLVQYGTCAFGAQGA--G------
SNMNAAHIG-----------------NQDIIDLINSSIEK------------------F----QW-E------------------GKVGAAG--------
--VMGCQSLTG-LV------------GGVDMRWGLYHT--------------------------------------------------------------
---
>PC_04JR3E
---------------------------------------------------------------MLIN--TSIVTLLMA----------AFAAASPIT---
----------------------------------------E--------P-T-STLT-KRN--SVNDCG-D--ST-FENH-SS------------G----
GSPQVSDCQQIA-RNIAG---------GGTWTVGAG-G-----------------------------------EQHQLVQYGTCAFGAQGA--G------
SNMNAAYIG-----------------NQDIIDLINSSIQK------------------F----QW-E------------------GKVGAAG--------
--VMGCQSLTG-LV------------GGVDMRWGIYHT--------------------------------------------------------------
---
>PC_03TXGB
---------------------------------------------------------------MLVN--TSILTLLMA----------AFAAASPIT---
----------------------------------------E--------SSP--TLT-KRN--SVNDCG-D--ST-FENH-SS------------G----
GSPQVSDCQQIA-RNIAG---------GGTWTVGAG-G-----------------------------------EHHQLVQYGTCAFGAQGV--G------
SNMNAAHIG-----------------NQDIIDLINSSIEK------------------F----RW-E------------------GKVGAAG--------
--VMGCQSLTG-LV------------GGVDMRWGIYHT--------------------------------------------------------------
---
>PC_00YLK2
---------------------------------------------------------------MLVN--TSILTFLMA----------AFAAASPIT---
----------------------------------------E--------SSS--TLT-KRK--SVNDCG-D--SS-FENH-SS------------G----
GSPQVADCQQIA-RNIAG---------GGTWTVGAG-G-----------------------------------EHHQLVQYGTCAFGAQGA--G------
SNMNAAHIG-----------------NQDIIDLINSSIEK------------------F----QW-E------------------GKVGAAG--------
--VMGCQSLTG-LV------------GGVNMRWGIYHT--------------------------------------------------------------
---
>PC_0159O9
--------------------------------------------------------------------------MRKS----------IRAITSPIT---
-------------------------------------------------EST-STLT-KRK--SVNDCG-D--SI-FENH-SS------------G----
GSPQVSDCQQIA-RNIAG---------GGTWTVGAG-G-----------------------------------EHHQLVQYGTCAFGAQGA--G------
SNMNAAYIG-----------------NQDIIDLINSSIEK------------------F----QW-E------------------GKVGAAG--------
--VMGCQSLTG-LV------------GGVDMRWGIYHT--------------------------------------------------------------
---
>PC_0310UF
------------------------------------------------------------MLLKRVL--ASLAVL------------FAAVNAAPVSQSD
AV---------------SAKETA--------PF----A-RF------VASQNST-TN-STT--SINDCG-D--SI-FYFQ-TS------------D----
SSPLSSDCLQIA-TNIAG---------GGSWEVETLTG-----------------------------------KHHQLVQYGTCAFGVTVS---------
SSDLFVYIG-----------------NQDIIDLIRESVDV------------------F----GD-S------------------GKVGARG--------
--RMRCQAGL----------------LEEWVNWDIYHNGT------------------------------------------------------------
---
>PC_03JXRX
---------------------------------------------------------------MNVI--LLISTAIIA---------LSSG---------
-----------------------------------------------VR-SAHYFDTFTGR--TSSFCG-D--TT-WQNETS------------S-----
TAALASDCQKIA-DQLRQH-------EKKAFELYGWKED----------------------------PTDE---YLGLSTVGSCVFGAKVIH-NN-----
--NALPVIA-----------------NGDIADIIRDAM-S------------------H---FEVGG-------------------RIGASG--------
--SSK-----------------------------------------------------------------------------------------------
---
>PC_005D4C
---------------------------------------------------------------MHVI--PFIFTAIIA---------LSSG---------
-----------------------------------------------VR-SAHYFDTFTGR--TSSFCG-D--TT-WQNETS------------S-----
TAALASDCQKIA-DQLRQH-------EKKAFELYGWKED----------------------------STDE---YLGLSTVGSCVFGAKVIH-NN-----
--NALPVIA-----------------NGDIADIIRDAM-S------------------H---FEVGG-------------------RIGASG--------
--SMQCKPDW--GDY-----------FSQEIGWRIYTYPS------------------------------------------------------------
---
>PC_06TJQG
---------------------------------------------------------------MRVV--SFKSIAILA---------LSKI---------
-----------------------------------------------AH-SEHTFAPLHNL--DQGLCD-D--TT-WQNETN------------S-----
ASALVSDCTGIV-SQLTSQ-------KEEGFYLQGWNDD----------------------------STDE---YLGLATSGTCIFGAKVIN-NN-----
--KAPPVIA-----------------NFDIIDILNDAVLN------------------S---FVVEG-------------------RVGASG--------
--SMHCRASC--GANT----------EPQEIGWKIYTH--------------------------------------------------------------
---
>PC_07HZOL
---------------------------------------------------------------MHLT--SLISIAALA---------LAHGAH-------
--------------------------------------SEP------NN-KHVYSKE-TFS--TSSVCR-S--TR-WKINTK------------A-----
KEPLASDCQSLE-KKLRKH-------KTDGFRLWGWNLGD---------------------------KEDD---YLIIATEGTCNFGVSVIN-VN-----
--TEPAVIA-----------------NGDIADLIRDSVKY------------------Y---SDGDH-------------------ITGVTG--------
--VVPCKANW--DSY-----------SKQDIGWSVFA---------------------------------------------------------------
---
>PC_06R7VP
---------------------------------------------------------------MHLT--SLVSAA------------L-ALAC-------
--------------------------------------GVY------SI-PKHFFEPLDFA--TGSVCD-D--TS-WNLNSN------------A-----
RVPLVSDCEKLE-QEMQNN-------RKKGFKLYGWQQD----------------------------KDDA---FLPIVFIGSCVFGVKVLN-AN-----
--NAPAIIA-----------------NGDIADILHDAIRS------------------Y---TNGNQ-------------------VSAVMG--------
--DMTCRAYW--GDY-----------SQQGISWSIYNW--------------------------------------------------------------
---
>PC_03N25S
---------------------------------------------------------------MQFT--QASALVALL--------SATAF---------
-------------------GIAL--------PQ--N------------P-ANGNHAG-TDN--GNNHCG-D--TT-IPQPIIG-----------QG----
PPVDRNDCQELK-NAFA-N-------AHTDYYVTGP----------------------------------G---QLI-LAHGTCKFYATVDR--------
--GQTAILG-----------------GDDASDLIGTAFSY------------------W----VDGQ--------------------SGSKGTY--ITGQ
NAEAPCDNA--NGQ------------TQVTVTWQVSS---------------------------------------------------------------
---
>PC_007FSY
---------------------------------------------------------------MQFT--QASALVALL--------SASAF---------
-------------------GIAL--------PQ--N------------P-NNGNHAG-TDN--GNNHCG-A--TT-QPQPIIG-----------NG----
PPVNKNDCTELR-NSFL-N-------AHTDYTVTGP----------------------------------G---QVL-GQSGTCRFIASVNG--------
--GQSALVG-----------------GDDAGDLIGTALQF------------------W----VDGQ--------------------SGASGTY--VTGQ
NAQVPCDNN--NGQ------------TQVTVTWQVST---------------------------------------------------------------
---
>PC_04900O
---------------------------------------------------------------MQFT--PASALVALL--------SATAF---------
-------------------GIAL--------PQ--N------------P-ANGNHAG-TDH--GHNHCG-D--TS-IPQPIIG-----------QG----
PPVDKNDCVELR-NYFI-N-------HPQDYLVTGP----------------------------------G---QLI-GSHGTCNFFATVDV--------
--GQTAIFG-----------------TDDLYDLTGTALQY------------------W----TQGQ--------------------SGTKGTY--VTGQ
NAELPCDNN--AGE------------TQVTATWQVST---------------------------------------------------------------
---
>PC_08GOTH
---------------------------------------------------------------MQFT--QTSALVALL--------SATAF---------
-------------------GIAL--------PQ--N------------P-NNGNHAG-TNN--GHNYCG-D--TS-PPQPIIG-----------NG----
PPVDKNDCTELR-NDFA-N-------NGQDFTVTQA----------------------------------G---QVL-KTHGTCRFIASVNA--------
--GQSGLVG-----------------SNDAYDLVGTALAA------------------W----VDGQ--------------------SGSTGTY--VTGQ
NAQVPCDNT--NGQ------------TQVTVTWQVST---------------------------------------------------------------
---
>PC_07WTMB
---------------------------------------------------------------MQFT--QASALVALL--------SASAF---------
-------------------GIAL--------PQSQN------------P-NNGNHAG-TNN--GHNYCG-D--TS-QPQPIIG------------G----
TPVDKNACTELR-NWFA-N-------HPQDFLVTGY----------------------------------G---QVLGPSDLGCKFTATVNS--------
--G-TAIMG-----------------SDDTYDLVGTALAA------------------W----VDGQ--------------------SGSSGTY--VTGQ
NAQVPCDNN--DGT------------TQVTVTWQVGQ---------------------------------------------------------------
---
>PC_03QGX5
---------------------------------------------------------------MISN--KILAY--L--------AFAALIGASPVAIT-
-------------------------------------------------DGEGSVFS-RRN--SVDDCG-A--ST-FENH-SS------------N----
GSPLVADCRQIA-ANIAN---------GGTWTVANI-------------------------------------GQRQLVQYGTCAFGVEVLK--P-----
FDAFTTRIG-----------------NQDIIDLINESINR------------------F----QW-Q------------------DKVGAAG--------
--NMMCQTESF---------------SENRVAWGLYHT--------------------------------------------------------------
---
>PC_06YRUE
---------------------------------------------------------------MISN--KIPAY--L--------AFTALIAASPVAIT-
-------------------------------------------------DGEGSVFA-RGS--SVDNCG-A--SI-FENR-SS------------N----
GSPLVADSRRMA-TNIAN---------GGTWTVANL-------------------------------------GHRQLVQYGTCAFGVEVLR--S-----
FGTLTTRIG-----------------NQEIIDLINESINR------------------F----QW-Q------------------DKVGAAG--------
--NMMCQTESS---------------TQNRVAWGLYHT--------------------------------------------------------------
---
>PC_043QXI
---------------------------------------------------------------MLVN--TSILTLLMA----------AFAAASPIT---
----------------------------------------E--------SSS--TLT-KRK--SVNDCG-D--SS-FENH-SS------------G----
GSPQVADCQQIA-RNIAG---------GGTWTGA-----------------------------------------------------------G------
SNMNAAHIG-----------------NQDIIDLINSSIEK------------------F----QW-E------------------GKVGAAG--------
--VMGCQSLTG-LV------------GGVNMRWGIYHT--------------------------------------------------------------
---
>PC_07EKC0
---------------------------------------------------------------MLPH--FILLPLALL--------------LGAV----
-------------------SAAS--------PS----S-PD------NTTPAVT-FE-PGK--SVSDCK-D--ST-FSQE-TN-----------PF----
GSPLVKECQVIV-KNIAG---------GGTWSVETVTG-----------------------------------SFHQLVQFGTCAFGVQVK---------
SASAFVHIG-----------------NQDIMDVITTSIGR------------------F----AE-G------------------GRIAATG--------
--TMPCQSGA----------------VWDSVYWSIYPDGS------------------------------------------------------------
---
>PC_044TCE
-----------------------------------------------------------MHVSSLCL--AAIAFLAIE--------V-------------
--------------------QAA--------PA----TQAT------TN-ALHVGTQ-NSP--VGHHCG-V--ST-YLNYL-------------------
SSSLVDDCLKML-DNLSPD-------S-GGGGEDGLNR--------------------GDMDWT--IVGDF---HREIGKYSTCAFGCHVTY-PQ-----
--GALAMIG-----------------IDDVRRVVQRSIEM------------------F----KHAG----------DG-----GDKVGAQG--------
--DFECDFAG-----S----------AGKTVSWYLFNPIINSTCFGGGPWSG------------------------------------------------
---
>PC_03TAAS
-----------------------------------------------------------MHVSNLCL--AATAFLAIE--------V-------------
--------------------QAA--------PA----TQAT------TN-ALHVGTQ-NSP--VGHHCG-V--ST-YLNYL-------------------
STSLVDDCLKML-DNLSPD-------S-GGGGEDGLNR--------------------GDMDWT--IVGDF---HREIGKYSTCAFGCHVTY-PQ-----
--GALAMIG-----------------IDDVHRVVQRSIEM------------------F----KHAG----------DG-----GDKVGAQG--------
--DFECDFAG-----S----------AGKTVSWYLFNPIINSTCFGGGPWSG------------------------------------------------
---
>PC_046LHI
----------------------------------------------------------------------------------------------------
-----------------------------------------------------------------NECG-D--SS-FENQ-TT------------G----
GSPTVNDCRQLA-RNIAG---------NGRWTVGAG-G-----------------------------------EHRQLAQYGTCAFGAQGN--K------
-SMNWAYIG-----------------NQDIIDLINDSINR------------------F----QW-N------------------GLVGAKG--------
--SMACRGGSG-QI------------IDTEMIWGIYH---------------------------------------------------------------
---
>PC_03VLD4
-------------------------------------------------------------------------------------------MASPV----
-------------------------------------------------TPTEPRLF-ARK--SVNDCK-Q--ST-YEND-TS------------D----
ASPNVDDCKQLA-ENIKN---------GGTWSVTAT-G-----------------------------------SQHQLAQYGTCAFGAQGA--N------
KNLNTAYIG-----------------NSDIIDVITASIDQ------------------F----GG-S------------------GKVGAKG--------
--TMECQTAKG-DF------------ATSDMTWGIYHD--------------------------------------------------------------
---
>PC_012WVW
------------------------------------------------------------------------------------------MKVH------
L------------------------------IT------LL------TTLLAATPMS-FAS--QINDCG-D--SS-FDNE-TS------------G----
GSPKVSDCQKIA-SNIAG---------GGSWYLDDS-T-----------------------------------TQRQLVQYGTCAFGARLTE--------
--NGPNYIG-----------------NQDIIDLINDSISK------------------F----QS-N------------------GLVGSKG--------
--SMSCGGSG--------------------VAWALYHT--------------------------------------------------------------
---
>PC_00N3UC
----------------------------------------------------------------------------------------------------
-----------------------------------------------------MTLI-ARN--SMNNCG-P--ST-FINQ-SS------------G----
GSPRF--------------------------------G-----------------------------------VQHQLVQYGTCAFGVTSGS--------
---SGARIG-----------------NQDIIDLINSSIAR------------------F----EW-N------------------GLVGAKG--------
--SISCQQEAT--A------------NLIDMQWGLYHN--------------------------------------------------------------
---
>PC_03ZX7L
----------------------------------------------------------------------------------------------------
---------------------------------------------------SSTSTQ-QNF--QVIKCQ-G--SI-WMKNTTT-----------H-----
DSALVEDCHHLQ-RNIA-K-------D-GEWRTMS----------------------------------SR---HRNLATYGTCVFGVWGF-------DG
--LDIFKVG-----------------NDDIIDRIDEAVAE------------------F----ALQDA---------DG-----NYHVGAEG--------
--EFWCDSLMS---------------WQDGVIWGIY----------------------------------------------------------------
---
>PC_04XC6L
----------------------------------------------------------------------------------------------------
---------------------------------------------------MSTSTQ-QNF--QVIKCQ-G--SI-WMKNTTT-----------H-----
DSALVEDCHHLQ-RNIA-K-------D-GEWRTMS----------------------------------SR---HRNLATYGTCVFGVWGF-------DG
--LDIFKVG-----------------NDDIIDRIDEAVAE------------------F----ALQDA---------DG-----NYHVGAEG--------
--EFWCDSLMS---------------WQDGVIWGIY----------------------------------------------------------------
---
>PC_07F1WW
----------------------------------------------------------------------------------------------------
-----------------------------------------------------------------DKCG-D--SS-FHDS-TS------------P----
DRPTISDCLVIA-KNIAS---------GGHWEVEAFGS-----------------------------------DVHQLVQFGTCAFGVQAVP--P-----
FGDAFFYIG-----------------NSDIIDVINDSIRR------------------F----GM-D------------------GVVGAWG--------
--EMHCGALL----------------LGSGVRWRIYHN--------------------------------------------------------------
---
>PC_061FRM
----------------------------------------------------------------------------------------------------
---------------------------------------------------------------GVAKCS-G--YT-YVD-QTT-----------S-----
ASPLVSDCQAII-HNIQ-G-----TGG-HWTT---GI--------------------------------DR---QRAIATYGSCKFGVQNVG-V----TG
--DVTYYTG-----------------SQDIVTISTEALAK------------------Y----EW-E------------------GRVGAKG--------
--YMECDGDAG---------------H-QKVQWGLY----------------------------------------------------------------
---
>PC_049DPV
---------------------------------------------------------------MLAK--ILIALIPSFAAL---VS--AAPTLG------
------------------AFRHD--------PD----NNGT------HV-FNLDGLP--HM--LFHDCT-G--DR-YVTKTTA-----------------
ASPLVEDCRYIA-DVIIPD-------F-DHTPICWSW------------------------------HDTI---PREILSHGTCAVNIASKY-DK----Q
PNGVLIDLC-----------------NKDIQDFIHYSIDN------------------F----RWTT----------PDG----RLVVGAEG--------
--YANCPSDF--PGRT------------AAAIYGLYHT--------------------------------------------------------------
---
>PC_05DYR5
---------------------------------------------------------------MLVK--TLITLVSSFAAL---ANAAPAPGLG------
------------------AFKHD--------TD----HNGT------NV-FSSSGLP--HM--LFHDCK-G--DK-YVTKTTA-----------------
GSPLVDDCRHIA-DVIIPD-------F-DHTPICWSW------------------------------ASTI---PREILSYGSCAVNIASKL-DK----Y
PNGDLIECC-----------------NKDIQDFIHYAIDN------------------F----RWTT----------PDG----HLVVGAEG--------
--YANCPSDF--PSHL------------SSAVYGLYHT--------------------------------------------------------------
---
>PC_03EG1X
---------------------------------------------------------------MLLK--TFVTLIPSFAAL---VS--AAPTLG------
------------------AFKHD--------PD----NNGT------HV-FNSDGLP--HM--LFHDCK-G--DK-YVTKTTA-----------------
ASPLVDDCRYIA-DVIIPD-------F-DHTPICWSW------------------------------HDTI---PREILSHGTCAVNIASKY-DA----Q
PDGVLIDLC-----------------NKDIQDFIHYSIDN------------------F----RWTT----------PDG----RLVVGAEG--------
--YANCPSDF--PGRW------------AAAIYGLYHT--------------------------------------------------------------
---
>PC_05X3BG
---------------------------------------------------------------MLLK--TFIALLPGFAAL---VS--AAPTLG------
------------------AFKHD--------PD----NNGT------HV-FNSDGLP--HM--LFHDCK-G--DK-YVTKTTA-----------------
ASPLVDDCRYIA-DVIIPD-------F-DHTPICWSW------------------------------HDTI---PREILSHGTCAVNIASKY-DA----Q
PNGVLIDLC-----------------NKDIQDFIHYSIDN------------------F----SWTT----------PDG----RLVVGAEG--------
--YANCPSDF--PGRW------------AAAIYGLYHT--------------------------------------------------------------
---
>PC_04DFQD
----------------------------------------------------------------------------------------------------
------------------------------------------------------NAG-NAA--GCNDCG-I--ST-FVALSTD-----------PS----
QNALVTDCQQMI-ANIQ-G--------DQEWTVNAN----------------------------------N---RVIVS-YGSCFFNAVAPN-G------
--G-QANIG-----------------NGDVIDLVNDSIEM------------------F----AKNG-----------------Y--VSVKGGYSQTVTS
AGTMPCDNAEVAGA------------QQVQIDWTLTST--------------------------------------------------------------
---
>PC_029QA4
----------------------------------------------------------------------------------------------------
------------------------------------------------------MAG-NAA--GCNDCG-I--ST-FVALSTD-----------PS----
QNALVTDCQQMI-ANIQ-G--------DQEWTVNAN----------------------------------N---RVIVS-YGSCFFNAVAPN-G------
--G-QANIG-----------------NGDVIDLVNDSIEM------------------F----AKNG-----------------Y--VSVKGGYSQTVTS
AGTMPCDNAEVAGA------------QQVQIDWTLTST--------------------------------------------------------------
---
>PC_088I9C
----------------------------------------------------------------------------------------------------
------------------------------------------------------NAG-HAS--GVNDCG-F--SN-FVQLKED-----------QG---Y
SQASVQDCYYLI-WSIQAD-------E-EW----II--------------------------------TQE---LQTIVENGTCAFQAVVSH-GQ-----
GNSLVAALG-----------------NADIIDLVTDSIKQ------------------F----GADG------YVGCHGG---FGMYTSAAG--------
--AMPCDSPT--LDKG----------EQVFVDWFLTT---------------------------------------------------------------
---
>PC_086SF8
----------------------------------------------------------------------------------------------------
---------------------MQ--------FT----TTAL------AI-L--LPAF-AAA--ISNSCG-G--SS-FVGVTAN-----------PG----
KNPLVSDCEALI-ADLAGD-------A-DW----PV--------------------------------TTE---GGSITSMGTCTQSCNIIK-TL-L---
GLISQYKIG-----------------NQDVIDLLRDSIAK------------------F----AKGE------TVAGKGT---V--SIGAAG--------
--EVPCGTGS--GS------------SQIDVDWTITAA--------------------------------------------------------------
---
>PC_04DHUN
--------------------------------------------MKT-------------SIIAQAG--AALAT--------------MAGFAAA-----
----------------------A--------PM----PVSP------NG-SHPSNMF-PRA--PRGFCG-D--ST-FEN-TTN-----------G-----
NSAYVSDCLTMR-DLLLSR-------D-EQWAVPQY--------------------------------------QRTLAWAASCAFGANIMN-I----WP
---PQAWIG-----------------GKDLADIIGTSVRL------------------Y----G--------------G-----GGRLGAKG--------
--DMPCQDRVTQGG------------GEIDTFWGLYVPPWYRFTGRLADG--------EQPP-VPEGELMEEPPADFVLHE----ESGVWLAPEIAHIYI
DQA
>PC_02EQ3K
---------------------------------------------------------------MKNS--TIAQVIAAT------TA--MASLAAA-----
----------------------A--------PM----PSSS------ND-SHPSTFF-RRA--PPGLCG-D--SS-FEN-TTN-----------G-----
NSAYVSDCQTMR-DLLLSR-------N-EQWTVYIP--------------------------------------QRTLAWAASCAFGAQHYT-V----DP
---PVTFVG-----------------GLDIADIIASSIRL------------------F----G--------------G-----NGRLGAKG--------
--EMLCKDRVNTGG------------GEVNTHWGLYVPPWYRSALRLADG--------EEPP-TPEGEVMEEPPAGFVLHV----ASGVWLAPEIAPFYI
DEA
>PC_04E9T0
----------------------------------------------------------------------------------------------------
----------------------------------------------------------------------------------MLIPMVEGVGSTNS----
SAPLISECYDAC-RGVSTD--------AGDWYADLTGKPE------------------------------G---VKSLLVGYACTFSIGRGP-SQ-----
GDPLAFSLH-----------------NQDILDIYDGAISR------------------F----GS-------------D------GRVSASG--------
--TMICE-GN-------------------QVAWWVD----------------------------------------------------------------
---
>PC_04N0GL
----------------------------------------------------------------------------------------------------
--------------------------------------------------MINYCTG-DKK--TVGYCD-T--LS-YIDTTAA-----------AA----
NPPRADDCQDTC-RGILQD--------AGDWSVDFRGKPE------------------------------G---YRQRMYQATCGFEMGPIP-NT-----
SHEFQFDMD-----------------NQDIVDIMDETVRR------------------F----ARLH-----------G------GRVAAEG--------
--RVKCG-GH-------------------EAMWYITRDAL------------------------------------------------------------
---
>PC_00V2A1
-----------------------------------------------ML---------HHITIRMCK--PSSIFLSI-------------LAIT------
---------------------LT--------AA------QI------PP-DYNFCTG-DKS--TLGHCD-T--LT-YVDTTLA-----------AK----
NPPDATECQEAC-SSIFQD--------AGEWVVHLEGKPE------------------------------G---YQQHMHNAPCGFSMGAIP-NS-----
SHEFSFDMN-----------------NQDMVDIIDEAIKR------------------F----AGLH-----------D------GKVAAQG--------
--TVRCD-GH-------------------EAMWYVSRDAR------------------------------------------------------------
---
>PC_08HK7R
---------------------------------------------------------------MKTD--LALSRPFLIK-------MHIPTFSL------
---------------------AV--------FA------TL------TT-AQDFCTS-NAS--TPGYCE-L--LS-FTDRTLN-----------VT----
SPPSSSDCQDAC-RGVLGE--------AGDWSVDFKGKPP------------------------------G---YIQNMVGSPCGFSMGRAP-GQ-----
PLEYAFLIS-----------------NQDIVGILAEVVRR------------------F----AGVH-----------G------GEVAAEG--------
--RVRCG-DS-------------------EGVWYVR----------------------------------------------------------------
---
>PC_02H3M3
---------------------------------------------------------------MRGT--TLIMSLFF-------------TAIT------
---------------------AL--------PQ------GL------SP-SINYCAG-NKQ--TIGHCE-V--LS-YVDTTTS-----------AS----
NPPTVKECQEAC-WSVFMD--------AGDWAVPLAGKPE------------------------------G---YRQRMVGSPCGFSIAAIP-NT-----
THDFSFAMD-----------------NQDIADIIDEVVKR------------------F----APLH-----------G------GRVAAEG--------
--TVRCD-GH-------------------EAKWWVSRDAR------------------------------------------------------------
---
>PC_07TWWD
----------------------------------------------------------------MRK--SLPVFLGI-------------LIAT------
---------------------LT--------AA------QL------PP-DYNFCMG-DKG--TLGHCD-T--LT-YVDTTLA-----------AV----
NPPNATECQEAC-RSIFED--------AGEWIVHLEGKPE------------------------------G---YQQHMHNAPCGFSMGAIP-NT-----
SHEFSFDMN-----------------NQDMVDIIDEAIKR------------------F----AGLH-----------G------GKVAAQG--------
--TVRCD-GH-------------------EAMWYVSRDAR------------------------------------------------------------
---
>PC_08AH5X
----------------------------------------------------------------MRK--TSPVFLGI-------------LTAA------
---------------------LT--------AA------QL------PP-DYNFCMG-DKS--TLGHCD-T--LT-YVDTTLA-----------AV----
NPPNATECQEAC-RSIFED--------AGEWIVHLEGKPE------------------------------G---YQQHMHNAACGFSMGAIP-NT-----
SHEFSFDMN-----------------NQDMVDIIDEAIKR------------------F----AGLH-----------G------GKVAAQG--------
--TVRCD-GH-------------------EAMWYVSRDAR------------------------------------------------------------
---
>PC_07ZEVN
---------------------------------------------------------------MRRA--TLIISLFL-------------TAIT------
---------------------AL--------PQ------GL------NP-SINYCAG-NKQ--TVGHCE-T--LS-YVDTTTA-----------AS----
NPPSVKECQEAC-WSTFMD--------AGDWAVPLAGKPE------------------------------D---YRQRMVSSPCGFSMGIIP-NT-----
SHDFSFAMN-----------------NQDIADIIDEVVKR------------------F----APLH-----------G------GRVAAEG--------
--TVRCD-GH-------------------EARWWVSRD--------------------------------------------------------------
---
>PC_011Q7V
---------------------------------------------------------------------MLSLTAAL-------------PRPG------
---------------------LD--------AS------LI------DP-RINYCAG-DKI--TVGHCE-T--LS-YIDTTTS-----------AS----
NPPSVKECQEAC-WTTFMD--------AGEWAVKLAGTPE------------------------------G---YRQHMINSPCGFSMGATP-NT-----
THDFSFSMD-----------------NQDIADIVDEVVKR------------------F----APLH-----------G------GRVAAEG--------
--TVRCD-GH-------------------EAKWWVSRDAQ------------------------------------------------------------
---
>PC_00YDVT
----------------------------------------------------------------------MHFSILA-------------IAFA------
---------------------FI--------AS------CT------TA-QVNQCAG-DKS--IVGYCE-T--LT-YVDRTTS-----------SS----
NPPTTANCQDTC-RGILTD--------AGDWSVSFVGKPD------------------------------G---YRQVLNHAACGFSMGRAP-GQ-----
PQDYRFDMH-----------------NQDIVDILDEVSKR------------------F----APLH-----------G------GRVAAEG--------
--TIRCQ-GF-------------------EATWAVEFYR-------------------------------------------------------------
---
>PC_035FT1
------------------------------------------------------------------------MHLRT-------------LLLS------
---------------------VF--------AS------LA------IA-QINYCAG-DKT--IVGHCE-T--LT-YIDRTTT-----------AS----
GPPSTAECQDAC-RGVLTD--------AGDWIVDFRGKPD------------------------------G---YRQNMVGYPCGFSMGRAP-GQ-----
PKDYNFDMH-----------------NQDIVDILDEVSKR------------------F----APLH-----------G------GRVAAEG--------
--TVRCD-GF-------------------VGTWYVE----------------------------------------------------------------
---
>PC_01UJGI
----------------------------------------------------------------------MFYITML-V-------TLFTALAA------
---------------------AI--------PS------PL------MQ-RQDACAG-DKS--VAGYCK-T--LS-YTDRTGA----------SST----
SAPSSSDCQQTC-RGVLGD--------AGDWGVDFKNRPA------------------------------G---YRDNLYLGPCEFGVSRETDGD-----
SSQFSFSMH-----------------NQDIVDVIDEVIKR------------------Y----AGQH-----------D------GKVRAEG--------
--TMDCS-GH-------------------VVRWYVG----------------------------------------------------------------
---
>PC_06OL0B
---------------------------------------------MRRA---------ILLPTLITT--LASALPSSSP-------SPLSSPTT------
---------------------PS--------SP------SL------SP-REDACAG-DPS--TAGYCT-P--IS-YTDTTTTTVTTTVTNKNTTA----
SAPSTSDCQQTC-RSILGD--------AGDWGVDFAGQPA------------------------------G---YRDDLYLGACGFGVARETDAD-----
AAGFAFSVH-----------------NQDILDVVRGSIDR------------------F----AGSH-----------D------GRVSAEG--------
--TMECQ-GH-------------------VVRWFVG----------------------------------------------------------------
---
>PC_02N7FK
----------------------------------------------------------------------MYMFLLLLP-------LFL-----------
--------------------------------S------HP------AT-AQNQCTG-DKS--IQGYCT-I--LS-STDRTSS-----------AT----
NPPSQSQCENTC-RSTLSD--------AGDWIVDFTGQPR------------------------------D---YIDKLSQSKCSFSVGRGE-GE-----
PLDYKFHMH-----------------NQDIVDIIDDVNQK------------------Y----GGLH-----------G------GKVAAEG--------
--TMNCE-GH-------------------LATWYVN----------------------------------------------------------------
---
>PC_02TPDW
---------------------------------------------------------------------MQFSSFVLAL-------FGF-----------
--------------------------------L------ST------LV-TASQCTG-HKE--NAGYCT-V--LT-YEDRTTL-----------NT----
SPPSTSQCERSC-KDVLTD--------AGDWIVSFNGKPA------------------------------G---YVQHMVNSDCSFSVGRGT-GE-----
PSDYQFYMD-----------------NQDIVDIIDEVNVR------------------F----GGKH-----------G------GRVSAQG--------
--TMKCQ-GR-------------------LATWYVD----------------------------------------------------------------
---
>PC_06RWZW
----------------------------------------------------------------MCK--PSFVSLSI-------------LAVT------
---------------------LT--------AA------QI------PP-DYNFCTG-DKS--TLGHCD-T--LT-YVDTTLA-----------AK----
NPPNATECQEAC-SSIFQD--------AGEWVVHLEGKPE------------------------------G---YQQHMHNAPCGFSMGAIP-NS-----
SHEFSFDMN-----------------NQDMVDIIDEAIKR------------------F----AGLH-----------D------GKVAAQG--------
--TVRCD-GH-------------------EAMWYVSRDAR------------------------------------------------------------
---
>PC_06OLZ3
----------------------------------------------------------------MCK--PSSIFLSI-------------LAIT------
---------------------LT--------AA------QI------PP-DYNFCTG-DKS--TLGHCD-T--LT-YVDTTLA-----------AK----
NPPNATECQEAC-SSIFQD--------AGEWVVHLEGKPE------------------------------G---YQQHMHNAPCGFSMGAIP-NS-----
SHEFSFDMN-----------------NQDMVDIIDEAIKR------------------F----AGLH-----------D------GKVAAQG--------
--TVRCD-GH-------------------EAMWYVSRDAR------------------------------------------------------------
---
>PC_06VR3X
----------------------------------------------------------------MCK--PSSIFLSI-------------LAIT------
---------------------LT--------AA------QI------PP-DYNFCTG-DKS--TLGHCD-T--LT-YVDTTLA-----------AK----
NPPDATECQEAC-SSIFQD--------AGEWVVHLEGKPE------------------------------G---YQQHMHNAPCGFSMGAIP-NS-----
SHEFSFDMN-----------------NQDMVDIIDEAIKR------------------F----AGLH-----------D------GKVAAQG--------
--TVRCD-GH-------------------EAMWDVSRDAR------------------------------------------------------------
---
>PC_009RDA
----------------------------------------------------------------MCK--PSFVFLSI-------------LAVT------
---------------------LT--------AA------QI------PP-DYNFCTG-DKS--TLGHCD-T--LT-YVDTTLA-----------AK----
NPPNATECQEAC-SSIFQD--------AGEWVVHLEGKPE------------------------------G---YQQHMHNAPCGFSMGAIP-NT-----
SHEFSFDMN-----------------NQDMVDIIDEAIKR------------------F----AGLH-----------D------GKVAAQG--------
--TVRCD-GH-------------------EAMWYVSRDAR------------------------------------------------------------
---
>PC_06U516
------------------------------------------------------------------------MKVQV-------------ISLF------
---------------------AL--------LS------PL------TV-AIDYCAG-DES--IGRDCD-T--LT-YVDVTTS-----------AS----
SAPKTSECQDTC-RGILTD--------AGDWIVDMANKPA------------------------------G---YVQHMASYPCAFSVTRPP-GD-----
TTSWTASMT-----------------NQDMVSILDEVSKR------------------F----GSLH-----------G------GRVAANG--------
--TMRCT-GH-------------------TVQWFVD----------------------------------------------------------------
---
>PC_04RUVX
---------------------------------------------------------------MILT--TLLALLL----------ALAATT--TTAL--
------------------PAAEV--------SS----SDPL------TN--ATTLTT-RDD--KHWACL-N--FSPAID-QSS-----------G-----
GSPKWGDCLQLR-ANIA-S-------G-GSWTF--WS--------------------------------GR---HTVIASYGSCVIGVETAK-G--T-LA
--GTLTQIG-----------------NIDLIQIVESTEAMIIRQGGNRVATDGNGKKWV----KW-D------------------AKVGSKG--------
--TMECFQLALRS-------------NRFAVNWGLYHT--------------------------------------------------------------
---
>PC_02XDI3
---------------------------------------------------------------MILT--TLLALFL----------ALAATT--TTAL--
-------------------PAAE--------VS----SDPL------TN--ATTLTT-RDD--KHWACL-N--FSPAID-QSS-----------S-----
ASPKWGDCLQLR-ANID-S-------G-GSWTF--WS--------------------------------GR---QTVIASYGSCVIGVETAK-G--T-LA
--GTLTQIG-----------------NIDLIQIVEYTEAMIIHQGGNRVATGKNGKKWV----KW-D------------------AKVGSKG--------
--TMECFQLALRS-------------NKFAVNWGLYHT--------------------------------------------------------------
---
>PC_052W5I
---------------------------------------------------------------MILT--TLLALFL-----------ALVAT--TTTA--
------------------LPAAE--------VS----SDPL------TN---ATLTT-RDD--KHWACL-N--FSPAID-QSS-----------G-----
GSPKWGDCLQLR-ANIA-S-------G-GSWTF--WS--------------------------------GR---HTVIASYGTCVIGVETAK-G--T-LA
--GTLTQIG-----------------NIDLIQIVESTEAMIIRQGGNRVATDGNGKKWV----KW-D------------------AKVGSKG--------
--TMECFQLALRS-------------NRFAVNWGLYHT--------------------------------------------------------------
---
>PC_052TNX
---------------------------------------------------------------MHFF--TTISCAFL-----------------------
----------------------------------------L------TAAYAHPQLD-KRGLNVVCEVD-A--HD-YENQ-TS------------G----
ASPLISDCEIMK-NNIKG---------GGDWQVYPD-G-----------------------------------GHHQLIQAGTCAFGVKGQG--------
INSSRFKIG-----------------NGDIYNMITNSIRD------------------F----GK-D------------------GKVGATG--------
--VIGCGLQG--AD------------GAIDVIWNILHN--------------------------------------------------------------
---
>PC_05SCNB
---------------------------------------------------------------MHLF--TTISCAFL-----------------------
----------------------------------------L------TAAYAHPQLD-KRGLNVVCEVD-A--HD-YDNE-TS------------G----
ASPLISDCEIMK-NNIKG---------GGDWKVYPD-G-----------------------------------RHHQLIQAGTCAFGVEGQG--------
INSARFRIG-----------------NGDIYNMITNSIRD------------------F----GK-D------------------GKVGASG--------
--IIGCGLQG--AE------------GAIDVKWNILHN--------------------------------------------------------------
---
>PC_02GJSY
---------------------------------------------------------------MRYS--IAASIACLL----------ALTQAAPT----
---------------------------------------------------SN-ELV-ARK--SVNDCQ-D--ST-FVDQ-GS------------E----
GSPDISDCQHIV-ENIRG---------GGTWKVSQI-G-----------------------------------AHYTLVNFGTCAFGAEGNA--------
--ANTAYMG-----------------NQDIMDIINESIAK------------------F----GRPD------------------GKVGAKG--------
--RVDCKSDRG-GM------------GVGRLDWGIFHT--------------------------------------------------------------
---
>PC_04QHDM
---------------------------------------------------------------MRYS--IAASIACLL----------ALTQAAPT----
---------------------------------------------------SN-ELV-ARK--SVNDCQ-D--ST-FVDK-GS------------E----
GSPDIADCQHIV-ENIRG---------GGTWKVSQI-G-----------------------------------AQYTLASFGTCAFGAEGNA--------
--ANTAYMG-----------------NQDIMDIINESIAK------------------F----GRPD------------------GKVGAKG--------
--RVDCKSDRG-GM------------GVGRLDWGIYHT--------------------------------------------------------------
---
>PC_03VNF4
---------------------------------------------------------------MRFS--IAASIACLL----------ALTQAAPT----
---------------------------------------------------TN-ELV-ARK--SVNDCG-D--ST-FIDQ-GS------------E----
GSPDITDCQHIV-ENIKG---------GGTWKVSQI-G-----------------------------------AQYQLVEFGTCAFGAEGNA--------
--ANTAYVG-----------------NQDIMDIINESIRK------------------F----GRPD------------------GKVGAKG--------
--TVDCQSDRG-AM------------GVGRLDWGIYKV--------------------------------------------------------------
---
>PC_03QWHU
---------------------------------------------------------------MQFS--TTIFA-------------------G------
------------------LLAAA--------AN----AAPA------PV-VGAAVQA-RQN--SQDFCG-A--SP-FYDRYDE-----------RTQLGW
NLPKVSDCQRLA-ENVAND-------G-NKWEV-----------------------------------TSS---PTNIVSSGTCTFRVSLGS-AS-----
--NEKVYIG-----------------NKDVADIILTSISR------------------Y----THGE------FVSTQGY---RKAKLDAQN--------
--TMQCGNNG--LETD----------REASVNWDILNFL-------------------------------------------------------------
---
>PC_000GDJ
---------------------------------------------------------------MQFS--TTIFA-------------------G------
------------------LLAAA--------AN----AAPA------PI-VGAAVQA-RQN--SQDFCG-A--SP-FYDRYDE-----------RTQLGW
NLPKVSDCQRLA-ENVAND-------G-NKWEV-----------------------------------TSS---PNNIASSGTCTFRVSLGS-AG-----
--NEKVYIG-----------------NKDVADIILTSISR------------------Y----THGE------YVSTQGY---RKAKLDAQN--------
--TMQCGNNG--LETD----------REASVNWDILNFL-------------------------------------------------------------
---
>PC_07EVFW
-----------------------------------------------------------------------MTILKTI------LCLVAAFLASTLA---
---------------------------------------IP------TDDTSPVQLL-DIG--SKNQCG-D--PT-FAD-QGS-----------D-----
ASPFASDCLQIA-ANIG-R-------G-GLWRASA----------------------------------GA---HHQLVQYYSCAFG-------------
----------------------------DIIDLIQKSVRL------------------F----ARPD------------------GRVGSKG--------
--DMKCHAAAP---------------G-SGVLWGLY----------------------------------------------------------------
---
>PC_05ZGAF
---------------------------------------------------------------MRFS--ASILLASLT----------TMASA-APT---
-------------------------------------------------SLATNILS-KR----ENRCE-N--ST-FENA-SS------------G----
GSPQIADCEQLA-RNIEG---------SGNWNLGCS--------------------------------------QRTIATYGTCAFGAEG----------
-KYCFAHVG-----------------NEDVRDLIRDSIAK------------------F----SW-E------------------GKVGARG--------
--DMTCGGTA--------------------VNWGLYHT--------------------------------------------------------------
---
>PC_0078CL
---------------------------------------------------------------MRFS--ATILLASLA----------ATASAAPTT---
-------------------------------------------------SPLTNALE-KR----TNWCG-D--ST-FDNA-SS------------G----
GSPQISDCEQLS-RNIVG---------SGNWMIGCG--------------------------------------PTTLVTYGTCAFGATGSS--------
-KDCIDHVG-----------------NDDIRDLIRDSIAR------------------F----SW-Q------------------GKVGAAG--------
--RMMCDGRW--------------------VNWGLYHA--------------------------------------------------------------
---
>PC_0466KQ
---------------------------------------------------------------MRFS--ASVIVASLA----------ATAVAAPTS---
-------------------------------------------------PAPENVLK-KR----NNFCG-A--TT-FINN-SS------------G----
GSPWITDCQTMF-DRIAG---------DGTWVVEPQ--------------------------------------QKRIASWGTCEFGARSV---------
-NNVITTIG-----------------NEDVRDLTRDSIAR------------------F----AW-Q------------------GRVGASG--------
--IVDCGTSG-----------------SVKVWWGLYHT--------------------------------------------------------------
---
>PC_00ZBC6
---------------------------------------------------------------MRFS--VPVIVASLA----------ATAAAAPTS---
-------------------------------------------------PAPGSVLE-KR----NNFCG-A--TT-FINN-SS------------G----
GSPWIADCQTLF-DRIAG---------DGTWFVEGP--------------------------------------QKRIASWATCEFGARSL---------
-DGTITTIG-----------------NEDVRDLVRDSIAR------------------F----AW-Q------------------GRVGASG--------
--VVDCGSRG-----------------GVKVWWGVYHT--------------------------------------------------------------
---
>PC_06D632
---------------------------------------------------------------MRFS--TPVIVASLA----------ASAVAAPTS---
-------------------------------------------------PAPRSMLE-KR----LNYCG-A--TT-FINN-SS------------G----
GSPWIADCQTLF-DRIAG---------DGSWFVEPQ--------------------------------------QKRIASWGTCEFGARTV---------
-NNVITTIG-----------------NEDVRDLTRDAIAR------------------F----AW-Q------------------GRVGASG--------
--IVDCGPQQ-----------------NVKVWWGVYHT--------------------------------------------------------------
---
>PC_02QUI2
------------------------------------------------------------------------------------------MAFA------
------------------VLASN--------AF----AVPI------LD-EQSVATP-LDK--RDNQCG-T--SS-FTKILAG-----------VS---K
GDAKVSDCEQLR-DYLYKR-------S-HTWSI-----------------------------------TAS---SGKIVNWGACTFYATVTG-NV-----
PKDTVAYLG-----------------NEDIADLTRDSITR------------------Y----GQKD------GLHAFGS---V--KFSSSG--------
--SMPCNFKG--GNPG----------EGVEVSWNISK---------------------------------------------------------------
---
>PC_083G3S
---------------------------------------------------------------MRFS--ASILVTSLA----------TTAAAAPNS---
-------------------------------------------------LATRSLFE-KR----DNFCG-D--ST-FENQ-SS------------S----
GSPLIEDCQIVL-SRTST---------YSYFKLNNI--------------------------------------EKPLGQYGTCIFDARIME--------
-GAGEEIIG-----------------NEDIRDLIRDSIAR------------------F----AW-N------------------GRVGAIG--------
--YMPCRERH--------------------VAWRLYHT--------------------------------------------------------------
---
>PC_07ESD9
------------------------------------------------------------------------------------------MLLPPKQASL
-------------------PGSL--------AL----A-FL------LLLLSFTPTA-AGK--SVNDCS-P--ST-FTDQ-TT------------R----
DSSLIEHCQRVA-YNIRD---------GGTWRVETLMA-----------------------------------RWHQIVQYRSCAFSVYAV---------
DELAYFKIG-----------------NQDIIDLISDSIRM------------------F----GR-D------------------GYVGANG--------
--TMNC----------------------------------------------------------------------------------------------
---
>PC_07F1DX
----------------------------------------------------------------------------ML------LPPKQASLLCSLAL--
--------------------------------------AIL------LLLLSFTPTA-SGK--SVNDCS-P--ST-FTD-QTT-----------R-----
VSPLIEHCQKTA-DNIR-D-------G-GKWRVETLT--------------------------------AR---WHQILQYRSCAFSVYAV-------DN
--LAYFKIG-----------------NQDIIDLIGDAIRM------------------F----GR-D------------------GYVGAND--------
--TMNCQTTAN---------------WVNGVRWYIWYNE-------------------------------------------------------------
---
>PC_054OF1
---------------------------------------------------------------MHIN--SLLSLGLLA---------LT-----------
----------------------------------------A------RA-QRMTWND-GSQ--YANKCG-Q--TT-WEPITDG-----------P-----
SQALASDCAEIV-NKLNAA-------PAGGAFFS---------------------------------GVKD---FKAILNEGTCTFAVRGKD-NG-----
----GFYMG-----------------RDDMMDLIRDGMAR----------------------WTRNG-------------------KVAGGG--------
--RLRCGEMD--AQWR------------------IHVNV-------------------------------------------------------------
---
>PC_05C2SG
---------------------------------------------------------------MRAI--LSSTV----------------------LL--
------------------ALSFL--------GL----VQA-------DEIPRLVDAT-ASD--GTGYCG-D--AS-FIN-QSS-----------G-----
GSPLISDCEALR-QQIR-D-----KHL-AYAFAGYGN--------------------------------NH---WVPFDSYGSCVIGFSCQG-P----YG
--VYWCEVD-----------------SRDAADLITSSIEK------------------F----SW-N------------------GRVGAKG--------
--QMPCDARDG---------------IRHTTYWAWIPAYCTPTY-SL--------------------DSLKEK-AGFFVADLAVLLNYHWIRN-------
---
>PC_068MNA
-----------------------------------------------------------------------------------------------MSN--
------------------LMDVD--------DT----TKE-------GSS-ANYPCD-IPP--GKDECG-D--LS-FED-QTS-----------D-----
ASPTVEDCLTII-KNIQ-G-----DSS-TDWTIQVIG--------------------------------KH---QRELARHGSCAFGVETTK-V----NG
--NVNFVVG-----------------GQDVIDIINESVKR------------------F----GA-D------------------GKVAAKG--------
--KMNCNGNIK---------------S-QAVLWGIYHNN-------------------------------------------------------------
---
>PC_058GNM
--------------------------------------------MGRRVL------TPGFKYCLRCS--CSKPEEDFK------LADPTNKG--TMSN--
------------------LMDVD--------DT----TKE-------GSS-ANYPCD-IPP--GKDECG-D--LS-FED-QTS-----------D-----
ASPTVEDCLTII-KNIQ-G-----DSS-TDWTIQVIG--------------------------------KH---QRELARHGSCAFGVETTK-V----NG
--NVNFVVG-----------------GQDVIDIINESVKR------------------F----GA-D------------------GKVAAKG--------
--KMNCNGNIK---------------S-QAVLWGIYHNN-------------------------------------------------------------
---
>PC_04V0OI
---------------------------------------------------------------MRIP--VCSPERA------------------------
-------------------FQSW--------DT----ANK-------DSS-PNWPCD-IPP--GKDECG-D--ST-FVD-QTS-----------D-----
ESPKVEDCRQII-KNIE-G-----DGS-TDWTTQVIG--------------------------------HN---QRKIASHASCHFGVEATK-T----NG
--NVNFKVG-----------------GQDVIDIINDAIAR------------------F----AR-D------------------GLIGAKG--------
--HMNCNGNIK---------------S-QPVLWGIY----------------------------------------------------------------
---
>PC_00HQU6
---------------------------------------------------------------MNAL--IDVDVTHPD------IVR-LPVC--SPEK--
------------------AYQAW--------DT----GKP-------GTI-PFYPCE-PPA--GRKTCG-D--SS-FEN-ETS-----------D-----
KSPLIKDCLDII-KNID-T-----TLV--------GV--------------------------------LR---QRQIVNSGSYALGVEATK-A----DR
--NADFVVG-----------------GQDVINIINTAIGK------------------Y----GK-N------------------DKIGAVG--------
--NMDCTGTVK---------------K-ESIH--------------------------------------------------------------------
---
>PC_04D2MO
--------------------------------------------------------------------------------------------MKT-----
----------------------T--------LL----TA------------FLSTFL-LVS--AKHRCE-K--YT-YTN-EVS-----------D-----
GSPKTSDCKTLA-DNIS-G-------S-GDWTSSGAS-------------------------------------QRELAKNGGCAFGTEEAD-G----EG
--SALYYVG-----------------NEDIIDVINEMIKR------------------F----DP------------EG-----NGRLGGSG--------
--EFHCDVPAANGG------------KAAKIKWGIY----------------------------------------------------------------
---
>PC_05ST0S
--------------------------------------------------------------------------------------------MKT-----
----------------------T--------HL----TA------------FLSTFL-LVS--AKYRCN-Q--YS-YKN-EAS-----------G-----
GSPQTSDCKTLA-ENIA-G-------S-GDWTSSGAS-------------------------------------QRELAKHGSCAFGTEEAD-G----EG
--SLLYYVG-----------------NEDIIDVINEMIKQ------------------F----DP------------EG-----NGRLGGSG--------
--EFHCDVPAANGG------------KAAKIKWGIY----------------------------------------------------------------
---
>PC_03JUMJ
--------------------------------------------------------------------------------------------MKT-----
----------------------T--------HL----TA------------FLSTFL-LVS--AKNHCN-K--ST-YTN-EVS-----------G-----
GSPKTSDCKTLA-DNIS-G-------G-GDWTSSGAS-------------------------------------QRELAKHGSCRFGTEEAA-G----EG
--SLNYYVG-----------------NEDIIDVINEMIKR------------------F----DP------------EG-----NGRLGGSG--------
--EFHCDVPAANGG------------RAGKIKWGIY----------------------------------------------------------------
---
>PC_06HAMH
---------------------------------------------------------------MLLP--KTVTA--------------LGAFITTTSATA
PR---------------PRAYTS----------------LV------NSTNPIV-FL-PSD--SINECS-E--ST-FTDQ-TS------------D----
ASPKVDDCLRIA-TNIAG---------GGRWEVEAATG-----------------------------------EQHQLVQWGTCAFGVKAVP--P-----
WGDAFFYVG-----------------NQDIIDIINTSIQM------------------F----GG-R------------------GVVGSKG--------
--DMSCQAAR----------------EPPNVEWGIYHTK-------------------------------------------------------------
---
>PC_07EPV1
---------------------------------------------------------------MHLA--SLFGFMALL---------LATTLAFPVPQDE
AADLPPAPVEVGGTTITVPPAAQ--------PT----T-YF------TKVKTKR-QG-PFP--GISSCG-D--ST-FEDT-TS------------A----
GSPLISDCLTMA-SNLVRKEATD-KADTPVWMVESFIK-----------------------------------QQHQLVQFGTCAFGVQGGE--------
KGDLTFRVG-----------------NQDIIDIVRSAVEK------------------F----GR-D------------------GRVGARG--------
--EMRCNAAV----------------FPPVISWGIYKNTKK-----------------------------------------------------------
---
>PC_07EST7
---------------------------------------------------------------MHLA--SLLGLIALL---------LTTALASPVPLDG
VANHTPSPVEVGGETITVLPATQ--------PT----T-YF------TKVKPKR-QG-PFP--GISSCG-D--ST-FENT-TS------------A----
GSPFVSDCLTMV-SNLVRKEATD-KADTPVWMVESFIK-----------------------------------QQHQLVQFGTCAFGVQGGK--------
KGDPSFRVG-----------------NQDIIDVVRSAVEK------------------F----GR-D------------------GRVGARG--------
--EMRCNATV----------------FPPVISWGIHRNPRK-----------------------------------------------------------
---
>PC_01WMZL
---------------------------------------------------------------MKLN--AAIAFSVLAIVAFA--VVALAAPAAPVTPST
T------------------FVYT--------SL------TP------NPASKAENIF-ARG--GTNDCS-E--ST-FDNQ-TS------------E----
SSPLVTDCLKIV-SNIAG---------GGTWIVQPY-------------------------------------AQHRLVQFGTCAFGVQTGL-E------
GSWHAIKVG-----------------NADISDLINASIDK------------------F----QW-Y------------------GKVGAKG--------
--DMPCQKVTT---------------GNQRVRWGIYHT--------------------------------------------------------------
---
>PC_00GXOJ
---------------------MRF----------ENYKINGLVKYHFSLDTCYNPGNFHTILNMKLN--AAIAFSVLAVVAFA--VVALAAPAAPVTPST
T------------------FAYT--------SL------TP------NPASKAENIF-ARG--GTNDCS-D--ST-FDNQ-TS------------E----
SSPLVTDCLKIV-SNIAG---------GGTWIVKPY-------------------------------------AQHRLVQFGTCAFGVQTGL-E------
GSWHAIKVG-----------------NADISDLINASIDK------------------F----QW-Y------------------GKVGAKG--------
--DMPCQKVTT---------------GNQRVRWGIYHT--------------------------------------------------------------
---
>PC_01E0YO
---------------------MRF----------ENYKINGLVKYHFSLDTCYNPGNFHTILNMKLN--AAIAFSVLAVVAFA--VVALAAPAAPVTPST
T------------------FAYT--------SL------TP------NPASRAENIF-ARG--GTNDCS-D--ST-FDNQ-TS------------E----
SSPLVTDCLKIV-SNIAG---------GGTWIVQPY-------------------------------------AQHRLVQFGTCAFGVQTGL-E------
GSWHAIKVG-----------------NADISDLINASIDK------------------F----QW-Y------------------GKVGAKG--------
--DMPCQKVTT---------------GNQRVRWGIYHT--------------------------------------------------------------
---
>PC_064LMN
---------------------------------------------------------------MKLN--AAIAFSVLAIVAFA--VVALAAPAAPVTPST
T------------------FAYT--------SL------TP------NPASKAENIF-ARG--GTNDCS-E--ST-FDNQ-TS------------E----
SSPLVTDCLKIV-SNIAG---------GGTWIVQPY-------------------------------------AQHRLVQFGTCAFGVQTGL-E------
GSWHAIKVG-----------------NADISDLINASIDK------------------F----QW-Y------------------GKVGAKG--------
--DMPCQKVTT---------------GNQRVRWGIYHT--------------------------------------------------------------
---
>PC_048IDC
---------------------------------------------------------------MKLN--AAIAFSVLAVVAFA--VVALAAPAAPVTPST
T------------------FAYT--------SL------TP------NPASRAENIF-ARG--GTNDCS-D--ST-FDNQ-TS------------E----
SSPLVTDCLKIV-SNIAG---------GGTWIVQPY-------------------------------------AQHRLVQFGTCAFGVQTGL-E------
GSWHAIKVG-----------------NADISDLINASIDK------------------F----QW-Y------------------GKVGAKG--------
--DMPCQKVTT---------------GNQRVRWGIYHT--------------------------------------------------------------
---
>PC_01446C
---------------------------------------------------------------MKLN--AAIAFSVLAVV-------ALAAPAAPVTPPT
T------------------FAYT--------SL------TP------DPASKAENIF-ARG--GTNDCS-E--ST-FDNQ-TS------------E----
SSPLVTDCLKIV-SNIAG---------GGTWIVQPY-------------------------------------AQRRLVQFGTCAFGVQTGL-E------
GSWHAIKVG-----------------NADISDLINASIDK------------------F----QW-Y------------------GKVGAKG--------
--DMPCQKVTT---------------GDQRVRWGIYHT--------------------------------------------------------------
---
>PC_00JSBB
---------------------------------------------------------------MYLA--KDLAAIVI----------LLLAS--SLAS--
------------------PTHQA--------GD----THP-------LT---TRMPG-HFQ--GSDFCG-Q--ST-FVN-QNS-----------A-----
ASPLIADCLGIV-DNLS-VRTVGNTGP-AAWEVESFV--------------------------------KH---QHQLVQHGSCAYGVQGGK------GG
--DAWFLVG-----------------NQDIIDIIHTSVEK------------------F----GA-G------------------GTVGAKG--------
--EMSCAAGSF---------------P-PTVTWGIYHT--------------------------------------------------------------
---
>PC_071VLO
---------------------------------------------------------MQ--LLKSIT--ALGLFLTA------------AVEAAPVAAPA
D------------------------------SS------MN------EAFPSVLFIK-KRD--RINDCG-D--ST-FINQ-SS------------G----
GSPRVDDCLQIA-RNIAG---------GGTWTFEGF-G-----------------------------------VQHQLLQYGTCAFGVTQGS--------
--RVTVKIG-----------------NQDIIDLINDSISR------------------F----QW-Y------------------GLVGSKG--------
--TMNCQVSGY--I------------GQESVSWGIYHT--------------------------------------------------------------
---
>PC_02IWFA
---------------------------------------------------------MQ--LLKRIT--ALGIFLTA------------AVEAAPVAAPA
D------------------------------RS------MN------EASPSVLFIK-KRS--SINDCG-Y--ST-FVNQ-SS------------G----
GSPRVDDCLQIA-RNIAG---------GGTWVVSAVAG-----------------------------------VHHQLLQYGTCAFGVEHDP-DF-----
ADGPIYKIG-----------------NQDIIDLINDSVNR------------------F----QW-F------------------GLVGAKG--------
--EMDCQPTLG--S------------DNVPIIWGIYHT--------------------------------------------------------------
---
>PC_03HHBB
---------------------------------------------------------------MRVS--IAAIFAAGL----------VLTQGAPVDPNA
TIYLTS-DAE---------KAIT--------GQ------SP------NPKVVFSMLA-ANN--MVNDCG-Y--YT-FINQ-SS------------G----
GSPLISDCQQIT-RNIAN---------GGSWEVEDF-G-----------------------------------GQHQLIQYGTCAFGVTGD--K------
-SINGFYIG-----------------NPDIIDLINSSIGL------------------F----AW-E------------------RLVGAKG--------
--VMGCQSLTG-LV------------GGVTVTWGLYHT--------------------------------------------------------------
---
>PC_075MSI
---------------------------------------------------------------MHLQ--IAAVFATLL----------ALA---QAAPTT
QSLN-----------------------------------AN------SPGVIFVQST-SNA--MIDDCG-D--ST-FENQ-TS------------D----
ASPLVSDCQQIT-RNIAG---------GGTWEVEDF-G-----------------------------------GQHQLVQYGTCAFGVTGD--K------
-SINGFYVG-----------------NSDIIDLINDSISR------------------Y----NW-N------------------GKVGSKG--------
--SMGCQSLTG-LM------------GGVTVTWGLYHTS-------------------------------------------------------------
---
>PC_068090
---------------------------------------------------------------MRLQ--ALALLVSLL------------LIVHSVPTH-
-----------------------------------------------INRNSAFIRG-KRD--WINNCG-N--SS-FHNQ-SS------------E----
GSPAVSDCQQIT-TNIAG---------GRTWTVWAL-NRTS-------V------H---STNTT--TVKFPSIYYRKLASYGTCAFGAYSQ---------
--DGGARVG-----------------TSDIIDLINDSINR------------------F----QW-S------------------GMVGAKG--------
--SMKCQSLNY---------------SDVGVYWAIYHT--------------------------------------------------------------
---
>PC_03EY7W
---------------------------------------------------------------MRLL--QTFGILTTF------LLGSSRTAPVP-----
----------------------D--------PD----PK------------SILDFL-PKK--HVHDCG-K--ST-WYN-DTS-----------V-----
DSPLASDCMVVV-TNIQ-N-------G-GSWTVENFI--------------------------------SK---EHQLVQYGTCAFSVVGSE-P----NA
-LATYYMIG-----------------NEDIRSAIIESVNR------------------Y----MG------------AG-----SGRVGAWG--------
--RFHCQGGAPSY--------------GYDVKWRIFPNH-------------------------------------------------------------
---
>PC_00P4L0
--------------------------------------------------------------MFKLT--ATALF-----------VASVLVGTHAAP---
-------------------------------AA------ID------NRSPVETFET-LVK--RTNHCY-D--SS-FENR-WR------------A----
SAPLVNDCRILA-SNIAG---------DGDWTQSTAS------------------------------------GQRQIASFGTCHFGVEGAE--------
TLLVSYRVG-----------------NQDVIDLINDSINR------------------F----QQ-D------------------GRVAARG--------
--VMPCDQITP---------------GTVRILWGIYE---------------------------------------------------------------
---
>PC_05CMQS
---------------------------------------------------------------------MLFSTAQLA------LALSSLQYVYSMPT--
-----------------------------------------------TPRAE--SSR-LTP--RTNDCG-A--SD-FVN-ASS-----------T-----
GSPLISDCLQIA-ANIV-H---------GGAFFITAV--------------------------------NF---EHTIASFGSCAFQVQTS--------D
--FGIVHVG-----------------NEDIIDLINESIAR------------------F----AAPN----------PG-----QNFVGASG--------
--QMGCQTVGHT----------------APVAWAIIRT--------------------------------------------------------------
---
>PC_04TJJ8
---------------------------------------------------------------------------MQF------SLPLLAILLSTLTS--
-----------------------------------------------STHALPTTST-LER--RDDDCN-A--GS-IIN-QSS-----------S-----
ASPSVADCQELV-KSIQ-N-------V-ALSQIVTQA--------------------------------NG---FVTLYTQGTCAFGASTK--------N
--VGFVNVG-----------------NDNAVDLINASIAM------------------F----AAPN----------PG-----QKFVGAKG--------
--TMGCQITGLTT-------------EIARVDWAIFHT--------------------------------------------------------------
---
>PC_06H83V
---------------------------------------------------------------MKLH--AATVLATLI----------AVASAAPA----
-------------------------------PQ------TQ------NKNPAISALE-KRF--QVNDCG-D--ST-FENQ-SS------------S----
GSPLVSDCQKIA-SNIAS---------GGTWTVMS--G-----------------------------------TQHQLVQYGTCAFGVTFH--Y------
PVAQSVKIG-----------------NQDIIDLINTSISK------------------F----QW-F------------------DKVGAKG--------
--QMPCQTVSE---------------GDEIVEWGIY----------------------------------------------------------------
---
>PC_050JN2
-----------------------------------------MVKFF--------------TSSLILS--LVALAIAAP--------TNETEALSVLPTSD
DKI-PN-PYA---------KDDK--------GV------TF------TPRATSLEHE-ARD--WINNCG-D--ST-FINQ-SS------------P----
GSPLVADCQRIA-QNIAG---------GGTWHV-------------------------------------ALIGHHQLVQYGTCAFGVQAPF--A-----
FAVWNYRVG-----------------NSDIIDLINDSIAR------------------F----QW-F------------------DKVGAKG--------
--VMACQSDPS-GQ------------FMPNVEWGIYHT--------------------------------------------------------------
---
>PC_006T6B
--------------------------------------------------------------MVKLP--SIGVALLTL--------VAS--S--------
--------------------MAV--------PA------PQ------SLSGTALELE-SRD--LINNCG-D--SD-FINQ-TS------------G----
GSPFVSDCLQIA-ANIAG---------GGSWAV-------------------------------------ALLTHRQLVQYGTCAFGVQGGF--W-----
LGVTNYKVG-----------------NADIIDLINDSVSR------------------F----QW-N------------------GRVGAKG--------
--SMPCRSDP--TQ------------VTTPN-GPAATNPFETRFQLKHPTS---T---WTSH-IDV----------------------------------
---
>PC_04ARUA
--------------------------------------------------------------MAKFS--LFGLLFALL--------FALA-RAAPATIGD
DAV-DV-EF------------EE--------PA------PQ------SPSITPLEHE-ARA--WINNCG-T--ST-FINQ-SS------------T----
ASPLIKDCQQIV-KNISG---------GGTWHV-------------------------------------ALIRQRQLVQYGTCAFGVQSGY--I-----
PTATNFRVG-----------------NSDIIDLINDSIKK------------------F----SW-N------------------GKVGAKG--------
--VMKCQTDP--GL------------HLISVDWTIYRNPK------------------------------------------------------------
---
>PC_04AVTC
--------------------------------------------------------------MVNFA--TFGLLIASL--------IATA-SAAPAPVAE
---------------------AE--------AA------PV------SPSFTPLEHE-ARA--MINNCG-A--ST-FINQ-SS------------P----
GSPFVSDCRQIA-TNIAG---------GGTWSV-------------------------------------ALIGHHQLVQYGTCAFGVQAPF--A-----
LGVTNFRVG-----------------NSDIIDLINDSISR------------------F----EW-S------------------GRVGAKG--------
--NMPCQTDP--GM------------FNIDVEWGIYHD--------------------------------------------------------------
---
>PC_06S70O
--------------------------------------------------------------MVKLS--SIGLALLTL--------VATSTA--------
--------------------APS--------PM------PQ------SNSATSLEIQ-SRT--SINNCG-N--SS-FENL-TS------------N----
GSPLAADCLRIA-SNIAG---------GGSWAV-------------------------------------ALLAHHQLVEYGTCAFGVQAGF--Y-----
LGVTNFKVG-----------------NSDIIDLINDSVRK------------------Y----KW-N------------------GKVGSKG--------
--TMPCQSDP--SQ------------LNIMVDWGIYHT--------------------------------------------------------------
---
>PC_0017LQ
---------------------------------------------------------------------MVKLNSIAL--------FFT-----------
----------------------S--------LV------LL------ATAAPSSDVE-ARA--MINNCG-S--ST-FINQ-SS------------T----
ASPLVKDCQQIV-RNISG---------SGTWTT-------------------------------------PLWRQRKLVSYGTCAFGVEGVM--P-----
LGITGFKVG-----------------NSDIVDLINDSIKL------------------F----QW-K------------------GKVGAKG--------
--EMRCQPEPAIGM------------PHIKVEWTIYHN--------------------------------------------------------------
---
>PC_0665V4
---------------------------------------------------------------MKLP--IPIAFATLL----------AFAQAAPS----
-------------------------------------------------GPGESRLE-ARA--SVNDCG-D--ST-FINQ-SS------------G----
GSPLVADCQHLA-RNIAG---------GGTWRVTAT-G-----------------------------------GQHQLAQYGTCAFGIQGH--K------
-DMDTAHVG-----------------NQDIIDLINSSIAK------------------F----NW-N------------------GKVGAKG--------
--DMLCQGEKG-LM------------GKPKMTWGIYHT--------------------------------------------------------------
---
>PC_058FYC
---------------------------------------------------------------MRFS--LIASVAGLL----------ALTQAAPT----
---------------------------------------------------NSLDAR-GSD--SVNDCG-D--ST-FENT-TT------------D----
GSPLVDDCKTIA-DNISG---------GGTWKVSTV-G-----------------------------------QQSTLVQFGTCALGVQGHK--------
-TANTGYIG-----------------NQDIIDLINESIAK------------------Y----EW-N------------------GKVGAKG--------
--EMTCQSDRG-AM------------GEADFTWGIYVNPYL-----------------------------------------------------------
---
>PC_019R5X
---------------------------------------------------------------MKIP--TSITFVTLL----------VFVQAAPL----
-------------------------------------------------APKEPRLE-ARA--SINDCG-S--ST-FINQ-SS------------G----
DSPLVADCQVLV-KNIAG---------GGTWTVPAV-G-----------------------------------RQHQLAQYGTCAFGIQGG--Q------
-VLNIAYVG-----------------NQDIIYIINSSIAK------------------F----KW-K------------------GKIGAKG--------
--TMSCQTPTK-AT------------GNTPMTWAIYHT--------------------------------------------------------------
---
>PC_02ANVH
---------------------------------------------------------------MKFN--LPVIAAFLA----------AIACASPVP---
------------------------------------------------------EDP-GSP--SVDDCD-D--IR-YENE-TT------------D----
GSPTVDDCKTIV-DNIST---------GGSWDHI-L-D-----------------------------------SHRTLVTFGTCAVGIDGP---------
-----ARVG-----------------NTDITDIINDSIAQ------------------F----EW-N------------------GLVGSKG--------
--QMNCQQAGG-QP------------GTTDVTWGLYFNPDCCE---------------------------------------------------------
---
>PC_02BOT5
--------------------------------------------------------------MVKLS--SFGFFVASV--------LAVASA--------
--------------------APS--------PN------PM------PQSKPINYLE-TRD--SVNDCG-T--ST-FDNQ-TS------------G----
ASPRVDDCLTIA-RNIAG---------GGSWVCYFWFF--I-------I------A---WALTV--LKAVALLAQHQLVQYGTCAFGVQAGF--Y-----
LGVTNFKVG-----------------NSDIIDLINDSVRM------------------F----QW-N------------------GLVGSKG--------
--TMACQSDP--SQ------------LPIIVDWGLYHT--------------------------------------------------------------
---
>PC_02O2VC
---------------------------------------------------------------MRIQ--LPTVIALLA----------GVVSASPVP---
------------------------------------------------------AD--PNG--DVRDCS-D--FR-YENA-ST------------G----
GSPTVDDCRTIV-KNIQD---------GGSWDWSGA-G-----------------------------------NHKTLVTYGTCAMGIDNG---------
-----ARVG-----------------NLDITDIINGAIDR------------------F----EW-K------------------GLVGAKG--------
--MMNCQKPVG-QQ------------ETSDVHWSIYFNPDCCH---------------------------------------------------------
---
>PC_00CHOZ
---------------------------------------------------------------MRIQ--LPTVIALLA----------GVVSASPVP---
------------------------------------------------------KD--PNS--DVNDCD-D--IR-YENG-SS------------D----
GSPTVDDCRQIV-KNIQD---------GGSWDYSGV-G-----------------------------------HHKTLVTYGTCAMGIDSG---------
-----ARVG-----------------NLDITDIINGSIDR------------------F----EW-K------------------GLVGAKG--------
--KMNCQKPVA-QQ------------ETDDVNWSIYFNPDCCK---------------------------------------------------------
---
>PC_056OCJ
---------------------------------------------------------------MRFQ--LSTAIALLA----------AVISASPVP---
------------------------------------------------------GD--PNG--DVRDCS-D--FR-FENQ-ST------------E----
GSPTVDDCRTIV-KNIQD---------GGSWDWSGA-G-----------------------------------NHKTLVTYGTCAMGIDDG---------
-----ARVG-----------------NLDVTDIINGAIDR------------------F----EW-K------------------GLVAAKG--------
--MMNCQKPVG-QP------------QTTDVHWSIYFNPDCCH---------------------------------------------------------
---
>PC_03FGUE
---------------------------------------------MQ-------------LPLTLVS--LSFLSLSVL------AAPISDPLTSP-----
----------------------N--------LT----TR---------A-PEDIGAF-LDA--THNKCG-D--SV-FYD-GVG-----------DG---I
TPALISDCLVIC-KNIL-P-------F-GIWHLEAMT--------------------------------PT---IHQIVQYGTCGFSVQIAR-F----SN
--ALEYHVG-----------------NFDICDLIHSSIEK------------------Y----GN------------KR-----DGTVSAS---------
---GLYKQGGK---------------KLPQINMGKDDS--------------------------------------------------------------
---
>PC_0701AW
------------------------------------------------------------------------MFAS-ALGLL---VLAVSWAL-------
--------------------PMA--------AL----GSPI------ANTTGLSWTP-AAD--HQTTCERP--AT-FAA-----------------DPSL
EPANWRECAALY-SSWATE--------NGTFRLLPERQQAEKK---------SNRGGDGDDGVGSEYDADG---FLVLLRETDCVLAVRPMD--------
PAKAPFTVG-----------------DRDVNMLLEESLKN------------------Y----SRGT-------------------ELAVSG--------
--VVKCADAGG---------------EKAGLMWQLAKTAK------------------------------------------------------------
---
>PC_06Q4PV
------------------------------------------------------------------------MFAS-ALGLL---VLAVSWAL-------
--------------------PMA--------AL----GSPI------ANTTGLSWTP-AAD--HQTTCERP--AT-FAA-----------------DPSL
EPANWRECAALY-SSWATE--------NGTFRLLPERQQAEKK---------SNSGGDGDDGVGSEYDADG---FLVLLRETDCVLAVRPMD--------
PAKAPFTVG-----------------DRDVNMLLEESLKN------------------Y----SRGT-------------------ELAVSG--------
--VVKCADAGG---------------EKAGLMWQLAKTAK------------------------------------------------------------
---
>PC_08025N
----------------------------------------------------------------MNF--GFCALV---AVLA---PASLGWAL-------
--------------------PA---------------SSVM------VNSNGISWHP-SEN--TTSTCD-P--ST-FAE-----------------SPST
DPANWRECASLY-SSWTSQ--------NGTFDLDN-------------------------------VGAAG---FTPILQTKDCTLGVQPAD--------
VSKGPFTIG-----------------DKDLKTLLVTSLRQ------------------F----SEGT-------------------DLRVTG--------
--IVNCDTASG---------------RKAEVKWRISKSKGDQRISTPCGHSSVDRQLMRSLA--------------------------------------
---
>PC_07N4JM
----------------------------------------------------------------MNF--GFCALA---AVLA---PASLGWAL-------
--------------------PA---------------SSVM------VNSNGISWHP-SEN--TTSTCD-P--ST-FAE-----------------SPSS
DPANWRECASLY-SSWTSQ--------NGTFDLDN-------------------------------VDAAG---FTPILQTKDCTLEVQPAD--------
ASKGPFTIG-----------------DKDLKTLLVTSLRQ------------------F----SEGT-------------------DLRVMG--------
--IVKCDTASG---------------RKAEVKWRISRSKGDQRISTPCGPTVS-----------------------------------------------
---
>PC_05DEJI
-----------------------------------------------------------------------MALVALYLCLLLVCESALAAAL-P-----
-------------------TTGS--------A-----LARR------QPSPSLWWEP-SID--GTMTCD-P--PS-YAE-----------------DLDL
EPANWRQCASLY-SSLAGQ--------NGTFHISNSP--------------------------N-----AT---AIPLLSHTDCILSVLPLD--------
TDKGPYTIG-----------------SRDVETILGDGLRN------------------F----SRGT-------------------LLSVKG--------
--VVKCDVAGG---------------GRAGLSWQISKSAG------------------------------------------------------------
---
>PC_00IZSS
---------------------------------------------------------------MALF--AFYLCLVLFVESTLVAAFPTPTYT-M-----
-------------------RRRQ--------SC----PLPF------ANATSLWWEP-STD--AATTCD-E--AS-YAD-----------------DPKL
DAANWRQCAALY-SSLAGQ--------NGSFHLSHGN--------------------------N-----GA---AVPLLSQRDCILSVLPLD--------
ADKGPYTIG-----------------MRDAEAMLGNSLRN------------------Y----SRGT-------------------LLSVKG--------
--LVKCDVAGG---------------GRAGLSWQISKSVE------------------------------------------------------------
---
>PC_04IY2Y
----------------------------------------------------------------MVS--NQYLLA---VALC---FVNLGRTL-------
--------------------PV----------------LPV------ANSTGISWHP-AGH--TQSTCD-P--ST-FDE-----------------SSSK
NPADWRECASLY-SSWTTQ--------NGTFKLAG-------------------------------V--DG---FTPILQTTDCTLAVKPAN--------
SSMEPFTIG-----------------DRDVKALLETSLRR------------------F----SAGT-------------------DLGVGG--------
--VIKCASATC---------------SKGDVNWRISKSQGGRK---------------------------------------------------------
---
>PC_07PU28
---------------------------------------------------------------MMPG--LFCAVA---AALG---FANLGRAL-------
--------------------PT---------------VSVT------ANSIGISWHP-SGD--TVSTCD-A--PT-FQR-----------------SPSI
DAANWRECASLY-SSWTSQ--------NGTFDLGS-------------------------------VDATG---FTPVLQTKDCTLGFQPRD--------
PSKGPFTIG-----------------DKDLKTLLGTSLRD------------------Y----SAGT-------------------VLGVKG--------
--VVKCAAAEG---------------SKADVNWRISKS--------------------------------------------------------------
---
>PC_080QRK
---------------------------------------------------------------MKSG--LFCAVV---AVLA---FANPGWAL-------
--------------------PA---------------VSVM------ANLTGILWHP-SGD--TVSTCD-A--PT-FEE-----------------SPSI
DAADWRECASLY-SSWTSQ--------NGTFDLRN-------------------------------VDATG---FTPILQTKDCTLGVQPGD--------
ASKGPFTIG-----------------DKDLKTLLVTSLRQ------------------Y----SEGS-------------------ELRVKG--------
--VVKCAAAEG---------------SKADVNWRISKS--------------------------------------------------------------
---
>PC_07QH4U
---------------------------------------------------------------MMPG--LFCAVA---AALG---FANLGRAL-------
--------------------PT---------------VSVV------ANSTGILWHP-SGD--TVSTCD-A--PT-FQR-----------------SPSI
DAANWRECASLY-SSWTSH--------NGTFDLGS-------------------------------VDATG---FTPVLQTKDCTLGFQPRD--------
PSKGPFTIG-----------------DKDLKTLLGTSLRD------------------Y----SAGT-------------------VLGVKG--------
--VVKCAAAEG---------------SKVDVNWRISKS--------------------------------------------------------------
---
>PC_08BQQE
---------------------------------------------------------------MISG--LFCAVV---AVLG---FANLGRAL-------
--------------------PA---------------VSVM------ANSTDISWHP-SGD--TVSTCD-A--PT-FMR-----------------SPSI
DAADWRECVSLY-SSWTSQ--------NGTFDLRN-------------------------------VDATG---FTPVLQTKDCTLGFQPRD--------
PSKGPFTIG-----------------DKDLKTLLGTSLRD------------------Y----SAGT-------------------VLGVKG--------
--VVKCAAAEG---------------SKADVNWRISKS--------------------------------------------------------------
---
>PC_07QIIQ
---------------------------------------------------------------MISG--LFCAVV---AVLG---FANLGRAL-------
--------------------PA---------------VSVM------ANSPGISWHP-SGD--TVSTCD-A--PT-FQR-----------------SPSI
DAADWRECSSLY-SSWTSQ--------NGTFDLGN-------------------------------VDATG---FTPVLQTKDCTLGFQPRD--------
PSKGPFTIG-----------------DKDLKTLLRTSLRD------------------Y----SAGT-------------------VLGVKG--------
--VVKCAAAEG---------------SKADVNWRISKS--------------------------------------------------------------
---
>PC_07SQ0G
---------------------------------------------------------------MISA--LFCAVV---AVLG---FADLGRAL-------
--------------------PA---------------VPVM------ANSTGISWHP-SGD--TVSTCD-A--PT-FKR-----------------SPSI
DAADWRECVSLY-SSWTSQ--------NGTFDLRN-------------------------------VDATG---FTPVLQTKDCTLGVQPRD--------
PSKGPFTIG-----------------DKDLKTLLGTSLRD------------------Y----SAGT-------------------VLGVRG--------
--VVKCAAAEG---------------SKADVNWRISKS--------------------------------------------------------------
---
>PC_07OJWT
---------------------------------------------------------------MISG--LFCAVV---AVLG---FANLGRAL-------
--------------------PA---------------VSVM------ANSPGISWHP-SGD--TVSKCD-A--PT-FQR-----------------SPSI
DAADWRECSSLY-SSWTSQ--------NGTFDLGN-------------------------------VDATG---FTPVLQTKDCTLGFQPRD--------
PSKGPFTIG-----------------DKDLKTLLGTSLRD------------------Y----SAGT-------------------VLGVKG--------
--VVKCAAAEG---------------SKADVNWRISKS--------------------------------------------------------------
---
>PC_0859KZ
---------------------------------------------------------------MISG--LFCAVV---AVLG---FANLGRAL-------
--------------------PA---------------VSVM------ANSTGISWHP-SGD--TVSTCD-A--PT-FKR-----------------SPSI
DAADWRECVSLY-SSWTSQ--------NGTFDLRN-------------------------------VDATG---FTPVLQTKDCTLGVQPRD--------
PSKGPFTIG-----------------DKDLKTLLGTSLRD------------------Y----SAGT-------------------VLGVKG--------
--VVKCAAAEG---------------SKADVNWRISKS--------------------------------------------------------------
---
>PC_08FY4B
---------------------------------------------------------------MISG--LFCAVV---AVLW---FANLGRAL-------
--------------------PA---------------VSVI------ANSTGISWHP-SGD--TVSTCD-A--PT-FER-----------------WPSI
DAADWRECVSLY-SSWTSQ--------NGTFDLGN-------------------------------VDATG---FTPILQTKDCTLGFQPRD--------
PSKGPFTIG-----------------DKDLKTLLGTSLRD------------------Y----SAGT-------------------VLGVKG--------
--VVKCAAAEG---------------SKADVNWRISKS--------------------------------------------------------------
---
>PC_0844JN
---------------------------------------------------------------MKSG--LFCAVV---AVLA---FANPGWAL-------
--------------------PA---------------VSVM------ANSTGILWHP-SGD--TVSTCD-A--PT-FEE-----------------SPRI
DAADWRECASLY-SSWTSQ--------NGTFDLRN-------------------------------VDATG---FTPILQTKDCTLGVQPGD--------
ASKGPFTIG-----------------DKDLKTLLVTSLRQ------------------Y----SEGS-------------------ELRVKG--------
--VVKCAAAEG---------------SKADVNWRISKS--------------------------------------------------------------
---
>PC_0837NU
---------------------------------------------------------------MMSG--LFCAVA---AVLG---FANLGRAL-------
--------------------PT---------------VSVI------ANSTGISWHP-SGD--TVSTCD-A--PT-FKR-----------------SPSI
DAADWRECVSLY-SSWTSQ--------NGTFDLGN-------------------------------VDATG---FTPILQTKDCTLEFQPRD--------
PSKGPFTIG-----------------DKDLKTLLGTSLRN------------------Y----SAGT-------------------VLGVKG--------
--VVKCAAAEG---------------SKADVNWRISKS--------------------------------------------------------------
---
>PC_08H6S7
---------------------------------------------------------------MISG--LFCAVV---AVLG---FANLGRAL-------
--------------------PA---------------VSVM------ANSTGISWHP-SGD--TVSTCD-A--PT-FKK-----------------SPSI
DAADWRECASLY-SSWTSQ--------TGTFDLRN-------------------------------VDATG---FTPILQTKDCTLGVQPGD--------
SSKGPFTIG-----------------DKDLKTLLDTSLRQ------------------F----SAGS-------------------ELGVKG--------
--VVKCAAAEG---------------SKADVNWRISKS--------------------------------------------------------------
---
>PC_07SFZE
---------------------------------------------------------------MISG--LFCAVV---AVLG---LANLGRAL-------
--------------------PV---------------VSVI------ANSTGLSWHP-SGD--TVSTCD-A--PT-FER-----------------SPSV
DAADWRECVSLY-SSWTSQ--------NGTFDLGN-------------------------------VDATG---FTPILQTKDCTLGFQPRD--------
PSKGPFTIG-----------------DKDLKTLLGTSLRD------------------Y----SAGT-------------------VLGVKG--------
--VVKCAAAEG---------------SKADVNWRISKS--------------------------------------------------------------
---
>PC_08EUR4
---------------------------------------------------------------MISG--LFCAVV---AVLG---FANLGRAL-------
--------------------PA---------------VSIM------ANSTGISWHP-SGD--TVSTCD-A--PT-FKR-----------------SPSV
DAADWRECVSLY-SSWTSQ--------NGTFDLRN-------------------------------VDATG---FTPVLQTKDCTLGVQPRD--------
PSKGPFTIG-----------------DKDLKTLLGTSLRD------------------Y----SAGT-------------------LLGVKG--------
--VVKCAAAEG---------------SKADVNWRISKS--------------------------------------------------------------
---
>PC_07V20S
---------------------------------------------------------------MMPG--LFCAVA---AALG---FANLGRAL-------
--------------------PT---------------VSVT------ANSTGISWHP-SGD--TVSTCD-A--PT-FQR-----------------WPSI
DAANWRECASLY-SSWTSQ--------TGTFDLGN-------------------------------VDATG---FIPVLQTEDCTLGIQPRD--------
PSKGPFTIG-----------------DKDLKTLLGTSLRD------------------Y----SAGT-------------------ALGVKG--------
--VVKCAAAEG---------------SKADVNWRISKS--------------------------------------------------------------
---
>PC_08EPKM
---------------------------------------------------------------MMPG--LFCAVA---AALG---FANLGRAL-------
--------------------PT---------------VSVV------ANSTGISWHP-SGD--TVSTCD-A--PT-FQR-----------------SPSI
DAANWRECASLY-SSWTSH--------NGTFDLGS-------------------------------VDATG---FTPVLQTKDCTLGFQPRD--------
PSKGPFTIG-----------------DKDLKTLLGTSLRD------------------Y----SAGT-------------------VLGVKG--------
--VVKCAAAEG---------------SKVDVNWRISKS--------------------------------------------------------------
---
>PC_08ESIG
---------------------------------------------------------------MISG--LLCAVV---AVLG---FANLGRAL-------
--------------------PA---------------ISVM------ANSTGISWHP-SGD--TVSTCD-A--PT-FMR-----------------SPSI
DAADWRECSSLY-SSWTSQ--------NGTFDLRN-------------------------------VDATG---FTPVLQTKDCTLGFQPRD--------
TSKGPFTIG-----------------DKDLKTLLGTSLRD------------------Y----SAGT-------------------VLGVKG--------
--VVKCAAAEG---------------SKADVNWRISKS--------------------------------------------------------------
---
>PC_08CQGQ
---------------------------------------------------------------MMPG--LFCAVA---AALG---FANLGRAL-------
--------------------PT---------------VSVV------ANSTGISWHP-SGD--TVSTCD-A--PT-FQR-----------------WPSI
DAANWRECASLY-SSWTSH--------NGTFDLGS-------------------------------VDATG---FTPVLQTKDCTLGFQPRD--------
PSKGPFTIG-----------------DKDLKTLLGTSLRD------------------Y----SAGT-------------------VLGVKG--------
--VVKCAAAEG---------------SKVDVNWRISKS--------------------------------------------------------------
---
>PC_08JWOZ
----------------------------------------------------------------MNF--GINALV---AVLS---FSSLGRAL-------
--------------------PA---------------FSVM------ANSTGISWQP-SDD--TQSTCD-P--ST-FAE-----------------SPNI
DPANWRECASLY-SSWTSQ--------NGTFNVSN-------------------------------IDANG---FTPILQTKDCTLGVQPAD--------
ASKGPFTIG-----------------DKDLKTLLDTSLKQ------------------Y----SEGT-------------------DLRVTG--------
--IVKCAAASG---------------SKADVNWRISKS--------------------------------------------------------------
---
>PC_088F6W
----------------------------------------------------------------MMF--EFCALG---AVLA---LASLGRAL-------
--------------------PA---------------SSVM------ANSNGISWNP-SEN--TRSTCD-P--ST-FAE-----------------SPST
DPASWRECASLY-SSWTSQ--------NGTFDLNN-------------------------------VDTTG---FTPILQTKDCTLGVQPTD--------
ASKGQFIIG-----------------DKDLKTLLGTSLRQ------------------F----SAGT-------------------DLRVTG--------
--IVNCDTASG---------------RKAEVKWRISKS--------------------------------------------------------------
---
>PC_08GIAG
---------------------------------------------------------------MIFG--FFYVVV---ALFS---S---AWAL-------
--------------------PA---------------ISVM------VNSTGISWHP-SGD--TQSTCG-N--ST-FAE-----------------STNL
DPANWRECASLY-SSWTLQ--------TGTFKLGN-------------------------------MNTAG---FTPILQTRDCTLGVQPAD--------
AAKGPFTIG-----------------DKDLKMLLDTSLRQ------------------F----SEGT-------------------DLRVTG--------
--TVKCAAAGG---------------NRAELRWRIAKS--------------------------------------------------------------
---
>PC_088XHH
----------------------------------------------------------------MNF--GFCALV---AVLA---PASLGWAL-------
--------------------PA---------------SSVM------VNSNGISWHP-SEN--TTSTCD-P--ST-FAE-----------------SPST
DPANWRECASLY-SSWTSQ--------NGTFDLDN-------------------------------VGAAG---FTPILQTKDCTLGVQPAD--------
VSKGPFTIG-----------------DKDLKTLLVTSLRQ------------------F----SEGT-------------------DLRVTG--------
--IVNCDTASG---------------RKAEALV-------------------------------------------------------------------
---
>PC_087UK6
---------------------------------------------------------------MIIA--VCCWVV---AILS---SATLGWAL-------
--------------------PA---------------ASVT------VNSTGISWHP-SDD--TQSTCG-T--ST-FTE-----------------STNL
DPADWRECASLY-SSWTSQ--------NGTFDLMN-------------------------------VDAAG---FTPILRTKDCTLGVQPAD--------
ASKGSFTIG-----------------DRDLKMLMNTSLRQ------------------F----SEGT-------------------NLRVTG--------
--IVKCSAASG---------------TTADVKWRISKS--------------------------------------------------------------
---
>PC_03DF2A
----------------------------------------------------------------MFG--LFWAVV---ALIS---STSLSWAL-------
--------------------PA---------------VHVV------VNATGISWRP-SDD--TQSTCG-T--ST-FVE-----------------STNL
DPANWRECASLY-SSWMSQ--------NGTFYLRN-------------------------------VDATG---FTPILRTKDCALGVQPAD--------
ASKRSFNIG-----------------DQDLKMLLATSLQQ------------------F----SEGT-------------------NLRVSG--------
--TVKCAAAKG---------------TKALVKWQISKS--------------------------------------------------------------
---
>PC_04DEG8
----------------------------------------------------------------MIS--GQYLLA---VTLY---FVTLSWAL-------
--------------------SA---------------APIM------ANSTGISWHP-ANH--TQSTCD-P--ST-FSE-----------------STNT
DPANWKECASLY-SSWTSE--------NGTFRLGD-------------------------------LDATG---FTPILQTTNCMLGVKPAD--------
PCLGPFTIG-----------------DRDIKKLLETSLKE------------------F----SKGT-------------------DLGVTG--------
--NVKCATAVG---------------SKGDVNWRISKS--------------------------------------------------------------
---
>PC_00A8TS
----------------------------------------------------------------------------------------------------
----------------------------------------M------ANSTGISWHP-ANH--TQSTCD-P--ST-FSE-----------------STNT
DPANWRECASLY-SSWTSE--------NGTFRLGD-------------------------------LDATG---FTPILQTTNCMLGVKPAD--------
PCLGPFTIG-----------------DRDIKKLLETSLKE------------------F----SKGT-------------------DLGVTG--------
--NVKCATAVG---------------SKGDVNWRISKS--------------------------------------------------------------
---
>PC_02P0H8
----------------------------------------------------------------------------------------------------
----------------------------------------M------ANSTGISWHP-ANH--TQSTCD-P--ST-FSE-----------------STNT
DPANWKECASLY-SSWTSE--------NGTFRLGD-------------------------------LDATG---FTPILQTTNCMLGVKPAD--------
PCLGPFTIG-----------------DRDIKKLLETSLKE------------------F----SKGT-------------------DLGVTG--------
--NVKCATAVG---------------SKGDVNWRISKS--------------------------------------------------------------
---
>PC_06GB9S
----------------------------------------------------------------------------------------------------
----------------------------------------M------ANSTGISWHP-ANH--TQSTCD-P--ST-FSE-----------------STNT
DPANWRECASLY-SSWTSE--------NGTFRLGD-------------------------------LDAIG---FTPILQTTNCMLGVKPAD--------
PCLGPFTIG-----------------DRDIKKLLETSLKE------------------F----SKGT-------------------DLGVTG--------
--NVKCATAVG---------------SKGDVNWRISKS--------------------------------------------------------------
---
>PC_02Y1FM
----------------------------------------------------------------MAF--GHYVLV---LAIC---FLNLGFAS-------
--------------------PV---------------VAPM------ANSTGISWHP-AGY--TQSTCE-P--ST-FSA-----------------SPNT
DAANWRECASLY-SSWTST--------NGTFSLGN-------------------------------VDDSG---FTPILHTTDCTLGVKPAN--------
PSQGPFTIG-----------------DRDIKTLLDTSLRQ------------------F----SEGT-------------------DLRVTG--------
--IVRCASAMG---------------RKGDVNWRISKS--------------------------------------------------------------
---
>PC_084VW3
--------------------------------------------------------------MMILE--FVCAVV---AVLS---SASLSWAL-------
--------------------PA---------------VSVM------VNSAGISWHP-SGY--TQSTCG-T--ST-FEE-----------------STNL
EPADWRGCASLY-SSWTSQ--------NGTFDLGN-------------------------------VDAPG---FTPILRAKDCTLGVQPAD--------
GSVGPFTIG-----------------DKDLKMLLYTSLQQ------------------F----SEGT-------------------NLRVTG--------
--IVKCAAVSG---------------TTVDVKWRISKSWGNERLLAPCGHVQKVAGERWGIV-LV-----------------------------------
---
>PC_03K4R9
----------------------------------------------------------------MIS--SQYLLV---VAVC---FVTLGWAT-------
--------------------SA---------------VPIM------ANSTGISWHP-ANH--TQSTCD-P--ST-FDE-----------------PANT
DPADWRECASLY-SSWTSE--------NGTFRLGD-------------------------------LNATG---FTPILQTRDCTLGVKPAD--------
PCLGPFTIG-----------------DRDIKTLLETSLKE------------------Y----SEGT-------------------DLRVAG--------
--NVKCATAIG---------------SKGDVNWRISKSKGDRRLSWPYWDYTTTQQGSK-----------------------------------------
---
>PC_06NIDE
--------------------------------------------------------------MFRLG--PSLWAVA-AIVVS---LANLVWSL-------
--------------------PA---------------SGFI------PNSPGFLWHP-SDN--TQTTCD-Q--ST-FAE-----------------STDL
APASWKQCAGLY-SSWTSQ--------NGTFDLTS-------------------------------ANATG---YMPILQTRDCALSVKPAD--------
PSKGPFTLG-----------------DGDVKTLLDTSLRQ------------------F----SEGS-------------------DLRVMG--------
--MVKCAAAGG---------------DRDEIDWRISKP--------------------------------------------------------------
---
>PC_00F301
----------------------------------------------------------------MVA--GLPILA---AVLC---FAGPGWCS-------
--------------------SA---------------ARLM------PNSTGISWHP-TSD--TQSTCD-A--ST-FAE-----------------SPNI
DPANWRECASLY-SSWTSE--------NGTFNLSN-------------------------------VNGTG---FTPILQTTDCTLGVKPAD--------
PSKGPFTIG-----------------DKDIKTLLGTSLRQ------------------F----SEGT-------------------ELRVTG--------
--VVKCAAASG---------------AKGDVIWRISKS--------------------------------------------------------------
---
>PC_05B52B
----------------------------------------------------------------MAF--GHYVLV---LAIC---FLNLGFAS-------
--------------------PV---------------VAPM------ADSTGISWHP-AGY--TQSTCE-P--ST-FSA-----------------SPNT
DAANWRECASLY-SSWTST--------NGTFSLGN-------------------------------VDDSG---FTPILHTTDCTLGVKPAN--------
PSQGPFTIG-----------------DRDIKTLLDTSLRQ------------------F----SEGT-------------------DLRVTG--------
--IVRCASAMG---------------RKGDVNWRISKS--------------------------------------------------------------
---
>PC_035UL6
----------------------------------------------------------------------------------------------------
----------------------------------------M------ANSTGISWHP-ANH--TQSTCD-P--ST-FSE-----------------STNT
DPANWRKCASLY-SSWTSE--------NGTFRLGD-------------------------------LNATG---FTPILQTTDCTLGVKPAD--------
PCLGPFTIG-----------------DRDIKTLLETSLKE------------------F----SKGT-------------------DLGVTG--------
--NVKCPTEVG---------------SKGDVNWQISKS--------------------------------------------------------------
---
>PC_00E1QK
----------------------------------------------------------------------------------------------------
----------------------------------------M------ANSTGISWHP-ADH--TQSTCD-P--ST-FSE-----------------STNT
DPANWRKCASLY-SSWTSE--------NGTFRLGD-------------------------------LNATG---FTPILQTTDCTLGVKPAD--------
PCLGPFTIG-----------------DRDIKTLLETSLKE------------------F----SKGT-------------------DLGVTG--------
--NVKCATEVG---------------SKGDVNWQISKS--------------------------------------------------------------
---
>PC_02WSHA
----------------------------------------------------------------------------------------------------
----------------------------------------M------ANSTGISWHP-ANH--TQSTCD-P--ST-FSE-----------------STNT
DPAKWKECASLY-SSWTSE--------NGTFRLGD-------------------------------LDATG---FTPILQTTDCTLGVKPAD--------
PCLGPFTIG-----------------DRDIKTLLETSLKE------------------F----SKGT-------------------SLGVTG--------
--NVKCATAVG---------------SKGDVNWRISKS--------------------------------------------------------------
---
>PC_07JC3K
----------------------------------------------------------------------------------------MAVT--------
---------------------AS--------PG----HPPL------ANSTGVVWIP-STT--DQSTCD-P--AT-FVPPAPD------------ERPRL
EPADWRECAALH-SQWVAA--------NGTLRVVVPH--------------------------PVSCHANA---FVPLVQARDCVLAVKPLD--------
AAKAPFTVG-----------------DADVATLLYTSLLQ------------------F----SSGT-------------------LLAVGG--------
--VVNCEDASG---------------ERAALSWRIAKTAR------------------------------------------------------------
---
>PC_03J6KL
---------------------------------------------------------------------MHFLVVVLV-------HLAMAVT--------
---------------------AS--------PG----HPPL------ANSTGVVWIP-STT--DQSTCD-P--AT-FVPPAPD------------ERPRL
EPADWRECAALH-SQWVAA--------NGTLRVVVPH--------------------------PVSCHANA---FVPLVQARDCVLAVKPLD--------
AAKAPFTVG-----------------DADVATLLYTSLLQ------------------F----SSGT-------------------LLAVGG--------
--VVNCEDASG---------------ERAALSWRIAKTAR------------------------------------------------------------
---
>PC_054Y36
-------------------------------------------------------------------------MASLR--------ALMTAALA------
------------------AVAAA--------LP----GRAP------DA-SGFSFTP-APS--DQSTCG-P--PS-FHIAGPS-----------AP--AM
PPADWRHCAALF-SSWAGR-------S-GTFAVHDDSDDGG-AGA-------------GDGGGG--NATLR---FIPLLAARGCVLGVRAAG-DGGSGGG
GSGAWLMVG-----------------DGDVKGIMRTALEE------------------W----SRGS-------------------EIEVQG--------
--EVVCAAEE--G-------------GTGGLRWQIYGDERA-----------------------------------------------------------
---
>PC_03HNL1
---------------------------------------------------------------MKSI--SI-----------L--AGLAAAAV-------
-------------------VAAA--------PA------GF------QNSTDVTWTP-SPS--DQTTCD-P--SS-FAQ-----------------APIA
AAADWRYCAALS-SAWANQ--------NGTFSIHDVS--------------------------G-----SA---FIPVLKSEGCVLGVKASE--------
QGQGPYTIG-----------------DQDVKNILRIALEN------------------Y----SEGT-------------------DLSVEG--------
--SVKCNVASG---------------GRSDLQWQIAGHIPFLLSIYG-FVHGVAASTILSSSGVMGDEGIDGY----G----------------------
---
>PC_03K5I6
---------------------------------------------------------------MKSL--SV-----------L--TTLAVAAL-------
-------------------VSAA--------PQ----KFQL------SNSTDVTWNP-APS--DQSTCE-P--SS-FSQ-----------------GPIP
NAADWRVCAALL-SAWASE--------NGTFSIRDAS--------------------------G-----SA---WIPVLKSEGCTLGVKASE--------
QGQGPYIVG-----------------DEDVKAIFNIALEY------------------Y----SEGT-------------------DLSVEG--------
--NVKCDVADG---------------GRAGLNWQIYRQ--------------------------------------------------------------
---
>PC_04X1RC
---------------------------------------------------------------MKSL--SV-----------L--TTLAVAAL-------
-------------------VSAA--------PQ----KFQL------SNSTDVTWNP-APS--DQSTCE-P--SS-FSQ-----------------GPIP
NAADWRVCAALL-SAWASE--------NGTFSIRDAS--------------------------G-----SA---WIPVLKSEGCTLGVKASE--------
QGQGPYIVG-----------------DEDVKAIFSIALEY------------------Y----SEGT-------------------DLSVEG--------
--NVKCDVADG---------------GRAGLNWQIYRQ--------------------------------------------------------------
---
>PC_05IKNS
---------------------------------------------------------------MKSL--SV-----------L--TTLAVAAL-------
-------------------VSAA--------PQ----KFQI------SNSTDVTWNP-APS--DQTTCE-P--SS-FFQ-----------------APIP
NAADWRVCAAVS-SAWASE--------NGTFNIHDAS--------------------------G-----SA---WIPVLKSEGCTLGVKASE--------
QGQGPYIVG-----------------DQDIKAIFNIALEY------------------Y----SEGT-------------------DLSVEG--------
--NVNCDVANG---------------GRAGLQWQIYRQ--------------------------------------------------------------
---
>PC_062Z3Z
---------------------------------------------------------------MKTI--SI-----------L--TTLAVAAL-------
-------------------VSAA--------PA----PPTF------QNSTDVTWTP-APS--DQTTCD-P--SS-FSQ-----------------APIP
DAADWRFCAALS-SAWASE--------NGTFNIHDAS--------------------------G-----SA---FIPVLKSEGCTLGVKASE--------
QGQGPYTMG-----------------DQDVKAILNIALEY------------------Y----SDGT-------------------DLSVEG--------
--SVKCNVADG---------------GRAGLNWQIYRQ--------------------------------------------------------------
---
>PC_0889JG
---------------------------------------------------------------MKSL--TI-----------I--ASLSLAAV-------
-------------------VTAA--------PS------GV------QNGTGIIWNP-APS--DQTTCD-P--SS-FSQ-----------------ASMS
DAADWRYCAALS-SAWSSS--------NGTFRIQDGS--------------------------G-----SA---FIPVLKSEGCVLGVKASE--------
QGQGPYTMG-----------------DQDVKAILRIALQN------------------Y----SDGT-------------------DLSVEG--------
--SVNCNVATG---------------GRAGLKWQIYGQ--------------------------------------------------------------
---
>PC_018FH1
---------------------------------------------------------------MKAF--TI-----------F--ASLAVAAG-------
-------------------VSAA--------PA------GF------QNSTGITWTP-APS--DQTTCD-P--SS-FAQ-----------------GPIN
DAADWRFCAALS-SSWSST--------NGTFSIHDVS--------------------------G-----SK---YIPVLKEEGCTLGVKASM--------
QGQGPYTMG-----------------DRDIKAILRIALQD------------------Y----SDGT-------------------DLSVEG--------
--NVKCNVAAG---------------GRAGLKWQIYGQ--------------------------------------------------------------
---
>PC_05FONP
---------------------------------------------------------------MKSF--TI-----------I--ASLAVAAG-------
-------------------VSAA--------PA------GF------QNSTGITWTP-APS--DQTTCD-P--SS-FAQ-----------------APVS
DAADWRFCAALS-SAWSST--------NGTFSIHDVS--------------------------G-----TN---YMPVLKEEGCTLGVKASE--------
QGQGPYTMG-----------------DQDIKAILRIALQN------------------Y----SDGT-------------------DLSVEG--------
--NVKCNVATG---------------GRAGLKWQIYGQ--------------------------------------------------------------
---
>PC_069CPS
---------------------------------------------------------------MKSI--TI-----------L--AGLAAAAV-------
-------------------VAAA--------PA------EF------QNSTDVTWTP-SPS--DQTTCD-P--SS-FAQ-----------------APIA
GAADWRYCAALS-SAWANQ--------NGTFSIHDVS--------------------------G-----SA---FIPVLKTEGCVLGVKASE--------
QGQGPYTIG-----------------DQDVKAILRIALED------------------Y----SEGT-------------------DLSVEG--------
--SVKCNVANG---------------GRSDLQWQIAGQ--------------------------------------------------------------
---
>PC_07PSCX
---------------------------------------------------------------MKSI--SI-----------L--AGLAAAAV-------
-------------------VAAA--------PA------GF------QNSTDVTWTP-SPS--DQTTCD-P--SS-FAQ-----------------APVA
AAADWRYCAALS-SAWANQ--------NGTFSIHNVS--------------------------G-----SA---FIPVLKTEGCVLGVKASE--------
QGQGPYTIG-----------------DQDVKAILRIALED------------------Y----SEGT-------------------DLSVEG--------
--SVKCNVASG---------------GRSDLQWQIAGQ--------------------------------------------------------------
---
>PC_08J47W
---------------------------------------------------------------MKAF--AI-----------F--ASLAVAAG-------
-------------------VSAA--------PA------GF------QNSTGITWTP-APS--DQTTCD-P--SS-FAQ-----------------APMS
DAADWRFCAALS-SSWSNT--------NGTFSIHDVS--------------------------G-----SK---YIPVLKEEGCTLGVKASG--------
QGQGPYTMG-----------------DQDIKAILRIALQN------------------Y----SDGT-------------------DLSVEG--------
--DVKCNVAAG---------------GRAGLKWQIYGQ--------------------------------------------------------------
---
>PC_04OO4E
---------------------------------------------------------------MKSL--AI-----------I--ASLAVAAV-------
-------------------VTAA--------PS------GV------QNGTGVTWNP-APS--DQTTCD-P--SS-FSQ-----------------ASMN
DAADWRYCAALS-SAWSSS--------NGTFRIQDVS--------------------------G-----SA---FIPVLKSEGCVLGVKASE--------
QGQGPYTMG-----------------DQDVKAILRIALQN------------------Y----SDGT-------------------DLSVEG--------
--SVNCNVAAG---------------GRAGLNWQIYSQ--------------------------------------------------------------
---
>PC_0871PC
---------------------------------------------------------------MKSI--SV-----------L--AGLAAAAV-------
-------------------VAAA--------PA------GF------QNTTDVTWIP-SPS--DQTTCD-P--SS-FSQ-----------------APIA
GAADWRYCAALS-SAWANE--------NGTFSIHDVS--------------------------G-----SA---FIPVLKTQGCVLGVKASE--------
QGQGPYTIG-----------------DQDVKAILRIALED------------------Y----SEGT-------------------DLSVEG--------
--SVKCNVANG---------------GRSDLEWQIAGQ--------------------------------------------------------------
---
>PC_03WV1V
---------------------------------------------------------------MKSI--TI-----------L--AGLAAAAV-------
-------------------VAAA--------PA------GF------QNSTDVTWTP-SPS--DQTTCD-P--SS-FAQ-----------------APIA
AAADWRYCAALS-SAWANQ--------NGTFSIHDVS--------------------------G-----SA---FIPVLKSEGCVLGVKASE--------
QGQGPYTIG-----------------DQDVKAILRIALED------------------Y----SEGT-------------------DLSVEG--------
--SVKCNVASG---------------GRSDLQWQIAGQ--------------------------------------------------------------
---
>PC_081HZG
---------------------------------------------------------------MKTF--TI-----------F--ASLAVAAS-------
-------------------VSAA--------PA------GF------QNSTGITWTP-APS--DQTTCD-P--SS-FAQ-----------------GPMT
DAADWRFCAALS-SSWSST--------NGTFSIHDVS--------------------------G-----SK---YIPVLKEEGCTLGVKASV--------
QGQGPYTMG-----------------DQDIKAILRIALQN------------------Y----SDGT-------------------DLSVEG--------
--NVKCNVATG---------------GRAGLKWQIYGQ--------------------------------------------------------------
---
>PC_01V8Q1
---------------------------------------------------------------MKSL--SI-----------L--ASLAVAAV-------
-------------------VRAA--------PA------GF------QNSTGVTWNP-ASS--DQTTCD-P--SS-FSQ-----------------APID
DAADWRFCAALS-SSWASE--------NGTFRIHDVS--------------------------G-----ST---FIPVLKSEGCVLGVKASE--------
QGQGPYTMG-----------------DQDVKAILRIALQD------------------Y----SEGT-------------------DLSVEG--------
--SVKCNVADG---------------GRADLHWQIYGQ--------------------------------------------------------------
---
>PC_05UTKI
---------------------------------------------------------------MKSF--TI-----------I--ASLAVAAG-------
-------------------VSAA--------PA------RF------QNSTGITWTP-APS--DQTTCD-P--SS-FAQ-----------------APVS
DAADWRFCAALS-SAWSST--------NGTFSIHDVS--------------------------G-----SN---YMPVLKEEGCTLGVKASE--------
QGQGPYTMG-----------------DQDIKAILRIALQN------------------Y----SDGT-------------------DLSVEG--------
--NVKCNVATG---------------GRAGLKWQIYGQ--------------------------------------------------------------
---
>PC_02CNF9
---------------------------------------------------------------MKSI--SV-----------L--AGLAAAAV-------
-------------------VAAA--------PA------GF------QNTTDVTWIP-SPS--DQTTCD-P--SS-FSQ-----------------APIA
GAADWRYCAALL-SAWANE--------NGTFSIHDVS--------------------------G-----SA---FIPVLKTEGCVLGVKASE--------
QGQGPYTIG-----------------DQDVKAILRIALED------------------Y----SEGT-------------------DLSVEG--------
--SVKCNVANG---------------GRSDLDWQIAGQ--------------------------------------------------------------
---
>PC_071M95
---------------------------------------------------------------MKAT--ILLAGLPL---------AFSLPTVA------
------------------PSQDV--------PV----SKRA------DVSFGPALSP-FPF--HGDQCG-Q--SS-FERTEDD-----------DA----
QIMNIDDCNDLV-NGLADR-------D-RHWELSNRG-------------------------GG--SFINN---WLDLTWAGNCHFYVNTKD-FLEF---
TTDGRNYLG-----------------TTDVADVVRDAVAQ------------------F----QQWG------TVTYPGGSLQVGTVLPVSG--------
--TMGCWPNS------------------WKTPWKIQANSP------------------------------------------------------------
---
>PC_01X80E
---------------------------------------------------------------MVIR--EVTNSEGRA--------VSLRVHKS------
------------------LVADS--------KK----TKRA------DVSFPSALGP-VAF--NGNQCG-S--SS-FEATSDD-----------SA----
QGCNIDDCNDLA-SGLSGL-------D-RHWELNNGF-------------------------GG---YVKD---WVELASAGNCHFYVNRHD-FIDA---
TTDGKNFIG-----------------TTDVADLVRDSVAK------------------F----QKWG------TVTYPGGSLQVGSVVPANG--------
--HAKCFPNN------------------WDTPWRVQSNQP------------------------------------------------------------
---
>PC_088LFD
---------------------------------------------------------------MHFA--P----VTA-----------LAACLS------
------------------LAAAG--------PL----AMP------------ANAGS-GNS--GTNKCG-V--SQ-FY-PVYG-----------RG----
TAPDLNSCKDII-NQVSSS-------K-H--K------------------------------------IDR---PKQIGRSGNCAFIAQPKV-D------
--GTYAYVG-----------------MDDIKDLVRDATAQ------------------W----EN----DPK-ASKYSGI---I--TLGENG--------
--VMPCDSD---G--N----------TQVEIYWSLGLWAPKNGH--------------------------------------------------------
---
>PC_065TR9
---------------------------------------------------------------MRFT--S----VTA-----------LAACLS------
------------------VAAAI--------PV----ADPE------A----QNAGN-GNV--HTNKCG-M--TR-FN-AQYG-----------FG----
KPPTLQDCITMI-TKISSS-------P-H--L------------------------------------VDQ---RKQVGQYGDCAFIVSPTK-K------
--GTHAKIG-----------------MDDIKDITRDVTND------------------W----AN----NKDGPTSYEGT---I--QIGSGG--------
--KMSCDSD---N--N----------TQVEIYWSIGLWAPKTPRKSKPSN--------------------------------------------------
---
>PC_05NZ0V
---------------------------------------------------------------MHFS--A------------------LTAFVA------
------------------LAAAS--------PL----ALPQ-----------NAGSG-GNT--RSNSCD-V--TS-EPKAVRG-----------SG----
PVPVLDDCNKMR-DQIQNK-------E-ESWT------------------------------------ITG---PAELGKFGTCRFVVTTVT-G------
--GDKAFVG-----------------VSDVKDLIGTAVHS------------------W----TQALQDGSAGPTSYQGT---ITQQVGVEA--------
--NVPCDSASASG--A----------RQVTIKWSIEHSK-------------------------------------------------------------
---
>PC_01QBN8
---------------------------------------------------------------MHFT--QITALVALF--------SASAM---------
-------------------GVAL--------PDDGG--------DA-PK-GQAPHTG-SDT--GRNNCG-P--ST-I-DPATG-----------NG----
PKPDYNDCHTLA-QSIG-R-------ADKSYRIRGDK---------------------------------G---PRQIGYFGTCQFTATVQK--------
--PQQAWLG-----------------CNDVEDLIGSSLQQ------------------W----DKFP--------------------NGCSGTI--FTGN
GGEVPCDNV--KGG------------GPVTVYWTLSYYHKGN----------------------------------------------------------
---
>PC_059YNE
---------------------------------------------------------------MHFT--QITALVALL--------SASAM---------
-------------------GVAL--------PEDGG--------DA-PK-GQAPHTG-SDT--GHNNCG-P--ST-I-NPATG-----------NG----
PKPEYNDCHTLA-QNIG-R-------ADKSYRIRGDK---------------------------------G---PRQIGYFGTCQFTATVQR--------
--PQQAWLG-----------------CNDVEDLIGSSLKQ------------------W----DQFP--------------------NGCGGTI--LTGN
GGEVPCDNV--KDG------------GPVTVYWSLSYYHQGN----------------------------------------------------------
---
>PC_07WY88
---------------------------------------------------------------MHFT--QITALVALL--------SASAL---------
-------------------GVAV--------PDDSG--------DK-PK-GQAPHTG-SDT--GHNNCG-P--ST-I-DPATG-----------NG----
PKPKYDDCHTLA-QTIG-R-------ADKSYRIRGDK---------------------------------G---PRQIGYFGTCQFTATVQK--------
--PQQAWVG-----------------CNDVEDLIGSSLQQ------------------W----DKFP--------------------GGCSGTI--LTGN
GGEVPCDNV--KDG------------GPVTVYWSLSYYHEGK----------------------------------------------------------
---
>PC_08GP2K
---------------------------------------------------------------MRFT--QITALVALL--------SASAM---------
-------------------GVAL--------PADGG--------DA-PK-GQAPHTG-TDT--GHNNCG-G--ST-I-DPLTG-----------NG----
PKLDKNDCLALK-ADVA-K-------LDKSFRIRG---------------------------------------PRLIGFHGTCQFTATVNR--------
--PEQAWLG-----------------GNDVTDLIQSSLDQ------------------W----QKNP-----------------ILEHGSSGTI--QTGT
GGEVPCDNV--KGN------------APVTVYWTLSYHHK------------------------------------------------------------
---
>PC_06OO4T
---------------------------------------------------------------MHFS--A------------------LTAFAA------
------------------LAAAS--------PL----AFPQ-----------NAG-T-GGP--STNKCG-A--TT-PPAPVTG-----------SG----
EPPVLDDCNKMR-DSAINA-------K-EPWT------------------------------------VSG---PQTLADFGTCAFSVSTVS-G------
---GTGYVG-----------------TDDVKNLISTAVGD------------------W----TRALQDGKSKPTQYKGK---IVQQVGSNG--------
--IVPCDNT--QG--G----------QQVEISWTIGRA--------------------------------------------------------------
---
>PC_088M7E
---------------------------------------------------------------MQLN--NAILITLLP--------ALSAATGF------
------------------LKKQD--------PL----GA-S------LA-Q--DNAG-NAA--GHNECG-L--SS-FDDYSDN-----------FS--SN
DLPLVDDCKDLI-IAATAD-------A-VKT---LY--------------------------------SST---PTVLYSSGSCAFVAALAD-GV-----
PQGIYGYVG-----------------NSDVVDLVTDSINN------------------F----QHDK------YVSSKGG---YSMLVGTDG--------
--GVNCDSNV--KG------------TQVGVNWWVQKPSF------------------------------------------------------------
---
>PC_04VKTM
---------------------------------------------------------------MQLN--NALLITLLP--------ALSEAVGF------
------------------LQKSD--------PS----MA-S------LA-QVDDHAG-NAS--GANNCG-L--TS-WDDYGKS-----------TP--SS
QLPLVADCQKII-DQEAVL-------D-FSNPITHG--------------------------------KSD---PQILYAHGTCAFAAALGD-GA-----
PSGLTAYVG-----------------NADVKDLVGDSIKN------------------Y----SHDR------WVGTQGG---YTMLVGTDG--------
--GVQCDSNG--PGH-----------VQIPVVWWVQRSDL------------------------------------------------------------
---
>PC_033K0M
---------------------------------------------------------------MHFS--GIAALIA-L------LPALGSATC--TRC--
------------------KSNAD--------PL----AASL------M--QSNGNAG-VSA--GANDCG-D--SS-FVK-ITQ-----------S-----
NRPVVADCQQLV-SNLA-G-------D-KQWVV---T--------------------------------TD---GIQVAVYGTCAFNAVSFG-G------
----NSIIG-----------------NADVIDLINDSIEK------------------F----QD-N------------------GYLGAKGSYNMYVAS
SGSVPCTSARSTD-------------KQVRVDWTISHP--------------------------------------------------------------
---
>PC_04JH07
---------------------------------------------------------------MHFS--GIAALVA-L------LPALGSATC--TRC--
------------------KSKAD--------PL----AASL------M--QDNDNAG-TSA--GANDCG-D--SS-FVK-ITQ-----------S-----
NRPLVADCQQLV-KNLA-G-------D-SQWTV---T--------------------------------TE---GVQVAVYQTCAFNAVSFG-G------
----NSIIG-----------------NADVIDLINDSINK------------------F----ED-N------------------GYLGAQGSYNMYVAS
SGSVPCTSAKSTD-------------QQVRVDWTISHP--------------------------------------------------------------
---
>PC_064G8T
---------------------------------------------------------------MLFN--AAAAAVFAP--------LLVM----------
---------------------G--------------------------N-VLPRNAG-NSP--GSNRCD-A--ST-FNNGQDF-----------DI----
PQAPVNDCRQMV-ENIN-I--------DAQFSVSHS----------------------------------W---ARPFGGYGDCAFNVRVIA-G------
--WRNGLVG-----------------GADAVDLLTDSVKN------------------F----GEAN-----------------K--VSSKGTYNQIVSA
EGEVTCDSV-DRG-------------GQVRVQWIVASSSYNPSNDD------------------------------------------------------
---
>PC_014A7K
---------------------------------------------------------------MLFN--AAAAAVFAP--------LLVM----------
---------------------G--------------------------N-VLPRNAG-NSP--GSNRCD-A--ST-FNNGQDF-----------DI----
PQAPVNDCRQMV-ENIN-R--------DSQFSVSHS----------------------------------W---ARPFGGYGDCAFNVRVIA-G------
--WRNGLVG-----------------GADAVDLLTDSVKN------------------F----GEAN-----------------K--VSSKGTYNQIVSA
EGEVTCDSV-DRG-------------GQVRVQWIVASSSYNPSNDD------------------------------------------------------
---
>PC_04DL1A
---------------------------------------------------------------MLFN--VATAGA-AL--------LALS----------
---------------------GS---------------------AV-AV-PQRKNAG-AAS--GSNMCD-V--ST-FNNGADY-----------SI----
PQASAADCTALI-QSLD-N-------REQTWSVAHS----------------------------------W---ARLVT-YGTCAFSVRVIA-G------
--SVNGLVG-----------------GADLYDLVNDSVKN------------------Y----AQDG-----------------K--VSCTGQYGQVVSS
EGEVNCNTT-PSGY------------SQVRVEWIVSDSSYNPSN--------------------------------------------------------
---
>PC_009EX6
---------------------------------------------------------------MLFK--VATAAV-AL--------CA------------
---------------------AS---------------------AS-AI-ALPQNAG-NSA--GSNMCD-A--ST-FNNGADL-----------DI----
PQANAKDCTDLV-AGLD-T--------SQTWSVSKS----------------------------------W---ARLST-QGTCAFSVRVIA-G------
--SKDGLVG-----------------GADLADLVNDSVNN------------------F----QQSG-----------------Q--VSCKGQFGQVVSA
EGEVDCNTP-SGG-------------SQVRVEWVIAASSYNPSN--------------------------------------------------------
---
>PC_03V1AA
---------------------------------------------------------------MLFN--VATAAV-AF--------FA------------
---------------------AS---------------------AS-AV-ALPQNDG-NSA--GSNMCD-A--ST-FNNGADL-----------DI----
PQANAKDCTDLV-KGLD-T--------SQTWSVSKS----------------------------------W---ARLST-QGTCAFSVRVIA-G------
--SKDGLVG-----------------GADLADLVNDSVNK------------------F----QQSG-----------------Q--VSCKGQFGQVVSA
EGEVKCNTP-SSG-------------SQVRVEWVIAASSYNPSN--------------------------------------------------------
---
>PC_05VLNC
---------------------------------------------------------------MHFT--GAAVLGLLP--------ALSL----------
---------------------AT---------------------PF------PQNAG-NSP--GSNMCD-A--ST-FNNGKTY-----------NI----
QQAPVSDCRALI-ASVD-R--------QATFSLNHS----------------------------------W---ARPYT-KNQCAFSVRVIA-G------
--SKPGLVG-----------------GADIVDLVTDSIKN------------------F----QESG-----------------K--ISCRGQYGQVVSA
EGEVDCNAL--GG-------------DRVRVEWILASSAYNPPN--------------------------------------------------------
---
>PC_031IY3
---------------------------------------------------------------MHFN--AAAVLALLP--------ALSL----------
---------------------AA---------------------VL-SP-RFPRNAG-NTP--GSNMCD-A--ST-FNDGTTY-----------DI----
PQAPVADCRNLV-NSID-T--------SQTFTAEHS----------------------------------W---SRPWT-YGRCAFNVRVIA-G------
--SDAGLVG-----------------GADAADLLNDSSRK------------------F----GESG-----------------S--YSCRGSYGQVVSA
EGEVDCNAE--NG-------------GRVRVEWVVADSSYNPRNDE------------------------------------------------------
---
>PC_01WW05
---------------------------------------------------------------MHFK--AAAVFGFLP--------VLSL----------
---------------------AN---------------------PF----P-QTNAG-NSP--GSNMCD-A--ST-FNNGKTY-----------QI----
QQAPVADCRKLI-DNVN-R--------DGTFSLGHS----------------------------------W---ARPYT-QGECAFSVRVIA-G------
--SKPGLVG-----------------GADIVDLVTDSITK------------------F----QESG-----------------Y--ISCKGQYGQVVSS
EGEVDCNAV--GG-------------DRVRVEWILASTAYNPPN--------------------------------------------------------
---
>PC_00TZC1
----------------------------------------------------------------MLF--KAAVFGFLP--------ALSL----------
---------------------AT---------------------PF----PLPQNAG-NSP--GSNMCD-A--ST-FNNGKTY-----------NI----
IQAPVSDCRALI-AGVN-R--------SGTFSLSHS----------------------------------W---ARPYV-QGNCAFTVRVIA-G------
--TKPGLVG-----------------GADIVDLVTDSISK------------------F----QESG-----------------Y--VACQGQFQQFVSA
EGEVDCNAI--GG-------------DKVRVEWILASTAYNPPN--------------------------------------------------------
---
>PC_033AYU
----------------------------------------------------------------------------------------------------
-----------------------------------------------------------------MDCG-D--SS-FVKV-TM------------S----
NRPLVADCQQLV-ANLAG---------NQEWRVTTS--------------------------------------GVQVAVYQTCAFNAVSF---------
--GGDSIIG-----------------NADVIDLINDSISK------------------F----ED-N------------------GYVGAQG--------
----------------------------------------------------------------------------------------------------
---
>PC_06RG6K
----------------------------------------------------------------------------------------------------
-----------------------------------------------------------------NDCG-D--SS-FVKV-TM------------S----
NRPLVADCQQLV-ANLAG---------NQEWRVTTS--------------------------------------GVQVAVYQTCAFNAVSF---------
--GGDSIIG-----------------NADVIDLINDSISK------------------F----ED-N------------------GYVGAQG--------
----------------------------------------------------------------------------------------------------
---
>PC_037KWI
---------------------MRQES-----------D-----FYQ-----------PEEDLFIGDF--SMSAPRLH-----------PRACLQRRLF--
------------------AFKAW--------DQ----PSRL------YTNVPNYPCI-PPQ--APTHCG-D--LM-FVN-QTS-----------N-----
ASLSLSDCMQTM----K-SI---QKTD-GDWEVKNTI--------------------------------SN---EHQLVQFSSCAFWVQGQG-K----NS
--NINFNIS-----------------AQDIINIVLIS---------------------F----SW-S------------------GKVGAKG--------
--VMSCDRTVK---------------G-QQVECGLY----------------------------------------------------------------
---
>PC_015T60
-------------------------------------------MVTRTAV------PPPTPATAGRW--RTPTVRTSQ------LPASSAAPVSR-RL--
------------------RLQGL--------DQ----SGRL------YTNVVNYPCI-PHQ--APNRCG-D--LT-CRR-PDQ-----------------
--GRVLQCVGLH-TGRE-EY---PNTD-GERKVEKAI--------------------------------GS---QDQPVQFGSCAFGVQAQG-T----DG
--NVDFHIG-----------------VQDIVDIITDSVRQ------------------F----GG-L------------------GRMVLRG--------
--VRSGNETVN---------------G-QQVEWELYLY--------------------------------------------------------------
---
>PC_02DBIA
------------MIL--TRDQSACTN-----------R-----MVTRTAV------PPPTPATAGRW--RTPTVRTSQ------LPASSAAPVSR-RL--
------------------RLQGL--------DQ----SGRL------YTNVVNYPCI-PHQ--APNRCG-D--LT-CRR-PDQ-----------------
--GRVLQCVGLH-TGRE-EY---PNTD-GERKVEKAI--------------------------------GS---QDQPVQFGSCAFGVQAQG-T----DG
--NVDFHIG-----------------VQDIVDIITDSVRQ------------------F----GG-L------------------GRMVLRG--------
--VRSGDETVN---------------G-QQVEWELYLY--------------------------------------------------------------
---
>PC_02MMVD
-------------------------------------------MVTRTAV------PPPTPATAGRW--RTSTVRTSQ------LPASSAAPVSR-RL--
------------------RLQGL--------DQ----SGRL------YTNVVNYPCI-PHQ--APNRCG-D--LT-CRR-PDQ-----------------
--GRVLQCVGLH-TGRE-EY---PNTD-GERKVEKAI--------------------------------GS---QDQPVQFGSCAFGVQAQG-T----DG
--NVDFHIG-----------------VQDIVDIITDSVRQ------------------F----GG-L------------------GRMVLRG--------
--VRSGDETVN---------------G-QQVEWELYLY--------------------------------------------------------------
---
>PC_03AFJC
MRSLAVLATL--LFAGLAAAAPATSS-----------------KGVTSDD------SGNSDNLIVVS--TVLACAATT--------TSSVPA--------
---------------------TT--------ST----AASA------AV-TPITWMP-TAH--HQKACD-E--AS-FANESSE-----------DP---V
TPADWRDCAALY-SEWTSY-------N-GTFSVGHANASAAGYGAPPSYDYPAAAAASKRAAKT--NSNAG---YIPIVQSGSCTLALKPG---------
SLNQLLAVG-----------------DVDIAEILQNALNE------------------H----SSGT-------------------LLGARG--------
--DVNCAVRG--LDKS----------VKAAVGWQLYYPGA------------------------------------------------------------
---
>PC_07WK24
MRSLATLVIWATLLAGFASAAPAAYNTLAAAPVATGYDTTSAVAPLATTA------SFSKHNIILVS--TVLSCGSAT--------SSVA----------
---------------------AV--------TS----IPGA------IE-TPASWTP-TVN--DQKACD-E--AS-FADEPVD-----------NP---V
TPADWNACASLY-STWASY-------N-GTFTIGRKNATSDGDDDGTSYDYPAKRAYD----AP--GNNLD---YIPILQADSCTFAVQPT---------
SLDQLLVMG-----------------DVDISLILKKALNE------------------Y----SSGS-------------------LIGARG--------
--SVNCAVRG--NDKS----------VKAALGWQLYYPGA------------------------------------------------------------
---
>PC_04E24N
---------------------------------------------------------------MHST--TTLFIILLP--------LLGVEAKSY-RG--
-----GNRYSSGGPNAMLMGSATTKSKNLDSFNNIGDTQPG-TQCS-NG-GNTNNAG-AAA--GCNDCG-I--SS-FVELSTD-----------PD----
SNPLVSDCQQMI-ANIQ-A--------DQEWTVTAS----------------------------------N---RNIVS-YKSCSFNAVAPN-G------
--G-QANIG-----------------NADVIDLVSDSIKK------------------F----SKNG-----------------R--VGCQGGYSQTVTS
AGTMPCDNAGAQGA------------QQVQID--------------------------------------------------------------------
---
>PC_05ZORH
---------------------------------------------------------------MHPT--TALLITLLP--------FLGVEAKSY-RG--
-----SHKSGSGH-QDAMLMTS---------AAKSGDTRPG-THCS-NG-GNTNNAG-GAA--GCNDCG-T--SS-FVELSSD-----------PN----
SNPLVSDCQQLI-ANIQ-A--------DQEWTVTSN----------------------------------N---RNIVS-YGTCFFNAVAPN-G------
--G-QANIG-----------------NADVIDLVSDSIKK------------------F----SKNG-----------------H--VGCQGGYSQTVTS
AGTMPCDNAEVQGA------------QQVQIDWTVTSSSPGQSHKRDGKSYKVVE---W-----------------------------------------
---
>PC_04OVBJ
---------------------------------------------------------------MAPT--ARFPLFAMALAALL--ISSFAN---------
-------------------AATF--------PR----LAPF------KNITGVSWSS-LQA--GLSTCD-P--AT-FAY-----------------DLSL
DAADWRECAALH-SEWTTE--------KGFFRVSKPD--------------------------R-----GI---YVPILSETGCSLAVEPHN--------
PLFGPYIIG-----------------NQDVENILFHSLRD------------------F----SRGT-------------------LLAVNG--------
--NVSCDATGTG--------------VRVPLAWKISKPAGPPVSREA---TRTT-VPIRA----------------------------------------
---
>PC_02EFDF
---------------------------------------------------------------MAPT--ARFPLFTVAFVTLI--ASSLVN---------
-------------------AAAI--------SG----LAPF------KNITGVSWSS-MQS--GLSTCD-S--AT-FAY-----------------DLTF
DAADWRQCAALH-SEWTTE--------KGFFRVSRPD--------------------------R-----GV---YVPILSGTGCSLSVEPQD--------
PLFGPYIIG-----------------NQDIENILFHSLRD------------------F----SRGT-------------------LLSVNG--------
--NVSCDATGTG--------------VRVPLAWKISKPNGPFVSRES---TRAA-VPIRA----------------------------------------
---
>PC_01YKQX
---------------------------------------------------------------MASS--ATHPLI---LAVLL--ASPLAQ---------
-------------------AVSV--------SS----LAPF------NNITGVSWST-SPA--TLSTCD-P--AA-FSY-----------------DLSL
DAADWRQCAALH-SQWTTE--------KGYFRVARPD--------------------------R-----GA---YVPILSETDCSLAVEPLG--------
PLYGPYIIG-----------------NKDIEDILFKSLHD------------------F----SRGT-------------------LLAVNG--------
--TVSCDAGNG---------------GRAPLAWKISKSAGPAPPRTAGLAKRVA-VSIRA----------------------------------------
---
>PC_02CMHD
---------------------------------------------------------------MAPS--ATHTLV---LFALV--SSPIVH---------
-------------------AVSL--------SG----LAPF------NNITGVSWST-SQA--ALSTCD-P--AT-FAY-----------------DLSL
DAADWRQCAALH-SEWTTE--------KGFFRVARPD--------------------------G-----RA---YLPIVGETDCSLAVEPLS--------
PLLGPYIIG-----------------NKDIENILFKSLHD------------------F----SRGT-------------------LLAVNG--------
--TVKCDTGNG---------------ERAPLAWKISKAAGPALRR-IALAKRVA-VKMRA----------------------------------------
---
>PC_02LHJS
---------------------------------------------------------------MAPI--ARFPLFTWALAVLL--ASSLAN---------
-------------------AAAI--------SG-----APF------KNITGVSWRS-SQA--GLSTCD-S--AT-FAY-----------------DLSL
DAADWRQCAALH-SEWTTE--------KGFFRVSRPG--------------------------R-----SV---YVPILSGTGCSLAVEPHN--------
PLFGPYIIG-----------------NQDIEHILFHSLRE------------------F----SRGT-------------------LLAVNG--------
--NLSCDASGTG--------------VRVPLAWKISKPTGPSVSPA-------A-LPIRA----------------------------------------
---
>PC_042ZIM
--------------------------------------------MAA---------APPTRAMSLMV--LALVVVALQ-------TQTAAAT--------
---------------------AL--------PN----GSPF------TNATGISWRP-SQA--AQCTCG-S--IT-FAA-----------------DPSL
DPASWRQCAALY-SHWTSE--------NGTFGVANAD--------------------------G----HFS---YRPLVGQTDCALAIAPLA--------
STVGPYLIG-----------------SKDIEAILQRSLRD------------------F----SYGS-------------------LLAVNG--------
--TVECDVASG---------------GRAPMSWRISKPPPVVK---------------------------------------------------------
---
>PC_01UBY0
--------------------MPRA---------------VPLVTIGQ---------SSRQSSRQLVS--AFFVLMALHLVLVT--GAVVPSSA-------
-------------------ASSH--------CF----SPPF------TNATGVSWRP-SPV--GQRTCG-Q--AT-FAD-----------------DTTL
VPANWRRCSALY-SEWAAE--------NGSFHVVKAAAPRV------------------ATPLAASAAGST---FVPILGETDCALAVEIAD--------
ASLGPLVIG-----------------SQDLEALLFNSLKD------------------Y----SRGT-------------------LLAVTG--------
--TLECDLASGG--------------GHAPLSWKISKTATARRK--------------------------------------------------------
---
>PC_05C0AW
---------------------------------------------------------MPP-TRLSAA--LPLAILSLA-------VSVLAAA--------
-------------------MPPM--------AI----GYPF------TNATGVVWKP-APA--GQGTCG-D--MT-IDA-----------------SPGL
EPADWRQCASLF-SSWAEQ--------KGAFSVARPS--------------------------P-----NT---FLPLVGQRACALSVEPAD--------
PTLGPYIIG-----------------SNDVEALFKSSLKD------------------H----SAGT-------------------LLAVNG--------
--TIQCDLVSG---------------GRAPLVWKIAKPAQSPS---------------------------------------------------------
---
>PC_05AERL
--------------------------------------------MTA---------TTSP-WPRATL--AVLLLVNLA-------AAVVAA---------
-------------------------------GH----HPPF------ANVTGVSWTP-SPT--ARSTCD-Q--AT-FAF-----------------DASL
EPADWRQCAALY-SAWTAE--------NGTFCVTKAD--------------------------C-----KA---YLLVAQHTGCALAVEPMD--------
ARKGPYTIG-----------------DKDVEALLYNSLSN------------------F----SHGT-------------------LLAVRG--------
--VIKCDVASG---------------GRAGLAWQISKAG-------------------------------------------------------------
---
>PC_01AN1U
--------------------------------------------MTA---------TASP-WPRAML--SIFLLVKLX-------AAAVVA---------
----------------------T--------RR----RPPF------ANATGISWTP-SAT--EQSTCD-Q--AT-FAF-----------------DPRL
DPADWRECAALY-SAWTAR--------NGTFRVAKVD--------------------------G-----KT---YLPVVQQTDCTLAVEPMD--------
AGKGPYTIG-----------------DEDVKALLDKSLKD------------------F----SDGT-------------------LLAVRG--------
--VVRCDVDSG---------------GRAGLAWQISKAAK------------------------------------------------------------
---
>PC_05NZ4S
--------------------------------------------MTA---------TTSP-WPRAVL--CVLLLVNLA-------AFV-AA---------
----------------------A--------GG----RPPF------TDARGVSWTP-SAT--HQSTCD-Q--AT-FAF-----------------DSRL
DPADWRQCVALA-SAWGAE--------KGTFRVAQGD--------------------------D-----KT---YRPILHQSDCTLAVEPMD--------
AGKRSYTIG-----------------DEDVKKILDNSLKN------------------F----SHGT-------------------LLAVGG--------
--VVKCDVDSG---------------GRAGLAWRISKAGK------------------------------------------------------------
---
>PC_08HG25
--------------------------------------------MTT---------TKFA-WPRATL--SILLLVNLA-------AVAVAA---------
----------------------A---------G----RIPF------TNATGISWTP-SAT--EQSTCD-Q--AT-FAF-----------------DESL
DPADWRECAALY-SAWGAE--------NGTFRVVDVD--------------------------G-----KA---YVPVIQQKDCTLAVEPMD--------
AGNGTYRIG-----------------DKDVREMLDNSLKN------------------F----SHGT-------------------LLAVRG--------
--VVKCDVDGG---------------GRAGLAWQISKTVK------------------------------------------------------------
---
>PC_06ANNX
MKTRRSLRQNGVLVLQFLSTERNT--------------------------------FIPNLATTRFTSYTALLVLS---T------ASLTLALA------
---------------------VN--------PQ----YKIP------TT-VKNITQG-GQY--SGYQCG-GGAGA-FDIV-NR-----------G-----
GNISVADCKGIL-GGWNAS-------H-FNLDMRDWVN------------------------ST--GDVDT---FYKVVTRGSCQFVIRRAD-G------
-VGGPVFIG-----------------DGDIKPLINGSIHR------------------A----TFGN-----------G-----TQLQTTEG--------
--NMTCATDWEP---------------GALVERSLRHSGSYQLGSSWLLYGGGWV---ITSE-LPKRRGMS-----------------------------
---
>PC_078COF
-----------------------------------------------------------------MG--YFWNLLAFLAVTSSIANALPQALKTL-----
----------------------G--------PA----PGSP------TPFTTPVRLS-PPT--CTDCCG-A--SS-ISG-IDP-----------------
PWANAQDCADLI-LGLQ-S-------P-TTWIVPQNM-------------------------------------DAALVSSGGCGFYAEVDY-N----TG
DTSIQRYIG-----------------SDDVLDLISSAILA------------------L----Q--------------N-----NGMLGAHG--------
--NMGCQDGQG---------------GYSSVYWGIFAV--------------------------------------------------------------
---
