# Supplementary material for: Remote homology clustering identifies lowly conserved families of effector proteins in plant-pathogenic fungi
Source: Microb Genom. 2021 Sep 1;7(9):000637. doi: 10.1099/mgen.0.000637 (PMC8715435; doi:10.1099/mgen.0.000637)
Supplement: Supplementary material 15 [file mgen-7-0637-s0015.zip › fastas/markov-PC_06AYNY.fasta]

>PC_06AYNY
MIFLDYALIIVTLILCPKVSASYPLYDCNGVKFTQDYVLETVKLAVRKFVPQAREHPLADNNAKYIYYPLLTSGELYFKGLKPEIYYVRIERAKRAFQVV
MIKNLDHPPDCSVNANPPLCDFIESDSPEGWGSRIPGLRQLKKTFTGTS
>PC_06S8PA
MIFKDYALIVATLILCPKVLAS-SWYSCNGVEFTEDYVSETVEQAVKRYIPQARQHSLADNDAIYMYYPLLTSGQLYHKGLKPEIYFVRIEIATKNFQVV
MMKNLDYPPGASVNANPPLCDYIEDHNQ---------------------
>PC_03RRKN
MIFKDYALIVATLILCPKVLAS-SLYSCNGVEFTEDYVSETVEQAVKRYIPQARQHSLADNDAIYMYYPLLTSGQLYHKGLKPEIYFVRIEIATKNFQVV
MMKNLDYPPGASVNANPPLCDYIENHNQ---------------------
>PC_06LVV0
MIFKDYALIVATLILCPKVSAS-SWYDCNGVEFTEDYVIETVMEAVRKFVPQARDHPLADNDAIYMYYPLLTSGQLYSQGLKPEIYFVRIERATRIYQVV
IIENLDYPPGDSVNANPPLCDYIEDHNQ---------------------
>PC_05ILJD
MIFLDYALIIVTLILCPKVSASYPLYDCNGVKFTQDYVLETVKLAVRKFVPQAREHPLADNNAKYIYYPLLTSGELYFKGLKPEIYYVRIERAKRAFQVV
MIKNLDHPPDCSVNANPPLCDFIE-------------------------
>PC_05PDV9
-------MIVATLILCPKVWAS-SLYSCNGVEFTEDYVSETVEQAVKRYIPQARQHSLADNDAIYMYYPLLTSGQLYHKGLKPEIYFVRIEIATKNFQVV
MMKNLDYPPGASVNANPPLCDYIENHNQ---------------------
>PC_07TVHZ
MRPINHASILAILGFFQASGA--LSFDCNGVQFTDDYVSRSVDWATTKFEAPLDEKHRLEFDARYFYYPLLASGEIYKFGMARENHYVRVERVSRARQVV
RVSDASQPPNSRVNENPMLCSSVD-------------------------
>PC_01020X
MKPINHASILAILGFFQASGA--LSFDCNGVQFTDDYVSRSVDWATTKFEAPLDEKHRLEFDARYFYYPLLASGEIYKFGMARENHYVRVERVSRARQVV
RVSDASQPPNSRVNENPMLCSSVD-------------------------
>PC_07TVBH
MKSINQAWIVAILSFFRVSAA--LSYNCEGAMFSEDYVRQTLHRAVARFVPEAGSHPNADVEAEYLYFPLLSSGQLWDRGQPIENYFIKCHRASRDWKVI
ILDNPGYHAGREENSSSRECSVIQ-------------------------
>PC_00UJYG
MKSINQAWIVAILSFFRVSAA--LSYNCEGAMFSEDYVRQTLHRAVARFVPEAGSHPNADVEAEYLYFPLLSSGQLWDREQPIENYFIKCHRASRDWKVI
ILDNPGYHAGREENSNSRECSVIQ-------------------------
