# Supplementary material for: Remote homology clustering identifies lowly conserved families of effector proteins in plant-pathogenic fungi
Source: Microb Genom. 2021 Sep 1;7(9):000637. doi: 10.1099/mgen.0.000637 (PMC8715435; doi:10.1099/mgen.0.000637)
Supplement: Supplementary material 15 [file mgen-7-0637-s0015.zip › fastas/markov-PC_05PCSX.fasta]

>PC_004AOC
---------------------------------------------------------------MKLLNFVA-----------------------------
---------AGLWLTGAAEACARYRYCHCYDSDGE----------------------YNKNA-TTKACEDAKGQ--------------------------
--------------------------MQGEECYYYNEQ----------MIGTPDAISNCSFRE------NCVTH--G-------------------ATGA
DSS--CRRKLKVT----------------------------------------------
>PC_0275E2
---------------------------------------------------------------MKLLNFVA-----------------------------
---------AGLWLTGAAEACARYRYCHCYDSDGE----------------------YNKNA-TTKACEDAKGQ--------------------------
--------------------------MQGEECYYYNEQ----------MIGTPDAISNCSFRE------NCVTH--G-------------------ATGA
DSS--CRRKLK------------------------------------------------
>PC_045O7U
---------------------------------------------------------------MRLLTFVA-----------------------------
---------AGLWLTAAAEACARYRYCHCYDSNGE----------------------YNKNA-TTKACEDAKGQ--------------------------
--------------------------MQGEECYYYNEQ----------MIGTPDAISNCSFRK------NCVIH--G-------------------ATGA
DSS--CRRKLK------------------------------------------------
>PC_04OQAV
---------------------------------------------------------------MKLATVI------------------------------
---------SALSLACAVQACAKYKNCHCYDDKGI----------------------PDDVA-TRFACPTT--ME-------------------------
--Q------------------RTELGVTFHECHFYEAT----------V-FGPIALNNCRFRR------WCRLA--G-------------------ATGG
DAS--CRDKVRG-----------------------------------------------
>PC_03NT36
---------------------------------------------------------------MKLATVI------------------------------
---------SALSLASAVQACAKYKNCHCYDDKGM----------------------PDDVA-TRYACPTT--ME-------------------------
--Q------------------RTELGVTYHECHGYETT----------L-FGPIALSNCRFRR------WCRLA--G-------------------ATGG
DAS--CRDKVRS-----------------------------------------------
>PC_00ETVK
---------------------------------------------------------------MKLATVI------------------------------
---------SALSLASAVQACAKYKNCHCYDDKGM----------------------PDDVA-TRYACPTT--ME-------------------------
--Q------------------RTELGVTYHECHGYETT----------L-FGPIALSNCRFRR------WCRLA--G-------------------ATGG
DAS--CRNKVRG-----------------------------------------------
>PC_06MHPD
---------------------------------------------------------------MKLATVI------------------------------
---------SALSLASAVQACARYKNCHCYDDKGM----------------------PDDTA-TRYACPTT--ME-------------------------
--Q------------------RTELGVTYHECHYYEST----------V-FGPIALNNCRFRR------WCRLA--G-------------------ATGG
DAS--CRDKVRG-----------------------------------------------
>PC_03KR08
---------------------------------------------------------------MKTSIIQTLIVA-------------------------
----------LAAGVQVTEACAWYLQCRCTMADGS----------------------INNTI-TEAACTYELENTRGA-Q--------------------
GDGST--ALQP-----------STDSNGTTWC-----N--NG-Y----NGKEAFFPNNCSFRD------SCTA-----------------S-G---ATGS
DSW--CQEKYD------------------------------------------------
>PC_00UH1I
---------------------------------------------------------------MKTSIIKALIVA-------------------------
----------LVAGVEVAEACALYHTCRCTMADGS----------------------INNTI-TEQACARELANTRGA-S--------------------
GDNTQ--AYQI-----------TKDTNSTEWC-----N--WG-F----NGKTAFYVDNCSFRE------SCTA-----------------W-G---ATGS
DSW--CEDKQD------------------------------------------------
>PC_00UVAX
---------------------------------------------------------------MKVSIVNALTLA-------------------------
----------LIAGVKVAEACSLFDNCRCTMADGS----------------------INNDI-TTAACASKRTAA-DL-D--------------------
GSDST--AYTI-----------TTDSSNTATC-----Q--SG-F----VGKDDLTLDNCDFRE------RCTA-----------------A-G---ATGS
DSL--CTNAN-------------------------------------------------
>PC_0429AO
---------------------------------------------------------------MKTLFIIQAL---------------------------
---------A-VGLVIGDDCHFTYTRCRCTMADGSI----------------------NNDI-TGKTALKMSITGF------------------------
------NGVYPTIKDKN-----GTEWIADYLING-----------------NDFLLNNCDVSK------ECTKE--G-------------------ATGA
DAE--CNKKIF------------------------------------------------
>PC_053PXN
--------------------------------------------------------------------------M-------------------------
----------ILALVASAAGCSSYLKCRCQQADGS----------------------PDNNA-TTQACADNRSQIQGG-D--------------------
SEEST--AFLS-----------TTDANGTTWC-----N--AG-N----VQKAFYVPDNCDMRV------SCIK-----------------F-N---ATGT
DSW--CEEHWN------------------------------------------------
>PC_0115QS
---------------------------------------------------------------MKLST-LFAAAA-------------------------
----------LVVA--STEACAKYKHCWCVKDQFEWQGKI-------------QDNIAWDES-TVKACTASS--GESG-Y--------------------
Y----------------------G--QNFKECYRYKKN--FF------AFIPSKAINNCDWTE------ECQK-----------------A------GAS
KGW--CRDKI-------------------------------------------------
>PC_04Y4I9
---------------------------------------------------------------MKLSS-VFLIVA-------------------------
----------LALTSAEAEKCKKYKRCWCRRDQVETNGTT-------------LHHVAWDAF-TAKACEDNGGEGRVD-T--------------------
F----------------------D-DNTHKECYRYKKG--AF--------WRNGGINLCEWRK------RCVY-----------------AGKMDNNPLV
DGV--CRNAIASWKVSQSH-----P--------SSRTTH--------------------
>PC_05M3XE
---------------------------------------------------------------MKIAT-LIPTVI-------------------------
----------LALFTTTTIGCATYKVCWCELLNTTYKGKP-------------NQNVPWDDM-TQAACREPGKIQ-------------------------
Y----------------------RNMYNHKVCWRFNER--TF--------ITAQGIDNCSWKN------QCEDEYEKKL-----------GKEKYKKGMI
TGY--CAERAN------------------------------------------------
>PC_08C5MV
---------------------------------------------------------------MKLAT-LIPTVI-------------------------
----------LALFTTTTIGCATYKVCWCELLNITYKGKP-------------NQNVPWDDM-TQAACREPGQIQ-------------------------
Y----------------------RNMYNHKVCWRFNER--IF--------ITAQGIDNCSWKN------QCEDEYEKKL------------KEKYKKGMI
TGH--CAERAN------------------------------------------------
>PC_0879O2
---------------------------------------------------------------MKLAT-LIPTVI-------------------------
----------LALFTTTTIGCASYKVCWCELLNVTYKGKP-------------NQNIPWDDM-TQAACREPGQIQ-------------------------
Y----------------------RNMYNHKVCWRFNER--IF--------ITAQGIDNCSWKN------QCEDEYEKKL-----------GKEKYKKGMI
TGY--CAERAN------------------------------------------------
>PC_022O0O
---------------------------------------------------------------MKASS-LLAIAA-------------------------
----------VAVT--STEACARYKNCWCERSAFTFEGKL-------------SDNIPWDDF-TQAACGKMG--GTPG-W--------------------
Y----------------------LDPPKYKECYRHKKH--WF------PLVPSKALNNCDWTK------ACQE-----------------AAGANVEGTV
TGW--CRDYIGS-----------------------------------------------
>PC_0213DJ
---------------------------------------------------------------MKASS-LLAIAA-------------------------
----------VAVT--STEACARYKYCWCERSAFTFEGKL-------------SDNIPWDDF-TQTACGKMS--GTPG-W--------------------
Y----------------------LDPPKYKECYRHKQY--FM------ALKPSKALNNCDWTQ------ACID-----------------AAGPDVEGTV
TGW--CRDKIGS-----------------------------------------------
>PC_01PHCO
---------------------------------------------------------------MKASS-LLAVAA-------------------------
----------VAVT--STEACARYKNCWCERSAFTFEGKL-------------SDNIPWDDF-TQAACGKMS--GTPG-W--------------------
Y----------------------LDPPKYKECYRHKKY--FM------ALKPSKALNNCDWTQ------ACKD-----------------AAGPDVEGTV
TGW--CREKIGS-----------------------------------------------
>PC_044APR
---------------------------------------------------------------MKLSV-TFAALA-------------------------
----------LAIS--SAQACAKYKNCWCEKNGVEYQGKI-------------QDNIAWDNA-TKAACDNEG--GEAG-W--------------------
Y----------------------G--NNFMECYRYKKG--GIIF----FLSPTKAIQNCEWTE------VSRL-----------------PADRRPEDEQ
GRN--D-----------------------------------------------------
>PC_0578L0
---------------------------------------------------------------MKFSV-VCTIVA-------------------------
----------LAVTSAKAGGCAEYRKCWCIRNQFMYQGKV-------------QDNIAWDDF-TVAACVN-P--GSPG-Y--------------------
K----------------------G--LNFKECERYRSS--QF-G----GLYPAKGIDQCDWDN------KCKS-----------------V------GAS
GGK--CRDRVG------------------------------------------------
>PC_087B1N
---------------------------------------------------------------MKLST-FLPIIL-------------------------
----------ALAT--PTFSCSYYKRCWCEMTDITYEGKE-------------HQNVPWDDH-TVTACREPG---TIG-Y--------------------
D----------------------G-IHNFKTCFRYKTR--FP------PFLRSYSIKNCDWRN------QCQD-----------------A------GAS
TGY--CVEKI-------------------------------------------------
>PC_05NV6Z
---------------------------------------------------------------MKLST-FVPIVL-------------------------
----------VLAS--PTFSCSWYKRCWCQLNDQTYQGKE-------------HQNIPWDNS-TVTACTDPG---EVG-Y--------------------
D----------------------G-VNNFKTCYRFKWK--KP------KLAGWFAIDNCKWRK------ECEE-----------------A------GAS
TGY--CTEKVDQWDIFRRG-----W----------------------------------
>PC_04110M
---------------------------------------------------------------MKLST-FLPIIL-------------------------
----------ALAT--PTFSCSYYKRCWCEMTNITYEKKE-------------HQNVPWDEH-TVTACREPG---EIG-Y--------------------
D----------------------G-IHNFKTCFRYKQR--FP------PFLRSYSIKNCDWRN------QCQD-----------------A------GAS
TGY--CVEKI-------------------------------------------------
>PC_04T33E
---------------------------------------------------------------MKLST-FLPVIL-------------------------
----------ALAT--PILSCHHFKRCWCQLDDQTYQGKE-------------HQNIASDEH-TVKACREPG---TIG-Y--------------------
D----------------------G-VNNFKTCFRFKKR--WP------PFLGSYSIKNCNWNN------QCRD-----------------A------GAS
AGL--CTQRL-------------------------------------------------
>PC_02CZ1X
---------------------------------------------------------------MKLSA-LFAVAA-------------------------
----------LAVA--STEACAKYKECWCERDNFEYQGKV-------------QDNVPWDDD-TVKACADNS--GEVG-Y--------------------
Y----------------------G--QNFKECYRYKKN--WF------ALIPSKAINNCDWTK------SCVA-----------------A------GAS
TGY--CRDKI-------------------------------------------------
>PC_03DS20
---------------------------------------------------------------MKLSA-LFAVAA-------------------------
----------LAVA--STEACAKYKECWCERSNFEYQGKI-------------QNNIPWDDD-TTKACADNS--GEVG-Y--------------------
Y----------------------G--QNFKECYRYKKN--WF------ALIPSKAINNCDWTK------SCVA-----------------A------GAT
TGY--CRDKI-------------------------------------------------
>PC_076QCI
---------------------------------------------------------------MKFST-LFAVAA-------------------------
----------LAVA--STEACAKYKNCWCERDNFEYQGKV-------------QDNVAWDDD-TVKACEDNS--GEVG-Y--------------------
Y----------------------G--QNFKECHRYKKN--TF------AFIPSKAINNCDWTK------SCVA-----------------A------GAS
TGY--CRDKI-------------------------------------------------
>PC_0762ZX
---------------------------------------------------------------MRLTS-LLAVAA-------------------------
----------FTIT--SIEACAKYKNCWCERDGIVDQGKT-------------QDNVPWDVD-TAKACAENS--GTIG-Y--------------------
Y----------------------G--QNFKECFRYKKL--WW------AVPPDTAINNCDWAK------SCII-----------------A------GGS
TGY--CRDKI-------------------------------------------------
>PC_03OGWY
---------------------------------------------------------------MKLTV-ICTIVA-------------------------
----------LAIT--SAEACAKYKYCWCERDNFEYQGKV-------------QDNIAWDED-TVKACVD-P--GTVG-Y--------------------
Y----------------------G--QNFKECYRYKKS--FF------ALIPSKAIDNCDWRN------KCIS-----------------V------GAS
TGY--CRDKI-------------------------------------------------
>PC_043LWK
---------------------------------------------------------------MKLSL-LATIAA-------------------------
----------VAIA--STEACAKYKTCWCERSNFMYEGRL-------------QDNIPWDED-TVKACVD-P--GTVG-Y--------------------
Y----------------------G--QNFKECHRYKKS--FF------AFIPSKAINNCDWTK------KCQS-----------------V------GAT
TGY--CREKI-------------------------------------------------
>PC_00JLDU
---------------------------------------------------------------MKFSV-ICTIVA-------------------------
----------LAIT--STEACAKYKHCWCERSNFTYEGKV-------------QDNIRWDDD-TVNACVD-P--GTPG-Y--------------------
Y----------------------G--KNFKECHRYKKH--II------PLVPSKAINNCAWTK------KCIS-----------------V------GAS
TGY--CRDKI-------------------------------------------------
>PC_030V74
---------------------------------------------------------------MKLSV-ICTIVA-------------------------
----------LAIT--STEACAKYKYCWCERDNFEYQGKV-------------QDNIAWDED-TVKACVD-P--GTVG-Y--------------------
Y----------------------G--QNFKECYRYKKE--FF------ALIPSKAIDNCDWRN------KCIS-----------------V------GAS
TGY--CREKI-------------------------------------------------
>PC_06LY4U
---------------------------------------------------------------MKLSV-ICTIVA-------------------------
----------LAVT--STEACAKYKHCWCERDNFMYQGKI-------------QDNVPWDED-TVKACVD-P--GTVG-Y--------------------
Y----------------------G--QNFKECYRYKKM--FP------AFIPSKAIDNCDWRN------KCIS-----------------V------GAS
TGY--CRDKI-------------------------------------------------
>PC_05HMOT
---------------------------------------------------------------MKLSL-LATIAA-------------------------
----------VAIT--STEACAKYKTCWCERSNFMYEGRL-------------QDNIPWDED-TVKACVD-P--GKVG-Y--------------------
Y----------------------G--QNFKECHRYKKS--FF------AFIPSKAINNCDWTK------KCQS-----------------V------GAT
TGY--CREKI-------------------------------------------------
>PC_055AZQ
---------------------------------------------------------------MKLSV-LATIAA-------------------------
----------VAIT--STEACAKYKTCWCERSNFMYEGRL-------------QDNIPWDED-TVKACVD-P--GTVG-Y--------------------
Y----------------------G--QNFKECHRYKKS--FF------AFIPSKAINNCDWTK------KCQS-----------------V------GAT
TGY--CREKI-------------------------------------------------
>PC_00D20X
---------------------------------------------------------------MKLSV-ILATLA-------------------------
----------LAVS--SAQACAKYKNCWCVRNNVEYQGRI-------------QDIASD-ED-TVKACAG-T--GDPG-Y--------------------
Y----------------------G--QNFQECHRYKHG--WW------PFTNFKAINNCEWTD------KCVA-----------------A------GAT
IGY--CRDKI-------------------------------------------------
>PC_00HFDW
---------------------------------------------------------------MKLPS-VFLIVT-------------------------
----------LALT--SVEACASYKHCWCLRNDIEYQGKI-------------QSNIAWDDD-TTKACQANGGGGVTG-Y--------------------
Y----------------------G--QNFKECYRYVKR--TW--------RLDGAIDNCDWNK------VSEAQKAGERDDANRLVKHCIAAGKAAGVNA
YGV--CRDKISGFH---------------------------------------------
>PC_06IRNG
---------------------------------------------------------------MKLPS-VFLIVT-------------------------
----------LALT--SVEACASYKHCWCLRNDIEYQGKI-------------QSNIAWDDD-TTKACQANGGGGVTG-Y--------------------
Y----------------------G--QNFKECYRYVKR--TW--------RLDGAIDNCDWNK------H------------------CIAAGKAAGVNA
YGV--CRDKISGFHVSQNH-----H--------STST--TH------------------
>PC_00M3SZ
---------------------------------------------------------------MKFSS-IIVAAA-------------------------
----------LAVT--SVQACARYKECWCVRDNFEYQGKV-------------QNDVPWDED-TVKACEANGGGGVSG-Y--------------------
Y----------------------G--QNFKECYRYVER--SW--------RLDGAINNCDFSN------D------------------CAAAGKAAGVTS
RGL--CRDKISGYHWKRTE-----F--------TA------------------------
>PC_01RRET
---------------------------------------------------------------MKFSS-MIVAAA-------------------------
----------LAVT--SVQACASYKECWCVRDNFEYQGKV-------------QNDVPWDED-TVKACEANGGGGVSG-Y--------------------
Y----------------------G--QNFKECYRYVER--TW--------RLDGAINNCDFSN------D------------------CAAAGKAAGVTS
RGL--CRDKISGVHWKRTE-----F--------TA------------------------
>PC_00BQGS
---------------------------------------------------------------MKFSS-MIVAAA-------------------------
----------LAVT--SVQACASYKECWCVRDNFKYQGKV-------------QNDVPWDED-TVKACEANGGGGVSG-Y--------------------
Y----------------------G--QNFKECYRYVKR--TW--------RLDGAINNCDFSN------D------------------CAAAGKAAGVTS
RGL--CRDKISGVHWKRTE-----F--------TA------------------------
>PC_013OYX
---------------------------------------------------------------MKFSS-MIVAAA-------------------------
----------LAVT--SVQACASYKECWCVRDNIKYQGKV-------------QNDVPWDED-TVKACEANGGGGVSG-D--------------------
Y----------------------G--QNFKECYRYVER--TW--------RLDGAINNCDFSN------D------------------CAAAGKAAGVTS
RGL--CRDKISGVHWKRTE-----F--------TA------------------------
>PC_076NEK
---------------------------------------------------------------MRLTT-LLTVTA-------------------------
----------LTIT--SIEACAKYKKCWCERDGIVDQGKT-------------QDNVPWDVD-TAKACAENS--GTIG-Y--------------------
Y----------------------G--QNFKECFRY-KL--WW------AVPPDTAIHNCDWAK------DNPN-----------------T------DRE
DNN--DAREYTRWFYARFR-----A--------TFDSRGGFNSGGKHMCSLCLITSSHM
>PC_0673TW
---------------------------------------------------------------MKISAAVFITAT-------------------------
----------LAIS--TAEACASYKNCWCVRNNVEYEGRI-------------QDNIAWDAD-TVKACAANGGGGVAG-W--------------------
Y----------------------G--QNFQECYRYVKR--TI--------RLDGAINNCDWNK------R------------------CAAAGNLSGAET
YGV--CRNKISGIHLTVYL-----Y--------LHLSLNDYNVK---------------
>PC_03XPXG
---------------------------------------------------------------MKLPS-VLLIVT-------------------------
----------LALT--TAEACASYKHCWCLRNGIEYQGKV-------------QDNIAWDED-TVKACVANGGGGVSG-Y--------------------
Y----------------------G--QNFKECYRYVKR--KI--------RLDGAINNCDWNN------Y------------------CIAAGKAAGVSA
YGV--CRDKISGVHVGQNH-----H--------SART--TY------------------
>PC_03VIZJ
---------------------------------------------------------------MKFSV-FL-GAV-------------------------
----------LAIT--SAEACASYKYCWCVRDNFNYQGKV-------------QNNIAWDED-TTKACVANGGGGVSG-W--------------------
Y----------------------G--QNFKECYRYVKR--TI--------RLDGAINNCDFSE------Q------------------CAAAGKAEGVTS
RGL--CRDKISGFHWRRTD-----V----------------------------------
>PC_07FH54
---------------------------------------------------------------MKLPS-VLLIVT-------------------------
----------LALT--SAEACASYKYCWCLRNDIEYQGKI-------------QSNIAWDDD-TTKACQANGGGGVIG-Y--------------------
F----------------------G--QNFKECYRYVKR--TW--------RLDGAIDNCDWNK------L------------------CIAVGSAAGVSA
YGV--CRDKNTGFH---------------------------------------------
>PC_083HL5
---------------------------------------------------------------MKFS-AL------------------------------
---------ALVFLPIAAQACANYGACHCYDSNGV----------------------PNDRV-TAAVCSGLGSKA-GM----------------------
-VD------------------ASRGSDGARECKGNGD----------------YKHNNCSFRQ------WCQIA--G-------------------ATGR
DSS--CRFKE-------------------------------------------------
>PC_06CE8V
-----------------------------------------------------MWDRQSHRLNMKLGIIL------------------------------
---------ASLSFASAVQACNVYQHCHCYNSDGV----------------------PNDSA-TADVCKDFGELR-------------------------
--D------------------KTDGDRTYKECYFYRFN----------I-FGSQGIGNCQMRK------SCKSK--G-------------------ATGD
DSS--CRKKI-LW----------------------------------------------
>PC_022Q4A
---------------------------------------------------------------MKLGIIL------------------------------
---------ASLSLTSAVQACSVYQHCHCYNSDGV----------------------PNDTA-TAAVCKEFGELR-------------------------
--D------------------KTDGDRTYKECYFYKFN----------F-FGSQGIGNCQMRK------SCQIR--G-------------------ATGD
DSS--CRKKITIW----------------------------------------------
>PC_0058N6
---------------------------------------------------------------MKLEIIL------------------------------
---------ASLSLTSAVQACATYQNCHCYDSNGV----------------------PNDKA-TAAVCKYPSELR-------------------------
--V------------------ITKGGRTYKECHLYIFG----------V-HGSRGLGNCKMRE------ACQGI--G-------------------ATGH
DSS--CRKKI-YW----------------------------------------------
>PC_02NA8C
---------------------------------------------------------------MKLGIIL------------------------------
---------ASLSFASAVQACKVYQHCHCYNSDGV----------------------PNDSA-TADVCKDFGELR-------------------------
--D------------------KTDGDRTYKECYFYRFN----------I-FGSQGIGNCEMRK------SCKSK--G-------------------ATGD
DSS--CRKKI-LW----------------------------------------------
>PC_02M0AB
---------------------------------------------------------------MKIS-IL------------------------------
---------GLLTLSAFASACASYESCHCYDSNGV----------------------PNNGA-TQTVCDHFKGGMEPN----------------------
-TR------------------EYGANTQYKECNVKT------------FGGGASSFDNCDWRR------RCQNA--G-------------------ATGA
DSS--CRSKFP------------------------------------------------
>PC_05YFXF
---------------------------------------------------------------MKVS-IL------------------------------
---------GLLTLSAFASACASYESCHCYDSNGV----------------------PNNGA-TQTVCDHFKGGMEPN----------------------
-TR------------------EYGANTQYKECNVKT------------FGGGASSFDNCDWRR------RCQSA--G-------------------ATGA
DSS--CRSKFP------------------------------------------------
>PC_00099G
---------------------------------------------------------------MKVS-IL------------------------------
---------GLLTFSAFASACASYESCHCYDSNGI----------------------PNNGA-TQTVCDHFKGGTEPN----------------------
-TR------------------EYGANTQYKECNVKT------------FGGGASSFDNCDWRR------RCQSA--G-------------------ATGA
DSS--CRSKFP------------------------------------------------
>PC_06DIR7
---------------------------------------------------------------MKVS-IL------------------------------
---------GLLTLSAFASACASYESCHCYDSNGI----------------------PNNGA-TQAVCDHFKGGTEPN----------------------
-TR------------------EYGANTQYKECNVKT------------FGGGASSFDNCDWRR------RCQSA--G-------------------ATGA
DSS--CRSKFP------------------------------------------------
>PC_05KP8W
---------------------------------------------------------------MKVS-IL------------------------------
---------GLLTLSAFASACASYESCHCYDSNGI----------------------PNNGA-TQTVCDHFKGGTEPN----------------------
-TR------------------EYGANTQYKECNVKT------------FGGGASSFDNCDWRR------RCQSA--G-------------------ATGA
DSS--CRSKFP------------------------------------------------
>PC_058YEU
---------------------------------------------------------------MKVS-IL------------------------------
---------GLLTLSAFASACASYESCHCYDSNGV----------------------PNNGA-TQTVCDHFKGGMEPN----------------------
-TR------------------EYGANTQYKECNVKT------------FGGGASSFDNCDWRR------RCQNA--G-------------------ATGA
DSS--CRSKFP------------------------------------------------
>PC_06L8FV
---------------------------------------------------------------MKVS-IL------------------------------
---------GLLTLSAFASACASYESCHCYDSNGI----------------------PNNGA-TQTVCDRFKGGTEPN----------------------
-TR------------------EYGANTQYKECNVKT------------FGGGASSFDNCDWRR------RCQSA--G-------------------ATGA
DSS--CRSKFP------------------------------------------------
>PC_06U7VN
---------------------------------------------------------------MKVS-IL------------------------------
---------GLLTLSAFASACASYESCHCYDSNGV----------------------PNNGV-TQTVCDHFKGGMEPN----------------------
-TR------------------EYGANTQYKECNVKT------------FGGGASSFDNCDWRR------RCQNA--G-------------------ATGA
DSS--CRSKFP------------------------------------------------
>PC_01JHVJ
---------------------------------------------------------------MKVS-IL------------------------------
---------GLLTLSAFASACASYESCHCYDSNGI----------------------PNNGA-TQTVCDHFKGGTEPN----------------------
-TR------------------EYGANTQYKECNVKT------------FGGGASSFDNCDWRR------RCKSA--G-------------------ATGA
DSS--CRSKFP------------------------------------------------
>PC_05R419
---------------------------------------------------------------MKVS-IL------------------------------
---------GLLTLSAFASACASYESCHCYDSNGV----------------------PNNGA-TQTVCDHFKGGMEPN----------------------
-TR------------------EYGANTQYKECNVKI------------FGG-ASSFDNCDWRR------RCQSA--G-------------------ATGA
DSS--CRSKFP------------------------------------------------
>PC_042O4J
---------------------------------------------------------------MKVS-IL------------------------------
---------GLLTLSAFASACASYESCHCYDSNGI----------------------PNNGA-TQTVCDHFKGGTEPN----------------------
--------------------------TQYKECNVKT------------FGGGASSFDNCDWRR------RCQSA--G-------------------ATGA
DSS--CRSKFP------------------------------------------------
>PC_02JFYF
---------------------------------------------------------------MKVS-IL------------------------------
---------GLFTLSAFASACARYESCHCYDSNGV----------------------PNNGA-TQAVCDHYKGGMEPN----------------------
-TR------------------EYGANTQYKQCNVKT------------FGGGASSFDNCDWRG------RCQGA--G-------------------ATGA
DSS--CWNKFP------------------------------------------------
>PC_03MWA1
---------------------------------------------------------------MKVS-FL------------------------------
---------GLLALSTYASACASYAKCHCYDSNGK----------------------PNNGA-TQTVCDHFKGSMNPN----------------------
-VA------------------EYGQGTQYKDCEAKT------------FGG-ASSFDNCDWRK------RCQSA--G-------------------ATGA
DSS--CRLKYP------------------------------------------------
>PC_03E6BL
---------------------------------------------------------------MRVS-AF------------------------------
---------LTLAFAAYASACASYNDCHCYDSNGV----------------------PNNGA-TKSVCDHFGGSMIKA----------------------
-ER------------------EYGASTTYQECEVKT------------YGG-ASSFDNCDWRR------RCQGA--G-------------------ATGA
DSS--CRSKYP------------------------------------------------
>PC_03YU3N
---------------------------------------------------------------MRPA-AI------------------------------
---------LTLAFAAYASACASYNDCHCYDSNGV----------------------PNNGA-TKSVCDHFGGSMIKA----------------------
-ER------------------EYGASTTYQECEVKT------------YGG-ASSFDNCDWRR------RCQGA--G-------------------ATGA
DSS--CRSKYP------------------------------------------------
>PC_040VRG
---------------------------------------------------------------MKVS-IL------------------------------
---------GLLTLSAFASACARYESCHCYDSNGT----------------------PNNGA-TQAVCDHYKGGMEPN----------------------
-TR------------------EYGANTQYKQCNVKT------------FGGGASSFDNCDWRR------RCQGA--G-------------------ATGA
DSS--CWNKFP------------------------------------------------
>PC_07VD9Z
---------------------------------------------------------------MKLT-AL------------------------------
---------ALALLPLAAQACANYKYCHCYDSNGV----------------------PNSRA-TKQVCDGLGTAVGNM----------------------
-ID------------------ASKDSDGARECAATRD----------------KNFNNCSWRQ------WCQLA--G-------------------ATGA
DSS--CRWKD-------------------------------------------------
>PC_04YEET
---------------------------------------------------------------MKLS-PF------------------------------
---------TLLLFPLAASACSNYQSCHCYDSNGV----------------------PNDAV-TAQVCAGFGDKA-SM----------------------
-AD------------------ASRGSDGARECKANKS--------------KEVTFNNCSWRQ------WCQIA--G-------------------ATGK
DSS--CRDKKT------------------------------------------------
>PC_028YIQ
---------------------------------------------------------------MKLS-PF------------------------------
---------TILFFPLAISACSNYQSCHCYDSNGV----------------------PNNAA-TAQVCAGFGDRA-SM----------------------
-AD------------------ASRGSDGARECKANKS--------------KEVVFSNCSWRQ------WCQIA--G-------------------ATGK
DSS--CRDKKT------------------------------------------------
>PC_00ITQS
---------------------------------------------------------------MKLS-PF------------------------------
---------TLLLFPLAASACSNYQSCHCYDSNGV----------------------PNDRV-TAQVCNGFGDRA-SM----------------------
-AD------------------PSQGSDGARECKANKS--------------KEVTFNNCSWRQ------WCQIA--G-------------------ATGK
DSS--CRDKKT------------------------------------------------
>PC_0544KW
---------------------------------------------------------------MKLS-PF------------------------------
---------TLLLFPLAASACSNYQSCHCYDANGV----------------------PNDAV-TATVCAGFGDRA-SM----------------------
-VD------------------ASRGSDGARECKANKS--------------KSVVFNNCSWRQ------WCQIA--G-------------------ATGK
DSS--CRDKNI------------------------------------------------
>PC_025VPN
---------------------------------------------------------------MKLS-PF------------------------------
---------TLLLFPLAASACSNYQSCHCYDSNGV----------------------PNDAV-TAQVCAGFGDRA-SM----------------------
-AD------------------ASRGSDGARECKANKS--------------KEVTFNNCSWRQ------WCQIA--G-------------------ATGK
DSS--CRDKKT------------------------------------------------
>PC_04Q1IJ
---------------------------------------------------------------MKFA-AT------------------------------
---------AMLLMPIATQACATYQFCHCMNNDGV----------------------PNYSA-TKQICDGLGPSKGSM----------------------
-QG------------------P-SWQSSADECRAADG----------------KSLDNCSWRQ------WCKLA--G-------------------ATGT
DSW--CRQKQT------------------------------------------------
>PC_008CME
---------------------------------------------------------------MKLS-LL------------------------------
---------TAFLLPIAAQACAQYKFCHCYDSNGV----------------------PNDRA-TAQVCSGLTGIA-SM----------------------
-VG------------------VSKDSDGARECAAAKD----------------KTLGNCSFRQ------WCKIA--G-------------------ATGA
DSS--CRMKD-------------------------------------------------
>PC_05ZU3T
---------------------------------------------------------------MKFTT-T--LVA-------------------------
----------AIIAPMSVQACSYYSFCHCIDANQQ----------------------PNDVA-TGTVCGNSK-PSHM-----------------------
---------------------------LRSDCIV----------------EGSGSFYNCNFSD------ACKK-----------------A-G---ATG-
DQG--PAKTNAWCQGKQG-----------------------------------------
>PC_02YT5W
---------------------------------------------------------------MRASF----VHL-------------------------
----------VLAMALTTQACATYKNCACTDENGK----------------------TDDLT-TEAVCYSDEKGGWHL-I--------------------
H------------------------DQDFKECRYFKKR--TW-T----K--GARGIDNCDFRD------WCHK-----------------K-G---AKG-
DSR--CRSKIRV-----------------------------------------------
>PC_05PQD8
---------------------------------------------------------------MRASF----VHL-------------------------
----------VLAMALTTQACATYKNCACTDENGK----------------------TDDLT-TEAVCYGDEKGGWHL-I--------------------
H------------------------DQDFKECRYFKKG--SF-F----R--GARGIDNCDFRE------WCHK-----------------K-G---AKG-
DSR--CRSKIPRS----------------------------------------------
>PC_02KOOY
---------------------------------------------------------------MRASF----VHL-------------------------
----------VLAMALTTQACATYKNCACTDENGN----------------------TDDLT-TEAVCYGDEKDGWHL-I--------------------
H------------------------DQDFKECRYFKKR--TW-T----K--GARGIDNCDFRE------WCHK-----------------K-G---AKG-
DSR--CRSKIRV-----------------------------------------------
>PC_0054G5
---------------------------------------------------------------MRASF----VLS-------------------------
----------VLAMALTTQACATYKNCACTDENGN----------------------TDDLT-TEAVCYGDEEGGWHL-I--------------------
H------------------------DQDFKECRYFKKR--TW-T----K--GARGIDNCDFRD------WCHK-----------------K-G---AKG-
DSR--CRSKIRV-----------------------------------------------
>PC_05T9ON
---------------------------------------------------------------MKPSI----VFS-------------------------
----------VLALALASQACDTYKYCHCTNADGT----------------------PNSGA-TLTVCGND-----PY-V--------------------
Y------------------------DNGYAECNHYDNY--FW---------VVKAINNCDFRK------ACNK-----------------N-G---APG-
DSS--CRAKVGVFKA--------------------------------------------
>PC_01JLSK
---------------------------------------------------------------MKLSIVS------------------------------
----------ALLFAAGTQACALYQMCHCTNADGT----------------------PDDAA-TKIACKAQGEEAKEL-I--------------------
NVDG------------------VQKCHFTGDA-----R--SG-F----LRFDKNGLDNCSVRE------ACTA-----------------A-G---ALGE
DSN--CAGKLH------------------------------------------------
>PC_05V81G
---------------------------------------------------------------MKS----ALIFL-------------------------
----------AAFFAGANACGTAYASCHCTNSDGT----------------------ANDTI-TATVCNFSNRDAPKS-P--------------------
GWP----VY-------------TEERGGVLKCI----A--NT-Q----AVVYDVPLDNCKFRE------SCTA-----------------N-G---ATGA
DSS--CDST--------------------------------------------------
>PC_04GQFV
---------------------------------------------------------------MQS----ALVLL-------------------------
----------ATL-LAGANACANYNKCHCTNADGS----------------------ANDTI-TAVVCNNSNKLAPSS-P--------------------
GWP----LY-------------SEDEDSVMKCV----L--NT-G----PHNDFVGIDNCKFRE------FCTK-----------------A-G---ATGS
DSF--CEVNRKD-----------------------------------------------
>PC_029KLG
---------------------------------------------------------------MKLAFVLT-----------------------------
---------AALSLTGTVQACAYYKNCHCQNSDGM----------------------PNDEA-TKASCKKG-DIR-------------------------
--E------------------RTEMGVTFKECHRYQYY----------F-FGYDALSNCKFRK------RCKKN--G-------------------ASGE
DSS--CRDKQGKAYS--------------------------------------------
>PC_02ZZYQ
---------------------------------------------------------------MKLAFVLT-----------------------------
---------AALSLTGTVQACAYYKNCHCQNSDGM----------------------PNDEA-TKASCKKG-DIR-------------------------
--E------------------RTEMGVTFKECHRYQYY----------F-FGYDALSNCKFRK------RCKKH--G-------------------ASGE
DSS--CRDKQGKAYS--------------------------------------------
>PC_04TO0E
---------------------------------------------------------------MKLAFVLT-----------------------------
---------AALSLTGTVQACAYYKNCHCQNSDGM----------------------PNDEA-TEASCKKG-HIR-------------------------
--E------------------RTEMGVTFKECHYYQYF----------F-FGYDALSNCKFRK------RCKKN--G-------------------ASGE
DSS--CRDKQGKAHG--------------------------------------------
>PC_028P0N
---------------------------------------------------------------MKASF----VLS-------------------------
----------VLALALTTQACDQYKYCACTNPDGS----------------------TNDVA-TDWACDPS--Y--TR-I--------------------
N------------------------DKGYTECKLYKSS--AF-K--------VTALSNCKFRE------ACQA-----------------K-G---AMG-
DSK--CRAKVGVFKFKA------------------------------------------
>PC_053N3Q
---------------------------------------------------------------MKASF----VLS-------------------------
----------VLALALTTQACDQYKYCACTNEDGT----------------------TNDAL-TDWACDPS--Y--TR-I--------------------
N------------------------DKGYTECKLYKSS--TF-K--------VTALDNCKFRE------ACEA-----------------K-G---GKG-
DSK--CRAKVGVFKFKA------------------------------------------
>PC_076QLI
---------------------------------------------------------------MKASF----VLS-------------------------
----------VLALALTTQACDQYKYCACTNEDGS----------------------TNDVA-TDSACDPS--Y--TR-I--------------------
H------------------------DKGYTECKRYKSS--AF-T--------VTALSNCKFRE------ACQS-----------------K-G---AMG-
DSK--CRAKVGVFKFKA------------------------------------------
>PC_00HZ6V
---------------------------------------------------------------MKATF----VLS-------------------------
----------VLAFALTTRACDHYKYCACLNADGT----------------------TNDEI-TGKVCDFG--Y--TR-I--------------------
N------------------------DQPFLECKHFSGN--WF-T----G---YSAFDNCKFRE------SCQY-----------------V-G---GTG-
DSR--CRAKYGIFKA--------------------------------------------
>PC_076U8Q
---------------------------------------------------------------MKASS----ILS-------------------------
----------VLAFALTARACDHYKYCACLNADGT----------------------TNDEI-TGKVCDID--ISFTR-I--------------------
N------------------------DQPFLECKYFKGN--WF-T----G---YSAFDNCKFRE------SCKD-----------------K-G---GTG-
DSR--CRAKYGIFKA--------------------------------------------
>PC_076TEJ
---------------------------------------------------------------MKVSF----VIS-------------------------
----------MLSVGLTVQACDHYKICTCTNKDGS----------------------RNDDF-TGKICDAG--Q-YNR-I--------------------
Y------------------------EKGYLECKHYKSE---F-L----G---YEAFDNCKFRK------ACEA-----------------V-G---GRG-
DSS--CRAKVGIFKA--------------------------------------------
>PC_0768KN
---------------------------------------------------------------MKVSF----VIS-------------------------
----------MLSVGLTVQACDHYKICTCTNEDGS----------------------RNDDL-TGKICDAG--Q-YNR-I--------------------
Y------------------------EKGYLECKHYKSE---F-L----G---YEAFDNCKFRK------ACEA-----------------V-G---GTG-
DSS--CRAKVGIFKA--------------------------------------------
>PC_076NFW
---------------------------------------------------------------MKATW----LLF-------------------------
----------VATLSLTVQACDSYKYCACTNKDGT----------------------TNDDI-TNIICENT-----PR-I--------------------
H------------------------DQGFMECKLYKNT--F-------G--VITAFDNCKFRR------ACQA-----------------Q-G---AMG-
DSW--CRAKVGIFKA--------------------------------------------
>PC_07630M
---------------------------------------------------------------MKAIW----LLS-------------------------
----------VATLSLTVQACDSYKYCACTNKDGT----------------------TNDDI-TNIICENT-----PR-I--------------------
H------------------------DQGFMECKLYKNI--FG-P----G--VKLAFDNCKFRK------ACQA-----------------Q-G---AMG-
DSR--CRAKVGIFKA--------------------------------------------
>PC_00WOKE
---------------------------------------------------------------MKA----VLFPL-------------------------
----------LALGASSTSACAHYSYCHCTGSDGA----------------------ANDTA-TQSVCDSYGTLADIS-T--------------------
NPC--------------------GSDSGTKECS----Y--TG-G----------SFSNCA----------------------------------------
-----------------------------------------------------------
>PC_02E9AS
-------------------------MCLGLFEKQPIHITTLSITNPKLQSNSPSNKHLNFSIKMKVS-IL------------------------------
---------GLLTLSAFASACASYESCHCYDSNGV----------------------PNNGA-TQTVCDHFKGGMEPN----------------------
-TR------------------EYGANTQYKECNVKT------------FGGGASSFDNCDWRR------RCQNA--G-------------------ATGA
DSS--CRSKFP------------------------------------------------
>PC_01H9Q7
MYVFEGQFRLERVPQSQQASTHGLMSGVEVSSSREPSLTTLNITIIKPPPPKPTIKNAILSIEMKVS-IL------------------------------
---------GLFTLSAFASACARYESCHCYDSNGV----------------------PNNGA-TQAVCDHYKGGMEPN----------------------
-TR------------------EYGANTQYKQCNVKT------------FGGGASSFDNCDWRG------RCQGA--G-------------------ATGA
DSS--CWNKFP------------------------------------------------
>PC_070M24
-------------------------MCLGLFEKQTIHITTLSITNPKLQSNSPSNKHLNFSIKMKVS-IL------------------------------
---------GLLTLSAFASACASYESCHCYDSNGV----------------------PNNGA-TQTVCDHFKGGMEPN----------------------
-TR------------------EYGANTQYKECNVKT------------FGGGASSFDNCDWRR------RCQNA--G-------------------ATGA
DSS--CRSKFP------------------------------------------------
>PC_01AVGO
-------------------------MCLDLLKKRTIHITTLSITNPKLQSNSPSNKHLPFPIKMKVS-IL------------------------------
---------GLLTLSAFASACASYESCHCYDSNGV----------------------PNNGA-TQTVCDHFKGGMEPN----------------------
-TR------------------EYGANTQYKECNVKT------------FGGGASSFDNCDWRR------RCQSA--G-------------------ATGA
DSS--CRSKFP------------------------------------------------
>PC_06THER
-------------------------MCLGLFEKQTIHITTLSITNPKLQSNSPSNKHLNLSIKMKIS-IL------------------------------
---------GLLTLSAFASACASYESCHCYDSNGV----------------------PNNGA-TQTVCDHFKGGMEPN----------------------
-TR------------------EYGANTQYKECNVKT------------FGGGASSFDNCDWRR------RCQNA--G-------------------ATGA
DSS--CRSKFP------------------------------------------------
>PC_06RLJH
-------------------------MCLGLFEKQTIHITTLSITNPKLQSNSPSNKHLPFPIKMKVS-IL------------------------------
---------GLLTLSAFASACASYESCHCYDSNGV----------------------PNNGA-TQTVCDHFKGGMEPN----------------------
-TR------------------EYGANTQYKECNVKT------------FGGGASSFDNCDWRR------RCQNA--G-------------------ATGA
DSS--CRSKFP------------------------------------------------
>PC_0683F7
---------------------------------------------------------------MQPPSLAAVGTL-------------------------
---------ALLTLAKTALACDGYLFCHCYDSNGV----------------------PNDAI-TQTVCNRYTAGQTKM----------------------
-ID------------------ANPWSDGARECSITTTTEGIWVG----KSWFAYAFGSCDWST------MCSEA--G-------------------ATGS
ESS--CRDHPPVGDGSYSG---YY--------VLGHS----------------------
>PC_02ODPN
---------------------------------------------------------------MQPPSLAAVGTL-------------------------
---------ALFTLAKTALACDGYLFCHCYDSNGV----------------------PNDAI-TQTVCNRYTAGQTKM----------------------
-ID------------------VNPWSDGARECSITTTTEGIWVG----KSWFAYAFGSCDWSK------MCSDA--G-------------------ATGS
ESS--CRDHPPVGDGSYSG---YY--------VLGHS----------------------
>PC_06D5E8
---------------------------------------------------------------MQPPSLAAVGTL-------------------------
---------ALLTLAKTALACDGYLFCHCYDSNGV----------------------PNDAI-TQTVCNRYTAGQTKM----------------------
-ID------------------ANPWSDGARECSITTTTEGIWVG----KSWFAYAFGSCDWSK------MCSDA--G-------------------ATGS
ESS--CRDHPPVGDGSYSG---YY--------VLGHS----------------------
>PC_065U10
---------------------------------------------------------------MQPPSLAAVGTL-------------------------
---------TLLTLAKTALACDGYLFCHCYDSNGV----------------------PNDAI-TQTVCNRYTAGQTKM----------------------
-ID------------------ANPWSDGARECSITTTTEGIWVG----KSWFAYAFGSCDWST------MCSEA--G-------------------ATGS
ESS--CRDHPPVGDGSYSG---YY--------VLGHS----------------------
>PC_028FE8
------------------------------------------------------------------MKFLAGISS-------------------------
---------LLLLQPLAALACDGYLHCHCYDANGQ----------------------PNDAA-TSTVCGRYSASNAQM----------------------
-IA------------------ANAWSDGARECKYVGP-EGEYRGVGKSRSYHYYGFENCDWRV------MCQAA--G-------------------ATGK
DSS--CRDKPPVGGKSSGA--GNL--------YAPHN----------------------
>PC_07VB1A
------------------------------------------------------------------MHFLAAVSS-------------------------
---------ILLLQPLAALACDGYLHCHCFNADGQ----------------------PNDAA-TKSVCDRYAPANAQM----------------------
-IP------------------ANDWSDGAQECKYVGP-DGEYRGAGKSRAFHYFGFENCDWRV------MCQAA--G-------------------ATGD
DSS--CRDKPPVGGSSSKA--GKL--------YAPHN----------------------
>PC_0768T8
---------------------------------------------------------------MRFLNITTPVCL-------------------------
---------LLAALSATVTACDGYLFCHCYNSDGK----------------------PNDVA-TQTVCNRFPKDQSKM----------------------
-ID------------------VNKWSDGAKECQYAGPKFTPHDPRRPRGDVQAYGFGNCDWRV------MCQAA--G-------------------ATGK
DSS--CRDTPPEGPESYNG--I---------EIVRHN----------------------
>PC_053OXX
---------------------------------------------------------------MRFLNITTPVCL-------------------------
---------LLAALSATVTACDGYLFCHCYNSDGK----------------------PNDVA-TQTVCNRFPKDQSKM----------------------
-ID------------------VNKWSDGAKECQYAGPKFTPHDPRRPRGDVQAYGFGNCDWRG------MWPPV--P-------------------PAKI
---------PVAGIHRLKA--QRVTMELKSSVITRLETSELNVKCQAIAFAFYLE----
>PC_076Q6G
---------------------------------------------------------------MRFLDITTLLCL-------------------------
---------ILASLCATVTACDGYLFCHCYNSDGK----------------------PNDVA-TETVCSRFAKGQSKM----------------------
-ID------------------ANQWSDGARECRYAGPEFTPYDRTRPGGNVKAYGFGNCDWRV------LCQEA--G-------------------ATGK
DSS--CRDTPPEGPKSLNS--I---------YIVGHN----------------------
>PC_076S7X
---------------------------------------------------------------MQLPTLAAAGTL-------------------------
---------MLVALSKSVLACDGYLFCHCFNSDSK----------------------PNDTA-TQTVCNRYDTKLATM----------------------
-ID------------------ANAWSDGARECQYIGP-KGTRIG----KFWHPYGYSNCQWRE------MCQAA--G-------------------ATGT
DSS--CRDTPPIGGKSYSA--GVV--------YAPHS----------------------
>PC_005YIJ
---------------------------------------------------------------MQLPSFAAASTW-------------------------
---------VLSALVTTSLACDGYIHCHCYNSDGR----------------------PNDAA-TQTVCNRYTAENTQM----------------------
-ID------------------ANGWSDGAKECKYIGK-DGERRG----KYWHPFGLGNCDWRR------MCGEA--G-------------------ATGS
DSS--CRDTPPLGPKSNSA--GVI--------VVGHS----------------------
>PC_01KMWI
---------------------------------------------------------------MQLSSWTAATCL-------------------------
---------VLVAFAKSALACDGYLNCHCYNSDGK----------------------PNDAA-TETVCKRYAAGNAQM----------------------
-IV------------------PSAWSDGAKECQYIGK-EGERRG----KAWHPFGFSNCQWRD------MCGEA--G-------------------ATGA
DSS--CRDHAPVGGKSYKA--GAI--------YVKHN----------------------
>PC_04W05J
---------------------------------------------------------------MQLPSFAATSAL-------------------------
---------VLLALSNTALACDGYLFCHCYNSDGR----------------------PNDAA-TQTVCKRYNAGLTNT----------------------
-ID------------------ANAWSDGAKECQYVGI-AGEKRG----KFWHPFGLGNCDWRV------MCGEA--G-------------------ATGS
DSS--CRDHPPQGPKSYGA--GPI--------IVPHN----------------------
>PC_061Z94
---------------------------------------------------------------MQLSSWTAATSL-------------------------
---------VLVAFAKSALACDGYLNCHCYNSDGK----------------------PNDAA-TETVCKRYAAGNAQM----------------------
-IV------------------PSAWSDGAKECQYIGK-EGERRG----KAWHPFGFSNCQWRD------MCGEA--G-------------------ATGA
DSS--CRDHAPVGGKSYKA--GVI--------YVKHN----------------------
>PC_07FM8B
---------------------------------------------------------------MQLPSLATASTF-------------------------
---------VLLALVKPSLACGGYLYFHCYNSDGK----------------------PNDAA-TQTVCDRFNDGDTQM----------------------
-ID------------------ANQWSDGARECEYIGV-EGEVRK----GIWHPFAFNNCDVRV------MCGEA--G-------------------ATGG
DSS--CRDKPPRGPDRYKA--GVI--------VVGHN----------------------
>PC_00DUPS
---------------------------------------------------------------MQLPTLAAAGTL-------------------------
---------MLVALSKSVLACDGYLFCHCYNSDGK----------------------PNDAA-TQTVCNRYDTKLAKM----------------------
-ID------------------ANAWSDGAKECQYIGP-EGARIG----KYWHPYGYSNCQWRE------MCQAA--G-------------------ATGT
DSS--CRDTPPVGGKSYSA--GVA--------FVPHS----------------------
>PC_019DTZ
---------------------------------------------------------------MQLSSWTAATSL-------------------------
---------VLVAFAKSALACDGYLNCHCYNSDGK----------------------PNDAA-TETVCKRYAAGNAQM----------------------
-IV------------------PSDWSDGAKECQYIGK-EGERRG----KAWHPFGFSNCQWRD------MCGEA--G-------------------ATGA
DSS--CRDHAPVGGKSYKA--GAI--------YVKHN----------------------
>PC_03FXSP
---------------------------------------------------------------MQLPSLATATTL-------------------------
---------VLFALVKTSLACDGYIHCHCYNSDGK----------------------PNDAA-TQTVCNRFAAGNTQM----------------------
-ID------------------ANAWSDGAKECKYIGK-DGERRG----KFWHPFGLGNCDWRV------MCGEA--G-------------------ATGS
DSS--CRDTPPVGPKSYGA--GVI--------IVGHS----------------------
>PC_04PN21
---------------------------------------------------------------MKCPTPATTISL-------------------------
---------VLLALAQSALGCSTYTVCHCYNASGA----------------------PNDNA-TQTVCSRYEPGLTAY----------------------
-IN--------------------------RECHYIGPE-KETDG----FITEWYGMDNCEWRD------LCKQA--G-------------------ATGP
DSS--CREKVLDLF---------------------------------------------
>PC_06M8SH
---------------------------------------------------------------MKFFTFA------------------------------
----------AVLFAAATQACDLYSNCICVTAEGI----------------------PDKNA-TEIACQDQTEPHKEL-R--------------------
VRNN------------------ITECHFNGAV-----N--TG-F----LGMEKNGLDNCRFRE------SCTE-----------------A-G---ATGP
DSS--CSGAFN------------------------------------------------
>PC_03D4LT
---------------------------------------------------------------MRPPSLL------------------------------
---------LALLLPAAAHACAAYRRCHCYDSSGA----------------------PNDAV-TAKVCAGYQDQG-AM----------------------
-VD------------------ASAASDNARECAYIGEVD---------VEDDVGYWNNCEWRV------RCQEA--G-------------------ATGS
DSS--CRLKD-------------------------------------------------
>PC_00LU2L
---------------------------------------------------------------MKFQTLIFSTLTV------------------------
-------------LLPALVQADSHGLCGCQVKSN---------------------GDLTTTQ-TSICCNEWGGTLT---NVP------------------
--------------------KSGIIKYPGFYCQH-------------------DWIDGDAFYD------CCRNN--G-------------------AG--
DSA--CPW---------------------------------------------------
>PC_00RPQF
---------------------------------------------------------------MKA------FYVLA-----------------------
-------------ALLPAVLADKWNMCACQQASG---------------------SATLVDSATGACCTNGGSMKS-I----------------------
---------TYT------GSSTSQLRFPGNYCVN----------------YD-NNHDGDTFYN------CCKSN--G-------------------AA--
DSACINWA---------------------------------------------------
>PC_07FAE2
---------------------------------------------------------------MKI------AFVLA-----------------------
-------------TLASAALADSWRYCACQQATD---------------------SATLVDGATTTCCTAGSIKAI-N----------------------
--------GISE------GSITSELRFPGNYCYA----------------P--DDQDGDQFYS------CCKSN--G-------------------AG--
DSA--CINRY-------------------------------------------------
>PC_026QBI
---------------------------------------------------------------MKF------SIATV-----------------------
-------------MLASTVLASSHFECACQQSTG---------------------SSVFVDAATKACCPSDATSNH-F----------------------
--------YDDG------TKGSSTIRFTGYYCLT----------------AS-DELDGNNFYD------CCRKN--G-------------------AG--
DSTCN------------------------------------------------------
>PC_02ZATK
---------------------------------------------------------------MKF------SIATV-----------------------
-------------MLASTALASSHFECACQQSTG---------------------SSVFVDAATKACCPSDATSNH-F----------------------
--------YDDG------TKGSSTIRFTGYYCLT----------------AS-DELDGNNFYD------CCRKN--G-------------------AG--
DSTCN------------------------------------------------------
>PC_06IJ4D
---------------------------------------------------------------MKF------SIATI-----------------------
-------------MLASTVLASSHFECACQQSTG---------------------SSVFVDAATKACCPSDATSNH-F----------------------
--------YDDG------TKGSSTIRFTGYYCLT----------------AS-DELDGNNFYD------CCRKN--G-------------------AG--
DSTCN------------------------------------------------------
>PC_02E3HZ
---------------------------------------------------------------MKFNIDLI-SLAA------------------------
--------------LASQALADPHGLCACQKRTN---------------------GPTNDDA-TQACCSRVGAQLT-SDRLP------------------
--------------------AQGGIKYAGYYCQG-------------------NDISGNAFYR------CCRNN--G-------------------GG--
DST--CPE---------------------------------------------------
>PC_02B8AW
---------------------------------------------------------------MKFNIVLI-SLAA------------------------
--------------LASQALADPHGLCACQKRTN---------------------GPTNDDA-TQACCSRVGAQLT-SDRLP------------------
--------------------AQGGIKYAGYYCQG-------------------NDISGNEFYR------CCRNN--G-------------------GG--
DST--CPE---------------------------------------------------
>PC_05MAJE
---------------------------------------------------------------MKFNLVLI-SLAA------------------------
--------------LASQALADPHGLCACQKRTN---------------------GPTNDDA-TQACCSRVNAQLT-SDRLP------------------
--------------------AQGGIKYAGYYCQG-------------------NDISGNAFYR------CCRNN--D-------------------GG--
DST--CPE---------------------------------------------------
>PC_01L29G
---------------------------------------------------------------MKFALILA-SIAT------------------------
--------------FSASVLADGHSLCACQVKSN---------------------GATNKAA-TQACCSRVGGQLT-PQSLP------------------
--------------------AAGGILFEGYYCQG-------------------NDISGDKFYE------CCLNN--G-------------------GR--
SST--CPQ---------------------------------------------------
>PC_01N7NQ
---------------------------------------------------------------MKFALILA-SIAT------------------------
--------------FSASVLADGHSLCACQVKSN---------------------GATNKAA-TQACCSRVGGQLT-PQSLP------------------
--------------------AAGGILFEGYYCQG-------------------NDISGDKFYE------CCLNN--G-------------------GR--
DST--CPQ---------------------------------------------------
>PC_0206DF
---------------------------------------------------------------MKFNIVLI-SLAA------------------------
--------------LASQALADPHGLCACQKRTN---------------------GPTNDDA-TQACCSRVGAQLT-SDRLP------------------
--------------------AQGGIKYAGYYCQG-------------------NDISGNAFYR------CCRNN--G-------------------GG--
DST--CPE---------------------------------------------------
>PC_02VXYU
---------------------------------------------------------------MKFNIVLI-SLAA------------------------
--------------LASQALADPHGLCACQKRTN---------------------GPTNDYA-TQACCSRVGAQLT-SDRLP------------------
--------------------AQGGIKYAGYYCQG-------------------NDISGNAFYR------CCRNN--G-------------------GG--
DST--CPE---------------------------------------------------
>PC_07K1PR
---------------------------------------------------------------MKFALVLA-SVAA------------------------
--------------LASPAFADPHGLCACQSRTN---------------------GPTNDAA-TEACCSRVGAQLT-SQRLP------------------
--------------------AEGGILYAGYY--G-------------------NDISGNAFHS------CCRNN--G-------------------GR--
DST--CPE---------------------------------------------------
>PC_05YGYV
---------------------------------------------------------------MKVSAVIFALLPF------------------------
---------------VANVMADSHGACACQSGSD---------------------RGLVEAA-TNSCCTLFQGSTA---SFL------------------
--------------------EGGKIKYQGIYCLK-------------------DGIDGDSWYN------CCRNQQSG-------------------KG--
DSA--CPW---------------------------------------------------
>PC_07VHYX
---------------------------------------------------------------MKFPTVILGALAL------------------------
-------------L-LPVIQADSHGMCACQIGTD---------------------GQLNDGA-TGQCCGQWGGSLT---TVG------------------
--------------------KGGKIQYAGDYCQH-------------------QTIDGDAWYE------CCHSQ--G-------------------AG--
DAA--CPW---------------------------------------------------
>PC_009AFF
---------------------------------------------------------------MRAISVIGVLATI------------------------
---------------ISLAAADPHGACGCQINTD---------------------GALDDDT-TDTCCTRFGGKTS---FLT------------------
--------------------TSRKVRFSGKYCLH-------------------GKIDGNSWYN------CCRQFL-P-------------------EG--
DGA--CPW---------------------------------------------------
>PC_006XH9
---------------------------------------------------------------MRAASVNGVLATI------------------------
---------------ISLAAANPHGACGCQINTD---------------------DALDDDT-TDTCCTRFGGKTS---FLT------------------
--------------------TSRRVRFSGKYCLH-------------------GKIDGNSWYN------CCRQFL-P-------------------EG--
DGA--CPW---------------------------------------------------
>PC_05KXIX
---------------------------------------------------------------MRAVSVIGVLATI------------------------
---------------ISLAAADPHGACGCQINTD---------------------GALDYDT-TDTCCTRFGGKTS---FLT------------------
--------------------TSRKVRFSGKYCLR-------------------GKINGNSWYN------CCRQFL-P-------------------EG--
DGA--CPW---------------------------------------------------
>PC_05Y6E1
---------------------------------------------------------------MRAVSVIGVLATI------------------------
---------------ISLAAADPHGACGCQINTD---------------------GALDDDT-TDTCCTRFGGKTS---FLT------------------
--------------------TSRKVRFSAKYCLH-------------------GKIDGNSWYN------CCRQFL-P-------------------EG--
DGA--CPW---------------------------------------------------
>PC_04RGXC
---------------------------------------------------------------MRAVSVIGVLATI------------------------
---------------ISLAAADPHGACGCQINTD---------------------GALDDDT-TDTCCTRFGGKTS---FLT------------------
--------------------TSRKVRFSGKYCLH-------------------GKIDGNSWYN------CCRQFL-P-------------------EG--
DGA--CPW---------------------------------------------------
>PC_05ARA7
---------------------------------------------------------------MRAVSVIGVLATI------------------------
---------------ISLAAAVPHGACGCQINTD---------------------GALDDDT-TDTCCTRFGGKTS---FLT------------------
--------------------TSRKVRFSGKYCLH-------------------GKIDGNSWYN------CCRQFL-P-------------------EG--
DGA--CPW---------------------------------------------------
>PC_03LNYR
---------------------------------------------------------------MRAASVFIIVANI------------------------
---------------LAFANADKHGACGCQINTD---------------------GALDDDT-TETCCKRFGGTTS---FLT------------------
--------------------TSGKVRYAGDYCLR-------------------DGIDGTSWYN------CCRQFI-P-------------------KG--
DSA--CPW---------------------------------------------------
>PC_0417HM
---------------------------------------------------------------MRAVSVIGVLATI------------------------
---------------ISLAAADPHGTCGCQINTA---------------------GALDDDT--ADTCTRFGGKTS---FLT------------------
--------------------TSRKVRFSGKYCLH-------------------GKIDGNSWSN------CCRQFL-P-------------------EG--
DGA--CPW---------------------------------------------------
>PC_02DP0E
---------------------------------------------------------------MRAVSVIGALATI------------------------
---------------ISLAAADPHGTRGCQINTD---------------------GALDDDT--ADTCARFGGKTS---FLT------------------
--------------------TSRKVRFSGKYCLR-------------------GKIDGNSWYN------CCRQFL-P-------------------EG--
DGA--CPW---------------------------------------------------
>PC_046ENM
---------------------------------------------------------------MRAVSVNGVLATI------------------------
---------------ISLAAADPHGACGCQINTD---------------------GALDDDT--ADTCTRFGGKTS---FLT------------------
--------------------TSRKVRFSGKYCLH-------------------GKIDGNSWYN------CCRQFL-P-------------------DG--
DGA--CPW---------------------------------------------------
>PC_06UV6Z
---------------------------------------------------------------MKAVTILVALSGL------------------------
---------------LLGANADSHGACGCQINSD---------------------GAIDTDA-TQTCCQRFGGTST---YLS------------------
--------------------TSGKVRFAGEYCLK-------------------NNIDGDSFYN------CCRQFL-S-------------------RG--
DSA--CPW---------------------------------------------------
>PC_016PEC
---------------------------------------------------------------MKAVTILVALSGL------------------------
---------------LLGANADSHGACGCQINSD---------------------GTIDTDA-TQTCCQRFGGTST---YLS------------------
--------------------TSGKVRFAGEYCLK-------------------NNIDGDSFYN------CCRQFL-S-------------------RG--
DSA--CPW---------------------------------------------------
>PC_035B6V
---------------------------------------------------------------MKISAITVAIMAT------------------------
---------------ILPAMADKHGYCACWDKPN---------------------NKLMLPA-TGQCCTSKGGVLT-YFTS-------------------
--------------------TKTTGNMEGYFCAH-------------------PTNGGDWWSA------CCEGQ--G-------------------WD--
WSK--CFG---------------------------------------------------
>PC_066IIB
---------------------------------------------------------------MQLTTALLA----------------------------
-----------LLPFLTAVQADYHNLCACTSGKN---------------------LALHDYS-TEQCCKNWNSVA------------------------Q
TYAIAPKIDYPG---------------QY-----CG----------------QNKISGDKWTA------CCKSF--G-------------------GSN-
GYC--PW----------------------------------------------------
>PC_029JDT
---------------------------------------------------------------MKVATTLLVS---------------------------
-----------AWLLFSSVLGDGHSLCACQSRSN---------------------GPTVDSA-TQACCSRVGAHSG------------------------
----PPASYRGN---------------QIRRPILS-----------------GQGYKRRPILR------LLS----------------------------
KQR--RWRFYL------------------------------------------------
>PC_03RG0K
---------------------------------------------------------------MKVATTLLVS---------------------------
-----------AWLLFSSVLGDGHSLCACQSRSN---------------------GPTVDSA-TQACCSRVGAHSG------------------------
----PPASYRGN---------------QIRRPILS-----------------GQGYKRRPILR------LLS----------------------------
KQR--RWRFYLS----ILG---RIR--------TDP-----------------------
>PC_04F4KI
---------------------------------------------------------------MKVATTLLVSAWL------------------------
--------------LFSSVLGDGHSLCACQSRSN---------------------GPTVDSA-TQACCSRVGAQLT-QDRLP------------------
--------------------ATGGIKYAGQYCQG-------------------KDISGDQFYD------CCRNN--G-------------------GG--
DST--------------------------------------------------------
>PC_02TF7C
---------------------------------------------------------------MKSFNFLASVLALAAMV--------------------
--------------ASLPIEMDDHRLCACQQNHK---------------------SQLLEDS-TIGACAAMGGEME-SFER-------------------
-----------E------IVEGGNIDFAGRYCKP----------------HNTKRLSGKKFNI------ACRNH--N-------------------AL--
DST--CPWG--------------------------------------------------
>PC_04IZL7
------------------------------------------------------------------MLLSTKALALAI----------------------
------------NCFLPLAAAASYDYCACQTKTD---------------------GALDDTK-TSLVARSCGDSYS-FVYGPAINDAN---------SKQ
PWLR------RD--------KGAGPRFQGLFLQS-----------------IFGKIEGNLFYN------LCRDV--G-------------------AA--
DSS--CFNCARLQQNG-PSQGGTFQ--------CTDTEKVYDNY---------------
>PC_037GJN
------------------------------------------------------------------MLLSTKALALAI----------------------
------------NCFLSLAAAASYDYCACQTKTD---------------------GALDDTK-TSLVARSCGDSYS-FVYGPAINDAN---------SKQ
PWLR------GD--------KGAGPRFQGLFLQS-----------------IFGKIEGNLFYN------LCRDV--G-------------------AA--
DSS--CFNCARLQQNG-PSQGGTFQ--------CTE-----------------------
>PC_05K79N
------------------------------------------------------------------MMLSTKALALAI----------------------
------------NCFLPLAAAASYDYCACQTKTD---------------------GALDDTK-TSLVAKSCGDSYS-FVYGPAIDDAN---------SKQ
PWLR------RD--------KGAGPRFQGLFLQS-----------------IFGKIEGNLFYT------LCRDV--G-------------------AA--
DSS--CFNCARLQQNG-PSQGGTFQ--------CTE-----------------------
>PC_02QCYB
------------------------------------------------------------------MMLPTKELALAM----------------------
------------NCFLSLAAAASYDYCACQTKTD---------------------GALDDTK-TSLVARSCGDSYS-FVYGPASYDAT---------SKQ
PWLR------RN--------SGPGPRFQGLFLQS-----------------IFGKIDGNLFYD------LCKDA--G-------------------AK--
DSS--CFNCARFQQNG-PSQGGTFQ--------CTE-----------------------
>PC_06IHO4
------------------------------------------------------------------MMLPTKELALAI----------------------
------------SCFLSLATAASYDYCACQTKTD---------------------GALDDTK-TSLVARSCGDSYS-FVYGPASYDAT---------SKQ
PWLR------RD--------SGAGPRFQGLFLQS-----------------IFGKIDGNLFYG------LCKDV--G-------------------AK--
DSS--CFNCARFQQNG-PSQGGTFQ--------CTE-----------------------
>PC_05TRI8
------------------------------------------------------------------MLLSTKALALAI----------------------
------------NCFLPLAAAASYDYCACQTKTD---------------------GALDDTK-TSLVARSCGDSYS-FVYGPAINDAN---------SKQ
PWLR------RD--------TGAGPRFQGLFLQS-----------------IFGKIEGNLFYN------LCRDV--G-------------------AA--
DSS--CFNCARLQQNG-PSQGGTFQ--------CTE-----------------------
>PC_01Y4B5
------------------------------------------------------------------MMLPTKELALAI----------------------
------------NCFLSLATAASYDYCACQTKTD---------------------GALDDTK-TSLVARSCGDSYS-FVYGPASYDAT---------SKQ
PWLR------RD--------SGAGPRFQGLFLQS-----------------IFGKIDGNLFYG------LCKDV--G-------------------AK--
DSS--CFNCARFQQNG-PSQGGTFQ--------CTE-----------------------
>PC_05PCSX
----------------------------------------------------------------------------------------------------
-------------------MADKHDYCACQQWTN---------------------GPVDHAA-TARVAKNTCSGYV-W--GPYELDAT---------SGT
MWNK------HS----------PGPRFDGTYLQN---------------MIKGWKIDGDTFHQ------QCIDQ--K-------------------AK--
DST--CFSCSSLQQNG-DG---RIQ--------CNHG----------------------
>PC_058ZQS
---------------------------------------------------------------MRFQIAVA------A----------------------
------------VALISGAVADSHDYCACQQWSN---------------------GPVDHAA-TAKVAAKPCYGYV-W--GPSEHLAS---------SKT
DWFA------HS----------PGPRKDGQYLQN---------------MIKKWKIDGNDFNR------RCRDA--G-------------------AK--
DST--CFSCSNLQVNG-DG---KVQ--------CNRG----------------------
>PC_023MGZ
---------------------------------------------------------------MRFQLAVA------A----------------------
------------IALISGAVADSHDYCACQQWSN---------------------GPVDHAA-TAKVAAKPCYGYV-W--GPSEHLAS---------SKT
DWFA------HS----------PGPRKDGQYHQLQN-------------MIKKWKIDGDDFNR------RCRDA--G-------------------AK--
DST--CFSCSSLQVNS-DG---RVQ--------CNSG----------------------
>PC_02DOSJ
---------------------------------------------------------------MRLQFFAA------L----------------------
------------ITLLSGVLADSHDYCACQQWSN---------------------GPVDHVA-TAKVAARACFGYV-W--APYEHLAD---------SQT
TWNA------NS----------PGPRFEGRYLQN---------------MIKRWRIDGDDFYN------RCREA--G-------------------AG--
DST--CFGCSDLQVNS-DG---RVQ--------CNEK----------------------
>PC_01T4DP
---------------------------------------------------------------MLLKS--LG----------------------------
-----------LLFLASVTVADLHSYCACQFGRD---------------------KELDFET-TKKVAEDPCSNPFTWAPIVYQPHQ-----------AL
TWAATDRVRWRG---------------SYLQCASG-----------------EKCIDGDDFVR------QCRKF--N-------------------PNA-
DGA--CVECPGWPSQSGNG---EII--------CN------------------------
>PC_02B3XV
---------------------------------------------------------------MRLST--LG----------------------------
-----------ALAFAMTAFGDLHSYCACQYGTD---------------------RPIDFET-TKRVAENPCSNPFVWAPLVYQPHQ-----------NL
HWVTTSRVRWAG---------------PYLQCGDG-----------------SKCIDGDDFVR------QCRQF--N-------------------PNA-
DGA--CVECRGWPQQNADG---TIV--------CN------------------------
>PC_00WUWC
---------------------------------------------------------------MLLKS--LG----------------------------
-----------LLFLASVSVADLHSYCACQFGRD---------------------KDIDFET-TKKVAEDPCSNPFTWAPIVYQPHQ-----------AL
TWAATDRVRWRG---------------SYLQCASG-----------------EKCIDGDDFVR------QCRKF--N-------------------PNA-
DGA--CVECRGWPSQSGNG---EII--------CN------------------------
>PC_02UWV2
---------------------------------------------------------------MNFRPLYLS----------------------------
-----------LLLLFQRSTADLHTYCGCQHGTN---------------------QGLDFDA-TKSVADNEC-NPLVWAPIAYQPHD-----------DL
HWAG-GKVRWPG---------------AYLQCADG-----------------SKCIDGLDFVR------QCKKH--N-------------------PNA-
DGA--CLECNGIPQQS-PG---RIQ--------CN------------------------
>PC_02ERSO
---------------------------------------------------------------MHFMVLPLVAS--------------------------
--------------FLRLSFADLHDFCACQYGTN---------------------SRVDMAA-TALVAFNCGNPYT-F-------AQA---------KDQ
FWIG------RH--------SGPGPRFQGAFLKA-----------------ETGRIDGDKFHN------ACLED--S-------------------GG--
AST--CFNCGSIQENT-DG---SII--------CLR-----------------------
>PC_05KMCU
---------------------------------------------------------------MHFLTHVLAI----S----------------------
------------GALVSLASADLHTYCACQGGTD---------------------LPIHVYA-TQRVHDQNQGVLK-W-------GQD---------APG
IWLG------HE--------SGPGPRFGGSFVER-----------------KVGRIDGNWMYN------QCRLY--G-------------------GL--
DST--CFECSRVQMNG-KD---KLC--------IQS-----------------------
>PC_071TQN
---------------------------------------------------------------MKFFTHVLAI----S----------------------
------------GALVSFASAGLHTYCACQGGTD---------------------LPIHVYA-TQRVHDQNQEVLK-W-------GQD---------APG
IWLG------HE--------SGPGPRFGGSFVER-----------------KVGKIDGKWMYN------QCRLY--G-------------------GL--
DST--CFECSRVQMSG-ND---KLC--------TQS-----------------------
>PC_065D5G
---------------------------------------------------------------MYLYSTLV------L----------------------
------------PVLWSVVVAKQYDYCACQYSSN---------------------GQVYFSV-VDRIAADCSNPYV-Y-------GQG---------DNE
LWIP------AP--------NGWGPKFSGRYLKN-----------------PNGKIDGPAFYD------LCSRS--G-------------------AG--
DST--CFDCGATQSNG-DL---TLI--------CTG-----------------------
>PC_01ZUUO
---------------------------------------------------------------MYLHITLL------L----------------------
------------PAFWSAVAAREYDFCSCQYDSN---------------------TQIYFAI-TDLIAEDCAQPYI-Y-------GQA---------NNE
LWIP------AP--------NGYGPRFSGRYLKL-----------------PNGKIDGTTFYN------LCKSY--G-------------------AG--
DST--CFDCGGFQWNP-DR---TVM--------CIG-----------------------
>PC_0671XD
---------------------------------------------------------------MRFSVLPVMALF-------------------------
---------------LGLSVADMHDYCACQYKTN---------------------SAVDYAA-TDLLAGDCRNGYT-Y-------GQD---------SGQ
FWIG------RS--------SGSGPRFQGRFLKA-----------------ISGQIDGKEFYN------NCKRY--A-------------------AN--
DAT--CFNCDFKFEYP-DG---SIL--------CR------------------------
>PC_071TQB
---------------------------------------------------------------MRFSVLPAMTLFLSL----------------------
------------TLARGFSMADMHDYCACQYKTN---------------------SAVDYAA-TDLLAGDCRFGYT-Y-------GQN---------SGQ
FWIG------RS--------SGSGPRFQGRFLKA-----------------ISGQIDGKEFYN------NCKRY--A-------------------AN--
DAT--CFNCETKFEYP-DG---SIL--------CR------------------------
>PC_04LGMW
---------------------------------------------------------------MRFSVLPAMAL--------------------------
--------------FLGVSMADMHDYCACQYKTN---------------------SAVDYAA-TDLLAGDCRFGYT-Y-------GQN---------SGQ
FWIG------RS--------SGSGPRFQGRFLKA-----------------ISGQIDGKEFYN------NCKRY--A-------------------AN--
DAT--CFNCETKFEYP-DG---SIL--------CR------------------------
>PC_06SD31
---------------------------------------------------------------MRFEYISV-----------------------------
------------LALCGASLARDHQYCACQSGSG---------------------DSIDIDA-TTQLQNDNSKSYL-W-------AQT---------SPA
YWFA------DR--------HKPGPRFAGIYLKA-----------------ANGKIDGDTFYN------LCINN--G-------------------GA--
DST--CFDCSKSHQVR------NVI--------YCDAA---------------------
>PC_04GWO3
---------------------------------------------------------------MHFQYIAVL----------------------------
------------LALCSPGFAKPHQFCACQSGTD---------------------DSINIDA-TLEVHGKDNSRYI-W-------AQE---------EGH
FWIA------HD--------SGPGPRFAGAFLKA-----------------AKGWIDGDTFYK------ECRRY--G-------------------GA--
DST--CFNCSEKHLLS-DG---KSI--------VCDQT---------------------
>PC_02OMTT
---------------------------------------------------------------MRFEYISVV----------------------------
------------LALCGTSLARHHQYCACQSGDD---------------------DSINIDA-TTQLQNNHPHDYV-W-------AQK---------SPA
YWYS------SG------EHRALGPHFTGIYLKA-----------------ANGDIDGETFYD------LCHQN--G-------------------GA--
DST--CFDCSKSHQVG------DII--------YCDAS---------------------
>PC_03T187
---------------------------------------------------------------MRFEYISVV----------------------------
------------LALCGTSLARHHQYCACQSGDD---------------------DSINIDA-TTQLQNNHPHDYV-W-------AQK---------SPA
YWYS------SG------EHKALGPHFTGIYLKA-----------------ANGDIDGETFYD------LCHQN--G-------------------GA--
DST--CFDCSKSHQVG------DII--------YCDAS---------------------
>PC_023ZE4
---------------------------------------------------------------MHLAVFPA-----------------------------
------------FTLLGLSLAKKHDYCACQYTTD---------------------SPVDYGA-TDLLAGDCGLDYV-Y-------GQD---------SGQ
FWSA------EP--------PGEGARFQGRFLKA-----------------SAGQIDGDEFYN------NCKGA--G-------------------AN--
DAT--CFDCDSKFEYP-DG---HLQ--------CAS-----------------------
>PC_00QSJD
---------------------------------------------------------------MYLSAKLL----SSL----------------------
------------FLLWRLGAADKHHYCACVTRKG---------------------GPINVPA-TLKINRECSNALV-L-------AQD---------NGQ
YWYG------GH---------TPGPRHAGIFLSL---------------PDKSKRLDGDYMHN------LCKAA--G-------------------AP--
DSA--CFNCDFYQEDE-DG---GIL--------CQR-----------------------
>PC_07A69X
---------------------------------------------------------------MK---VSVILPLLA-----------------------
-------------TLATTVTAENHYWCACQQSSG---------------------SSDLIDKNTKICCGRQGGSFP-S----------------------
--------YQDV------SQEGTEVSFSGNYCYS----------------SG-GGLHGNDFAS------CCSSL--Q-------------------G---
SGDSTCW----------------------------------------------------
>PC_05NBHB
---------------------------------------------------------------MKVSVVSLIAPMVA-----------------------
-------------ILASTVVGENHYYCACQQSSG---------------------SSTLVDGNTRQCCTAQGGSFP-T----------------------
--------YQDV------TKQGVDVSYSGNYCYK----------------SG-GDIHGKDFYN------CCAGK--S-------------------G---
SSDSTCW----------------------------------------------------
>PC_0760CY
---------------------------------------------------------------MK---VSVILPLLA-----------------------
-------------TLATTVTAENHYWCACQQSSG---------------------SSDLIDKNTKICCGRQGGSFP-S----------------------
--------YQDV------SQEGTEVSFSGNYVSG----------------T----LHNPD----------------------------------------
-----------------------------------------------------------
>PC_02FLA6
---------------------------------------------------------------MKVSVVSLIAPMVA-----------------------
-------------ILASTVVGENHYYCACQQSSG---------------------SSTLVDGNTRQCCTAQGGSFP-T----------------------
--------YQDV------TKQGVEVSYSGNYCYK----------------SG-GDIHGKDFYN------CCAGK--S-------------------G---
SSDSTCW----------------------------------------------------
>PC_07VAQ1
---------------------------------------------------------------MRFFVALTVAASA------------------------
--------------LFSTAIAGSHSACACQIASD---------------------RGTNDAA-TQGMCSYIGGTII-D----------------------
--------------------APTGALYPGKYCQG----------------FQGHELGGDAVYS------ACRSQ--K-------------------CG--
QTY--CQDSTCV-----------------------------------------------
>PC_00BBG3
---------------------------------------------------------------MRFFVAITVAASA------------------------
--------------LFSTVIADSHSACACQIASD---------------------RGTDDAA-TEAMCKYIGGVTI-N----------------------
--------------------APTGALYPGKYCQG----------------FQGHELGGDAVYS------ACRSQ--K-------------------CG--
ETY--CQDSTCV-----------------------------------------------
>PC_05RJZT
---------------------------------------------------------------MRFFVAISVAATA------------------------
--------------LFSTGLAASHAKCACQIASD---------------------RGTNDAA-TAGMCSYVGGVMS-KSNVAFEKQ------------VA
TWSLT--SILAD------NTITTGVLYPGKYCQG----------------IGGHELGGDAVYE------ACRSQ--K-------------------CG--
DTY--CQDSTCV-----------------------------------------------
>PC_08GQ6T
---------------------------------------------------------------MKGFFSILAI---------------------------
---------A-AIGPAIVFA-AKHEHCICHDAKD---------------------DSFDNHA-TQGACNAQGVLNS------------------------
------NPHLPPIRVGVTRNFDGPNDKDKFYCTRN------------------DGGDLVDWGT------LCADY--G-------------------AEG-
RVD--CWRDHNGP----------------------------------------------
>PC_00X0CT
---------------------------------------------------------------MKGLFSILVM---------------------------
-----------AVGPAMVFATVGHRFCLCQYQKDDF----------------------ANGI-TEKVCKSYNPAGS------------------------
------VQSFT-----------GAPHIGDKYCESPD---------------NDHCFTSDTFET------QCNAQ--G-------------------AGG-
GPN--CWGECYPNRS--------------------------------------------
>PC_02X35J
------------------------------------------------------MRPDPGTLTHTGLCYILST---------------------------
---------AVALGIGVAARDDPHLYCLCQYGYHDY-------------------ASAESGI-TQKVCGEYDPPGT------------------------
------VEYFK-----------DSPDAGVPYCKAAD---------------G-YFHTCDSFLK------QCNAQ--G-------------------AGG-
GCN--CWVSTRVQLGRF------------------------------------------
>PC_0120NK
---------------------------------------------------------------MKGLCYILST---------------------------
---------AVALGIGVAARDDPHLYCLCQYGYHDY-------------------ASAESGI-TQKVCGEFDPPGT------------------------
------VEYFK-----------DSPDAGVPYCKAAD---------------G-YFHTCDSFLK------QCNAQ--G-------------------AGG-
GCN--CWG---------------------------------------------------
>PC_07WXT6
---------------------------------------------------------------MKGLCYILST---------------------------
---------AVALGIGVAARDDPHLYCLCQYGPHNF-------------------ASAESGI-TQKVCGEYDPPGT------------------------
------TEYFK-----------DSPDAGVPYCKAAE---------------G-HFHTCSSFLK------QCNAE--G-------------------AGG-
GCN--CWG---------------------------------------------------
>PC_030GP6
---------------------------------------------------------------MKGLCYILST---------------------------
---------AVALGIGVAARDDPHLYCLCQYGYHDY-------------------ASAESGI-TQKVCGEYGPPGT------------------------
------VEYFK-----------DSPDAGVPYCKAAD---------------G-YFHSCDSFLK------QCNAQ--G-------------------AGG-
GCN--CWG---------------------------------------------------
>PC_07161D
---------------------------------------------------------------MKGLCYILST---------------------------
---------AVALGIGVAARDDPHLYCLCQYGYHDY-------------------ASAESGI-TQKVCGEYDPPGT------------------------
------VEYFK-----------DSPDAGVPYCKAAD---------------G-YFHTCDSFLK------QCNAQ--G-------------------AGG-
GCN--CWG---------------------------------------------------
>PC_08GV5A
---------------------------------------------------------------MKNLFAILAV---------------------------
---------A-AFGPAMVSA-QNYDHCICQNADEH--------------------NTFNNYA-TGNACAKWHGYPT------------------------
--------AFGG----------NSKDAAAIYCTDN------------------TCIDQKTFVR------YCNDN--G-------------------AWG-
KPN--CWGTYCYN----------------------------------------------
>PC_0452WO
---------------------------------------------------------------MKGLFAVLAA---------------------------
---------A-AVGPAFVSA-QSRTHCVCQNGPQSPNAGP---------------LHANNDA-TEAACKKWGGEAF------------------------
------TEYFPP----------YTQDDTTEFCTDN------------------SCIDQPTFVR------YCKLY--G-------------------AHG-
PEN--CWGSDCNPN---------------------------------------------
>PC_08GSWJ
---------------------------------------------------------------MKGLFAILAM---------------------------
---------A-TVGPAFVSA-QSRTHCICQNGPQAHDGGP---------------LNANNGA-TEKACHRWGGPSY------------------------
------LENFPR----------YTQDDDKEFCTDN------------------TCIDEPTFAR------YCNDN--G-------------------ARY-
PPK--CWDTNCNPNGKK------------------------------------------
>PC_03HZ9C
---------------------------------------------------------------MKGLFAVLAA---------------------------
---------A-AVGPAFVSA-QSHTHCVCQNGPQSPNAGP---------------LHANNDA-TEAACKKWGGEAF------------------------
------TEYFPP----------YTQDDTTEFCTDN------------------SCIDQPTFVR------YCKLY--G-------------------AHG-
PEN--CWGSDCNPN---------------------------------------------
>PC_04U6TM
---------------------------------------------------------------MKGLFAVLAA---------------------------
---------A-AVGPAFVSA-QSRTHCVCQKGPQSPNAGP---------------LHANNDA-TEAACKKWGGEAF------------------------
------TEHFPP----------YTQDDTTELCTDN------------------SCIDQPTFVR------YCRLY--G-------------------AYG-
PPN--CWGSDCNPN---------------------------------------------
>PC_060LAP
---------------------------------------------------------------MKNLFAILAM---------------------------
---------A-AVGPAIVSA-QSYDNCACTIDGT-----------------------SVNYQ-TGVACSHWKGQTL------------------------
--------RVGG----------DGPNKDDLYCYDP------------------TCVDKATFAR------YCTAN--G-------------------ANG-
DPN--CSGSSCYN----------------------------------------------
>PC_00Q4WH
---------------------------------------------------------------MKNLFAILAM---------------------------
---------A-AVGPAIVSA-QSYDNCACTIDGT-----------------------SADLQ-TGVACSHWKGQTL------------------------
--------RVGG----------DGPNKDHLYCYDP------------------TCVDKATFAR------YCTAN--G-------------------ADG-
DPN--CSGSSCYN----------------------------------------------
>PC_02TGOD
---------------------------------------------------------------MKNLFAILAM---------------------------
---------A-AVGPAIVSA-QSYDNCACTIDGT-----------------------SANLQ-TGVACSHWKGQTL------------------------
--------RVGG----------NGPNKDDLYCYDP------------------TCVDKPTFAR------YCTAN--G-------------------ADG-
DPN--CSGSSCYN----------------------------------------------
>PC_06V4LE
---------------------------------------------------------------MKNLFAILAM---------------------------
---------A-AVGPAIVSA-QSYDNCACTIDGT-----------------------SANYQ-TGVACSHWKGQTL------------------------
--------RVGG----------DGPNKDDLYCYDP------------------TCVDKPTFAR------YCTAN--G-------------------ANG-
DPN--CSGSSCYN----------------------------------------------
>PC_03NQ0X
---------------------------------------------------------------MKNLFAILAM---------------------------
---------A-AVGPAIVSA-QSYDNCACTIDGT-----------------------SVNYQ-TGVACSHWKGQTL------------------------
--------RVGG----------DGPNKDDLYCYDP------------------TCVDKPTFAR------YCTAN--G-------------------ADG-
DPN--CSGSSCYN----------------------------------------------
>PC_007WD7
---------------------------------------------------------------MKLSG-L--ALL-------------------------
----------VALFPSLGWSCSFYAFCRCHNADGS----------------------IHDRA-TEIACRTAA-GNYI--T--------------------
Y------------------------KDGGRACSASTAG--AG-I----GGVQPLFLNNCRFRQ------LCNA-----------------N-G---APL-
DSD--CWAKA-------------------------------------------------
>PC_01E9B0
---------------------------------------------------------------MRFYIA---TAL-------------------------
----------LALGPTLGAACSRYAFCHCTNNDGS----------------------INDAA-TKASCPDVV-ADYM-----------------------
N------------------------VDGTFECAADSAA--AG-L----GGVFQFFINNCRMRE------VCNS-----------------N-G---APG-
DSN--CHAKA-------------------------------------------------
>PC_08E2TC
---------------------------------------------------------------MRFYLVT--AAL-------------------------
----------VAFVPALSSACAEYEFCHCTNADGS----------------------INNAA-TKASCNKGT-NQYE-----------------------
N------------------------VDGVMECAGSTVN--SG-I----GGAINIFINNCSFRE------ACNA-----------------N-G---APG-
DSN--CYGKA-------------------------------------------------
>PC_02ZPVT
------------------------------------------------------QATTCILIIMKFLT-A--ATL-------------------------
----------FTLLPALSMACAVYDNCLCQNSDGS----------------------FNDDA-TQKACANFS-GNYD--V--------------------
F------------------------DDGRHYCAAAAIH--AG-A----AGGAILSFNNCRFRE------TCNN-----------------H-G---ATG-
DSN--CWAKEWA-----------------------------------------------
>PC_04WC1U
---------------------------------------------------------------MKFLT-A--ATL-------------------------
----------FTLLPALSMACAVYDNCLCQNSDGS----------------------FNDDA-TQKACANFS-GNYD--V--------------------
F------------------------DDGRHYCAAAAIH--AG-A----AGGAILSFNNCRFRE------TCNN-----------------H-G---ATG-
DSN--CWAKEWA-----------------------------------------------
>PC_01957L
---------------------------------------------------------------MKFLT-A--ATL-------------------------
----------FTILPALSMACAVYDNCLCQNSDGT----------------------FNDDA-TKQACANFS-GNYN--K--------------------
F------------------------DDGRHYCSAAVIH--AG-A----AGGTILSFNNCRFLK------TCNN-----------------Y-G---AYG-
GSN--CWAKEW------------------------------------------------
>PC_078T2Q
---------------------------------------------------------------MKFLT-A--ATL-------------------------
----------FTILPALSMACAVYDNCLCQNSDGT----------------------FNDDA-TKQACANFS-GNYN--K--------------------
F------------------------DDGRHYCSAAAIH--AG-E----AGGTILSFNNCRFLK------TCNN-----------------Y-G---AYG-
GSN--CWAKEW------------------------------------------------
>PC_02O0Q1
---------------------------------------------------------------MMIKS-A--ALL-------------------------
----------VTLLPTLAWSCATYAFCLCQNSDNS----------------------FNDAI-TKKACSNFG-GNYM--K--------------------
F------------------------DDGRHYCAAGSAN--AG-I----GGVQPLLLSNCRFRQ------ACNN-----------------Y-G---AAG-
DSN--CWAKQ-------------------------------------------------
>PC_000ISN
---------------------------------------------------------------MKFLT-V--ATL-------------------------
----------FTLLPAFGMACAVYDMCLCQNSDGS----------------------FNDAA-TKRACANFK-GNYD--R--------------------
F------------------------DDGRHYCAASVVN--VG-E----AGGVILDFNNCRFRT------ACNN-----------------F-G---AAG-
DSN--CWSKE-------------------------------------------------
>PC_01YFSQ
---------------------------------------------------------------MKFQV-V--AAL-------------------------
----------VTLFPALGWACAAYDFCLCTNTDGS----------------------FNEAA-TKATCGDYA-GNLD--T--------------------
F------------------------NDGRHFCAARSYA--VG-E----AGPVVLDYNNCRFRQ------LCQK-----------------H-G---ATG-
DSD--CWSKE-------------------------------------------------
>PC_07ZGHP
---------------------------------------------------------------MKFLT-A--ATL-------------------------
----------FTILPALSMACAVYDNCLCQNSDGT----------------------FNDDA-TKQACANFS-GNYN--K--------------------
F------------------------DDGRHYCSAAVIH--AG-A----AGGTILSFNNCRFLK------TCNN-----------------Y-G---AYG-
GSN--CWAK--------------------------------------------------
>PC_08496U
---------------------------------------------------------------MKFLT-A--ATL-------------------------
----------FTILSALSMACAVYDNCLCQNSDGT----------------------FNDDA-TKQACANFN-GNYN--K--------------------
F------------------------DDGRYYCSAAAIH--AG-A----AGGAILSFNNCRFLK------TCNN-----------------Y-G---AYG-
GSN--CWAK--------------------------------------------------
>PC_07YXNN
---------------------------------------------------------------MKFLT-A--ATL-------------------------
----------FTILPALSMACAVYDNCLCQNSDGT----------------------FNDDA-TKQACANFS-GNYN--K--------------------
F------------------------DDGRHYCSAAAIH--AG-E----AGGTILSFNNCRFLK------TCNN-----------------Y-G---AYG-
GSN--CWAK--------------------------------------------------
>PC_046S3K
---------------------------------------------------------------MKLQI--LAA---------------------------
---------IIGLLPALVVSCAGYTNCLCQKNDG---------------------SYFDDAA-TAHACGNDHIKGD------------------------
---V---EKFSD---------------GRSYCTMLELPVAGVDD----GGVAIFPIDNCKFAD------ICYDW--N------------------HDY--
SSN--CWDKY-------------------------------------------------
>PC_04M13X
---------------------------------------------------------------MQFHA-T--AVL-------------------------
----------VALLPTLAWSCSTYGACMCQNGDNS----------------------ANNAA-TKQICSRFA-GNYFS-S--------------------
P------------------------SNGRDYCMIGTVA--TG-I----GGGVPLFFNNCRWRT------ACNG-----------------V-G---AAG-
DSS--CWAKQ-------------------------------------------------
>PC_05OI22
---------------------------------------------------------------MKL-S-I--TAL-------------------------
----------VSILPALSWACATYQFCLCGNSDGS----------------------FHEEA-TKKMCKSKL-GTYM--Q--------------------
F------------------------DDGRHYCIAGVAN--AG-I----AGAQPLLFNNCAVRK------MCNN-----------------Y-G---STG-
DSN--CWGKTW------------------------------------------------
>PC_00MV3G
---------------------------------------------------------------MQLNSLFAMV---------------------------
----------AATAFAHTTLAAMYENCKCQDGSV-----------------------QWDDI-TEAACLKYFQADHLL-----PNSK------------S
RCGEFYPYYAGD---------------RSHQCNAW-----------------SACIDEDDFSA------FCTEA--ARE------------LGNPW--H-
GTF--CWN---------------------------------------------------
>PC_03QJ5Z
---------------------------------------------------------------MQLFHVASVL---------------------------
-----------IGVLAIESMAESFDRCKCQKGEE-----------------------QWDRI-TQMACDAYRENEHTC-----EIKH-----------PD
VLYTYGPHYKAD---------------ESHACVAY-----------------MQCIDKDDFAA------YCTQA--AID------------IGLYW--E-
GAF--CWHT--------------------------------------------------
>PC_014XUC
---------------------------------------------------------------MRSGT---LISA-------------------------
----------LLSLSAAVSACSTYKDCKCHDSNTKVSPPTRVSFPVPTTAPAETLQLQNDGV-TKKACSIYQGWGG---N--------------------
V---------------------KYDDDPHHQCSGNVSSESGT-I----GDIVIGTMDNCAWNT------ACQQ-----------------A-G---GSNF
YQV--CWNKLNW-----------------------------------------------
>PC_01AVAY
---------------------------------------------------------------MLFRS--I-I---------------------------
---------ITLASVAGIVEAAKYKRCKCHDSNT---------------------GLQVDWA-TEKACNDYRDDIP------------------------
---ARVR-FSYY---------------DNRACMPNELDYI-----------DGDTINNELFTL------KCYRY--G------------------DTY--
GQY--CWFKA-------------------------------------------------
>PC_00FJ94
---------------------------------------------------------------MYF-PTILLT---------------------------
---------LLALFTTSIHGCAHYLNCKCHDSKD---------------------NLQNDWV-TEQACDKYKTDHG------------------------
---SKQLKYKGA---------------PHHQCVGNPI-DD-----------GTRSMDNCEWDK------ACKSY--G------------------TQY--
YQW--CWEKLW------------------------------------------------
>PC_04IXW1
---------------------------------------------------------------MKLAS---FGLA-------------------------
-----------LLFAVGSNACALYESCKCHDSTTG---------------------QQNDAV-TKAACNYYRDTQLD--A--------------------
F---------------------TYSDEPHHQCSTNAVS--------------DGLLNNCKWDD------ACKA-----------------A-G---GPNM
YQY--CWNKFPW-----------------------------------------------
>PC_07FA2V
---------------------------------------------------------------MKVAS---VILA-------------------------
-----------VLFAVGSNACALYRDCKCHDKTTG---------------------QQNDAA-TKAACNYYRETQSD--A--------------------
Y---------------------TYSDEPHHQCSSNAVG--------------DGLIDNCKWDD------ACKA-----------------A-G---GPNM
YQY--CWNKFPW-----------------------------------------------
>PC_00GWBN
---------------------------------------------------------------MRVLFTTLSA---------------------------
---------LALFFAASVEACANYEDCKCHVPGT---------------------DLQNNEA-TQKACDQYARDHN------------------------
---A-QAKFSAD---------------PHHQCTTSGL-SN-------------GVIDNCDFDT------ACKAQ--G------------------D-F--
EQY--CWHKVGPFD---------------------------------------------
>PC_05EJLQ
---------------------------------------------------------------MQLRH---IL---------------------------
---------FLLSAAISVNASAYYNDCKCHDKAN---------------------GLQDDAA-TEFACGLTTGA--------------------------
-------TYSVD---------------PHHQCHLS-----------------GDGIKNSAWED------SCNEY--AKN------------QNNGKVY--
FQW--CWNKPGNIS---------------------------------------------
>PC_02OR95
---------------------------------------------------------------MRTFVAFTLISALFA-------ARQVSSYRRV-----
---------IQLRLTNPFCSAFTGHNCKCQDSNG-----------------------QYNAL-TEYCCNQQNT---------------------------
----FTDIYCPG---------------PNHQCTSP-----------------GNEIDSGAFVR------CCQGQ--G-------------------VGG-
-AY--CWN---------------------------------------------------
>PC_00M2G3
---------------------------------------------------------------MRTFAVFTLIS--------------------------
--------------ALFATSALAGHNCKCQDSNG-----------------------QYNAL-TQYCCNQQPS---------------------------
----ISDIYYPG---------------PNHQCTSP-----------------GNEINSGDFVT------CCQGQ--G-------------------VGG-
-AY--CWD---------------------------------------------------
>PC_02MO10
---------------------------------------------------------------MRFTFASAFIA--------------------------
--------------TLLATSALAGHNCKCQDANG-----------------------QYNEL-TAYCCNQQNT---------------------------
----LSDIYYPG---------------PNNQCTSP-----------------GNHINSGAFVQ------CCQGQ--G-------------------VGG-
-AF--CWT---------------------------------------------------
>PC_0108C0
---------------------------------------------------------------MRFTLVSALIA--------------------------
--------------SLFATSALAGHNCKCQDSNG-----------------------QYNEL-TKYCCNQQPD---------------------------
----FTDIYYPG---------------PNNQCTSP-----------------GGEINSGAFVQ------CCQGQ--G-------------------VGG-
-AF--CWD---------------------------------------------------
>PC_05KKBN
---------------------------------------------------------------MRFSFAIVL----------------------------
-------------SALAVGSALAGHNCKCQDDRG-----------------------QYNEL-TAECCYQQGEI--------------------------
----GQLLYYPG---------------PNHQVSHY-----------------YSFGRSVTLRL------KFSTN--P-------------------SVP-
APQ--T-----------------------------------------------------
>PC_03GBND
---------------------------------------------------------------MRFSFVTI-----------------------------
------------VSAFFIGSALAGHNCKCQDSNG-----------------------QYNEL-TAECCDDQGEI--------------------------
----GGLLYYPG---------------PNHQCTSP-----------------TNLINSGEFVT------CCQSK--G-------------------VGG-
-AY--CWD---------------------------------------------------
>PC_0617QI
---------------------------------------------------------------MHFPTILKNL---------------------------
---------SSLL--ALAATVTGIGNCKCQDDNG-----------------------QDNEA-TEWCCKEQDF---------------------------
-----PASYRGN---------------EYHQCTSW-----------------SYNLNSDDFKF------CCGYY--W-------------------HVQ-
DAY--CWN---------------------------------------------------
>PC_05AOVS
---------------------------------------------------------------MHFSTIFKTL---------------------------
---------APLLALAATVAANGTGNCKCSDSNG-----------------------QNNEA-TEFCCNRQGW---------------------------
-----SAKYHGD---------------QHHQCSSF-----------------SNELNPNEFKI------CCKYF--Y-------------------NVG-
DVF--CWN---------------------------------------------------
>PC_02HUEG
---------------------------------------------------------------MRSIHVIVFI---------------------------
-----------SAFFAARTLAVGYSNCKCQVASGL----------------------EDTDK-TSLCCRLLQVLG-------------------------
--VQGTDNKYPG---------------PNNQCVAD-----------------GAYLSGDDFNE------CCGYY--N---------------------R-
DSF--CW----------------------------------------------------
>PC_07H7Z3
---------------------------------------------------------------MKVFTPLIS----------------------------
-----------FLAASLPVLVSAGQNCKCQDDNG-----------------------QYDAL-TATCCSSDPTI-L------------------------
--CIFPPAYFPG---------------PNNQCSASG----------------SNCIDSGAFVQ------CCKDH--G-------------------VGG-
-AF--CWD---------------------------------------------------
>PC_02HL2P
--------------------------------------------------------------------------------------------MRL-----
---------ALIVLMTSATSVLAVSNCKCQDALG-----------------------QYNDA-TGLCCADQASKD-------------------------
---PFNDLYYPG---------------PSHQCDSA-----------------LGEIDQGDFNS------CCRTF--WEQ------------PGPHQIGG-
-AF--CWHI--------------------------------------------------
>PC_03TI49
---------------------------------------------------------------MVSPT--------------------------------
---------ILLIQLLLATTALAAENCMCRDYRG-----------------------DMHSL-TMHCCRNQKGY-G------------------------
--ALITMMYWPG---------------PHKQCTSP-----------------FKKIDRVEFSK------CCRMM--G-------------------ALE-
DAN--CWK---------------------------------------------------
>PC_05KMD9
---------------------------------------------------------------MRLSIATLLF---------------------------
-------------ASVFVVSVLAGRNCKCQDSRG-----------------------QYNSL-TQTCCSKDPKA-G------------------------
---DIVAVYYPG---------------PNHQCTSP-----------------YNSIDSGAFVQ------CCQNE--G-------------------VGG-
-AY--CWD---------------------------------------------------
>PC_086QFN
---------------------------------------------------------------MKTTTLSMI----------------------------
-------------LLGLFTAVQAGQNCKCQDGNG-----------------------QYNDL-TEQCCKLHACGSG------------------------
--AAGTSSHYPG---------------PNHQCSAEG----------------TNCLDSGAFVQ------CCQML--G-------------------VGG-
-AY--CWN---------------------------------------------------
>PC_07LC09
---------------------------------------------------------------MRFSVFSVLV---------------------------
-------------ASMFASGALAGYNCKCQDSNG-----------------------QYNDL-TSSCCAAQVKP--------------------------
----FNDIHGLG---------------PNHQCVSD-----------------TNAIDSGAFVQ------CCKDA--G-------------------VGG-
-AY--CWAK--------------------------------------------------
>PC_07LC0A
---------------------------------------------------------------MRFSVLSVLV---------------------------
-------------ASMFTSGALAGYNCKCQDSNG-----------------------QYNDL-TSSCCAAQVKP--------------------------
----FNDIHGLG---------------PNHQCVSD-----------------ANAIDSGAFVQ------CCKDA--G-------------------VGG-
-AY--CWAK--------------------------------------------------
>PC_02KCIQ
---------------------------------------------------------------MRFSIVSAFIA--------------------------
--------------ALCASSALAGYNCKCQDSRG-----------------------QYNEL-TRYCCEQQPSW--------------------------
----ITGVFFPG---------------PNNQCVSA-----------------LNHIDSGAFVQ------CCQGQ--G-------------------VGG-
-AF--CWD---------------------------------------------------
>PC_014KTL
---------------------------------------------------------------MRLEFVIIFL---------------------------
-------------VSFLAVGTLAGHNCKCQDSRG-----------------------QYNEL-TVICCGKDPKA-N------------------------
----PGIVYYGG---------------GNHQCTSP-----------------FGAIDSGAFVA------CCQSE--G-------------------VGG-
-AF--CWD---------------------------------------------------
>PC_03LHFL
---------------------------------------------------------------MVSFS--------------------------T-----
---------LILLPTLFLGSALAGMNCKCQDSRG-----------------------QFNEA-TRTCCSRQSN---------------------------
-----PLTYFPG---------------PNNQCANP-----------------ANGIDSGAFET------CCKSL--G-------------------VEA-
-AY--CWV---------------------------------------------------
>PC_06VLWC
---------------------------------------------------------------MRAFSISLL----------------------------
------------TVALFTTSALAGYNCKCQDSNG-----------------------QYNEL-TAECCNAQNN---------------------------
-----PLISYPG---------------GNHQCTSS-----------------VNAIDSGAFVQ------CCQGK--G-------------------VGG-
-AY--CWN---------------------------------------------------
>PC_001AH6
---------------------------------------------------------------MQPKRLVSVV---------------------------
---------T-PLS-ILITTVNAIGNCKCQDSKG-----------------------QYNSL-TRECCTYQ-F---------------------------
-----TEVYHGD---------------QHHQCSSF-----------------SGSLSKSAFED------CCKYL--G-------------------AG--
GAF--CW----------------------------------------------------
>PC_021E52
---------------------------------------------------------------MHSTPLLALI---------------------------
---------LPLLA-LLTAPATAIGNCKCQDSSG-----------------------QYNDL-TERCCMYE-L---------------------------
-----TGVYHGD---------------QHHQCSSW-----------------SGSLSENRFHV------CCGTF--G-------------------RV--
GAY--CWN---------------------------------------------------
>PC_0485VU
---------------------------------------------------------------MRIDYTAALV---------------------------
-------------FLLSATSALAGHNCKCQDANG-----------------------QYDGL-TAECCGENGSG--------------------------
----LCVHNYPG---------------PNNQCSSP-----------------TNCINSGQFVQ------CCQRY--G-------------------VGG-
-AF--CWD---------------------------------------------------
>PC_00E0IE
---------------------------------------------------------------MRFNFISALIF--------------------------
-------------FLFAMNSVLAGHNCKCQDSNG-----------------------QYDGV-TNECCNENGAG--------------------------
----ACIRYYPG---------------PNHQCTSS-----------------TNCIDSGAFVN------CCKRY--G-------------------IGG-
-AY--CWD---------------------------------------------------
>PC_029M7I
---------------------------------------------------------------MRLDHIVTLT---------------------------
-------------FLLSATSALAGHNCKCQDANG-----------------------QYNGL-TNECCGENGQG--------------------------
----ACIRYYPG---------------PNNQCTSP-----------------TNCIDSGQFVQ------CCQRY--G-------------------VGG-
-AY--CWD---------------------------------------------------
>PC_0252WD
---------------------------------------------------------------MKSTLAV------------------------------
---------ATFLVSLFGQQATAGYNCKCQDPSG-T-------------------GPQWYRA-TFFCCQGGKGTV------------------------D
TC---WNSNFPG---------------PNHQCSGGG----------------DNCLDSGAFND------CCITE--G-------------------A-P-
GAF--CWGSG-------------------------------------------------
>PC_066IQH
---------------------------------------------------------------MKFTSVAAL----------------------------
---------SLSLLVGSVFAVSPAGNCKCQDPYG-T-------------------EPQNNEA-TWVCCGNSAAAQ------------------------L
-C---PNANAPG---------------PNNQCSCGG----------------ENKIVEHIFDA------CCKQN--G-------------------APQ-
GAF--CWN---------------------------------------------------
>PC_03DSZ3
---------------------------------------------------------------MRFSTIIA-----------------------------
-----------ATILGAANMAYAGHNCKCQDPSG-T-------------------GPQWDGL-TQQVCNEQSASQ------------------------N
LICGTNIIYHPQ---------------EHHQCTSS-----------------LNCLNSGAFND------RCRQL--G-------------------APG-
-AY--CWG---------------------------------------------------
>PC_01RE7Q
---------------------------------------------------------------MRFSTIIA-----------------------------
-----------ATILGAANMAYAGHNCKCQDPSG-T-------------------GPQWDGL-TQQVCNEQSASQ------------------------N
LICGTNIIYHPQ---------------EHHQVSRL-----------------FLFHLSDVETS------RLAGI--F-------------------KGG-
DAK--AVLQ--------------------------------------------------
>PC_06DWJK
---------------------------------------------------------------MRLQILMTI----------------------------
-------------LFGSSSVVLAARRCSCEEAGDIT-------------------TPNAQHW-TGVCCSPGVTGCGS----------------------G
SLSYVVADDGPE---------------AYMCSSIF-----------------SNCLDAGAFVD------CCIAQ--G-------------------GNG-
-AQ--C-----------------------------------------------------
>PC_01AGY5
---------------------------------------------------------------MRISIF-------------------------------
-----------LAILGSVTSALAGCNCKCQDPSG-T-------------------GPQWNDL-TAEVCQLQYED--------------------------
SFCS--ETYHGD---------------QYHQCSAP-----------------NCCIDSGDFDK------QCKIL--G-------------------APG-
-AY--CWK---------------------------------------------------
>PC_064RKA
---------------------------------------------------------------MKISVF-------------------------------
-----------LTILASVTSALAGCNCKCQDPSG-T-------------------GPQWDDL-TEQVCDMQNDES------------------------S
LFCI--ETYHGN---------------QHHQCSAP-----------------NCCIDSGDFDK------QCKIL--G-------------------APG-
-AY--CWK---------------------------------------------------
>PC_011VF9
---------------------------------------------------------------MQISIF-------------------------------
-----------LAILGSLTSALAGCNCKCQDPSG-T-------------------GPQWDDL-TEQVCDMQNEES------------------------S
TFCI--ETYHED---------------QHHQCSAP-----------------NCCIDSGDFDK------QCKQL--G-------------------APG-
-AY--CWK---------------------------------------------------
>PC_086TBH
---------------------------------------------------------------MRTTLFT------------------------------
---------ALF--LTILGSAFASENCKCQDPSG-T-------------------GPQRNDL-TGQCCPGSAVSS------------------------C
-----EKHDFPG---------------PNHQCTGGS----------------TTCLNDDAFDK------CCKDA--G-------------------A-P-
GAY--CW----------------------------------------------------
>PC_056QT9
---------------------------------------------------------------MRTTLIS------------------------------
---------TLF--LTLLGSAIAGENCKCQDPSG-S-------------------GPQWNDA-TSVCCQGDQASQ------------------------S
S----CFEYGMG---------------KNNQCSAKS----------------INCINSGLFDK------CCKKQ--G-------------------A-P-
GAF--CWT---------------------------------------------------
>PC_06GB0T
---------------------------------------------------------------MR---FA------------------------------
---------QIFMLAATISGAFAGKNCKCQDPSG-R-------------------GPQWNDL-TKQCCNGDVNAG------------------------C
F----FAPNFPG---------------PNNQCTGV-----------------GNCLNSGAFND------CCKSK--G-------------------A-P-
RAY--CW----------------------------------------------------
>PC_076QBQ
----------------------------------------------------------------------------------------------------
------------MLVATISGAFAGKNCKCQDPSG-K-------------------GPQWNDL-TKQCCNGDVNAG------------------------C
F----FAPNFPG---------------PNNQCTGV-----------------GNCLNSGAFND------CCKSR--S-------------------AYP-
RKT--KRAAASE----FKN---YGG----------------------------------
>PC_03Z4AR
---------------------------------------------------------------MR---FA------------------------------
---------QLFMLAATISGAFAGKNCKCQDPSG-K-------------------GPQWNDL-TKQCCNGDVNAG------------------------C
F----FAPSFPG---------------PNNQCTGV-----------------GNCLNSGAFND------CCKSK--G-------------------A-P-
GAY--CW----------------------------------------------------
>PC_0687YG
------------------------MATVES---------SLNLS---IHLPIYLLPLSGKNSTMRLTIATLLF---------------------------
-------------TSVFAVSVLAGHNCKCQDDRG-----------------------QYNEL-TSKCCGKDPSA-G------------------------
---NPAVIYYPG---------------PNHQCTSP-----------------YNVIDSGAFVQ------CCQNE--G-------------------VGG-
-AY--CWD---------------------------------------------------
>PC_06YSDT
---------------------------------------------------------------MQFSATTIVLAMAYLAGIGAGAAIPQASSN-------
----------------QLVARDHHEHCACQVATN---------------------GEVDNVT-TSLVLANNSWRWH-Q----------------------
-------EQFPE------QTS-QGAHYEGYYLVA-----------------NSGKINGDTFYN------ECRAV--G-------------------AA--
DST--CF----------------------------------------------------
>PC_0139WC
---------------------------------------------------------------MHLSAATVALGAALVMQLGLGAAAPV-QDV-------
----------------HLEKRKSWRHCACQVSSH---------------------GIIDYVS-TALVAQYNSWRWH-L----------------------
-------EDFPK------IAGKEGAHYTGVYIVA-----------------NSGKIDGSAFHK------ECLLN--G-------------------GA--
DST--CF----------------------------------------------------
>PC_020LX8
---------------------------------------------------------------MQFSATLLALTAVAA------------THF-------
----------------GFAAARQHAHCACQAASG---------------------GEVDAVV-TAMVVQYNPNKWE-L----------------------
-------ASTPS------TLE-QGAHFAGTYAIP----------------KS-GSIDGDDFYN------QCKEY--G-------------------AA--
DST--CF----------------------------------------------------
>PC_07FB2B
---------------------------------------------------------------MQFTTAFFALTAVLA------------SRI-------
----------------GLTAARSHGHCACQAASG---------------------GEVDAVV-TAMVVQYNPNKWE-L----------------------
-------ASSPS------TLE-QGAHFAGTYAIA----------------KNNGKIDGDDFFN------QCKEY--G-------------------AA--
DST--CF----------------------------------------------------
>PC_01XCR3
---------------------------------------------------------------MQFSTAIIALAMGQLFQLGGVAALPTEIGVDVSVP-K
VAA------DVAAKVHTIEKRRDHTACACQTSSG---------------------GEIDAAA-TARVAGFNTNRWV-L----------------------
-------DIFET------QRFQGGAKFTGYYVRG----------------KNGAGVSGDGFYN------ECRQN--G-------------------AA--
DST--CF----------------------------------------------------
>PC_06YR6S
---------------------------------------------------------------MQFSTAIIALAMGQLLQLGGVAALPTEIGVDVSVP-K
VAA------DVAAKVHTIEKRHDHTACACQTSSG---------------------GEIDAAA-TSRVAGFNMNRWV-L----------------------
-------DLFET------QRFQGGAKFTGYYIRG----------------KDGASVSGEGFYN------ECRQN--G-------------------AA--
DST--CF----------------------------------------------------
>PC_078UWY
---------------------------------------------------------------MHFSTATIALAAAFLLNLGTAAALPVDDDARVAAP-V
-AE------TTNMETRSLAKRAYYTHCACQYSHQ---------------------SGIDALT-TNRVASYNPHRWK-LGSF--VPPACCGSLIETRTVGL
TIRTT--DEVET------PRGRYGAHFTGFYVHS----------------LNG-RIYGEGFYQ------ECKQN--G-------------------AG--
DST--CFGRK-------------------------------------------------
>PC_07YZYC
---------------------------------------------------------------MHFSTATIALAAAFLLNLGTAAALPVDDDARVAAP-V
-AE------TTNMETRSLAKRAYYTHCACQYSHQ---------------------SGIDALT-TNRVASYNPHRWK-LGSF--VPPACCGSLIETRTVGL
TIRTT--DEVET------PRGRYGAHFTGFYVHS----------------LNG-RIYGEGFYQ------ECKQN--G-------------------AG--
DST--CFG---------------------------------------------------
>PC_078TUH
---------------------------------------------------------------MHFSTATIALAAAFLLNLGTAAALPVDDDARVAAP-V
-AE------TTNMETRSLAKRAYYTHCACQYSHQ---------------------SGIDALT-TNRVASYNPHRWK-L----------------------
-------DEVET------PRGRYGAHFTGFYVHS----------------LNG-RIYGEGFYQ------ECKQN--G-------------------AG--
DST--CFGRK-------------------------------------------------
>PC_084AXU
---------------------------------------------------------------MHFSTATIALAAASLLNLGTAAALPVDDDARVAAS-V
-AE------TTNMEARSLAKRAYYTHCACQYSHQ---------------------SGIDALT-TNRVASYNPHRWK-L----------------------
-------DEVET------PRGRYGAHFTGFYVHS----------------LNG-RIYGEGFYQ------ECKQN--G-------------------AG--
DST--CFG---------------------------------------------------
>PC_0876SK
---------------------------------------------------------------MHFSTATIALAAAFLLNLGTAAALPVDDDARVAAP-V
-AE------TTNMETRSLAKRAYYTHCACQYSHQ---------------------SGIDALT-TNRVASYNPHRWK-L----------------------
-------DEVET------PRGRYGAHFTGFYVHS----------------LNG-RIYGEGFYQ------ECKQN--G-------------------AG--
DST--CFG---------------------------------------------------
>PC_04MSAY
---------------------------------------------------------------MQFSISALALAMACISQVGEVASIPVGAEVE------
--------------ARELDKRDQYTHCACQVSSN---------------------SGIDSFT-TSRVVGFNDYRWK-L----------------------
-------DVRET------QRGEWGARFTGYYVYA----------------KSG-FVDGKAFYN------ECLQN--G-------------------AG--
DST--CFGRQ-------------------------------------------------
>PC_06QHPH
---------------------------------------------------------------MQFSTVTIALAAASLFNLGTAAALPFEAEVAVSGS--
---------EIANEPRSLTKRARYTHCACQVGGH---------------------TGIDSDA-TARVVGFNKDRWE-L----------------------
-------DIVET------PRFKYGAHFTGFYAYA----------------KKG-FVDGTAFYN------ECLQN--G-------------------AG--
DST--CFGRQ-------------------------------------------------
>PC_00708E
---------------------------------------------------------------MQFSISTLALAMACIFNVGQAASIPVGAEIE------
--------------ARGLDKRDQYTHCACQFSSG---------------------SGIDGYT-TTRVVGFNDYRWK-L----------------------
-------DIVET------QRGDWGAHFTGYYAYA----------------RSG-FVDGKAFYN------ECLQN--G-------------------GG--
DST--CFGRQ-------------------------------------------------
>PC_04PA4V
---------------------------------------------------------------MQFSISTLALAMACISKFGQAASIPVGAEVE------
--------------ARELDKRARYTHCACQYSSQ---------------------SGIDNYT-TTRVVSYNGHRWK-M----------------------
-------DIRET------PRGEYGARFTGYYAYA----------------TSG-FVDGKAFWN------ECKQN--G-------------------AA--
DST--CFGRQ-------------------------------------------------
>PC_07UDSR
---------------------------------------------------------------MKPTAFLASLLTFAVM----AAATPIDSIGRAASIQA
AIEMNNALDVYNRMQTDESAMIGHTLCACQFAKH---------------------ANLYLDA-TISACADLGGEMDIR----------------------
----------DR------KAGLGGIDFFGKYCRPHDSV---K-------------LDGKGFNI------ACRNH--Y-------------------AI--
DSS--CPWKH-------------------------------------------------
>PC_07W1VK
---------------------------------------------------------------MKPTAFLASLLTFAVM----AAATPIDSIGRAASIQA
AIEMNNALDVYNRMQTDESAMIGHTLCACQFATN---------------------ANLYLDA-TISACADMGGEMDIK----------------------
----------DR------KAGLGGINFFGKYMQLGHSNRHEP-----TT-FLPMPLPMPTLQFFINPSLQPTQQ--Q-------------------PL--
RNP--TEKRSLILVSL-----------------CN------------------------
>PC_07UDSQ
---------------------------------------------------------------MKPTAFLASLLTFAVM----AAATPIDSIGRAASIQA
AIEMNNALDVYNRMQTDESAMIGHTLCACQFAKH---------------------ANLYLDA-TISACADLGGEMDIR----------------------
----------DR------KAGLGGIDFFGKYMQLGHSNRHEP-----TT-FLPMPLPMPTLQFFINPTLQPTQQ--Q-------------------PL--
RNP--TEKRSLILASL-----------------CN------------------------
>PC_087BGF
---------------------------------------------------------------MKPTAFLASLLTFAVM----AAATPIDSIGRAASIQA
AIEMNNALDVYNRMQTDESAMIGHTLCACQFDKH---------------------ANLYLDA-TISACADLGGEMDIR----------------------
----------DR------KAGLGGIDFFGKYCRPHDSV---K-------------LDGKGFNI------ACRNH--Y-------------------AI--
ASS--CPWKH-------------------------------------------------
>PC_04ZETS
---------------------------------------------------------------MKPTAFLASLLTFAVM----AAATPIDSIGRAASIQA
AIEMNNALDVYNRMQTDESAMTGHTLCACQFAKH---------------------ANLYLDA-TISACADLGGEMDIR----------------------
----------DR------KAGLGGIDFFGKYVSTDSMYFGRK-------------LIDPLFTV------QTTRL--G-----------------------
--E--VGRKRL------------------------------------------------
>PC_07W1VJ
---------------------------------------------------------------MKPTAFLASLLTFAVM----AAATPIDSIGRAASIQA
AIEMNNALDVYNRMQTDESAMIGHTLCACQFATN---------------------ANLYLDA-TISACADMGGEMDIK----------------------
----------DR------KAGLGGINFFGKYVSTDSMYFGRK-------------LIDPFFTV------QTTRL--G-----------------------
--E--VGRKRL------------------------------------------------
>PC_07W1VM
---------------------------------------------------------------MKPTAFLASLLTFAVM----AAATPIDSIGRAASIQA
AIEMNNALDVYNRMQTDESAMIGHTLCACQFATN---------------------ANLYLDA-TISACADMGGEMDIK----------------------
----------DR------KAGLGGINFFGKYCRPHDSV---K-------------LDGKGFNI------ACRNH--Y-------------------AI--
DSS--CPWKR-------------------------------------------------
>PC_08C3YT
---------------------------------------------------------------MKPTAFLASLLTFAVM----AAATPIDSIGRAASIQA
AIEMNNALDVYNRMQTDESAMIGHTLCACQFDKH---------------------ANLYLDA-TISACADLGGEMDIR----------------------
----------DR------KAGLGGIDFFGKYVSTDSMYFGRK-------------LIDPLFTV------QTTRL--G-----------------------
--E--VGRKRL------------------------------------------------
>PC_077789
---------------------------------------------------------------MKPTAFLASLLTFAVM----AAATPIDSIGRAASIQA
AIEMNNALDVYNRMQTDESAMIGHTLCACQFAKH---------------------ANLYLDA-TISACADLGGEMDIR----------------------
----------DR------KAGLGGIDFFGKYCRPHDSV---K-------------LDGKGFNI------ACRNH--Y-------------------AI--
ASS--CPWKS-------------------------------------------------
>PC_07UDSP
---------------------------------------------------------------MKPTAFLASLLTFAVM----AAATPIDSIGRAASIQA
AIEMNNALDVYNRMQTDESAMIGHTLCACQFAKH---------------------ANLYLDA-TISACADLGGEMDIR----------------------
----------DR------KAGLGGIDFFGKYVSTDSMYFGRK-------------LIDPLFTV------QTTRL--G-----------------------
--E--VGRKRL------------------------------------------------
>PC_07UDSS
---------------------------------------------------------------MKPTAFLASLLTFAVM----AAATPIDSIGRAASIQA
AIEMNNALDVYNRMQTDESAMIGHTLCACQFAKH---------------------ANLYLDA-TISACADLGGEMDIR----------------------
----------DR------KAGLGGIDFFGKYTIFLERL---P-------------CMHPTLLI----------------------------------L--
RDR--CN----------------------------------------------------
>PC_08C3YW
---------------------------------------------------------------MKPTAFLASLLTFAVM----AAATPIDSIGRAASIQA
AIEMNNALDVYNRMQTDESAMIGHTLCACQFDKH---------------------ANLYLDA-TISACADLGGEMDIR----------------------
----------DR------KAGLGGIDFFGKYTIFLERL---P-------------CMHPTLLI----------------------------------L--
RDR--CN----------------------------------------------------
>PC_07W1VL
---------------------------------------------------------------MKPTAFLASLLTFAVM----AAATPIDSIGRAASIQA
AIEMNNALDVYNRMQTDESAMIGHTLCACQFATN---------------------ANLYLDA-TISACADMGGEMDIK----------------------
----------DR------KAGLGGINFFGKYIDATRTL---K-------------QT-------------------------------------------
-----------------------------------------------------------
>PC_08C3YV
---------------------------------------------------------------MKPTAFLASLLTFAVM----AAATPIDSIGRAASIQA
AIEMNNALDVYNRMQTDESAMIGHTLCACQFDKH---------------------ANLYLDA-TISACADLGGEMDIR----------------------
----------DR------KAGLGGIDFFGKYIDATRTL---K-------------QT-------------------------------------------
-----------------------------------------------------------
>PC_08BL0O
---------------------------------------------------------------MNPTAFLASLITLIVVA----SASPIKDRPNLVAVHD
AQN------SNLTVRAEAAVQHRHKLCACQRNTD---------------------DIILDTA-TTQACTDAGGVME-TLT--------------------
-----------R------QSGIAGVTYGGVYCKP----------------SKVPWFGGKRFTD------HCRDH--G-------------------AG--
DAT--CPWKA-------------------------------------------------
>PC_054RGG
---------------------------------------------------------------MKPTALCAYLLTFLAM---------------------
------------------VSAEKHTLCACQGDKG---------------------GQLDRPS-TIAVCAEMGGVME-HGN--------------------
-----------R------YVGVDHIKFAGVYCRP----------------FNTLYFTGDTFHN------ACANH--L-------------------AA--
DSS--CPHKGQLQPPY-PK-GSTLN--------NNNPSSG-------------------
>PC_07HDIG
---------------------------------------------------------------MKPTALCAYLLTFLAM---------------------
------------------VSAEKHTLCACQGDKG---------------------GQLDKPS-TIAVCAEMGGVME-HGL--------------------
-----------R------YVGVDHIKFAGVYCRP----------------FNTMFFSGDTFHN------ACANH--L-------------------AA--
DSS--CPHKGQLQPPY-PK-GSPLN--------NNNPSSG-------------------
