# Supplementary material for: Remote homology clustering identifies lowly conserved families of effector proteins in plant-pathogenic fungi
Source: Microb Genom. 2021 Sep 1;7(9):000637. doi: 10.1099/mgen.0.000637 (PMC8715435; doi:10.1099/mgen.0.000637)
Supplement: Supplementary material 15 [file mgen-7-0637-s0015.zip › fastas/markov-PC_00TPLE.fasta]

>PC_00L7B4
----------------------------------------------------------------------------------------------------
----------------------------------------------------------------------------------------------------
----------------------------------------------------------------------------------------------------
----------------------------------------------------------------------------------------------------
-------------MPYVTW--------------------------------------------------------MRTS-T-------------------
----------------------------------EPSPK---QT-----------------------------------------------TDV-WQ---
V------SRL------------------------------NTEQD---KSTVYNAET---------------------------------------ATIN
EYATFSDLLLDLGFQYKDKHDVWEDEELEAANEDPSHTHSPKE--QFACNSV-GYRSPSDMVPRPTEPNKVSYTGFP-DIVQLLAHSTGFAA---LS--S
T-----------------GEVYTWGDE-RYEGCLG---------REVTDEC----------PA---------------YYPLPVPLL-------------
---------SN--L---PTGPIRHLSIGHT---SSMLACLT------------AG-NDLYVWGDPR-R-----------------------L--------
-PASLQ----TL---FFE-----HDS------------------------------------CDN---NLNDQDGPIPVVIT------------------
---------------DTKGNE-VDGI-VDVAIGTNHMIALTD-----QG---------EV-YVIGENW-----------CGQLGLGEEIE----------
-----------------------------------------CV-MKWEKVPLSLD------G------KVVKSVAAGPWTSFLIVGEDKK----------
----------------------------------------------------------------------------------------------------
-----
>PC_03N5B8
----------------------------------------------------------------------------------------------------
----------------------------------------------------------------------------------------------------
----------------------------------------------------------------------------------------------------
-------------------------------------------------------------------------------------------------M-K
-PHGIMEFFVSHTIVYQKR--------------------------------------------------------KNKF-I-------------------
----------------------------------ARAGRAPRAH-----------------------------------------------NAL-RF---
VDENIYRTFA------------------------------EANNG---HVAVYNSET---------------------------------------ATIT
EYATLSDLLRDLGFQYKQKHEMWEDEPAEEER-HQSRRPSPKE--QFACDYE-HYDAYHRVIPRPTEIEKVSFTGFP-DIVQLLAHSTGFAA---LS--S
T-----------------GEVYTWGDE-RFVGCLG---------REVSDEC----------PA---------------QYPCPVPLL-------------
---------SE--L---PTGPVRHLSISPT---SSLLACLT------------AG-NDLYVWGDPR-Q-----------------------L--------
-PPSLQ----TL---FFD-----QGR------------------------------------AN--DGWHDHNDGPVPVVIT------------------
---------------DTNGNE-VDNI-VDVAVGTQHMVALTE-----QR---------EV-YVIGENW-----------CGQLGLGEEIS----------
-----------------------------------------WV-TKWEKVPLSLD------IGGSGTRKEIKAVAAGPWASFLIVGDEE-----------
----------------------------------------------------------------------------------------------------
-----
>PC_02XJXE
----------------------------------------------------------------------------------------------------
----------------------------------------------------------------------------------------------------
-------------------------------------------------------------------------------------------MKPHGTMEL
YA-TGA------NHSLQLHFAKQEEIYQ--------------------------------------------GDADDLWKF-------T-CV---FRH-R
-DIHTIRSFDSHTIVYQKR--------------------------------------------------------NNRF-I-------------------
----------------------------------AKAGRAPRGH-----------------------------------------------NAL-RF---
VDENIYRTFA------------------------------EANNG---HVAVYNSET---------------------------------------ATIT
EYATIRDLLRDLGFHYKPKHVSWEDELVKEER-PKDCRPSRKE--QFACGYE-HYHAYHEVIPRPTLVLEVSYTGFP-DIVQLLAHSTGFAA---LS--S
T-----------------GEVYTWGDE-RFVGCLG---------REVSDEC----------PA---------------QYPSPVPLL-------------
---------SQ--L---PTGPVRHLSISPT---SSLLACLT------------AG-NDLYIWGDPR-Q-----------------------L--------
-PPSLR----TL---FFD-----QRR------------------------------------AAE-GDWHDYNDSPVPVVIT------------------
---------------DTDGNE-VDGI-VDVAVGTEHIIALTD-----QG---------EV-YVIGQNW-----------CGQLGLGEEIK----------
-----------------------------------------WV-TKWEKVPLSLD------DGGGGTKKEIKAVAAGPWASFLIVGEQEKRM--------
----------------------------------------------------------------------------------------------------
-----
>PC_02M0NG
----------------------------------------------------------------------------------------------------
----------------------------------------------------------------------------------------------------
-------------------------------------------------------------------------------------------MKPHGTMEL
----------------------------------------------------------------------------------------------------
-DIHTIRSFDSHTIVYQKR--------------------------------------------------------NNRF-I-------------------
----------------------------------AKAGRAPRGH-----------------------------------------------NAL-RF---
VDENIYRTFA------------------------------EANNG---HVAVYNSET---------------------------------------ATIT
EYATIRDLLRDLGFHYKPKHVSWEDELVKEER-PKDCRPSRKE--QFACGYE-HYHAYHEVIPRPTLVLEVSYTGFP-DIVQLLAHSTGFAA---LS--S
T-----------------GEVYTWGDE-RFVGCLG---------REVSDEC----------PA---------------QYPSPVPLL-------------
---------SQ--L---PTGPVRHLSISPT---SSLLACLT------------AG-NDLYIWGDPR-Q-----------------------L--------
-PPSLR----TL---FFD-----QRR------------------------------------AAE-GDWHDYNDSPVPVVIT------------------
---------------DTDGNE-VDGI-VDVAVGTEHIIALTD-----QG---------EV-YVIGQNW-----------CGQLGLGEEIK----------
-----------------------------------------WV-TKWEKVPLSLD------DGGGGTKKEIKAVAAGPWASFLIVGEQEKRM--------
----------------------------------------------------------------------------------------------------
-----
>PC_03ZVNV
----------------------------------------------------------------------------------------------------
----------------------------------------------------------------------------------------------------
-------------------------------------------------------------------------------------------MKPHGTME-
---------------------------------------------------------------------------------------------------L
-DIHTIRSFDSHTIVYQKR--------------------------------------------------------LNKF-I-------------------
----------------------------------TKAGRVPRDH-----------------------------------------------NAL-RY---
VDENIYRTFA------------------------------KANNG---HVAVYNSET---------------------------------------AMIT
EYATLSDLLRDLGFHYRQKHELWEDELVKEER-DQNRRPSSKE--QFACDYE-HYHAYHQVIPRPTEISKVSYTGFP-DIVQLLAHSTGFAA---LS--S
T-----------------GEVYTWGDE-RFVGCLG---------REVSDEC----------PA---------------QYPSPVPLL-------------
---------SQ--L---PTGPARHLSISPT---SSLLACLT------------AG-NDLYIWGDPR-Q-----------------------L--------
-PPSLQ----TL---FFD-----ERR------------------------------------AD--DDGHDYNDGPVPVVIT------------------
---------------DTDGNE-VDGI-VDVAVGTEHMIALTD-----QG---------EV-YVIGQNW-----------CGQLGLGEEIK----------
-----------------------------------------WV-TKWEKVPLSLD------DGGGGTKKEIKAVAAGPWASFLIVGEEEKRM--------
----------------------------------------------------------------------------------------------------
-----
>PC_01VNTE
----------------------------------------------------------------------------------------------------
----------------------------------------------------------------------------------------------------
----------------------------------------------------------------------------------------------------
----------------------------------------------------------------------------------------------------
----------------------------------------------------------------------------------------------------
------------------------------GLWTTTPNR---ESL----------------------IP---HC----------------------ANGD
EDSPRLKHVAI------------------------------AGNG---KTAVTFVQAPN----------------------------------AMLTHIS
EFSSFDDFVRWYDRPADS-------------------------------------------------YPTAHYMLHG-RAKQLIANETSFTL---L---M
ET----------------GEVYTWGDA-RHRSL-G---------RT-----------------------PT--AHMPAEKPAAVDAL-------------
---------GGLK--------IGKIVS--G---GWMGAA-LA-----------EG-GSLYLWGTTT-PGTADIIN--ALPSG-D----------------
-------------------------------------------------------------------------EEIALVDIPASL---------------
-------------GMH---GEEADDF-EVLDAVNQDTSILTS-----KK---------RK-WTRNRKN-----------NGAHNQWLA------------
---------------------------------------EQIL-PDKEA-------------------DDQ------VQYLLQWEYDPETGKKHENH---
----------------------------------------------------------------------------------------------------
-----
>PC_006CN2
----------------------------------------------------------------------------------------------------
----------------------------------------------------------------------------------------------------
--------------------------------------------------------------------------------------MSAPHNGSLERFTI
FC-AGL------NAHSQLQKDT-----TDDVHRF-------------------------------------------------TPMELP-----SDEP--
GEADMLFPGWSNTVFQN--------------------GIRVW--------SQGFQNLETTI----------SNES---DKDGGHPHTAFGN---------
-HEG-L-LGLLS---------------PSGDLSVVSPAP---ES------------------------A---PS----------------TL---KLITT
DASPAIRHIAL------------------------------AGTD---RIAVTFRQAPN----------------------------------GRLCHVA
EFANLEKFLAWYRDPSNADS-----------------------------------------------YPDKHHMLAG-RPKQLLANMSSLLL---L---M
EG----------------GEVYTWGDA-RYQSL-G---------RS-----------------------VVGEGATEADRPGIVEAL-------------
---------GGLR--------IAKLAT--G---GWLSAA-LS-----------ED-HALV----------------------------------------
----------------------------------------------------------------------------------------------------
----------------------------------------------------------------------------------------------------
----------------------------------------------------------------------------------------------------
----------------------------------------------------------------------------------------------------
-----
>PC_0628C8
----------------------------------------------------------------------------------------------------
----------------------------------------------------------------------------------------------------
--------------------------------------------------------------------------------------MATSQSGSPGHSTI
LC-AGL------NAHSQLQEDT-----TDDIHKL-------------------------------------------------RPIELP-----SDRR--
EGVDVLFSGWSNTVLQS--------------------GNRIW--------SQGFQKLDATI----------TA-----NENGIYTHSAFGD---------
-HNG-L-LGLMS---------------PSGDVTLVAPGP---ES------------------------G---TS----------------TL---QPTST
DSSPQISHIAL------------------------------TGTD---RIAITFRQAPN----------------------------------GRLCHVA
EFENLEKFLSWYRDPSDAES-----------------------------------------------YPDKHHMLPG-RPKQLLGNMLSFLL---L---M
EG----------------GEVYSWGDA-RYQSL-G---------RA-----------------------VVGEGATAAGKPGVVEAL-------------
---------GGLK--------IVKVAT--G---GWLSAA-VS-----------ED-HALYLWGAASEPGCEGSIK--CLQEAGA----------------
-------------------------------------------------------------------------GEVALVGLPAEA---------------
-------------------HSEPLDV-VDRTADFTPLAPIVT-----AS------SV-------------------------------------------
----------------------------------------------------------------------------------------------------
----------------------------------------------------------------------------------------------------
-----
>PC_00R95H
----------------------------------------------------------------------------------------------------
----------------------------------------------------------------------------------------------------
-------------------------------------------------------------------------------------MTAPQEDSL-ERYTI
LC-AGL------NAHSQLQRDT-----TGDVRRF-------------------------------------------------TPVELS-----SDCR--
KEVDILFPGWSNTVFQS--------------------GTRIW--------SQGFQKLEATI----------SQAA---VENGRQPYTAFGN---------
-HDG-L-LGLLS---------------PSGDLSIAAPAQ---ES------------------------A---TS----------------TL---QPVTT
DASPAISHIAL------------------------------AGTD---RIAVTFRQAPN----------------------------------GRLCHVA
EFTNLGKFLAWYRDPSDAES-----------------------------------------------YPDKHHMLAG-RPKQLLANMSSFLL---L---M
EG----------------GGVYSWGDA-RYQSL-G---------RA-----------------------VVGEGTTAADTPGVVGAL-------------
---------GGLR--------IAKLAT--G---GWLSAA-LS-----------ED-HALYLWGAATRDGLS-----------------------------
----------------------------------------------------------------------------------------------------
----------------------------------------------------------------------------------------------------
----------------------------------------------------------------------------------------------------
----------------------------------------------------------------------------------------------------
-----
>PC_01T351
----------------------------------------------------------------------------------------------------
----------------------------------------------------------------------------------------------------
----------------------------------------------------------------------------------------------MPHHEL
LG-CGF------NAHSQLSFAKYGGAQSTRAS----------------------SPEDI--------------------RS--PTSLITTT--STGDD--
KTLKPVFIGWSDVLLQ-Q-------------------DEEVF--------WYGAGRASKANE----------------AKPAPLNLHG-----------A
AASS-L-SFIGD---------------HSGPLAALSKTG-EILLR----------------------SGN--EFL------P--------------AP--
ELGTDWQHIAI------------------------------AGNG---IVCAVKQNC-------------------------------------------
RVFSFPSFSAFTNSC------------------------HTRI-WSI---------------------------PTL-RILQLIANESSFTL---L---S
HE----------------GEVYTWGDS-RYG--LG---------R---------E--------------VTA--EEPASEPTIVTAL-------------
---------EGLK--------MVKIST--G---AWMAGA-IS-----------NE-RDLYIWGRAS-IDQEIEGM--GEGEGEV--NL------------
----------------------------------------------------------------------------------------------------
----------------------------------------------------------------------------------------------------
----------------------------------------------------------------------------------------------------
----------------------------------------------------------------------------------------------------
-----
>PC_007L16
----------------------------------------------------------------------------------------------------
----------------------------------------------------------------------------------------------------
-------------------------------------------------------------------------------------------MDGVSSGTL
YA-TGF------NAFGQLQTGPPPSRAV---GDVTSF-------------K-KLAKGRI-----------------------------------------
-----LFTCWSTTAFVNE-------------------NGQIC--------SLGFQQIQPI-T------------GT-------SAKCAVGN---------
-HDG-MKGCLID---------------DRLYVVRGTPGS-QQTLE----------------------SVQQND---------------------------
--SPRIELLAS------------------------------AGNG---RVAAVLRTERL-------------------------TSSN-PETQQNPCHVV
EFHSFDDFLQWFESPVD-------------------------R-RDSWCQKH---------------------EVSG-QPLRLEAGTGTFILLTEI---H
SQ----------------TQLFTWGDN-RFRTL-G---------R---------S--------------PSEG--SPANRPGIVETL-------------
---------EEDI--------IIDVAA--G---GWMNAV-VT-----------AE-GGLYMWGHKT-EQDITEIY--VSDLEGS----------------
----------------------------------------------------------------------GGDVVLVDL--P-NG---------------
------------------PDDEPLRA-AKVALGINHAAVVAG-----D----------TL-LVNGDNS-----------NGQLGI---G-----------
------------------V--------------------VDGT-DEWEVVDL----V-------------ATDVWCGSKCTFAISD--------------
----------------------------------------------------------------------------------------------------
-----
>PC_030V48
----------------------------------------------------------------------------------------------------
----------------------------------------------------------------------------------------------------
-------------------------------------------------------------------------------------------MAGVSSGTL
YA-TGF------NAFGQLQTRLPPSRAI---GDVTGF-------------Q-ELAKGRI-----------------------------------------
-----LFACWSTTTFVSE-------------------NGHIY--------SLGFQQIRPI-A------------GT-------SAKCAIGD---------
-HDG-MKGCMID---------------DRLYVVRGTPGS-QQTLE----------------------SVQQDD---------------------------
--SPRIELLAC------------------------------AGNG---RVAAVLRTDRL-------------------------TSSN-PETPLNSCHVV
EFHSFDGFLHWFESPVY-------------------------R-RDSLCQKH---------------------QVSG-QPLRLEAGTGTFILLMKI---H
SQ----------------TRLFSWGDN-RFRAL-G---------R---------S--------------PSEA--SPANRPGIVESL-------------
---------EEDV--------IIDVAA--G---GWMNAV-VT-----------AE-GGLYMWGHKT-EQDITNIY--VSDLEGS----------------
----------------------------------------------------------------------GGDVVLADL--P-NG---------------
------------------PDDEPLRA-AKVALGSNHAAVVAG-----G----------TL-LVNGDNS-----------NGQLGM---G-----------
------------------V--------------------VDGT-EEWEVVDL----V-------------ATDVWCGSKCTFAVCH--------------
----------------------------------------------------------------------------------------------------
-----
>PC_00QWBZ
----------------------------------------------------------------------------------------------------
-----------------------------------------------------MCSRKPWIGYRTGS------RF------------CSEY-----EKIF
KREFFGP-RVEHIPDTPD-----------------------TA-N---RGS-------------MQQVSSPR----------ATQHTRLERVMTSTEPWV
CV-FGS------NLFYQSDPDEDRTRSSTTKK-----------------------------KIIHPRKLKQTRITK-------------DA--RSTSV--
VGVEILHVTDSQTLVHYQRANENTP------D-SC--PSYLE--------IWGFDEENQSTEVKTLSN------NCLISHPLDQVKKWLGR---------
-T-K-I-LGYLA---------------RDGTINPINMNT-PASTG----------------------S-------------PTRN--SARYQ------AV
TISDNGEVLAAVLD-----------------------------------------HESTR--TPSNL----------------------KTEDQSTHRLE
LWSSFQELLDFCLKGV-RTN--------------------------SNPK---------------SISLDSHPSGEE-TEIQLSSGAAHFLI---L---T
HTPSTGSIK-GAEDPDYHSTLYAFGDN-RFGQL-G---------IGSRSI--------------------------AINEPQMIENL-------------
---------PA----------LSTIDC--G---LFHSVA-LG-----------RD-GELYTFGHNR-KGQCGVGS--SSTI-------------------
-----------------------------------------------------------------------DTTTPILVDIGGNG---------------
------------------EAGEIIDV-IDARCGR--------------------------VWLAGSTSSCVPDA-----LGQLGMEDASSQF--------
-E--------------------------------------------FQKNEHITM------GD-HASTTAGWKIQAGRWNTFVWTNS-------------
----------------------------------------------------------------------------------------------------
-----
>PC_03CKSY
----------------------------------------------------------------------------------------------------
-----------------------------------------------------MQGKKAQLEENHGSVIGRDLGF------------VQ-S-----MKKF
SRESFLDLGLSTSPIPPI-----------------------L--P---TEV-------------RCNKFPPP----------GPHSTRLERVMTSTEPWV
CV-FGS------NLFYQSDPDEDRTRSSTTKK-----------------------------KIIHPRKLKQTRITK-------------DA--RSTSV--
VGVEILHVTDSQTLVHYQQVDENTP------E-SC--TSYLE--------IWGFDEENQSTEVKTLSN------NCLTSHPLDQVKKWLGR---------
-T-K-I-LGYLA---------------RDGTINPINMNT-PASTG----------------------S-------------PTRN--SARYQ------AV
TISHNGEVLAAVLD-----------------------------------------HESTR--TPSNL----------------------KTEDQSTHRLE
LWSSFQELLDFCLKGV-RTN--------------------------SNPK---------------SISLDSHPSGEE-TEIQLSSGASHFLI---L---T
HTPSTGSIK-GAEDPDYHSTLHAFGDN-RFGQL-G---------IGSRSI--------------------------AINEPQMIENL-------------
---------PA----------LSTIDC--G---LFHSVA-LG-----------RD-GELYTFGHNR-KGQCGVGS--SSTI-------------------
-----------------------------------------------------------------------DTTTPILVDIGGNG---------------
------------------EAGEIIDV-IDARCGSEHTVVLTS-----SG-----------VWLAGS------NA-----LGQLGMEDASSQF--------
-E--------------------------------------------FQKNEHITM------GD-HASTTAGWKIQAGRWNTFVWTNS-------------
----------------------------------------------------------------------------------------------------
-----
>PC_03SNEP
----------------------------------------------------------------------------------------------------
------------------------------------------------------------------------------------------------MDHF
KREFFGP-RVEHIPDTPD-----------------------TA-N---RGS-------------MQQVSSPR----------ATQHTRLERVMTSTEPWV
CV-FGS------NLFYQSDPDEDRTRSSTTKK-----------------------------KIIHPRKLKQTRITK-------------DA--RSTSV--
VGVEILHVTDSQTLVHYQRANENTP------D-SC--PSYLE--------IWGFDEENQSTEVKTLSN------NCLISHPLDQVKKWLGR---------
-T-K-I-LGYLA---------------RDGTINPINMNT-PASTG----------------------S-------------PTRN--SARYQ------AV
TISDNGEVLAAVLD-----------------------------------------HESTR--TPSNL----------------------KTEDQSTHRLE
LWSSFQELLDFCLKGV-RTN--------------------------SNPK---------------SISLDSHPSGEE-TEIQLSSGAAHFLI---L---T
HTPSTGSIK-GAEDPDYHSTLYAFGDN-RFGQL-G---------IGSRSI--------------------------AINEPQMIENL-------------
---------PA----------LSTIDC--G---LFHSVA-LG-----------RD-GELYTFGHNR-KGQCGVGS--SSTI-------------------
-----------------------------------------------------------------------DTTTPILVDIGGNG---------------
------------------EAGEIIDV-IDARCGSEHTVVLTS-----SG-----------VWLAGSTSSCVPDA-----LGQLGMEDASSQF--------
-E--------------------------------------------FQKNEHITM------GD-HASTTAGWKIQAGRWNTFVWTNS-------------
----------------------------------------------------------------------------------------------------
-----
>PC_01T93A
----------------------------------------------------------------------------------------------------
----------------------------------------------------------------------------------------------------
--------------------------------------------------------------------------------------------MTSTEPWV
CV-FGS------NLFYQSDPDEDRTRSSTTKK-----------------------------KIIHPRKLKQTRITK-------------DA--RSTSV--
VGVEILHVTDSQTLVHYQQVDENTP------E-SC--TSYLE--------IWGFDEENQSTEVKTLSN------NCLTSHPLDQVKKWLGR---------
-T-K-I-LGYLA---------------RDGTINPINMNT-PASTG----------------------S-------------PTRN--SARYQ------AV
TISHNGEVLAAVLD-----------------------------------------HESTR--TPSNL----------------------KTEDQSTHRLE
LWSSFQELLDFCLKGV-RTN--------------------------SNPK---------------SISLDSHPSGEE-TEIQLSSGASHFLI---L---T
HTPSTGSIK-GAEDPDYHSTLHAFGDN-RFGQL-G---------IGSRSI--------------------------AINEPQMIENL-------------
---------PA----------LSTIDC--G---LFHSVA-LG-----------RD-GELYTFGHNR-KGQCGVGS--SSTI-------------------
-----------------------------------------------------------------------DTTTPILVDIGGNG---------------
------------------EAGEIIDV-IDARCGSEHTVVLTS-----SG-----------VWLAGS------NA-----LGQLGMEDASSQF--------
-E--------------------------------------------FQKNEHITM------GD-HASTTAGWKIQAGRWNTFVWTNS-------------
----------------------------------------------------------------------------------------------------
-----
>PC_01VJ9L
----------------------------------------------------------------------------------------------------
----------------------------------------------------------------------------------------------------
--------------------------------------------------------------------------------------------MTSTEPWV
CV-FGS------NLFYQSDPDEDRTRSSTTKK-----------------------------KIIHPRKLKQTRITK-------------DA--RSTLV--
VGVEVLHVTDSQTLVHYQQVDENTP------E-SC--TSYLE--------IWGFDEENQSSEVKTLSN------NCLISHPLDQVKKWLGR---------
-T-K-I-LGYLA---------------RDGTINPINMNT-PASTE----------------------S-------------PTRN--SARYQ------AV
TISDNGEVLAAVLD-----------------------------------------HESTR--TPSNL----------------------KTENQSTHRLE
LWSSFQELLDFCLKGV-RTN--------------------------SNPK---------------SISLDSHPSGEE-TEIQLSSGAAHFLI---L---T
HTPSTGSIK-GAEDPDYHSTLYAFGDN-RFGQL-G---------IGSRSI--------------------------AINEPQMIENL-------------
---------PA----------LSTIDC--G---LFHSVA-LG-----------RD-GELYTFGHNR-KGQCGVGS--SSTI-------------------
-----------------------------------------------------------------------DTTTPILVDIGGNG---------------
------------------EAGEIIDV-IDARCGSEHTVVLTS-----SG-----------VWLAGS------NA-----LGQLGMEDASSQF--------
-E--------------------------------------------FQKNEHITM------GD-HASTTAGWKIQAGRWNTFVWTNS-------------
----------------------------------------------------------------------------------------------------
-----
>PC_057U65
----------------------------------------------------------------------------------------------------
----------------------------------------------------------------------------------------------------
--------------------------------------------------------------------------------------------MTSTEPWV
CV-FGS------NLFYQSDPDEDQTRSSTTKK-----------------------------KIIHPRKLKQTRITK-------------DA--RSTSV--
VGVEILHVTDSQTLVHYQRANENTP------D-SC--PSYLE--------IWGFDEENQSTEVKTLSN------NCLISHPLDQVKKWLGR---------
-T-K-I-LGYLA---------------RDGTINPINMNT-PASTG----------------------S-------------PTRN--SARYQ------AV
TISDNGEVLAAVLD-----------------------------------------HESTR--TPSNL----------------------KTENQSTHRLE
LWSSFQELLDFCLKGV-RTN--------------------------SNPK---------------SISLDSHPSGEE-TEIQLSSGASHFLI---L---T
HTPSTGSIK-GAEDPDYHSTLHAFGDN-RFGQL-G---------IGSRSI--------------------------AINEPQMIENL-------------
---------PA----------LSTIDC--G---LFHSVA-LG-----------RD-GELYTFGHNR-KGQCGVGS--SSTI-------------------
-----------------------------------------------------------------------DTTSPILVDLGGNG---------------
------------------EAGEIIDV-IDARCGSEHTVVLTS-----SG-----------VWLAGS------NA-----LGQLGMEDTISQF--------
-E--------------------------------------------FQKNEHITM------GD-HASTTAGWKIQAGRWNTFVWTNS-------------
----------------------------------------------------------------------------------------------------
-----
>PC_02A88G
----------------------------------------------------------------------------------------------------
----------------------------------------------------------------------------------------------------
--------------------------------------------------------------------------------------------MTSTEPWV
CV-FGS------NLFYQSDPDEDQTRSSTTKK-----------------------------KIIHPRKLKQTRITK-------------DA--RSTSV--
VGVEILHVTDSQTLVHYQRANENTP------D-SC--PSYLE--------IWGFDEENQSTEVKTLSN------NCLTSHPLDQVKKWLGR---------
-T-K-I-LGYLA---------------RDGTINPINMNT-PASTG----------------------S-------------PTRN--SARYQ------AV
TISHNGEVLAAVLD-----------------------------------------HESTR--TPSNL----------------------KTENQSTHRLE
LWSSFQELLDFCLKGV-RTN--------------------------SNPK---------------SISLDSHPSGEE-TEIQLSSGASHFLI---L---T
HTPSTGSIK-GAEDPDYHSTLHAFGDN-RFGQL-G---------IGSRSI--------------------------AINEPQMIENL-------------
---------PA----------LSTIDC--G---LFHSVA-LG-----------RD-GELYTFGHNR-KGQCGVGS--SSTI-------------------
-----------------------------------------------------------------------DTTTPILVDIGGNG---------------
------------------EAGEIIDV-IDARCGSEHTVVLTS-----SG-----------VWLAGS------NA-----LGQLGMEDTISQF--------
-E--------------------------------------------FQKNEHITM------GD-HASTTAGWKIQAGRWNTFVWTNS-------------
----------------------------------------------------------------------------------------------------
-----
>PC_05I49D
----------------------------------------------------------------------------------------------------
-----------------------------------------------------MG--------STGRTTKEATGF------------IGPP-----Q---
----RNCLGLSCDPDHLL-----------------------A--S---RD-----------------LP----------------ENFIQDMATNTDPWI
CV-FGS------NLFHQLDPDDTRTN---LTK-----------------------------KIIHPRQLEGTKIPK-------------D------GT--
SVVEVLHVTDSQTLVYYN-KSGGNS------A-SG--SSYLE--------LWGFDEENQSSNLKDIRD--RLDPTHYISHPIDQVKQWLGT---------
-N-K-I-IGYLA---------------TDGTVNSINPKA-SNESR----------------------EKMKR-------H-VPSN--LARYQ------AV
TISDNGEVLAALSP-----------------------------------------EFNR----TLET----------------------HNG-CAVHCLE
LWPSLQELMDFLLDINRQPG--------------------------LKTR---------------LIHLKDPPTG-E-TEIRLSSGASHFLI---M---T
HTPSTK------ENCDYHSTLYTFGDN-RFGQL-G---------IGSRSV--------------------------SVTEPQKIENL-------------
---------PA----------LIKIDC--G---LFHSVA-VG-----------QD-GELYTFGHNR-TGQCGVGS--S-EI-------------------
-----------------------------------------------------------------------DTSTPVLVDLGGNG---------------
------------------EAGDIIDV-IDVCCGSEHTAVLTS-----SG-----------VWLAGCNT-----------LGQLGMGDLVSRF--------
-E--------------------------------------------FHRNENITI------AGNHSSKPAAWKIQTGRWNTYVWENS-------------
----------------------------------------------------------------------------------------------------
-----
>PC_05OCYD
----------------------------------------------------------------------------------------------------
-----------------------------------------------------MG--------STG-TTEEATGF------------IGPP-----Q---
----RNCLGLSCDPDHLL-----------------------A--S---RD-----------------LP----------------ENFIQDMATNTDPWI
CV-FGS------NLFHQLDPDDTRTN---LTK-----------------------------KIIHPRQLEGTKIPK-------------D------GT--
SVVEVLHVTDSQTLVYYNNRSGGNS------S-SG--SSYLE--------IWGFDEENQSSNLKDIRD--RLDPTHYISHPIDQVKQWLGT---------
-N-K-I-IGYLA---------------TDGTVNSINPKA-SNESR----------------------EKMKR-------H-VPSN--LARYQ------AV
TISDNGEVLAALSP-----------------------------------------EFNR----TLET----------------------HNG-CAVHCLE
LWPSLQELMDFLLDINRQPG--------------------------LKTR---------------LIHLKDPPTG-E-TEIRLSSGASHFLI---M---T
HTPSTK------ENCDYHSTLYTFGDN-RFGQL-G---------IGSRSV--------------------------SVTEPQKIENL-------------
---------PA----------LIKIDC--G---LFHSVA-VG-----------QD-GELYTFGHNR-TGQCGVGS--S-EI-------------------
-----------------------------------------------------------------------DTSTPVLVDLGGNG---------------
------------------EAGDIIDV-IDVCCGSEHTAVLTS-----SG-----------VWLAGCNT-----------LGQLGMGDLVSRF--------
-E--------------------------------------------FHRNENITI------AGNHSSKPAAWKIQTGRWNTYVWENS-------------
----------------------------------------------------------------------------------------------------
-----
>PC_014B25
----------------------------------------------------------------------------------------------------
-----------------------------------------------------MG--------STG-TTEEATGF------------IGPP-----Q---
----RNCLGLSCDPDHLL-----------------------A--S---RD-----------------LP----------------ENFIQDMATNTDPWI
CV-FGS------NLFHQLDPDDTRTN---LTK-----------------------------KIIHPRQLEGTKIPK-------------D------GT--
SVVEVLHVTDSQTLVYYN-KSGGNS------S-SG--SSYLE--------IWGFDEENQSSNLKDIRD--RLDPTHYISHPIDQVKQWLGT---------
-N-K-I-IGYLA---------------TDGTVNSINPKA-SNESR----------------------EKMKR-------H-VPSN--LARYQ------AV
TISDNGEVLAALSP-----------------------------------------EFNR----TLET----------------------HNG-CAVHCLE
LWPSLQELMDFLLDINRQPG--------------------------LKTR---------------LIHLKDPPTG-E-TEIRLSSGASHFLI---M---T
HTPSTK------ENCDYHSTLYTFGDN-RFGQL-G---------IGSRSV--------------------------SVTEPQKIENL-------------
---------PA----------LIKIDC--G---LFHSVA-VG-----------QD-GELYTFGHNR-TGQCGVGS--S-EI-------------------
-----------------------------------------------------------------------DTSTPVLVDLGGNG---------------
------------------EAGDIIDV-IDVCCGSEHTAVLTS-----SG-----------VWLAGCNT-----------LGQLGMGDLVSRF--------
-E--------------------------------------------FHRNENITI------AGNHSSKPAAWKIQTGRWNTYVWENS-------------
----------------------------------------------------------------------------------------------------
-----
>PC_04CCYH
----------------------------------------------------------------------------------------------------
----------------------------------------------------------------------------------------------------
-------------------------------------------------------------------------------------------MATNTDPWI
CV-FGS------NLFHQLDPDDTRTN---LTK-----------------------------KIIHPRQLEGTKIPK-------------D------GT--
SVVEVLHVTDSQTLVYYN-KSGGNS------S-SG--SSYLE--------IWGFDEENQSSNLKDIRD--RLDPTHYISHPIDQVKQWLGT---------
-N-K-I-IGYLA---------------TDGTVNSINPKA-SNESR----------------------EKMKR-------H-VPSN--LARYQ------AV
TISDNGEVLAALSP-----------------------------------------EFNR----TLET----------------------HNG-CAVHCLE
LWPSLQELMDFLLDINRQPG--------------------------LKTR---------------LIHLKDPPTG-E-TEIRLSSGASHFLI---M---T
HTPSTK------ENCDYHSTLYTFGDN-RFGQL-G---------IGSRSV--------------------------SVTEPQKIENL-------------
---------PA----------LIKIDC--G---LFHSVA-VG-----------QD-GELYTFGHNR-TGQCGVGS--S-EI-------------------
-----------------------------------------------------------------------DTSTPVLVDLGGNG---------------
------------------EAGDIIDV-IDVCCGSEHTAVLTS-----SG-----------VWLAGCNT-----------LGQLGMGDLVSRF--------
-E--------------------------------------------FHRNENITI------AGNHSSKPAAWKIQTGRWNTYVWENS-------------
----------------------------------------------------------------------------------------------------
-----
>PC_02DHLZ
----------------------------------------------------------------------------------------------------
----------------------------------------------------------------------------------------------------
--------------MVAL-----------------------I--K---GG-----------------IPKTS----------VANGTEARQQQSMSRNAV
WV-FGS------NLFNQLDPDDRT-N---AQK-----------------------------KITKPRDLIRKERL--------------K------DA--
ISFDILHVTDSQTLVKYTH--ATE-------S-GE--SEHLE--------IWGFDDEKQSTVGNRLNP--P--QKPFILHPVHQVKQWLGR---------
-T-K-I-LGYLA---------------RDGTIHPFNLNV-KTSKE----------------------PQDN------PTP-LLSN--PVRYR------AV
TISDNGEVLAAVLP-----------------------------------------KSSQ----TPDS----------------------KTEINPLIRLE
LWPSFQDLLDFCLDGV-ETH--------------------------SKRR---------------WINLPPLRSG-E-TEIQLSSGASHFLI---L---T
HTPLPSEDGSKEEVSDYHSTLYAFGDN-RFGQL-G---------IGSRSV--------------------------SVNEPQKIEDL-------------
---------SA----------LSSIDC--G---LFHSLA-LG-----------HD-GELYIFGHNR-KSQCGVGS--S-QV-------------------
-----------------------------------------------------------------------DTTTPILVDLGGNG---------------
------------------EAGDIIDV-IDARCGSEHTVVLTS-----SG-----------VWLAGSND-----------LGQLGIEDLVSRS--------
-E--------------------------------------------FQRNDNIPI------AD-HPNTHSAWNIKTGRWNTFVWIK--------------
----------------------------------------------------------------------------------------------------
-----
>PC_04HAOF
----------------------------------------------------------------------------------------------------
----------------------------------------------------------------------------------------------------
--------------MVAL-----------------------I--K---GG-----------------IPKTS----------VANGTEARQQQSMSRNAV
WV-FGS------NLFNQLDPDDRT-N---AQK-----------------------------KITKPRDLIRKERL--------------K------DA--
ISFDILHVTDSQTLVKYTH--ATE-------S-GE--SEHLE--------IWGFDDEKQSTVGNRLNP--P--QKPFILHPVHQVKQWLGR---------
-T-K-I-LGYLA---------------RDGTIHPFNLNV-KTSKE----------------------PQDN------PTP-LLSN--PVRYR------AV
TISDNGEVLAAVLP-----------------------------------------KSSQ----TPDS----------------------KTEINPLIRLE
LWPSFQDLLDFCLDGV-ETH--------------------------SKRR---------------WINLPPLRSG-E-TEIQLSSGASHFLI---L---T
HTPLPSEDGSKEEVSDYHSTLYAFGDN-RFGQL-G---------IGSRSV--------------------------SVNEPQKIEDL-------------
---------SA----------LSSIDC--G---LFHSLA-LG-----------HD-GELYIFGHNR-KSQCGVGS--S-QV-------------------
-----------------------------------------------------------------------DTTTPILVDLGANG---------------
------------------EAGDIIDV-IDARCGSEHTVVLTS-----SG-----------VWLAGSND-----------LGQLGIEDLVSRS--------
-E--------------------------------------------FQRNDNIPI------AD-HPNTHSAWNIKTGRWNTFVWIK--------------
----------------------------------------------------------------------------------------------------
-----
>PC_01QIU4
----------------------------------------------------------------------------------------------------
----------------------------------------------------------------------------------------------------
----------------------------------------------------------------------------------------------MSRNAV
WV-FGS------NLFNQLDPDDRT-N---AQK-----------------------------KITKPRDLIRKERL--------------K------DA--
ISFDILHVTDSQTLVKYTH--ATE-------S-GE--SEHLE--------IWGFDDEKQSTVGNRLNP--P--QKPFILHPVHQVKQWLGR---------
-T-K-I-LGYLA---------------RDGTIHPFNLNV-KTSKE----------------------PQDN------PTP-LLSN--PVRYR------AV
TISDNGEVLAAVLP-----------------------------------------KSSQ----TPDS----------------------KTEINPLIRLE
LWPSFQDLLDFCLDGV-ETH--------------------------SKRR---------------WINLPPLRSG-E-TEIQLSSGASHFLI---L---T
HTPLPSEDGSKEEVSDYHSTLYAFGDN-RFGQL-G---------IGSRSV--------------------------SVNEPQKIEDL-------------
---------SA----------LSSIDC--G---LFHSLA-LG-----------HD-GELYIFGHNR-KSQCGVGS--S-QV-------------------
-----------------------------------------------------------------------DTTTPILVDLGGNG---------------
------------------EAGDIIDV-IDARCGSEHTVVLTS-----SG-----------VWLAGSND-----------LGQLGIEDLVSRS--------
-E--------------------------------------------FQRNDNIPI------AD-HPNTHSAWNIKTGRWNTFVWIK--------------
----------------------------------------------------------------------------------------------------
-----
>PC_014QN2
----------------------------------------------------------------------------------------------------
----------------------------------------------------------------------------------------------------
-------------------------------------------------------------------------------------------MAARTEPWV
CV-FGS------NLFHQLDPDDRT-N---STK-----------------------------KIGHPRNL-KDTRI--------------P------SE--
TSVEVLLVTDSQTLVHYYK--SGES------T-SE--SSYLE--------IWGFDGENQSSVKN-----------IRIQHPVDQVKQWLGT---------
-T-T-I-LGYLA---------------KDGTINPFNLMK-AQASN----------------------ESPERINFN-----LIGN--SPRYQ------AV
TISDNGEVLAALSA-----------------------------------------EGSR----TFDL----------------------KTEKQLSHHLE
LWPGFQELLDFCHDGV-KPN--------------------------SNPK---------------SIKLESSLLG-Q-TEIQLSSGASHFLI---L---T
HTPSTLNHRPENDDPDYHSTLYTFGDN-RFGQL-G---------IGSRSV--------------------------SVDEPQRIENL-------------
---------PA----------LSSIDC--G---LFHSLA-LG-----------KG-GELYTFGHNR-KGQCGVGS--S-KI-------------------
-----------------------------------------------------------------------DTTTPILIDLGGNG---------------
------------------EAGDIIDV-IDARCGSEHTVVLAS-----SG-----------VWVTGSNA-----------LGQLGMKHSGSHF--------
-E--------------------------------------------FQRNKNVPT------EY-HENMSTALNIQTGRWNTLVWRNS-------------
----------------------------------------------------------------------------------------------------
-----
>PC_01LLGF
----------------------------------------------------------------------------------------------------
----------------------------------------------------------------------------------------------------
------------------------------------------------------------------------------------------------MAFI
YA-CGF------NAHCQIAGFSRQLALSEDV----------------------------------------------------RSLIEIAG--RK-TS--
KDARVLYAGWSSTVLL-I-------------------DDTIH--------VYGQVGGWSSSGATFNSK-----LPCGQLKSSAEIRSVFGN---------
-LNG-P-LGLIT---------------WSGLIYRFNVTS-NGELA----------------------F----------------------AL---QRG--
ASSPRISHIAI------------------------------TGSE---RTAVIILQPKE-------------------------SQM--I-H------IL
EFASFVAFEKW-------YTNP------------SGASEFDER-WKLFRHH----------------------KQRG-RADTLLAGTTCFIM---R---T
EE----------------GEVFSWGDG-RYSRCLG---------R---------V--------------PDT--QNRADEPSMISAL-------------
---------GGIY--------VNKING--R---GWMFGA-LS-----------KE-KALYIWGCDR-PGTQFGLH--ELLDAND----------------
----------------------------------------------------------------------------GDV--R-LL---------------
------------------DDDRFDDI-TDFAIGNGHIVIATD-----Q---------GQI-YAIGVNS-----------NGQLGLGEK------------
------------------C--------------------AAFV-STWSKVAQ----L---EP------SQQFTLAAGDASTFVLSDRRLQH---------
----------------------------------------------------------------------------------------------------
-----
>PC_086SMW
----------------------------------------------------------------------------------------------------
----------------------------------------------------------------------------------------------------
------------------------------------------MASTADASV--------R-------AAEND----------ANCAAAVDNSTKR-GSHL
LV-AGC------NAHHQLFGRD-----GDVRIFT-----------------------------------------------------NK---IDSPAG--
SSTTVLFSGWSTTVLAT---------------------GQVF--------SMGNQDYPPSC-------------SAPLTFPGVQLRSSFGD---------
-HNG-I-VGCLD---------------DQGRLYLVNEPQ---ASD----------------------THMPLVL---------------------KS--E
ESSPLIGAIAL------------------------------AQND---RIALSFKQAPN----------------------------------GRLCHVV
EFENVQSFKQWFEDPSAEQN-----------------------------------------------YPPSHHMLPG-RPKQLVANHGTFVL---L---M
DG----------------GEVYSWGDA-RYQTL-A---------RP-----------------------VTGEGSTPADKPGAVEAL-------------
---------GGLH--------IDKIAS--G---GWLGAA-LS-----------RD-GALYIWGNTT-PGSTEPLH--ALESASE----------------
-------------------------------------------------------------------------SGVALVELPSG----------------
-------------------DGEAPDV-LDMAVGDNHIAVIAE-----DH---------QV-YVTGDNR-----------HGQLGLASA------------
---------------------------------------QSWL-PSWEARKPRS----------------------------------------------
----------------------------------------------------------------------------------------------------
-----
>PC_03W3GK
----------------------------------------------------------------------------------------------------
------------------------------------------------------------------MRLHPLTGI------------ADGLPL---Y---
--IS-AVDDLKSALKSPIQY--------HTRTA--------YICFAKSQRAHPTAALGTD-------RMDQT----------NMHGGQNATTTGR-SRHL
MA-AGC------NAHHQLRDRD-----GDIRSFS-----------------------------------------------------KL---DVHSGS--
ATATILFSGWSTTVIQA---------------------GQVF--------SMGNQHYQPTC-------------SAPPTFSGLQLRSAFGD---------
-QNG-L-LGCLD---------------DHGRLYFVNEPR---ETD----------------------THLPLVC---------------------KS--E
QSSPLIGNVAL------------------------------AQNG---RIALSLKQAPN----------------------------------GGLCHIV
EFEDLDSLKGWFEDPSAEQN-----------------------------------------------YPPSHHMLPG-RLKQMVAATGHFVL---L---M
ES----------------GEVYTWGDA-RYQSL-A---------RP-----------------------VTGIDSSPAASPGIVEAL-------------
---------GGLH--------ISKVAA--G---GWLGAA-LS-----------RD-GTLYIWGSTT-PAAPGTVD--ALESADP----------------
-------------------------------------------------------------------------SEVALVELPHR----------------
-------------------GGEAPDV-LDMALGDNHAAVIAE-----DR---------RV-YVVGDNR-----------HGQLGLESD------------
---------------------------------------QSWY-SSWEVARHWVG----GEL------SGAESVCAGPQTTFVNIIQDD-----------
----------------------------------------------------------------------------------------------------
-----
>PC_03BW0W
----------------------------------------------------------------------------------------------------
----------------------------------------------------------------------------------------------------
-------------------------------MR--------ASCPEDERD------------------MSEQ----------NDFGLSQ----ASNKQQL
LA-AGF------NAHGQLDPSR-----SDDLQSF-------------------------------------------------QPIQI------LPEE--
HDADVFFAGWSQTVLSS--------------------KQSPD--------SNGHSTNLRFLGFSGQDN--GADTNGQRSHRALGLECGIGD---------
-LDG-L-KAYVE---------------KDGSLYWLSGTT---------------------------------------------------WT---TS-VD
DDHPKVGQIAV------------------------------AGNG---RVALTFKTAPA----------------------------------STMCHVV
EFETLGKATGWYSDPADKTK-----------------------------------------------HPDKHHMLHG-RLRQLLAAATTFLL---L---M
KD----------------GSVYSWGDP-RHQSL-G---------RP-----------------------ISGDGATGAESPGIIEAL-------------
---------GGLK--------IDKIAC--G---GWLNAALAT-----------ED-GALYLWGAAAGPVYEDAIK--CLSEADP----------------
-------------------------------------------------------------------------GEVVLVDLMSEE---------------
-------------GEP-AADIDASNV-VDVAVGSAHVAAVTE-----SG---------HL-YVVGANH-----------TGQLGLETD------------
---------------------------------------GAFS-EDWQRVTS---------L------QNVRRTVCGPRSTFAFGALLKA----------
----------------------------------------------------------------------------------------------------
-----
>PC_03TJHH
----------------------------------------------------------------------------------------------------
----------------------------------------------------------------------------------------------------
-------------------------------MR--------ASCPEDERD------------------MSEQ----------NDFGLSQ----ASNKQQL
LA-AGF------NAHGQLDPSR-----SDDLQSF-------------------------------------------------QPIQI------LPEE--
HDADVFFAGWSQTVLSS--------------------KQSPD--------SNGHSTNLRFLGFSGQDN--GADTNGQRSHRALGLECGIGD---------
-LDG-L-KAYVE---------------KDGSLYWLSGTT---------------------------------------------------WT---TS-VD
DDHPKVGQIAV------------------------------AGNG---RVALTFKTAPA----------------------------------STMCHVV
EFETLGKATGWYSDPADKTK-----------------------------------------------HPEKHHMLHG-RLRQLLAAATTFLL---L---M
KD----------------GSVYSWGDP-RHQSL-G---------RP-----------------------ISGDGATGAESPGIIEAL-------------
---------GGLK--------IDKIAC--G---GWLNAALAT-----------ED-GALYLWGAAAGPVYEDAIK--CLSEADP----------------
-------------------------------------------------------------------------GEVVLVDLMSEE---------------
-------------GEP-AADIDASNV-VDVAVGSAHVAAVTE-----SG---------HL-YVVGANH-----------TGQLGLETD------------
---------------------------------------GAFS-EDWQRVTS---------L------QNVRRTVCGPRSTFAFGALLKA----------
----------------------------------------------------------------------------------------------------
-----
>PC_00QAOX
----------------------------------------------------------------------------------------------------
----------------------------------------------------------------------------------------------------
-----------------------------------------MINAGDERR------------------MSDK----------NGPGPSQ----AGNKQQL
FG-AGF------NAHGQLDPSH-----SEDLQSF-------------------------------------------------QPIQI------LPEE--
HDIDVFFAGWSQTVLSS--------------------KPSTD--------PNRHGTNLRFLGFSGQDH--GADTNGQRSHRTLGLECGIGD---------
-LDG-L-EAYVE---------------EDGSLYWLSGTT---------------------------------------------------WT---TS-AD
DDHPKIGQIAL------------------------------AGND---RVALTFKTAPA----------------------------------STMCHVV
EFEALEKATGWYSDPADKTK-----------------------------------------------HPDKHHMLHG-RPRQLLAAATTFLL---L---M
ED----------------GSVYSWGDP-RHQSL-G---------RP-----------------------IRGEGATGADSPGIIEAL-------------
---------GGLK--------IDKIAC--G---GWLNAALAT-----------ED-GALYLWGAAVSPVCEGAIK--CLSDAGP----------------
-------------------------------------------------------------------------GEVVLVDLVSEE---------------
-------------GEP-AGDIDASDI-VDVAVGSAHVAAVTE-----AG---------HL-YVVGANH-----------TGQLGLETD------------
---------------------------------------EAFS-EDWQMVTS---------L------QNVRRTICGPRSTFAFGTSLEA----------
----------------------------------------------------------------------------------------------------
-----
>PC_01JCTY
----------------------------------------------------------------------------------------------------
----------------------------------------------------------------------------------------------------
--------------------------------------------------------------------MSEQ----------NGSGPSQ----AGKKQQL
LA-AGF------NAHGQLDASH-----NEDLQSF-------------------------------------------------QPVQI------LPGE--
QDVDVFFAGWSQTVLAS--------------------KSPTD--------SNGHGTNLCFLGFSGHDH--DADTNGGKRHKALGLDCGIGE---------
-LDG-L-KAYVE---------------EDGSLYWLSRTT---------------------------------------------------WT---TS-AD
DDHPKVGQIAL------------------------------AGNG---RVALTFKTAPA----------------------------------STMCHVV
EFETLEKATGWYSDPADKTK-----------------------------------------------RPDKHHMLYG-RLRQLLAAATTFLL---L---M
ED----------------GSVYSWGDP-RHQSL-G---------RP-----------------------INGEEATAADSPGIIEAL-------------
---------GGLK--------IDKIAC--G---GWLNAALAT-----------ED-GALYLWGAAAGPACEHAIK--CLSEADP----------------
-------------------------------------------------------------------------GEVVLVDLVSEE---------------
-------------GEP-TGDIDAPDV-VDVGVGSAHVAAVTE-----AG---------HL-YVVGAND-----------TGQLGLGID------------
---------------------------------------EAFS-EDWQMVTG---------L------RNIRRTICGPRSTFAFGNLLEACVGTKTAD--
----------------------------------------------------------------------------------------------------
-----
>PC_00OSYZ
----------------------------------------------------------------------------------------------------
----------------------------------------------------------------------------------------------------
--------------------------------------------------------------------MSEQ----------NGFCPSQ----AGNKQQL
LA-AGF------NAHGQLDPSH-----SEDSQSF-------------------------------------------------QPIQI------LPEE--
HDIDVFFAGWSQTVLSS--------------------KPSAD--------YHGHGTNLRFLGFSGQDH--GADTNGQRIHRALGLEGGIGD---------
-LDG-L-KAYVE---------------EDGSLYWLSGTT---------------------------------------------------WT---TS-GD
DDHPKIGQIAL------------------------------AGND---RVALTFKTVPA----------------------------------STMCHVV
EFETLEKATGWYSSPADKTK-----------------------------------------------HPDKHHMLHG-RPRQLLAAATTFLL---L---M
EG----------------GSVYSWGDP-RHQSL-G---------RP-----------------------ISGEGATGADIPGIIEAV-------------
---------GGLK--------IDKIAC--G---GWLNAALAT-----------ED-GALYLWGAAVSPVCEDAIK--CLSDAGP----------------
-------------------------------------------------------------------------GEVVLVDLVSGE---------------
-------------CEP-AGDTDASDI-VDVAVGSAHVAAVTE-----AG---------HI-YVVGANH-----------TGQLGLKTD------------
---------------------------------------EAFS-EDWQMVTS---------L------QNVSRTMCGPRSTFAFGTLLEEGVGTQAAG--
----------------------------------------------------------------------------------------------------
-----
>PC_06363A
----------------------------------------------------------------------------------------------------
----------------------------------------------------------------------------------------------------
--------------------------------------------------------------------MSDQ----------NGPSPSR----AGNKQQL
LA-AGF------NAHGQLNPSH-----SEDLQSF-------------------------------------------------QPIEI------LPGE--
HNIDVFFAGWSQTVLSS--------------------KPSAD--------YHGHGTHLRFLGFSRQDH--GADTNGQRSHRALGLECGIGD---------
-LDG-L-KAYVE---------------EDGSLYWLSGTT---------------------------------------------------WT---TS-GD
DDHPKIGQIAL------------------------------AGND---RVALTFRTAPA----------------------------------STMCHVV
EFETLEKATGWYSDPADKTK-----------------------------------------------HPDKHHMLHG-RPRKLLAAATTFLL---L---M
ED----------------GSVYSWGDP-RHQSL-G---------RP-----------------------ISGEGATGADSPGIIEAV-------------
---------GGLK--------IDKIAC--G---GWLNAALAT-----------ED-GALYLWGAAVSPACEDAIK--CLSDAGP----------------
-------------------------------------------------------------------------GEVVLVDLVSEE---------------
-------------CEP-AADIDASDI-VDVAVGSAHVAAVTE-----AG---------HL-YVVGANH-----------TGQLGLETD------------
---------------------------------------EAFS-EDWQMVTS---------L------QNVRRTICGPRSTFAFGTLLEAREGTQAAG--
----------------------------------------------------------------------------------------------------
-----
>PC_02U6FZ
----------------------------------------------------------------------------------------------------
----------------------------------------------------------------------------------------------------
--------------------------------------------------------------------MSEQ----------TDFGLSQ----AGNKQQL
FA-AGF------NAHGQLDPSH-----NDDLQSF-------------------------------------------------QPIQI------LPEE--
HDADVFFAGWSQTVLSS--------------------KHSPD--------SNGSRTNLRVLGFSGQDP--GACKNGNTSHRALGLECGIGD---------
-LDG-L-KAYVE---------------EDGSLYWLSGTT---------------------------------------------------WT---TS-VD
DDHPKVGQIAL------------------------------AGNG---RVALTFKTAPA----------------------------------STMCHVV
EFETLEKATGWYSDPADRTK-----------------------------------------------HPDKHHMLHG-RLRQLLAAATTFLL---L---M
ED----------------GSVYSWGDP-RHQSL-G---------RP-----------------------INGEGATGADTPGIIEAL-------------
---------GGLK--------IDKIAC--G---GWLNAALAT-----------ED-GALYLWGAAAGPVFEDAIK--CLSEADP----------------
-------------------------------------------------------------------------GEAVLVDLMSEE---------------
-------------DES-AADIDASNV-VDVAVGSAHVAVVTD-----TG---------HL-YVVGANH-----------TGQLGLETD------------
---------------------------------------GAFS-EDWRRVTS---------L------QNVRRTVCGPRSTFAFGTLLKA----------
----------------------------------------------------------------------------------------------------
-----
>PC_03O1X3
----------------------------------------------------------------------------------------------------
----------------------------------------------------------------------------------------------------
--------------------------------------------------------------------MSKH----------NEFGLSQ----AGRKQQL
FA-AGF------NAFRQLDPSH-----NDDLQNF-------------------------------------------------KRIQI------LPEE--
HDVDVFFAGWSQTVLSS--------------------KHSLA--------FSGPRTNLRVLGFAGQNK--GNFTNGKPSQRALGLECGIGD---------
-LDG-L-KAYVE---------------EDGSLYWLSGRT---------------------------------------------------WT---TS-VD
DDHPRVGQLAL------------------------------AGNG---RVALTFKTAPA----------------------------------STMCHVV
EFETLEKATGWYSDPADKTK-----------------------------------------------HPDKHHMLHG-RLRQLLAAATTFLL---L---M
ED----------------GSVYSWGDP-RHQSL-G---------RP-----------------------ISGEGATGADSPGMIEAL-------------
---------GGLK--------IDKIAC--G---GWLNAALAT-----------ED-GALYLWGAAAGPVHEDGIK--CLSEADP----------------
-------------------------------------------------------------------------GEVVLVDLVSEQ---------------
-------------GEV-APDIDASNV-VDVAIGSAHVAAVTE-----AG---------HL-YVVGANN-----------TGQLGLGTD------------
---------------------------------------VGFS-EDWRMVTS---------L------QNVHRTICGPRSTFAFGTLPEA----------
----------------------------------------------------------------------------------------------------
-----
>PC_01PQG1
----------------------------------------------------------------------------------------------------
----------------------------------------------------------------------------------------------------
--------------------------------------------------------------------MSDQ----------NGPSPSR----AGNKQQL
LA-AGF------NAHGQLNPSH-----SEDLQSF-------------------------------------------------QPIEI------LPGE--
HNIDVFFAGWSQTVLSS--------------------KPSAD--------YHGHGTHLRFLGFSGQDH--GADTNGQRSHRALGLECGIGD---------
-LDG-L-KAYVE---------------EDGSLYWLSGTT---------------------------------------------------WT---TS-GD
DDHPKIGQIAL------------------------------AGYD---RVALTFRTAPA----------------------------------STMCHVV
EFETLEKATEWYCNPADKTK-----------------------------------------------HPDRHHMLHS-RLRQLLAAATTFLL---L---M
ED----------------GSVYSWGDP-RHQSL-G---------RP-----------------------ISGEGTTGADSPGIIEAI-------------
---------GGLK--------IDKIAC--G---GWLNAALAT-----------ED-GALYLWGAAVSPVCEDAIK--CLSDAGP----------------
-------------------------------------------------------------------------GEVVLVDLVSEE---------------
-------------CEP-AGDIDASDI-VDVAVGSAHVAAVTE-----AG---------HL-YVVGANH-----------TGQLGLEKD------------
---------------------------------------EAFS-EDWQMVTS---------L------QNVRRTICGPRSTFAFGTLLEA----------
----------------------------------------------------------------------------------------------------
-----
>PC_051RKL
----------------------------------------------------------------------------------------------------
----------------------------------------------------------------------------------------------------
--------------------------------------------------------------------MSEQ----------NDFGLSQ----ASNKQQL
LA-AGF------NAHGQLDPSR-----SDDLQSF-------------------------------------------------QPIQI------LPEE--
HDADVFFAGWSQTVLSS--------------------KQSPD--------SNGHSTNLRFLGFSGQDN--GADTNGQRSHRALGLECGIGD---------
-LDG-L-KAYVE---------------KDGSLYWLSGTT---------------------------------------------------WT---TS-VD
DDHPKVGQIAV------------------------------AGNG---RVALTFKTAPA----------------------------------STMCHVV
EFETLGKATGWYSDPADKTK-----------------------------------------------HPEKHHMLHG-RLRQLLAAATTFLL---L---M
KD----------------GSVYSWGDP-RHQSL-G---------RP-----------------------ISGDGATGAESPGIIEAL-------------
---------GGLK--------IDKIAC--G---GWLNAALAT-----------ED-GALYLWGAAAGPVYEDAIK--CLSEADP----------------
-------------------------------------------------------------------------GEVVLVDLMSEE---------------
-------------GEP-AADIDASNV-VDVAVGSAHVAAVTE-----SG---------HL-YVVGANH-----------TGQLGLETD------------
---------------------------------------GAFS-EDWQRVTS---------L------QNVRRTVCGPRSTFAFGALLKA----------
----------------------------------------------------------------------------------------------------
-----
>PC_03FFG9
----------------------------------------------------------------------------------------------------
----------------------------------------------------------------------------------------------------
--------------------------------------------------------------------MSDK----------NGPGPSQ----AGNKQQL
FG-AGF------NAHGQLDPSH-----SEDLQSF-------------------------------------------------QPIQI------LPEE--
HDIDVFFAGWSQTVLSS--------------------KPSTD--------PNRHGTNLRFLGFSGQDH--GADTNGQRSHRTLGLECGIGD---------
-LDG-L-KAYVE---------------EDGSLYWLSGTT---------------------------------------------------WT---TS-AD
DDHPKIGQIAL------------------------------AGND---RVALTFKTAPA----------------------------------STMCHVV
EFEALEKATGWYSDPADKTK-----------------------------------------------HPDKHHMLHG-RPRQLLAAATTFLL---L---M
ED----------------GSVYSWGDP-RHQSL-G---------RP-----------------------IRGEGATGADSPGIIEAV-------------
---------GGLK--------IDKIAC--G---GWLNAALAT-----------ED-GALYLWGAAVSPVCEGAIK--CLSDAGP----------------
-------------------------------------------------------------------------GEVVLVDLVSEE---------------
-------------GKP-AGDIDASDI-VDVAVGSAHVAAVTE-----AG---------HL-YVVGANH-----------TGQLGLETD------------
---------------------------------------EAFS-EDWQMVTS---------L------QNVRRTICGPRSTFAFGTSLEA----------
----------------------------------------------------------------------------------------------------
-----
>PC_05MEQQ
----------------------------------------------------------------------------------------------------
----------------------------------------------------------------------------------------------------
--------------------------------------------------------------------MSDQ----------NGPSPSR----AGNKQQL
LA-AGF------NAHGQLNPSH-----SEDLQSF-------------------------------------------------QPIEI------LPGE--
HNIDVFFAGWSQTVLSS--------------------KPSAD--------YHGHGTHLRFLGFSGQDH--GADTNGQRSHRALGLECGIGD---------
-LDG-L-KAYVE---------------EDGSLYWLSGTT---------------------------------------------------WT---TS-GD
DDHPKIGQIAL------------------------------AGND---RVALTFRTAPA----------------------------------STMCHVV
EFETLEKATEWYCNPADKTK-----------------------------------------------HPDRHHMLHS-RLRQLLAAATTFLL---L---M
ED----------------GSVYSWGDP-RHQSL-G---------RP-----------------------ISGEGTTGADSPGIIEAI-------------
---------GGLK--------IDKIAC--G---GWLNAALAT-----------ED-GALYLWGAAVSPVCEDAIK--CLSDAGP----------------
-------------------------------------------------------------------------GEVVLVDLVSEE---------------
-------------CEP-AGDIDASDI-VDVAVGSAHVAAVTE-----AG---------HL-YVVGANH-----------TGQLGLEKD------------
---------------------------------------EAFS-EDWQMVTS---------L------QNVRRTICGPRSTFAFGTLLEA----------
----------------------------------------------------------------------------------------------------
-----
>PC_061T6Z
----------------------------------------------------------------------------------------------------
----------------------------------------------------------------------------------------------------
--------------------------------------------------------------------MSEQ----------NGSGPSQ----AGNKQQL
LA-AGF------NAHGQLDPSH-----NEDLQSF-------------------------------------------------QPIQI------LPKE--
HGVDVFFAGWSQTALAS--------------------TPPTD--------SNGHGTNLRFLGFSVQDH--GADTNGGRSHKALGLECGIGD---------
-LDG-L-KAYVE---------------EDGSLYWLSAGT---------------------------------------------------WT---TS-AN
DDHPKVGQIAL------------------------------AGNG---RVALTFKTAPA----------------------------------STMCHVV
EFETLEKAVGWYSDPADKTK-----------------------------------------------RPDKHHMLHG-RLRQLLAAATTFLL---L---M
ED----------------GSVYSWGDP-RHQSL-G---------RP-----------------------ISGEGATAADSPGIIEAL-------------
---------GGLK--------IDKIAC--G---GWLNAALAT-----------ED-GALYLWGAAAGPACEHAIK--CLSEADP----------------
-------------------------------------------------------------------------GEVVLVDLVSEE---------------
-------------GES-AGDIDAPNV-VDVAVGSAHVAAVTE-----AG---------HL-YVVGAND-----------TGQLGLAID------------
---------------------------------------EAFS-EDWQVVTG---------L------RDVHRTMCGPRSTFAFATSPEA----------
----------------------------------------------------------------------------------------------------
-----
>PC_06XRZ0
----------------------------------------------------------------------------------------------------
----------------------------------------------------------------------------------------------------
--------------------------------------------------------------------MSEQ----------NDFGLSQ----ASNKQQL
LA-AGF------NAHGQLDPSH-----NNDLQSF-------------------------------------------------QPIQI------LPEE--
HDADVFYAGWSQTVLSS--------------------KPPTD--------SSGHSTNLRFLGFSGQDH--GTNTNGQRGRGALGLECGIGD---------
-LDG-L-KAYVE---------------EDGSLYWLSGTT---------------------------------------------------WT---TS-VD
DDHPKVGQIAL------------------------------AGNG---RVALTFKTAPA----------------------------------STTCHVV
EFEMLGKATGWYSDPADKTK-----------------------------------------------HPDKHHMLHG-RLRQLLAAATTFLL---L---M
ED----------------GSVYSWGDP-RHQSL-G---------RP-----------------------ISGDGATGAESPGIIEAL-------------
---------GGLK--------IDKIAC--G---GWLNAALAT-----------ED-GALYLWGAAAGPVYEDAIK--CLSEADP----------------
-------------------------------------------------------------------------GEVVLVDLMSEE---------------
-------------GEP-AADIDAPNV-VDVAVGSAHVAAVTE-----AG---------HL-YVVGANH-----------TGQLGLETD------------
---------------------------------------GAFS-EDWQRVTN---------L------QNVRRTVCGSRSTFAFGALLKA----------
----------------------------------------------------------------------------------------------------
-----
>PC_00LAEU
----------------------------------------------------------------------------------------------------
----------------------------------------------------------------------------------------------------
--------------------------------------------------------------------MSEQ----------NDFGPSQ----ASNKQQL
LA-AGF------NAHGQLDPSH-----NDDLQSF-------------------------------------------------QPIQI------LPEE--
HDPDVFFAGWSQTVLSS--------------------KHSHN--------SDASRTNLRVLGFSGQDH--GDCTNGNTSHRALGLECGIGD---------
-LDG-L-KAYVE---------------KDGSLYWLSGTT---------------------------------------------------WT---TS-VD
DDHPKVGQIAL------------------------------AGNG---RVALTFKAAPA----------------------------------STMCHVV
EFETLEKATGWYSDPADKTK-----------------------------------------------HPDKHHMLHG-RLRHLCAAATTFLL---L---M
ED----------------GSVYSWGDP-RHHSL-G---------RP-----------------------ISGEGATGADSPGIIEAL-------------
---------GGLN--------IDKIAC--G---GWLNAALAT-----------ED-GALYLWGAAAGPVFEDAIK--CLSEADP----------------
-------------------------------------------------------------------------GEVVLVDLMSEE---------------
-------------GEP-AADIDASNV-VDVAVGSAHVAAVTE-----AG---------HL-YVVGANN-----------TGQLGLETD------------
---------------------------------------GAFS-EDWQRVTS---------L------QNVRRTVCGPRSTFAFGTLLKA----------
----------------------------------------------------------------------------------------------------
-----
>PC_06CCD9
----------------------------------------------------------------------------------------------------
----------------------------------------------------------------------------------------------------
--------------------------------------------------------------------MSEQ----------NDFGLSQ----ASNKQQL
LA-AGF------NAHGQLDPSR-----SDDLQSF-------------------------------------------------QPIQI------LPEE--
HDADVFFAGWSQTVLSS--------------------KQSPD--------SNGHSTNLRFLGFSGQDN--GADTNGQRSHRALGLECGIGD---------
-LDG-L-KAYVE---------------KDGSLYWLSGTT---------------------------------------------------WT---TS-VD
DDHPKVGQIAV------------------------------AGNG---RVALTFKTAPA----------------------------------STMCHVV
EFETLGKATGWYSDPADKTK-----------------------------------------------HPDKHHMLHG-RLRQLLAAATTFLL---L---M
KD----------------GSVYSWGDP-RHQSL-G---------RP-----------------------ISGDGATGAESPGIIEAL-------------
---------GGLK--------IDKIAC--G---GWLNAALAT-----------ED-GALYLWGAAAGPVYEDAIK--CLSEADP----------------
-------------------------------------------------------------------------GEVVLVDLMSEE---------------
-------------GEP-AADIDASNV-VDVAVGSAHVAAVTE-----SG---------HL-YVVGANH-----------TGQLGLETD------------
---------------------------------------GAFS-EDWQRVTS---------L------QNVRRTVCGPRSTFAFGALLKA----------
----------------------------------------------------------------------------------------------------
-----
>PC_05WQIF
----------------------------------------------------------------------------------------------------
----------------------------------------------------------------------------------------------------
--------------------------------------------------------------------MSEQ----------NDFGLSQ----ASNKQQL
LA-AGF------NAHGQLDPSR-----SDDLQSF-------------------------------------------------QPIQI------LPEE--
HDADVFFAGWSQTVLSS--------------------KQSPD--------SNGHSTNLRFLGFSGQDN--GADTNGQRSHRALGLECGIGD---------
-LDG-L-KAYVE---------------KDGSLYWLSGTT---------------------------------------------------WT---TS-VD
DDHPKVGQIAV------------------------------AGNG---RVALTFKTAPA----------------------------------STMCHVV
EFETLGKATGWYSDPADKTK-----------------------------------------------HPDKHHMLHG-RLRQLLAAATTFLL---L---M
KD----------------GSVYSWGDP-RHQSL-G---------RP-----------------------ISGDGATGAESPGIIEAL-------------
---------GGLK--------IDKIAC--G---GWLNAALAT-----------ED-GALYLWGAAAGPVYEDAIK--CLSEADP----------------
-------------------------------------------------------------------------GEVVLVDLMSEE---------------
-------------GEP-AADIDASNV-VDVAVGSAHVAAVTE-----SG---------HL-YVVGANH-----------TGQLGLETD------------
---------------------------------------GAFS-EDWQRVTS---------L------QN------------------------------
----------------------------------------------------------------------------------------------------
-----
>PC_05TDTQ
----------------------------------------------------------------------------------------------------
----------------------------------------------------------------------------------------------------
--------------------------------------------------------------------MSEQ----------NGSGPSQ----AGKKQQL
LA-AGF------NAHGQLDASH-----NEDLQSF-------------------------------------------------QPVQI------LPGE--
QDVDVFFAGWSQTALGL--------------------------------------------------------------------DCGIGE---------
-LDG-L-KAYVE---------------EDGSLYWLSRTT---------------------------------------------------WT---TS-AD
DDHPKVGQIAL------------------------------AGNG---RVALTFKTAPA----------------------------------STMCHVV
EFETLEKATGWYSDPADKTK-----------------------------------------------RPDKHHMLYG-RLRQLLAAATTFLL---L---M
ED----------------GSVYSWGDP-RHQSL-G---------RP-----------------------INGEEATAADSPGIIEAL-------------
---------GGLK--------IDKIAC--G---GWLNAALAT-----------ED-GALYLWGAAAGPACEHAIK--CLSEADP----------------
-------------------------------------------------------------------------GEVVLVDLVSEE---------------
-------------GEP-TGDIDAPDV-VDVGVGSAHVAAVTE-----AG---------HL-YVVGAND-----------TGQLGLGID------------
---------------------------------------EAFS-EDWQMVTG---------L------RNIRRTICGPRSTFAFGNLLEACVGTKTAD--
----------------------------------------------------------------------------------------------------
-----
>PC_05COF8
----------------------------------------------------------------------------------------------------
----------------------------------------------------------------------------------------------------
-------------------------------------------------------------------------------------------------MKL
LA-AGS------NSHHQLNGSV-----NDLRSFE-----------------------------------------------VLAPASES---ESGPGN--
LDIGLLYASWSTTTLLHA--------------------TQLI--------NFGHQPWSAKS---------------P---HT--TRSPIGD---------
-HNG-L-IGYLD---------------NEGRIWCLYADP---RNL----------------------SA-RQPP----------------LT---LVNDD
PDAPQIGHFAL------------------------------ANNG---KVALSFKQAPN----------------------------------GRLAHIV
EFAGLDAFKGWYLDPSDPAK-----------------------------------------------APEAHHMLPG-QPVQLIANTATFLL---L---M
AD----------------GEVYSWGDP-RYRTL-G---------RS-----------------------IVGDA-MPAGTPGVINAL-------------
---------GGMK--------VSKIAC--G---GWLGAA-LC------------D-QALYIWGSTL-PSKDNEIK--VLTELGP----------------
-------------------------------------------------------------------------DELELVD---F----------------
-------------------GVESIDI-IDVSVGDNHIATVST-----DG---------RL-FVIGDNA-----------YGQLGIGE-------------
---------------------------------------QVFS-DDWVEVPS---------V------EHALRVQCGPQSTFVWVNANYNRISRRAASVL
ASPKSPRVSCATVEYAATSFLPHTL----SMRDSIE----------------------------------------------------------------
-----
>PC_06X8PY
----------------------------------------------------------------------------------------------------
----------------------------------------------------------------------------------------------------
-------------------------------------------------------------------------------------------------MKL
LA-AGS------NSHQQLNGSD-----DDVRSFE-----------------------------------------------VFTPESES---ESGPGN--
LDIGLLYASWSTTTILNA--------------------TQLI--------NLGHRPWSTKS---------------P---PT--TRSPFGD---------
-HNG-L-VGYLD---------------NEGRIWCLHAEP---RNP----------------------SA-RRPP----------------LT---LLNDD
PDAPKIGYFAL------------------------------ANNG---KVALSFEQAPN----------------------------------GRLAHVV
EFASLDAFKRWYLDPSDPAK-----------------------------------------------APEAHHMLPG-QPVQLLANAATFLL---L---M
AG----------------GEVYSWGDP-RYRTL-G---------RS-----------------------IVGEEAAPANKPGLINAL-------------
---------GGMK--------VSKIAY--G---GWLCAA-LC------------D-QALYIWGATL-PSKDNEIK--VLTELGP----------------
-------------------------------------------------------------------------DELELVDVPSV----------------
-------------------GVESVDF-IDVSVGDNHIAAVTA-----NG---------RL-FVIGDNT-----------YGQLGIGE-------------
---------------------------------------QVFS-DDWVEVPW---------V------ESALRVQCGPQSTFVWVNAD------------
----------------------------------------------------------------------------------------------------
-----
>PC_05F8JH
----------------------------------------------------------------------------------------------------
----------------------------------------------------------------------------------------------------
-------------------------------------------------------------------------------------------------MKL
LA-AGS------NSHHQLNGSD-----DDVRSFE-----------------------------------------------VLAPESES---ESGPGN--
LDVGLLYASWSTTTILNA--------------------TQLI--------NLGHRPWSTKS---------------P---PT--TRSPFGD---------
-HNG-L-VGYLD---------------NEGRIWCLHAEP---RNP----------------------SA-RRPP----------------LT---LLNDD
PDAPKIGYFAL------------------------------ANNG---KVALSFEQAPN----------------------------------GRLAHVV
EFASLDAFKGWYLDPSDPAK-----------------------------------------------APEAHHMLPG-QPVQLLANAATFLL---L---M
AG----------------GEVYSWGDP-RYRTL-G---------RS-----------------------IVGEEAAPANKPGLINAL-------------
---------GGMK--------ASKIAC--G---GWLCAA-LC------------D-QALYIWGATL-PSKDNEIK--VLTELGP----------------
-------------------------------------------------------------------------DELELVDVPSV----------------
-------------------GVESVDF-IDVSVGDNHIAAVTA-----NG---------RL-FVIGDNT-----------YGQLGIGE-------------
---------------------------------------QVFS-DDWVEVPW---------V------ESALRVQCGPQSTFIWMNAD------------
----------------------------------------------------------------------------------------------------
-----
>PC_069YA1
----------------------------------------------------------------------------------------------------
----------------------------------------------------------------------------------------------------
-------------------------------------------------------------------------------------------------MKL
LA-AGS------NSHHQLNDST-----TDVRSFE-----------------------------------------------RLAL--ES---EPGLES--
IDIGLLYASWSTTTLVSQ-------------------TTKLI--------NLGHRPWSTPH---------------P---PTEKVHSPFGD---------
-HNG-L-IGCLD---------------TEGRIWFLHTNP---RNA----------------------SA-RQSP----------------LT---LLNDD
-DAPKLGCFAL------------------------------ADNG---KVALSFKQAPN----------------------------------GQLAHIV
EFATLEAFKQWYLDPSDSAK-----------------------------------------------APAAHHMLPG-QPVQLIANAATFLL---L---M
AG----------------GEVYSWGDP-RYRTL-G---------RS-----------------------IVGEA-VPADKPGVINAL-------------
---------GGMK--------VDKIAC--C---GWLSAA-LC------------D-QALYIWGSTL-PSKDNEIK--ALTELGP----------------
-------------------------------------------------------------------------DELELVDVPSD----------------
-------------------GVESVDF-IDVSVGDNHVAAASA-----NG---------RL-FLIGDNT-----------YGQLGLGE-------------
---------------------------------------QVFS-DDWVEVPS---------V------ESALRVQCGPQSTFVWVNAD------------
----------------------------------------------------------------------------------------------------
-----
>PC_04VVNK
----------------------------------------------------------------------------------------------------
----------------------------------------------------------------------------------------------------
-------------------------------MV--------GERRGTRTPD--------L-------ERRGE----------PRMTEIPGASTGRGHVWI
VA-AGL------NAHRQLLDSQ-----PDDLTSF-----------------------------------------------------QK---IHEGND--
SDVNVWFASWSNTIFATD--------------------AGLR--------GIGHQKVLDNS--------------------KVLLVSPVGD---------
-HDG-V-LLALD---------------SDGQLYRAEEQT----EQ----------------------GIVAMVC---------------------RS--T
DSSPSIGRLAY------------------------------AENG---RVAITIKQAPN----------------------------------GNLCHVE
EFKDLETFLRWFQDPSGDGN-----------------------------------------------YPERHFMLPG-RPKQLKAGTGIFVL---L---M
ES----------------GQVYTWGDS-RYRSL-G---------RS-----------------------VTGDGSKSADEPAVLEAL-------------
---------DGLH--------IKKVDC--C---GWMSAA-LS-----------DD-GALYLWGITS-PSDDVKIG--ALAAGED----------------
-------------------------------------------------------------------------EEVALVELPGD----------------
-------------------GSEPLDV-VDVALGVEHIAVLAE-----SG---------RL-FVTGDKS-----------CGQLGLGDK------------
---------------------------------------QKSA-ECWQEVTL--------PS------IEIEAVFCGPRSTLALVRSSPA----------
----------------------------------------------------------------------------------------------------
-----
>PC_072821
----------------------------------------------------------------------------------------------------
----------------------------------------------------------------------------------------------------
------------------------------------------------------------------------------------MTEIPGASTGRGHVWI
VA-AGL------NAHRQLLDSQ-----PDDLTSF-----------------------------------------------------QK---IHEGDD--
SDVNVWFASWSNTIFATD--------------------AGLR--------GIGHQKVLDNS--------------------KVLLVSPVGD---------
-HDG-V-LLALD---------------SDGQLYRAEEQT----EQ----------------------GIVAMVC---------------------RS--T
DSSPSIGRLAY------------------------------AENG---RVAITIKQAPN----------------------------------GNLCHVE
EFKDLETFLRWFQDPSGDGN-----------------------------------------------YPERHFMLPG-RPKQLKAGTGIFVL---L---M
ES----------------GQVYTWGDS-RYRSL-G---------RS-----------------------VTGDGSKSADEPAVLEAL-------------
---------DGLH--------IKKVDC--C---GWMSAA-LS-----------DD-GALYLWGITS-PSDDVKIG--ALAAGED----------------
-------------------------------------------------------------------------EEVALVELPGD----------------
-------------------GSEPLDV-VDVALGVEHIAVLAE-----SG---------RL-FVTGDKS-----------CGQLGLGDK------------
---------------------------------------QKSA-ECWQEVTL--------PS------IEIEAVFCGPRSTLALVRSSPA----------
----------------------------------------------------------------------------------------------------
-----
>PC_053SCC
----------------------------------------------------------------------------------------------------
----------------------------------------------------------------------------------------------------
------------------------------------------------------------------------------------MTETSRGSAGRGHVRI
VA-AGL------NAHRQLLDSQ-----PDDLTSF-----------------------------------------------------QK---IHEGDG--
SDFNVWFASWSNTILATD--------------------VGLR--------GIGHQKVLDSS--------------------KVVLVSPVGD---------
-HNG-V-LLALD---------------SDGQLYRVEEQT----EQ----------------------GIVAMVC---------------------QS--T
DLSPAIGRLAY------------------------------AENG---RVAITIKQAPN----------------------------------GNLCHVE
EFKDLETFLRWFQDPSGDGN-----------------------------------------------YPERHFMLPG-RTKQLEAGTGIFVL---L---M
ES----------------GQVYTWGDS-RYRSL-G---------RS-----------------------VTGDGNKSADEPAVLEAL-------------
---------DGLH--------IKKVDC--C---GWMSAA-LS-----------DD-GALYLWGITS-PSDDVKIR--ALAAGED----------------
-------------------------------------------------------------------------EEVALVELPGG----------------
-------------------DSEPLDV-VDVALGVEHIAVLAE-----SG---------RL-FVTGDNS-----------CGQLGLGDK------------
---------------------------------------HKST-ECWQEVTL--------PS------VEIEAVYCGPRSTFALVHSSPA----------
----------------------------------------------------------------------------------------------------
-----
>PC_02FFZX
----------------------------------------------------------------------------------------------------
----------------------------------------------------------------------------------------------------
------------------------------------------------------------------------------------MTEIPGASTGRGHVWI
VA-AGL------NAHRQLLDSQ-----PDDLTSF-----------------------------------------------------QK---IHEGND--
SDVNVWFASWSNTIFATD--------------------AGLR--------GIGHQKVLDNS--------------------KVLLVSPVGD---------
-HDG-V-LLALD---------------SDGQLYRAEEQT----EQ----------------------GIVAMVC---------------------RS--T
DSSPSIGRLAY------------------------------AENG---RVAITIKQAPN----------------------------------GNLCHVE
EFKDLETFLRWFQDPSGDGN-----------------------------------------------YPERHFMLPG-RPKQLKAGTGIFVL---L---M
ES----------------GQVYTWGDS-RYRSL-G---------RS-----------------------VTGDGSKSADEPAVLEAL-------------
---------DGLH--------IKKVDC--C---GWMSAA-LS-----------DD-GALYLWGITS-PSDDVKIG--ALAAGED----------------
-------------------------------------------------------------------------EEVALVELPGD----------------
-------------------GSEPLDV-VDVALGVEHIAVLAE-----SG---------RL-FVTGDKS-----------CGQLGLGDK------------
---------------------------------------QKSA-ECWQEVTL--------PS------IEIEAVFCGPRSTLALVRSSPA----------
----------------------------------------------------------------------------------------------------
-----
>PC_01DWEH
----------------------------------------------------------------------------------------------------
----------------------------------------------------------------------------------------------------
-------------------------------------------------------------------------------------------------MEL
HA-CGF------NGHNQLKADAERLDNPSDIYSF----------------------------------------------------------TKIASG--
HDIGVAHAGWSQTLVKHN--------------------TTLV--------GLGHNLPPGVP-----------------LWDGPPLSSFFGT---------
-HGG-L-IGALG---------------EKGELCRFSHESY---------------------------------P----------------AF---TLRGD
ESSPRLAHVAI------------------------------NNAD---RVTIIFLASPA----------------------------------ANLMHIL
EFSSVLGFFGWYSDPSADPPAN------------GVYSHPSLPTDKPDSRGEIPAGLRPS-LSRVSVVDRRHFMVPG-RAKKLVAFATGFVL---L---T
ET----------------GEVYTWGDA-RHDRC-L---------GR-----------------------SVDAADNPADEPRLVEAL-------------
---------AGIP--------IAKVAA--G---GWICAA-LS-----------KE-RDLYIWGLGTPGSEGRKIE--ALNNVSPLP--------------
------------------------PH---------------------SKESGILYDLGEE-------HSADSAEQDEDVTLIE-----------------
-------------------LESGLDV-VDVGVGTGHVVVVAE-----GG---------RI-YTVGDND-----------NGQLGLGKDA-----------
---------------------------------------QSFH-KDWTEIKEFR-------E------KSFKGVTCGPRSSFILVQ--------------
----------------------------------------------------------------------------------------------------
-----
>PC_02F0JR
----------------------------------------------------------------------------------------------------
----------------------------------------------------------------------------------------------------
--------------------------------------------------------------------MAEV----------RKDEPAHAGNVGTQQFLL
YA-AGF------NAFSQLDASH-----THDLRSF-------------------------------------------------APLSVA-----AEKE--
QEIDVVFAGWCSNILSW--------------------NRKLW--------R----------SIGAQNPIIEAHTLSPVNETGSGQCCAVGD---------
-HNG-L-RAYTD---------------GSGALYWLADKK---------------------------------------------------LL---TSGHA
EEGPQIGQIAL------------------------------AGNE---RVAMTFKAAAG----------------------------------SQMCHVV
EFEDVSKAVAWYQDPSDPKL-----------------------------------------------RPAAHHMLHG-RAKRLLAGTATFLL---L---M
EG----------------GEVYSWGDP-RQQSL-G---------RT-----------------------VTARIGIPPHIPGAIEAL-------------
---------GGLK--------ITKIAC--G---GWLNAALAG-----------ED-GALYLWGAASKPSSRHSIR--CMQEAEP----------------
-------------------------------------------------------------------------GEVVLVDVVRSR---------------
-------------GH-----GDSPHL-VDVAVGDAHVVAVTV-----AG---------EV-YAIGDNG-----------NGQLGLRSE------------
---------------------------------------DDFF-EDWQEVEQ---------L------RRVKRVVCGPKSTFVVVGTSST----------
----------------------------------------------------------------------------------------------------
-----
>PC_06DVE8
----------------------------------------------------------------------------------------------------
----------------------------------------------------------------------------------------------------
-------------------------------MA--------V--DQKHQ---------------------DL----------ISSEIATAKNGHTNVSVI
RA-AGF------NGHSQLRADT-----KADLSQF-------------------------------------------------EDITVG-----LKAT--
SDVNILFAGWSTTVLANA-------------------KGEIW--------SLGHQKLKQLD----------KQHHGCEEESQTIPKCAFGN---------
-HNG-L-LGFVD---------------NNGGLTVISQNETGEKES----------------------GA---QS----------------IP---FPLSE
PDSPLLEFVAL------------------------------ADNE---RVAVTFRQASN----------------------------------ARLCHIE
EFMTLDKFLEWYREPANQKY-----------------------------------------------RPTAHHMVPG-RPKQLLASAAGFLM---L---M
EG----------------GEVYSWGDP-RYLSL-G---------RA-----------------------TTGEVATPASQPGIVDAV-------------
---------DGLK--------IDKIST--G---GWMSAA-LS-----------KD-RALYLWGAPKLPGSEHVIK--CLSKVSP----------------
-------------------------------------------------------------------------GEVLLVSIPDEN---------------
-------------------D-QPLDI-LDVAIGVGHIAVLVA-----DG------DIRRI-YVCGNNR-----------NGQLGIGGE------------
---------------------------------------EQFL-DDWKKVDG---------C------EDIKRVFCGPNSTYYIVLR-------------
----------------------------------------------------------------------------------------------------
-----
>PC_08DK98
----------------------------------------------------------------------------------------------------
----------------------------------------------------------------------------------------------------
----------------------------------------------------------------------------------------------MSDSNI
WA-AGF------NAFHQLSDRE------GDVWEF-------------------------------------------------QSLQIR---STTTNG--
DEYDLLYPSWSSTAVRH--------------------GSKV-----------------------------------------------------------
--------SSLD---------------SEGKVYFLTDNKPHGE-----------------------------KQ----------------VF---TCHGG
PEAPPISHLAL------------------------------AGNE---TVAVSFKQAPN----------------------------------ARLTHIA
EFVSLASFRDWHANPSNGEN-----------------------------------------------YPAAHHMLPG-RPKQLLANAANFIL---L---M
ED----------------GEVYTWGDP-RFRTL-A---------RP-----------------------TVGAEAVPADKPGLVDAL-------------
---------GGLK--------ILRIQC--GPGAGWLASA-LS-----------ED-GALYLWGTTTPGEDEGSIN--CLEEAGA----------------
-------------------------------------------------------------------------GEVALVDILAGP---------------
-------------------DAEPADI-IGACVGRNHVAVVTD-----AG---------QL-YMVGDNS-----------NGQLGLPSD------------
---------------------------------------QSFV-GDWTQVHS---------L------RNVQRVYAGPKATFAIMA--------------
----------------------------------------------------------------------------------------------------
-----
>PC_05IE0X
----------------------------------------------------------------------------------------------------
----------------------------------------------------------------------------------------------------
-----------------------------MDNN--------LLRNGAKSVA--------S-------C----------------PDNDDC----KPSARL
IA-TGF------NAHGQLSSDT-----SSDILSF-----------------------------------------------------IP---ICETPA--
KDLRILFAGWSQTLIVAE--------------------GGLL--------CLGNKQSEAKE---------------EFTK-----RKNTTW---------
-TSS-I--G--D---------------INGVLLTVDASG----IT----------------------HT--IHD---------------------EEAXD
EDSPPLGNIAL------------------------------AKNG---RVALTFKQTPT----------------------------------AQLCHVM
EFSSYERFFSWLRNPSGEGN-----------------------------------------------YPDGHHMLPG-RPKQLLANTGTFIL---L---M
EG----------------GEVYTWGDA-RYGSL-G---------RS-----------------------ISGEVALPADKPGXVEAL-------------
---------GGLK--------IGKIAA--G---GWICAA-LS-----------ED-GALYVWGTTS-PGGEAKIN--ALKAEHG----------------
-------------------------------------------------------------------------GDVALVEIPGG----------------
---------------T---SGDPFDV-LDVAVGDDHIAAIVE-----GN---------RF-FVVGGND-----------NGQLGLGD-------------
---------------------------------------DASR-ADWHEVVS---------S------WKVQSVWCGPLSTFARVDVK------------
----------------------------------------------------------------------------------------------------
-----
>PC_06ABII
----------------------------------------------------------------------------------------------------
----------------------------------------------------------------------------------------------------
---------------------------------------------------------------------------------------------------L
YA-AGF------NAHGQLDSTT-----TEDVKTF-----------------------------------------------------QP---IAGTGS--
AQSRVLFAGWSTTVIVVG--------------------DRIR--------SVGHQKIDHKL---------------DLDADAGVLKSAIGD---------
-HDG-M-LGCLD---------------EKGRLYVVEEQR--------------------------------LVC---------------------KS--M
DASPRIGYLAQ------------------------------ACNN---RIAMTAMQTPE----------------------------------GQVCHLT
EFDTFEKFLHWYEDPSGESN-----------------------------------------------YPASHHMLPG-RPKSLQANVANFLL---L---M
ER----------------GDVWTWGDS-RYQSL-G---------RD-----------------------VAGDGAVPAHRPGAVEAL-------------
---------GGIS--------IKLIAA--G---GWQAAA-LS-----------ED-GALYIWGAQT-PGSEHCIK--AL---IP----------------
-------------------------------------------------------------------------SEVSLVTIPGN----------------
---------------A---DDEPLDI-LDVGIGSGHIAVLTE-----GN---------AL-YVAGQNN-----------NGQLGIGRE------------
---------------------------------------DAFV-HEWQ----------------------------------------------------
----------------------------------------------------------------------------------------------------
-----
>PC_088L2P
----------------------------------------------------------------------------------------------------
----------------------------------------------------------------------------------------------------
---------------------------------------------------------------------------------------------------L
YA-VGF------NAHGQLDPTT-----TKDIKTF-----------------------------------------------------QA---ITGNGS--
TSSRVLFAGWSTTVIVAG--------------------DRIR--------SAGHQEMDHKL---------------DVDADAGALQSAIGD---------
-HDG-M-LACLD---------------EKGRLYVVEEQR--------------------------------LVC---------------------KS--M
DASPRIGYLAQ------------------------------ACNH---RIAMTAMQTPE----------------------------------GQVCHLT
EFDTFEKFLRWYEDPSGDSN-----------------------------------------------YPASHHMLPG-RPKSLQANVANFVL---L---M
ER----------------GDVWTWGDS-RYQSL-G---------RD-----------------------VAGDGAVPAHRPGAVEAL-------------
---------GGVA--------IKLIAA--G---GWQAAA-LS-----------ED-GALYIWGAQT-PGSEHCIK--SL---IP----------------
-------------------------------------------------------------------------NEVNLVTISGN----------------
---------------A---DDEPLDI-LDVGIGSGHIAVLTE-----GN---------AL-YVAGQNN-----------NGQLGIGRE------------
---------------------------------------DAFL-HEWQ----------------------------------------------------
----------------------------------------------------------------------------------------------------
-----
>PC_016T3U
----------------------------------------------------------------------------------------------------
----------------------------------------------------------------------------------------------------
-----------------------------------------------------------M-------A----------------ENSRDELIDGNELGTL
YA-AGF------NAHQQLKPTT-----TEDL-KN-----------------------------------------------------FR---AFSTDV--
KGPRVLFAGWSTTVIIHR--------------------TRVL--------SFGHSRIDQDL---------------GPV--AQALHSAIGD---------
-HDG-L-KACVD---------------NEGRLYVVEDDH----TG----------------------GH-VLVC---------------------KG--V
DSSPRIGLLAL------------------------------ASNN---RVAMTAKQAPN----------------------------------GNLCHLT
EFETYELFLKWYEDPSGEGN-----------------------------------------------YPIGHHMLPG-RPKDLRSNVASFIL---L---F
ND----------------GSVWTWGDS-RYQSL-G---------RR-----------------------VTGDDATPAHQPGVVENL-------------
---------GGLV--------IESIAA--G---GWQAAA-IS-----------ED-KALYLWGAAA-PGNEDRIK--SL---EP----------------
-------------------------------------------------------------------------GELSLVTISDS----------------
---------------P---DSEPLDV-TSARTRTASWESEA------EM---------RS-WQIGIES-----------SNWLKSGK-------------
----------------------------------------------------------------------------------------------------
----------------------------------------------------------------------------------------------------
-----
>PC_02DPGI
----------------------------------------------------------------------------------------------------
----------------------------------------------------------------------------------------------------
-------------------------------MT--------SM----------------L-------A----------------GDNRGKITDGNQHGSL
YA-AGF------NAHKQLSSDT-----TEDL-RH-----------------------------------------------------FA---LVRANA--
KNSRVLFAGWSTTVIIDK--------------------DRVV--------SFGHQRIDQDL---------------GLT--AQELHSAIGD---------
-HDG-L-KACVD---------------EAGRLYVVEIND----SG----------------------GC-TLVC---------------------KS--I
DASPRIGRLAQ------------------------------ASNN---RIAMTAKQAPN----------------------------------GNLCHLT
EFETYELFMRWYEDPSGEGN-----------------------------------------------YPVSHHMLPG-RPKDLQSNIASFIL---L---F
ND----------------GSVWTWGDS-RYQSL-G---------RR-----------------------VTGDDATPAHHPGVVEDL-------------
---------GGLD--------IESIAA--G---GWQAAA-IS-----------KD-KALYLWGATS-PGNEDRIR--SL---EP----------------
-------------------------------------------------------------------------GELSLVTIAEG----------------
---------------P---ESEPLDV-SNVSIGNNHIAAVA------NG---------RL-YVAGQNS-----------NGQLGLNRP------------
---------------------------------------DAFL-ADWNQVER---------L------AEVRQVTCGHASTFALTVEPLPSAEKS-----
----------------------------------------------------------------------------------------------------
-----
>PC_05DEP6
----------------------------------------------------------------------------------------------------
----------------------------------------------------------------------------------------------------
-----------------------------------------------------------M-------A----------------GNSRDRLTNGNDSGQL
YA-AGF------NAHKQLNPTT-----TEDL-RD-----------------------------------------------------FK---AFSTDA--
KGPRVLFAGWSTTVIIDG--------------------TRVL--------SLGYQRIDQDL---------------GPL--AQELHSAIGD---------
-HDA-F-KACVD---------------DAGRLYVVEDDQ----SG----------------------GH-VLVC---------------------KS--V
DSSPRIGRLAL------------------------------ASNN---RIAMTAKQAPN----------------------------------GNLCHLT
EFETYESFLKWYEDPSGEGN-----------------------------------------------YPIGHHMLPG-RPKDLRSNVATFIL---L---F
HD----------------GSVWTWGDS-RYQSL-G---------RR-----------------------VTGEGATPAHQPGVVEDL-------------
---------GGLV--------IESIAA--G---GWEAAA-IS-----------ED-KALYIWGAAA-PGAQIQNR--ST---------------------
----------------------------------------------------------------------------------------------------
----------------------------------------------------------------------------------------------------
----------------------------------------------------------------------------------------------------
----------------------------------------------------------------------------------------------------
-----
>PC_032M23
----------------------------------------------------------------------------------------------------
----------------------------------------------------------------------------------------------------
-----------------------------------------------------------------------------------------------MGDTW
YF-AGL------NANGVIPIGSQQGG-HPDIRRF-------------------------------------------------MPIP-E---LTPDLD--
EDVDVVFACFSQVVFRVG--------------------DRLV--------LRGFRAGSIDG------------------VAASTITSIVGD---------
-HNG-I-TGALD---------------ENGKLYLADTEALR---D----------------------ASASLE------------------L---PLVTH
DDSPRLAKVSV------------------------------AGNF---KVAVTFKPAPA----------------------------------ASTIHIE
EFKDLSSFRKWYDDPSNPDN-----------------------------------------------YPVKHHHISG-RIRQLISNTSIFIC---L---N
EA----------------GQLYTWGDP-RYRGL-G---------RS-----------------------TNQPGDKPADQPGLLESL-------------
---------DGVK--------ITKISA--G---GQMFAA-LS-----------ED-KAVYIWTAMT-PGNSNALT--VHHGLGP----------------
-------------------------------------------------------------------------GQMALVDIRDE----------------
-------------------NGEPRDF-DDIAVGNGHILLRSS-----DG---------KV-FGAGDNT-----------NGQLGLHSN------------
---------------------------------------QDYH-PEWTQVVS----------------GNCSSIRVGSKLSIIKVSAPPT----------
----------------------------------------------------------------------------------------------------
-----
>PC_04ANNT
----------------------------------------------------------------------------------------------------
----------------------------------------------------------------------------------------------------
-----------------------------------------------------------------------------------------------MGDTW
YF-AGL------NANGVVPIGSQQGG-HPDVRRF-------------------------------------------------MPIP-E---LTSDLG--
EDVDVVFACFSQVVFRVG--------------------DRLV--------LRGFRAGSIDS------------------VAASTITSIVGD---------
-HNG-I-TGALD---------------ENGKLYLADTEALR---D----------------------ASASLE------------------L---PLVTH
DDSPRLAKVSV------------------------------AGNF---KVAVTFKPAPA----------------------------------ASTIHIE
EFKDLSSFRKWYEDPSNPNN-----------------------------------------------YPVKHHHISG-RIRQLISNTSIFIC---L---N
EA----------------GQLYTWGDP-RYRGL-G---------RS-----------------------TNQPGDKPADQPGLLESL-------------
---------DGIK--------ITKISA--G---GQMFAA-LS-----------DD-KAVYIWTAMT-PGNSNALA--VQYGLGP----------------
-------------------------------------------------------------------------GQMALVDILDE----------------
-------------------NGEPRDF-DDIAVGNGHILLRSS-----DS---------KV-FGAGDNT-----------NGQLGLDSD------------
---------------------------------------QDYY-PEWTQVVS----------------GNCSSIRVGSKLSIIKASAPPT----------
----------------------------------------------------------------------------------------------------
-----
>PC_0109TI
----------------------------------------------------------------------------------------------------
----------------------------------------------------------------------------------------------------
-----------------------------------------------------------------------------------------------MGDKW
HF-AGL------NANGIIQSGALHAG-QPDVRRF-------------------------------------------------TPIP-A---LTSTPD--
EDVDVLFACFSQVVFRAG--------------------DRLV--------IRGFRAGSIDS------------------VPASTITSIVGD---------
-HNG-I-IGALD---------------CDGRVYLADLESIR---D----------------------ASVPLT------------------L---TLATN
DDSPRLAKVSV------------------------------AGNF---RVAVTFKPAPA----------------------------------ASTIHIE
EFRDLSSFRRWYADPSNPSH-----------------------------------------------YPAKHHHIPG-RVQQLISNTSIFIC---L---T
TS----------------GQVFTWGDP-RYRGL-G---------RA-----------------------TNGPADKLADQPGLLETL-------------
---------DGIK--------ITKVSA--G---GHMFAA-LS-----------ED-KAVYIWTAST-PGSPNVLA--IHRGLGA----------------
-------------------------------------------------------------------------GQMALVTISDE----------------
-------------------RGEPRDF-EDVAVGNGHVLLMDT-----DG---------KV-WAAGDNG-----------NGQLGLGTE------------
---------------------------------------RGYY-EEWMEIVG----------------VGCSSVRAGSKSSVVRVSGRNE----------
----------------------------------------------------------------------------------------------------
-----
>PC_00L0VX
----------------------------------------------------------------------------------------------------
----------------------------------------------------------------------------------------------------
----------------------------------------------------------------------------------------------MTNTAL
YA-SGF------NAFGQLSPGSKKDMTELQELVT---------------------------------------------------------LQDADNM--
EEVKLLFTGWSETTFYQHGKGKS--------------SGRII--------R-------------------HGSTNTALDSPLAELASGFGD---------
-HNG-L-LGVYN---------------SKGGVAFAEETQVEAHVA----------------------SA---------------D--S---------LSD
DETPGVAHLAI------------------------------AGNG---HVAVILASASS-----------------------------------PRNSIL
EFTTFEKFRQWFDDEVNDYH-----------------------------------------------GPRISHSVSG-RVAQLVANVTGFVC---L---T
QD----------------GNVYTWGDA-RHSSL-G---------RSVA--------------------------ETEAKSPGLVESL-------------
---------AGIQ--------IKKIAS--D---GWMTAA-LS-----------EH-GAVYLFGTAT-PGTQHTIS--CLQGLD-----------------
------------------------------------------------------------------------STQAALVEIE------------------
------------------SKGEALDF-LDIAVGDGHVLLLAQ-----DG---------HV-FGAGDNR-----------NGQLGLGQKA-----------
---------------------------------------SNHV-QDWSEVTIP-------DQ------YRCVAVYAGPKSSFFKVER-------------
----------------------------------------------------------------------------------------------------
-----
>PC_00JLG7
----------------------------------------------------------------------------------------------------
----------------------------------------------------------------------------------------------------
----------------------------------------------------------------------------------------------MTNTAL
YA-SGF------NAFGQLSPGSEKDITELQELVT---------------------------------------------------------LQDADNM--
EEVKLLFTGWSETTFYQHGKGKS--------------SGRII--------R-------------------HGNTNTTLDSPLAELASGFGD---------
-HNG-L-LGVYN---------------SKGGVAFAEETQVEAHVA----------------------SA---------------D--S---------LSD
DETPGVAHLAI------------------------------AGNG---HVAVILASASS-----------------------------------PRNSIL
EFTAFEKFRQWFDDEVNDYH-----------------------------------------------GPRISHSVPG-RVAQLVANVTGFVC---L---T
QE----------------GNVYTWGDA-RHSSL-G---------RSVA--------------------------ETEAKSPGLVESL-------------
---------AGIQ--------IKKIAS--D---GWMTAA-LA-----------ED-GAVYLFGTAT-PGTQHTIS--CLQDLD-----------------
------------------------------------------------------------------------STQAALVEIE------------------
------------------SKGEALDF-LDIAVGDGHVLLLAQ-----DG---------HV-FGAGDNR-----------NGQLGLGQKA-----------
---------------------------------------SNHV-RDWSEVTIP-------DQ------YRCVAVYAGPKSSFFKVER-------------
----------------------------------------------------------------------------------------------------
-----
>PC_03056E
----------------------------------------------------------------------------------------------------
----------------------------------------------------------------------------------------------------
----------------------------------------------------------------------------------------------MTNTAL
YA-SGF------NAFGQLSPGSEKDITELQELVT---------------------------------------------------------LQDADNM--
EEVKLLFTGWSETTFYQHGKGKS--------------SGRII--------R-------------------HGSINTTLDSPLAELASGFGD---------
-HNG-L-LGVYN---------------SKGGVAFAEETQVEAHVA----------------------KA---------------D--S---------LSD
DETPGVAHLAI------------------------------AGNG---HVAVILASASS-----------------------------------PGNSIL
EFTAFEKFRQWFDDEVNDYH-----------------------------------------------GPRISHSVPG-RVAQLVANVTGFVC---L---T
QE----------------GNVYTWGDA-RHSSL-G---------RSVA--------------------------ETEAKSPGLVESL-------------
---------AGIQ--------IKKIAS--D---GWMTAA-LS-----------ED-GAVYLFGTAT-PGTQHTIS--CLQDLD-----------------
------------------------------------------------------------------------STQAALVENE------------------
------------------SKGEALDF-LDIAVGDGHVLLLAQ-----DG---------HV-FGAGDNR-----------NGQLGLGQKA-----------
---------------------------------------SNHV-QDWSEVTIP-------DQ------CRCVAVYAGPKSSFFKVER-------------
----------------------------------------------------------------------------------------------------
-----
>PC_029GKB
----------------------------------------------------------------------------------------------------
----------------------------------------------------------------------------------------------------
----------------------------------------------------------------------------------------------MTNTAL
YA-SGF------NAFGQLSPGSEKDITELQELVT---------------------------------------------------------LQDADNM--
EEVKLLFTGWSETTFYQHGKGKS--------------SGRII--------R-------------------HGSINTTLDSPLAELASGFGD---------
-HNG-L-LGVYN---------------SKGGVAFAEETQVEAHVA----------------------SA---------------D--S---------PSD
DETPGVAHLAI------------------------------AGNG---HVAVILASASS-----------------------------------PRNSIL
EFTAFEKFRQWFDDEVNDYH-----------------------------------------------GPRISHSVPG-RVAQLVANVTGFVC---L---T
QE----------------GNVYTWGDA-RHSSL-G---------RSVA--------------------------ETEAKSPGLVESL-------------
---------AGIQ--------IKKIAS--D---GWMTAA-LS-----------EH-GAVYLFGTAT-PGTQHTIS--CLQDLD-----------------
------------------------------------------------------------------------STQAALVEIE------------------
------------------SKGEALDF-LDIAVGDGHVLLLAQ-----AG---------HV-FGAGDNR-----------NGQLGLGQKA-----------
---------------------------------------SNHV-QDWSEVTIP-------DR------YRCVAVYAGPKSSFFKVER-------------
----------------------------------------------------------------------------------------------------
-----
>PC_01DLIJ
----------------------------------------------------------------------------------------------------
----------------------------------------------------------------------------------------------------
----------------------------------------------------------------------------------------------MTNTAL
YA-SGF------NAFGQLSPGSEKDITELQELVT---------------------------------------------------------LQDADNM--
EEVKLLFTGWSETTFYQHGKGKS--------------SGRII--------R-------------------HGSTNTTLDSPLAELASGFGD---------
-HNG-L-LGVYN---------------SKGGVAFAEETQVEAHVA----------------------SA---------------D--S---------LSD
DETPGVAHLAI------------------------------AGNG---HVAVILTSASS-----------------------------------PRNSIL
EFTAFEKFRQWFDDEVNDYH-----------------------------------------------GPRISHSVPG-RVAQLVANVTGFVC---L---T
QE----------------GNVYTWGDA-RHSSL-G---------RSVA--------------------------ETEAKSPGLVESL-------------
---------AGIQ--------IKKIAS--D---GWMTAA-LS-----------ED-GAVYLFGTAT-PGTQHTIS--CLQDLD-----------------
------------------------------------------------------------------------STQAALVEIE------------------
------------------SKGEALDF-LDIAVGDGHVLLLAQ-----DG---------HV-FGAGDNR-----------NGQLGLGQKA-----------
---------------------------------------SNHV-QDWSEVTIP-------DQ------YRCVAVYAGPKSSFFKVER-------------
----------------------------------------------------------------------------------------------------
-----
>PC_05O4UH
----------------------------------------------------------------------------------------------------
----------------------------------------------------------------------------------------------------
----------------------------------------------------------------------------------------------MTNTAL
YA-SGF------NAFGQLSPGSEKDITELQELVT---------------------------------------------------------LQDADNM--
EEVKLLFTGWSETTFYQHGKGKS--------------SGRII--------R-------------------HGSINTTLDSPLAELASGFGD---------
-HNG-L-LGVYN---------------SKGGVAFAEETQVEAHIA----------------------SA---------------D--S---------LSD
DETPGVAHLAI------------------------------AGNG---HVAVILASASS-----------------------------------PRNSIL
EFTAFEKFRQWFDDEVNDYH-----------------------------------------------GPRISHSVPG-RVAQLVANVTGFVC---L---T
QE----------------GNVYTWGDA-RHSSL-G---------RSVA--------------------------ETEAKSPGLVESL-------------
---------AGIQ--------IKKIAS--D---GWMTAA-LS-----------EH-GAVYLFGTAT-PGTQHTIS--CLQDLD-----------------
------------------------------------------------------------------------STQAALVEIE------------------
------------------SKGEALDF-LDIAVGDGHVLLLAQ-----DG---------HV-FGAGDNR-----------NGQLGLGQKA-----------
---------------------------------------SNHV-QDWSEVTIP-------DQ------YRCVAVYAGPKSSFFKVER-------------
----------------------------------------------------------------------------------------------------
-----
>PC_01OMTB
----------------------------------------------------------------------------------------------------
----------------------------------------------------------------------------------------------------
----------------------------------------------------------------------------------------------MTNTAL
YA-SGF------NAFGQLSPGSEKDITELQELVT---------------------------------------------------------LQDADNM--
EEVKLLFTGWSETTFYQHGKGKS--------------SGRII--------R-------------------HGSINTTLDSPLAELASGFGD---------
-HNG-L-LGVYN---------------SKGGVAFAEETQVEAHVA----------------------SA---------------D--S---------LSD
DETPGVAHLAI------------------------------AGNG---HVAVILASASS-----------------------------------PRNSIL
EFTAFEKFRQWFDDEVNDYH-----------------------------------------------GPRISHSVPG-RVAQLVANVTGFVC---L---T
QE----------------GNVYTWGDA-RHSSL-G---------RSVA--------------------------ETEAKSPGLVESL-------------
---------AGIQ--------IKKIAS--D---GWMTAA-LS-----------EH-GAVYLFGTAT-PGTQHTIS--CLQDLD-----------------
------------------------------------------------------------------------STQAALVEIE------------------
------------------SKGEALDF-LDIAVGDGHVLLLAQ-----DG---------HV-FGAGDNR-----------NGQLGLGQTA-----------
---------------------------------------SNHV-QDWSEVTIP-------DQ------YRCVAVYAGPKSSFFKVER-------------
----------------------------------------------------------------------------------------------------
-----
>PC_01RS6D
----------------------------------------------------------------------------------------------------
----------------------------------------------------------------------------------------------------
----------------------------------------------------------------------------------------------MTNTAL
YA-SGF------NAFGQLSPGSEKDITELQELVT---------------------------------------------------------LQDADNM--
EEVKLLFTGWSETTFYQHGKGKS--------------SGRII--------R-------------------HGSINTTLDSPLAELASGFGD---------
-HNG-L-LGVYN---------------SKGGVAFAEETQVEAHVA----------------------SA---------------D--S---------LSD
DETPGVAHLAI------------------------------AGNG---HVAVILASASS-----------------------------------PRNSIL
EFTAFEKFRQWFDDEVNDYH-----------------------------------------------GPRISHSVPG-RVAQLVANVTGFVC---L---T
QE----------------GNVYTWGDA-RHSSL-G---------RSVA--------------------------ETEAKSPGLVESL-------------
---------AGIQ--------IKKIAS--D---GWMTAA-LS-----------EH-GAVYLFGTAT-PGTQHTIS--CLQDLD-----------------
------------------------------------------------------------------------STQAALVEIE------------------
------------------SKGEALDF-LDIAVGDGHVLLLAQ-----DG---------HV-FGAGDNR-----------NGQLGLGQKA-----------
---------------------------------------SNHV-QDWSEVTIP-------DQ------CRCVAVYAGPKSSFFKVER-------------
----------------------------------------------------------------------------------------------------
-----
>PC_06IKX6
----------------------------------------------------------------------------------------------------
----------------------------------------------------------------------------------------------------
----------------------------------------------------------------------------------------------MTNTAL
YA-SGF------NAFGQLSPGSEKDITELQELVT---------------------------------------------------------LQDADNM--
EEVKLLFTGWSETTFYQHGKGKS--------------SGRII--------R-------------------HGSINTTLDSPLAELASGFGD---------
-HNG-L-LGVYN---------------SKGGVAFAEETQVEAHVA----------------------SA---------------D--S---------LSD
DETPGVAHLAI------------------------------AGNG---HVAVILASASS-----------------------------------PRNSIL
EFTAFEKFRQWFDDEVNVYH-----------------------------------------------GPRISHSVPG-RVAQLVANVTGFVC---L---T
QE----------------GNVYTWGDA-RHSSL-G---------RSVA--------------------------ETEAKSPGLVESL-------------
---------AGIQ--------IKKIAS--D---GWMTAA-LS-----------EH-GAVYLFGTAT-PGTQHTIS--CLQDLD-----------------
------------------------------------------------------------------------STQAALVEIE------------------
------------------SKGEALDF-LDIAVGDGHVLLLAQ-----DG---------HV-FGAGDNR-----------NGQLGLGQKA-----------
---------------------------------------SNHV-QDWSEVTIP-------DQ------YRCVAVYAGPKSSFFKVER-------------
----------------------------------------------------------------------------------------------------
-----
>PC_06PMH0
----------------------------------------------------------------------------------------------------
----------------------------------------------------------------------------------------------------
----------------------------------------------------------------------------------------------MTNTAL
YA-SGF------NAFGQLSPGSEKDITELQELVT---------------------------------------------------------LQDADNM--
EEVKLLFTGWSETTFYQPGKGKS--------------SGRII--------R-------------------HGSINTTLDSPLAELASGFGD---------
-HNG-L-LGVYN---------------SKGGVAFAEETQVEAHVA----------------------SA---------------D--S---------LSD
DETPGVAHLAI------------------------------AGNG---HVAVILASASS-----------------------------------PRNSIL
EFTAFEKFRQWFDDEVNDYH-----------------------------------------------GPRISHSVPG-RVAQLVANVTGFVC---L---T
QE----------------GNVYTWGDA-RHSSL-G---------RSVA--------------------------ETEAKSPGLVESL-------------
---------AGIQ--------IKKIAS--D---GWMTAA-LS-----------EH-GAVYLFGTAT-PGTQHTIS--CLQDLD-----------------
------------------------------------------------------------------------STQAALVEIE------------------
------------------SKGEALDF-LDIAVGDGHVLLLAQ-----DG---------HV-FGAGDNR-----------NGQLGLGQKA-----------
---------------------------------------SNHV-QDWSEVTIP-------DQ------YRCVAVYAGPKSSFFKVER-------------
----------------------------------------------------------------------------------------------------
-----
>PC_00ZWXQ
----------------------------------------------------------------------------------------------------
----------------------------------------------------------------------------------------------------
----------------------------------------------------------------------------------------------MTNTAL
YA-SGF------NAFGQLSPGSEKDITELQELVT---------------------------------------------------------LQDADNM--
EEVKLLFTGWSETTFYQHGKGKS--------------SGRII--------R-------------------YGSINTTLDSPLAELASGFGD---------
-HNG-L-LGVYN---------------SKGGVAFAEETQVEAHVA----------------------SA---------------D--S---------LSD
DETPGVAHLAI------------------------------AGNG---HVAVVLASASS-----------------------------------PRNSIL
EFTAFEKFRQWFDDEVNVYH-----------------------------------------------GPRISHSVPG-RVAQLVANVTGFVC---L---T
QE----------------GNVYTWGDA-RHSSL-G---------RSVA--------------------------ETEAKSPGLVESL-------------
---------AGIQ--------IKKIAS--D---GWMPAA-LS-----------ED-GAVYLFGTAT-PGTQHTIS--CLQDLD-----------------
------------------------------------------------------------------------STQAALVEIE------------------
------------------SKGEALDF-LDIAVGDGHVLLLAQ-----DG---------HV-FGAGDNR-----------NGQLGLGQKA-----------
---------------------------------------SNHV-QDWSEVTIP-------DQ------YRCVAVYAGPKSSFFKVER-------------
----------------------------------------------------------------------------------------------------
-----
>PC_050F34
----------------------------------------------------------------------------------------------------
----------------------------------------------------------------------------------------------------
----------------------------------------------------------------------------------------------MTNTAL
YA-SGF------NAFGQLSPGSEKDITELQELVT---------------------------------------------------------LQDADNM--
EEVKLLFTGWSETTFYQHGKGKS--------------SGRII--------R-------------------HGSINTTLDSPLAELASGFGD---------
-HNG-L-LGVYN---------------SKGGVAFAEETQVETHVA----------------------SA---------------D--S---------LSD
DETPGVAHLAI------------------------------AGNG---HVAVILASASS-----------------------------------PRNSIL
EFTAFEKFRQWFDDEVNDYH-----------------------------------------------GPRISHSVPG-RVAQLVANVTGFVC---L---T
QE----------------GNVYTWGDA-RHSSL-G---------RSVA--------------------------ETEAKSPGLVESL-------------
---------AGIQ--------IKKIAS--D---GWMTAA-LS-----------EH-GAVYLFGTAT-PGTQHTIS--CLQDLD-----------------
------------------------------------------------------------------------STQAALVEIE------------------
------------------SKGEALDF-LDIAVGDGHVLLLAQ-----DG---------HV-FGAGDNR-----------NGQLGLGQKA-----------
---------------------------------------SNHV-QDWSEVTIP-------DQ------YRCVAVYAGPKSSFFKVER-------------
----------------------------------------------------------------------------------------------------
-----
>PC_02YLWR
----------------------------------------------------------------------------------------------------
----------------------------------------------------------------------------------------------------
----------------------------------------------------------------------------------------------MTNTAL
YA-SGF------NAFGQLSPGSEKDITELQELVT---------------------------------------------------------LQDADNM--
EEVKLLFTGWSETTFYQHDKGKS--------------SGRII--------R-------------------HGSINTTLDSPLAELASGFGD---------
-HNG-L-LGVYN---------------SKGGVAFAEETQVEAHVA----------------------SA---------------D--S---------LSD
DETPGVAHLAI------------------------------AGNG---HVAVILASASS-----------------------------------PRNSIL
EFTAFEKFRQWFDDEVNDYH-----------------------------------------------GPRISHSVPG-RVAQLVANVTGFVC---L---T
QE----------------GNVYTWGDA-RHSSL-G---------RSVA--------------------------ETEAKSPGLVESL-------------
---------AGIQ--------IKKIAS--D---GWMTAA-LS-----------EH-GAVYLFGTAT-PGTQHTIS--CLQDLD-----------------
------------------------------------------------------------------------STQAALVEIE------------------
------------------SKGEALDF-LDIAVGDGHVLLLAQ-----DG---------HV-FGAGDNR-----------NGQLGLGQKA-----------
---------------------------------------SNHV-QDWSEVTIP-------DQ------YRCVAVYAGPKSSFFKVER-------------
----------------------------------------------------------------------------------------------------
-----
>PC_04TN9R
----------------------------------------------------------------------------------------------------
----------------------------------------------------------------------------------------------------
----------------------------------------------------------------------------------------------MTNTAL
YA-SGF------NAFGQLSPGSKKDITELQELVT---------------------------------------------------------LQDADNM--
EEVKLLFTGWSETTFYQHGKGKS--------------SGRII--------R-------------------HGSINTTLDSPLAELASGFGD---------
-HNG-L-LGVYN---------------SKGGVAFAEETQVEAHVA----------------------SA---------------D--S---------LSD
DETPGVAHLAI------------------------------AGNG---HVAVILASASS-----------------------------------PGNSIL
EFTAFEKFRQWFDDEVNDYH-----------------------------------------------GPRISHSVPG-RVAQLVANVTGFVC---L---T
QE----------------GNVYTWGDA-RHSSL-G---------RSVA--------------------------ETEAKSPGLVESL-------------
---------AGIQ--------IKKIAS--D---GWMTAA-LS-----------EH-GAVYLFGTAT-PGTQHTIS--CLQDLD-----------------
------------------------------------------------------------------------STQAALVEIE------------------
------------------SKGEALDF-LDIAVGDGHVLLLAQ-----DG---------HV-FGAGDNR-----------NGQLGLGQKA-----------
---------------------------------------SNHV-QDWSEVTIP-------DQ------YRCVAVYAGPKSSFFKVER-------------
----------------------------------------------------------------------------------------------------
-----
>PC_06S9CD
----------------------------------------------------------------------------------------------------
----------------------------------------------------------------------------------------------------
----------------------------------------------------------------------------------------------MTNTAL
YA-SGF------NAFGQLSPGSEKDITELQELVT---------------------------------------------------------LQDADNM--
EEVKLLFTGWSETTFYQHGKGKS--------------SGRII--------R-------------------HGSINTTLDSPLAELASGFGD---------
-HNG-L-LGVYN---------------SKGGVAFAEETQVEAHVA----------------------SA---------------D--S---------LSD
DETPGVAHLAI------------------------------AGNG---HVAVILASASS-----------------------------------PRNSIL
EFTAFEKFRQWFDDEVNDYH-----------------------------------------------GPRISHSVPG-RVAQLVANVTGFVC---L---T
QE----------------GNVYTWGDA-RHSSL-G---------RSVA--------------------------ETEAKSPGLVESL-------------
---------AGIQ--------IKKIAS--D---GWMTAA-LS-----------EH-GAVYLFGTAT-PGTQHTIS--CLQDLD-----------------
------------------------------------------------------------------------STQAALVEIE------------------
------------------SKGEALDF-LDIAVGDGHVLLLAQ-----DG---------HV-FGAGDNR-----------NGQLGLGQKA-----------
---------------------------------------SNHV-QDWSEVTIP-------DQ------YRCIAVYAGPKSSFFKVER-------------
----------------------------------------------------------------------------------------------------
-----
>PC_00REZ5
----------------------------------------------------------------------------------------------------
----------------------------------------------------------------------------------------------------
----------------------------------------------------------------------------------------------MTNTAL
YA-SGF------NAFGQLSPGSEKDITELQELVT---------------------------------------------------------LQDADNM--
EEVKLLFTGWSETTFYQHGKGKS--------------SGRII--------R-------------------HGSINTTLDSPLAELASGFGD---------
-HNG-L-LGVYN---------------SKGGVAFAEETQVEAHVA----------------------SA---------------D--S---------LSD
DETPGVAHLAI------------------------------AGNG---HVAVILASASS-----------------------------------PRNSIL
EFTAFEEFRQWFDDEVNDYH-----------------------------------------------GPRISHSVPG-RVAQLVANVTGFVC---L---T
QE----------------GNVYTWGDA-RHSSL-G---------RSVA--------------------------ETEAKSPGLVESL-------------
---------AGIQ--------IKKIAS--D---GWMTAA-LS-----------EH-GAVYLFGTAT-PGTQHTIS--CLQDLD-----------------
------------------------------------------------------------------------STQAALVEIE------------------
------------------SKGEALDF-LDIAVGDGHVLLLAQ-----DG---------HV-FGAGDNR-----------NGQLGLGQKA-----------
---------------------------------------SNHV-QDWSEVTIP-------DQ------YRCVAVYAGPKSSFFKVER-------------
----------------------------------------------------------------------------------------------------
-----
>PC_038WW6
----------------------------------------------------------------------------------------------------
----------------------------------------------------------------------------------------------------
----------------------------------------------------------------------------------------------MTNTAL
YA-SGF------NAFGQLSPGSEKDITELQELVT---------------------------------------------------------LQDADNM--
EEVKLLFTGWSETTFYQHGKGKS--------------SGRII--------R-------------------YGSINTTLDSPLAELASGFGD---------
-HNG-L-LGVYN---------------SKGGVAFAEETQVEAHVA----------------------SA---------------D--S---------LSD
DETPGVAHLAI------------------------------AGNG---HVAVVLASASS-----------------------------------PRNSIL
EFTAFEKFRQWFDDEVNVYH-----------------------------------------------GPRISHSVPG-RVAQLVANVTGFVC---L---T
QE----------------GNVYTWGDA-RHSSL-G---------RSVA--------------------------ETEAKSPGLVESL-------------
---------AGIQ--------IKKIAS--D---GWMTAA-LS-----------ED-GAVYLFGTAT-PGTQHTIS--CLQDLD-----------------
------------------------------------------------------------------------STQAALVELE------------------
------------------SKGEALDF-LDIAVGDGHVLLLAQ-----DG---------HV-FGAGDNR-----------NGQLGLGQKA-----------
---------------------------------------SNHV-QDWSEVTIP-------DQ------YRCVAVYAGPKSSFFKVER-------------
----------------------------------------------------------------------------------------------------
-----
>PC_05UMXG
----------------------------------------------------------------------------------------------------
----------------------------------------------------------------------------------------------------
----------------------------------------------------------------------------------------------MTNTAL
YA-SGF------NAFGQLSPGSEKDITELQELVT---------------------------------------------------------LQDADNM--
EEVKLLFTGWSETTFYQHGKGKS--------------SGRII--------R-------------------HGSTNTTLDSPMAELTSGFGD---------
-HNG-L-LGVYN---------------SKGGVAFAEETQVEAHVA----------------------SA---------------D--S---------LSD
DETPGVAHLAI------------------------------AGNG---YVAVILASASS-----------------------------------PRNSIL
EFTAFEKFRQWFDDEVNVYH-----------------------------------------------GPRISHSVPG-RVAQLVANVTGFVC---L---T
QE----------------GNVYTWGDA-RHSSL-G---------RSVA--------------------------ETEAKSPGLVESL-------------
---------AGIQ--------IKKIAS--D---GWMTAA-LS-----------ED-GAVYLFGTAT-PGTQHTIS--CLQDLD-----------------
------------------------------------------------------------------------STQAALVEIE------------------
------------------SKGEALDF-LDIAVGDGHVLLLAQ-----DG---------HV-FGAGDNR-----------NGQLGLGQKA-----------
---------------------------------------SNHV-QDWSEVTIP-------DQ------YRCVAVYAGPKSSFFKVER-------------
----------------------------------------------------------------------------------------------------
-----
>PC_00OU5L
----------------------------------------------------------------------------------------------------
----------------------------------------------------------------------------------------------------
----------------------------------------------------------------------------------------------MTNTAL
YA-SGF------NAFGQLSPGSEKDITEFQELVT---------------------------------------------------------LQDADNM--
EEVKLLFTGWSETTFYQHGKGKS--------------SGRII--------R-------------------HGSINTTLDSPLAELASGFGD---------
-HNG-L-LGVYN---------------SKGGVAFAEETQVEAHVA----------------------SA---------------D--S---------LSD
DETPGVAHLAV------------------------------AGNG---HVAVIFASASS-----------------------------------PRNSIL
EFTAFEKFRQWFDDEVNDYH-----------------------------------------------GPRISHSVPG-RVAQLVANVTGFVC---L---T
QE----------------GNVYTWGDA-RHSSL-G---------RSVA--------------------------ETEAKSPGLVESL-------------
---------AGIQ--------IKKIAS--D---GWMTAA-LS-----------ED-GAVYLLGTAT-PGTQHTIS--CLQDLD-----------------
------------------------------------------------------------------------STQAALVEIE------------------
------------------SKGEALDF-LDIAVGDGHVLLLAQ-----DG---------HV-FGAGDNR-----------NGQLGLGQKA-----------
---------------------------------------SNHV-RDWSEVTIP-------GQ------CRCVAVYAGPKSSFFKVER-------------
----------------------------------------------------------------------------------------------------
-----
>PC_04I6IT
----------------------------------------------------------------------------------------------------
----------------------------------------------------------------------------------------------------
----------------------------------------------------------------------------------------------MSITFL
YA-SGF------NAFGQLSPDSTQDITQPEVLVV---------------------------------------------------------SQ-DSDI--
KDTKVLFSGWSETAFYQHGRGKA--------------NGCIK--------R-------------------HGSTKIVQEAPLFDLTSGFGD---------
-HNG-L-LGVLS---------------RKGGVAFTEDNQIEAHTA----------------------TA---------------D--A---------LSD
EETPGIAYLAV------------------------------AGNG---HVAVVLAAASS-----------------------------------PRNSIL
EFTSFAKFREWFDDEVNDLH-----------------------------------------------GPSASHTVPG-RVAQLVANVTGFVC---L---T
QD----------------GNVYSWGDA-RHSSL-G---------RSVA--------------------------ETEARYPGLVGSL-------------
---------GGVH--------IKKIAS--D---GWMTAA-LS-----------ED-GAVYLFGTGT-PGTEHSIS--CLRELE-----------------
------------------------------------------------------------------------STQAALVEIE------------------
------------------GTGESLDF-LDVAVGDGHVLLLVQ-----DG---------RV-FAAGDNR-----------NGQLGLGSKA-----------
---------------------------------------ASYI-SDWSEVMVP-------DH------RRCTAIYAGPKASFFQTTEG------------
----------------------------------------------------------------------------------------------------
-----
>PC_06CFFJ
----------------------------------------------------------------------------------------------------
----------------------------------------------------------------------------------------------------
----------------------------------------------------------------------------------------------MTNTAL
YA-SGF------NAFGQLSPGSEKDITELQELVT---------------------------------------------------------LQDADNM--
EEVKLLFTGWSETTFYQHGKGKS--------------SGRII--------R-------------------HGSINTTLDSPLAELASGFGD---------
-HNG-L-LGVYN---------------SKGGVAFAEETQVEAHVA----------------------SA---------------D--S---------LSD
DETPGVAHLAI------------------------------AGNG---HVAVILASASS-----------------------------------PRNSIL
EFTAFEKFRQWFDDEVNDYH-----------------------------------------------GPRISHSVPG-RVAQLVANVTGFVC---L---T
QE----------------GNVYTWGDA-RHSSL-G---------RSVA--------------------------ETEAKSPGLVESL-------------
---------AGIQ--------IKKIAS--D---GWMTAA-LS-----------EH-GAVYLFGTAT-PGTQHTIS--CLQDLD-----------------
------------------------------------------------------------------------STQAALVEIE------------------
------------------SKGEALDF-LDIAVGDGHVLLLAQ-----DG---------HV-FGAGDNR-----------NGQLGLGQKA-----------
---------------------------------------SNHV-QDWSEVTIP-------DQ------YRCVAVYAGPKSSFFKVER-------------
----------------------------------------------------------------------------------------------------
-----
>PC_02EVCR
----------------------------------------------------------------------------------------------------
----------------------------------------------------------------------------------------------------
----------------------------------------------------------------------------------------------MTNTAL
YA-SGF------NAFGQLSPGSEKDITELQELVT---------------------------------------------------------LQDADNM--
EEVKLLFTGWSETTFYQHGKGKS--------------SGRII--------R-------------------HGSINTTLDSPLAELASGFGD---------
-HNG-L-LGVYN---------------SKGGVAFAEETQVEAHVA----------------------SA---------------D--S---------LSD
DETPGVAHLAI------------------------------AGNG---HVAVILASASS-----------------------------------PGNSIL
EFTAFEKFRQWFDDEVNDYH-----------------------------------------------GPRISHSVPG-RVAQLVANVTGFVC---L---T
QE----------------GNVYTWGDA-RHSSL-G---------RSVA--------------------------ETEAKSPGLVESL-------------
---------AGIQ--------IKKIAS--D---GWMTAA-LS-----------ED-GAVYLFGTAT-PGTQHTIS--CLQDLD-----------------
------------------------------------------------------------------------STQAALVEIE------------------
------------------SKGEALDF-LDIAVGDGHVLLLAQ-----DG---------HV-FGAGDNR-----------NGQLGLGQKA-----------
---------------------------------------SNHV-QDWSEVTIP-------DQ------YRCVAVYAGPKSSFFKVER-------------
----------------------------------------------------------------------------------------------------
-----
>PC_02UX8J
----------------------------------------------------------------------------------------------------
----------------------------------------------------------------------------------------------------
----------------------------------------------------------------------------------------------MTNTAL
YA-SGF------NAFGQLSPGSEKDITELQELVT---------------------------------------------------------LQDADNM--
EEVKLLFTGWSETTFYQHGKGKS--------------SGRII--------R-------------------HGSINTTLDSPLAELASGFGD---------
-HNG-L-LGVYN---------------SKGGVAFAEETQVEAHVA----------------------SA---------------D--S---------LSD
DETPGVAHLAI------------------------------AGNG---HVAVILASASS-----------------------------------PRNSIL
EFTAFEKFRQWFDDEVNDYH-----------------------------------------------GPRISHSVPG-RVAQLVANVTGFVC---L---T
QE----------------GNVYTWGDA-RHSSL-G---------RSVA--------------------------ETEAKSPGLVESL-------------
---------AGIQ--------IKKIAS--G---GWMTAA-LA-----------ED-GAVYLFGTAT-PGTQHTIS--CLQDLD-----------------
------------------------------------------------------------------------STQAALVEIE------------------
------------------SKGEALDF-LDIAVGDGHVLLLAQ-----DG---------HV-FGAGDNR-----------NGQLGLGQKA-----------
---------------------------------------SNHV-QDWSEVTIP-------DQ------CRCVAVYAGPKSSFFKVER-------------
----------------------------------------------------------------------------------------------------
-----
>PC_02KWTR
----------------------------------------------------------------------------------------------------
----------------------------------------------------------------------------------------------------
----------------------------------------------------------------------------------------------MTNTAL
YA-SGF------NAFGQLSPGSEKDITELQELVT---------------------------------------------------------LQDADNM--
EEVKLLFTGWSETTFYQHGKGKS--------------SGRII--------R-------------------HGSINTTLDSPLAELASGFGD---------
-HNG-L-LGVYN---------------SKGGVAFAEETQVEAHVA----------------------SA---------------D--S---------LSD
DETPGVAHLAI------------------------------AGNG---HVAVILASASS-----------------------------------PRNSIL
EFTAFEKFRQWFDDEVNDYH-----------------------------------------------GPRISHSVPG-RVAQLVANVTGFVC---L---T
QE----------------GNVYTWDDA-RHSSL-G---------RSVA--------------------------ETEAKSPGLVESL-------------
---------AGIQ--------IKKIAS--G---GWMTAA-LA-----------ED-GAVYLFGTAT-PGTQHTIS--CLQDLD-----------------
------------------------------------------------------------------------STQAALVEIE------------------
------------------SKGEALDF-LDIAVGDGHVLLLAQ-----DG---------HV-FGAGDNR-----------NGQLGLGQKA-----------
---------------------------------------SNHV-QDWSEVTIP-------DQ------CRCVAVYAGPKSSFFKVER-------------
----------------------------------------------------------------------------------------------------
-----
>PC_06QTSM
----------------------------------------------------------------------------------------------------
----------------------------------------------------------------------------------------------------
----------------------------------------------------------------------------------------------MTNTAL
YA-SGF------NAFGQLSPGSEKDITELQELVT---------------------------------------------------------LQDADNM--
EEVKLLFTGWSETTFYQHGKGKS--------------SGRII--------R-------------------HGSINTTLDSPLAELASGFGD---------
-HNG-L-LGVYN---------------SKGGVAFAEETQVEAHVA----------------------SA---------------D--S---------LSD
DETPGVAHLAI------------------------------AGNG---HVAVILASASS-----------------------------------PRNSIL
EFTAFEKFRQWFDDEVNDYH-----------------------------------------------GPRISHSVPG-RVAQLVANVTGFVC---L---T
QE----------------GNVYTWGDA-RHSSL-G---------RSVA--------------------------ETEAKSPGLVESL-------------
---------AGIQ--------IKKIAS--D---GWMTAA-LS-----------EH-GAVYLFGTAT-PGTQHTIS--CLQDLG-----------------
------------------------------------------------------------------------STQAALVEIE------------------
------------------SKGEALDF-LDIAVGDGHVLLLAQ-----DG---------HV-FGAGDNR-----------NGQLGLGQKA-----------
---------------------------------------SNHV-QDWSEVTIP-------DQ------YRCVAVYAGPKSSFFKVER-------------
----------------------------------------------------------------------------------------------------
-----
>PC_02UX60
----------------------------------------------------------------------------------------------------
----------------------------------------------------------------------------------------------------
----------------------------------------------------------------------------------------------MTNTAL
YA-SGF------NAFGQLSPGSEKDITELQELVT---------------------------------------------------------LQDADNM--
EEVKLLFTGWSETTFYQHGKGKS--------------SGRII--------R-------------------YGSINTTLDSPLAELASGFGD---------
-HNG-L-LGVYN---------------SKGGVAFAEETQVEAHVA----------------------SA---------------D--S---------LSD
DETPGVAHLAI------------------------------AGNG---HVAVVLASASS-----------------------------------PRNSIL
EFTAFEKFRQWFDDEVNVYH-----------------------------------------------GPRISHSVPG-RVAQLVANVTGFVC---L---T
QE----------------GNVYTWGDA-RHSSL-G---------RSVA--------------------------ETEAKSPGLVESL-------------
---------AGIQ--------IKKIAS--D---GWMTAA-LS-----------ED-GAVYLFGTAT-PGTQHTIS--CLQDLD-----------------
------------------------------------------------------------------------STQAALVEIE------------------
------------------SKGEALDF-LDIAVGDGHVLLLAQ-----DG---------HV-FGAGDNR-----------NGQLGLGQKA-----------
---------------------------------------SNHV-QDWSEVTIP-------DQ------YRCVAVYAGPKSSFFKVER-------------
----------------------------------------------------------------------------------------------------
-----
>PC_04AQ5D
----------------------------------------------------------------------------------------------------
----------------------------------------------------------------------------------------------------
----------------------------------------------------------------------------------------------MTNTAL
YA-SGF------NAFGQLSPGSEKDITELQELVT---------------------------------------------------------LQDADNM--
EEVKLLFTGWSETTFYQHGKGKS--------------SGRII--------R-------------------HGSINATLDSPLAELASGFGD---------
-HNG-L-LGVYN---------------SKGGVAFAEETQVEAHVA----------------------SA---------------D--S---------LSD
DETPGVAHLAI------------------------------AGNG---HVAVILASASS-----------------------------------PRNSIL
EFTAFEKFRQWFDDEVNVYH-----------------------------------------------GPRISHSVPG-RVAQLVANVTGFVC---L---T
QE----------------GNVYTWGDA-RHSSL-G---------RSVA--------------------------ETEAKSPGLVESL-------------
---------AGIQ--------IKKIAS--D---GWMTAA-LS-----------ED-SAVYLFGTAT-PGTQHTIS--CLQDLD-----------------
------------------------------------------------------------------------STQAALVEIE------------------
------------------SKGEALDF-LDIAVGDGHVLLLAQ-----DG---------HV-FGAGDNR-----------NGQLGLGQKA-----------
---------------------------------------SNHV-QDWSEVTIP-------DQ------YRCVAVYAGPKSSFFKVER-------------
----------------------------------------------------------------------------------------------------
-----
>PC_03XD3G
----------------------------------------------------------------------------------------------------
----------------------------------------------------------------------------------------------------
----------------------------------------------------------------------------------------------MASSVF
FA-CGF------NAFGQISSETDQDIAEPKELV-----------------------------------------------------------T-FEHA--
ANTRLLFAGWSETTFYQHGKGKE--------------NGQIM--------R-------------------LGSTKIVQEAPLPDLTAGFGD---------
-HNG-L-LGVLN---------------RKGGVAFTEENQIEAHTA----------------------TA---------------D--A---------LSD
EEAPGVAYLAV------------------------------AGNG---HVAVVLSSASS-----------------------------------PRNSIL
EFKSFDKFRQWFDDEVNDLH-----------------------------------------------GPSFSHTVPG-RVAQLVANVTGFVC---L---T
QD----------------GSVYTWGDA-RHSSL-G---------RSVA--------------------------ETEAKSPGLVESL-------------
---------AGIQ--------IKKIAS--D---GWMTAA-LS-----------ED-GAVYLFGRGT-PGTEHSLS--CLDGLD-----------------
------------------------------------------------------------------------STGAALIEIE------------------
------------------QDGEPLDF-LDIAVGDGHVVLLTQ-----DG---------RI-YAAGDNR-----------NGQLGLGEKA-----------
---------------------------------------SGYI-KDWREVIIP-------DG------HRCSAVYAGPKSSFFQIVGT------------
----------------------------------------------------------------------------------------------------
-----
>PC_00UEZE
----------------------------------------------------------------------------------------------------
----------------------------------------------------------------------------------------------------
----------------------------------------------------------------------------------------------MAPSAF
YA-SGF------NAFGHLSSDSDKDLTEPRELA-----------------------------------------------------------S-FQDG--
DTAKLLFAGWSETTFYQRGKKN----------------GSIL--------R-------------------LGSTKITQEAPLPDLVTGFGD---------
-HNG-L-LGILS---------------RKGGVAFTEENQVEAHKA----------------------TA---------------D--S---------LSD
EETPGIAYLAV------------------------------AGNG---HVAVVLTSASS-----------------------------------PRSSIL
EFTSFDRFRQWFDDEVNDLH-----------------------------------------------GPTFDHTVPG-RIAQLVANVTGFVC---L---T
QD----------------GNVYTWGDA-RHSSL-G---------RSVA--------------------------ETQAKSPGLVDSL-------------
---------AGIQ--------IKKIAS--D---GWVTAA-LS-----------TD-AAVYIFGTGT-PGTQHSLS--CLDGLN-----------------
------------------------------------------------------------------------SMEAALVDIE------------------
------------------DKAESLDF-LDVAVGDGHVLLLAQ-----DG---------RV-FAAGDNR-----------NGQLGLGQKS-----------
---------------------------------------STYI-KDWREVIMP-------DQ------RCCIAVVAGPKSSFFQLAES------------
----------------------------------------------------------------------------------------------------
-----
>PC_04D9QX
----------------------------------------------------------------------------------------------------
----------------------------------------------------------------------------------------------------
----------------------------------------------------------------------------------------------MVEKWL
LA-GS-------NAHGV------------VGK----------------------TDGDC--------------------RR--FTAITDTD--GAVID--
GTAEVLFVCWSQVVCT-I-------------------DY----------------------------------------PSGCSVRQVFGD---------
-HNG-I-AGVLD---------------HDGKIYMSKEDF-KTTAG----------------------PPHLNLLS------LN-----------------
-GNQPVSHITV------------------------------AGNG---RVAVALKSDLS-------------------------TD---------STLVE
EFEDIHHFKARYDTGG-------------------------EQ-QGHQRGKQ--YTI------------------PG-QLRDLTSNNSIFAC---L---T
ES----------------GEVFTWGDA-RYHG-LG---------R---------SI---H---------GPT--DSPKDQPGVVESL-------------
---------GGIK--------IVKLCA--D---GWIFAA-LS-----------ED-KAVYLFAALT-PGGEHTLR--LEGDVQAGGMS------------
----------------------------------------------------------------------------LVD--I-PD---------------
------------------AQGNPHDF-DDIAIGSGHVLLLCT-----S---------GSV-SAIGDNK-----------AGQIGTG--------------
-----------------SL--------------------TEHI-DQWTEVLS----G---G---------CLSIKAGARISLLRAVTS------------
----------------------------------------------------------------------------------------------------
-----
>PC_02AFOI
----------------------------------------------------------------------------------------------------
----------------------------------------------------------------------------------------------------
-----------------------------------------------------------------------------------------------MSETV
YA-CGF------NGFQQLLPEGPPVLE-----RL---------S--------------------------------RLP----------GV---------
--DRILDS--------------------------------------------------------------------------------------------
---T-W-SGLEY---------------ANSDMCQHRGYS-S-----------------------------------------------------------
----SARTHRYIWK-----TDEI-------------RMT-YA-SG---RGVHLMD-----------------------------------G---------
---SVWEVR--------------------------------------------------------------GERWTQ-IAGEVYAGHSHFLA---L---T
LD----------------GEVYAWGDT-RFGQL-G---------LDRPIGTEA------------------------ITHPEVITAL-------------
---------QGLRM--------LDIAC--G---SFHSVV-LA-----------ET-GDIYTFGWNK-HGQLGLGD--TQD-----P--------------
--------------------------------------------------------------EV-------DLGGPQLVNFPA-----------------
------------------GG--EVNV-QSIACGTHHTVVLDD-----AH---------RV-WATGWGK-----------WGQCGEKRSQ-----------
---------------------------------------ST-----FHPLLL--P---STAS------AGALHIRCGPWCTFVRVSDKQKGE--------
----------------------------------------------------------------------------------------------------
-----
>PC_02YY4M
----------------------------------------------------------------------------------------------------
----------------------------------------------------------------------------------------------------
------------------------------------------------------------------------------------------------MTAV
YG-FGL------NVFGQLRAVEDELEGD-EVWRTPQE-------------------------I-----------------------------DAGGGD--
AVVVLKAATWSQTILQLQPS------------------EAQEA-T--HYLCIGLRPTPAGTLKDESDAL-SGS--FRLRVERPPFQAFLGS---------
-D-Q-L-EAIID-----------------------GDG-----------------------------------H---AR---STD--ALSWRPA------
QDKSEEAGAPLPP---------------PASERKWSAAA-SDGLG---RVI---------------------------------A--IEDSGQA-----V
FFQTVSHFVQGRHGE-------------------------VMS-WDSDPS--------------YPATQSRSGGDMG-SVVKICAGASHFLL---L---L
QQTPAG--------STVDHQIWGWGDD-RFGQL-Q---------RATPSGPSST--------------------STPAPILEPIAFF-------------
---------SVASE--GFPEQVIDIAA--G---ARHCIA-LT-----------QS-GAIYSWGSND-KGQLGIDL--SSSLGASRA--------------
-----------------------------------------------------------------------AGVNLVELDGGGLE---------------
------------------DDDDALTI-TSAGCGSAHTVLGAR-----DG---------TI-WVAGSDA-----------QGQLGLQRQSDAP---H-QEH
IEAT--------------LLPTPAWGSAPTTQKDQRQ----SQ-TTFRRHPHFPP---GRHE-------GEAQVVCGASHTVIAWRNSDR----------
----------------------------------------------------------------------------------------------------
-----
>PC_03ARDU
----------------------------------------------------------------------------------------------------
----------------------------------------------------------------------------------------------------
------------------------------------------------------------------------------------------------MRQI
YS-FGY------NSFQQTNPANNDDII-----SV---------P------------S-------------------DIT-G--F----TQC---------
--DDIIWANISSTLGINNI------------------ERKLM--------FWGFDD-------TRNKI--ISPTHF----PAQNIMKYFGD---------
-DNG-I-QGYLD---------------INGNLYGH-----------------------------------------------------------------
----SKKIFNLPAK-----CVDV-------------AQM-WTGSN---VIAVTMD-----------------------------------G---------
---KLWQFNLKNN-------------------------EKPK-----------KI-----------TAFDESGSLNP-FFTNVVCGENHSLA---L---T
RD----------------GEVFSWGSG-RFGQL-G---------HGEFT--NS------------------------LEKPTSIEFF-------------
---------QGLRV--------KEIAC--G---GFHSAV-IT-----------DS-GDLYTFGWNH-FGRLGISS--GGM-----R--------------
--------------------------------------------------------------ER-------AYCCYYR----------------------
----------------------------------------------------------------------------------------------------
----------------------------------------------------------------------------------------------------
----------------------------------------------------------------------------------------------------
-----
>PC_03F6B3
----------------------------------------------------------------------------------------------------
----------------------------------------------------------------------------------------------------
----------------------------------------------------------------------------------------------------
----------------------------------------------------------------------------------------------------
------------------------------------------------------------------------------------LECGIGD---------
-LDG-L-KAYVE---------------EDGSLYWLSGTT---------------------------------------------------WT---TS-VD
DDHPKVGQIAL------------------------------AGNG---RVALTFKTAPA----------------------------------STMCHVV
EFETLEKATGWYSDPADKTK-----------------------------------------------HPDKHHMLHG-RLCQLLAAATTFLL---L---M
ED----------------GSVYSWGDP-RHQSL-G---------RP-----------------------INGEGATGADTPGIIEAL-------------
---------GGLK--------IDKIAC--G---GWLNAALAT-----------ED-GALYLWGAAAGPVYEDAIK--CLSEADP----------------
-------------------------------------------------------------------------GEVVLVDLMSEE---------------
-------------GEP-AADIDASNV-VDVAVGSAHVAAVTE-----AG---------HL-YVVGANH-----------TGQLGLETD------------
---------------------------------------GAFS-EDWQRVTS---------L------QNVRRIVCGPKSTFALGILLKA----------
----------------------------------------------------------------------------------------------------
-----
>PC_0413YR
----------------------------------------------------------------------------------------------------
----------------------------------------------------------------------------------------------------
----------------------------------------------------------------------------------------------------
------------------------------------MEALSSPGRSDPQHSVVGLGSNLFRQIRQGCNQDKETLDLDHDADEIVIGPVACVGIDAQHQ--
AILGVVAANWSQIIFRSARP------------------DSLIA-R--GYDYQSLQLH--------LDRI-CAQ--PCNDSKDRTVIAWLGE---------
-D-A-F-TAYID-----------------------------------------------------------------------TD--GLLQQLAPVSNA-
-SEGPRRIHGLGPW------------RTAAMDKRGR-----------------------------IV-----------------A--IDLAGNA-----Y
LFASVSEMMAAANAVDSA-------------------ELEDLQ-HRYRFA--------------FP----GAPDSRP-VFTAVVAGWAHFVL---V---A
DSAI--------------WPLWALGDT-RFGVV-P---------MPPRLSTAAKGAAGRL---------DGREERPDEELLVPLEFF-------------
---------SRFRA--GFPTSVAQVAC--G---GRHVLV-RT-----------DS-GDVYGWGWNG-QGQICRLQ--QQPGGVHDE--------------
-----------------------------------------------------------------------ALTQPVLVELP-VQ---------------
------------------RGQAEPVI-VDIACGSDHSVLVGQ-----HG---------EL-WIAGSSG-----------WRRGGRGRVGTML---TSH--
----------------------------------------------------------------------------------------------------
----------------------------------------------------------------------------------------------------
-----
>PC_029YYI
----------------------------------------------------------------------------------------------------
----------------------------------------------------------------------------------------------------
----------------------------------------------------------------------------------------------------
------------------------------------MEALSSPGRSDPQHSVVGLGSNLFRQIRQGCNQDKETLDLDHDADEIVIGPVACVGIDAQHQ--
AILGVVAANWSQIIFRSARP------------------DSLIA-R--GYDYQSLQLH--------LDRI-CAQ--PCNDSKDRTVIAWLGE---------
-D-A-F-TAYID-----------------------------------------------------------------------TD--GLLQQLAPVSNA-
-SEGPRRIHGLGPW------------RTAAMDKRGR-----------------------------IV-----------------A--IDLAGNA-----Y
LFASVSEMMAAANAVDSA-------------------ELEDLQ-HRYRFA--------------FP----GAPDSRP-VFTAVVAGWAHFVL---V---A
DSAI--------------WPLWALGDT-RFGVV-P---------MPPRLSTAAKGAAGRL---------DGREERPDEELLVPLEFF-------------
---------SRFRA--GFPTSVAQVAC--G---GRHVLV-RT-----------DS-GDVYGWGWNG-QGQICRLQ--QQPGGVHDE--------------
-----------------------------------------------------------------------ALTQPVLVELP-VQ---------------
------------------RGQAEPVI-VDIACGSDHSVLVGQ-----HG---------EL-WIAGSNE-----------HGQLGMSWPSRQS---SPSDA
DESL-----PTSLDAGERASSATQWRPSQHRAISQTATQWPCS-DGPISHPAFGP---RRPY-------AAQHAICGGWNTVIDVVTSTEPEPCSAKTMA
E--HG-----------PA----------------------------------------------------------------------------------
-----
>PC_04AX4K
----------------------------------------------------------------------------------------------------
------------------------------------------------------------------------------------------------MSRK
RRLSPTDDRDRQLRAQSR-------------SNSG-------ADDQKIRND---G---------------AP----------DIGDATVGGGSSHYQYQL
LA-CGC------NMHGQLAHDRDRDIVPDASW------------------LSDDTDGS----A--SKLATLASAAREPSLF--ATVDTPTV--IVTAG--
ESMRLLYVGVNTIC-VER-------------------DGQLY--------LRGLLPTLTPLNHG---RHRELPIALPSNIRTSNIKLAFGT---------
-RWA-F-IGVIL---------------NDGGVLAFSLAA-WSLTE----------------------LPNIYEPR------ALVD--IQI----------
---NRLGESCF-------LYSE---------------------------PPG--HKETG-----------------------------------IGSIIK
IYPPVKSISEGLYNSTLESFSA-------------GDVDPVSV-FRLPIG-E--CG----------------ADPGE-RFTKVTATSTGFIA---L---T
SA----------------GNVYTYGDG-RFNSL-G---------RPPSATVS--P--------------DTPGGLSNGCGWGQVTAL-------------
---------DGVF--------ITQIAANPG---GHVQLA-LA-----------QD-GTGYIWGGDG-TENINVP---VH---------------------
--------------------------------------------------------------ADAQEV---EDEDVQMIDIL-DA---------------
------------------RTGEPLEF-ENMAVGEDHAVMIET-----GG--------RGV-WVSGGSD-----------MGQTGFGVEFRCL--------
---------PTALGIDEEA--------------------KRER-SIWRRWDD-RILRDCGSN------TQVVQAACGFGCTLMVVRHLRAQ---------
----------------------------------------------------------------------------------------------------
-----
>PC_027Y54
----------------------------------------------------------------------------------------------------
-----------------------------------------------------MDPQ------------EESIGV------------SGVVST---SRKR
RRLSPTCDKDSLEPITPA-------------SDAP-------SPDCQGRNV-HVFA---------SEIL-KP----------MECSSGAIDCCDSGRFHL
LA-FGC------NMYGQLLNEPSWKIETKWKV------------------TEVYTDWLRNENA--DRDDIPAEPTREPNLF--TSVDTPTI--VMAAR--
KSMRVLYVGTNSIC-VER-------------------DGNIY--------LRGLLPTYAPGYPG---KFRELAIPLPLGVQAHNIAKAFGT---------
-RWA-F-LGLVL---------------SDGRICSFSLTD-WSFNM----------------------LHCDATEN------PVYD--IRV----------
---NRIGEMCF-------LCSS---------------------------SSM--ECG-P-----------------------------------GNSVIR
VYPPIPSIVEHLYDASLESLTS-------------NTISPISA-FDLGPKFD--DG----------------ILQQE-VFTSIASTSTGFIA---L---T
SN----------------GNIYTYGDN-RFNSL-G---------RPPDAT------------------------RANARGWGQVTAL-------------
---------EGIV--------IKRIGANPG---GHVQGA-LA-----------DD-GTVYIWGGDG-TENINVP---FD---------------------
--------------------------------------------------------------SDPEDL--RQDEDVTMVDII-NP---------------
------------------DTSEPVGF-DGVYVGEDYVVLVEE-----GG--------KGV-WVSGASD-----------MGQTGFGTEYRCL--------
---------PTALEVDEDV--------------------KRRE-GGWRRLDL-EAIRDG---------MRIEHVSCGFGCTLMLLDSNL-----------
----------------------------------------------------------------------------------------------------
-----
>PC_0187ZP
----------------------------------------------------------------------------------------------------
-----------------------------------------------------MDPQ------------EESIGV------------SGVVST---SRKR
RRLSPTCDKDSLEPITPA-------------SDAP-------SPDCQGRNV-HVSA---------TEIL-KP----------MECSSGAIDSCDSGRFHL
LA-FGC------NMYGQLINEPGWKIETKWKA------------------TEVYTDWLKNENA--DRDDIPAEPTREPNLF--TSVDTPTV--VMAAR--
KSMRVLYVGTNSIC-VER-------------------DGNIY--------LRGLLPTFAPGHSE---KLRELAIPLPLGVQAHNVTKAFGT---------
-RWA-F-LGLVL---------------SDGRICSFSLTD-WSFNM----------------------LHCDATEN------LVYD--IQV----------
---NRIGEMCF-------LCSS---------------------------SSM--ECG-P-----------------------------------GNSIIR
VYPPIPSIVEHLYDASLESLTS-------------NTISPISA-FNLGLGFD--DG----------------ILQQE-VFTSIASTSTGFIA---L---T
SN----------------GNIYTYGDN-RFNSL-G---------RPPDAT------------------------RANAQGWGQVTAL-------------
---------EGIV--------IKSIGANPG---GHVQGA-LA-----------DD-GTVYIWGGDG-TENINVP---FD---------------------
--------------------------------------------------------------SDPGDL--KQDEDVTMVDII-HP---------------
------------------DTGEPVGF-DGVYVGEDYVVLVEE-----GG--------KGD-WVSGASD-----------MGQTGFGTEYRCL--------
---------PTALEVDEEV--------------------KRQK-GGWRRLDL-EIIRDS---------MKMVHVSCGFGCTLILLGSNLETWN-------
----------------------------------------------------------------------------------------------------
-----
>PC_04P6W6
----------------------------------------------------------------------------------------------------
---------------------------------------------------------------------------------------MDPRPP---SRKR
RRSS-ACETGKGPSEHSI------------------------------GDS-------------------RP----------RAG-DQTGSGTGSLRYRL
LA-CGC------NVYGQLGHGRGY-------------------------------------------------AQGSTGLF--STVESPTV--VMAAG--
ASLRVLYVGVHTVC-VER-------------------DGCLY--------LQGLLPTLAPAAINPERCRRVLPLPLPSSVRARDVAKAFGT---------
-QWS-F-VGLIL---------------CDGSICTFSLAG-WSLAR----------------------PSRTVVPG------KVAD--IQI----------
---NNCGELCI-------LSYDQ-------------CHV--DDSG---GSSD--QPKHS-----------------------------------TSSVIT
VYPPLPSITDNLYDSSLQSLSP-------------NLAASASI-FRLPVDTS--TC----------------ASACE-YFTSIAATATGFVA---L---T
NN----------------GRVHTYGDG-RYNSL-G---------RALNATHS-------------------AGSANNGAGWGLVAAL-------------
---------DGIV--------IQRIAAARG---GHIQLA-LS-----------AD-RTAYIWGGDG-TENVNTS---AH--PP-----------------
-------------------------------------------------------------TASPTTD--SSDEDVCMVDIA-SP---------------
------------------GSGEPVDF-SHAAVGEDHVVLVEA-----DD--------GGV-WVSGGSD-----------MAQTGFGQEYRCL--------
---------PTALVADEET--------------------RKQK-AQWRRWDP-IIEAE----------ECVVQVECGFGCTLVVVGEVTEGYARLVPNI-
----------------------------------------------------------------------------------------------------
-----
>PC_004935
----------------------------------------------------------------------------------------------------
-----------------------------------------------------MDPQ------------EESIGV------------AGVVST---SRKR
RRLSSTCSKDSLEPITSV-------------SDIS-------SLNANYRGSKAHIP---------SEIY-KP----------MESSSRGSDGCGSGRFQL
LA-FGC------NVYGQLIDGPGWRIETKWKA------------------TEVYTDWLKNENA--DRDDTPAEPTRGPNLF--TSVDTPTV--VMTAR--
ESMRVLYVGNNSIC-VER-------------------DGNIY--------LRGLLPTLAPGNSR---RLRELAIPLPLGVQAHNVTKSFGT---------
-RWA-F-LGLIL---------------SDGSVCTFS------------------------------------LSE------HLYD--ASL----------
---QS----------------------------------------------L--SFN-T-----------------------------------TSP-IS
TFNLDSDY------------------------------------------PG--EG----------------VLQQD-IFKSIASTSTGFIA---L---T
SN----------------SNIYTYGDK-RFNSL-G---------RSPDATIA--S--------------TT---SSNAQGWGQVTAL-------------
---------EGIV--------IEHISANSG---GHVQGA-LA-----------ED-GTVYIWGGDG-TENINVS---LT---------------------
--------------------------------------------------------------SGTENV--KEDEEVAMVDIV-SP---------------
------------------ETNEPVGF-DGVNVGEDYVVLVEE-----GG--------KGI-WVSGGSD-----------MGQTGFGREYRCL--------
---------PTALEVDEEI--------------------KRRK-GIWRKLDL-GILEGG---------MKIRQVSCGSGYTIILLDSNIGT---------
----------------------------------------------------------------------------------------------------
-----
>PC_04TNK3
----------------------------------------------------------------------------------------------------
----------------------------------------------------------------------------------------------------
----------------------------------------------------------------------------------------------------
--------------MQS---LTIFGFESPEK----------------------------------------------------PRTLKPRP--LG-LK--
GSMQIKWSSWSDFVVS-V-------------------RGSGP--------EKLT-YYGRNLT-----R-----QQRDAVSIASSSSKFFG----------
-EVS-R-HGLRG---------------FFGQRRVVVFKE-DGTVR----------------------DYSIKFDF------SILD--IFI----------
TVQGNIVVIAL------------------------------RPLS---SPGYCYHDGCI-------------------------AFK--K-DLRETRISL
EFTDMIDFQSWLEAQSPLSPLP------------SSNCPQHRD-ANLGTSPQ--SSTFQQ-SSAEPDTDLMDLISQP-KWLQKITNGALFVA---I---D
EA----------------GKVHTWTKDERYHDCLG---------R---------T--------------PDL--EYPGHKPSPVTYL-------------
---------SELV--------IEKIAI--G---GWMTAA-ID-----------TN-GELFIWGHSP-PGQDGELL--VLAGKPNLEEKLRRGD-------
---STEED--------------------------------------------SSEEEGDEDDSAPADSALDEDELVKTV--P-LF---------------
------------------IDGLPAKA-THVAIGIGHVLVAAE-----LHD---HPRRTAV-FGAGRGH-----------VGQLGMG--------------
-----------------RS--------------------IDFL-DTFSPIPF----F---DG------ADVKQVACAPFTSFVITHEKVEEE--------
----------------------------------------------------------------------------------------------------
-----
>PC_04U8M5
----------------------------------------------------------------------------------------------------
----------------------------------------------------------------------------------------------------
-------------------------------------------------------------------------------------------------MEL
YA-TGF------NAWWQLEFNDASE------------------------------------------S---SKELDDIQSF-------R-SVL--KDR--
SLIGRPYAFLACTF------------------------------------------------V-------------WHE---------------------
--KE-K-LV-------------------------------------------------------------------------------------------
---------------------------------------------------------------------------------------------------K
EYSSLSLAEI--------------------------------------------------------GQAQASYPGLD-EIVQLVAYETGFAA---LS--M
Q-----------------GDVATWGDE-RYAASLG---------REVTQES----------PA---------------EYPGAVREL-------------
---------EE--L---PTGKIKKIVA--G---GYVVLGLT------------EG-NDLYAWGGHP-GR-------------------------------
-PALIE----GI---S---------------------------------------------------------GSPTPM---------------------
-----------------VA-T-YT----------------------------------------------------------------------------
----------------------------------------------------------------------------------------------------
----------------------------------------------------------------------------------------------------
-----
>PC_076HHX
----------------------------------------------------------------------------------------------------
----------------------------------------------------------------------------------------------------
-----------------------------------------------------------------------------------MQLPILSP-APDKAMTL
YA-AGF------NAWNQLDFESSPT----------------------------------------------DREPDDLFTF-------A-KV---QTD--
KT-----------------------------------------------------------IV-------------QQN----------NT---------
-----W-AF---------------------------AGSYPSKLLYR-----E---------------------------------------------AN
-TCLFNTPNA------------------------------ESGDG---KVLNGQ-----------------------------------------GSSIV
QYTSLAAWKANKC--------------------------------------------------------TETWPCES-LVRQIAAYDTGFVI---LL--E
N-----------------GTVLSCGDP-RFRDCLG---------REVDE-SS---------PA---------------HVPNAVEDL-------------
---------ND------LGESIKKVSA--G---GYTVGALT------------ES-GGMYLWGMKP-PG-------------------SQS---------
RHAAFT----DL---G---------------------------------------------------------PLESHMRS-------------------
-------------------P--------------------------------------------------------------------------------
----------------------------------------------------------------------------------------------------
----------------------------------------------------------------------------------------------------
-----
>PC_06YNJ8
----------------------------------------------------------------------------------------------------
----------------------------------------------------------------------------------------------------
-----------------------------------------------------------------------------------MDLPVRTP-SSDQTMVL
YA-TGF------NAWSQLTFDPSPA----------------------------------------------DEEPDDVFTF-------T-KV---LAA--
RFVGLIASEMSYT------------------------------------------------AV-------------QQD----------TS---------
-----W-AI---------------------------AGSSPDQLLHR-----E---------------------------------------------DN
QVFLFDSPSA------------------------------ISGDG---KVLAVQDSD--C--------------------------------SPSNQVIV
QYPSLAAWKASKS--------------------------------------------------------TDSWPCKA-SVRQITAYDAGFII---FL--E
D-----------------ETVLSCGDP-RFRDCLG---------REVDE-SC---------PA---------------NEPGIIQDL-------------
---------SD------LGEPIKKIAA--A---GYTAAALT------------ES-GGLYLWGMAA-PG-------------------SQS---------
QHNGIT----LM---A---------------------------------------------------------KLVLGKML-------------------
-------------------K-------IQFHHGQR-----------------------------------------------------------------
----------------------------------------------------------------------------------------------------
----------------------------------------------------------------------------------------------------
-----
>PC_04XR3F
----------------------------------------------------------------------------------------------------
----------------------------------------------------------------------------------------------------
----------------------------------------------------------------------------------------------------
----------------------------------------------------------------------------------------------------
-----------------------------------------------------------------------------------MAARTEPW---------
-V-C-V-FGS-------------------NLFHQLDPDD-RTNST----------------------KKIGHPRNLKDTR-IPSN--SPRYQ------AV
TISDNGEVLAALSA-----------------------------------------EGSR----TFDL----------------------KTEKQLSHHLE
LWPGFQELLDFCHDGV-KPN--------------------------SNPK---------------SIKLESSLLG-Q-TEIQLSSGASHFLI---L---T
HTPSTLNHRPENDDPDYHSTLYTFGDN-RFGQL-G---------IGSRSV--------------------------SVDEPQRIENL-------------
---------PA----------LSSIDC--G---LFHSLA-LG-----------KG-GELYTFGHNR-KGQCGVGS--S-KI-------------------
-----------------------------------------------------------------------DTTTPILIDLGGNG---------------
------------------EAGDIIDV-IDARCGSEHTVVLAS-----SG-----------VWVTGSNA-----------LGQLGMKHSGSHF--------
-E--------------------------------------------FQRNKNVPT------EY-HENMSTALNIQTGRWNTLVWRNS-------------
----------------------------------------------------------------------------------------------------
-----
>PC_00Q6TU
----------------------------------------------------------------------------------------------------
----------------------------------------------------------------------------------------------------
----------------------------------------------------------------------------------------------------
----------------------------------------------------------------------------------------------------
--------------------------------------------------------------------------KPFILHPVHQVKQWLGR---------
-T-K-I-LGYLA---------------RDGTIHPFNLNV-KTSKE----------------------PQDN------PTP-LLSN--PVRYR------AV
TISDNGEVLAAVLP-----------------------------------------KSSQ----TPDS----------------------KTEINPLIRLE
LWPSFQDLLDFCLDGV-ETH--------------------------SKRR---------------WINLPPLRSG-E-TEIQLSSGASHFLI---L---T
HTPLPSEDGSKEEVSDYHSTLYAFGDN-RFGQL-G---------IGSRSV--------------------------SVNEPQKIEDL-------------
---------SA----------LSSIDC--G---LFHSLA-LG-----------HD-GELYIFGHNR-KSQCGVGS--S-QV-------------------
-----------------------------------------------------------------------DTTTPILVDLGGNG---------------
------------------EAGDIIDV-IDARCGSEHTVVLTS-----SG-----------VWLAGSND-----------LGQLGIEDLVSRS--------
-E--------------------------------------------FQRNDNIPI------AD-HPNTHSAWNIKTGRWNTFVWIK--------------
----------------------------------------------------------------------------------------------------
-----
>PC_05P1Y0
----------------------------------------------------------------------------------------------------
----------------------------------------------------------------------------------------------------
---------------------------------------------------------------------------------------------MLTSVWY
AG-FVRSNADADDLRATIPTAESKPEKA-PPCFRPLRFHRHAAVETQHE------DGRQDGHST-----------------------------QEAGQ--
SAQDIVHASWSCAAVVVDAS------------------LRLWP-E--PKKGWCFSR------------------------SQQDVRAFVGA---------
-D-N-I-NAYID---------------EKTGQLVPIDG-----------------------------------A---GT---AVD--SQSWLSV------
SVNWQGKVLAISED------------IVLLFDSLKDVMN-A---------------------------------------------------GQ-----A
EASGPEQVYDFKGKG---------------------------------SR--------------DPFQG-----RRP-DELKVVAGGGHFLL---Y---A
TGQNEGS----SSSLSRPHQLWSLGDN-RFGQL-G---------RRTRS---LS--------------------DY---TVQPVAFF-------------
---------S-PSE--GFPTHIKRAAA--G---LRHNAV-LT-----------VD-GDVYVWGWNA-ERQLGEAS--SKLVRRPEL--------------
-----------------------------------------------------------------------LT-----LSSGNSN---------------
------------------VEDEIVSV-SDIDCGNDHTAVVLQ-----DG---------SV-WTSGSNE-----------HGQLGALINADFT---EHSAS
FEAE--------------CRTAAGWKR----------------------CAPFGM---GTTE------HHATRVLCGPWTTFVVAADTADHDVSSCRDA-
----------------------------------------------------------------------------------------------------
-----
>PC_06TWLP
----------------------------------------------------------------------------------------------------
----------------------------------------------------------------------------------------------------
-------------------------------------------------------------------------------------------------MEI
WG-SGS------NIFNQLTKHKQSH----LFELTFIN-------------RVEEGNIHV-----------------------------------------
-----VWIGWSEIL-YSI-------------------NGALK--------LVE------------------------------SILCAFG----------
-TIE-L-SGFVD---------------NEFNLKDIKGNIL-QTGI----------------------GMIVEA---------------------------
------------------------------------------------------GNGQ---------------------------------------LVG
TDFNYKKLIFFNNNKNE-------------------------E-FCITNILS--LKL---------------GNENS-KILQICAGASHFAL---L---S
SD----------------GEVYTWGGN-LYGQL-G---------R---------E--------------IDND-IDSGSIPTIVSAL-------------
---------QGLK--------IQKIAA--N---GWITGV-QS-----------ID-GDIYICGWLR-LGKIE----------------------------
----------------------------------------------------------------------NTSNDRSEF--N-LI---------------
------------------DFGEDINV-LDFGIGSEHIVVLTT-----NG----------I-YSVGKEG-----------GNCLS----------------
----------------------------------------YST-LSWVHVPK----L---SC------KKIRRVFCGQWNTLLITHDEENSFK-------
----------------------------------------------------------------------------------------------------
-----
>PC_0665R2
----------------------------------------------------------------------------------------------------
----------------------------------------------------------------------------------------------------
-------------------------------------------------------------------------------------------------MEI
WG-SGS------NIFNQLTKHKQSH----LFELTFIN-------------RVEEGNIHV-----------------------------------------
-----VWIGWSEIL-YSI-------------------NGALK--------LVGFRGNNTD-I------------HFP-----ESILCAFG----------
-TIE-L-SGFVD---------------NEFNLKDIKGNIL-QTGI----------------------GMIVEA---------------------------
------------------------------------------------------GNGQ---------------------------------------LVG
TDFNYKKLIFFNNNKNE-------------------------E-FCITNILS--LKL---------------GNENS-KILQICAGASHFAL---L---S
SD----------------GEVYTWGGN-LYGQL-G---------R---------E--------------IDND-IDSGSIPTIVSAL-------------
---------QGLK--------IQKIAA--N---GWITGV-QS-----------ID-GDIYICGWLR-LGKIE----------------------------
----------------------------------------------------------------------NTSNDRSEF--N-LI---------------
------------------DFGEDINV-LDFGIGSEHIVVLTT-----NG----------I-YSVGKEG-----------GNCLS----------------
----------------------------------------YST-LSWVHVPK----L---SC------KKIRRVFCGQWNTLLITHDEENSFK-------
----------------------------------------------------------------------------------------------------
-----
>PC_00Z2FX
----------------------------------------------------------------------------------------------------
----------------------------------------------------------------------------------------------------
-------------------------------------------------------------------------------------------------MEI
WG-SGC------NIFGQLAKHEQPY----LFELKLIQ-------------QVDKGNIDI-----------------------------------------
-----IFNGWSEIL-YSI-------------------NGCLK--------LLGFRADDID-I------------YFP-----DSILCVFG----------
-TIE-I-SGIVD---------------SEFNLRDLKGNIL-QKGI----------------------GIVVEA---------------------------
------------------------------------------------------GNGQ---------------------------------------FVG
TDYSYKNLIFF-DTKDR-------------------------R-FDICNIFP--LKL---------------KDENS-KILQISAGASHFAL---L---L
SD----------------GEVYTWGDN-IYGQL-G---------R---------E--------------TSDD-LESNIIPTIVSAL-------------
---------QGLK--------IQKIAA--G---GWMTGA-QS-----------AD-NDLYICGWLK-LGKIV----------------------------
----------------------------------------------------------------------NTSDNKSEF--N-LV---------------
------------------DLGENVDI-LDFGIGSEHIVVLTT-----NG----------I-YSLGKEG-----------ENCLS----------------
----------------------------------------YSN-LIWIQIPQ----F---SN------KKITHVFCSQWNTLLIAHDESTIEKDNLQS--
----------------------------------------------------------------------------------------------------
-----
>PC_016C4A
----------------------------------------------------------------------------------------------------
----------------------------------------------------------------------------------------------------
-------------------------------------------------------------------------------------------------MEI
WG-SGC------NIFGQLAKNEEHY----LFELKMIQ-------------HVDKGNIHI-----------------------------------------
-----VFNAWSEIL-YCI-------------------NGRLK--------LLGFRADNMD-I------------HFT-----NSILCAFG----------
-TIE-I-SGFVD---------------SEFNLRDLKGNIL-HTGI----------------------GIVVEA---------------------------
------------------------------------------------------GNGQ---------------------------------------LVG
TDYNYKNLIFF-DTKDG-------------------------R-FDICNIFS--LKL---------------KDENS-KILQISAGASHFAL---L---S
SD----------------GEVYTWGDN-IYGQL-G---------R---------E--------------TSDG-VESNTVPTIVSAL-------------
---------QGLK--------IQKIAA--G---GWMTGA-QS-----------AD-NDLYICGWLR-LGKIV----------------------------
----------------------------------------------------------------------NTSDDKSEF--N-LV---------------
------------------DLGENVDI-LDFGIGSEHIVVLTT-----NG----------I-YSLGKEG-----------ENCLS----------------
----------------------------------------YST-LIWIQIPQ----F---SN------KKITHVFCSQWNTLLITYDESKIEKDNPQS--
----------------------------------------------------------------------------------------------------
-----
>PC_06ZO01
----------------------------------------------------------------------------------------------------
----------------------------------------------------------------------------------------------------
-------------------------------------------------------------------------------------------------MEL
YA-CGF------NAHNQLTFNETRE-----------------------------------------------ADPKDIPQL-------R-RL---LSA--
EYIDILFTGWSNLVLDVDH--VLKL------------NGARLD---------GSSTSPNYSTIQNIQ--------KENAPEKEDVRTIFGD---------
-HTG-V-LGGLN---------------RTGKILIFDPEHSTFKPHNP-------------------------------------------------P---
GPAASKTHLS------------------------------IAGNG---KVATCYEESYSDPEAPPLS--SGYGIRK----------QSVSHHRSTRTIIH
EYLSLDDFLQHHDLGQS----------------------------------------GTE-EIPA--LAHKEFILHC-SPRQLVANQTAFTF---LD--D
L-----------------GNVYTWGDG-RHN-HLG---------REITSAT----------PA---------------STPGFVESL-------------
---------GG--I------PIRKVVS--G---GWVTAAVS------------RD-RDLYLWGGRP-G-----------------------E--------
-GQWIR----EL---P---------------------------------------------------------HSPARVDEEGVEE--------------
------------DVALANVDG-GVDI-VDVAVGDGHVVVLTA-----EG---------KL-FAAGRGG-----------NGQLGCGGME-----------
-----------------------------------------FA-EAWREMQFEEG------DA---SDKSIVGVFCGPWYTLVLCRIKR-----------
----------------------------------------------------------------------------------------------------
-----
>PC_02JRVP
----------------------------------------------------------------------------------------------------
----------------------------------------------------------------------------------------------------
-------------------------------------------------------------------------------------------------MKI
YA-CGF------NAHNQLSFESLDNHHEDIDRFVCIC-------------T-A-SHVNL-----------------------------------------
-----LCALWSSTL-LEV-------------------DGELV--------LRGSQHTAIN-E------------GVIRGIDACDVSMLYGD---------
-HTG-V-LGALA---------------KDGSVWGLVVDQ-DSLRM----------------------VPEQKT---------------------------
--QAPIQLIAI------------------------------AGNG---EVCICRRKSSG-------------------------GGTGAEALQLIWSTVL
WFTSLADFLSDNNP----------------------------------------KAA---------------YDLQM-TVTQLTANSTAFTA---L---A
AN----------------GEVYTWGDS-RHSHL-G---------R---------T--------------PTTT--SSAYTPCLVTFL-------------
---------GGIP--------IKKIAS--E---GFITAA-VS-----------QD-NDLYVWGGRP-GESERIGA--LPAVRQG----------------
----------------------------------------------------------------------NSDEDNDEV--K-LV---------------
------------------DIDGGTDI-IDAAVGGGHIVALTA-----EG---------RV-FVTGRGD-----------NGQLGT---G-----------
------------------Q--------------------RYFA-DDWVEAAS----L---QG------KSVIGVGCALWASFAIAKADEVSCRDHVVLGE
A--SV-----------CH------------IQKS------------------------------------------------------------------
-----
>PC_07NBH0
----------------------------------------------------------------------------------------------------
----------------------------------------------------------------------------------------------------
-----------------------------------------------------------------------------------------------MPHIL
YQ-FGVDPSN-----------------SSSH----------------------------------------------------ALTPTAI-----AVG--
ADIKILWLSWCDLIYLTADQKQ------------------PRS-I--LYSGSGLNSTQQEDFT--SPQSTI---IQSLA-DPTYRLSFFGNKMHDGVRGY
I--------------------------CKSRLRIFNMPA-EEMKS-------------------------------------QQ--------PG---TWD
LLAAPVGEIQMCSD------------------------------N---SVLVC-LPTSISADTETST----------------------------EGSIA
AVPH-PKYLGSCSAT----------------------------------------------------ANMKEHVADF-VPTQLVANATTATA---L---S
ST----------------GQVYTRTTDPRYPSTLG---------RPYT----------------------------GNPNFEPVPYL-------------
---------SETR--------IKKIVS--G---GYMTAA-IG-----------ED-GELFLWGHSN-PGIEEDLDALLLHSLENEA-------D------
--------------------------------------------CAMKRGTTI-------------RGDAVQDEDVKVLNIF------------------
------------------IDGRNATA-YDVAIGFGHIIVAAE---------DETGE-HVL-LAAGCGA-----------EGQLGIGGA------------
---------------------------------------NNYE-KEFREVVVL-------RG------KHVKQLGAAGWSSFAVTEE-------------
----------------------------------------------------------------------------------------------------
-----
>PC_07Z4ZE
----------------------------------------------------------------------------------------------------
----------------------------------------------------------------------------------------------------
-----------------------------------------------------------------------------------------------MPHIL
YQ-FGVDPSN-----------------SSSH----------------------------------------------------ALTPTAI-----AVG--
ADIKILWLSWCDLIYLTADQKQ------------------PRS-I--LYSGSGLNSTQQEDFT--SPQSTI---IQSLA-DPTYRLSFFGNKMHDGVRGY
I--------------------------CKSRLRIFNMPA-EEMKS-------------------------------------QQ--------PG---TWD
LLAAPVGEIQMCSD------------------------------N---SVLVC-LPTSISADTETST----------------------------EGSIA
AVPH-PKYLGSCSAT----------------------------------------------------ANMKEHVADF-VPTQLVANATTATA---L---S
ST----------------GQVYTRTTDPRYPSTLG---------RPYT----------------------------GNPNFEPVPYL-------------
---------SETR--------IKKIVS--G---GYMTAA-IG-----------ED-GELFLWGHSN-PGIEEDLDALLLHSLENEA-------D------
--------------------------------------------CAIKRGTTI-------------RGDAVQDEDVKVLNIF------------------
------------------IDGRNATA-YDVAIGFGHIIVAAE---------DETGE-HVL-LAAGCGA-----------EGQLGIGGA------------
---------------------------------------NDYE-KEFREVVVL-------RG------KHVKQLGAAGWSSFAVIEE-------------
----------------------------------------------------------------------------------------------------
-----
>PC_030WSG
----------------------------------------------------------------------------------------------------
----------------------------------------------------------------------------------------------------
-----------------------------------------------------------------------------------------------MPQTL
YR-FGIDPSD-----------------PSAK----------------------------------------------------ATIPTTI-----VTN--
ARIEVLWSAWCDLIHTTLNGDG------------------TRS-I--NYLGTSLNASQQLDVS------------QSLL-SSGYPLQFFGTAMHDGVRGH
I--------------------------ANSKVTIYGTPA-EKATL-------------------------------------GD----HYRDVA---VWS
SPYHLHQSVSMCGD------------------------------G---SLLVACRHKQRPKPGSEDTISEPHSITSLVKEHPSNAHHGQETKHPKPQTIS
YVASLRELQDQYSRTD-----------------------------------------------------PAKSVASF-APTQLVVNATTATA---L---D
QE----------------GRVYTRTTDPRYPTCLG---------RAHT----------------------------GTSTFEPVPYL-------------
---------SETR--------ITKIAS--G---GYMTAA-VS-----------AE-GELFLWGQAN-PGTKGELG--VLHRLDYAS-------D------
--------------------------------------------VEEARKTTI-------------QSDGMTDDDVRCLVIY------------------
------------------IQGKEAMA-YDVAVGFGHILVAAR---------DDLGN-RVV-FGAGSGS-----------EGQLGISGI------------
---------------------------------------SDFC-EEFSELEAL-------RN------KDIVQMKATGWTSLVVISE-------------
----------------------------------------------------------------------------------------------------
-----
>PC_05J74Z
----------------------------------------------------------------------------------------------------
----------------------------------------------------------------------------------------------------
-------------------------------------------------------------------------------------------------MTL
RV-F-----------------------GPSK----------------------------------------------------HNA-PRN-----AHL--
LAIRILWTSWCDVVVARREEDH-----------------GVFT-V--EYRGLGLTQEQRSHIAEIRGIQ------DGLVGMEG-YVAFFGSAMHEGLRGY
VHHR-V-SSSN----------------KSSEVILFASNA-EMQDG-------------------------------------QAE--IQRYALG---TA-
---SSITDIRIASA------------------------------G---NILFSTIDNTKTAS--------------------------------TAKTIY
NIQEFAFFRAHLTS-PAPL--------------------PSPP--A------------------------LHLASFT-GPQQWVTNATTSTI---L---D
QT----------------GQIHTSTSDPRYSKCLG---------RPWS----------------------------GTPDFENVAYL-------------
---------SETR--------IVKVVS--G---GYMSAA-IS-----------AE-GELFLWGQAC-PGARGELC--VLEVREGEGE--GRDGG------
--------------------------------------------EIDVESTGI-------------AVEGEQDDLVKCLTVR------------------
------------------IQGQEARV-YDVAVGHGHILVAAE-----AGGAGEGTR-RAV-FAAGDNE-----------RGQLGLGTE------------
---------------------------------------SAYV-REFAEVLGW-------RD------RKVVSLHAAGWSSFAILH--------------
----------------------------------------------------------------------------------------------------
-----
>PC_0472PK
----------------------------------------------------------------------------------------------------
----------------------------------------------------------------------------------------------------
-------------------------------------------------------------------------------------------------MKL
FA-FGYD-------------PSSPSSTTPDV----------------------------------------------------SSPPSPL-----LRA--
ACIKILWASWCDSIIAHTSSSD----------------TSQRT-V--EYRGRGLTSAQAMHIANSPVIKEA---VS----QKEIGIEFFGSSMHEGVRGY
T--------------------------TPTSVIVFSSEL-EIESG-------------------------------------DDE--IQ----T---YP-
---MAIALIRMDSS------------------------------G---GYL-----------------------------------------VSSGDGIV
YFDGFASFRGYLEAKSTTS---------------------------------------------------SGKLAPF-EPREWCTNTTTATA---L---D
HS----------------GKVHTATRDPRYPKCLG---------RTYT----------------------------NSTGFEPVEYL-------------
---------SETC--------IIKVAS--G---GYMTAA-VS-----------AE-GELFLWGQAN-PGDEMMVS--VLGEK----G------A------
--------------------------------------------LGSSTSTAI-------------SADEDQDEMVKCLNVR------------------
------------------VEGQEAFV-YDVAIGHGHVLVAAE-----VQRDGCVTA-RAV-LGAGCNE-----------NGQLGLPIS------------
---------------------------------------KQFV-GDFEAIPAF-------AG------LKIEKLVAKGWSTLVVTSEG------------
----------------------------------------------------------------------------------------------------
-----
>PC_08DESN
----------------------------------------------------------------------------------------------------
----------------------------------------------------------------------------------------------------
-------------------------------------------------------------------------------------------------MKL
FA-FGYD-------------PSSPSSTTPDV----------------------------------------------------SSPPSPL-----LRA--
ACIKILWASWCDSIIAHTSSSD----------------TSQWT-V--EYRGRGLTSAQAMHIANSPVIKEA---AS----QKEIEIGFFGSSMHLGVRGY
N--------------------------TPTSVIIFSSEL-EIESG-------------------------------------DDE--IQ----T---YP-
---MTIASIRMDSS------------------------------G---GYL-----------------------------------------VSSGDGIV
YFDGFASFRGYLEAKSTTS---------------------------------------------------SGKLALF-EPREWCTNTTTATA---L---D
HS----------------GKVHTATRDPRYPKCLG---------RTYT----------------------------NGTGFEPVEYL-------------
---------SETC--------IIKVAS--G---GYMAAA-VS-----------AE-GELFLWGQAN-PGDEKMVS--VLGEK----G------A------
--------------------------------------------LGCSTSTAI-------------SADEDQDEMVKCLNVR------------------
------------------VEGQEAFV-YDVAIGHGHVLVAAE-----VQRDGCVTA-RAV-VGAGCNE-----------KGQLGLPIS------------
---------------------------------------KQFV-GDFEAIPAF-------AG------LKIEKLVAKGWSTLVVTSEG------------
----------------------------------------------------------------------------------------------------
-----
>PC_05CCDA
----------------------------------------------------------------------------------------------------
----------------------------------------------------------------------------------------------------
-------------------------------------------------------------------------------------------------MKL
FA-FGYD-------------PSSPSSTTPDV----------------------------------------------------SSPPSPL-----LRA--
ACIKILWASWCDSIIAHTSSSD----------------TSQRT-V--EYRGRGLTSAQAMHIANSPVIKEA---VS----QKEIGIEFFGSSMHEGVRGY
T--------------------------TPTSVIVFSSEL-EIESG-------------------------------------DDE--IQ----T---YP-
---MAIALIRMDSS------------------------------G---GYL-----------------------------------------VSSGDGIV
YFDGFASFRGYLEAKSTTS---------------------------------------------------SGKLAPF-EPREW-----------------
-----------------------------------------------------------------------------------FEYL-------------
---------SETC--------IIKVAS--G---GYMTAA-VS-----------AE-GELFLWGQAN-PGDEMMVS--VLGEK----G------A------
--------------------------------------------LGSSTSTAI-------------SADEDQDEMVKCLNVR------------------
------------------VEGQEAFV-YDVAIGHGHVLVAAE-----VQRDGCVTA-RAV-LGAGCNE-----------NGQLGLPIS------------
---------------------------------------KQFV-GDFEAIPAF-------AG------LKIEKLVAKGWSTLVVTSEG------------
----------------------------------------------------------------------------------------------------
-----
>PC_07R3SY
----------------------------------------------------------------------------------------------------
----------------------------------------------------------------------------------------------------
----------------------------------------------------------------------------------------------------
----------------------------------------------------------------------------------------------------
-----------------------------------------------------------MHIANSPIVKEA---VS----QKEIEIEFFGSSMHSGVRGY
T--------------------------TPTSVIVFSSEL-EIESG-------------------------------------DDE--IQ----T---YP-
---MAIALIRMDSS------------------------------G---GYL-----------------------------------------VSSGDGIV
YFDGFASFRGYLEAKSTTS---------------------------------------------------SGKLAPF-EPREWCTNTTTATA---L---D
HS----------------GRVHTATRDPRYPKCLG---------RTYT----------------------------NSTGFEPVEYL-------------
---------SETC--------IIKVAS--G---GYMTAA-VS-----------AE-GELFLWGQAN-PGDEMMVS--VLGEK----G------A------
--------------------------------------------LGSSTSTAI-------------SADEDQDEMVKCLNVR------------------
------------------VEGQEAFV-YDVAIGHGHVLVAAE-----VQRDGCVTA-RAV-VGAGCNE-----------KEQLGLPIS------------
---------------------------------------KQFV-GDFEAIPAF-------AG------LKIEKLVAKGWSTLVVTSEG------------
----------------------------------------------------------------------------------------------------
-----
>PC_087N8Z
----------------------------------------------------------------------------------------------------
----------------------------------------------------------------------------------------------------
-----------------------------------------------------------------------------------------------MPQTL
YR-FGVDPSH-----------------PTTT----------------------------------------------------STTPTAI-----LTT--
TQISIFWASWCDLIYSTRDPNT------------------ARA-I--TYHGTSLNASQQKQL---TSLNS------------TEHLSFFGSPMHDGIRGY
V--------------------------LDNKICIFGTPA-EKAEL-------------------------------------GS----QYSDVV---TLR
TPSPLFHEIRICSD------------------------------G---SLLLATEHIPGE-QVEEDKHK-------------------------STAVIS
SVEDMQRLKDYCNRIS-----------------------------------------------------DTKCLASF-SPIQLVVNATTATA---L---N
EH----------------GRVHTRTADPRYPACIG---------RPHT----------------------------GTSVFEPVPYL-------------
---------SETR--------VAKIAS--G---GHMTAA-IS-----------ED-GELFLWGQSN-PGTHGELG--VLHRQDYDA--------------
---------------------------------------------ALKGKTGV-------------WCDAEQDDYVKCLSIT------------------
------------------INGNDATA-YDVAIGSAHILVAAK---------NNEGV-HLV-FAAGCGS-----------EGQLGIGRT------------
---------------------------------------VGFL-EEFEAVVAT-------GS------KPVVQLEAAGWSSFVVTEESASG---------
----------------------------------------------------------------------------------------------------
-----
>PC_08DYPN
----------------------------------------------------------------------------------------------------
----------------------------------------------------------------------------------------------------
-----------------------------------------------------------------------------------------------MPQTL
YR-FGVDPSH-----------------PTTT----------------------------------------------------STTPTAI-----LTT--
TQISIFWASWCDLIYSTRDPNT------------------ARA-I--TYHGTSLNASQQKQL---TSLVS------------TEHLSFFGSPMHDGIRGY
V--------------------------LDNKICIFGTPA-EKAEL-------------------------------------GS----QYSDVV---TLR
IPSPLFHEIKICSD------------------------------G---SLLLAAKHIPGE-HVEKDKHK-------------------------STAGIS
SVEDMQRLKDYCNRIS-----------------------------------------------------DIKCLASF-SPIQLVVNATTATA---L---D
EH----------------GRVHTRTADPRYPACIG---------RPHT----------------------------GTSVFEPVPYL-------------
---------SETR--------VAKIAS--G---GHMTAA-IS-----------ED-GELFLWGQSN-PGTHGELG--VLHRQNYDA--------------
---------------------------------------------ALKVKTGV-------------WCDAEQDDYVKCLSIT------------------
------------------INGNDATA-YDVAIGSAQILVAAK---------NNEGV-HVV-FAAGCGS-----------EGQLGIGRT------------
---------------------------------------VGFL-EEFEAVVAT-------GS------KPVVQLEAAGWSSFVVTEESASG---------
----------------------------------------------------------------------------------------------------
-----
>PC_07MKHJ
----------------------------------------------------------------------------------------------------
----------------------------------------------------------------------------------------------------
-----------------------------------------------------------------------------------------------MPQTL
YR-FGVDPSH-----------------PTTT----------------------------------------------------STTPTAI-----LTT--
TQISIFWASWCDLIYSTRDPNT------------------ARA-I--TYHGTSLNASQQKQL---TSLVS------------TEHLSFFGSPMHDGIRGY
I--------------------------LDNKICIFGTPA-EKAEQ-------------------------------------GN----QYSDIV---TLR
TPSPLFHEIRICSD------------------------------S---SLLLAAKHIPGE-HVEKDKHK-------------------------STAGIS
SVEDMQRLKDYCNRIS-----------------------------------------------------DTKCLASF-SPIQLVVNATTTTA---L---D
EH----------------GRVHTRTADPRYPACIG---------RPHT----------------------------GTSVFEPVPYL-------------
---------SETR--------VAKIAS--G---GHMTAA-IS-----------ED-GELFLWGQSN-PGTHGELG--VLHRQDYDA--------------
---------------------------------------------ALKGKTGV-------------WCDAEQDDYVKCLSIT------------------
------------------INGNDATA-YDVAIGSAHILVAAK---------NNEGV-HLV-FAAGCGS-----------EGQLGIGRT------------
---------------------------------------VGFL-EEFEAVVAT-------GS------KPVVQLEAAGWSSFVVTEESASG---------
----------------------------------------------------------------------------------------------------
-----
>PC_080JIC
----------------------------------------------------------------------------------------------------
----------------------------------------------------------------------------------------------------
-----------------------------------------------------------------------------------------------MPQTL
YR-FGVDPSH-----------------PTTT----------------------------------------------------STTPTVI-----LTT--
TQISIFWASWCDLIYSTRDPNT------------------ARA-I--TYHGTGLNASQQKQL---TSLVS------------TEHLSFFGSPMHDGIRGY
V--------------------------LDNKICIFGTPA-EKAEL-------------------------------------GS----QYSDVV---TLR
IPSPLFHEIKICSD------------------------------G---SLLLAAKHIPGE-HVED-KHK-------------------------STAGIS
SVEDMQRLKDYCNRIS-----------------------------------------------------DIKCLASF-SPIQLVVNATTATA---L---D
EH----------------GRVHTRTADPRYPACIG---------RPHT----------------------------GTSVFEPVPYL-------------
---------SETR--------VAKIAS--G---GHMTAA-IS-----------ED-GELFLWGQSN-PGTHRELG--VLHRQNYDA--------------
---------------------------------------------ALKVKTGV-------------WCDAEQDDYVKCLSIT------------------
------------------INGNDATA-YDVAIGSAHILVAAK---------NNEGV-HVV-FAAGCGS-----------EGQLGIGRT------------
---------------------------------------VGFL-EEFEAVVAT-------GS------KPVVQLEAAGWSSFVVTEESASG---------
----------------------------------------------------------------------------------------------------
-----
>PC_00AV4R
----------------------------------------------------------------------------------------------------
----------------------------------------------------------------------------------------------------
-----------------------------------------------------------------------------------------------MTQTL
YG-FGVDPSH-----------------PANK----------------------------------------------------TTTPTAI-----HTT--
TQISILWVSWCDLIYTTCDSTN------------------AQA-T--IYRGTSLNASQQERL---TSLGSI---DAFSA-DPQCRLSFFGSTMHDGLRGY
I--------------------------LGHKICIFGTPA-EKVEL-------------------------------------GS----QYSDIT---NLS
IPSPFHHDVRICSD------------------------------A---SLLLATRPVPDK-HAEANNHK-------------------------RTAEIG
SIEDMQGLKDHCYSIT-----------------------------------------------------DTECLASF-TPTQLVVNATTATA---L---D
AY----------------GRVHTRTADPRYPACAG---------RPHT----------------------------GTSKFEPVAYL-------------
---------SETR--------ITKIAS--G---GYMTAA-IS-----------ED-GELFLWGQST-PGTDGELG--VLHRQNYDS-------N------
--------------------------------------------AALEGKAIV-------------WCDAEQDEYVKCLNIT------------------
------------------IGGNNATA-FDVAIGFGHVLVAAK---------NSEGE-HVV-LVAGCGS-----------EGQLGLGRT------------
---------------------------------------VDFL-EEFELVVAT-------KG------KLVVQVEAAGWSSFVVTEDGGLK---------
----------------------------------------------------------------------------------------------------
-----
>PC_02USM0
----------------------------------------------------------------------------------------------------
----------------------------------------------------------------------------------------------------
-------------------------------------------------------------------------------------------MQGMKSLYV
FG-H------------------N--PIQQDSR----------------------QDPRH--------------------NV--P---------IL-QA--
PSLSVLWVSWCDLIVA-H-------------------SNSKH--------LVYHGTSLTAAQAEYIT-------RLPYPSPESEAPIFFGRALDH-----
--------GVL---------------------GFLTPSG-KEVTI----------------------FNSDAKCR------DK-----------------
-NTAAVATVSFQDA--NFEILD--------------IQFTSGEAA---FVSLKLNRGSP-------------------------DGM--RTTDLDDNVIL
QFPTLQNFLEFLKQDPHLLEHQ------------MNPH--RSD-S----SLP--FR----------------VLACP-YPIQLRTNATTLAA---LT--S
IS----------------GEVHTFSPDPRFPKCLG---------R---------H--------------A----SC-TAEAEPIPYL-------------
---------SEIR--------VGKIAS--G---GYYTCA-VSASVSCDSHGEDGG-GELFLWGQAP-PGTNQEIS--LLRSTVS----------------
--------------------------------------------------------------------SDDQDDFVCCV--E-LE---------------
------------------IGDITAGV-TDVAVGWGHVLVAVE-----ATQGTERKVSRTV-FAAGCNG-----------RQQLGLGGKS-----------
-----------------GT--------------------LGFL-NQFTEVEI----L---KE------KRIVQMACSGWSSYIVTEDDDEGS--------
----------------------------------------------------------------------------------------------------
-----
>PC_0320M9
----------------------------------------------------------------------------------------------------
----------------------------------------------------------------------------------------------------
------------------------------------------------------------------------------------------------MMQL
FA-LGFTP-G------------------TEH----------------------------------------------------KPSNAPF-----LCA--
LSVKVLWSSWCDAVIAHTDGVT---------------SAM-------LYNGTGLRAGQSAHLSNDEELKRA---VN----GDRRHTIFFGSSMQDGLRGY
VLTD-E-TEQG----------------VGQRIVLFATDL-EMEHG-------------------------------------IPE--IQICSTN---KDA
---PVITDIRILND------------------------------A---SLVLSAIARSTNE-----------------------------------EINA
SMQNFSQLRI-QLPSPST---------------------WPSH--QMM-H----P-----------------PCNSH-DRPQCVINATTTTI---V---D
IY----------------MHVWTATRDPRYPKCLG---------RPYE----------------------------GSPDFAPVPYL-------------
---------SETT--------ITKIVS--G---GYMSAA-LS-----------SE-GELFLWGQAC-PGSQGELR--VLSGNG-----------------
--------------------------------------------AEREFPNGI-------------SVEGEQDEFVKCLEVW------------------
------------------IEGQAARV-YDVAIGHGHILVAAE-----LAGSGRKKK-RIV-YGAGDNS-----------RNQLGLGAE------------
---------------------------------------KNFL-DTFEEVVAL-------RG------KQVAQLVAAGWSSFVVLLDQ------------
----------------------------------------------------------------------------------------------------
-----
>PC_0324XF
----------------------------------------------------------------------------------------------------
----------------------------------------------------------------------------------------------------
-------------------------------------------------------------------------------------------------MQL
FA-FGLTP-G------------------TEH----------------------------------------------------KPSNTPF-----LCD--
LSVKVLWLSWCDAIIAHTDGVT---------------SAM-------LYNGTGLTAGQSAHLSNDQELKRA---VN----GDKCHTIFFGSSMQDGLRGY
VLTD-E-TEQG----------------MEQTIVLFATDL-EIEDG-------------------------------------IPE--IQVCSVN---KDS
---PVITDIKILND------------------------------A---SLVLSARERSTNE-----------------------------------EINA
TMQDFSQLRT-QLSSRST---------------------FLPH--QMM-H----P-----------------PYSSH-DRPQCVINATTTTI---V---D
ID----------------MHVWTASRDPRYPKCLG---------RPYE----------------------------GSPDFAPVPYL-------------
---------SETT--------ITKIVS--G---GYMSAA-LS-----------SE-GELFLWGQAC-PGSKGELR--VLSGNG-----------------
--------------------------------------------AERVFPNGI-------------SAEGEQDEFVNCLEVW------------------
------------------IEGQEARV-YDVAIGYGHILVAAE-----LAGSGRKKK-RVV-YGAGDNS-----------RNQLGLGAE------------
---------------------------------------KNFL-DTFEEVVAL-------RG------KQVAQLVAAGWSSFVVSLDQ------------
----------------------------------------------------------------------------------------------------
-----
>PC_07YUH5
----------------------------------------------------------------------------------------------------
----------------------------------------------------------------------------------------------------
------------------------------------------------------------------------------------------------MMQL
FA-LGFTP-G------------------TEH----------------------------------------------------KPSNAPF-----LCA--
LSVKVLWSSWCDAVIAHTDGVT---------------SAM-------LYNGTGLRAGQSAHLSNDEELKRA---VN----GDRRHTIFFGSSMQDGLRGY
VLTD-E-TEQG----------------VGQRIVLFATDL-EMEHG-------------------------------------IPE--IQICSTN---KDA
---PVITDIRILND------------------------------A---SLVLSAIARSTNE-----------------------------------EINA
SMQNFSQLRI-QLPSPST---------------------WPSH--QMM-H----P-----------------PCNSH-DRPQCVINATTTTI---V---D
IY----------------MHVWTATRDPRYPKCLG---------RPYE----------------------------GSPDFAPVPYL-------------
---------SETT--------ITKIVS--G---GYMSAA-LS-----------SE-GELFLWGQAC-PGSQGELR--VLSGNG-----------------
--------------------------------------------AEREFPNGI-------------SVEGEQDEFVKCLEVW------------------
------------------IEGQAARV-YDVAIGHGHILVAAE-----LAGSGRKKK-RIV-YGAGDNS-----------RNQLGLGAE------------
---------------------------------------KNFL-DTFEEVVAL-------RG------KQVAQLVAAGWSSFVVLL--------------
----------------------------------------------------------------------------------------------------
-----
>PC_02RQMO
-------------------------------------------------------------------------MMQQVYAFGLLHHEADSHPDGN--NNR
SS------------------------SSCSSCSSND-----------------NNVNVNV------NVN-------------------------------
---------------------------------------------------------------------------------------------VNSIQ--
HT-PGLDAEP------------------TLA----------------------------------------------------SSRLDPF-----LSA--
NSIVVLWSSWCDVVLAYTSDGHG-------------HGLRSWQ-V--RYLGTGLSPAQKVHVCDIRISDKL---GAGEAGEQGLNVTFFGDAMQHGLRGY
VLTN-K-ADDS-----------DEEQEEHQTVVLFATDP-ELENG-------------------------------------VPD--VQTYRVA---GDW
---PTIAGIKMLSD------------------------------D---SLLLLLSPKKPPP----PPPP--RG----------N----EPAGQSRHMAIA
HIPSVPALRAHLSPSA---------------------SAAALP--NFL-H----T---------TNTTSTLQSDAPK-MSNHVSTNATTTTL---V---D
AN----------------MRVWTWSNDARYQRCLG---------RPYD----------------------------GESALGQVTFL-------------
---------SETL--------VTKVVS--G---GYVSAA-LS-----------SE-GELFVWGQAC-PGSKGEIS--VLGGRA-------EGDG------
--------------------------------------------PATT-TTGI-------------TVEGEQDEHVKCLVVY------------------
------------------IDGVEASV-YDVAVGYGHVLVAAE------AGAGPADA-RTV-FAAGDNA-----------RGQLGVTK-------------
---------------------------------------KSFQ-SEFIEVVAL-------RG------KRIAQLSAAGWSSFVVTLEE------------
----------------------------------------------------------------------------------------------------
-----
>PC_02JMFX
-------------------------------------------------------------------------MMQQVYAFGLLHHEADSHPDGN--NNR
SS------------------------SSCSSCSSND-----------------NNVNVNV------NVN-------------------------------
---------------------------------------------------------------------------------------------VNSIQ--
HT-PGLDAEP------------------TLA----------------------------------------------------SSRLDPF-----LSA--
NSIVVLWSSWCDVVLAYTSDGHG-------------HGLRSWQ-V--RYLGTGLSPAQKVHVCDIRISDKL---GAGEAGEQGLNVTFFGDAMQHGLRGY
VLTN-K-ADDS-----------DEEQEEHQTVVLFATDP-ELENG-------------------------------------VPD--VQTYRVA---GDW
---PTIAGIKMLSD------------------------------D---SLLLLLSPKKPPPPPPPPPPP--RG----------N----EPAGQSRHMAIA
HIPSVPALRAHLSPSA---------------------SAAALP--NFL-H----T---------TNTTSTLQSDAPK-MSNHVSTNATTTTL---V---D
AN----------------MRVWTWSNDARYQRCLG---------RPYD----------------------------GESALGQVTFL-------------
---------SETL--------VTKVVS--G---GYVSAA-LS-----------SE-GELFVWGQAC-PGSKGEIS--VLGGRA-------EGDG------
--------------------------------------------PATTTTTGI-------------TVEGEQDEHVKCLVVY------------------
------------------IDGVEASV-YDVAVGYGHVLVAAE------AGAGPADA-RTV-FAAGDNA-----------RGQLGVTK-------------
---------------------------------------KSFQ-SEFIEVVAL-------RG------KRIAQLSAAGWSSFVVTLEE------------
----------------------------------------------------------------------------------------------------
-----
>PC_07VRBM
----------------------------------------------------------------------------------------------------
----------------------------------------------------------------------------------------------------
-----------------------------------------------------------------------------------------------MRQRL
YV-LGGGEVKRNN-------SNNNNNTARPT----------------------------------------------------SSALEPV-----LEA--
RSIRVLWAAWCDAVIAYSKNKDEDGD---GGDSGGVEEPWPWV-L--EYIGTGLTTAQKKCLTADEDLKRA---AP-----LA-EAVLFGSAMHDGLRGY
VVKS-G-NGDAD----ADADAGAGAERVEQKIVLFATDV-EMEDG-------------------------------------VPE--IQTFLAS---ESG
FT-ATITDVKIDTS------------------------------S---CISLYTAS--PSTT-T------------------------------TTDLVL
RFENFSHLRQYLSFAPQSI--------------------SP------------------------APEVTSLPYTSP-SPPQHVVNATTTAA---L---D
VN----------------MHVWTSTSDPRYPKCLG---------RSYD----------------------------GEFDMSPLPYL-------------
---------EESC--------IQKIAA--G---GYMSAA-VS-----------GG-VEVQATG-------------------------------------
----------------------------------------------------I-------------GVDEEQDEFVKCFDVR------------------
------------------IDGQVARV-YDVTVGHGHILVAAE-----LCGMGEETK-SVL-FAAGDDS-----------ENQLGLETG------------
---------------------------------------ADFK-ESFEEVASL-------RG------KRIVQLEAAGWSTYAVLLEK------------
----------------------------------------------------------------------------------------------------
-----
>PC_02YF3B
----------------------------------------------------------------------------------------------------
----------------------------------------------------------------------------------------------------
-----------------------------------------------------------------------------------------------MRQRL
YV-LGGGEVKHNNNNNNNNNNNNNNNTARPT----------------------------------------------------SSALEPV-----LEA--
RSIRVLWAAWCDAVIAYSKNKDENGD---GGDSGSVEEPWPWV-L--EYIGTGLTTAQKKCLTADEDLKRA---AP-----LA-EAVLFGSAMHDGLKGY
VVKS-G-NGDVD------ADGGTGAERVEQRIVLFGTDV-EMEDG-------------------------------------VPE--IQTFLAS---ESG
FT-ATITDVKIDTS------------------------------S---CISLYTAS--PSTT-T------------------------------TTDLIL
RFENFSHLRRYLSFAPQPI--------------------SP------------------------APEVTSLPYTSP-SPPQHVVNATTTAA---L---D
AN----------------MHVWTSTSDPRYPKCLG---------RSYD----------------------------GGFDMSLLPYL-------------
---------EESC--------IQKIAA--G---GYMSAA-VS-----------SD-GELFVWGQAC-PGAGKELD--VLKVNG-----------------
--------------------------------------------GVGGQATGI-------------GVDEEQDEFVKCFDVR------------------
------------------IDGQVARV-YDVTVGHGHILVAAE-----LCGMGEETR-SVL-FAAGDDS-----------ENQLGLETG------------
---------------------------------------ADFK-ESFEEVASL-------RG------KRIVQLEAAGWSTYAVLLEK------------
----------------------------------------------------------------------------------------------------
-----
>PC_039RE8
----------------------------------------------------------------------------------------------------
----------------------------------------------------------------------------------------------------
-----------------------------------------------------------------------------------------------MRQRL
YV-LGGGEVKHNN-------SNNNNNTARPT----------------------------------------------------SSALEPV-----LEA--
RSLKVLWAAWCDAVVAHGKNKDEDGDGGDGGDSGGVEEPWPWV-L--EYMGTGLTTAQKECLTGDEDLKRA---AP-----LA-EAVLFGSVMHDGLRGY
VVRS-G-NGDGG----AGADAGTGTERPEQKIVLFGTDV-EMEEG-------------------------------------VPE--IQTFLAS---ESG
FT-ATITDVKIDTS------------------------------G---CISLYTAS--PSTTTT------------------------------TTDLVL
RFENFSHLRRYLSFAPQPF--------------------SL------------------------AREVTCLPFTSP-SPPQHVVNATTTSA---L---D
AN----------------MHVWTSTSDPRYPKCLG---------RSHD----------------------------GGFDMSPLPYL-------------
---------EESC--------ILKVAA--G---GYMSAA-VS-----------SD-GELFVWGQAC-PGAGKELD--VLKVSE-----------------
--------------------------------------------GVEAPVTGI-------------GVDEEQDEFVKCLDVR------------------
------------------IDGQVARV-YDVAVGHGHLLVAAE-----LCGTGEETK-SVL-FAAGDDS-----------ENQLGLETG------------
---------------------------------------ADFK-ESFEEVASL-------RG------KRIVQLEAAGWSTYVVLLEK------------
----------------------------------------------------------------------------------------------------
-----
>PC_027JXG
----------------------------------------------------------------------------------------------------
----------------------------------------------------------------------------------------------------
-----------------------------------------------------------------------------------------------MRQRL
YV-LGGGEVKHNNN---NNNNNNNNNTARPT----------------------------------------------------SSALEPV-----LEA--
RSIRVLWAAWCDAVIAYSKNKDENGD---GGDSGSVEEPWPWV-L--EYIGTGLTTAQKKCLTADEDLKRA---AP-----LA-EAVLFGSAMHDGLKGY
VVKS-G-NGDVD------ADGGTGAERVEQRIVLFGTDV-EMEDG-------------------------------------VPE--IQTFLAS---ESG
FT-ATITDVKIDTS------------------------------S---CISLYTAS--PSTT-T------------------------------TTDLIL
RFENFSHLRRYLSFATQPI--------------------SP------------------------APEVTSLPYTSP-SPPQHVVNATTTAA---L---D
AN----------------MHVWTSTSDPRYPKCLG---------RSYD----------------------------GGFDMSLLPYL-------------
---------EESC--------IQKIAA--G---GYMSAA-VS-----------SD-GELFVWGQAC-PGAGKELD--VLKVNG-----------------
--------------------------------------------GVGVQATGI-------------GVDEEQDEFVKCFDVR------------------
------------------IDGQVARV-YDVTVGHGHILVAAE-----LCGMGEETR-SVL-FAAGDDS-----------ENQLGLETG------------
---------------------------------------ADFK-ESFEEVASL-------RG------KRIVQLEAAGWSTYAVLLEK------------
----------------------------------------------------------------------------------------------------
-----
>PC_01VN0T
----------------------------------------------------------------------------------------------------
----------------------------------------------------------------------------------------------------
-----------------------------------------------------------------------------------------------MRQRL
YV-LGGGEVKRNN-------SNNNNNTARPT----------------------------------------------------SSALEPV-----LEA--
RSIRVLWAAWCDAVIAYSKNKDEDGD---GGDSGGVEEPWPWV-L--EYIGTGLTTAQKKCLTADEDLKRA---AP-----LA-EAVLFGSAMHDGLRGY
VVKS-G-NGDAD----ADADAGAGAERVEQKIVLFATDV-EMEDG-------------------------------------VPE--IQTFLAS---ESG
FT-ATITDVKIDTS------------------------------S---CISLYTAS--PSTT-T------------------------------TTDLVL
RFENFSHLRQYLSFAPQSI--------------------SP------------------------APEVTSLPYTSP-SPPQHVVNATTTAA---L---D
VN----------------MHVWTSTSDPRYPKCLG---------RSYD----------------------------GEFDMSPLPYL-------------
---------EESC--------IQKIAA--G---GYMSAA-VS-----------SD-GELFVWGQAC-PGTGKELD--VLEVSG-----------------
--------------------------------------------GVEVQATGI-------------GVDEEQDEFVKCFDVR------------------
------------------IDGQVARV-YDVTVGHGHILVAAE-----LCGMGEETK-SVL-FAAGDDS-----------ENQLGLETG------------
---------------------------------------ADFK-ESFEEVASL-------RG------KRIVQLEAAGWSTYAVLLEK------------
----------------------------------------------------------------------------------------------------
-----
>PC_0199D4
----------------------------------------------------------------------------------------------------
----------------------------------------------------------------------------------------------------
-----------------------------------------------------------------------------------------------MRQRL
YV-LGGGEVKHHN-------KN---NTARPA----------------------------------------------------SSALEPV-----LEA--
RYIRVLWAAWCDAVIAHSSKNKDEDGDG-GDSGDGVEEPWPWV-L--EYMGTGLTTAQKECLTGDEDLKRA---AP-----LA-EAVLFGSAMHDGLRGY
VVKS-G-NGDGD----AAADAGTGTERAEQKIVLFGTDV-EMEEG-------------------------------------VPE--IQTFLVS---ESG
FT-ATITDVKIDTS------------------------------G---CISLYTAS--PSTTTT------------------------------TTDLVL
RFENFSHLRRYLSFAPQPF--------------------SR------------------------AREVTCLPFTSP-SPPQHVVNATTTSA---L---D
AN----------------MHVWTSTSDPRYPKCLG---------RSHD----------------------------GGFDMSPLPYL-------------
---------EESC--------ILKVAA--G---GYMSAA-VS-----------SD-GELFVWGQAC-PGAGKELD--VLKVSE-----------------
--------------------------------------------GVEAPVTGI-------------GVDEEQDEFVKCLDVR------------------
------------------IDGQVARV-YDVAVGHGHLLVAAE-----LCETGEETK-SVL-FAAGDDS-----------ENQLGLETG------------
---------------------------------------ADFK-ESFEEVASL-------RG------KRIVQLEAAGWSTYVVLLEK------------
----------------------------------------------------------------------------------------------------
-----
>PC_01VPLF
----------------------------------------------------------------------------------------------------
----------------------------------------------------------------------------------------------------
-----------------------------------------------------------------------------------------------MRQRL
YV-LGGGEVKHNN-------K---NNTARPD----------------------------------------------------SSALEPV-----LEA--
RSIRVLWAAWCDAVIAHSSKNEDENGDGG-NSGGGVEEPWPWV-L--EYMGTGLTTAQKECLTGDEDLKRA---AP-----LA-EAVLFGSAMHDGLRGY
VVKS-G-NGDGG----ADAGTGTGTERAEQKIVLFGTDV-EMEDG-------------------------------------VPE--IQTFLAS---ERG
FT-ATITDVKIDPS------------------------------G---CISLYTAS--PSTTTT------------------------------TTDLVL
RFENFSHLRRYLSFAPQPF--------------------SL------------------------AREVTCLPFTSP-SPPQHVVNATTTAA---L---D
AN----------------MHVWTSTSDPRYPKCLG---------RSYD----------------------------GGFDMSPLPYL-------------
---------EESC--------IQKIAA--G---GYMSAA-VS-----------SD-GELFVWGQAC-PGAGKELD--VLKVNG-----------------
--------------------------------------------GVGVQATGI-------------GVDEEQDEFVKCFDVR------------------
------------------IDGQVARV-YDVTVGHGHILVAAE-----LCGMGEETR-SVL-FAAGDDS-----------ENQLGLETG------------
---------------------------------------ADFK-ESFEEVASL-------RG------KRIVQLEAAGWSTYAVLLEK------------
----------------------------------------------------------------------------------------------------
-----
>PC_07O0TW
----------------------------------------------------------------------------------------------------
----------------------------------------------------------------------------------------------------
-----------------------------------------------------------------------------------------------MRQRL
YV-LGGGEVKHNN-------NN---NTARPA----------------------------------------------------SSALEPV-----LEA--
RSIRVLWAAWCDAVIAHSSKNKDEDGDG-GDSGGGVEEPWPWV-L--EYMGTGLTTAQKECLIGDEDLKRA---AP-----LA-EAVLFGSAMHDGLRGY
VVKS-G-NGDGD----ADADAGTGTERAEQKIVLFGTDV-EIEEG-------------------------------------VPE--IQTFLVS---ESG
FT-ATITDVKIDTS------------------------------G---CISLYTAS--PSTTTT------------------------------TTDLVL
RFENFSHLRRYLSFAPQPF--------------------SL------------------------AREVTCLPFTSP-SPPQHVVNATTTSA---L---D
AN----------------MHVWTSTSDPRYPKCLG---------RSHD----------------------------GGFDMSPLPYL-------------
---------EESC--------ILKVAA--G---GYMSAA-VS-----------SD-GELFVWGQAC-PGAGKELD--VLKVSG-----------------
--------------------------------------------GVEVPVTGI-------------GVDEEQDEFVKCLDVR------------------
------------------IDGQVARV-YDVAVGHGHLLVAAE-----LCETGEETK-SVL-FAAGDDS-----------ENQLGLETG------------
---------------------------------------ADFK-ESFEEVTSL-------RG------KRIVQLEAAGWSTYVVSLEK------------
----------------------------------------------------------------------------------------------------
-----
>PC_07T10H
----------------------------------------------------------------------------------------------------
----------------------------------------------------------------------------------------------------
-----------------------------------------------------------------------------------------------MRQRL
YV-LGGGEVKHNN-------KN---NTARPA----------------------------------------------------SSALEPV-----LEA--
RSIRVLWAAWCDAVIAHSSKNKDEDGDG-GNSGGGVEEPWPWV-L--EYMGTGLTTAQKECLTGDEDLKRA---AP-----LA-EAVLFGSAMHDGLRGY
VVKS-G-NGDGG----ADADAGTGTKRAEQKIVLFGTDV-EMEDG-------------------------------------VPE--IQTFLAS---ESG
FT-ATITGVKIDTS------------------------------G---CISLYTAS--PSTTTT------------------------------TTDLVL
RFENFSHLRRYLSFAPQPF--------------------SL------------------------AREVTCLPFTSS-STPQHVVNATTTCA---L---D
AN----------------MHVWTSTSDPRYPKCLG---------RSHD----------------------------GGLDMSPLPYL-------------
---------EESC--------ILKVAA--G---GYMSAA-VS-----------SD-GELFVWGQAC-PGAGKELD--VLKVSA-----------------
--------------------------------------------GVEVPVTGI-------------GVDEEQDEFVKCLDVR------------------
------------------IDGQVASV-YDVAVGHGHLLVAAE-----LCETGEKTK-SVL-FAAGDDS-----------ENQLGLETD------------
---------------------------------------ADFK-ESFEEVASL-------RG------KRIVQLEAAGWSTYVVLLEK------------
----------------------------------------------------------------------------------------------------
-----
>PC_023VLR
----------------------------------------------------------------------------------------------------
----------------------------------------------------------------------------------------------------
-----------------------------------------------------------------------------------------------MRQRL
YV-LGGGEVKHNN-------NN---NTARPA----------------------------------------------------SSSLEPV-----LEA--
RSIRVLWAAWCDAVIAHSSKNKDEDGDG-GDSGGGVEEPWPWV-L--EYMGTGLTTAQKECLIGDEDLKRA---AP-----LA-EAVLFGSAMHDGLRGY
VVKS-G-NGDGD----ADADAGTGTERAEQKIVLFGTDV-EIEEG-------------------------------------VPE--IQTFLVS---ESG
FT-ATITDVKIDTS------------------------------G---CISLYTAS--PSTTTT------------------------------TTDLVL
RFENFSHLRRYLSFAPQPF--------------------SL------------------------AREVTCLPFTSP-SPPQHVVNATTTSA---L---D
AN----------------MHVWTSTSDPRYPKCLG---------RSHD----------------------------GGFDMSPLPYL-------------
---------EESC--------ILKVAA--G---GYMSAA-VS-----------SD-GELFVWGQAC-PGAGKELD--VLKVSG-----------------
--------------------------------------------GVEVPVTGI-------------GVDEEQDEFVKCLDVR------------------
------------------IDGQVARV-YDVAVGHGHLLVAAE-----LCETGEETK-SVL-FAAGDDS-----------ENQLGLETG------------
---------------------------------------ADFK-ESFEEVTSL-------RG------KRIVQLEAAGWSTYVVSLEK------------
----------------------------------------------------------------------------------------------------
-----
>PC_02B37V
----------------------------------------------------------------------------------------------------
----------------------------------------------------------------------------------------------------
-----------------------------------------------------------------------------------------------MRQRL
YV-LGGGEVKHHN-------KN---NTARPA----------------------------------------------------SSALEPV-----LEA--
RYIRVLWAAWCDAVIAHSSKNKDEDGDG-GDSGDGVEEPWPWV-L--EYMGTGLTTAQKECLTGDEDLKRA---AP-----LA-EAVLFGSAMHDGLRGY
VVKS-G-NGDGD----ADADAGTGTERAEQKIVLFGTDV-EMEEG-------------------------------------VPE--IQTFLVS---ESG
FT-ATITDVKIDTS------------------------------G---CISLYTAS--PSTTTT------------------------------TTDLVL
RFENFSHLRRYLSFAPQPF--------------------SR------------------------AREVTCLPFTSP-SPPQHVVNATTTSA---L---D
AN----------------MHVWTSTSDPRYPKCLG---------RSHD----------------------------GGFDMSPLPYL-------------
---------EESC--------ILKVAA--G---GYMSAA-VS-----------SD-GELFVWGQAC-PGAGKELD--VLKVSE-----------------
--------------------------------------------GVEAPVTGI-------------GVDEEQDEFVKCLDVR------------------
------------------IDGQVARV-YDVAVGHGHLLVAAE-----LCETGEETK-SVL-FAAGDDS-----------ENQLGLETG------------
---------------------------------------ADFK-ESFEEVASL-------RG------KRIVQLEAAGWSTYVVLLEK------------
----------------------------------------------------------------------------------------------------
-----
>PC_07O7TW
----------------------------------------------------------------------------------------------------
----------------------------------------------------------------------------------------------------
-----------------------------------------------------------------------------------------------MRQRL
YV-LGGGEVKH------NNNNNNNNNTARPT----------------------------------------------------SSALEPV-----LEA--
RSIRVLWAAWCDAVIAYSKNKDENGD---GGDSGSVEEPWPWV-L--EYIGTGLTTAQKKCLTADEDLKRA---AP-----LA-EAVLFGSAMHDGLKGY
VVKS-G-NGDVD------ADGGTGAERVEQRIVLFGTDV-EMEDG-------------------------------------VPE--IQTFLAS---ESG
FT-ATITDVKIDTS------------------------------S---CISLYTAS--PSTT-T------------------------------TTDLIL
RFENFSHLRRYLSFAPQPI--------------------SP------------------------APEVTSLPYTSP-SPPQHVVNATTTAA---L---D
AN----------------MHVWTSTSDPRYPKCLG---------RSYD----------------------------GGFDMSLLPYL-------------
---------EESC--------IQKIAA--G---GYMSAA-VS-----------SD-GELFVWGQAC-PGAGKELD--VLKVNG-----------------
--------------------------------------------GVGVQATGI-------------GVDEEQDEFVKCFDVR------------------
------------------IDGQVARV-YDVTVGHGHILVAAE-----LCGMGEETR-SVL-FAAGDDS-----------ENQLGLETG------------
---------------------------------------ADFK-ESFEEVASL-------RG------KRIVQLEAAGWSTYAVLLEK------------
----------------------------------------------------------------------------------------------------
-----
>PC_07IBX2
----------------------------------------------------------------------------------------------------
----------------------------------------------------------------------------------------------------
-----------------------------------------------------------------------------------------------MRQRL
YV-LGGGEVKH-------NNNNNNNNTARPT----------------------------------------------------SSALEPV-----LEA--
RSIRVLWAAWCDAVIAYSKNKDENGD---GGDSGSVEEPWPWV-L--EYIGTGLTTAQKKCLTADEDLKRA---AP-----LA-EAVLFGSAMHDGLKGY
VVKS-G-NGDVD------ADGGTGAERVEQRIVLFGTDV-EMEDG-------------------------------------VPE--IQTFLAS---ESG
FT-ATITDVKIDTS------------------------------S---CISLYTAS--PSTT-T------------------------------TTDLIL
RFENFSHLRRYLSFAPQPI--------------------SP------------------------APEVTSLPYTSP-SPPQHVVNATTTAA---L---D
AN----------------MHVWTSTSDPRYPKCLG---------RSYD----------------------------GGFDMSLLPYL-------------
---------EESC--------IQKIAA--G---GYMSAA-VS-----------SD-GELFVWGQAC-PGAGKELD--VLKVNG-----------------
--------------------------------------------GVGVQATGI-------------GVDEEQDEFVKCFDVR------------------
------------------IDGQVARV-YDVTVGHGHILVAAE-----LCGMGEETR-SVL-FAAGDDS-----------ENQLGLETG------------
---------------------------------------ADFK-ESFEEVASL-------RG------KRIVQLEAAGWSTYAVLLEK------------
----------------------------------------------------------------------------------------------------
-----
>PC_08D251
----------------------------------------------------------------------------------------------------
----------------------------------------------------------------------------------------------------
-----------------------------------------------------------------------------------------------MRQRL
YV-LGGGEVKHNNS--------NNNTTARPT----------------------------------------------------SSALEPV-----LEA--
RSIKVLWAAWCDAVIAYSKNKDEDGD---GGDSGGVEEPWPWV-L--EYIGTGLTTAQKKCLTADEDLKRA---AS-----LA-EIVLFGSAMHDGLRGY
VVKS-G-NGDVD------ADGGTGAERVEQKIVLFGTDV-EMEDG-------------------------------------VPE--IQTFLAS---ESG
FT-ATITDVKIDTS------------------------------S---CISLYTAS--PSTT-T------------------------------TTDLIL
RFENFSHLRRYLSFAPQPI--------------------SP------------------------APEVTSLPYTSP-SPPQHVVNATTTAA---L---D
AN----------------KHVWTSTSDPRYPKCLG---------RSYD----------------------------GGFDMSPLPYL-------------
---------EESC--------ILKVAA--G---GYMSAT-VS-----------SD-GEVFVWGQAC-PGAGKELD--VLKVSG-----------------
--------------------------------------------GVEVPATGV-------------GVDEEQDEFVKCLDVR------------------
------------------IDGQVASV-YDVAVGHGHLLVAAE-----LCEMGEETK-SVL-FAAGDDS-----------ENQLGLETG------------
---------------------------------------ADFK-ESFEEVASL-------RG------KRIVQLEAAGWSTYVVLLER------------
----------------------------------------------------------------------------------------------------
-----
>PC_08IE0Q
----------------------------------------------------------------------------------------------------
----------------------------------------------------------------------------------------------------
-----------------------------------------------------------------------------------------------MRQRL
YV-LGGGGVKHNNS--------NNNNTARPT----------------------------------------------------SSTFEPV-----LEA--
RSIRVLWAAWCDAVIAYSKNKDEDGD---GGDSGGVEEPWPWA-L--EYIGTGLTTAQKKYLIADEDLKRT---AP-----LT-EAVLFGSAMHDGLRGY
VVKS-G-NGDVD------ADGGTGAERVEQKIVLFGTDV-EMEDG-------------------------------------VPE--IQTFLAS---ESG
FT-ATITDVKIDTS------------------------------S---CISLYTAS--PSTT-T------------------------------TTDLVL
RFENFSHLRRYLSFAPQLI--------------------SP------------------------APEVTSLPYTSP-SPPQHVVNATTTAA---L---D
AN----------------MHVWTSSSDPRYPKCLG---------RSYD----------------------------GGFDMSPLPYL-------------
---------EESC--------ILKVAA--G---GYMSAA-VS-----------SD-GEVFVWGQAC-PGAGKELD--VLKFSG-----------------
--------------------------------------------GVGVPVTGI-------------GVDEEQDEFVKCLDVR------------------
------------------IDGQVARV-YDVAVGHGHLLVAAE-----LCETGEETK-SVL-FAAGDDS-----------ENQLGLETG------------
---------------------------------------ADFK-ESFEEVTSL-------RG------KRIVQLEAAGWSTYVVSLEK------------
----------------------------------------------------------------------------------------------------
-----
>PC_08HWW8
----------------------------------------------------------------------------------------------------
----------------------------------------------------------------------------------------------------
-----------------------------------------------------------------------------------------------MRQRL
YV-LGGGGVKHNNS--------NNNNTARPT----------------------------------------------------SSTFEPV-----LEA--
RSIRVLWAAWCDAVIAYSKNKDEDGD---GGDSGGVEEPWPWA-L--EYIGTGLTTAQKKCLIADEDLKRT---AP-----LT-EAVLFGSAMHDGLRGY
VVKS-G-NGDVD------ADGGTGAERVEQKIVLFGTDV-EMEDG-------------------------------------VPE--IQTFLAS---ESG
FT-ATITDVKIDTS------------------------------S---CISLYTAS--PSTT-T------------------------------TTDLVL
RFENFSHLRRYLSFAPQLI--------------------SP------------------------APEVTSLPYTSP-SPPQHVVNATTTAA---L---D
AN----------------MHVWTSSSDPRYPKCLG---------RSYD----------------------------GGFDMSPLPYL-------------
---------EESC--------ILKVAA--G---GYMSAA-VS-----------SD-GEVFVWGQAC-PGAGKELD--VLKFSG-----------------
--------------------------------------------GVGVPVTGI-------------GVDEEQDEFVKCLDVR------------------
------------------IDGQVARV-YDVAVGHGHLLVAAE-----LCEMGEETK-SVL-FAAGDDS-----------ENQLGLETG------------
---------------------------------------ADFK-ESFEEVTSL-------RG------KRIVQLEAAGWSTYVVSLEK------------
----------------------------------------------------------------------------------------------------
-----
>PC_089GYK
----------------------------------------------------------------------------------------------------
----------------------------------------------------------------------------------------------------
-----------------------------------------------------------------------------------------------MRQRL
YV-LGGGEVKHNNS--------NNNTTARPT----------------------------------------------------SSALEPV-----LEA--
RSIKVLWAAWCDAVIAYSKNKDEDGD---GGDSGGVEEPWPWV-L--EYIGTGLTTAQKKCLTADEDLKRA---AS-----LA-EIVLFGSAMHDGLRGY
VVKS-G-NGDVD------ADGGTGAERVEQKIVLFGTDV-EMEDG-------------------------------------VPE--IQTFLAS---ESG
FT-ATITDVKIDTS------------------------------S---CISLYTAS--PSTT-T------------------------------TTDLIL
RFENFSHLRRYLSFAPQPI--------------------SP------------------------APEVTSLPYTSP-SPPQHVVNATTTAA---L---D
AN----------------KHVWTSTSDPRYPKCLG---------RSYD----------------------------GGFDMSPLPYL-------------
---------EESC--------ILKVAA--G---GYMSAA-VS-----------SD-GEVFVWGQAC-PGAGKELD--VLKVSG-----------------
--------------------------------------------GVEVPATGV-------------GVDEEQDEFVKCLDVR------------------
------------------IDGQVASV-YDVAVGHGHLLVAAE-----LCEMGEETK-SVL-FAAGDDS-----------ENQLGLETG------------
---------------------------------------ADFK-ESFEEVASL-------RG------KRIVQLEAAGWSTYVVLLER------------
----------------------------------------------------------------------------------------------------
-----
>PC_0588QP
----------------------------------------------------------------------------------------------------
----------------------------------------------------------------------------------------------------
-----------------------------------------------------------------------------------------------MRQRL
YV-LGGGEV---------KHNNNNNNTARPT----------------------------------------------------SSALEPV-----LEA--
RSIRVLWAAWCDAVIAYSKNKDENGD---GGNSGSVEEPWPWV-L--EYIGTGLTTAQKKCLTADEDLKRA---AP-----LA-EAVLFGSAMHDGLKGY
VVKS-G-NGDVD------ADGGTGAERVEQRIVLFGTDV-EMEDG-------------------------------------VPE--IQTFLAS---ESG
FT-ATITDVKIDTS------------------------------S---CISLYTAS--PSTT-T------------------------------TTDLIL
RFENFSHLRRYLSFAPQPI--------------------SP------------------------APEVTSLPYTSP-SPPQHVVNATTTAA---L---D
AN----------------MHVWTSTSDPRYPKCLG---------RSYD----------------------------GGFDMSLLPYL-------------
---------EESC--------IQKIAA--G---GYMSAA-VS-----------SD-GELFVWGQAC-PGAGKELD--VLKVNG-----------------
--------------------------------------------GVGVQATGI-------------GVDEEQDEFVKCFDVR------------------
------------------IDGQVARV-YDVTVGHGHILVAAE-----LCGMGEETR-SVL-FAAGDDS-----------ENQLGLETG------------
---------------------------------------ADFK-ESFEEVASL-------RG------KRIVQLEAAGWSTYAVLLEK------------
----------------------------------------------------------------------------------------------------
-----
>PC_0865TW
----------------------------------------------------------------------------------------------------
----------------------------------------------------------------------------------------------------
-----------------------------------------------------------------------------------------------MRQRL
YV-LGGGEVKHNNN--------N--NTARPT----------------------------------------------------SSALEPV-----LEA--
RSIRVLWAAWCDAVITHSKNKDEDGD---GGDSGGVEEPWPWV-L--EYIGTGLTTAQKECLTGDEDLKRA---AP-----LA-EAVLFGSAMHDGLRGY
VVKS-G-NEIAD------ADGGTGAERVEQKIVLFGTDV-EMEDG-------------------------------------VPE--IQTFLAS---ESG
FT-ATITDVKIDTS------------------------------S---CISLYTAS--PSTT-T------------------------------TTNLVL
RFENFSHLRRYLSFAPQPI--------------------SP------------------------APEVTSLPYTSP-SPPQHVANATTTVA---L---D
AN----------------MHVWTSTSDPRYPRCLG---------RSCD----------------------------GGFDMSPLPYL-------------
---------EESC--------ILKVAA--G---GYMSAA-VS-----------SD-GELFVWGQAC-PGAGKELD--VLKVSG-----------------
--------------------------------------------GVEVPVTGI-------------GVDEEQDEFVKCLDVR------------------
------------------IDGQVARV-YDVAVGHGHLLVAAE-----LCETGEETK-SVL-FAAGDDS-----------EKQLGLETG------------
---------------------------------------ADFK-ESFEEVASL-------RG------KRIVQLEAAGWSTYVVLLEK------------
----------------------------------------------------------------------------------------------------
-----
>PC_05THBY
----------------------------------------------------------------------------------------------------
----------------------------------------------------------------------------------------------------
-----------------------------------------------------------------------------------------------MRQRL
YV-LGGGEVKHNNN--------N--NTARPT----------------------------------------------------SSALAPV-----LEA--
RSIRVLWAAWCDAVITHSKNKDEDGD---GGDSGGVEEPWPWV-L--EYIGTGLTTAQKECLTRDEDLKRA---AP-----LA-EAVLFGSAMHDGLRGY
VVKS-G-NGIAD------ADGGTGAERVEQKIVLFGTDV-EMEDG-------------------------------------VPE--IQTFLAS---ESG
FT-ATITDVKIDTS------------------------------S---CISLYTAP--PSTT-T------------------------------TTNLVL
RFENFSNLRRYLSFAPQPI--------------------SP------------------------APEVTSLPYTST-SPPQHVANATTTVA---L---D
AN----------------MHVWTSTSDPRYPRCLG---------RSCD----------------------------GGFDMSPLPYL-------------
---------EESC--------ILKVAA--G---GYMSAA-VS-----------SD-GELFVWGQAC-PGAGKELD--VLKVSG-----------------
--------------------------------------------GVEVPVTGI-------------GVDEEQDEFVKCLDVR------------------
------------------IDGQVARV-YDVAVGHGHLLVAAE-----LCETGEETK-SVL-FAAGDDS-----------EKQLGLETG------------
---------------------------------------ADFK-ESFEEVASL-------RG------KRIVQLEAAGWSTYVVLLEK------------
----------------------------------------------------------------------------------------------------
-----
>PC_07NQZN
----------------------------------------------------------------------------------------------------
----------------------------------------------------------------------------------------------------
---------------------------------------------------------------------------------------------MRQRQRL
HV-FGGRELKQ----------NKNNHTGRPP----------------------------------------------------CSTLEPV-----LDA--
PSIRMLWAAWCDAVIAYSKNGDADGD------G--GEEPWPWV-L--EYFGTGLTAAQKKCLTGDDDLKRA---AP-----LA-DAVLFGTAMHDGLRGY
VVNS-G-NWDAGADAGADADTSAATTRAEQKIVLFGTDV-EISDG-------------------------------------VPE--IQSFLAR---ESG
LTAATITDVKIDAS------------------------------G---CISLYTAA-GPASTTA------------------------------ANNSVL
CFDSFSHLRRYLAFAPRPVS-----------------HALQ---------------------------IASLPYTSP-SLPQCVINATTSTA---L---D
AD----------------MHVWTATRDPRYPKCLG---------RSYH----------------------------GGLDMSPLPYL-------------
---------EESC--------IVKVAA--G---GYMSAA-VS-----------SD-GELFVWGQAC-PGADKELD--VLRASG-----------------
--------------------------------------------GVEVEGTGI-------------GVDGEQDEFVRCLDVR------------------
------------------IDGQEARV-YDVAVGHGHILVAAE-----LCGRGEETR-SVV-FAAGDNS-----------RGQLGLETG------------
---------------------------------------GDFK-ETFEEVASL-------RH------KRIVQMEAAGWSTYIVSLEK------------
----------------------------------------------------------------------------------------------------
-----
>PC_08K5LE
----------------------------------------------------------------------------------------------------
----------------------------------------------------------------------------------------------------
---------------------------------------------------------------------------------------------MRQRQRL
HV-LGAGALKH----------NKNNHTGRPP----------------------------------------------------CSALEPV-----LDA--
PSIRVLWAAWCDAVIAYRKNGDGDGD------GDGGEEPWPWV-L--EYFGTGLTAAQKKCLTGNDDLKRA---AP-----LAADAVLFGTAMHDGLRGY
VVNS-G-NWDAD--AGADADTSAATTRAEQKIVLFGTDV-EISDG-------------------------------------VPE--IQTFLAR---KSG
LTAATITDVKIDAS------------------------------G---CISLYTAAAAPASTTG------------------------------TNDSVL
CFDSFSHLRRYLAFAPRPVS-----------------HALQ---------------------------IASLPYTPT-SPPQCVINATTSTA---L---D
AD----------------MHVWTATRDPRYPKCLG---------RSYN----------------------------GGLDMSPLPYL-------------
---------EESC--------IVKVAA--G---GYMSAA-VS-----------SD-GELFVWGQAC-PGAGKELD--VLRASG-----------------
--------------------------------------------GVEVEGTGI-------------GVDGEQDEFVKCLDVR------------------
------------------IDGQEARV-YDVAVGHGHILVAAE-----LCGMGKETR-SVV-FAAGDNS-----------QGQLGIETG------------
---------------------------------------RDFK-ETFQEVASL-------RN------KRIVQLKAAGWSTYIVSLEE------------
----------------------------------------------------------------------------------------------------
-----
>PC_07QARU
----------------------------------------------------------------------------------------------------
----------------------------------------------------------------------------------------------------
---------------------------------------------------------------------------------------------MRQRQRL
HV-FGRRELKH----------NKNNHAARPP----------------------------------------------------CSAPEPV-----LDA--
PAIRVLWAAWCDAVVAYSKNGDADGD------G--GEEPWPWV-L--EYIGTGLTAAQKKCLTGDDDLKRA---AA-----LA-DAVLFGTAMHDGLRGY
VVKS-G-NWDADADAGAHADTSAATTRAEQKIVLFGTDV-EISDG-------------------------------------VPE--IQSFLAS---KSG
LTAATITDVTIDSS------------------------------G---CISLYTAA-A-A-AAS------------------------------ATAAND
SVLCFESFSRFRRYLAFAPR-----------------PVSP------------------------ALQIASLTYTSP-SPPQHVINATTSTA---L---D
AD----------------MHVWTATRDPRYPKCLG---------RSYD----------------------------GGLNMSPLPYL-------------
---------EESC--------IVKVAA--G---GYMSAA-VS-----------SD-GELFVWGQAC-PGAGKELD--VLRASG-----------------
--------------------------------------------GVEVKGTGI-------------GVDGEQDEFVKCLDVR------------------
------------------IDGQEARV-YDVAVGHGHILVAAE-----LCVMGEETR-SVV-FAAGDNS-----------RGQLGLETG------------
---------------------------------------GDFK-DTFQEVASL-------RN------KRIVQLEAAGWSTYVVSLEQ------------
----------------------------------------------------------------------------------------------------
-----
>PC_07YRHE
----------------------------------------------------------------------------------------------------
----------------------------------------------------------------------------------------------------
---------------------------------------------------------------------------------------------MRQRQRL
HV-FGRRELKH----------NKNNHAARPP----------------------------------------------------CSAPEPV-----LDA--
PAIRVLWAAWCDAVIAYRKNGNADGD------G--GEEPWPWV-L--EYIGTGLTAAQKKCLTGDDDLKRA---AA-----LA-DAVLFGTAMHDGLRGY
VVKS-G-NWDADADAGAHADTSAATTRAEQKIVLFGTDV-EISDG-------------------------------------VPE--IQTFLAS---KSG
LTAATITDVTIDSS------------------------------G---CISLYTAA-A-TSTTG------------------------------TNDSVL
CFDSFSHLRRYLAFAPRPV--------------------SP------------------------ALQIASLPYTSP-SPPQHVMNATTSTA---L---D
AD----------------MHVWTATRDPRYPKCLG---------RSYD----------------------------GGLDMSPLPYL-------------
---------EESC--------IVKVAA--G---GYMSAA-VS-----------SD-GELFVWGQAC-PGAGKEVD--VLRASG-----------------
--------------------------------------------GVEVEGTGI-------------GVDGEQDEFVKCLDVR------------------
------------------IDGQEARV-YDVAVGHGHILVAAE-----LCGMGEETR-SVV-FAAGDNS-----------RGQLGLETG------------
---------------------------------------GDFK-DTFQEVASL-------RN------KRIVQLEAAGWSTYVVSLEQ------------
----------------------------------------------------------------------------------------------------
-----
>PC_057DDN
----------------------------------------------------------------------------------------------------
-----------------------------------------------------MP-CITT------VVL-------------------------------
---------------------------------------------------------------------------------------------FAITMQL
YA-LGLTL-D------------------PEH----------------------------------------------------KPKNAPF-----LSA--
SSVKVLWSSWCDAVIAHTDGVT---------------SAV-------LYNGIGLTAGQRARLGDDAELKRA---VD----GEGRHAMFFGSSMHDGLRGY
VLTD-K-SEEAMAQ-------KDELSATQQKVVLFATDL-EMTNG-------------------------------------IPE--VQVFSVG---EES
---PIITKINFLSD------------------------------E---SLMLVTRFRSTKL-----------------------------------GLTT
TMGDLSELRK-QLSHPTS---------------------LLSE--KF--------------------------FLPQ-HRLQCVTNATTATI---L---D
ND----------------RHVRTATNDPRYPKCLG---------RRYE----------------------------ENRDFAPVPYL-------------
---------SETS--------ITKIVS--G---GYMSAA-LS-----------SE-GELFLWGQAC-PGSKGELS--VLNENG-----------------
--------------------------------------------AERDLPDGV-------------SVEGEQDEFVKCLEVR------------------
------------------IEGHEASV-YDVAIGHGHILVAAE-----LLGSGRKNK-RVV-YAAGDNS-----------RNQLGLGAE------------
---------------------------------------KNFL-DTFEEVVVL-------RG------KQVAQLVAAGWSSFVVLLDK------------
----------------------------------------------------------------------------------------------------
-----
>PC_017YLH
----------------------------------------------------------------------------------------------------
----------------------------------------------------------------------------------------------------
------------------------------------------------------------------------------------------------MHQL
FT-FGTSP----------ATPASA--EPGAN----------------------------------------------------TQAPTPS-----LTA--
QALKIVWTSWCDAVILTQDGS------------------EEWE-L--VYRGSGLTSKQQDHLKQSAHLRRA---FN----TRDMVVKFFGSAMHDGLRGY
VIAS-S-GDGA----------------RENRILLFATDV-EIEAG-------------------------------------EQE--VRGYDIG---GV-
---NTILDVKMQSG------------------------------G---QVLVGVRERGSCQ-----------------------------------ECVV
CLRDVGELRKHLEYDGVELG-----------------------------------------------GRELVSLASA-VPVQWEMNATTSTA---L---M
PD----------------ARVYTYTSDPRYPRCLG---------RPDD----------------------------GIHVFESVPFL-------------
---------SETE--------IVKIAS--G---GYLSAT-LG-----------SD-GELYLWGQVC-PGSTGKLA--VLEEAACLN-------Q------
--------------------------------------------SRSARATGI-------------FVQGDQDELVKCLQVQ------------------
------------------IDGHEARV-YDVAIGHGHIVVAAE-----AVDLGRSKRKCAV-FAAGENS-----------QRQLGPGLP------------
---------------------------------------NEFS-GEFEEIVGL-------RD------KRVTQLAAAGWSTLMATYGSENST--------
----------------------------------------------------------------------------------------------------
-----
>PC_083HQ5
----------------------------------------------------------------------------------------------------
----------------------------------------------------------------------------------------------------
-------------------------------------------------------------------------------------------------MRL
YA-FGSG---------------------P------------------------------------------------------AQRPNPI-----LCA--
HSIRVLWASWCDVLIAHRRPDD---------------TTESWD-L--KYIGTGLSQSQQNFLSEASTISRL---GKAIGEAEGHGIVFFGSVMHHGLRGY
VHTL-G---------------------TEQEIVLFATDR-EMERG-------------------------------------VQE--VQVYHIG---ECT
DDSLTVIDIKILSD------------------------------E---TLLV-GLKQGRAGKE--------------------------YL-----ARVR
DIPQMRVWLSSPIPSPSSGRVV------------AAASAAAFP--DVK-R----A-----------------PYDSH-DPPQWVSNATTTTL---L---D
TK----------------GPVWTSSADTRYPSCLG---------RPYD----------------------------GRSDLGTIPYL-------------
---------SETQ--------IVRIDS--G---GFMSAA-LS-----------AD-GELFMWGQAC-PGSLGDID--VFNGNT-----------------
--------------------------------------------KGLISGTCI-------------DAENDQDEFVKCLDVR------------------
------------------IDGREAQV-AHVAIGHGHVLVAAE------SGYGSVKN-RTV-FGAGDNS-----------LGQLGLEG-------------
---------------------------------------RPFY-STFQEVEGL-------RG------KQVAQLFAAGWSSFVVTLEE------------
----------------------------------------------------------------------------------------------------
-----
>PC_00TSSP
----------------------------------------------------------------------------------------------------
----------------------------------------------------------------------------------------------------
-------------------------------------------------------------------------------------------------MKL
YA-FGHNSYS---------ELVAPTPSSTSN----------------------------------------------------PLSPVCI-----VEA--
AAIQVLWISWCDIVIAYQSPAE----------------T--WT-I--QYRGTGLPPKLQEHIAQSVPIREA---VS----GHRQTLHFFGSTLHDGLRGY
FITS-T-DG------------------TNSGMCIFSTDL-EAKGG-------------------------------------MPL--VRKYSSA---LV-
---QKTSTVQMDSA------------------------------G---RVLLGLRMDENEND------------------------------NENQTRNL
HFNDLNELVAHLAAQSESS-------------------------------------------------PSTQQLAPF-IPTQWCTNATTSTA---L---S
SD----------------GQVFTSSRDLRFPKCLG---------RTPT----------------------------NPEHFESIPYF-------------
---------SETC--------IQAISS--G---GYMSGA-VS-----------TD-GELFLWGQSI-PGHDGSIA--VLEEFALGDD------D------
--------------------------------------------LGGRGGTRI-------------SCAPEQDELIKCLDVY------------------
------------------IDGMEAR--------TSEVRGI-----------DGNTK-RAV-LGAGVNS-----------NGQLGLQTT------------
---------------------------------------TTFV-KHFEEISVF-------RD------VAIQQLVATGWSTFVVTL--------------
----------------------------------------------------------------------------------------------------
-----
>PC_0556MI
----------------------------------------------------------------------------------------------------
----------------------------------------------------------------------------------------------------
----------------------------------------------------------------------------------------------MDELYV
FG-YGY------NQQFP-----K--TLRQDAQ----------------------KAEYL--------------------DV--KSVSTPTC--VL-SA--
EEIVIVWASWCDLIII-I-------------------SDTYR----------YTGTSLLPAQITAIT---------TLPASLAQTPVFFGRPDTS-----
--------GVL---------------------GFITPSR-STLTI----------------------FSTPHEIA------QG-----------------
-APPTQTTS-FASS--PRLILA--------------IHF--TASD---AVIVHSAHRAT-----------------------------------NQITVV
ELPSLQHVHDFIANPNAEYITR------------T--------------DFP---------------------------LVQVTTNIATLTA---V---S
QF----------------GTTHTLATDRRFARAAG---------R---------D--------------P----DSSTETAQPVPFL-------------
---------EQTW--------ITRVAA--G---GLYTAA-LA-----------ED-GELFLWGQAM-AGTPGELR--CLANKSD----------------
-------------------------------------------------------------------------DDDEYV--R-TV---------------
------------------DLGEGASV-VDLAVGAGHVLVAVE-----------RGESREV-WAAGDNR-----------NHALGLGMEM-----------
-----------------KG--------------------RDFV-NEFVAIEG----L---KG------EWVKQMVCAGMSSYVVVKADSMRGNDE-----
----------------------------------------------------------------------------------------------------
-----
>PC_0808KH
----------------------------------------------------------------------------------------------------
----------------------------------------------------------------------------------------------------
-------------------------------------------------------------------------------------------------MDI
YA-WGF------NAFSQLSFPPTSSSSTREI----------------------------------------------------LK---PRK--YA-SG--
KGARVLWASWCDTIGN-Y-------------------SPGLE--------TPRFRKAKQV-------------------HSGS---PTAFY--------G
DHKG-L-QGAVL---------------SSGRSLLFDKET-MRNP-------------------------------------DFPN--S------------
-QAPQITHIAI------------------------------AGND---HVTVCGFYTIS---------------------------------------PP
QANFVRGFDTFQDFK---------------------------G-WYFGGLDS--GYNL----------------GSL-DTKQLVASATTFTL---L---D
SD----------------GKVYTWGDA-RYSQTLG---------R---------S--------------S-----ESALSPEPIPYL-------------
---------SEVT--------VRKIAS--A---GWMTAA-VS-----------ED-GELYIWGQPQ-PGVGKILS--ALKRR------------------
--------------------------------------------------------------------SKYEDRFVRVV--D-VK---------------
------------------INGKDAVV-KDVGLGSGHMVVAAE-----VIEDDDTVVDRAV-FACGQGG-----------NGQLGID--------------
-----------------GK--------------------PDFM-PTLTEVEV----L---RG------KKIASLACGWKNSFAVVE--------------
----------------------------------------------------------------------------------------------------
-----
>PC_07JMLV
----------------------------------------------------------------------------------------------------
----------------------------------------------------------------------------------------------------
-------------------------------------------------------------------------------------------------MDI
YA-WGF------NAFRQLA-----QHTEEDI----------------------------------------------------LS---PLR--IA-SA--
DNAQILFVSWSETLVL-L-------------------NKSYR--------LLGGASSCLSST------------IGLSETSCPDVIPASFF--------G
AHEG-V-QGCIS---------------GTGQLFFLDTHP-FKRSM----------------------IDH-TSST------TSSK--AFQRF---GMN--
LDPIKLTHISI------------------------------AGNS---RVAVTFCEKSE-------------------------GT------P-PRTYIL
QFGTVEEFRTWYKSHPF-FDTS------------GKADPLPPT-SSSGIRHS--FYVI----------------PG--LSSQLVSGATSFGL---L---T
ST----------------GCIYTWGDS-RYVRCLG---------R---------P--------------IAD--LSSASIPTQIPYL-------------
---------SETR--------VEKIAS--G---SWMSGA-LS-----------NE-GELFIWGQGN-PSSNGEIA--ALRTVRE----------------
----------------------------------------------------------------ETDNEDEEDEFVKEV--C-VT---------------
------------------IDNLRACV-YDFGIGSGHLVVAAE-----V-NNLEKVLKRAL-FCAGQGE-----------IGQLGLG--------------
-----------------QK--------------------LQFL-ANLAEVQE----L---SM------KRVRSVACGGNNSFVVVDSLSTVEA-------
----------------------------------------------------------------------------------------------------
-----
>PC_082R7T
----------------------------------------------------------------------------------------------------
----------------------------------------------------------------------------------------------------
----------------------------------------------------------------------------------------------MPKTWI
YA-IGL------DIFSQLSGASKRAHTVLNSRDCTGE-------------S-AETDGRKKRKITQDENENEDENVNEMDAG--EVSVRPRC--IAQGE--
FQAEVLWVGWSETL-LRI-------------------DGRVE--------LRGFSAYETETT------------KLLQSSNGANVVTGFGW---------
-ADL---LGIVD---------------SYGQIWRFKPGT-RTTSI----------------------SYVDKELS---------S--A------------
-FDNTVECVTI------------------------------AGTE---HVAVSYDHGT---------------------------------------SIT
TFSSLPDFYAYSETKKK-------------------------E-WRVGSRKR---FA---------------QHQHL-QFTCMRAGEVHFVA---S---D
SG----------------GQVYTWGAN-LHGESLQ---------P-----------------------------RGSVVRPRVVPAL-------------
---------EGIP--------MRDVAT--N---GFVTAS-LS-----------QDTKDVYIWGWTP-DTRIIGS--------PN----------------
----------------------------------------------------------------------AGDDIAGII--D-QF---------------
------------------DEDEDIVI-ESVAVGNGFIVSASS-----NSI----TCEICV-WFAGGSD-----------LTNMFGLPRS-----------
----------------ETL--------------------VKVN-GDWSGKRS---------D------ECGVMVSCGTGCIFVSVYQK------------
----------------------------------------------------------------------------------------------------
-----
>PC_01KFU2
----------------------------------------------------------------------------------------------------
----------------------------------------------------------------------------------------------------
----------------------------------------------------------------------------------------------MPKTWI
YA-IGL------DIFSQLSGASKRAHTVLNSRDCTGE-------------S-AETDGRKKRKITQDENENEDENVNEMDAG--EVLVRPRC--IAQGE--
FQAEVLWVGWSETL-LRI-------------------DGRVE--------LRGFSAYETETT------------KLLQLSNGANVVTGFGW---------
-ADL---LGIVD---------------SYGQIWRFKPGT-RTTSI----------------------LYVDKELS---------S--A------------
-FDNTVECVTI------------------------------AGTE---HVAVLYDHGT---------------------------------------SIT
TFSSLPDFYAYSETKKK-------------------------E-WRVGSRKR---FA---------------QHQHL-QFTCMRAGEVHFVA---L---D
SG----------------GQVYTWGAN-LHGELLQ---------P-----------------------------RGSVVRPRVVPAL-------------
---------EGIP--------MRDVAT--N---GFVTAS-LS-----------QDTKDVYIWGWTP-DTRIIGL--------PN----------------
----------------------------------------------------------------------AGDDIAGII--D-QF---------------
------------------DEDEDIVI-ESVAVGNGFIVLASS-----NSI----TCEICV-WFAGGSD-----------LTNMFGLPRS-----------
----------------ETL--------------------VKVN-GDWSGKRS---------D------ECGVMVSCGTGCIFVSVYQK------------
----------------------------------------------------------------------------------------------------
-----
>PC_08AZEB
----------------------------------------------------------------------------------------------------
----------------------------------------------------------------------------------------------------
----------------------------------------------------------------------------------------------MPDTAM
YLACGS------NLHQQLRNYDDETGEP-----L--------AL------------SSFVPVPT------DGERVNQILAV--SASQIAYSVTQ--GS--
GTSPSRWCRPELTADSRILL-------------ET--RTTLS--------IAGFRPEPCLQDKYL--------------EDALEARSWLGK---------
-D-Y-F-RALLS---------------QKGDIVSLEKPS-RTSAR----------------------FNAAAMDS-HGRVLALSA--GRSHQ--------
--------LASLA-----------------------------RAA---RLTSYCPA----------------------------------EHEL-----R
LFNALEDIYRDKY-------------------------------HAIGLP----------------------ARLDL-SLVTIYAGAAHFMI---L---V
RNAD-------K--SEEATMLLGLGDN-RFFQQ-G---------HQGQSSWT--------------------------KVTQVMFFD-------------
---------EITAA-------VVKVAC--G---DLHTAF-LT-----------AD-GALHMAGSDA-KGQCGGFA--QQ---------------------
--------------------------------------------------------------------------EPSLVEWEVDG---------------
------------------TIDQEVDV-FDVACGSNHTVALTS-----KG-----------LFSTGSNN-----------AGQLANGDNIDSD-------T
FE----------------------------------------------KVTLPT---G-HEA------TVATAIYAAGWNTWIKLQEIV-----------
----------------------------------------------------------------------------------------------------
-----
>PC_01X3RQ
----------------------------------------------------------------------------------------------------
----------------------------------------------------------------------------------------------------
-----------------------------------------------------------------------------------------------MMMEV
WA-RGN------NVWRQLEFSPSSDEADEA-GLS----------------KVGKNGGEGREEE----EGEERE------------EREPRD--LE-----
-AYGKVFEA-ERVEWVRS-------------------DGFGS--------IVKYNSSSYAIA------------GSP-----------------------
--TP-F-LVLSL---------------EEGKVGRDKNALVERHEQ----------------------ALRQN----------------------------
---GMGNGWAV------------------------------SGTG---MVIDTTG----------------------------------IRTQ----LPL
SLSLTPSALTF-------------------------------------------PAP---------------LSLPK-ETTQITAGTTHFAA---L---T
AH----------------GTLYTWGDP-RHPSPLG---------RHCS-----SS--------------PDDDGSVPADEPGIVSAL-------------
---------EGIPG-----GGVVKVVA--G---GYVTAA-LT-----------GE-GGCYIMGGGT-G-EVECV--------------------------
----------------------------------------------------------------------------------------------------
----------------------EFDV-VDVAVWEGGVGALDK-----KG---------RW-WVREETA-----------KEEEEE--KG-----------
---------------EDEG--------------------EERE-GGWKRVDLSGVLE---EG------GRVKRVFGGRETSFLVVEREV-----------
----------------------------------------------------------------------------------------------------
-----
>PC_01G1P8
----------------------------------------------------------------------------------------------------
----------------------------------------------------------------------------------------------------
-----------------------------------------------------------------------------------------------MMMEV
WA-RGN------NVWRQLEFSPSSDEADEA-GLS----------------KVGKNGGEGREEE----EGEERE------------EREPRD--LE-----
-AYGKVFEA-ERVEWVRS-------------------DGFGS--------IVKYNSSSYAIA------------GSP-----------------------
--TP-F-LVLSL---------------EEGKVGRDKNALVERHEQ----------------------ALRQN----------------------------
---GMGNGWAV------------------------------SGTG---MVIDTTG----------------------------------IRTQ----LPL
SLSLTPSALTF-------------------------------------------PAP---------------LSLPK-ETTQITAGTTHFAA---L---T
AH----------------GTLYTWGDP-RHPSPLG---------RHCS-----SS--------------PDDDGSVPADEPGIVSAL-------------
---------EGIPG-----GGVVKVVA--G---GYVTAA-LT-----------GE-GGCYIMGGGT-G-EVECV--------------------------
----------------------------------------------------------------------------------------------------
----------------------EFDV-VDVAVWEGGVGALDK-----KG---------RW-WVREETA-----------KEEEEE--KG-----------
---------------EDEG--------------------EERE-GGWKRVDLSGVLE---EG------GRVKRVFGGRETSFLVVERE------------
----------------------------------------------------------------------------------------------------
-----
>PC_06CYXO
----------------------------------------------------------------------------------------------------
----------------------------------------------------------------------------------------------------
------------------------------------------------------------------------------------------------MMEV
WA-RGN------NVWRQLEFSPSSDEAELP-KA-------------------GGEEGRNE-DG----D----E------------EGEPRD--LD-----
-TYGKVFEA-ERVEWVRS-------------------DGFGC--------IVKYNTCSYAIA------------GSP-----------------------
--TP-F-LLLSL---------------EEGDLGRHQNALVERHAE----------------------ALKRN----------------------------
---GMGNGWAI------------------------------SGTG---MVVDTTG----------------------------------TRTQ----LPL
SLSLTPNTLTF-------------------------------------------PSP---------------LPLPK-DTTQITAGTTHFAA---L---T
AS----------------GTLYTWGDP-RHPSPLG---------RHCS-----SS--------------PDDDGSVPADEPGVVTAL-------------
---------EGIPG-----GGVVKVVA--A---GYVTAA-LT-----------GE-GGCYVMGGGT-G-EVECV--------------------------
----------------------------------------------------------------------------------------------------
----------------------EFDV-VDVAVWEGGVGVLDK-----EG---------RW-WVRGETE-----------EEE-VGKGEG-----------
---------------EGEG--------------------EERD-GWWRRVDLSEVLG---EG------GRLKGVFGGGEASFLVVERCV-----------
----------------------------------------------------------------------------------------------------
-----
>PC_02HFVF
----------------------------------------------------------------------------------------------------
----------------------------------------------------------------------------------------------------
------------------------------------------------------------------------------------------------MMEV
WA-RGN------NVWRQLEFSPSSDEAELP-KA-------------------GDEEGRNE-GG----EEKEEE------------EIEPRD--LD-----
-MYGKVFEA-ERVEWVRS-------------------DGFGC--------IVKYNTSSYAIA------------GSP-----------------------
--TP-F-LRLSL---------------EEGDVGQQQNALAERHAQ----------------------ALQRN----------------------------
---GMGNGWAV------------------------------SGTG---MVVDITG----------------------------------IRTQ----LPL
SLSLAPNTLTF-------------------------------------------PSP---------------LSLSK-DTTQITAGTTHFAA---L---T
AS----------------GTLYTWGDP-RHPSPLG---------RHCS-----SS--------------PDDDGSVPADEPGFVTAL-------------
---------EGIPG-----GGVVKVVA--A---GYVTAA-LT-----------GE-GGCYVMGGGT-G-EVECV--------------------------
----------------------------------------------------------------------------------------------------
----------------------EFDV-VDVAVWDGGVGVLDK-----EG---------GW-WVRGETV-----------KEEEAGKEEE-----------
---------------ESEG--------------------EERE-GGF-----------------------------------------------------
----------------------------------------------------------------------------------------------------
-----
>PC_033KL4
----------------------------------------------------------------------------------------------------
----------------------------------------------------------------------------------------------------
-------------------------------------------------------------------------------------------------MEV
WA-RGN------NVWRQLEFSPSSDEAELP-KA-------------------GDEEGRNE-GG----EEKEEE------------EIEPRD--LD-----
-MYGKVFEA-ERVEWVRS-------------------DGFGC--------IVKYNTSSYAIA------------GSP-----------------------
--TP-F-LRLSL---------------EEGDVGQQQNALAERHAQ----------------------ALQRN----------------------------
---GMGNGWAV------------------------------SGTG---MVVDITG----------------------------------IRTQ----LPL
SLSLAPNTLTF-------------------------------------------PSP---------------LSLSK-DTTQITAGTTHFAA---L---T
AS----------------GTLYTWGDP-RHPSPLG---------RHCS-----SS--------------PDDDGSVPADEPGFVTAL-------------
---------EGIPG-----GGVVKVVA--A---GYVTAA-LT-----------GE-GGCYVMGGGT-G-EVECV--------------------------
----------------------------------------------------------------------------------------------------
----------------------EFDV-VDVAVWDGGVGVLDK-----EG---------GW-WVRGETV-----------KEEEAGKEEE-----------
---------------ESEG--------------------EERE-GGF-----------------------------------------------------
----------------------------------------------------------------------------------------------------
-----
>PC_05EQFK
----------------------------------------------------------------------------------------------------
----------------------------------------------------------------------------------------------------
------------------------------------------------------------------------------------------------MMEV
WT-KGN------NVWRQLEFSPSSSSFGKA-GLS----------------KAADEEGRNE--G----EDEEGE------------EREPRD--LD-----
-VYGKVFEA-EGMEWVRS-------------------DGFGC--------IVKYNSSSYAIA------------GSP-----------------------
--TP-F-LLLSL---------------EEGNVGRHQNALVERHAE----------------------ALKRN----------------------------
---GMDKGWAV------------------------------SGTG---MVVDTTG----------------------------------TRTQ----LPL
SLSHSPTTLTF-------------------------------------------PPP---------------LSLPE-DTTLITAGTTHFAA---L---T
AS----------------GILYTWGDP-RHPSPLG---------RHCSSS----S--------------SNSSDDMPADEPGVVTAL-------------
---------EGIPG-----GGVVKVVA--G---GYVTAV-LT-----------GE-GGCYVTDGGT-G-EVECV--------------------------
----------------------------------------------------------------------------------------------------
----------------------EFDV-VDVAVWEGGVGVLDM-----EG---------GW-WVRGSTE-----------KGSEGG--GD-----------
---------------EGKG--------------------EESE-GGWRRVDLSGVLG---EE------GRVREVFGGEKASFLVVERDVRGPRLL-----
----------------------------------------------------------------------------------------------------
-----
>PC_044FHF
----------------------------------------------------------------------------------------------------
----------------------------------------------------------------------------------------------------
-----------------------------------------------------------------------------------------------MVMEV
WA-RGN------NVWRQLEFSPSSGEADEA-GLS----------------KVGTNGGEEGG-------EEEGE------------EREPRD--LE-----
-GYGKVFEA-ERVEWVRS-------------------DGFGC--------IVKYNSSSYDIA------------GAP-----------------------
--TP-F-LLLSL---------------DEGDEGREQQSLVQRHAQ----------------------ALQRN----------------------------
---GMGKGWAV------------------------------SGTG---MVVDTTG----------------------------------TRTQ----LPL
SLSLTPATLTF-------------------------------------------PPA---------------LSLPE-DTTQITAGTTHFAA---L---T
SH----------------GTLFTWGDP-RHPSPLG---------RHCSS----SS--------------PDDDDNAPADEPGLVTAL-------------
---------EGIPG-----GGVVKVVA--G---GYVTAA-LT-----------GE-GVCYVMGGGT-G-EVECV--------------------------
----------------------------------------------------------------------------------------------------
----------------------EFDV-VDVAVWEGGVGVLDM-----EG---------GW-WVRVDGE-----------KEGE-EEGKG-----------
---------------EGDG--------------------EERE-GGWRRVDLSEVLG---EG------GRVRGVFGGGKASFLVVERGM-----------
----------------------------------------------------------------------------------------------------
-----
>PC_00JR06
----------------------------------------------------------------------------------------------------
----------------------------------------------------------------------------------------------------
------------------------------------------------------------------------------------------------MIEL
WA-RGN------NIWRQLEFFPPSSSSSSD-AV--------------------EPSGAGKDEG----VEEEGQ------------EGEPRD--LG-----
-VYGKVFEA-EGVEWVRS-------------------DGFGC--------IVKYNTSSYAIA------------GSP-----------------------
--TP-F-LLLSL---------------QEGNAAPHQDPFVERHAQ----------------------ALQRN----------------------------
---GMRNGWAM------------------------------SGTG---MVVDTIG----------------------------------IRTQ----LPL
SLSLSPTTLTF-------------------------------------------PPP---------------LSLPE-DITHITAGTTHFAA---L---T
AS----------------GTLHTWGDA-RHPSPLG---------RQCSSLASPS----------------SSSSYVPAAEPGIVTAL-------------
---------EGIPG-----GGVTKVVT--G---GYVTAA-LT-----------AE-GGCYVMGAGT-GDEVECL--------------------------
----------------------------------------------------------------------------------------------------
----------------------GFDV-LDVAVWGGGVGVLGG-----EG---------GW-WVRGYGG-----------NG-----GEG-----------
---------------EGKG--------------------EERE-GGWRRVDLSEVLG---EG------GRVKGVFGGGEASFLVVER-------------
----------------------------------------------------------------------------------------------------
-----
>PC_00LHV9
----------------------------------------------------------------------------------------------------
----------------------------------------------------------------------------------------------------
------------------------------------------------------------------------------------------------MMEV
WT-KGN------NVWRQLEFSPSSSSFGKA-GLS----------------KAADEEGRNE--G----EDEEGE------------EREPRD--LD-----
-VYGKVFEA-EGMEWVRS-------------------DGFGC--------IVKYNSSSYAIA------------GSP-----------------------
--TP-F-LLLSL---------------EEGNVGRHQNALVERHAE----------------------ALKRN----------------------------
---GMDKGWAV------------------------------SGTG---MVVDTTG----------------------------------TRTQ----LPL
SLSHSPTTLTF-------------------------------------------PPP---------------LSLPE-DTTLITAGTTHFAA---L---T
AS----------------GILYTWGDP-RHPSPLG---------RHCSSS----S--------------SNSSDDMPADEPGVVTAL-------------
---------EGIPG-----GGVVKVVA--G---GYVTAV-LT-----------GE-GGCYVTDGGT-G-EVECV--------------------------
----------------------------------------------------------------------------------------------------
----------------------EFDV-VDVAVWEGGVGVLDM-----EG---------GW-WVRGSTE-----------KGSEGG--GD-----------
---------------EGKR--------------------RGE----------------------------------------------------------
----------------------------------------------------------------------------------------------------
-----
>PC_01ZCAP
----------------------------------------------------------------------------------------------------
----------------------------------------------------------------------------------------------------
-----------------------------------------------------------------------------------------------MVMEV
WA-RGN------NVWRQLEFSPSSDEVDEA-GLS----------------KVGTHGGEEGG-------EEEGE------------EREPRD--LD-----
-VYGKVFEA-ERVEWVRS-------------------DGFGC--------IVKYNSSSYDIA------------GSP-----------------------
--TP-F-LLLSL---------------DEGNVGEQQNALVERHAQ----------------------ALQRN----------------------------
---GMGKGWAV------------------------------SGTG---MVVDTTG----------------------------------KRTQ----LPL
SLSLAPTTLTF-------------------------------------------PPP---------------LSLPK-DTTQITAGTTHFAA---L---T
AR----------------GTLYTWGDP-RHPSPLG---------RQCSSLPTSSS--------------PGDDDNVPAEEPGIVTAL-------------
---------EGIPG-----RGVVKVVA--G---GYVTAA-LT-----------GE-GGCYVMGGGT-G-EVECV--------------------------
----------------------------------------------------------------------------------------------------
----------------------EFDV-VDVAVWEGGMGVLDM-----EG---------GW-WVREETA-----------K-------EG-----------
---------------EGEV--------------------EERE-GGWRRVDLGDILG---EG------GRVKGVFGGGEASFLVVERGM-----------
----------------------------------------------------------------------------------------------------
-----
>PC_04IZZ8
----------------------------------------------------------------------------------------------------
----------------------------------------------------------------------------------------------------
------------------------------------------------------------------------------------------------MIEL
WA-RGN------NIWRQLEFSPSSSAASSP-NAAEPS-------------NAAELSKAGGNDG----EEEEDE------------EREPRN--LD-----
-VYGKVFEA-ETVEWVRS-------------------DGFGC--------IAKYDTSSYAIA------------GSP-----------------------
--TP-F-LFLGI---------------EGGDVGLQKHALVERHAQ----------------------ALQRD----------------------------
---GMGRGWAV------------------------------SGTG---MVVDTNG----------------------------------TRTQ----IPL
SLSLSPTTLTF-------------------------------------------PPP---------------ITLPE-DTTHITAGTTHFAA---L---T
AS----------------GTLYTWGDA-RHPSPLG---------RQCSPP--SSL--------------DDDSGAVPADQPGIVTAI-------------
---------EGIPG-----AGVIKIVA--G---GYITAA-LT-----------GE-GGCYVMGGGT-G-EVECV--------------------------
----------------------------------------------------------------------------------------------------
----------------------EFDV-VDVAVWEAGVG--------------------------------------------------------------
----------------------------------------------------------------------------------------------------
----------------------------------------------------------------------------------------------------
-----
>PC_035ZJH
----------------------------------------------------------------------------------------------------
----------------------------------------------------------------------------------------------------
-------------------------------------------------------------------------------------------------MTT
GS-SGP------QGHR----ACLRPGQSRRV----------------------------------------------------MT---SRC--FG-LA--
VSGKILSTSPIGTLLVHF-------------------GHKGE--------LTD------DQL------------ENLKKRDHGEAPRYFGIPLTTGLTGV
IKSE-A-PGIVT---------------FYTTKVERENRD-VAVE-----------------------IET-IPQS------SA-----------------
--EYRARMVAV------------------------------ANSS---RVAVVMSPKTG-------------------------ATG--L-HA-RRGCIL
TFETVEKFKFWLMDG---------------------------Q-PRIVHRGQ--YCSE--------------EATRA-RWKMLVAGATTFTA---L---R
AD----------------GQVFTWTPDPRYPRCLG---------R---------P--------------ITD--DESSDKPFPVPFL-------------
---------LHTK--------IKRIAS--G---GYMTAA-IS-----------AD-GELFLWGQAC-PGQERELL--VLQARQEDMEIRRPTHDLSVNEP
RGDVTGEVPQALFVPDPRTDTYLPPLPAKYGPWSAEKEMDWAVEVAVNRRDGIMNPHPNDLRARQATPSEPEDEYVHVV--P-VK---------------
------------------IDGIEARV-THVAVGMGHILIAAE-----T------KFEWAV-FSMGEGK-----------EGQLGLGVPG-----------
--------------VGGKP--------------------PAFM-DTLQEVEA----L---RG------RKVTSLHCAGWSSWVVVVKKGHKEEEENVKIE
P--FK-----------QY------------PEDVDDDEGEDE----------------------------------------------------------
-----
>PC_03TWL6
----------------------------------------------------------------------------------------------------
----------------------------------------------------------------------------------------------------
----------------------------------------------------------------------------------------------------
----------------------------------------------------------------------------------------------------
----------------------------------------------------------------------------------------------------
------------------------------------MNT-PASTG----------------------S-------------PTRN--SARYQ------AV
TISHNGEVLAAVLD-----------------------------------------HESTR--TPSNL----------------------KTENQSTHRLE
LWSSFQELLDFCLKGV-RTN--------------------------SNPK---------------SISLDSHPSGEE-TEIQLSSGAAHFLI---L---T
HTPSTGSIK-GAEDPDYHSTLHAFGDN-RFGQL-G---------IGSRSI--------------------------AINEPQMIENL-------------
---------PA----------LSTIDC--G---LFHSVA-LG-----------RD-GELYTFGHNR-KGQCGVGS--SSTI-------------------
-----------------------------------------------------------------------DTTTPILVDIGGNG---------------
------------------EAGEIIDV-IDARCGSEHTVVLTS-----SG-----------VWLAGSIRQQGGRFMLDDGILLFGQTRDSDQF--------
-R--------------------------------------------QGKV--LVC----------------LEIN-------------------------
----------------------------------------------------------------------------------------------------
-----
>PC_02HGG6
----------------------------------------------------------------------------------------------------
----------------------------------------------------------------------------------------------------
-------------------------------------------------------------------------------------------------MEL
WV-AGF------NAWGQLTTQLNEGNQNS-----------------------------------------TCSLHDDIYTF-------QNCI---QNA--
DKIHILWSGI------------------------------------------------SS----------------------------------------
----------------------------------------------------------------------------------------------------
----------------------------------------------------------------------------------------------------
----------------------------------------------------------------------------------------------------
--------------------------------------------------T----------LT---------------PIPCLVEDL-------------
---------CH--L---PTGPIKKISS--G---GYVSAALT------------EG-NDLYIWGGKL-G-----------------------Q--------
-PDILS----GL---T---------------------------------------------------------NNPTPVDI-------------------
--------------------E-GSDI-IDIAVGFDHIIALTT-----EG---------KL-YTVGFGD-----------CGQL-----------------
----------------------------------------------------------------------------------------------------
----------------------------------------------------------------------------------------------------
-----
>PC_00TPLE
----------------------------------------------------------------------------------------------------
----------------------------------------------------------------------------------------------------
------------------------------------------------------------------------------------------------MSKI
YA-FGY------NAFRQTHPESQDAII-----SL---------P---------------------------------ID-I--T----EFA---------
--DKIIWANMNVTLGEKSIKNE-----------ND--STILL--------TWGFDS-------VENKI--ISPTRK----SLQRIKKCFGN---------
-NNG-I-RGFLD---------------IDGNIHFERGYS-G-----------------------------------------------------------
----MYEISNFHTK-----IVDV-------------SQF-WTGNA---IIVVTVD-----------------------------------G---------
---KLYNLNIEQV-------------------------HSEE-------------------------ITPANDTIDY-FFTTVACGENHCLA---L---T
QT----------------GQVFSWGSG-RYGQL-G---------HGDT---KS------------------------LDKPKVIEFF-------------
---------LGLRV--------IQIAC--G---GWHSAT-IT-----------DS-GDLYTFGWNH-LGRLGIPP--PDESDHTQP--------------
--------------------------------------------------------------SI-------NYAEPTLIELND-----------------
------------------GKDMGPNV-IKVSCGSAHTVIITD-----NY---------QL-WTCGWGK-----------YGQQGQGPDK-----------
---------------------------------------LFDN-LTFIPVLF--S---DF-N------KKIVDCFCGKWNTFFTIEE-------------
----------------------------------------------------------------------------------------------------
-----
>PC_018QNF
----------------------------------------------------------------------------------------------------
----------------------------------------------------------------------------------------------------
------------------------------------------------------------------------------------------------MATV
LA-FGY------NGWHQLQPQAEPTESQKDTLST---------T------------A-------------------RIR-S--LPISLPDC---------
--HRVLAATWD---------------------------------------------------------------TV----VLARSVAISDT---------
-A-E-S-TGILE---------------LHGRISRRIPWE-SGLLS-----------------------ELARVHLVHERVLVLTQ--DRRLLL-------
-VQRTGEVYTVAQH-----CLDV-------------AV---SGDE---QTVVTIEPAH----------------------------DGDHD---------
---SAGVLYVYNV-------------------------HTIL-----------CMPA-S------KVAATSLPVQGE-LFVRVAAGYNHFLA---Q---S
KR----------------NEVFSWGSA-RQLGH------------GDT---QD------------------------LEQPHVIASL-------------
---------QGLAV--------TQMAC--G---AFHSAV-IS-----------DS-GDLYTFGWNQ-YGQLGVDE--ETNGADEHP--------------
--------------------------------------------------------------S---------AGAVQLVTFGSTND--------------
-----------GD-HD-HVDDLETAV-VSVACGEGHTVAILS-----DG---------SA-WSCGWGK-----------YGQLGNGPAT-----------
---------------------------------------GSTQ--RFARIPL--P--AVEKG------RRAVHCMCGPWTTFITMA--------------
----------------------------------------------------------------------------------------------------
-----
>PC_03W81A
----------------------------------------------------------------------------------------------------
----------------------------------------------------------------------------------------------------
--------------------------------------------------M--TYK---------WENT-DG----------CD-VGQGWEFFVSTMRQI
YS-FGY------NSFQQTNPANNDDII-----SV---------P------------S-------------------DIT-G--F----TQC---------
--DDIIWANISSTLGINNI------------------ERKLM--------FWGFDD-------TRNKI--ISPTHF----PAQNIMKYFGD---------
-DNG-I-QGYLD---------------INGNLYGH-----------------------------------------------------------------
----SKKIFNLPAK-----CVDV-------------AQM-WTGSN---VIAVTMD-----------------------------------G---------
---KLWQFNLKNN-------------------------EKPK-----------KI-----------TAFDESGSLNP-FFTNVVCGENHSLA---L---T
RD----------------GEVFSWGSG-RFGQL-G---------HGEFT--NS------------------------LEKPTSIEFF-------------
---------QGLRV--------KEIAC--G---GFHSAV-IT-----------DS-GDLYTFGWNH-FGRLGISS--GKD-----S--------------
--------------------------------------------------------------MV-------NCAEPSLIEFGG-----------------
------------------ENDIELNV-LKVACGSAHTVAITD-----DY---------RL-WSCGWGK-----------YGQLGLGADR-----------
---------------------------------------LNDN-YLFVQVDS--T---EFRD------KQIVDCLCGRWNTFLILNK-------------
----------------------------------------------------------------------------------------------------
-----
>PC_0634JT
----------------------------------------------------------------------------------------------------
----------------------------------------------------------------------------------------------------
------------------------------------------------------------------------------------------------MRQI
YA-FGY------NSFRQTNPENNDDII-----SV---------P------------S-------------------DIT-E--I----IQC---------
--DNIIWANISSTLGINNS------------------ERKLM--------RWGFDD-------TENKI--VSPTHF----PAQNMVKCFGD---------
-DNG-I-QGYLD---------------VNGNLHGQ-----------------------------------------------------------------
----AKKTFKLPAK-----CVDV-------------AQM-WTGDN---VIAVTED-----------------------------------G---------
---KLWQFNLKNN-------------------------EEPA-----------KI-----------IYSDESASLNP-FFINVVCGENHCLA---L---T
RN----------------GEVFSWGSG-RFGQL-G---------HGELI--NS------------------------LEKPTVIEFF-------------
---------QGLQV--------KEIAC--G---GFHSAV-ITDIDFF----DKDS-GDLYTFGWNH-FGRLGISL--SKD-----S--------------
--------------------------------------------------------------TV-------NCTGPSLIEFDR-----------------
------------------GNDGELNV-LKVACGSAHTVAITD-----DC---------RL-WSCGWGK-----------YGQLGLGANR-----------
---------------------------------------LNDN-YKFVQVDS--M---DFMD------KRFVDCICGRWNTFLILN--------------
----------------------------------------------------------------------------------------------------
-----
>PC_01R3AS
----------------------------------------------------------------------------------------------------
----------------------------------------------------------------------------------------------------
--------------------------------------------------M--TYK---------WENT-DG----------CD-VGQGWEFFVSTMRQI
YS-FGY------NSFQQTNPANNDDII-----SV---------P------------S-------------------DIT-G--F----TH----------
-------------------------------------ERKLM--------FWGFDD-------TRNKI--ISPTHF----PAQNIMKYFGD---------
-DNG-I-QGYLD---------------INGNLYGH-----------------------------------------------------------------
----SKKIFNLPAK-----CVDV-------------AQM-WTGSN---VIAVTMD-----------------------------------G---------
---KLWQFNLKNN-------------------------EKPK-----------KI-----------TAFDESGSLNP-FFTNVVCGENHSLA---L---T
RD----------------GEVFSWGSG-RFGQL-G---------HGEFT--NS------------------------LEKPTSIEFF-------------
---------QGLRV--------KEIAC--G---GFHSAV-IT-----------DS-GDLYTFGWNH-FGRLGISS--GKD-----S--------------
--------------------------------------------------------------MV-------NCAEPSLIEFGG-----------------
------------------ENDIELNV-LKVACGSAHTVAITD-----DY---------RL-WSCGWGK-----------YGQLGLGADR-----------
---------------------------------------LNDN-YLFVQVDS--T---EFRD------KQIVDCLCGRWNTFLILNK-------------
----------------------------------------------------------------------------------------------------
-----
>PC_01C338
----------------------------------------------------------------------------------------------------
----------------------------------------------------------------------------------------------------
------------------------------------------------------------------------------------------------MRQI
YS-FGY------NSFQQTNPANNDDII-----SV---------P------------S-------------------DIT-G--F----TQC---------
--DDIIWANISSTLGINNI------------------ERKLM--------FWGFDD-------TRNKI--ISPTHF----PAQNIMKYFGD---------
-DNG-I-QGYLD---------------INGNLYGH-----------------------------------------------------------------
----SKKIFNLPAK-----CVDV-------------AQM-WTGSN---VIAVTMD-----------------------------------G---------
---KLWQFNLKNN-------------------------EKPK-----------KI-----------TAFDESGSLNP-FFTNVVCGENHSLA---L---T
RD----------------GEVFSWGSG-RFGQL-G---------HGEFT--NS------------------------LEKPTSIEFF-------------
---------QGLRV--------KEIAC--G---GFHSAV-IT-----------DS-GDLYTFGWNH-FGRLGISS--GKD-----S--------------
--------------------------------------------------------------MV-------NCAEPSLIEFGG-----------------
------------------ENDIELNV-LKVACGSAHTVAITD-----DY---------RL-WSCGWGK-----------YGQLGLGADR-----------
---------------------------------------LNDN-YLFVQVDS--T---EFRD------KQIVDCLCGRWNTFLILNK-------------
----------------------------------------------------------------------------------------------------
-----
>PC_04BWFT
----------------------------------------------------------------------------------------------------
----------------------------------------------------------------------------------------------------
------------------------------------------------------------------------------------------------MRQI
YS-FGY------NSFLQTNPANNDDII-----SI---------P------------S-------------------DIT-E--F----TQC---------
--DDIIWANISSTFGVNNI------------------EKKLI--------RWGFDD-------TKNKI--IPPTHF----FTQSITKCFGN---------
-DNG-I-QGYLD---------------VNGNLLGH-----------------------------------------------------------------
----SRKTFELPAK-----CVDV-------------AQM-WTGNN---VFAVTMD-----------------------------------G---------
---KLWQFNLNNN-------------------------EGPK-----------KV-----------ILSDESGNLDP-FFINVVCGESHCLA---L---T
RD----------------GEVFSWGSG-RFGQL-G---------HGDLT--NL------------------------LEKPTAIEFF-------------
---------QGLRV--------KKIAC--G---GFHSAV-IT-----------DS-GDLYTFGWNH-FGRLGISS--DKY-----S--------------
--------------------------------------------------------------EI-------NCAEPSLIEFDG-----------------
------------------GNDVELNV-LKVACGSAHTVAITD-----DY---------RL-WSCGWGK-----------YGQLGLGD-E-----------
---------------------------------------LNNN-YKFVQVDS--T---DFRN------KQIVDCLCGRWNTFLILNK-------------
----------------------------------------------------------------------------------------------------
-----
>PC_018GKU
----------------------------------------------------------------------------------------------------
----------------------------------------------------------------------------------------------------
------------------------------------------------------------------------------------------------MRQI
YS-FGY------NSFQQTNPANNDDVI-----SV---------P------------S-------------------DIT-G--F----TQC---------
--DDIIWANISSTLGINNI------------------ERKLM--------FWGFDD-------TRNKI--ISPTHF----PAQNIMKYFGD---------
-DNG-I-QGYLD---------------INGNLYGH-----------------------------------------------------------------
----SKKIF---TK-----CVDV-------------AQM-WTGSN---VIAVTMD-----------------------------------G---------
---KLWQFNLKNN-------------------------EKPK-----------KI-----------TAFDESGSLNP-FFTNVVCGENHSLA---L---T
RD----------------GEVFSWGSG-RFGQL-G---------HGEFT--NS------------------------LEKPTSIEFF-------------
---------QGLRV--------KEIAC--G---GFHSAV-IT-----------DS-GDLYTFGWNH-FGRLGISS--GKD-----S--------------
--------------------------------------------------------------MM-------NCAEPSLIEFGG-----------------
------------------ENDIELNV-LKVACGSAHTVAITD-----DY---------RL-WSCGWGK-----------YGQLGLGADR-----------
---------------------------------------LNDN-YLFVQVDS--T---EFRD------KQIVDCLCGRWNTFLILNK-------------
----------------------------------------------------------------------------------------------------
-----
>PC_031GDE
----------------------------------------------------------------------------------------------------
----------------------------------------------------------------------------------------------------
------------------------------------------------------------------------------------------------MRQI
YS-FGY------NSFQQTNPANNDDII-----SV---------P------------S-------------------DIT-G--F----TQC---------
--DDIIWANISSTLGINNI------------------ERKLM--------FWGFDD-------TRNKI--ISPTHF----PAQNIMKYFGD---------
-DNG-I-QGYLD---------------INGNLYGH-----------------------------------------------------------------
----SKKIFNLPAK-----CVDV-------------AQM-WTGSN---VIAVTMD-----------------------------------G---------
---KLWQFNLKNN-------------------------EKPK-----------KI-----------TAFDESGSLNP-FFTNVVCGENHSLA---L---T
RD----------------GEVFSWGSG-RFGQL-G---------HGEFT--NS------------------------LEKPTSIEFF-------------
---------QGLRV--------KEIAC--G---GFHSAV-IT-----------DS-GDLYTFGWNH-FGRLGISS--GKD-----S--------------
--------------------------------------------------------------MV-------NCAEPSLIEFGG-----------------
------------------ENDIELNV-LKVACGSAHTVAITD-----DY---------RL-WSCGWGM--------------------------------
----------------------------------------------------------------------------------------------------
----------------------------------------------------------------------------------------------------
-----
>PC_02APAK
----------------------------------------------------------------------------------------------------
-----------------------------------------------------------------------------------------MVE--------
--------RDRGE----K-------------T------------NEE-KDS--PRI---------WGHV----------------MCGSVFLSFAMVTQI
YA-FGF------NGFCQTLPGEDDKNVVAV--FV---------P-----------------------------------------QKIRGI---------
--QRIVYAFADTTLGL-----------------ND--KGELV--------LWGFNP-------QTSCI--ASIPTAFTKFGDSAPVQVYGN---------
-GSS-I-IGALD---------------KEGQIWQYSLSE-N-----------------------------------------------------------
----KANPVILLNR-----CVDI-------------AY---CGID---NTIVAIRVTAY-------F-----------------P-PKDDGTLW-----I
LSVHLPSTPTLLP-------------------------LP----------------------------TPTPRFTCL-ASFHSSSTSAHLLA---L---T
AT----------------GDIYSWGSN-RFGQL-G---------HGHA---GD------------------------TVVPEPIEAL-------------
---------QGVPA--------EAAAC--G---AFHSAV-VA------------Q-GSLYTFGWNA-LGRLGIGE--GEG-----S--------------
--------------------------------------------------------------ET-------T---PQMADFRNNKT--------------
-----------GE-V---GEEVEVNV-VKVACGAAHTIAIDD-----QG---------SL-WICGSGK-----------YGQLGLSPSA-----------
------------------KSPIQG---DPTEDEGED---GFHI-STFRRHPF--F--GREHG------REVVDCVAGFWNTFVTVKKEDEL---------
----------------------------------------------------------------------------------------------------
-----
>PC_038EU7
----------------------------------------------------------------------------------------------------
----------------------------------------------------------------------------------------------------
-------------------------------------------------------M---------VVYA----------------FGFNALHQTRPTAT-
-----------------------PHHSVAV--FA---------P-----------------------------------------EKLQNI---------
--RRIVQCFADNTLAL-----------------TD--GDKLV--------FWGFDP-------QTKSV--VSTPTSFGKFGHRKLKCVYGN---------
-GTS-V-IGAVD---------------EEGRVWECSLAE-L-----------------------------------------------------------
----KNDAAIIMED-----ISDI-------------AY---RGMD---DVVVAIDGT-------------------------------------------
-----GTLYTWTP-------------------------QNPT-----------PNTLVF------PPSSSPTRFVHL-SFFPSTPTSSHFLA---L---N
SS----------------GTVYSWGSN-RFGQL-G---------HGNL---DF------------------------VASPTPLEAL-------------
---------QGIPV--------LRMAC--G---MYHSAA-IT-----------EG-GDLYTFGWDS-KGRLGIGA--GGE-----E--------------
--------------------------------------------------------------ER-------NTALPQLAVFLDEEG--------------
-----------GE-M-----NEGINV-VDVACGADHTVAVD-----------------------------------------------------------
------------GKYGQLGLAPPP---SKHDSWHGN---GFNI-DAFRRHPF--F--GREQG------RQVTGCVAGFWNTFVTVEEGFCL---------
----------------------------------------------------------------------------------------------------
-----
>PC_05N9MO
----------------------------------------------------------------------------------------------------
----------------------------------------------------------------------------------------------------
-------------------------------------------------------M---------VVYA----------------FGFNALHQTRPTAT-
-----------------------PHHSVAV--FA---------P-----------------------------------------EKLQNI---------
--RRIVQCFADNTLAL-----------------TD--GDKLV--------FWGFDP-------QTKSV--VSTPTSFGKFGHRKLKCVYGN---------
-GTS-V-IGAVD---------------EEGRVWECSLAE-L-----------------------------------------------------------
----KNDAAIIMED-----ISDI-------------AY---RGMD---DVVVAIDGT-------------------------------------------
-----GTLYTWTP-------------------------QNPT-----------PNTLVF------PPSSSPTRFVHL-SFFPSTPTSSHFLA---L---N
SS----------------GTVYSWGSN-RFGQL-G---------HGNL---DF------------------------VASPTPLEAL-------------
---------QGIPV--------LRMAC--G---MYHSAA-IT-----------EG-GDLYTFGWDS-KGRLGIGA--GGE-----E--------------
--------------------------------------------------------------ER-------NTALPQLAVFLDEEG--------------
-----------GE-M-----NEGINV-VDVACGAEHTVAVD-----------------------------------------------------------
------------GKYGQLGLAPPP---SKHDSWHGN---GFNI-DAFRRHPF--F--GREQG------RQVTGCVAGFWNTFVTVEEAEGSYVMST----
----------------------------------------------------------------------------------------------------
-----
>PC_07P8OX
----------------------------------------------------------------------------------------------------
----------------------------------------------------------------------------------------------------
-------------------------------------------------------M---------VVYA----------------FGFNALHQTRPTAT-
-----------------------PHHSVAV--FA---------P-----------------------------------------EKLPNI---------
--RRIVQCFADNTLAL-----------------TD--GDELV--------FWGFDP-------QTKSV--VSTPTPFGKFGHRKLKRVYGN---------
-GAS-V-IGAVD---------------EEGRVWEYSLAE-L-----------------------------------------------------------
----KNDAAIIMED-----ISDV-------------AY---RGMD---DVVVAVDDVL---------------------------------TQS-----H
PPSGTGTLYTWNP-------------------------QNPT-----------PTTPVL------PPSSSPAPLVQL-SFFPSTPTSSHLLA---L---N
SS----------------GTVYSWGSN-RFGQL-G---------HGNL---DF------------------------VASPTPLEAL-------------
---------QGMPV--------LRMAC--G---VYHSAA-IT-----------EG-GDLYTFGWDS-KGRLGIGA--GGE-----E--------------
--------------------------------------------------------------ER-------NTALPQLAVFLDEEG--------------
-----------GE-M-----NEGVNV-VEVACGAEHTVAVDD-----QG---------SL-WICGSGT-----------YHIPKGVGLNIFL---CSSPA
FHTLHYPPPPPQGKYGQLGLAPPP---SKHDSSHGK---GFNI-DAFRRHPF--F--GREQG------RRVTGCVAGFWNTFVTVEEGFGL---------
----------------------------------------------------------------------------------------------------
-----
>PC_015TXQ
----------------------------------------------------------------------------------------------------
----------------------------------------------------------------------------------------------------
----------------------------------------------------------------------------------------MFPPMQHGPTRV
IA-YGS------NLFSQLNSLQRL--NSTFTK---------------------------------------------------P-----YT-----IE--
DAASLVAVSTYQTIYRTT-------------------SGEIK--------VLGESGHLLEGLIAGK---------------SASNLTFVGQ---------
-D-V-I-EAVLD---------------GDGRRSWFLDYN-TGRVS--------------------------------------EV--EGGWKTA------
VSDGRGRCMAIDQE----------------------------------------------------------------------------------GAVY
LFDSTRFFRAATGDSDSAKAL------------------------RKVTMFNGHA-Y-DE-AKNS---LLPTTVELP-KFKAISAGSAHFVL---L---A
AGSKL------------ECPVWIYGDA-RFGAV-P---------LTPFSNTTFVGTLSS--------KPSPSAQPTDVPYLMPVPHF-------------
---------SPLEG---FPDPISDIVT--G---SRHTIV-RT-----------IF-GDLYGWGWNE-HSPFFPLN--LPPKQK-----------------
-------------------------------------KVGWEN---------------------------NIIPEPAIMDVHLPP---------------
-----------GP-----NETQTFAF-RNVAAAGGRSFALIK-----AG---------EL-AVAGSNE-----------FNTLGLAGEGELKGLKEMDRK
GER----------------------------SFSQIKREFECV-DGMQLHPDFKE----CNENGERGRVMVVDVHATSLATFLTLADRLPGSDEIRG---
---RG-----------VY------------VMD-------------------------------------------------------------------
-----
>PC_03KP8O
----------------------------------------------------------------------------------------------------
----------------------------------------------------------------------------------------------------
----------------------------------------------------------------------------------------MFPPMQHGPTRV
IA-YGS------NLFSQLNSLQQL--NSTFTK---------------------------------------------------P-----YT-----IE--
DAASLVAVSTYQTIYRAT-------------------SGEIK--------VLGESGHLLEGLIAGK---------------GASKLTFVGQ---------
-D-I-I-EAVLD---------------GDGRRSWFLNYN-TGRVS--------------------------------------EV--EGGWKTA------
VSDGRGRCMAIDQE----------------------------------------------------------------------------------GAVY
LFDSTRFFRAATGDSDSAKAL------------------------RKVTMFKGHA-Y-DE-AKNS---LLPTTVELP-KFKAISAGSAHFVL---L---A
AGSKL------------ECPVWIYGDA-RFGAV-P---------LTPFSNTTFVGTLSS--------KPSPSAQPTDVPYLMPVPHF-------------
---------SPLEG---FPDPISDIVT--G---SRHTIV-RT-----------IF-GDLYGWGWNE-HSPLLPLN--LPPKQK-----------------
-------------------------------------EVEWEN---------------------------NIISEPAVMDVHLPP---------------
-----------GP-----NETQTFAF-RNVAAAGGRSFALIK-----AG---------EL-AVAGSNE-----------FNTLGLAAERELKGLKERGRK
GER----------------------------SFSQIKREFECV-DGMQLHPDFKE----CNENGERGKVMVVDVHATSLATFLTLADRLPGSDEIRG---
---RG-----------VY------------VMD-------------------------------------------------------------------
-----
>PC_06DBCD
----------------------------------------------------------------------------------------------------
----------------------------------------------------------------------------------------------------
---------------------------------------------------------------------------------------MADDQTADRRTKV
LA-WGS------NLFDQIPR---D--KDDGTS---------------------------------------------------Q----SSI-----LQ--
DAASVVAVCTYQTVCRSK-------------------SGKIK--------AYGEAPSLVEKACRDLL-----QD-----TKVDDRLVFVGH---------
-D-I-F-EAILD---------------VKSDRCCFLRYA-EDDE-----------------------EEG--------GRYEMIE--GCGWETA------
AVDGRGRCMALDLE----------------------------------------------------------------------------------GRVY
LFDSVAMFRITTGQSEAAITA------------------------REAARFTAHPCA-EG-SPAK---EAKAPAPLP-KFDKISAGNAHFAL---L---S
HSSRT------------PSPVWIFGDA-RFGAI-P---------MQPFSHTTLVGKLPLT-K-AKGKSPSSDLPTTDVRYLMPVPYF-------------
---------SPHEG---FPSRIANISA--G---SRHNLV-LT-----------SG-GDLYGWGWNE-DSPLLPFD--SSP--T-----------------
-------------------------------------NQGWDT---------------------------NIVSEPTLIPLPSAP---------------
--------------------KDELSL-TAIAASNGRSFGITT-----EG---------QL-VIAGSNE-----------FGCLGLD-K-DLGGAE-KKPR
FER----------------------------EFSQIKKEYECV-NGWQVHPSWKE----GEE-----IRRVMRVDATMLATFITVETTA-----------
----------------------------------------------------------------------------------------------------
-----
>PC_014FH3
----------------------------------------------------------------------------------------------------
----------------------------------------------------------------------------------------------------
-----------------------------------------------------------------------------------------MADTSSARTKV
LA-WGS------NVFNQIHP---E--ADSGSA---------------------------------------------------P-----YT-----VQ--
DAASILAICTYQTVVLTQ-------------------SGDIQ--------VLGEAPGLIGQAIQSVL-----DDQNSRRSSETDELVFVGY---------
-D-I-F-EAVLD---------------IKRNRCCFVQYG-EEEE-------------------------E--------GSVDLVE--GSSWKTA------
AVDGRGRCMAVDLD----------------------------------------------------------------------------------GQVY
LFDSVAILRAATGKGEDAVRL------------------------RDARRFTAHQ-Y-SP-AGSS----STATTELP-KFDKVTAGNAHFVL---L---T
QDSKE------------VCPVWIFGDA-RFGSV-P---------LHPFDHITLVGLLPPT-D-SSPEQPTPSTAPADVPFLMPVPHF-------------
---------SPNQG---FPSRIATAAV--G---ARHTLI-LT-----------SD-GDIYGWGWNE-DSPLLPFG--T-T--T-----------------
-------------------------------------EPQWEN---------------------------NLVYEPTLIPLPSHP---------------
-----------ST------ADNTLAL-TKIAASNGRSFGITM-----EG---------RL-VVAGSNE-----------GECLALD-L-ELGGLE-KTPR
FER----------------------------EFSQIKKAYDCV-NGWQLHPEMGA----MDG------GRVVDVRGTSLVTFITVQVKE-----------
----------------------------------------------------------------------------------------------------
-----
>PC_022QGW
----------------------------------------------------------------------------------------------------
----------------------------------------------------------------------------------------------------
--------------------------------------------------------------------------------------MTDPGVQFEWRRHV
EA-YGS------NIFGQLGPEPSN---PQNQF---------------------------------------------------Q----PFI-----LQ--
DADRILAVCTYQTVYMTR-------------------SGQMK--------AIGQCADLLNQALSFHA-----H---PGSPQTNDHLVFVGY---------
-D-M-F-EAVLD---------------EKQGSMTSIEYH-ESLIS----------------------------------TLECDH--GQRWKAA------
AVDGRGRWMAIDDV----------------------------------------------------------------------------------GSVY
LFDSVKAFRIATGTSDEAVHL------------------------LDGGRFDAYK-W-HE-DESLT--AMDDRFGEI-RFRQVAAGDAHFVL---F---A
EGIDP-----------TAPALWLFGDA-RFGAV-P---------AEPFSGTDLVFKVRRQ-P--------TALTAMDVPFLMPLPHF-------------
---------SRPTFQHYPSSSGISFAV--G---SRHTLV-VT-----------GN-NEMYGWGWNE-DAPLLPFA--SHSAVEAE---------------
------------------------------------SRQQIGD---------------------------SIVSRPIRVGVGLAE---------------
-----------TA-------QISDKS-LQVFASNGRSFVL-A-----GG---------RL-AVAGSNE-----------FGCLALAP--GLQGLE-KKPK
SER----------------------------ELSQIKKTYECV-NGFRWHPRFDG----RE-------RQVEAVHATSLATFFTVKERVPVTIDE-----
----------------------------------------------------------------------------------------------------
-----
>PC_06NZRZ
----------------------------------------------------------------------------------------------------
----------------------------------------------------------------------------------------------------
-----------------------------------------------------------------------------------------MAETSARTTKV
FA-WGG------NVFDQIHF---D--HPRTSA---------------------------------------------------P-----YT-----VP--
DAAAILAVCAYQTVIRSH-------------------SGQIR--------VLGEAARLLEQAIQTIL-----DDDNDAD---SSGLVFVGQ---------
-D-M-F-EAVLD---------------VRKNRCCFLRYA-EGE-G----------------------EER--------DSSEMVE--GSSWETA------
ACDGRGRCMAVDLD----------------------------------------------------------------------------------GKVY
LFDSVAMFRAATGQGEEARNS------------------------RDAKRFVAQV-F-SP-DGSS---SSSAPTLLP-RFDTVSAGNAHFVL---L---A
RSSNE------------VCPVWIYGDA-RFGAV-P---------LRPFDHTTTVGVLPPS-H-SPS-----TPAATDVPHLMPVPHF-------------
---------SPDQG---FPSRIANALA--G---SRHTLI-LT-----------TD-GDLYGWGWNE-DSALLPFH--TTA--D-----------------
-------------------------------------TPSWEN---------------------------NIVFEPTLIPLPTSA---------------
-----------SS------DDDTVAL-TKIAASNARSLGITT-----EG---------RL-VVAGSNE-----------FGGLALDEV-QLGALA-KKPR
FER----------------------------AFSQIKKAYECV-NGWQLHPELGA----AQG------ATVVQVHATALATFITVEMEQ-----------
----------------------------------------------------------------------------------------------------
-----
>PC_00L99N
----------------------------------------------------------------------------------------------------
----------------------------------------------------------------------------------------------------
-----------------------------------------------------------------------------------------MAETSARTTKV
FA-WGG------NVFDQIHF---D--HPRTSA---------------------------------------------------P-----YT-----VP--
DAAAILAICAYQTVVRSH-------------------SGQIR--------ALGEAARLLEQAIQTIL-----DDDNDAD---SSGLVFVGQ---------
-D-M-F-EAVLD---------------VRRKRCCFLRYV-EEEEE----------------------EER--------GSSEMVE--GSSWETA------
ACDGRGRCMAFDLD----------------------------------------------------------------------------------GKVY
LFDSVAMFRAATGQGEDAVRL------------------------RDAKRFVAQV-F-SP-DGSS---SSSAPTMLP-RFDTVSAGNAHFVL---L---A
RSSNE------------VCPVWIYGDA-RFGAV-P---------LRPFDHTTTVGVLPPS-H-SPS-----TPAPTDVPHLMPVPHF-------------
---------SPDQG---FPSRIANAIA--G---SRHTLV-LT-----------AD-GDLYGWGWNE-DSALLPFH--TTA--D-----------------
-------------------------------------TPSWEN---------------------------NIVFEPTLIPLPSAA---------------
-----------AG------KDDTVAL-TKIAGSNARSLGITT-----EG---------RL-VVAGSNE-----------FGGLALDEE-QLGALA-KKPR
FER----------------------------AFSQIKKAYECV-NGWQLHPELGA----AQG------ATVVQVHATALATFITVEMEQ-----------
----------------------------------------------------------------------------------------------------
-----
>PC_028EJ3
----------------------------------------------------------------------------------------------------
----------------------------------------------------------------------------------------------------
----------------------------------------------------------------------------------------MTDDKVNTRPQV
LA-WGS------NLFAQLPTCPHD--YDGDTR---------------------------------------------------P----RRT-----LD--
AAACIIATCSYQTVFRSP-------------------SGELR--------AHGESPHLIEHVCQCLL-----QDRPK-----TDTLVFVGK---------
-D-I-F-EAVLD---------------VEGGKACFLDYA-EESER------------------------E--------QAFCTIE--GSRWKTA------
AVDGRGRCMAVDLE----------------------------------------------------------------------------------AHVY
LFGSVADLKAATQTDEAAVKL------------------------RQEARFQAHV-Y-SN-DGLVSPVQATSVAKLP-RFDKVSAGNAHFVL---L---S
RSNKE----------AHLSPIWIFGDA-RFGAV-P---------IKPFDHTIVVGLLVAT-S-EA-----ASTSPTDIAYLMPVTHF-------------
---------STHEG---FPSGIADACA--G---SRHTLV-LT-----------CD-GDLYGWGWNE-DSALLPFG--S-D--E-----------------
-------------------------------------NGIWEN---------------------------NIVYEPTLVPLPRS----------------
------------G------NDSDVSI-VSINASNGRSFGITT-----QG---------QL-LVAGSNE-----------FGCLGLN-E-TLSGLK-KKPR
FER----------------------------DFSQIKKEYDCV-NGWQMHPDWTF----EGD------ERVVDVHATMLATLITVETTC-----------
----------------------------------------------------------------------------------------------------
-----
>PC_03QR08
----------------------------------------------------------------------------------------------------
----------------------------------------------------------------------------------------------------
--------------------------------------------------------------------------------------MAAAGADETGSTRV
VA-FGS------NLFCQLRPDSLEEGKAAFAG---------------------------------------------------A----TIP-----IE--
DATSVVAVCTSQTVYRTH-------------------KGGIH--------VLGDGAQLLQDLLCALP-----N---------PSAAVFVGQ---------
-D-V-F-EVVLE---------------HNTGACHFLDYE-AQEVL-----------------------------------SVTCA--APVWKTA------
VADGRGRCMALDVD----------------------------------------------------------------------------------GCVY
LFSSIAALRHATEASREATTL------------------------RELSRFVAYT-Y-NQ-V--K---PAQADSSLP-RFVAVAAGNAHFVL---L---A
DQAVR-----------TEAPVWVYGDA-RFGAV-P---------THPGENTALVGAIPAQ-L-DT----SPTAAVTDGRLLQALPTF-------------
---------SRAEG---FPCRIGAVAA--G---GRHSLV-LS-----------EH-GDVYGWGWNE-HANLKPIA--PCSSTE-----------------
-------------------------------------VPAWHH---------------------------NMLADPTPLDMPELH---------------
--------------------GHDVCI-ASMAVAEGRTLAVST-----DG---------TL-LVAGCNQ-----------DGALGLDRA-GLGEVP-RKPR
FER----------------------------SFSQIKPPFECV-NGVQAHPGWTR-------------RKVVSVHATALATFVTVDSSMDEARK------
----------------------------------------------------------------------------------------------------
-----
>PC_05P5DJ
----------------------------------------------------------------------------------------------------
------------------------------------------------------------------MVVEEGA--------------------------S
ARCSFLADTSDLPPRTPRQFAGRVEFDLHTNTNTAAPTSFLALYNNTQRQAQPTGALGIDVGHTFLSIV-LR----------CA-TMAAAGADETGLTRV
VA-FGS------NLFCQLRPDSLEEGKAAFAG---------------------------------------------------A----TIS-----IE--
DAASVVAVCTSQTVYRTH-------------------TGGIH--------VLGDGAQLLQDLLRALP-----N---------PSAAVFVGQ---------
-D-V-F-EVVLE---------------HNTGACHFLDYE-AQEAL-----------------------------------TVTCA--APVWKTA------
VADGRGRCMALDVD----------------------------------------------------------------------------------GCAY
LFSSIAALRHATEASREATTL------------------------RELSRFVAYT-Y-NQ-V--K---PAQADSSLP-RFVAVAAGNAHFVL---L---A
DQAVR-----------TEAPVWVYGDA-RFGAV-P---------THPDTDTALVGAIRAQ-L-DT----SPTADVTDGRLLQALPTF-------------
---------SRAEG---FPCRIGAIAA--G---GRHSLA-LS-----------EH-GDVYGWGWNE-HANLKPIA--PCSSTE-----------------
-------------------------------------VPAWHR---------------------------NMLADPTPLDMPELN---------------
--------------------GHDVCI-ANIAGAEGRTLAVST-----DG---------TL-LVAGCNQ-----------DGALGLDRA-ALGGVP-RKPR
FER----------------------------SFSQIKSPFECV-NGVQAHPGWTR-------------RKVVSVHATALATFVTVDSSMDEARK------
----------------------------------------------------------------------------------------------------
-----
>PC_034Q9N
----------------------------------------------------------------------------------------------------
----------------------------------------------------------------------------------------------------
--------------------------------------------------------------------------------------MAAAGADETGSTRV
VA-FGS------NLFGQLRPDSLEETKAAFAG---------------------------------------------------A----TIS-----IE--
DAASVVAVCTSQTVYRTH-------------------MGGIH--------VLGDGAQLLQDLLRALV-----N---------PDAAVFVGQ---------
-D-V-F-EVVLE---------------HTTGACHFLDYE-AQEVR-----------------------------------TTTCA--APVWKTA------
AADGRGRCMALDVD----------------------------------------------------------------------------------GCAH
LFSSIAALRHATEASREAIVL------------------------RRSSRFVAYT-Y-NQ-G--K---PALADLGLP-RFVAVAAGNAHFVL---L---A
DQAVR-----------TEAPVWVYGDA-RFGAV-P---------MHFDTDTALVGAIPAQ-L-DI----PPSAAVTNGRLLQALPTF-------------
---------SRAEG---FLCRIGVVAA--G---GRHSLV-LS-----------EH-GDVYGWGWNE-HANLMPVA--PCSSTE-----------------
-------------------------------------VPAWHH---------------------------NMLADPTPLDMPDLN---------------
--------------------GHDVCI-ASVAAAEGRTLAVST-----DG---------AL-LVAGCNQ-----------DGALGLDRA-GLGGVP-RKPR
FER----------------------------SFSQIKPPFECV-NGVHPHPGWTR-------------RKVVSLHATALATFVTIDSSMDEARK------
----------------------------------------------------------------------------------------------------
-----
>PC_05S9I0
----------------------------------------------------------------------------------------------------
----------------------------------------------------------------------------------------------------
--------------------------------------------------------------------M-MT----------NP-TPSGSSVQYEWRRHV
EA-DGS------NIFGQLGPEPSD---PQTHF---------------------------------------------------Q----PLI-----LE--
DADRILAVCTYQTVYTTR-------------------SGQIK--------AIGQCADLLNQALSFHV-----H---NERPPTDDHLMFVGL---------
-D-M-F-EAVLD---------------VKQGSMTTIEYQ-KALTS----------------------------------TFDYDH--GRRWTAA------
AVDGRGRCMVIDDF----------------------------------------------------------------------------------GSVY
LFDSVDSFGIAIGNFKESVNL------------------------LNGGRFDAHK-W-HE-DGSLT--AMNDRFGGT-RFRQVAAGDAHFVL---L---A
EGVDP-----------AAPALWVFGDA-RFGAV-P---------AQPLLGTDLVFKARRQ-P--------TASTAMDVPFLMPLPHF-------------
---------SGPQFRHRPSTRF----------------------------------------E--------------------GE---------------
------------------------------------IEQQIGN---------------------------SIVLKPISIDLGLVD---------------
-----------AV-------DSPNKR-LQVAASNDRSFAV-A-----EG---------RL-AVAGSND-----------FGCLALAP--DLEGLE-KKPK
SER----------------------------DLSQIKKSYECA-NGFQWHPRFDG----KT-------RQVQAVHATSLATFLTVKERVPVSTGE-----
----------------------------------------------------------------------------------------------------
-----
>PC_01VDHE
----------------------------------------------------------------------------------------------------
----------------------------------------------------------------------------------------------------
-------------------------------------------------------------------------------------------------MRL
YS-FGF------DGFGQTKEDNEVK---------------------------------------------------------------------------
---KILLTSWETTVLINGKKGKEKDDASCLYF-KE--REELI--------VWGYQPDYMHP---------------LLAQDPQSIRSFFGD---------
-PNH-G-MGLVT---------------KDNRALVVRPGE-ALSQF--------------------------------------ED--IQQ----------
------------------------------------GLL-SQG-----SLFLLTTTG-------------------------------------------
---TLYRQ-------------------------------------------------------------QQP-VALP-KVLSMDGSSEHVLC---V---T
T-----------------EGLFGIGSN-RFHQL-G---------THS----T--------------------------SQPVLIEHF-------------
---------EGLDL------GQVSLAC--G---PFHSAV-VI------------G-GDLYTFGYQK-EGRLGWGE--KKE----D---------------
--------------------------------------------------------------------------VVDLAVFLDGR---------------
------------------GQGVEVNV-IKVACGSCHTIVLDD-----EG---------NL-WSCGSSK-----------DEVMSIAG-------------
----------------------------------------------------------------------------------------------------
----------------------------------------------------------------------------------------------------
-----
>PC_04UEMG
----------------------------------------------------------------------------------------------------
----------------------------------------------------------------------------------------------------
-------------------------------------------------------------------------------------------------MTL
LS-FGF------NGFEQVRQETNIT---------------------------------------------------------------------------
---RILFTSWETAIV----------------V-VN--DDEIV--------VWGYQPDYITP---------------LLN-NAHLIQSIFGD---------
-PNE-C-MGIIT---------------YANTSITITPSG-ERHDW--------------------------------------TD--VQD----------
------------------------------------ACW-SQG-----SIFVLSTQG-------------------------------------------
---LLYQD-------------------------------------------------------------QQPVVGLP-KVRAICGSSQHVLC---L---T
D-----------------EGIYGIGSN-RFSQL-G---------TEPYQEQQ--------------------------QEPQMIDHF-------------
---------SGIYL------DRVSLAC--G---PFHSVV-II------------D-GDVYTFGLSK-DGRLGSGD--S-D----S---------------
--------------------------------------------------------------------------IVDLAVFLDDQ---------------
------------------GESIEVNA-VKAVCGSCHTLVLDD-----QG---------R-VWSCGSNK-----------YGQLGRSVIEGH---------
------------------------------------------D-AYFRQCT--------SVN------QKATDCSAGRWNSFVLTI--------------
----------------------------------------------------------------------------------------------------
-----
>PC_00PUIZ
----------------------------------------------------------------------------------------------------
----------------------------------------------------------------------------------------------------
-------------------------------------------------------------------------------------------------MAL
LS-FGF------NGFEQIRQETNIT---------------------------------------------------------------------------
---RILFTSWETAI-----------------V-VV--NDEIV--------VWGYQPDYITP---------------LLN-NAHLIQSIFGD---------
-PNE-C-MGIIT---------------YTNTSTTITPSG-KRHDW--------------------------------------TD--VQD----------
------------------------------------ACW-SQG-----SIFVLSTQG-------------------------------------------
---VLCQD-------------------------------------------------------------QQPIVGLP-KVRAICGSSQHVLC---L---T
D-----------------EGIYGIGSN-RFSQL-G---------TEPYQEQQ--------------------------QEPQMIDHF-------------
---------SGLYF------DRVSLAC--G---PFHSVV-II------------D-GDVYTFGLSK-DGRLGSGD--S-D----S---------------
--------------------------------------------------------------------------IVDLAVFLDDQ---------------
------------------GEPVEVNA-VKAVCGSCHTLVLDD-----QG---------R-VWSCGSNK-----------YGQLGRSVIEGY---------
------------------------------------------D-AYFRQCT--------SVN------QKAIDCSAGRWNSFVLTI--------------
----------------------------------------------------------------------------------------------------
-----
>PC_02BWZ9
----------------------------------------------------------------------------------------------------
----------------------------------------------------------------------------------------------------
-------------------------------------------------------------------------------------------------MTL
LS-FGF------NGFEQIRQETNIT---------------------------------------------------------------------------
---RILFTSWETAIV----------------V-VN--DDEIV--------VWGYQPDYITP---------------LLN-NAHLIQSIFGD---------
-PNE-C-MGIIT---------------YANTSITITPSG-ERHDW--------------------------------------TD--VQD----------
------------------------------------ACW-SQG-----TIFVLSTQG-------------------------------------------
---LLYQD-------------------------------------------------------------QQPVVGLP-KVRAICGSSQHVLC---L---T
D-----------------EGIYGIGSN-RFSQL-G---------TEPYQEQQ--------------------------QEPQMIDHF-------------
---------SGIYL------DRVSLAC--G---PFHSVV-II------------D-GDVYTFGLSK-DGRLGSGD--S-D----S---------------
--------------------------------------------------------------------------IVDLAVFLDDQ---------------
------------------GESVEVNA-VKAVCGSCHTLVLDE-----YG---------LV-EATNMVN-----------SVDQLSKDMMPT---------
------------------------------------------F-VSARL---------------------------------------------------
----------------------------------------------------------------------------------------------------
-----
>PC_08EBCF
----------------------------------------------------------------------------------------------------
----------------------------------------------------------------------------------------------------
-------------------------------------------------------------------------------------------------MTL
LS-FGF------NGFEQVRQETNIT---------------------------------------------------------------------------
---RILFTSWETAIV----------------V-VN--DDEIV--------VWGYQPDYITP---------------LLN-NAHLIQSIFGD---------
-PNE-C-MGIIT---------------YANTSITITPSG-ERHDW--------------------------------------TD--VQD----------
------------------------------------ACW-SQG-----SIFVLSTQG-------------------------------------------
---LLYQD-------------------------------------------------------------QQPVVGLP-KVRAICGSSQHVLC---L---T
D-----------------EGIYGIGSN-RFSQL-G---------TEPYQEQQ--------------------------QEPQMIDHF-------------
---------SGIHL------DRVSLAC--G---PFHSVV-II------------D-GDVYTFGLSK-DGRLGSGD--S-D----S---------------
--------------------------------------------------------------------------IVDLAVFLDDQ---------------
------------------GESVEVNA-VKAVCGSCHTLVLDE-----YG---------LV-EATNMVN-----------SVDQLSKDMMPT---------
------------------------------------------F-VSARL---------------------------------------------------
----------------------------------------------------------------------------------------------------
-----
>PC_007OT4
----------------------------------------------------------------------------------------------------
----------------------------------------------------------------------------------------------------
-------------------------------------------------------------------------------------------------MTL
LS-FGF------NGFEQIRQETNIT---------------------------------------------------------------------------
---RILFTSWETVIV----------------V-VN--DDEIA--------VWGYQPDYITP---------------LLN-NAHLIRSVFGD---------
-PNE-C-MGIIT---------------YANTSITITPYG-KRHDW--------------------------------------TD--VQD----------
------------------------------------ACW-SQG-----SVFVLSTQG-------------------------------------------
---LLYQD-------------------------------------------------------------QQLIVGLP-KVRAICGSSQHVLC---L---T
D-----------------EGIYGIGSN-RFSQL-G---------TEPYQEQQ--------------------------QEPHMIDHF-------------
---------SGLHL------DRVSLAC--G---PFHSVV-II------------D-GDVYTFGLSK-DGRLGSGD--S-D----S---------------
--------------------------------------------------------------------------IVDLAVFLDDQ---------------
------------------DETVEVNA-VKAVCGSCHTLVLDE-----YG---------LAE-ATNMVN-----------SVDQLSKDMMPT---------
------------------------------------------F-VSVCL---------------------------------------------------
----------------------------------------------------------------------------------------------------
-----
>PC_0124ID
----------------------------------------------------------------------------------------------------
----------------------------------------------------------------------------------------------------
-------------------------------------------------------------------------------------------------MTL
LS-FGF------NGFEQIRQETNIT---------------------------------------------------------------------------
---RILFTSWETAIV----------------V-VN--DDEIA--------VWGYQPDYITP---------------LLN-NARLIRSVFGD---------
-PNE-C-MGIIT---------------YANTSITITPYG-KRHDW--------------------------------------TD--VQD----------
------------------------------------ACW-SQG-----SVFVLSTQG-------------------------------------------
---LLYQD-------------------------------------------------------------QQLIVGLP-KVRAICGSSQHVLC---L---T
D-----------------EGIYGIGSN-RFSQL-G---------TEPYQEQQ--------------------------QEPHMIDHF-------------
---------SGLHL------DRVSLAC--G---PFHSVV-II------------D-GDVYTFGLSK-DGRLGSGD--S-D----S---------------
--------------------------------------------------------------------------IVDLAVFLDDQ---------------
------------------DETVEVNA-VKAVCGSCHTLVLDE-----YG---------LAE-ATNMVN-----------SVDQLSKDMMPT---------
------------------------------------------F-VSVCL---------------------------------------------------
----------------------------------------------------------------------------------------------------
-----
>PC_04T5OG
----------------------------------------------------------------------------------------------------
----------------------------------------------------------------------------------------------------
-------------------------------------------------------------------------------------------------MAL
LS-FGF------NGFEQIRQETNIT---------------------------------------------------------------------------
---RILFTSWETAIV----------------V--V--NDEIV--------VWGYQPDYITP---------------LLN-NAHLIQSIFGD---------
-PNE-C-MGIIT---------------YTNTSTTITPSG-KRHDW--------------------------------------TD--VQD----------
------------------------------------ACW-SQG-----SIFVLSTQG-------------------------------------------
---VLCQD-------------------------------------------------------------QQPIVGLP-KVRAICGSSQHVLC---L---T
D-----------------EGIYGIGSN-RFSQL-G---------TEPYQEQQ--------------------------QEPQMIDHF-------------
---------SGLYF------DRVSLAC--G---PFHSVV-II------------D-GDVYTFGLSK-DGRLGSGD--S-D----S---------------
--------------------------------------------------------------------------IVDLAVFLDDQ---------------
------------------GEPVEVNA-VKAVCGSCHTLVLDE-----YG---------LV-EATNMVN-----------SVDQLSKDMMPT---------
------------------------------------------F-VSARL---------------------------------------------------
----------------------------------------------------------------------------------------------------
-----
>PC_071LXI
----------------------------------------------------------------------------------------------------
----------------------------------------------------------------------------------------------------
-------------------------------------------------------------------------------------------------MTL
LS-FGF------NGFEQVRQETNIT---------------------------------------------------------------------------
---RILFTSWETAIV----------------V-VN--DDEIV--------VWGYQPDYITP---------------LLN-NAHLIQSIFGD---------
-PNE-C-MGIIT---------------YANTSITITPSG-ERHDW--------------------------------------TD--VQD----------
------------------------------------ACW-SQG-----SIFVLSTQG-------------------------------------------
---LLYQD-------------------------------------------------------------QQPVVGLP-KVRAICGSSQHVLC---L---T
D-----------------EGIYGIGSN-RFSQL-G---------TEPYQEQQ--------------------------QEPQMIDHF-------------
---------SGIYL------DRVSLAC--G---PFHSVV-II------------D-GDVYTFGLSK-DGRLGSGD--S-D----S---------------
--------------------------------------------------------------------------IVDLAVFLDDQ---------------
------------------GESIEVNA-VKAVCGSCHTLVLDG-----KF---------DYAYSLNKRA-----------YLR------------------
----------------------------------------------------------------------------------------------------
----------------------------------------------------------------------------------------------------
-----
>PC_08E387
----------------------------------------------------------------------------------------------------
----------------------------------------------------------------------------------------------------
-------------------------------------------------------------------------------------------------MTL
LS-FGF------NGFEQIRQETNIT---------------------------------------------------------------------------
---RILFTSWETVIV----------------V-VN--DDEIA--------VWGYQPDYITP---------------LLN-NAHLIRSVFGD---------
-PNE-C-MGIIT---------------YANTSITITPYG-KRHDW--------------------------------------TD--VQD----------
------------------------------------ACW-SQG-----SVFVLSTQG-------------------------------------------
---LLYQD-------------------------------------------------------------QQLIVGLP-KVRAICGSSQHVLC---L---T
D-----------------EGIYGIGSN-RFSQL-G---------TEPYQEQQ--------------------------QEPHMIDHF-------------
---------SGLHL------DRVSLAC--G---PFHSVV-II------------D-GDVYTFGLSK-DGRLGSGD--S-D----S---------------
--------------------------------------------------------------------------IVDLAVFLDDQ---------------
------------------DETVEVNA-VKAVCGSCHTLVLDG-----KF---------DYVYSLDKEL-----------I--------------------
----------------------------------------------------------------------------------------------------
----------------------------------------------------------------------------------------------------
-----
>PC_016FQE
----------------------------------------------------------------------------------------------------
----------------------------------------------------------------------------------------------------
----------------------------------------------------------------------------------------------------
----------------------------------------------------------------------------------------------------
--------------------------------------------------MVTIKTTISTP---------------LLN-NAHLIQSIFGD---------
-PNE-C-MGIIT---------------YTNTSITITPSD-KRHDW--------------------------------------ID--VQD----------
------------------------------------ACW-SQG-----SIFVLSTQG-------------------------------------------
---VLFQD-------------------------------------------------------------QQPIVGLP-KVRAICGSSQHVLC---L---T
D-----------------EGIYGIGSN-RFSQL-G---------TEPYQEQQ--------------------------QEPQMIDHF-------------
---------SGLYL------DRVSLAC--G---PFHSVV-II------------D-GDVYTFGLSK-DGRLGSGN--S-D----S---------------
--------------------------------------------------------------------------IVDLAVFLDDQ---------------
------------------GEPIEVSA-VKAVCGSCHTLVLDD-----K-------------------------------YGQLGRSVIEGH---------
------------------------------------------D-AYFRQCT--------SVN------QKAIDCSAGRWNSFVLTI--------------
----------------------------------------------------------------------------------------------------
-----
>PC_03VRHD
----------------------------------------------------------------------------------------------------
----------------------------------------------------------------------------------------------------
------------------------------------------------------------------------------------------------MVDI
HT-FGF------NAFHQLSVQDSAPKVY-------------------------------------------------------NDT--LQQ---------
--KTILFATWESTFYL-----------------DS--NHQLQ--------IQGFTTDQIRAIVTT--------WNR-----NGRVAQVFGT---------
-MDV-G-LGMID---------------HLGQCWWVHLAE-SPLYG----------------------LHLKL----------AVD--IRQ----------
------------------------------------AGL-CQGMG---CL--FLLSCSG-----------------------------------------
---DVYRCDLVDT--------------------------------------------------DRLVQ-----LDLP-TVCHLAVSSTHALF---A---T
KGP---------------SPVYAIGSN-RLGQL-G---------LPVGEVQEV------------------------NEQPAAVDFF-------------
---------DGLLMGDDLDDDTVLVAC--G---PFHSAV-IL------------Q-LDVYTFGWND-RGRLGWSS--QEEA-------------------
-------------------------------------------------------------------------DTVQLATFADNQ---------------
------------------DGDHQIEA-VQVQCGFHHTVVLDS-----KA---------NV-WTSGSND-----------YYQLARRDVESR---------
-----------------------------------L---EQDG-QPFLRCP--------WRG------K---RILTGPWSTYIME---------------
----------------------------------------------------------------------------------------------------
-----
>PC_053NO5
----------------------------------------------------------------------------------------------------
----------------------------------------------------------------------------------------------------
------------------------------------------------------------------------------------------------MSCL
YS-FGF------NAFGQVDPDSNQKTAI-------------------------------------------------------H---HNVS---------
--NVLL-TTWETTVIS-----------------TG--TGELQ--------SWGYQPSQDGRSPLN----------ALTEWGDRSIKRMFGD---------
-LEL-F-VGAID---------------DQGNVWYRILES-STCSI----------------------QP------------LASK--AQD----------
------------------------------------AVY-CSAYK---AIYVLTVDG-------------------------------------------
---DVDHYKMHTE-------------------------DDKMT-FKLVTR---------------L-------TSLP-RVYSLAASSTHVLF---Y---T
SGM---------------DPIYSLGSN-RFSQL-G---------FDTSTIQAL-------------------------ETPTPIDYF-------------
---------SGLGM-MDP-DHQGMVAC--G---LFHSAV-VL------------G-GELYTFGWNK-DGRLGWSD--N--DDNDI---------------
---------------------------------------------------------------------------ISPAVFLDAQ---------------
---------------G-EPIQEDINV-MRVACGAAHTLAIDG----------------------------------------------------------
----------------------------------------------------------------------------------------------------
----------------------------------------------------------------------------------------------------
-----
>PC_01XIXI
----------------------------------------------------------------------------------------------------
----------------------------------------------------------------------------------------------------
------------------------------------------------------------------------------------------------MGSL
YS-FGF------NAFGQVDPDSNQKEAT-------------------------------------------------------H---HDVS---------
--NVLF-TTWESTVIS---------------------TGELQ--------RWGYQPIQDSGSSFT----------ALTDWGDRCIRRMFGD---------
-LNL-C-LGAVD---------------DQGNVWYRVLGS-STTNP----------------------IQ-----------LLASE--AQD----------
------------------------------------AVY-CSALE---AIYVLTVDG-------------------------------------------
---NVDHYKMQKE-------------------------DDKVA-FKLVAR---------------L-------ATLP-RVYSLAASATHVLF---Y---T
AGM---------------DPIYSLGSN-RFSQL-G---------FDTSSIQAL-------------------------ATPTPIDYF-------------
---------SGLGMMMDP-DHQGMVAC--G---LFHSAV-VL------------G-GELYTFGWNK-DGRLGWGD--NDNDDNDV---------------
---------------------------------------------------------------------------ISPAVFLDAK---------------
---------------G-DPIQEDISI-VRVACGAAHTLAMDD-----HG---------RI-WSCGSNK-----------YGQLGRKTSWQCQ---EIG--
-------------------------------NQDNN---DDHD-TAFRLVTI------LPPE------SYAKNCFTGRWSSFILM---------------
----------------------------------------------------------------------------------------------------
-----
>PC_0726SJ
----------------------------------------------------------------------------------------------------
----------------------------------------------------------------------------------------------------
------------------------------------------------------------------------------------------------MGSL
YS-FGF------NAFGQVDPDSNQKEAT-------------------------------------------------------H---HDVS---------
--NVLF-TTWESTVIS-----------------TG--TGELQ--------RWGYQPIQDSGSSFT----------ALTDWGDRCIRRMFGD---------
-LNL-C-LGAVD---------------DQGNVWYRVLGS-STTNP----------------------IQ-----------LLASE--AQD----------
------------------------------------AVY-CSALE---AIYVLTVDG-------------------------------------------
---NVDHYKMQKE-------------------------DDKVA-FKLVAR---------------L-------ATLP-RVYSLAASATHVLF---Y---T
AGM---------------DPIYSLGSN-RFSQL-G---------FDTSSIQAL-------------------------ATPTPIDYF-------------
---------SGLGMMMDP-DHQGMVAC--G---LFHSAV-VL------------G-GELYTFGWNK-DGRLGWGD--NDNDDNDV---------------
---------------------------------------------------------------------------ISPAVFLDAK---------------
---------------G-DPIQEDISI-VRVACGAAHTLAMDD-----HG---------RI-WSCGSNK-----------YGQLGRKTSWQCQ---EIG--
-------------------------------NQDNN---DDHD-TAFRLVTI------LPPE------SYAKNCFTGRWSSFILM---------------
----------------------------------------------------------------------------------------------------
-----
>PC_03HX97
----------------------------------------------------------------------------------------------------
----------------------------------------------------------------------------------------------------
----------------------------------------------------------------------------------------------MDSINN
HT-LHA------FGFNAYGQISQQPLTK-------------------------------------------------------VQDTHRTV---------
--TRVLMAAWESTFVL-----------------TK--QGVIE--------LWGYSNAQHEELVAH--------WNNKELMGNKKIRCIFGD---------
-LQL-G-LGTID---------------DAGNVLWWGLGR-KSVLL----------------------G---------------NN--IKD----------
------------------------------------AGF-CAGLN---GLFLLSVDG-------------------------------------------
-----------KVTQ-----------------------YERDQ-WDHPKV-------------LDIPT-----------VESMAVSTTHVLF---G---V
NGS---------------APVFGLGSN-RMGQL-G---------MDTSTTQH-------------------------VDQPTRVDFF-------------
---------DGLGMMGAG-SSGVKVAC--G---SFHSAV-VL------------H-NDLYTFGWND-RGMIGWGT--LTGQEEHDD--------------
--------------------------------------------------------------SA----SLLDSSGIRLASFAGDG---------------
------------------GQEADVSV-DQVACGTAHTVAIDV-----SG---------SA-WTCGSDK-----------YSQLGRSLTT-----------
-----------------------------------T---DDYD-DCFRRCS--------TIN------GKVTDSQAGPWCTFLQT---------------
----------------------------------------------------------------------------------------------------
-----
>PC_06B72Z
----------------------------------------------------------------------------------------------------
----------------------------------------------------------------------------------------------------
------------------------------------------------------------------------------------------------MHKL
YC-FGF------NAFGQAGNEIKEV-LS-------------------------------------------------------EACLCENI---------
--KTVLYANWEVTIGT---------------T-YN--DDSLS--------VWGFQSILTKKLV-------------ERCKAKV-PICVFGD---------
-PNT-A-MGFID---------------NNETLYL---IS-KTFEC------------------------------------SFEA--VRN----------
------------------------------------AVY-SQQCA---FMLNYQGEV-------------------------------------------
---KRLDCQDLAC-------------------------AVPE---------------------------TLRLP----PVNMMYASSQHVLF---L---A
NSVD--------------TPVFGLGSN-KLCQL-G---------TLD-DQEI--------------------------RQPIAIDYF-------------
---------CGLMT------KAEQASC--G---LFHSAV-IL------------N-GDVYTFGWSK-DGRLGSGT--Y---DKED---------------
--------------------------------------------------------------------------IITLAQCVDDQ---------------
------------------DQPVEIQA-VQVSCGSAHTLILDD-----QG---------QI-WSCGSSR-----------QIWAVG---------------
----------------------------------------------------------------------------------------------------
----------------------------------------------------------------------------------------------------
-----
>PC_06LS37
----------------------------------------------------------------------------------------------------
----------------------------------------------------------------------------------------------------
-----------------------------------------------------------------------------------------------MQNRL
YS-FGF------NAFGQTKKSDDAI-VR-------------------------------------------------------SPYCHTHT---------
--SRVLFTSWETTIVI-----------------DD--EGVLQ--------FWGFQPPWFSIFK-------------KLCQQKRNIVSIFGD---------
-PNT-M-MGLID---------------EQYNVSYVTEAS-EHLDC------------------------------------MTHV--EQA----------
-------------------------------------VY-CQGQR---AILALQQAS-------------------------------------------
---GQVEHYDIDT-------------------------LSSH---------------------------KVDLPPDS-RVTMMSAAHTHVLF---L---T
DSLD--------------VPVLGYGSN-RLSQC-G---------IDYQQQEL--------------------------KTPTAIDYF-------------
---------CGLRD-------ATDVAC--G---PFHSAV-IL------------G-GDVYTFGWSK-DGRLGWGP--TRQDDDDD---------------
--------------------------------------------------------------------------IISLAVFLDVN---------------
------------------DQPLEINA-TKVVCGSAHTLRKHT-----KE---------QL-Y--------------------------------------
----------------------------------------------------------------------------------------------------
----------------------------------------------------------------------------------------------------
-----
>PC_06LAO1
----------------------------------------------------------------------------------------------------
----------------------------------------------------------------------------------------------------
-----------------------------------------------------------------------------------------------MQNRL
YS-FGF------NAFGQAKESDEAI-VR-------------------------------------------------------SPYCHTHT---------
--SRVLFTCWETTIVI-----------------DD--EDVLQ--------FWGFQPPWFSKFK-------------RLCQQKRNIISIFGD---------
-PNT-V-MGVID---------------EQHTMSYVTETS-EHIDC------------------------------------MTHV--EQA----------
-------------------------------------VY-CQGQH---AIFALNQAS-------------------------------------------
---GQVEQYSIDT-------------------------LDSL---------------------------KLDLPPGC-RVTRMSAAQTHLLF---L---T
DSLD--------------VPVLGFRSN-RLSQC-G---------IDYQQQEL--------------------------NTPTAIEYF-------------
---------CGLRD-------ATDVAC--G---PFHSAV-IL------------G-GDVYTFGWSK-DGRLGWGS--TRQSDDDD---------------
--------------------------------------------------------------------------IISLAVFLDVN---------------
------------------DQPIEINA-TKVACGSAHTLVLDD-----QR---------RV-WSCGSNA-----------YGQLGRTLPADQH---S----
------------------------------------------D-AHFRR----------CSS------DKAMDCFAGRWTSFILI---------------
----------------------------------------------------------------------------------------------------
-----
>PC_054BE2
----------------------------------------------------------------------------------------------------
----------------------------------------------------------------------------------------------------
-----------------------------------------------------------------------------------------------MQNRL
YS-VGF------NAFGQTRESDENI-IR-------------------------------------------------------PLYCHTHT---------
--SRLLFSSWETTIVV-----------------ND--EGVLQ--------FWGFQPPWFSKFK-------------RLCQQKPNIIGVFGD---------
-PNS-M-MGLID---------------EQHTLSYITETS-EHIDC------------------------------------VTHV--EQA----------
-------------------------------------VY-CQGQH---IIFVLKQES-------------------------------------------
---GQVAQYNIDT-------------------------LNSE---------------------------KLDFPSDC-KVTKMSAANTHALF---L---T
DCLD--------------APVFGLGSN-RLSQL-G---------VDYQQQEL--------------------------KMPTAIEYF-------------
---------CGLRD-------ATDIAC--G---PFHSAA-VL------------G-GDVYTFGWSK-DGRLGWGE--ARQEEDGD---------------
--------------------------------------------------------------------------IVSLAVFLDVN---------------
------------------DQPIEINA-IKVACGSAHTLIKAK-----SG---------LV-AAMRMGN--------------------------------
----------------------------------------------------------------------------------------------------
----------------------------------------------------------------------------------------------------
-----
>PC_07QV9U
----------------------------------------------------------------------------------------------------
----------------------------------------------------------------------------------------------------
-------------------------------------------------------------------------------------------------MLL
YS-FGF------NAFRQSGNQECIRIAT-------------------------------------------------------PQCQSDCC---------
--KTVL-ATWETTFCL-----------------TE--ENAIE--------TLGFLESNY-------------------QFPSGVIVKLFAR---------
-AE--G-IGMLD---------------DDGNVWLCSQEA-EPHML----------------------TT-----------D-------AK----------
------------------------------------DVV-CLEQS---NT--IYVLK-------------------------------------------
---TSGQVNAYTS-------------------------NESF-------R---------------T-------IRVP-PVRAMASSKTHVLF---F---T
LGA---------------EPIYALGSN-RFSQL-G---------FDYHTMQSV------------------------EDDPQPVSYF-------------
---------SGLAS------AQGAVAC--G---LFHSAV-SL------------N-GDLYTFGWNK-EGRLGWLE--EEEDQPED---------------
------------------------------------------------------------------------QGTVGLAIFRD-----------------
---------------E-HDQEVEVNV-VKVACGAAHTIVIDG-----K----------------------------------------------------
----------------------------------------------------------------------------------------------------
----------------------------------------------------------------------------------------------------
-----
>PC_02975H
----------------------------------------------------------------------------------------------------
----------------------------------------------------------------------------------------------------
----------------------------------------------------------------------------------------------MFNYSV
LA-FGF------NSFKQVNPDNNEIYVAEPS----------------------------------------------------ILITDACC---------
--LPLVAVNWQTTAIV------------------A--GNCLH--------VFGFWD-------QQVGR--WT---ATIPNPPGNITNVAIM---------
-N-G-Y-MVLLN---------------DLGQVWLWRPTP-TTKRA-----------------------AE------------------------------
---------DAPTT-----NSSI-------------KT---LSSD---GITKLHD----------------------------------DCTSI-----A
TNRT--RILAVTK-------------------------SKDL----------LVWTD---------IVSSPTQLLTG-YITAVACSNSHYLA---L---S
CS----------------GEVYSWGLG-IHGQL-G---------HAVN---KN------------------------TATPTIITAL-------------
---------QGLKV--------SAIAA--G---AWHSVF-TV------------D-DDVYACGSND-DTQLGLID--NEN-----P--------------
--------------------------------------------------------------SA-------SPNVPTL----------------------
------------------IEREFTDL-RKVVSGSKHTVLLAD-----HG--------KSV-LTVGNNH-----------YRQCGMGHDVTS---------
---------------------------------------------RFQKVKI-------PPN------LEVADAVTGEWHTVLICKKML-----------
----------------------------------------------------------------------------------------------------
-----
>PC_02FAHZ
----------------------------------------------------------------------------------------------------
----------------------------------------------------------------------------------------------------
----------------------------------------------------------------------------------------------------
---MLL------GTHVRVYHTPPVGHTHGV----MVN----------------------------GRT--RTAGYLSNC---------H-QKLQALHP--
----SSYATLAEA---------------------------------------------------------------------------------------
------------------------------------S---------------------------------------------------------------
-------------------------------------------NG---SIVLL-SP---------EG-------EV----------QQYHQSQANQPHQQ
ART---------------------------------------------------------------------PPNLP-SCKQVVAYETGFAA---LT--S
A-----------------GDVYTWGDE-RYAACLG---------RDATEDT----------PA---------------DRPALVAAL-------------
---------RD--L---PTGPVSKMAA--G---GYMLAALS------------SG-DDLYLWGGHP-GR-------------------------------
-KAILA----DV---A---------------------------------------------------------DEPVP----------------------
-----------------IDLD-GRDI-VDVAVGESHLVVLTT-----EG---------EV-FVVGDNG-----------NGQLGLPGK--S---------
------------------------------------------V-ESWTRVELDLQ------D-----DRRAVGVAAGPRNSFIIVQKRET----------
----------------------------------------------------------------------------------------------------
-----
>PC_04GPED
----------------------------------------------------------------------------------------------------
----------------------------------------------------------------------------------------------------
-------------------------------------------------------------------------------------------------MNL
YT-SGF------NAWSQLCFHSLED-Q----------------------------------------R----QQPGDLYKL-------T-HA---LRD--
HKIKTVEPYLTYTH------------------------------------------------V-------------ETG---------------------
--SG-V-KT---------------------------AGAVPEEHAALRKQFGKF----------------------------------------------
---------A------------------------------LAANN---NVL------------------------------------VSVD----KTHLS
QYNSI----YSALSG---------------------------------------------------MSPGRTHEFAG-PIDQFVAYDVGFAV---LT--V
A-----------------GEVWTWGDD-RYPGCLG---------RVVSAEN----------PA---------------SLPGRVTDL-------------
---------ED--L---PTGKIIKIAA--G---GYTLGAIT------------SG-HDMYCWGGHP-GR-------------------------------
-KEIIE---GVSP--S---------------------------------------------------------LGPVPV---------------------
-----------------VVED-DSDV-VDVAVGDSHVIVLTD-----KV---------EV-FVTGENI-----------NGQLGVGDSLAQ---------
-----------------------------------------SN-GAWIKVSLHL-------Q-----NEVPVGVVAGPRSSFITTRSN------------
----------------------------------------------------------------------------------------------------
-----
>PC_03I5OK
----------------------------------------------------------------------------------------------------
----------------------------------------------------------------------------------------------------
-------------------------------------------------------------------------------------------------MNL
YA-TGF------NAWNQLEFHSSND-K----------------------------------------Q----QQPGDLHNL-------I-HV---LSD--
DKITKVEPYLTYTN------------------------------------------------V-------------ETG---------------------
--SG-V-KT---------------------------AGTVPEEHVALRDQFGRF----------------------------------------------
---------A------------------------------LAAND---SVIGKFCKQHDENHVILPS-------ET----------SVPID----KNHLS
QYKSI----YSALSG---------------------------------------------------TSPVRTHEFTR-CIDQFVAYDVGFAV---LT--A
A-----------------GEVWTWGDD-RYPGCLG---------RVVSAES----------PA---------------SLPGRVTDL-------------
---------DD--L---PTGKIIKIAA--G---GYTLAAIT------------SG-FDLYCWGGHP-GR-------------------------------
-KQMIE---GVSP--S---------------------------------------------------------VGPVPV---------------------
-----------------VVED-ESDV-VDVAVGDSHAIVLTD-----KG---------DV-FVTGENT-----------NGQLGVRDSHTQ---------
-----------------------------------------SN-GVWIKVCLHL-------E-----SECPTRVAAGPKTSFVTTKSN------------
----------------------------------------------------------------------------------------------------
-----
>PC_07HFRM
----------------------------------------------------------------------------------------------------
----------------------------------------------------------------------------------------------------
-------------------------------------------------------------------------------------------------MKL
YT-TGF------NAWNQLDFNSLDD-Q----------------------------------------Q----QQPRDLYKL-------T-HA---LSD--
DKITTIEPYLTYTY------------------------------------------------V-------------ETG---------------------
--SG-V-KT---------------------------AGAVPEEHTALREQFGRF----------------------------------------------
---------S------------------------------LAANN---SVIET---------------------------------PVPVD----KTRLS
QYNSI----YSALSE---------------------------------------------------TSLVRTHEFAA-DIDQFVAYDVGFAV---LT--A
T-----------------GEVWTWGDD-RYPGCLG---------RVVSAES----------PA---------------SLPGRVIDL-------------
---------DE--L---PTGNIIKIAA--G---GYTLAAIT------------SG-HDLYCWGGHP-GR-------------------------------
-KQIVE---GVSP--S---------------------------------------------------------LGPVPV---------------------
-----------------VVED-DSDV-VDFAVGDSHAIVLTN-----KG---------EV-FVTGENT-----------NGQLGVVDSPAQ---------
-----------------------------------------SN-GTWIKVGLNL-------E-----NELPVGVAAGPRTSFITTKSN------------
----------------------------------------------------------------------------------------------------
-----
>PC_00OPA3
----------------------------------------------------------------------------------------------------
----------------------------------------------------------------------------------------------------
-------------------------------------------------------------------------------------------------MNL
YA-TGF------NAWNQLCFHSLEDQQ----------------------------------------Q----QQPGDLYKL-------T-HA---LSD--
KKIEAVEPYLTYTY------------------------------------------------V-------------ETC---------------------
--SG-V-KT---------------------------AGAVPQEHVTFREQFGRF----------------------------------------------
---------A------------------------------LAANN---SVIAL---------------------------------V---D----TTHLS
QYNSI----YSALSG---------------------------------------------------TSPTRTHEFVG-YIDKFVAYDVGFAV---LT--N
A-----------------GEVWTWGDE-RYPGCLG---------RVVSAES----------PA---------------SLPGRVTDL-------------
---------EE--L---PTGKIIKIAA--G---GYTLAAIT------------GG-HDLYCWGGHP-GR-------------------------------
-KQIIE---GVSP--S---------------------------------------------------------LGPVPV---------------------
-----------------VVQD-DSDV-VDVAVGDSHAIVLTN-----KG---------EV-FVTGENA-----------NGQLGVVDSPAQ---------
-----------------------------------------SN-GAWIKVNLNL-------E-----NEAPVGVAASPRASFITTKLS------------
----------------------------------------------------------------------------------------------------
-----
>PC_00O681
----------------------------------------------------------------------------------------------------
----------------------------------------------------------------------------------------------------
-------------------------------------------------------------------------------------------------MNL
YT-SGF------NAWSQLCFHSLED-Q----------------------------------------R----QQPGDLYKL-------T-HA---LRD--
HKIKTVEPYLAYTH------------------------------------------------V-------------ETG---------------------
--SG-V-KT---------------------------AGAVPEEHAALRKQFGKF----------------------------------------------
---------A------------------------------LAANN---NVL------------------------------------VSVD----KTHLS
QYNSI----YSALSG---------------------------------------------------MSPGRTHEFAG-PIDQFVAYDVGFAV---LT--V
A-----------------GEVWTWGDD-RYPGCLG---------RVVSAEN----------PA---------------SLPGRVTDL-------------
---------ED--L---PTGKIIKIAA--G---GYTLGAIT------------SG-HDMYCWGGHP-GR-------------------------------
-KEIIE---GVSP--S---------------------------------------------------------LGPVPV---------------------
-----------------VVED-DSDV-VDVAVGDSHVIVLTD-----KV---------EV-FVTGENV-----------NGQLGVGDSLAQ---------
-----------------------------------------SN-GAWIKVSLHL-------Q-----NEVPVGVVAGPRSSFITTRSN------------
----------------------------------------------------------------------------------------------------
-----
>PC_02E5M4
----------------------------------------------------------------------------------------------------
----------------------------------------------------------------------------------------------------
-----------------------------------------------------------------------------------------MGINTQPMMEL
YA-AGF------NAWNQLCFQEPPPPP----------------------------------------S--GDEEPDDLHEF-------T-CV---LADGG
RVLGDVISSLSYTL------------------------------------------------V-------------ETS---------------------
--NG-T-TA---------------------------AGEVPDEDAALRKQHGGY----------------------------------------------
---------V------------------------------QAANG---SVAILVDVRTVCQYGSIA------------------------D----ALASA
AATTG----DSTP-----------------------------------------------------TTKRKTHRFPE-DVVQLVAYDVGFAA---LS--A
A-----------------GSVWTWGDD-RYPGCLA---------RPVAGSK----------SA---------------ESAGLVTDL-------------
---------ED--L---PTGKIKKIAA--G---GYLLAALT------------MG-GDLYCWGGHP-GR-------------------------------
-KAIIE---GSEDM-L---------------------------------------------------------SGPVPV---------------------
-----------------VVDE-DADV-ADVAVGESHLIVLTD-----RN---------DV-FVIGEDT-----------NGQLGLGKDGSA---------
-----------------------------------------SV-RSWTRVELPQSLV----Q-----LQEIVGVAAGARCSFIKMKNK------------
----------------------------------------------------------------------------------------------------
-----
>PC_03RS4K
----------------------------------------------------------------------------------------------------
----------------------------------------------------------------------------------------------------
----------------------------------------------------------------------------------------------------
----------------------------------------------------------------------------------------------------
----------------------------------------------------------------------------------------------------
------------------------------------------------------------------------------------------M---------
QLDHKADLVA------------------------------LAGND---KIVSYENGT------LK-----------------------------------
QYDSMQAYLSKDS---------------------------------------------------------VEIGACK-DVISLVANQTSFTA---LT--S
N-----------------GEVWTWGDA-RYEACLG---------REVCDES----------PP---------------AKPHLVEDL-------------
---------LD--L---PSGPIVKISS--G---GYATAAVT------------EA-HDLYVWGGRT-G-----------------------Q--------
-SKLVE----GL---S---------------------------------------------------------GQPIPIDL-------------------
--------------------D-GRDF-LDVAVGNDHMVALTT-----DH---------EL-FVVGAGG-----------NGQLGTYLD------------
-----------------------------------------KL-EDWKEVKLNLG------H-----GRRMTGIYAGYKTTFVLVEGPGPDDNT------
----------------------------------------------------------------------------------------------------
-----
>PC_02911R
----------------------------------------------------------------------------------------------------
----------------------------------------------------------------------------------------------------
-----------------------------------------------------------------------------------------------MPTAL
YA-AGH------NAWNQLQFNLNPSTKI--------------------------------------------PEPDDIPTF-------T-CV---LRV-D
EAIERVRAFPTYTVVYTKT--------------------------------------------------------GR-----------------------
----------------------------------------------------------------------------------------------------
----------------------------------------------------------------------------------------------------
----------------------HLAGSMS-------------------------KAHYHLLTTNPSL--YDSFIECS-NGTVVVPYSTGFAC---LT--S
R-----------------GQVLTWGDG-RYPACLA---------RDVSPSQ----------PA---------------HLPAAVPYL-------------
---------EE--L---PTGKITKLAAGYG---GLLLGAVT------------EG-GDLYCWGVGR-R-----------------------L--------
-GNGVG----VG---TNT-----TDA------------------------------------EENRVFLKGVGEVPRPAVITNTDTDTDTD---------
------TDTDTDTDTDTDAEE-GKDV-ADVAIGSAHVLVLTT-----EG---------EV-YVTGDNR-----------WGQLGLGKEVT----------
-----------------------------------------STGGRWKKLDLRGV------L---REGEVVRGVVAAAKGSFLVVESKG-----------
----------------------------------------------------------------------------------------------------
-----
>PC_02PLWC
----------------------------------------------------------------------------------------------------
----------------------------------------------------------------------------------------------------
----------------------------------------------------------------------------------------------MPAVEA
WA-FGS------NLFNQLDPDENNNNNKKKKIAN--------LL------------KHFPNNLI------KSFHVLHLADS--QTLVQYTTNEE--PE--
QACLEIWGFNEDAPMKH--------------------RQRVA--------DGALSHPLD------------------------QIQEWHGR---------
-T-T-I-VGYLS---------------RDGTLRPFAMSS-HDEEK----------------------PAAPGINIPRYRTLT-IS--DNGQV--------
--------LA-----------------------------------------APLDA----------------------------------SSSS-----H
THHSFQLWSSFHE-------------------------LLMPG-AKP--I-------------RSF---NLIASAGE-TEIQLSSGAAHFLI---L---T
HTPIAVD-------GEYHSSVYGFGDN-RFGQI-G---------IGTRSAWV--------------------------EEPQKLE---------------
----------TLEG-------TMRIDC--G---LLHSVA-VG-----------GD-GTLYTFGDNR-KGQCGVVD--SNANTP-----------------
----------------------------------------------------------------------LDTAAPVLVDLGGNG---------------
------------------QAGTIIDV-RDARCGSQHTAALAH-----NG-----------LWLTGSS---------------------------------
----------------------------------------------------------------------------------------------------
----------------------------------------------------------------------------------------------------
-----
>PC_07P1XF
----------------------------------------------------------------------------------------------------
----------------------------------------------------------------------------------------------------
----------------------------------------------------------------------------------------------------
------------------------MNRGQHQLCS--------FG------------SNLFHQTN------S-----DIEAS--KLIKQPQLVPINPGV--
RFSKIASATDCQTIVEVEAE-------------GI--ESGIQ--------IWGYDHTQDRVAIRP----------GTTTTKPIDITQWIGG---------
-E-E-L-LGYLD---------------TDGCIHRHNDPP-HLTKL----------------------SA---EGRRHYQAVA-IS--DTGLV--------
--------LSA----------------------------------------LASEA----------------------------------RAQL-----R
------TDQSSQV-------------------------TYTLS-WTSGEK-------------ACTTLAIPNLDSAL-TEVEIAAGAGHFLI---L---V
HNRDEVD----K--DGYYSMVFSCGDN-RLGQL-G---------LGMHSAQV--------------------------DTPQLIE---------------
----------GLEN-------VKYIDC--G---AFHSLA-LS-----------ID-GTLYTWGSNR-NGQCGQTA--SD---------------------
------------------------------------------------------------------------LSFPTLVDIGGAG---------------
------------------ENGDVIDV-VQACCGSEHTVALTS-----QG-----------VWVTGSNG-----------LGQLGLPEEKVVG-------Q
FKL--------------------------------------------NKIVGEVM--GARSE------PSEWTIKCGRWHTFVWD---------------
----------------------------------------------------------------------------------------------------
-----
>PC_02Q8PP
----------------------------------------------------------------------------------------------------
----------------------------------------------------------------------------------------------------
----------------------------------------------------------------------------------------------MSHVQV
YA-CGL------NSVGQTAWTSPAF----------------------------------------------------KV-W--KPVLLEGI---------
--RRILYASWLLTFGL-----------------SV--DNQVV--------YWGQDP-------VTNES--VAPTPI-AALAGKAVKTLFHV---------
-HER------------------------------------------------------------------------------------------------
------------VL-----CLTV------------------QGDV---FLVKLSD----------------------------------KDTST-----H
LFRRCQDMAVVGN-------------------------IGLVI-LCLSTEQGIQWMTFA--NASTTLYPVQIYPPLH-DIATVVGSPSHLVV---L---T
KQ----------------GDLYTCGSN-RLGQL-G---------RGEVDFKSSDQVFTRI---------AAHDSTMGQLELQVVETL-------------
---------QSLGA--------TCVSS--S---AFHTAA-IA------------Q-GDLYTWGWSD-KGRCGVHI--MDV---DGE--------------
--------------------------------------------------------------KR-------NLALPQLVNIEPNST--------------
-----------DA-T-----GEDIEF-LQVSCGEAHTIALDA-----QG---------RV-FVCGWGK-----------YGQLGRAPPSD----------
-----------QPTPGYLELPRPP---D-----------EFYL-PIFEPLEPA-W--ISNGK------AKVRVVYAGVWNSFIEVELAPH----------
----------------------------------------------------------------------------------------------------
-----
>PC_03S1XV
----------------------------------------------------------------------------------------------------
----------------------------------------------------------------------------------------------------
-------------------------------------------------------------------------------------------------MPV
LA-CGS------NAFQQLCSSDQ-LVFS-------------------------------------------------------DPVEVP-A---------
--SAIAAASWSQTLLRST-------------------RDGSQ-------------------------L--ATIGLALDRNSTEPVRRWLGQ---------
-E-S-F-LAALL---------------EDGRIERFTDGA-RTKGR----------------------YALAEMN--------------------------
---GKGEILLVPED-----HADE-------------AHL-YPSLD---ALFDSSGSPPLA-RLR------------------------------------
----TALLSRTTE-------------------------RLAA-------------------------SSSSSRNHEH-RIESIAAGAAHFLL---L---S
ST----------------HQVYSVGDS-RYGQA-G---------PFSSHPLDA----SND-----------------PQALNHLSFF-------------
---------DGLFP--------IAVSC--G---AFHSAV-VT-----------RD-GAAYLFGSDK-EGQCGGQS-----G-------------------
------------------------------------------------------------------------GNEPQMIDLE------------------
--------------EE-EGGDEGIEI-VQVACGAAHTVLRTR-----DG---------QV-WYLSSADA----------DGQLGLGDVIPRP-------T
FTR---------------------------NASLET---RI----------L-------KRG------MQLADIICSRASSYFVLNVEQS----------
----------------------------------------------------------------------------------------------------
-----
>PC_03NWKV
----------------------------------------------------------------------------------------------------
----------------------------------------------------------------------------------------------------
-------------------------------------------------------------------------------------------------MAV
LA-CGS------NAFRQLADSND-LALP-------------------------------------------------------DVVPLPDA---------
--VSLEAASWSQSLVRNA-------------------KGELR-------------------------C--LGHPLAGRQLPTTPVKRWLGQ---------
-E-E-F-CATVG---------------NDGTLM-WLEGG-QAKNQ----------------------YDLADVN--------------------------
---GRGELLAVSRA-----GATNLQAAPGLRHEGAL-RL-DNSLA---DVFDSADDDGVV-PPSSDP---------------------------------
---------------------------------------PPG-------------------------SPALDDTSRR-DVRELAAGAAHFLA---L---I
SSGH-----------HLVNDVHACGDS-RYGQA-G---------PFPSASQD------SP---------RQGAPHYTSPRLNHLAFF-------------
---------DGLHP--------SQVSC--G---AFSSCV-VT-----------RD-GAAYVFGSNK-EGQLGLGA--DEPG-------------------
------------------------------------------------------------------------GAEPALVELQ------------------
------------------GEGEDEEV-EQVACGAAHSVLLTR-----SG---------QV-WVTGANH-----------DGQLGLGDLAPRR-------T
WVR---------------------------NRAVED---AA----------VA-K--CSSGA------KRIKRVVCSRASTYFECE--------------
----------------------------------------------------------------------------------------------------
-----
>PC_055T88
----------------------------------------------------------------------------------------------------
----------------------------------------------------------------------------------------------------
-------------------------------------------------------------------------------------------------MAV
LA-CGS------NAFRQLADSDD-PFLP-------------------------------------------------------DAVQLPEA---------
--ASLAAASWSQSLLRTS-------------------TGELR-------------------------C--FGHPLAGE-LPSSHVERWLGH---------
-D-E-L-CATLA---------------DDGVLC-LLSGT-KVAAD----------------------VDGAGLN--------------------------
---GRGEVLVVHNT-----C---KRPRPGVGPREWSPRL-YESLA---SARDSGDGAGNV-LSWRDA---------------------------------
---------------------------------------PEP-------------------------AADSRTATTR-DVRSIEAGAAHFLV---L---V
GGEQ-------S--SPSSSEVWSFGDS-RYGQA-G---------PFPSPSLVA----NPS---------STTTSRYDRPSLQHIAFF-------------
---------DGLHP--------VQVSC--G---AFHSAV-VT-----------AH-GAAYLFGSNK-AGQLGVGE--GEPG-------------------
------------------------------------------------------------------------GAEPVLVELG------------------
------------------E-EDEDEV-AQVACGAAHTVLLTK-----SG---------QV-WVTGAND-----------DGQLGLGDTTSRW-------T
WTR---------------------------NVAVEA---AA----------------RSAGG------RRVDRVVCSRASTYFECN--------------
----------------------------------------------------------------------------------------------------
-----
>PC_064BVH
----------------------------------------------------------------------------------------------------
----------------------------------------------------------------------------------------------------
-------------------------------------------------------------------------------------------------MPI
YC-CGS------NAFGLVNPPDQ-LQLL-------------------------------------------------------RLTLVPNC---------
--ISFEAASWSQLLARDG-------------------GGTRR-------------------------V--C-GLPLPKDLPLEPVARWLGH---------
-D-D-F-VAALL---------------DDGRIRRLFDGA-VSVSG----------------------YALAEMN--------------------------
---GRGELLVVPAD-----EPSS-------------AHL-YPSLD---ALCSSSSADYPS-PLRLLL-----------------PSSASNGSPV-----V
---------------------------------------VPS-------------------------SSARTLPQTE-TFTALASGSAHFLL---L---T
SS----------------SQVYSYGDS-RYGQA-G---------PFPSSLYHT----SSS---------PA-SPPR-TVPLNHLSFF-------------
---------DGLYP--------TQLAC--G---SFHSAV-RT-----------RE-GSVYLFGSDK-DGQCGGTG-----G-------------------
------------------------------------------------------------------------GLEPEMVDLE------------------
--------------RE--GDEADEEV-MQVACGGAHTVLLMA-----SG---------KV-WVAGANH-----------DGQLGLGNTTPRH-------L
FTR---------------------------CEATQR---------------L-------AAP------GRVRKILCSHSTTFFETVP-------------
----------------------------------------------------------------------------------------------------
-----
>PC_03E39G
----------------------------------------------------------------------------------------------------
----------------------------------------------------------------------------------------------------
-------------------------------------------------------------------------------------------------MPV
YC-CGS------NAFGLVDPPDQ-LQLL-------------------------------------------------------QPTFVPDC---------
--ASLEAASWSQLLARAA-------------------DGTRR-------------------------I--C-GLPFSSDLPLQPVARWLGH---------
-D-D-F-VAALL---------------EDGHIKRSSDGG-VSRGR----------------------YSLAEMN--------------------------
---GRGEVLVVPAN-----EQGI-------------AHL-YSNLD---ALFSQSGADSP--PLRLVL-----------------PFSASNGNPT-----T
---------------------------------------ATS-------------------------ASTLALPREE-TITALSSGSAHFLL---L---T
SS----------------SQVYSYGDS-RYGQA-G---------PFSSSSYHS----SSS---------PS-VPPAATIPLNHLSFF-------------
---------DGLYP--------VQLSC--G---SFHSAV-RT-----------RE-GSVYLFGSDE-DGQCGGTG-----G-------------------
------------------------------------------------------------------------GAEPEMVDLE------------------
--------------TE--GEEADEEV-VQVACGGAHTVLLTA-----SG---------KV-WVAGANH-----------DGQLGLGDTAPRE-------R
FTR---------------------------CSTIER---------------L-------AVP------HRVHKLLCSHSTTFFESAP-------------
----------------------------------------------------------------------------------------------------
-----
>PC_01DS7A
----------------------------------------------------------------------------------------------------
----------------------------------------------------------------------------------------------------
-------------------------------------------------------------------------------------------------MPV
YC-CGS------NAFGLVDPPDQ-LQLL-------------------------------------------------------EPALVPDC---------
--ASLEAASWSQLLARNT-------------------DGTRR-------------------------T--C-GLPLPNDFPLEPVARWLGQ---------
-D-D-F-VAALL---------------EDGRIKRLSDGA-VSTAR----------------------FSLAEMN--------------------------
---GRGELLGVPAD-----DPGV-------------AH------------------LFP--SLDALF-----------------LQPSADSPPL-----R
LVLPSPTFNGTST-------------------------ASPS-------------------------ASASIRQRKE-SITALSSGSAHFLL---L---T
SS----------------SQVHSYGDS-RYGQA-G---------PFPSSLYHA----STS---------SS-LPPA-TIPLNHLSFF-------------
---------DGLYP--------VQLAC--G---SFHSAV-RT-----------RE-GSVYLFGSDK-DGQCGETS-----G-------------------
------------------------------------------------------------------------GADPEMVDLD------------------
--------------TD-EGDEADEEV-VQVACGGAHTVLLTE-----SG---------KV-WVAGANH-----------HGELGLGDTAPRP-------R
FTR---------------------------CSAIER---------------L-------AAP------GRVRIILCSRSGTFFETAP-------------
----------------------------------------------------------------------------------------------------
-----
>PC_0679MA
----------------------------------------------------------------------------------------------------
----------------------------------------------------------------------------------------------------
-------------------------------------------------------------------------------------------------MAV
YA-CGS------NAFGQLADVDD-LVFE--------------------------------------------------------NFIEIRSSSD--RV--
AATSLLDVSWSQTILSGA-------------------GDGLA-------------------------V--LGPQP---PTQVSRAKCWLGQ---------
-E-A-F-VAALL---------------EDGHLLRCSDGA-KSSER----------------------YAHADMN--------------------------
---GRGELVLVPEG-----SLDV-------------ALL-VATLD---QVFEAPMKCIA-----LRL-----------------P---------------
-------APDSAM-------------------------PAAT-------------------------TSSATMRRDE-QITAVASGAAHFIL---L---T
ST----------------GRVLSYGDN-RYGQA-G---------PFPSSPFPA----SAA-----------------AAVLDHLAFF-------------
---------DGLFP--------VALAC--G---AFHSVV-VT-----------KD-GSAYSFGSDK-DGQRGGGA--APGS-------------------
------------------------------------------------------------------------GDEPELLELVLEDA--------------
-----------QS-TD-EVEDREEEI-EQVACGAAHTVLLTR-----SG---------RI-C--------------------------------------
----------------------------------------------------------------------------------------------------
----------------------------------------------------------------------------------------------------
-----
>PC_01XWWL
----------------------------------------------------------------------------------------------------
----------------------------------------------------------------------------------------------------
-------------------------------------------------------------------------------------------------MTV
LA-FGS------NLHGQIPGEDS-LIML-------------------------------------------------------SPVTCRAC---------
--IASAAASWSQVVFRAS-------------------PTSLS------VLHCCFSCSYTSGDSSGAPIL-RGLPLGRDSLDLPSARTWLGQ---------
-D-N-F-VAALL---------------HDGTILRFDDGN-RSAEK----------------------YCLASMN--------------------------
---SRGELLVVPAE-----NNPL------------ELRV-YSSVD---ALFAASASSSS-----------------------------------------
-----------TF-------------------------APPTI--------------------FTLPDFPSSPFDPE-HIHLLSSGASHALL---L---A
LP---------------SHRLFSLGDN-RFGQC-G---------VPSLSPP-----------------------SSSPPTLNRIEAL-------------
---------DGLYP--------VEVAC--G---AFHSAV-RT-----------QD-GLVYLFGADK-EGQSGGNG-----G-------------------
------------------------------------------------------------------------DWEPQLIELGPEGE--------------
-----------ETGTA-GDGEEGREV-VQAVCGAEHTVLLTT-----DG---------EV-WVTGASES----------FHRAWFRFFRPSL-------A
FSL---------------------------ALPCDT---TIQA-NWVSATPLP-A--ERSSG------IQVSVHDHGAQEGY------------------
----------------------------------------------------------------------------------------------------
-----
>PC_01J5RT
----------------------------------------------------------------------------------------------------
----------------------------------------------------------------------------------------------------
------------------------------------------------------------------------------------------------MARV
FA-CGD------NSFGNVLPNKSDLHLF-------------------------------------------------------KPVELPDV---------
--SSIAAASWSQTIVRKS-------------------ESSLK-------------------------L--QGL---ADSSLDLSAARWLGQ---------
-N-S-F-VAWLR---------------SDGRVE-SVEGT-LSDST----------------------FSHIAMN--------------------------
---GRGELLGVSAA-----SPPT-------------ITF-YSSMK---SLLTRSPEIPPI----------------------------------------
------------------------------------------------------------------ALKSPLLTPPT-SVDSLIAGASHFLL---L---L
SAP--------------SHAILSYGDN-RFSQL-G---------VPSSTSSP-------------------------PSKLHHVDFF-------------
---------EGLAP--------KRIAA--G---AFHSTV-VG-----------GD-GALYVFGKGS-EGQCGGEG-------------------------
------------------------------------------------------------------------GGEPALIELG------------------
--------------------DGEEEV-VSVGCGSGHTVVVTD-----R----------GV-WVTGAND-----------AGQLGLGDKAPRP-------S
FTR---------------------------NEALSS---LI---------------------------GSTSTVTCTPWNTFLNL---------------
----------------------------------------------------------------------------------------------------
-----
>PC_058MY0
----------------------------------------------------------------------------------------------------
----------------------------------------------------------------------------------------------------
------------------------------------------------------------------------------------------------MKFC
YG-FGD------NSFGQLGEGLPSE----VQLPHPILVTDSPEPGSYPEDFEIFASNRSQSLIKVDSSRPEQPNSRRDHFLCLGFN------PQDEGS--
ASKTQFELGVRSDAKRFVGG------------------ENFT----------------------------------------------------------
---L-F-LDFE------------------GKLCDV-ET-----------------------------------L---EN---LNG--DCRWKDV------
AMDNTGRLLAIDDR------------G-----------------------------------------------------------------KA-----Y
LFKDVADLREFDGTRRSPLM-----------------AFDPKA-PTASRV--------------DRNKE----PVDP-HFSKVSSGWSHFLL---L---T
SQDD-------TLGERQPHQIYVLGDN-RFYQL-G---------VPSSFGHSSN--------------------DC---KLLPLPFF-------------
---------S-LSE--GFPSKVSKIAT--G---GRHNCV-LT-----------FD-GDLYVWGWNE-QGQLGLRS--RNEEDQGRA--------------
-----------------------------------------------------------------------IP-QPTLVQLYDDQ---------------
------------------GDEVELDV-KDVDCGSCHTIIVTE-----NG---------DV-WVTGCKS-----------DHF------------------
----------------------------------------------------------------------------------------------------
----------------------------------------------------------------------------------------------------
-----
>PC_03TG4U
----------------------------------------------------------------------------------------------------
----------------------------------------MPLYLKILKFGENKGKRDK------ALIVSPSLPY------------FGLVS--------
--------RVNLRQFFSK-------------ANIN-------LIPEY-TAL--DSV---------DNIY-SP----------YE-FCFVYNKKGGERLYM
FS-FGF------NAFQQTNPNDKALKTT-------------------------------------------------------L-----SQ---------
--KIGHVRQI-LINIQ-----------------ID--DERLE--------IWGFKPAIN-----------------LEEWQTKKPTCIFGD---------
-PNE-I-LGLVD---------------ENKNAWYCYGFS-GESMP----------------------LR-----------QLAVN--VKK----------
------------------------------------AVY-CQGRQ---AIYV------------------------------------------------
----------LTE-------------------------CGKVT-CYTGLK---------------DNLVHSIMDIPN-RVHDIAASFSHILF---Y---S
AGY---------------DPIYALGSN-RFSQL-G---------LDYQQSTNI-------------------------EMPFPIDFF-------------
---------CGLGNPYG--TTDGSVSC--S---PFHSVV-IL------------S-GEVYTFGLRK-DGRLGWGE--EEADDCDD---------------
------------------------------------------------------------------------S-TVGLGVFM------------------
---------------E-NGVEVQVNA-IKSVCGSSHTVVLDD-----EG---------KV-WICGTS---------------------------------
----------------------------------------------------------------------------------------------------
----------------------------------------------------------------------------------------------------
-----
>PC_03VWTD
----------------------------------------------------------------------------------------------------
----------------------------------------------------------------------------------------------------
----------------------------------------------------------------------------------------------------
----------------------------------------------------------------------------------------------------
--MSKSLYGWGSNLHGQLRR------------------PLAMT-Q--C----------------------------------------------------
---E-E-PMYID---------------KVDSIIGATGSQ-IFVSL----------------------DQQSFYY---GL---TAD--EQDWSSDQERHSL
PWNSHRSLIGADEL------------LSTLDQNGHLYSG-VEGVR---RMN----------PPWRDV-----------------A--IDITGRV-----V
AITNKGEAYLYRTHE-------------------------NFI-LGHNAQ--------------HLYL--EDPHDCP-KFDQVAAGGAHFLL---L---A
QNNP--------------SPLYITGDN-RFGQF-G---------ELEVFSK--------------------------EGHLHEISFF-------------
---------S-KDK--GFPCSIASISC--G---YRHSIA-LT-----------KD-GDAYIWGWVQ-NENDSFSG--PAPV-------------------
-------------------------------------------------------------------------------DVG--N---------------
------------------EDAELPNI-TAVACAAEASLFLLQ-----DG---------TV-WTVGERG-----------TMKARQ----------IPL-P
KPAL--------------QIAAAQWSYYALTYA-------------------------------------------------------------------
----------------------------------------------------------------------------------------------------
-----
>PC_01VY5G
----------------------------------------------------------------------------------------------------
----------------------------------------------------------------------------------------------------
----------------------------------------------------------------------------------------------------
----------------------------------------------------------------------------------------------------
--MPPKLVGWGSNLHGQLGQ------------------DLSVL-Q--V----------------------------------------------------
---A-A-PVDID---------------NAERIVCVTATQ-VLYTR----------------------NGQMYLY---GY---MPG-----YDSKPTRHTV
PWTNPRAILGQDYV------------EACLDEDGYLCLG-FSNTR---CGQ----------TTWQHA-----------------A--MDKTGRI-----I
AISNERKAVLFNTLN-------------------------EMV-LGINAI--------------P-----LSAPNLP-PLDRAFAGGSHFVL---F---A
PQAS--------------LPIYTYGDN-RFCQL-G---------DIYVPSK----------------------------GLHALSFF-------------
---------S-RDE--GFPSSVHSVVC--G---DRHSLA-LT-----------SD-GDCYFWGWSV-FHGHTLPE--P--V-------------------
-------------------------------------------------------------------------------DVG------------------
------------------HGPDLVNV-TSMACATDVSIFLLE-----DG---------SV-WSTKRGD-----------TETRFATEAHRVQ---FHG-M
NYPL--------------DIGAAQWSYYALVQNKESA---------------------------------------------------------------
----------------------------------------------------------------------------------------------------
-----
>PC_04QRDF
----------------------------------------------------------------------------------------------------
----------------------------------------------------------------------------------------------------
----------------------------------------------------------------------------------------------------
----------------------------------------------------------------------MEERHRAATSGDSLRP------TISKCL--
ACMPPKLVGWGSNLHGQLGQ------------------DLSVL-Q--V----------------------------------------------------
---A-A-PVDID---------------NAERIVCVTATQ-VLYTR----------------------NGQMYLY---GY---MPG-----YDSKPTRHTV
PWTNPRAILGQDYV------------EACLDEDGYLCLG-FSNTR---CGQ----------TTWQHA-----------------A--MDKTGRI-----I
AISNERKAVLFNTLN-------------------------EMV-LGINAI--------------P-----LSAPNLP-PLDRAFAGGSHFVL---F---A
PQAS--------------LPIYTYGDN-RFCQL-G---------DIYVPSK----------------------------GLHALSFF-------------
---------S-RDE--GFPSSIHSVVC--G---DRHSLA-LT-----------SD-GDCYFWGWSV-FHGHTLPE--P--V-------------------
-------------------------------------------------------------------------------DVG------------------
------------------HGPDLVNV-TSMACATDVSIFLLE-----DG---------SV-WSTKRGD-----------TETRFATEAHRVQ---FHG-M
NYPL--------------DIGAAQWSYYALVQNKESA---------------------------------------------------------------
----------------------------------------------------------------------------------------------------
-----
>PC_04Z47Z
----------------------------------------------------------------------------------------------------
-----------------------------------------------------------------------------------------------MFD--
TQ--DQCSDWEDLNNGSLAQAA----GLWFDNNVHLDSA---LCH--------SSY---------FE-V--T----YC---FAPPT-RHSAPSPWGVMEL
WA-SGL------NSWGQLTFGNIEE------------------------------------------------PGNNLRAF-------QRIL---YDE--
EKIEILRTCT------------------------------------------------SATVA-------------LVD---------------------
--GS------------------------------------------------------------------------------------------------
--------------------------------------------------------------------------------------------------VY
EFENIAAWLQRKG---------------------------------------------------------RCLDKIQ-NPKHIISYRTGFAV---LT--T
D-----------------GQVWTWGDL-RYESCLG---------REVEDQS----------EA---------------LEPGLVESL-------------
---------LD--L---PTGPIVKISG--G---GYVLAALT------------SG-NDLYVWGGRM-G-----------------------E--------
-STYLD----GL---S---------------------------------------------------------GTVSPVDV-------------------
--------------------D-DHDI-LDFSVGDRHIIILTT-----DH---------RV-FVVGDNH-----------QGQLGLPVS------------
-----------------------------------------DT-INWQEVSLPFH------N-----GQEVVGVHADYKTSLLLVKIYS-----------
----------------------------------------------------------------------------------------------------
-----
>PC_05RO36
----------------------------------------------------------------------------------------------------
----------------------------------------------------------------------------------------------------
-------------------------------------------------------------------------------------------------MNL
YA-AGF------NAWRQLEFLSLEN------------------------------------------Q---TEEPDDIVSF-------R-KV---LSD--
ELIEVHYASLTYTV------------------------------------------------V-------------NTS---------------------
--AG-L-RY---------------------------AGYVN-------------E----------------------------------DIQPG-LT---
R-KLLSPTAA------------------------------IAGNG---IVASRFLR-NPYRPSTLTD-------QS----------EVYNG----HDAIV
QYAALPQSAG--------------------------------------------------------IESSQTFSGMP-DIIQLVAYETGFVA---LS--R
D-----------------SKVWTWGDE-RYSATLG---------REITPAS----------PA---------------EKPGLVEDL-------------
---------EN--L---PSGKIKRIEA--G---GYTALALT------------EG-HDLYGWGGHP-AR-------------------------------
-QPLVD----TL---S---------------------------------------------------------GSPSPV---------------------
-----------------DV-E-ENDI-QDCSVGETHMIVLTT-----NG---------DV-YVIGGNT-----------NGQLGVPS---E---------
-----------------------------------------GI-PKWKKVPLSP-------R-----EEAIVGVKAGQRSSFIVTKNSRLT---------
----------------------------------------------------------------------------------------------------
-----
>PC_00B4OI
----------------------------------------------------------------------------------------------------
----------------------------------------------------------------------------------------------------
-------------------------------------------------------------------------------------------------MNL
YV-TGF------NAWRQLEFLSLET------------------------------------------S---IEEPDDIASF-------R-KV---LSD--
KLIEIHYISLTCTI------------------------------------------------V-------------VTS---------------------
--AG-L-QY---------------------------AGSVD-------------D----------------------------------SARLV-LE---
Q-RRLSFMTA------------------------------VAGNG---VI-A-----------------------------------VYDG----HDRIT
QHASLPQPGE--------------------------------------------------------TEAGQIFNGMH-KIIQLVACETSFVA---LS--A
D-----------------GKVWTWGDE-RYSATLG---------RDITISS----------PA---------------ERPSLVEDL-------------
---------ED--L---PSGKIKKIAA--G---GYTVFALT------------DG-HDLYAWGGHP-AR-------------------------------
-RPIPE----TL---S---------------------------------------------------------GSPSPL---------------------
-----------------DV-E-ENDI-VDCAVGEAHMIVLTT-----KG---------DV-YVAGDNT-----------NGQLGLSL---E---------
-----------------------------------------KT-ANWRKVPMPP-------R-----GEDIIGVKAGQRSSFIVTKSSHLSNFHLGLL--
----------------------------------------------------------------------------------------------------
-----
>PC_037017
----------------------------------------------------------------------------------------------------
----------------------------------------------------------------------------------------------------
-------------------------------------------------------------------------------------------------MEL
YA-TGF------NAWNQLRFGGPDASP----------------------------------------E---SQDPDDLHGF-------K-LV---LRN--
SSFEPPHASLSCTL------------------------------------------------V-------------KTP---------------------
--SS-V-LF---------------------------AGYPD-------------D----------------------------------WVKLH-DL---
RDKMIQCLAA------------------------------IAGNG---IIAV------------------------------------YS-----EGSVQ
QYQSLAHYKAMK---------------------------------------------------------GRTVLSDC-EINQIVAYETGFAA---LS---
A-----------------GQVWTWGDE-RYCACLG---------REVSESS----------PA---------------EKPCLVIQL-------------
---------EG--L---PTGRIRKLAA--A---GYLLTAIT------------EG-DDLYAWGGHP-GR-------------------------------
-PVIIE----GI---S---------------------------------------------------------GSPSPV---------------------
-----------------LV-E-ENDI-RDCAVGEFHVIVLTS-----HG---------DI-FVIGDNV-----------NGQLGYPI---E---------
-----------------------------------------KA-SSWTRVPGIA-------T-----GSTISAVVAGLRSSFIVVVIAK-----------
----------------------------------------------------------------------------------------------------
-----
>PC_01GEOH
----------------------------------------------------------------------------------------------------
----------------------------------------------------------------------------------------------------
--------------------------------------------------------------------------------------------MATPRMAL
YA-AGS------NCWGQLDFQRSTE-----------------------------------------------T-GFDLTRF-------T-EV---ISA--
NEIERPKSGKVYSLAR-------------------------------------------------------------VD---------------------
--GR-F-LV---------------------------AAHVRDQ-----------------------------------------------------I---
SISDVANVAF------------------------------TANGN---TILNGWHENFL-----------------------------------------
-TSEYFDA-----EG---------------------------------------------------NSHSKIITLRK-PAKQVVAYDTGFVI---LY--E
D-----------------GVVATMGDA-RFYAPLG---------RTPSPST----------PA---------------DEFADVD---------------
---------WPGDL---DADPVKHITA--C---GWMVAALT------------ES-GAVYLWGQDP-PS-------------------LGGK--------
GPTFVP----GL---S---------------------------------------------------------PEIGYA---------------------
-----------------EIDG-VQDV-ADFALGETHAIALLC-----DG---------HV-YVVGNNV-----------NGQLGIPSIQ-----------
-----------------------------------------ST-REWTRAQLLLP------Q-----GSRITGVAAGPNTSFILVSHGEAE---------
----------------------------------------------------------------------------------------------------
-----
>PC_03YK8M
----------------------------------------------------------------------------------------------------
----------------------------------------------------------------------------------------------------
----------------------------------------------------------------------------------------------------
-----------------MALYATGFNAWSQ----LQF----------------------------ENS--VGEEPDDISSF-------T-CVLH------
----------------------------------------------------------------------------------------------------
----------------------------------------------------------------------------------------------------
-------------------------------------------------TDAI-DH---------VR-------PF----------FSYTLVHDGIKTLS
QYPSIQSLLS--------------------------------------------------------NSPSHTFPNLP-NITQLVAYDTGFAA---LS--S
T-----------------GQVWTWGDE-RYAACLG---------RDVTDES----------PA---------------EAPGLVPDL-------------
---------SD--L---PTGPVTKLAA--G---GYFLAALT------------AG-DDLYCWGHAG-RS-------------------------------
-P-ILG----DL---F---------------------------------------------------------SNS------------------------
-----DADVDTDRPNLVVIGQ-DNDV-ADIAVGDAHLVALTS-----DG---------EV-YVIGDNG-----------NGQLGLPGK--A---------
-----------------------------------------SA-RSWTWISLETILG---TN-----QSIVTGVAAGPKSSFLVVRNNSH----------
----------------------------------------------------------------------------------------------------
-----
>PC_02ESOY
----------------------------------------------------------------------------------------------------
----------------------------------------------------------------------------------------------------
-------------------------------------------------------------------------------------------------MRL
YA-AGF------NAWNQLQFRTWDKAESQDDTPD--------------------------------C---EGSEPSDIYPF-------S-CI---LES--
EKLGAIQPFLTFTTLTTAK--GQ-------------------L----------LAGAVPEPFN-------------SGH---------------------
--DD-Y----------------------------------------------------------------------------------------------
-------NYA------------------------------EAMNG---RVVVYDGAG---------------------------------------SIY-
QYSSVADYYRRNESELQ----------------------------------------RT------------VFKRPS-DIIQTVAYDTGFAA---LT--S
T-----------------GQVWTWGDG-RFPECLC---------RSVTEES----------PA---------------DRPGCATCL-------------
---------ED--L---PTGPIVKIAA--G---GYVLTALT------------SG-RDLYAWGGYP-G--------------------RQPV--------
----LE----GL---T---------------------------------------------------------GDPVPIVVVMESE--------------
---------------DSSDDA-DIDI-VDVGVGEEHMIVLMA-----DG---------TV-CAIGSNS-----------NGQLGLDPDQR----------
----------------------------------------AAA-SSWVRVPIPLL------S-----DEHVVDVVAGPRSSFVLVDKKA-----------
----------------------------------------------------------------------------------------------------
-----
>PC_04GNN2
----------------------------------------------------------------------------------------------------
----------------------------------------------------------------------------------------------------
-------------------------------------------------------------------------------------------------MEL
YA-TGF------DAWNQLNFNKTDP-R----------------------------------------S---NDEPSDLRAF-------T-CI---LRD--
PVIRNVGAFLTYTS------------------------------------------------V-------------ETS---------------------
--SG-N-TT---------------------------AGIVPKEHLLARKLRGIDH----------------------------------RHSSC-WA---
E-ALNGSFVI------------------------------LNTTD---FKLE-----------------------------------QYSD----SKNLR
YMAG--TLLNAKDDA---------------------------------------------------KQTFRVGSIGR-PVQQLLAYDTGFVA---LT--A
D-----------------GEVYTWGDE-RYSLCLG---------RMPTPES----------PA---------------DKPGLVADL-------------
---------VD--L---PTGRIVKIAA--N---GYLLAALT------------SG-NDLYFWGGHP-AQ-------------------------------
-EPLIE---EIL---S---------------------------------------------------------GCPHPI---------------------
-----------------AL-G-DHDI-VDVGVGESHMIALTA-----AG---------QV-YVIGVNQ-----------NGQLGTDTH--H---------
-----------------------------------------RS-KDWVTVDLGL--H----Q-----SQKIKGVAAGPRTSFIIVEGLRP----------
----------------------------------------------------------------------------------------------------
-----
>PC_01VKAP
----------------------------------------------------------------------------------------------------
----------------------------------------------------------------------------------------------------
-------------------------------------------------------------------------------------------------MEL
YA-TGF------NAWRQLEFNDLSG------------------------------------------P---SQEPDDIQSF-------R-SVL--KDR--
SVIDRPYAFLACTF------------------------------------------------V-------------WHE---------------------
--EE-K-LV-------------------------------------------------------------------------------------------
---------------------------------------------------------------------------------------------------K
EYSSLSLAEI--------------------------------------------------------GQAQASYPGLD-GIVQLVAYETGFAA---LS--M
Q-----------------GDVMTWGDE-RYAASLG---------REVTQES----------PA---------------EYPGAVREL-------------
---------EE--L---PTGKIKKIVA--G---GYVLLGLT------------EG-NDLYAWGGHP-GR-------------------------------
-PALIE----GI---S---------------------------------------------------------GSPTPV---------------------
-----------------IV-E-EHDV-TDCALGESHMIILTE-----GG---------DV-YVIGDNT-----------NGQLGLPV---R---------
-----------------------------------------KT-TSWTKAAIPL--T----A-----GQSVVAVVAGPRSSFILTKYQIS----------
----------------------------------------------------------------------------------------------------
-----
>PC_01QPLN
----------------------------------------------------------------------------------------------------
----------------------------------------------------------------------------------------------------
------MLKLHCVRKLKY--------------------K---NCA--------FEY---------FL-V--C----FP---IY-LE-HDNGPTWPMNMEL
YA-AGF------NAWRQLEFNDPSD---------------------------------------------YSKEPDDIQSF-------R-SV---LKD--
RSV-VDRPYA--------------------------------F----------L----------------------------------------------
----------------------------------------TCTF--V-------------------------------------------WHE-------
----------------------------------------------------------------------------------------------EEELVK
EYSSLSLAEIG--------------------------------------------------------QAQASYPGLD-GIVQLVAYETGFAV---LS--M
Q-----------------GDVMTWGDE-RYAASLG---------REVTQES----------PA---------------EYPGAVREL-------------
---------EQ--L---PTGKIKKIVA--G---GYVLLGLT------------EG-NDLYAWGGHP-G-----------------------R--------
-PALIE----GI---S---------------------------------------------------------GSPTPVVV-------------------
--------------------E-EHDVRDSGPTGRENNILDKSSDTPQGG---------AV-CDSGWGR-----------DSEFIHIDET-----------
--------------------------------------------------------------------SNFLIL--------------------------
----------------------------------------------------------------------------------------------------
-----
>PC_00R8QP
----------------------------------------------------------------------------------------------------
----------------------------------------------------------------------------------------------------
-----------------------------------------------------------------------------------------MAQPCLMNMEL
YA-TGF------NAWRQLEFNDASD------------------------------------------S---SKEPDDVQSF-------R-SVL--KDR--
SVVDRPYAFLACTF------------------------------------------------V-------------WHE---------------------
--EE-K-LV-------------------------------------------------------------------------------------------
---------------------------------------------------------------------------------------------------K
EYSSLSLAEI--------------------------------------------------------GQAQASYPGLD-GIAQLVAYETGFAA---LS--I
E-----------------GDVMTWGDE-RYAASLG---------REVTQES----------PA---------------EYPGAVREL-------------
---------AE--L---PTGKIKRIVA--G---GYVLLGLT------------EG-NDLYAWGGHP-GR-------------------------------
-PALIE----GI---S---------------------------------------------------------QSPTPV---------------------
-----------------IV-E-EHDV-TDCAVGESHMIVLTD-----GG---------DV-YVVGDNT-----------NGQLGLPV---R---------
-----------------------------------------KT-TSWTKAAMPS--M----A-----GQSVVAVGAGPRSSFILTKHHIS----------
----------------------------------------------------------------------------------------------------
-----
>PC_057G50
----------------------------------------------------------------------------------------------------
----------------------------------------------------------------------------------------------------
-------------------------------------------------------------------------------------------------MEL
YA-TGF------NAWRQLEFNDPSD------------------------------------------Y---PKEPDDIQSF-------R-SVL--KDR--
SVVDRPYAFLACTF------------------------------------------------V-------------WHE---------------------
--EE-N-LV-------------------------------------------------------------------------------------------
---------------------------------------------------------------------------------------------------K
EYSSLSLAEI--------------------------------------------------------GQAQASYPGLD-GIVQLVAYETGFAA---LS--M
Q-----------------GDVMTWGDE-RYAASLG---------REVTQES----------PA---------------EYPGAVREL-------------
---------EE--L---PTGKIKKLVA--G---GYVLLGLT------------EG-NDLYAWGGHP-GR-------------------------------
-PALIE----GI---S---------------------------------------------------------GSPTPV---------------------
-----------------VV-E-EHDV-RDCALGESHMIILTE-----GD---------DV-YVIGDNA-----------NGQLGLPV---R---------
-----------------------------------------NT-TSWTKAAIPH--T----A-----GQSVVAVGAGPRSSFILTKHQIS----------
----------------------------------------------------------------------------------------------------
-----
>PC_00GOHD
----------------------------------------------------------------------------------------------------
----------------------------------------------------------------------------------------------------
-------------------------------------------------------------------------------------------------MEL
WA-TGF------NAWGQLDFQGESS-----------------------------------------------LAPADLRTF-------K-CI---LRS--
KHLEMLRTSLSATL------------------------------------------------V-------------RTS---------------------
--SG-I-KA---------------------------AGSLDAV-----------------------------------------------FQLC-LT---
Q-KDGFRKVA------------------------------IAGNE---KFAE-------------------------------------TQ----GKFIK
EYRSLKSYIDG---------------------------------------------------------DGHHLGEFE-CFEQIAANQTTFTA---LS--K
N-----------------GKVWTWGDG-RYESCLG---------REVSEET----------PA---------------QLPSIVKDL-------------
---------SD--L---PTGPIRKISS--G---GYVTAALT------------SG-NDLYLWGGCP-GQ-------------------------------
-SKILD----QF---S---------------------------------------------------------GMPEPI---------------------
-----------------DL-D-GQDV-LDVAVGADHILALTT-----EH---------RL-YVVGANR-----------NGQLGLDV---K---------
-----------------------------------------EL-SELGEIALPL-------G-----GKQIVSVHAGYKNSFLLVEDIT-----------
----------------------------------------------------------------------------------------------------
-----
>PC_078BIG
----------------------------------------------------------------------------------------------------
----------------------------------------------------------------------------------------------------
-------------------------------------------------------------------------------------------------MEL
WA-SGF------NAWGQLDFQGEA-----------SM------------------------------------KSSDLRTF-------K-CV---LQS--
EHIEILRTSL------------------------------------------------SATLV-------------RTS---------------------
--IG-I-KG---------------------------AGSLDDLLQLC-------------------------------------------L---------
TRRHGLSNIA------------------------------IAGNE---KVAEVQ------GKSIK-----------------------------------
EYRCLKLFRDDDGH---------------------------------------------------------HLGQFE-YFDQIDANQIAFTA---LS--N
T-----------------GKVWTWGDG-RYESCLG---------REISKES----------PA---------------QLPYMVEDL-------------
---------SD--L---PTGPIRKISS--G---GYVTAALT------------AG-NDLYVWGGRP-G-----------------------Q--------
-PKVLA----QL---S---------------------------------------------------------ETPEPVDL-------------------
--------------------D-GKDV-LDVAVGVDHILALTT-----EH---------KL-YVVGANK-----------NGQLGLNVD------------
-----------------------------------------EL-SEWKEVALPLD------E-----KQLIVSVHAGYKNSFMLIENVKQ----------
----------------------------------------------------------------------------------------------------
-----
>PC_00GQU1
----------------------------------------------------------------------------------------------------
----------------------------------------------------------------------------------------------------
-------------------------------------------------------------------------------------------------MEL
WV-SGF------NAWGQLDFQSKA-----------SI------------------------------------GSPDIRTF-------K-CV---LQS--
QHIEILRTSL------------------------------------------------SATLV-------------RTS---------------------
--SE-I-EE---------------------------AGNLDDLLQLC-------------------------------------------V---------
TRKDGLSSVA------------------------------IAGNE---KLAEVS------GNSIK-----------------------------------
EYPSLTSFMNNDGQ---------------------------------------------------------HLGDFE-YFEQLAANQTTFTA---LS--N
S-----------------GKVWTWGDG-RYESCLG---------REISEEC----------PA---------------QLPCIIEDL-------------
---------LD--L---PTGPIRKISS--G---GYVTAALT------------SG-NDLYVWGGRA-G-----------------------Q--------
-PTLLD----QL---S---------------------------------------------------------GTPEPVDL-------------------
--------------------D-GQDV-LDIAVGADHILALTM-----ER---------RL-YVVGANK-----------NGQLGLDVN------------
-----------------------------------------EL-SKWREVTLPLE------G-----RQ-IVSIHVGYKNSFLLVKNITQ----------
----------------------------------------------------------------------------------------------------
-----
>PC_03V6FD
----------------------------------------------------------------------------------------------------
----------------------------------------------------------------------------------------------------
-------------------------------------------------------------------------------------------------MEL
WV-SGF------NAWGQLDFRGES-----------SL------------------------------------ESPDLRTF-------N-CA---LRD--
QHIEILQATL------------------------------------------------SATLV-------------RTS---------------------
--SG-I-KS---------------------------AGCPDELIQFC-------------------------------------------T---------
CKEEGLSSMA------------------------------IGGNE---KLAEFT------GQYIK-----------------------------------
EYKSLKSYFEADGR---------------------------------------------------------QLGDFE-QFKQITANQTTFTA---LS--I
K-----------------GNVWTWGDG-RYESCLG---------REVSAEY----------PA---------------HLPSIVKDL-------------
---------SD--L---PTGPIRKISS--G---GYVTAALT------------SG-NDLYLWGGRP-G-----------------------Q--------
-TKLLG----QL---S---------------------------------------------------------GTPEPVDL-------------------
--------------------D-GLDL-LDVAVGADNILALTT-----QH---------KL-YVIGANR-----------NGQLGLDME------------
-----------------------------------------DL-CEWREVPLPLD------G-----KR-IVSIHAGYKNSFLLVENIT-----------
----------------------------------------------------------------------------------------------------
-----
>PC_02QCH1
----------------------------------------------------------------------------------------------------
----------------------------------------------------------------------------------------------------
-------------------------------------------------------------------------------------------------MEL
LA-TGF------NAWRQLQFDNKDE------------------------------------------S---SDEPDDISSF-------Q----AVLKD--
EFIGRPSALLSCTF--------------------------------------------------------------------------------------
----------------------------------------------------------------------------------------------------
---------------------------------------------------K------------------------------------YDG----HDTIH
[truncated: 342,723 more chars]
