# Supplementary material for: Remote homology clustering identifies lowly conserved families of effector proteins in plant-pathogenic fungi
Source: Microb Genom. 2021 Sep 1;7(9):000637. doi: 10.1099/mgen.0.000637 (PMC8715435; doi:10.1099/mgen.0.000637)
Supplement: Supplementary material 15 [file mgen-7-0637-s0015.zip › fastas/markov-PC_059FW5.fasta]

>PC_00QQ11
------------------------------------------------MFGFLASFLIYSALKYASASPTN-AVTITSHPISFA----------------
--NAPTLA--PPIQFILEPNGHLRPRPRKVL-G-------LR------------------------SRELENPIP-DKIERNHYMTRIPSEEQLSIIKKV
IRDHMAGSPYMLGADGKFSATEKPQGTLKYYFGKVEVFDEEGYSIYE---TSCCYGFPRSNCACF----------SCTNCAEYSTT---SAACILCCPLL
V---STGLCSFGLELSFFGDNRLSGACIHTRN-----------SAYGRLSAVANAGYNAWQTIRARRNPTVAPVSSE-IQLPWNCHYKGPGSLRRQLHSN
CNHRAVGRFHSTKKFDRRLVMNVSL
>PC_06JMKI
------------------------------------------------MFGFLASFLIYSALKYASASPTN-AVTITSHPISFA----------------
--SAPTLA--PPIQFILEPNGHLRPRQRKVL-G-------LR------------------------SRELENPVP-DKMGRNHYMTRIPSEEQLSIIKKV
IRDHMAGSPYMLGADGKFSATEKPQGTLKYYFGKVEVFDEEGYSIYE---TSCCYGFPRSNCACF----------SCTNCAEYSTT---SAACILCCPLL
V---STGLCSFGLELSFFGDNRLSGACIHTRN-----------SAYGRLSAVANAGYNAWQTIRARRNPTVAPVSSE-IQLPWNCHYKGPGSLRRQLHSN
CNHRAVGRFHSTKKFDRRLVMNVSL
>PC_0623RQ
------------------------------------------------MFGFLASFLIYSALKYASASPTN-AVTITSHPISFA----------------
--NAPTLA--PPIQFILEPNGHLRPRPRKVL-G-------LR------------------------SRELENPIP-DKIERNHYMTRIPSEEQLSIIKKV
IRDHMAGSPYMLGADGKFSATEKPQGTLKYYFGKVEVFDEEGYSIYE---TSCCYGFPRSNCACF----------SCTNCAEYSTT---SAACILCCPLL
V---STGLCSFGLELSFFGDNRLSGACIHTRN-----------SAYGRLSAVANAGYNAWQRIRARRNPTVAPVSSE-IQLP------------------
-------------------------
>PC_03031Z
------------------------------------------------MFGFLASFLVYSALKYASASPTN-AVT-----ISFA----------------
--NAPTLA--PPIQFILEPNGHLRPRPRKVL-G-------LR------------------------SRELENPIP-DKMERNHYMTRIPSEEQLSIIKKV
IRDHMAGSPYMLGADGKFSAIEKPQGTLKYYFGKVEVFDEEGYSIYE---TSCCYGFPRSNCACF----------SCTNCAEYSTT---SAACILCCPLL
V---STGLCSFGLELSFFGDNRLSEACIHTRN-----------SAYGRLSAVANAGYNAWQRIRARRNPTVAPVSSE-IQLP------------------
-------------------------
>PC_05WTKP
------------------------------------------------MFGFLASFLVYSALKYASASPTN-AVT-----ISFA----------------
--NAPTLA--PPIQFILEPNGHLRPRPRKVL-G-------LR------------------------SRELENPVP-DKMGRNHYMTRIPSEEQLSIIKKV
IRDHMAGSPYMLGADGKFSATEKPQGTLKYYFGKVEVFDEEGYSIYE---TSCCYGFPRSNCACF----------SCTNCAEYSTT---SAACILCCPLL
V---STGLCSFGLELSFFGDNRLSGACIHTRN-----------SAYGRLSAVANAGYNAWQTIRARRNPTVAPVSSE-IQLP------------------
-------------------------
>PC_04ZH4W
MYCSSLGGAGSCRLHFTLHTLAYPLTIALPPKKIRQIFTHLSIAMSVAMFRMSLLALICLTLKDALAAPTS-AVTIAPHPVLFA----------------
--SAPPLA--PPIQLTLESSGHLRPRHRKVLMD-------SR------------------------PEEIRNPIP-DKMERNHHKTRIPSQEQLSLIKNY
ISDHMAGSPYVLHPDGSFSAIQKPPGSLKYYYGRVEIFDEEGYSLYE---TPCCYGFPRSYCACF----------SFSNCAECCMT---SAGCLCGFPIA
-----LAICSVATDL-ICGSGRLSRALVEACQ-----------YEFGRL---STAGYNAWQRIRAARNPTVSPISSE-IQLS------------------
-------------------------
>PC_06HG1T
--------------------------------------------MSVAMFRMSLLALICLTLKDALAAPTS-AVTIAPHPVLFA----------------
--SAPPLA--PPIQLTLESSGHLRPRHRKVLMD-------SR------------------------PEEIRNPIP-DKMERNHHKTRIPSQEQLSLIKNY
ISDHMAGSPYVLHPDGSFSAIQKPPGSLKYYYGRVEIFDEEGYSLYE---TPCCYGFPRSYCACF----------SFSNCAECCMT---SAGCLCGFPIA
-----LAICSVATDL-ICGSGRLSRALVEACQ-----------YEFGRL---STAGYNAWQRIRAARNPTVSPISSE-IQLS------------------
-------------------------
>PC_05X5EJ
--------------------------------------------MSVAMFRMSLLALICLTLKDALAAPTS-AVTIAPHPVLFA----------------
--SAPPLA--PPIQLTLESSGHLRPRHRKVLMD-------SR------------------------PEEIRNPIP-DKMERNHHKTRIPSQEQLSLIKNY
ISDHMAGSPYVLHPDGSFSAIQKPPGSLKYYYGRVEIFDEEGYSIYE---TPCCYGFPRSYCACF----------SFSNCAECCMT---SAGCLCGFPIA
-----LAICSAGTDL-ICGSGRLSRALVEACQ-----------YEFGRL---STAGYNAWQRIRATRNPAVSPISSE-IQLS------------------
-------------------------
>PC_04AQGX
--------------------------------------------MSVAMFRMSLLALICFTLKDALAAPTS-AVMIAPHPVLFA----------------
--SAPPLA--PPIQLTLESSGHLRPRHRKVLMD-------TR------------------------PEEIRNPIP-DKMERNHHKTRIPSQEQLSLIKNY
ISDHMAGSPYVLHPDGSFSAIQKPPGSLKYYYGRVEIFDEEGYSLYE---TRCCYGFPRSYCACF----------SFSNCAECCMT---SAGCLCGFPIA
-----LAICSVATDL-ICGSGRLSRALVEACQ-----------YEFGRL---STAGYNAWQRIRAARNPTVSPISSE-IQLS------------------
-------------------------
>PC_02NDJ2
---------------------------------------------------MSLLALICLTLKDALAAPTS-AVTIAPHPVLFA----------------
--SAPPLA--PPIQLTLESSGHLRPRHRKMLMD-------SR------------------------PEEIRNPIP-DKMERNHHKTRIPSQEQLSLIKNY
ISDHMAGSPYVLHPDGSFSAIQKPPGSLKYYYGRVEIFDEEGYSLYE---TRCCYGFPRSYCACF----------SFSNCAECCMT---SAGCLCGFPIA
-----LAICSAGTDL-ICGSGRLSRALVEACQ-----------YEFGRL---STAGYNAWQRIRAARNPAVSPISSE-IQLS------------------
-------------------------
>PC_03LQ0A
-----------------------------------MNITFNNKVSPAPMFRFSILVLICSTLKYASAAPTNYAVTIAPHPISFA----------------
--SAPILA--PPIQFTLERNGHLRLRNRKVLE--------SM------------------------PPETQHPTP-PSMERGSHSSRIPSEEQLSQIKKF
IRHHETGKPYTLKPDGTFAEIEKRDGTIKYYFGRVEVFDEEGYSLYE---TSCCYRFPHACCYCF----------SCTNLAECCTS---CAICLVCSPVA
-----YGLCAAGYVFSLPAGKFCYKSLSAVGSYSYNALSLIASAAYYELLLIGRSSYGSWQKIRDLRNPRVTPMNDCEDQLPGNHHQEGQRAVPT-----
-------------------------
>PC_0369XY
-----------------------------------------MAAHRKSRFAFSILVLICSTLKYASATPTNYAVTIAPHPISFA----------------
--SAPILA--PPIQFTLERNGHLRLRNRKVLE--------SM------------------------PPETQHPTP-PSMERGSHSTRIPSEEQLSQIKQF
IRHHETGKPYTLKPDGTFAEIEKRDGTIKYYFGRVEVFDEEGYSLYE---TSCCYRFPHACCYCF----------SCTNLAECCTS---CAICLVCSPVA
-----YGLCAAGYVFSLPAGKFCYKSLSAVGSYSYNALSLIASAAYYELLLIGRSSYGTWEKIRDLRNPRVTPMNDCEDQLPGNHHQEVYYCSTRHCIVN
PGGSLLGELH---------------
>PC_029UR9
-----------------------------------MNITFNNKVSPAPMFRFSILVLICSTLKYASAAPTNYAVTIAPHPISFA----------------
--SAPILA--PPIQFTLERNGHLRLRNRKVLE--------SM------------------------PPETQHPTP-PSMERGSHSTRIPSEEQLSQIKQF
IRHHETGKPYTLKPDGTFAEIEKRDGTIKYYFGRVEVFDEEGYSLYE---TSCCYRFPHACCYCF----------SCTNLAECCTS---CAICLVCSPVA
-----YGLCAAGYVFSLPAGKFCYKSLSAVGSYSYNALSLIASAAYYELLLIGRSSYGSWQKIRDLRNPRVTPMNDCEDQLPGNHHQEGQRAVPT-----
-------------------------
>PC_01DS4L
------------------------------------------------MFKFSVLVLICSTLKYASAAPTN-AVTIAPHPISFA----------------
--SAPILA--PPIQFTLERNGHLRLRNRKVLE--------SM------------------------PPETQHPTP-PSMERGSHSTRIPSEEQLSQIKQF
IRHHETGKPYTLKPDGTFAEIEKRDGTIKYYFGRVEVFDEEGYSLYE---TSCCYRFPHACCYCC----------SCTNLAECCTS---CAICLVCSPVA
-----YGLCAAGYVFSLPAGKFCYKSLSAVGSYSYNALSLIASAAYYELLLIGRSSYGTWQKIRDLRNPRVMPMNDCEDQLPGNHHQEGQRAVPT-----
-------------------------
>PC_045W1Z
----------------------------------MNIFTFNNKVSPATMFRFSILVLICSTLKYASAAPTNYAVTIAPHPISFA----------------
--SAPILA--PPIQFTLERNGHLRLRNRKVLE--------SM------------------------PPETQHPTP-PSMERGSHSTRIPSEEQLSQIKQF
IRHHETGKPYTLKPDGTFAEIEKRDGTIKYYFGRVEVFDEEGYSLYE---TSCCYRFPHACCYCF----------SCTNLAECCTS---CAICLVCSPVA
-----YGLCAAGYVFSLPAGKFCYKSLSAVGSYSYNALSLIASAAYYELLLIGRSSYGSWQKIRDLRNPRVTPMK-------------------------
-------------------------
>PC_01W4SZ
------------------------------------------------MFRFSILVLICSTLKYASAAPTNYAVTIAPHPISFA----------------
--SAPILA--PPIQFTLERNGHLRLRNRKVLE--------SM------------------------PPETQHPTP-PSMERGSHSTRIPSEEQLSQIKQF
IRHHETGKPYTLKPDGTFAEIEKRDGTIKYYFGRVEVFDEEGYSLYE---TSF------------------------------------------CSPVA
-----YGLCAAGYVFSLPAGKFCYKSLSAVGSYSYNALSLIASAAYYELLLIGRSSYGSWQKIRDLRNPRVTPMNDCEDQLPGNHHQEGQRAVPT-----
-------------------------
>PC_05FI6R
------------------------------------------------MFRFSILVLICSTLKYASATPTNYAVTIAPHPISFA----------------
--SAPILA--PPIQFTLERNGHLRLRNRKVLE--------SM------------------------PPETQHPTP-PSMERGSHSTRIPSEEQLSQIKQF
IRHHETGKPYTLKPDGTFAEIEKRDGTIKYYFGRVEVFDEEG-----------------------------------------------CAICLVCSPVA
-----YGLCAAGYVFSLPAGKFCYKSLSAVGSYSYNALSLIASAAYYELLLIGRSSYGTWEKIRDLRNPRVTPMNDCEDQLPGNHHQEGQRAVPT-----
-------------------------
>PC_01PJ1O
--------------------------------------MKSHKAEFATMLKISIIMLLGSALSYVLAAPVYHLIPAT----PVV----------------
--SLPDTC--PAVQFPMERPAHLQTEDIL--GHASSTGMHPADPQLTMDPPDY--------------LPKEV-------------PRKLTDEERRKIVDI
LRNYPPGHAYRINESPYPIRLAKAYWERGWDGGRVRVYDENDILLHD---TGYFHFNAGSILREM--------------QKSRD-------------KK-
-------------------SKRKAR-CRRKRK-RQGK---------SK----------------------------------------------------
-------------------------
>PC_045WJP
--------------------------------------MISHKAEFTTMLNISIIMLLGSALSYVLAAPVYHLIPAT----PVV----------------
--SLPDTC--PAVQFPMERPAHLQTEDIL--GHASSTGMHPADPHLGMDPPDY--------------LPKEV-------------PRKLTDEERRKIVDI
LRNYPPGHAYRINESPYPIRLAKAYWEKGWDGGRVRVYDENDILLHD---TGYFHFNAGSILREM--------------QKSRD-------------KK-
-------------------SKRKAR-CRRKRK-RQGK---------GK----------------------------------------------------
-------------------------
>PC_025FD6
------------------------------------------------MLKISIIMLLGSALSYVLAAPVYHLIPAT----PVV----------------
--SLPDTC--PAVQFPMERPAHLQTEDIL--GHASSTGMHPADPQLTMDPPDY--------------LPKEV-------------PRKLTDEERRKIVDI
LRNYPPGHAYRINESPYPIRLAKAYWERGWDGGRVRVYDENDILLHD---TGYFHFNAGSILREM--------------QKSRD-------------KK-
-------------------SKRKAR-CRRKRK-RQGK---------SK----------------------------------------------------
-------------------------
>PC_004OJW
------------------------------------------------MLKISIIMLLGSALSYVLAAPVYHLIPAT----PVV----------------
--SLPDTC--PAVQFPMERPAHLQTEDIL--GHASSNGMHPADPQLTMDPPDY--------------LPKEV-------------PRKLTDEERRKIVDI
LRNYPPGHAYRINESPYPIRLAKAYWERGWDGGRVRVYDENDILLHD---TGYFHFNAGSILREM--------------QKSRD-------------KK-
-------------------SKRKAR-CRRKRK-RQGK---------SK----------------------------------------------------
-------------------------
>PC_03K2WM
-------------------------------------------------------MLLGSALSYVLAAPVYHLIPAT----PVV----------------
--SLPDTC--PAVQFPMERPAHLQTEDIL--GHASSTGMHPADPHLGMDPPDY--------------LPKEV-------------PRKLTDEERRKIVDI
LRNYPPGHAYRINESPYPIRLAKAYWEKGWDGGRVRVYDENDILLHD---TGYFHFNAGSILREM--------------QKSRD-------------KK-
-------------------SKRKAR-CRRKRK-RQGK---------GK----------------------------------------------------
-------------------------
>PC_00RB8R
-------------------------------------------------------MLLGSALSYVLAAPVYHLIPAT----PVV----------------
--SLPDTC--PAVQFPMERPAHLQTEDIL--GHASSTGMHPADPQLTMDPPDY--------------LSKEV-------------PRKLTDEERRKIVDI
LRNYPPGHAYRINESPYPIRLAKAYWERGWDGGRVRVYDENDILLHD---TGYFHFNAGSILREM--------------QKSRD-------------KK-
-------------------SKRKAR-CRRKRK-RQGK---------SK----------------------------------------------------
-------------------------
>PC_01KG5Z
-------------------------------------------------------MLLGSALSYVLAAPVYHLIPAT----PVV----------------
--SLPDTC--PAVQFPMERPAHLQTEDIL--GHASSTGMHPADPQLTMDPPDY--------------LPKEV-------------PRKLTDEERRKIVDI
LRNYPPGHAYRINESPYPIRLAKAYWERGWDGGRVRVYDENDILLHD---TGYFHFNAGSILREM--------------QKSRD-------------KK-
-------------------SKRKAR-CRRKRK-RQGK---------SK----------------------------------------------------
-------------------------
>PC_02KZH1
------------------------------------------------MPRSLAGIIVLSALSYALPAPIHDLPIT-----TSS----------------
--SVPYEC--PATSIPVKQSYYSEGIEPINQAFRDEAGHYSSNPQVTMKPPEY--------------LPMVHPECTEPTKVDTNGKRHPTDDEKKKIADI
LKNYPPGYVYKISRSKFYVQMSKPIFSSEYSFGRVRILGADEKIIHE---TGCCHYNCN----SV--------------THGCLR----ILGFILDSMI-
-------------------AETQDD-CKHNE---------------------------------------------------------------------
-------------------------
>PC_00BF90
------------------------------------------------MPRSLAGIIVLSALSYALPAPIYDLPIT-----TSS----------------
--SGPYEC--PAISIPVKQSYYSEGIEPINQAFRDETGHYSSNPQVTMKPPEY--------------LPMVHPECIEPTKVDTNGKRDPTDDEKKKIADI
LKNYPPGYVYKISRSRFYVQMSKPIFSSEYSFGRVRILGADDKIIHD---TGCCHYNCN----SV--------------THGCLQ----ILGFILDSMI-
-------------------AETRDD-CKHNE---------------------------------------------------------------------
-------------------------
>PC_04VKLR
------------------------------------------------MLRLSAIVYVCSALSHVLSTPLVPAHLPSAPGPYLRNVHAAPVAEGALPRRM
PEFVPNFEPEHVQEYTIQKDGTIRHRHRKLLG---------------------------------EESTIPVPPP-SVAMYNDYDTRKMTPDEEQWVKHF
AKTHNQGRPYRLTGENQFTEIPKENCDHDYFCGRMRFYDGEDKLLHD---TGCCHCNASCLSVK------------EANAAEVGIGIGVFFGAIAAVFTV
N-------RLCKRLRDKIESGMKSTGQCITARYRKNL-------------------QCSWVVFQKISSQGIILGNTNDP---------------------
------------A------------
>PC_03KOPU
------------------------------------------------MLRLSAIVYVCSALSHVLSTPLVPAHLPSAPGPYLRNVHAAPVAEGALPRRM
PEFVPNFEPEHVQEYTILKDGTIRHRHRKLLG---------------------------------EESTIPVPPP-SVAMYNDYDTRKMTPDEEQWVKHF
AKTHNQGRPYRLTGENQFTEIPKENCDHDYFCGRMRFYDGEDKLLHD---TGCCHCNASCLSVK------------EANAAEVGIGIGVFFGAIAAVFTV
Y-------HRTLSEKPPMQLGSVSENLISRNHTR------------------------------------------------------------------
-------------------------
>PC_05VZKZ
------------------------------------------------MLRLSAIVYVCSALSHVLSTPLVPAHLPSAPGPYLRNVHAAPVAEGALPRRM
PEFVPNFEPEHVQEYTIQKDGTIRHRHRKLLG---------------------------------EESTIPVPPP-SVAMYNDYDTRKMTPDEEQWVKHF
AKTHNQGRPYRLTGENQFTEIPKENCDHDYFCGRMRFYDGEDKLLHD---TGCCHCNASCLSVK------------EANAAEVGIGIGVFFGAIAAVFTG
A-------LGCAGMCAICEKTHCCTCCCR-----------------------------------------------------------------------
-------------------------
>PC_05X88R
------------------------------------------------MLRLSAIVYVCSALSHVLSTPLVPAHLPSAPGPYLRNVHAAPAAEGALPRRM
PEFVPDFEPEHVQEYTILKDGTIRQRHRKLLG---------------------------------EESTIPVPPP-SVAMYNDYDTRKMTPDEEQWVKHF
AKTHNQGRPYRLTGENQFTEIPKENCDHDYFCGRMRFYDGEDKLLHD---TGCCHCNASCLSVR------------EANAAEVGIGIGVFFGAIAAVVTG
V-------LGCAGMCAICEKTHCCTCCCR-----------------------------------------------------------------------
-------------------------
>PC_059FW5
------------------------------------------------MLRLPIIILACFTPNYILAAPTELANL-APPPTVFG----------------
--NA----PGPFMETALYQDN--LLRNRKLLLE-------AVS----------------------VPSPMSAPIPKQSMDRNED-VSSPTPVQAELIRWF
MKTR-YGGAFTLNDDFTFHERHKKCCEVEYCCGKTKIYNQAGALIKK---TGCCHSPDHYSSRAS------------FNCGECSVIFGSIAGGVLIAALA
-------VCLTAKNV-------------------------------------------------------------------------------------
-------------------------
>PC_06JFPF
------------------------------------------------MLRLPIIILACFTFNYILAAPTELAHL-APPPTVSG----------------
--NA----PGPFMETALYQDN--LLRNRKLLLE-------AVS----------------------VPSPMSAPIPKQSMDRNED-VSSPTPVQAELIRWF
MKTR-YGGAFTLNDDFTFHERHKKCCEVEYCCGKTKIYNQAGALIKK---TGCCHSPDHYSSRAS------------FNCGECSVIFGSIAGGVLIAALA
-------VCLTAKNI-------------------------------------------------------------------------------------
-------------------------
>PC_04N4R9
------------------------------------------------MLRLPIIILACFTPNYILAAPTELANL-APPPTVFG----------------
--NA----PGPFMETALYQDN--LLRNRKLLLE-------AVS----------------------VPSPMSAPIPKQSMDRNEV-VSSPTPVQAELIRWF
MKTR-YGGAFTLNDDFTFHERHKKCCEEEYRQEYRLPYTCQQHRWDLTGPPGGCLSSSHQRIMKELHWDLKFYGRSEPFQAKCGL---------------
----------------------------------------------------------------------------------------------------
-------------------------
>PC_045S66
------------------------------------------------MLRLPIIILACFTPNYILAAPTELANL-APPPTVFG----------------
--NA----PGPFMETALYQDN--LLRNRKLLLE-------AVS----------------------VPSPMSAPIPKKSMDRNEV-VSSPTPVQAELIRWF
MKTR-YGGAFTLNDDFTFHERPKKCCEVGYFCGKTKIYNQAGALIKK---TALA----------------------------------------------
-------VCLTAKNV-------------------------------------------------------------------------------------
-------------------------
>PC_0154KD
------------------------------------------------MLRLPIIILACFTFNYILAAPTELANL-APPPTVFG----------------
--NA----PGPFMETALYQDN--LLRNRKLLLE-------AVS----------------------VPSPMSAPIPKQSMDRNED-VSSPTPVQAELIRWF
MKTR-YGGAFTLNDDFTFHERHKKCCEVGYFCGKTKIYNQAGALIKK---TALA----------------------------------------------
-------VCLTAKNV-------------------------------------------------------------------------------------
-------------------------
>PC_06PLH4
------------------------------------------------MLRLPIIILACFTPNYILAAPTELANL-APPPTVFG----------------
--NA----PGPFMETALYQDN--LLRNRKLLLE-------AVS----------------------VPSPMSAPIPKQSMDRNEV-VSSPTPVQAELIRWF
MKTR-YGGAFTLNDDFTFHERHKKCCEVEYCCGKTKIYNQAGALIKK---TALA----------------------------------------------
-------VCLTAKNI-------------------------------------------------------------------------------------
-------------------------
>PC_05E6PX
------------------------------------------------MLRLPIIIIACFTLSYISASPTDLANL-APAPALLG----------------
--NT----PGPFIETGLRERN--PLRNRKFLLE-------ALS----------------------ESSPMKAPIPAKAMDRNGVQILYPNPLQSELIKWF
LRTR-YGGAFTLTKDGQFLERHKKPCDPKYTCGKTEIFDEDGAMIKE---TSCCFSPHHSTDAAA------------RNCAECSIILGPIGSCLLLTAVV
-------LCILKSM--------------------------------------------------------------------------------------
-------------------------
>PC_059YWM
------------------------------------------------MLRLPIIIIACFTFSNIFASPTDLANL-APAPALLG----------------
--NT----PGPFIETGLRERN--PLRNRKFLLE-------ALS----------------------ESSPMKAPIPAKAMDRNGVQILYPNPLQSELIKWF
LRTR-YGGAFTLTKDGQFLERHKEPCDPKYTCGKTEIFDEDGAMIKE---TSCCFSPHHSTDAAA------------RNCAECSIILGPIGSCLLLTAVV
-------LCILKNM--------------------------------------------------------------------------------------
-------------------------
>PC_03KONF
------------------------------------------------MLRLPIIIIACFTLSYISASPTDLANL-APAPALLG----------------
--NT----PGPFIETGLRERN--PLRNRKFLLE-------ALS----------------------ESSPMKAPIPAKAMDRNGVQILYPNPLQSELIKWF
LRTR-YGGPFTLTKDGQFLERHKKPCDPKYTCGKTEIFDEDGAMIKE---TSCCFSPHHSTDGAA------------RNCAECSIILGPIGSCLLLTAVV
-------LCLLKSM--------------------------------------------------------------------------------------
-------------------------
>PC_04WHCC
------------------------------------------------MLRLPIIIIACFTLSYIFASPTDLANL-APAPALLG----------------
--NT----PGPFIETGLRERN--PLRNRKFLLE-------ALS----------------------ESSPMKAPIPAKAMDRNGVQILYPNPLQSELIKWF
LRTR-YGGPFTLTKDGQFLERHKKPCDPKYTCGKTEIFDEDGAMIKE---TSCCFSPHHSTDGAA------------RNCAECSIILGPIGSCLLLTAVV
-------LCLLKSM--------------------------------------------------------------------------------------
-------------------------
>PC_02OTZC
------------------------------------------------MLRLPIIIIACSTLSYIFASPTDLANL-APAPALLG----------------
--NT----PGPFIETGLRERN--PLRNRKFLLE-------ALS----------------------ESSPMKAPIPAKAMDRNGVQILYPNPLQSELIKWF
LRTR-YGGPFTLTKDGQFLERHKKPCDPKYTCGKTEIFDEDGAMIKE---TSCCFSPHHSTDGAA------------RNCAEVCRENETSSKTNS-----
----------------------------------------------------------------------------------------------------
-------------------------
>PC_05PX92
------------------------------------------------MLRLPIIIIACFTFSNIFASPTDLANL-APAPALLG----------------
--NT----PGPFIETGLRERN--PLRNRKFLLE-------ALS----------------------ESSPMKAPIPAKAMDRNGVQILYPNPLQSELIKWF
LRTR-YGGAFTLTKDGQFLERHKEPCDPKYTCGKTEIFDEDGAMIKE---TSCCFSPHHSTDAAA------------RNCAEE---NETSSKTNS-----
----------------------------------------------------------------------------------------------------
-------------------------
>PC_01MUCB
-----------------------------------------------MFKCHHIIILACSIPRYIVAAPTEVA-AFAPHH---D----------------
--SFLNAP--PPLQFTLEHDNQLQLRNRRFLHE-------TI------------------------PPEVHPPIP-DKMDRNGIKIRKPSQEQLILIRYL
IKHVTAGRPYKFEEDGSFHDVPKSPWTVKYYCGKIEVFDEEDYLLYE---TSCCHRFPHSSAYCC----------SCDNLGEALLN---TFAIIC-GPCT
I---VPSVSAIFLMAKEVGPRTIQ----RIRD------------AF------SGTPAALWMRQQ---KATVVPAPETEL---------------------
------GNLA---------------
>PC_065BG9
-----------------------------------------MYHILTMFKCHHIIILACSIPRYIVAAPTEVA-AFAPHH---D----------------
--SFLNVP--PPLQFTLEHDNQLQLRNRRFLHE-------TI------------------------PPEVHPPIP-DKMERNGIKIRKPSREQLILIKYL
IKHVTAGRPYKFEEDGSFHDVPKSPWTVKYYCGKIEVFDEEDYLLYE---TSCCYRFPHSSAYCC----------SCDNLGEASLN---TFAIIC-GPCT
I---VPSFTAIFLMVKEVGSRTIQ----RIRD------------AY------SGTPAALWMRQQ---KATVVPAPETEL---------------------
------GNLA---------------
>PC_05WFFY
-----------------------------------------------MFKCRHIIILACSIPRYILAAPTEVA-KFAPHH---D----------------
--SFLNVP--PPLQFTLEHDNQLQLRNRRFLHE-------TI------------------------PTEVHPPIP-DKMDRNGIKIRKPSREQLILIKYL
IKHVIAGRPYKFEEDGSFHDVPKSPWTVKYYCGKIEVFDEEDYLLYE---TSCCYRFPHSSAYCC----------SCDNLGEASLN---TFAIIC-GPCT
I---VPSVSAIFLMVKEVGPRTIQ----RIRD------------AY------SGTPAARWMRQQ---KATVVPAPETEL---------------------
------GNLA---------------
>PC_03BCQ2
-----------------------------------------------MFKCRHIIILACSIPRYIVAAPTEVA-AFAPHH---D----------------
--SFLNAP--PPLQFTLEHDNQLQLRNRRFLHE-------TI------------------------PTEVHPPIP-DKMDRNGIKIRKPSQEQLILIRYL
IKHVTAGRPYKFEEDGSFHDVPKSPWTVKYYCGKIEVFDEEDYLLYE---TSCCHRFPHSSAYCC----------SCDNLGEALLN---TFAIIC-GPCT
I---VPSVSAIFLMVKEVGPRTIQ----RIRD------------AY------SGTPAARWMRQQ---KATVVPAPETEL---------------------
------GNLA---------------
>PC_02WB5L
-----------------------------------------------MFKCRHIIILACSIPRYIVAAPTEVA-AFAPHH---D----------------
--SFLNAP--PPLQFTLEHDNQLQLRNRRFLHE-------TI------------------------PTEVHPPIP-DKMDRNGIKIRKPSQEQLILIRYL
IKHVTAGRPYKFEEDGSFHDVPKSPWTVKYYCGKIEVFDEEDYLLYE---TSCCHRFPHSSAYCC----------SCDNLGEALLN---TFAIIC-GPCT
I---VPSVSAIFLMVKEVGPRTIQ----RIRD------------AY------SGTPAARWMRQQ---KATVVP---------------------------
-------------------------
>PC_05L3PM
----------------------------------------------------------------------------------------------------
-----------------------MHRLGEVGNA-------PIPPYNPMYTENFVRNRQKIAAPGPYVGGPSMKPP-T----PPRMDLLASPEQQKKIDDI
LANYESGFSYQLTKEGQFIKLPKANCDPKHYCGMVDVFDEDGVLLHK---TGCCHWNWSILSFK------------ANNAAELAITDT------------
---ITGLLCGSGLKISYLKNKLR--ALLGNGPKR------------------------------------------------------------------
-------------------------
>PC_00RS9O
----------------------------------------------------------------------------------------------------
----------------------MMHRLGEVGNA-------PIPPYNPMYTENFVRNRQKIAAPGPYVGGPSMKPP-T----PPRMDRLASPEQQKKIDDI
LANYESGFSYQLTKEGQFIKLPKANCDPKHYCGMVDVFDEDGALLHK---TGCCHWNWSILSFK------------ANNAAELAITDT------------
---ITGLLCGSGLKISYLKNKLR--ALLGNGPKR------------------------------------------------------------------
-------------------------
>PC_03I5OF
----------------------------------------------------------------------------------------------------
----------------------MMHRLGEVGNA-------PIPPYNPMYTENFVRNRQKIAAPGPYVGGPSMKPP-T----PPRMDLLASPEQQKKIDDI
LANYESGFSYQLTKEGQFIKLPKANCDPKHYCGMVDVFDEDGALLHK---TGCCHWNWSILSFK------------ANNAAELAITDT------------
---ITGLLCGSGLKISYLKNKLR--ALLGNGPKR------------------------------------------------------------------
-------------------------
>PC_0617UT
------------------------------------------------------------------------------------------M-ADAAQTKL
LDFTPEVHPEHVQEFMVMNNGEIRQRRGKLPEE-------ALPPGVATHAPNR----ELLEV-----TTMTVAPT-SVTMHRDFQTRIASPEEQAWIDKF
VETHNQGRPYRMTGKNQFTEMPKENCDHDYFCGRMRFFDEDGKMIHE---TPCCYWNVSCLSVR------------EINSAELGLAIASIIGCPIATVAA
AAAGFGIVLGVAVVGEF----FYKK---------------------------------------------------------------------------
-------------------------
>PC_0899B4
-------------------------------------------------------------------------MRLHPPAPNLHMT-YAPM-ADAAQTKL
LDFTPEVHPEHVQEFLVMNNGEIRQRRGKLPEE-------ALPPGVAMYAPHR----KLLAVDSNTTPTMTVAPA-SVTMYKDFETRIASPEEQAWIDAF
VKTHSQGKPYRLTGKNQFTDIPKENCDHDYFCGRMRFFDEDGKMLYE---TPCCNWNVSCLSVR------------EINSAEFGLAIASIVGGIISLAG-
--CICGTVCGCELLGKT----HCCTSC-LPYGCRRRF-------------------CCCCL---------------------------------------
-------------------------
>PC_05U535
------------------------------------MFIPPDDESHRHGEDDTADVYLCSALSHVLSTPALDSMRLHPPAPNLHMT-YAPM-ADAAQTKL
LDFTPEVHPEHVQEFLVMNNGEIRQRRGKLPEE-------ALPPGVAMYAPHR----KLLAVDSNTTPTMTVAPA-SVTMYKDFETRIASPEEQAWIDEF
VKTHSQGKPYRLTGKNQFTDIPKENCDHDYFCGRMRFFDEDGKMLYE---TPCCNWNVSCLSVR------------EINSAEFGLAIASIVGGIISLAG-
--CICGTVCGCELLVEF----IQ-----------------------------------------------------------------------------
-------------------------
>PC_01KNAU
------------------------------------MFIPPDDESHRHGEDDTADVYLCSALSHVLSTPALDSMRLHPPAPNLHMT-YAPM-ADAAQTKL
LDFTPEVHPEHVQEFLVMNNGEIRQRRGKLPEE-------ALPPGVAMYAPHR----KLLAVDSNTTPTMTVAPA-SVTMYKDFETRIASPEEQAWIDAF
VKTHSQGKPYRLTGKNQFTDIPKENCDHDYFCGRMRFFDEDGKMLYE---TPCCNWNVSCLSVR------------EINSAEFGLAIASIVGGIISLAG-
--CICGTVCGCELLVEF----IQ-----------------------------------------------------------------------------
-------------------------
>PC_089D6L
-------------------------------------------------------------------------MRLHPPAPNLHMT-YAPM-ADAAQTKL
LDFTPEVHPEHVQEFLVMNNGEIRQRRGKLPEE-------ALPPGVAMYAPHR----KLLAVDSNTTPTMTVAPA-SVTMYKDFETRIASPEEQAWIDEF
VKTHSQGKPYRLTGKNQFTDIPKENCDHDYFCGRMRFFDEDGKMLYE---TPCCNWNVSCLSVR------------EINSAEFGLAIASIVGGIISLAG-
--CICGTVCGCELLGKT----HCCTSC-LPYGCRRRF-------------------CCCCL---------------------------------------
-------------------------
>PC_069Z18
------------------------------------------------------------------------------------MT-YAPM-ADAAQTKL
LDFTPEVHPEHVQEFLVMNNGEIRQRRGKLPEE-------ALPPGVAMYAPHR----KLLAVDSNTTPTMTVAPA-SVTMYKDFETRIASPEEQAWIDEF
VKTHSQGKPYRLTGKNQFTDIPKENCDHDYFCGRMRFFDEDGKMLYE---TPCCNWNNLG----------------------------------------
----------------------------------------------------------------------------------------------------
-------------------------
>PC_06EJQL
------------------------------------------------MPRFLMGVLVCSTLSFILTAPMDLAPHPC----LSP----------------
--DVPFTC--PHVEYPAEQAVQSGMRQELVG-QESSDGMYPSDPQITMKPPEY--------------LPMEA-------------RSPPTEEQKKKIDDI
LKNYPVGQAYQIGRSNLYTLVQQPYSSKEYMCGRVKIYDLDDSCGGS---WRGCFGRKESANASA--------------SEGFPR----RPGAM------
----------------------------------------------------------------------------------------------------
-------------------------
>PC_08900T
------------------------------------------------MFGSSTILLACSLLSYVLAAPARLSNL-P----SLD----------------
--GTLSNAPSPSWQLTID---NGQIRNRRFMVE-------AS------------------------APKVEPPMS-KQMACFDSKVGKPSIEQTERIENY
LKHCKTGKAYKVPANGDIYPMPKSDSTYGYIFGKVQFYDDCDRLIHE---TGCCYGKPSDREGYN----------A---MESCCIVAGACYGCICCTAFS
A------ILK---------NYRGLIAYI------------------REKMEMSD----------------------------------------------
-------------------------
>PC_08900X
------------------------------------------------MFGSSTILLACSLLSYVSAAPAGLSNL-Q----SLD----------------
--GTLSNAPLPSWQLTLD---KSQIRNRRFMME-------AS------------------------APQVQPPMS-KQMACFDSKVGKPSIEQSEKIENY
LKHCNTGKAYKVPENGDIYPMPKSDLTWKYIFGKVQFYDDCDRLIHE---TGCCYGKPSDREEFT----------T---GETCCIGAGACCGCINCAAVY
A------IVK---------NYRKVIAWM------------------GRELGLSD----------------------------------------------
-------------------------
>PC_01FAX1
------------------------------------------------MFGSSTILLACSLLSYVSAAPAGLSNL-Q----SLD----------------
--GTLSNAPLPSWQLTLD---KSQIRNRRFMME-------AS------------------------APQVQPPMS-KQMACFDSKVGKPSIEQSEKIENY
LKHCKTGKAYKVPENGDIYPMPKSDSTYGYIFGKVQFYDDCDRLIHE---TGCCYGKPSDREGYN----------A---MESCCIVAGACYGCICCTAFS
A------ILK---------NYRKVIAWM------------------GRELGLSD----------------------------------------------
-------------------------
>PC_03QKBE
------------------------------------------------MFGSSTILLACSLLSYVLAAPARLSNL-P----SLD----------------
--GTLSNAPSPSWQLTID---NGQIRNRRFMVE-------AS------------------------APKVEPPMS-KQMACFDSKVGKPSIEQSEKIENY
LKHCKTGKAYKVPENGDIYPMPKSDSTYGYIFGKVQFYDDCDRLIHE---TGCCYGKPSDREGYN----------A---MESCCIVAGACYGCICCTAFS
A------ILK---------NYRKVIAWM------------------GRELGLSD----------------------------------------------
-------------------------
>PC_02D6PA
------------------------------------------------MFGSSTILLACSLLSYVLAAPARLSNL-P----SLD----------------
--GTLSNAPSPSWQLTID---NGQIRNRRFMVE-------AS------------------------APKVEPPMS-KQMACFDSKVGKPSIEQTERIENY
LKHCKTGKAYKVPANGDIYPMPKSDSTYGYIFGKVQFYDDCDRLIHE---TGCCYGKPSDREGYN----------A---MESCCIVAGACYGCICCTAFS
A------ILN---------FKLTVD----------------------IKLVWSSNP--------------------------------------------
-------------------------
>PC_03WE3A
------------------------------------------------MFGSSTILLACSLLSYVLAAPARLSNL-P----SLD----------------
--GTLSNAPSPSWQLTID---NGQIRNRRFMVE-------AS------------------------APKVEPPMS-KQMACFDSKVGKPSIEQTERIENY
LKHCKTGKAYKVPANGDIYPMPKSDSTYGYIFGKVQFYDDCDRLIHE---TGCCYGKPSDREGYN----------A---MESCCIVAGACYGCICCTAFS
A------ILK------------GLIAYI------------------REKMEMSD----------------------------------------------
-------------------------
>PC_04BPGR
------------------------------------------------MFGSSTILLACSLLSYVLAAPARLSNL-P----SLD----------------
--GTLSNAPSPSWQLTID---NGQIRNRRFMVE-------AS------------------------APKVEPPMS-KQMACFDSKVGKPSIEQTERIENY
LKHCKTGKAYKVPANGDIYPMPKSDSTYGYIFGKVQFYDDCDRLIHE---TGCCYGKPSDREGYN----------A---MESCCIVAGACYGCICCTAFS
A------ILK------------------------------------------------------------------------------------------
-------------------------
>PC_089CY0
------------------------------------------------MLISPMIILGCSLLGYVLASPTQLSTL-A----SSH----------------
--GTLANAP-SFLQFDKD---NSGVVRYRRMLE-------AR------------------------APEMQSPFP-GQMIRHDTNYGIPSPEETELIKNF
LKNAKAGMAYKLHEDGTITPMPKSDFTLQYVFGKIEFYNDHEILIYE---TKCCYGNPQNKDVNC----------A-EGFCDCCIPVVGCFTLYGCVAWL
R------------------DYIKSHCCTGIP---------------GDTSTLATAPEI------------------------------------------
-------------------------
>PC_02HJ7D
------------------------------------------------MLISPIIILGCSLLSYVLASPTQLSIL-A----SSH----------------
--GTLANAP-SFLQFDKD---NSGVVRYRRMLE-------AR------------------------APEMQSPFP-GQMIRHDTNYGIPSPEETELIKNF
LKNAKAGMAYKLHEDGTITPMPKSDFTLQYVFGKIEFYNGHEILIYE---TKCCYGNPQNKDVNC----------A-EGFCDCCIPVVGCFTLYGCVAWL
R------------------NHIKSHCCTGIP---------------GDTSTLATAPEI------------------------------------------
-------------------------
>PC_05206Z
------------------------------------------------MLISPMIILGCSLLGYVLASPTQLSTL-A----SSH----------------
--GTLANAP-SFLQFDKD---NSGVVRYRRMLE-------AR------------------------APEMQSPFP-GQMIRHDTNYGIPSPEETELIKNF
LKNAKAGMAYKLHEDGTITPMPKSDFTLQYVFGKIEFYNGHEILIYE---TKCCYGNPQNKDVNC----------A-EGFCDCCIPVVGCFTLYGCVAWL
R------------------DYIKSHCCTGIP---------------GDTSTLATAPEI------------------------------------------
-------------------------
>PC_016GR2
---------------------------------------------------------GCSLLGYVLASPTQLSTL-A----SSH----------------
--GTLANAP-SFLQFDKD---NSGVVRYRRMLE-------AR------------------------APEMQSPFP-GQMIRHDTNYGIPSPEETELIKNF
LKNAKAGMAYKLHEDGTITPMPKSDFTLQYVFGKIEFYNDHEILIYE---TKCCYGNPQNKDVNC----------A-EGFCDCCIPVVGCFTLYGCVAWL
R------------------DYIKSHCCTGIP---------------GDTSTLATAPEI------------------------------------------
-------------------------
>PC_01KSSY
----------------------------------------------------------------------------------------------------
----------------------------------------------------------------------------------------------MHRLGE
VGNAPIPPYNPMYTENFFIKLPKANCDPKHYCGMVDVFDEDGVLLHK---TGCCHWNWSILSFK------------ANNAAELAITDT------------
---ITGLLCGSGLKISYLKNKLR--GLLGNGPKR------------------------------------------------------------------
-------------------------
>PC_08900Y
----------------------------------------------------------------------------------------------------
------------------------------MLE-------AR------------------------APEMQSPFP-GQMIRHDTNYGIPSPEETELIKNF
LKNAKAGMAYKLHEDGTITPMPKSDFTLQYAFGKIEFYNGHEILIYE---TKCCYGNPQNKDVNC----------A-EGFCDCCIPVVGCFTLYGCVAWL
R------------------NHIKSHCCTGIP---------------GDTSTLATAPQI-LGNIR---K-TVQT---------------------------
-------------------------
