# Supplementary material for: Remote homology clustering identifies lowly conserved families of effector proteins in plant-pathogenic fungi
Source: Microb Genom. 2021 Sep 1;7(9):000637. doi: 10.1099/mgen.0.000637 (PMC8715435; doi:10.1099/mgen.0.000637)
Supplement: Supplementary material 15 [file mgen-7-0637-s0015.zip › fastas/markov-PC_017Q4B.fasta]

>PC_00O2V7
--------------------------------------------MPPVRKKCPNAKLDNT--------------RVHPRALEQLPGLAQSP---------
-------------------------KCAEMSKVSIKGKEKALSAVTEPNTDMIGSVETIEKI---SQP--------------------------------
-PSDPHGIGESSKS------------P---------------------PTA-------------------PK---LSENAAPIAASNSTSQPKAASKAEC
PPELRPI---FEAEQRRAAETAAKLALCSA-----------AISGVEATLLPLTNGSNRQF--------VDSMRVYL-------RAAIAQYMATGPA---
-STP-PVLPPRPANPLPRA-LDARSTP-----------IPAVPALPIKS-TWATVARNGL----------R---QKAVLTAKAVPRPAAKAQKT---ETP
KAKVDKRLFLRLEKDHPW------------RQLSTSSMRTKLEYKFSY-------FSQEITSLHRVRTGFDMLAKNDTLRQEMLDASSK-LASENVKLEA
SSDLVALQIPNVPVSIV------------------------------------------------------------
>PC_06D70L
----------------------------------------------------------------------------------------------------
-----------------------------MSKVPIKGKEKALPAVTEPDTDMIGSVETIEKI---SQP--------------------------------
-PSVPHGIGESSKS------------P---------------------PTA-------------------PK---LSENAAPISASNSTSQPRAATKAEC
PPELRPI---FEAEQRRAAETAANLALCSA-----------AISGVEATLLPLTNGSNRQF--------VDSMRVYL-------RAAIAQYMAT------
---P-PVVPPRPANPLPRA-LDARSTP-----------IPAVPALPIKS-TWATVARNGL----------R---QKAVLTAKAVPRPTAKAQLK---ETP
KAKVDKRLFLRLEKDHPW------------RQLSTSSVRTKLEYKFSY-------FNQQISSLHRVRTGFAMLAKNDTLRQEMLDASSK-LASENVKLEA
SSDLVALQIPNVPVSIVTVHGPRTVDAGWVSAKILSTTGAFPIRSDLM------------GHVDL------------
>PC_058UMS
----------------------------------------------------------------------------------------------------
-----------------------------MSKVPIKGKEKALPAVTEPDTDMIGSVETIEKI---SQP--------------------------------
-PSVPHGIGESSKS------------P---------------------PTA-------------------PK---LSENAAPISASNSTSQPRAATKAEC
PPELRPI---FEAEQRRAAETAANLALCSA-----------AISGVEATLLPLTNGSNRQF--------VDSMRVYL-------RAAIAQYMAT------
---P-PVVPPRPANPLPRA-LDARSTP-----------IPAVPALPIKS-TWATVARNGL----------R---QKAVLTAKAVPRPTAKAQLK---ETP
KAKVDKRLFLRLEKDHPW------------RQLSTSSVRTKLEYKFSY-------FNQQISSLHRVRTGFAMLAKNDTLRQEMLDASSK-LASENVKLEA
SSDLVALQIPNVPVSIVTVHGPRTVDAGWVSAKILSTTGAFPIRSDLM------------GHVD-------------
>PC_02025T
--------------------------------------------MPPVRKKRPNAKLDNT--------------RVSPRALEQLPELAQSP---------
-------------------------KCAEMSKVSTKWKEKALPAVTEPDTDMIGSIEIIEEI---SQP--------------------------------
-PSVPHGIGESSKP------------P---------------------PTA-------------------SK---PSENAAPKAASKSTSQPKAATKAEC
PPELQPI---VEAEQRRAAETAANLALCSA-----------AIYGVEATLLPFTNGSNRLF--------VDSMRVYL-------RAAIAQYMAT------
--TP-PVLPPRPANPLPRA-PDARSTP-----------TPAVPALSLKS-TWATVAKNGL----------R---QKAVHIAKAVPRPAAKAQKK---EAP
KAKVDKRLFLRLENGHPW------------RNLSNNIVKSKVAGTLNL-------SYNDITSIHRVKTGFAIIAKNEKIR--------------------
-----------------------------------------------------------------------------
>PC_02EMEZ
--------------------------------------------MPPVRKKLPSAMLDNA--------------RVRPRAPAKTPGLAQKL--------S
SMFASEAFIEGKSPNLHD----KEMTDSEPVRSAKIGPETHTPIELAPETSTSRKGKE---------------------------------VVR------
-------EKTTE---------------------------------------------------------------HAETSARKFAVPSSKGIASTSAPEY
PPELQSV---MEAEKRRTTQITARLAICST-----------AISSVEAALSPLSIGDNKEF--------VDGIKVYL-------RVAIGQFVQSGPG---
-STP-PVLPARPANPLSPRAPEIRVPN--P---------TKIQAPAPKT-TWATVARAGLVSSAGPSTKKAV-----PP-----------AQ-KAKGANT
RTAADTRLFLRLARNHPH------------RLLAPAGVRSAVSEALGT-------AANDITLVQRVQTGFALTAKNELARKELLDSS-TSRSVSGIKLEP
ASNLVAIQIATVPETIRTLDGPIAVTAKMVADEVTRVTKLVLFLSSSWDLQTWSALPELAGALPSRIHAPTWISPLR
>PC_03E5GG
--------------------------------------------MPPVRKKRPNAKLDNT--------------RVHPRALEQLPGLAQSL---------
-------------------------KCAEMSKVSIKGKEKALPAVTEPDTDMIGSVETIEKI---SQP--------------------------------
-PSVPHGIGESSKS------------P---------------------PTA-------------------PK---LSENAAPIAASNSTSQPKAATKAEC
QPELPPI---FEAEQRRAAETAANLALCFA-----------AISSVEATLLPLTNGSNRQF--------VDSMRVYL-------RAAIAQYMATGPA---
-STP-PVLLPRPANPLPRA-LDARSTP-----------IPAVPTLPVKS-TWATVARNGL----------R---QKAVPIAKAVPRPTAKAQRK---ETP
KAKVDKRLFLRLEKDHPW------------RQLSTSSVRTKLEYKFSY-------FDREITSLHRVRTGFAMLAKNDTLRQEMLDASSK-LASENVKLEA
SSDLVALQIPNVPVSKVTVHGPRAVDAGWVST---------------------------------------------
>PC_05V304
----------------------------------------------------------------------------------------------------
---------------------------------------------------MIGSVEIVEKI---PQR--------------------------------
-ASVPHGIGESSKS------------T---------------------PTA-------------------SK---PSANAADKPVPKLTSQPKAATKAEC
PLELRPI---VEAEQRRAAETAANLALCSA-----------AISGVEATLLPLTNGSNRQF--------VDSMGVYL-------RAAIAQYMATGSA---
-PMP-PVLPPRPANPRPRA-PDSRSIP-----------TPAVPALPVKS-TWA-----TV--------ARNRLRQKAVPIAKAVPRPAAKASKK---ETP
KTKVDKRLFLRLEKEHPW------------RKLSPGGIRQQIQDGLQC-------SLSDACSVHRVRTGFAIPTGKEKVRERLLEAAPR-FSEFNAKLEE
VSNLFAFRNPNVPVTIKTIDGIMTVDAGRISLEIYRKTH--------------------------------------
>PC_05Z9Q7
--------------------------------------------MPLVRKKCPNATFDNT--------------RVRPRALAQTPGLTQSS---------
-------------------------KYVEMSKTSIKWKEKALSAIAEPNTDMISSAEIVEGI---PQP--------------------------------
-SSAPHGIGESSKS------------P---------------------PTA-------------------SK---PSEKAAPNAASLKESLHKAATKTDY
PPELRPI---VEAEQRRAAETAANLALCSA--------------------------------------------------------AIAQYMAAGPT---
-TTP-LVLSLRPTNPPPRA-PDARSIP-----------IPAIPALPVKS-TWATVAKNGL----------R---QSAVPKSKAVPRPAAKDQKK---EAP
KAKFDKRLLLCLEKEHPR------------RKLSPSALREQIQDGLQC-------TLSDARSVHRVRTGYAILKGKENVRKRLLDVAPK-LSDFNAKLEE
ASNLVAFRIANVPATI-------------------------------------------------------------
>PC_03E91S
--------------------------------------------MPPVRKKRPNAKLDKK--------------RVRPRAIEKLPALAQSS---------
-------------------------TCADMSKVSMKWKEKSLHAVTEPDTDMIGSVEIVDEF---PQP--------------------------------
-SSVPHRIGESSKS------------P---------------------PTA-------------------AK---PSENAADRAAPKLTSQPKAATKAEC
PPEFRPI---VEAEQRRAAETAANLAICSTAISGVEAICSTAISGVEATLLPLTNGSIRQF--------IDSMRVYL-------RAAIAQYIAT------
---P-PVLPPRPANPIPRA-PDARSTT-----------ISTVPVLPVKF-TWATVARNGL----------Q---QKAVPTAKAVPRPTAKAQLK---ETP
KAKVDKRLLLRLEKEHPW------------RKLSTSSVRTKLEYKFSY-------FNQVIISLHRMRTGFAS----------------------------
-----------------------------------------------------------------------------
>PC_01BEXL
-------------------------------------------------------MMDNT--------------RVRPRALDKFPGLAQSS---------
-------------------------KCTEMGEAVSKGKEIALPAVTEPDTDMIGSVEIVEEI---PQP--------------------------------
-SAVPHGIGESYKP------------P---------------------PTA-------------------SK---PSECAAPNAASKSRSQPKATTKADG
SPELRPI---VEAEQRRATETAANLALCSA-----------ATSGIEVTLLYLTNASNRQF--------LDSMKVYL-------RAAIAKYMAIGSV---
-TMP-PVLPPRPANPPPRA-PDARNLI-----------IPAVPALPVKS-IWATVAKNGL----------P---QKAVPIVRAVPRPAAKAHEK---EAL
KEQVDKRLFLRLEKEHLR------------RKLSPSALREQVQDGLQC-------AVGTASSLH------------------------------------
-----------------------------------------------------------------------------
>PC_02SAHZ
--------------------------------------------MPSVRKKRPSATLDTT--------------RVHPRALEQLPGLAQSS---------
-------------------------KCAEMGQAVSKGKEKASPAVTEPDTDMIGSVEIVEEI---PQR--------------------------------
-VSIPHGIGESSKP------------P---------------------PTS-------------------SI---PSENAAPKAASKSTSQPKAARKADC
PPELRPI---VEAEQRRAAETAANLALCSA-----------AISGVEASLLPLTNGSNREF--------VDSMRVYL-------RAAIVQYRATCPA---
-STP-PVLPPRPANPTPRA-PDARSTI-----------IPAVPVLPVKS-TWATVARNGL----------R---QKAVPTAKAVPRPAAKAQNK---EAP
KAKVDRRLFLRLDKEHPW------------RKLLTFGIRQQIQSRLEC-------ALSDACSVHRVRTGYAILTGN------------------------
-----------------------------------------------------------------------------
>PC_025MVB
----------------------------------------------------------------------------------------------------
---------------------------------------------------MIGSVEIVEEF---PQP--------------------------------
-SSVPHGIGESSKS------------P---------------------PTA-------------------SK---PSENAADKAVPKSTSQPKAATKTEC
PLELRQI---VEAEQRRAAETAANLALCSA-----------AISGVEATLLPLTNGSHRQF--------VDSMRVYL-------RAAIVQYMATGLA---
-LTP-PVLPPRLANPLPRA-PDAKSIP-----------IPAVPALPVKS-TWA-----TM--------AKNGLRQNAVPIAKAVPRPAAKAHKK---EAP
KAKVDKRLFLRLEKEHLW------------RKLFISIVNSKVAKTLKI-------PQDNITSIHRVKTGFAMVAKKEIKQQEILDGSSK-LASVKAKLEA
SSDLVAIKILLV-----------------------------------------------------------------
>PC_06YEJN
--------------------------------------------MPPVRKNRPKPTTSVG--------------FERTPLCPKHTGLAQKL--------S
SLFASEAFVPGKTTNLPD----QEMTDSEPIGVENNGPKTKTPVELAPVASSSRKGKE---------------------------------VIR------
-------ENTTE---------------------------------------------------------------RAESSAGNNAVPASKGAASTSVIEF
PPELQSV---MEAEKRRTTQINARLAICST-----------AISSVEAALSPLSIGDNKEF--------VDGIKVYL-------RAAIGQFVQSGSG---
-STP-PVLPARPVNPLPPRAPEIRVSN--P---------STTQALALKT-TWATVARGGLARSADQSTKKAA-----PP-----------AP-KVKSANP
RTKFDSRLFPRLDYFHPH------------RLHSPAGIRSAVSLALGT-------TANDITLVQRVKTDLLLQQRTKLLERRSWIPPHCGKIQKYTWNQH
QIWLPC-KLPPFRRQFEHLLAPSL-----------------------------------------------------
>PC_06I816
--------------------------------------------MPLVRKNRPKPTTSVG--------------FERTLLCPKPTGLAQKL--------S
SLFASEAFVPGKSTNLPD----KEMTDSEPIRTVSIGPETTNPIELAPVASSSRKGKE---------------------------------VVR------
-------EKTTE---------------------------------------------------------------PAENSARNIAVPASKGTASTTAMEF
PPELQSV---MEAEKRRMTQINARLAICST-----------AISSVEAALLPLSIGDNKEF--------VDGIKVYL-------RAAIGQFVQSGPG---
-STP-PVLPARPANPLPPRAPEIRVPD--P---------PTTQAPAPKT-TWATVARGGLARSAGQSTKKAA-----PP-----------AP-KAKSANP
RTKIDSRLFLRLDYFHPH------------RLLSPAGIRSAVSLALGT-------AANDITLVQRVKTGFAITAKNEASRKELL-DSSALRRDLEIHLEP
ASNLGC-----------------------------------------------------------------------
>PC_00UL4P
--------------------------------------------MPPVRKNRPKPTTPVG--------------FERTPLCPKPTGLAQKL--------S
SLFASEAFVPGKSTNLPD----QEMTDFEPIRAENNGPKTKTPVELARVASSSRKGKE---------------------------------VVR------
-------EKTTE---------------------------------------------------------------RAESFAGNNALPASKGAASTSAMEF
PPELQLV---MEAETRRTTQINARLAICST-----------AINSVEAALSPLSIGDNKEF--------VDGIKVYL-------RVAIGQFVQSGPG---
-STP-PFLPARPANPLPPRAPEIRVPN--P---------PTTQAPAPKT-TWAPVARGGLARSAGQSTKKAA-----PP-----------AL-KAKSANP
RTKVDSRLFLHLDYFHPH------------CLLSPAGIRSAVSLALGT-------AANDITLVQQVKTGFAITAKNEASRKELL-DSSALRRDP------
-----------------------------------------------------------------------------
>PC_0462H4
--------------------------------------------MPPVRKNRPKPTTSVG--------------SKRTPLCPKPTGLAQKL--------S
SLFASEAFVPGKSTNLPD----QEMTDSEPIRAENNGPKTKTPVELAPVASSSRKGKE---------------------------------VVR------
-------EKTTE---------------------------------------------------------------RAESCAGKNAVPASQGAASTSAMEF
PPELQSV---MEAEKRRTTQINVQLAIFLP-----------AISSVEAALSPLSIGDNKEF--------VDGIKVYL-------RAAIGQFVQSSSG---
-STP-PVLPARPVNPLLPRAPEIGVPN--P---------LTTQAPAQKI-TWATVARGGLARSAGQLTKKPA-----PP-----------AP-KAKSANP
RTKVDSRLFCTSTTSTPI------------VSSP--------QLALAQ-------L-------------------------CLWCW--ELLLMIFRWFSG
-----------------------------------------------------------------------------
>PC_02XWMO
--------------------------------------------MPPVRKKLPNAMLDNA--------------RVRPRTPAKTPGLAQKL--------S
SMYASEAFVEGKSPNYPD----EEMTDSEPVMSVTIGPETNTPIELASGASSSRKRKD---------------------------------VVR------
-------EKTTE---------------------------------------------------------------YAETSARKFAVLASKGTASTSAAEF
PPELQSM---MEAEKHRTTQIKAHLAICST-----------RISCVEATHSPLPIGDNKEF--------ADGIKVYL-------QAAISHFEQSGRG---
-RTP-PVLPASPCNLLLTRAQEIRVSN--P---------STTPAPAQKT-TLATAARAALCHSTGPLTTKAA-----PP-----------AP-EAKGANT
RISADMRQFLRLAHNHPH------------RLLSPAGVRSAVAEVLGT-------AANDITLVQRVKTGFALTAKNEIARKELLDSS-ASRR--------
-----------------------------------------------------------------------------
>PC_016S8Z
---------------------------------------------------------------------------MPTVRKPRRQHSLAYYAKIR-----
---ARSRLLEKGIEEIPQ----IEMVGTEVEKIITKGLEDSQLARLIQNKDSENNGEILQNPSQSKAVAR--------------SSGSVKDLSKSTQVRN
--ISPSALST-R----------------------PSTGDLS-----------------------------------SQKACQNIEIENSRFEEVVED---
------------------------------------------------SLSPMLSGGNEFF--------VDSLRVFV-------WASKAKFLQVGPG---
-AIP-PELHMVPPRTLPTVEKTFGDSFPAL-----RL-----------M-IWVTVPKRGNSKQKTQPKPRTATSSGQSKKSATTQNQNNKTGTPNNGAAM
SIPEDDHLFLRIPRIYE-----------------------------------------------------------------------------------
-----------------------------------------------------------------------------
>PC_02J0NS
--------------------------------------------MPPVRKKRPNAKLDNT--------------RVRPRALEQLPGLGQSP---------
-------------------------KCAEMRKVSTKVKEKALPAVTEPDTDMIGSNRQNLLR---P----------------------------------
----------------------------------------------------------------------RQ---NRRNAASKSAPKLTSQPEAATKAEC
PPELRPI---VEAEQRRAAETAANLALCSA-----------AISGVEATLLPLTNGSNRQF--------VDSMRVYL-------RAAIAKYMATGPA---
-SMP-LVLPPHPANPFPKV-PDARSTP-----------IPAVPALPIKS-TWATVARNGL----------R---QKAVPTAKAVPRPTAKAQKK---ETP
KAKVDK----------------------------------------------------------------------------------------------
-----------------------------------------------------------------------------
>PC_029A5S
----------------------------------------------------------------------------------------------------
-----------------------------MSKVSIKGKEKALPAVTEPDTDMIGSVEIVEEY---LNE--------------------------------
-PPSPTGFENRPNL------------L---------------------RPQ-------------------QN---RRKTLHPQQRQKLTSQPKAATKTKC
HPELRSI---VEAEQRRAAETAANLAFFSA-----------AIYGVEATLLPLTNGSSRQF--------VDSMRVYL-------RAAIAQCMATGPA---
-ATP-PVLHPHPANPIPRA-PDARSTT-----------IPTVPVLPVKS-TWATVARNGL----------R---QKAVPAAKSVPRPTAKAQLK---ETP
KAKVDKRLCVCLLYYLSL------------RLSSTLGSSLT-----------------QATPCTVLLASYVS----------------------------
-----------------------------------------------------------------------------
>PC_00LZ03
----------------------------------------------------------------------------------------------------
-------------------------MEKVWEMAFTKGLRDSCWAGAGAESSHKASTAPTSVVEKVVS---------------------------------
-------------------------VKATPEPARVAARNIA------------------------VPIAKRKLNECPLRGTEV--------PPTAEARSH
PPEIEAL---LEAKRKRVSHTSARLEIGST-----------VLNTLEGNILSLKTTENNEY--------LDAMNAYL-------RGALAHFLRTGTT---
-PVP-TSLPPAPPANMPTAAGLPNHQ-------PPGHQ--GLQ---------------------------------------------------------
----------------------------------------------------------------------------------------------------
-----------------------------------------------------------------------------
>PC_03SNSP
----------------------------------------------------------------------------------------------------
---------------------------------------------------MIGSVETVEET---PQR--------------------------------
-ASIPHGIGESSKP------------P---------------------PTA-------------------LK---PSENAPPKAASKPTPQPVATAKAEC
SRELQPI---IEAEQRRAA-----------------------ISGVEATLLPLTNRSSGQF--------VDFMRVYL-------RAAIAQYMATCPT---
-TTP-PVLPPRPANPLPRA-PDARSSI-----------IFAVPVLPVKN-NWATVAKNGL----------R---QKAVPIEKAVPRPAAKASLK---DAP
KAKVDKRLFIRLGRDHPW------------GK--------------------------------------------------------------------
-----------------------------------------------------------------------------
>PC_016F31
-MGRSGIGSFLVENSKIQFFP-SFLTSISSHLSSKCDRPQAFLQYLQFEKSFPT-PSWTS--------------RESARGLEQLPGLRQSP---------
-------------------------KCVEMSKASTKGKEKALLTVTELDTDMIGSVEIVEEI---PQL--------------------------------
-SSVPHGIGESSKS------------H---------------------PTA-------------------SK---PSENAAVKAVPKLMSQPKAAAKAEC
PPELRPT---VEAEQRRAAETAANLALCST-----------AISGVEATLLPLTNGSNRQF--------VDSMRV-------------------------
----------------------------------------------------------------------------------------------------
----------------------------------------------------------------------------------------------------
-----------------------------------------------------------------------------
>PC_00SO1Y
-------------------------------------------------------MVDIA--------------KSRARARLKNKGLTPDIIDID-----
---AVEASIL--DTESPD----IEMIDAEIDRLISKGLKDSCWATPQAQAASSTKTTTQ-----------------------------------------
-------------------------------------------------------------------------------------SIRLNINETVKEETY
PFELQAI---VEAEKRRAAQTAANLEVCTA-----------AINDVETALLPLRVKTQKQF--------VDALKTYL-------RAAIAQFIQSGTK---
-AVP-PVLPDTPNRTTPA----------------------------------------------------------------------------------
----------------------------------------------------------------------------------------------------
-----------------------------------------------------------------------------
>PC_008FWP
-------------------------------------------------------------------------------------------MDID-----
---AAETEIVKEVEEINE----IEMVDAEIDNIIRQGLSDSRWAKPLQVTETAASQRQVKPSAVI-----------------------------------
-----ATVIP---------------------------------------------------------------------KTKERATGSTEVVEVIEQTTI
SQEFATL---IEAEKSLAANIAEKFELCST-----------AVIAIEDSLSSKLSGPKKQC--------VESLRVYL-------RASIAQFLHVGSG---
-TVP-PILPAAPSLLQPNVILANHAQEPST-----NILRVDQN---------------------------------------------------------
----------------------------------------------------------------------------------------------------
-----------------------------------------------------------------------------
>PC_00UELH
--------------------------------------------MPPVRKKRPNAKLDNT--------------RVHPRALEQLPGLAQSL---------
-------------------------KCAEMSKVPIKGKEKALPAVTEPDTDMIGSVETIEKI---SQP--------------------------------
-PSVPHGIGESSKS------------P---------------------PTA-------------------PK---LSENAAPISASNSTSQPKAATKAEC
PPELRPI---FEAEQRRAAETAANLALCSA-----------AISGTR-----------------------------------------------------
----------------------------------------------------------------------------------------------------
----------------------------------------------------------------------------------------------------
-----------------------------------------------------------------------------
>PC_0400SZ
----------IVIELR--------------H-----------FTMPPVRKKRPNVKLDNT--------------RVHPRALQQLPGLAQSP---------
-------------------------KCAEMSNVSTKGKEKALPTVTEPDTDMIGSVEIIEEI---PQP--------------------------------
-PSVPHGIGESSKS------------P---------------------PTA-------------------PK---LSENAAPKAASKSTSQPKAATKADC
PPELRPI---IEAEQRRAAETAANLALCSA-----------AISGVEVTLLPLTNG--------------------------------------------
----------------------------------------------------------------------------------------------------
----------------------------------------------------------------------------------------------------
-----------------------------------------------------------------------------
>PC_074K7R
--------------------------------------------MPPVIQKRPNTKLDNM--------------RVRPRTLEQLSGLVQSP---------
-------------------------KCADMSKVSTKGKEKAHPAVAEPDTDMIGSVETVEEI---PQP--------------------------------
-PSVPHEIRESSKS------------P---------------------PTA-------------------SN---PSENAVDKAAPKVTSQPKAATKADC
PPELRPN---VEAEQQRAAETAANLALCSA-----------AISGIEATLLPLTNGSSRQF--------SDSMEVYL-------HAAIAQYMATGPA---
-STL-FMDKQ------------------------------------------------------------------------------------------
----------------------------------------------------------------------------------------------------
-----------------------------------------------------------------------------
>PC_06SIRW
----------IVIELR--------------H-----------FTMPPVRKKRPNVKLDNT--------------RVHPRALQQLPGLAQSP---------
-------------------------KCAEMSNVSTKGKEKALPTVTEPDTDMIGSVEIIEEI---PQP--------------------------------
-PSVPHGIGESSKS------------P---------------------PTA-------------------PK---LSENAAPKAASKSTSQPKAATKADC
PPELRPI---IEAKQRRAAETAANLALCSA-----------AISGVEVTLLPLTNG--------------------------------------------
----------------------------------------------------------------------------------------------------
----------------------------------------------------------------------------------------------------
-----------------------------------------------------------------------------
>PC_06D6V3
-------------------------------------SSPGIFTMPPVRKKRPNAKLDNT--------------RLHPRALEQLPRLAQSP---------
-------------------------KCAEMSKVSIKGKEKALPAVAEPDTDMIGSVETVEEI---PQP--------------------------------
-PSVPHGIGESSKS------------P---------------------PTA-------------------SK---PSENAAPISAPKSTLQPKAASKAEC
PPELRPI---VEAEQRRAAETAANLALCSA-----------AISGVEVTLLPLTNG--------------------------------------------
----------------------------------------------------------------------------------------------------
----------------------------------------------------------------------------------------------------
-----------------------------------------------------------------------------
>PC_04E91Y
-------------------------------------SSPGIFTMPPVRKKRPNAKLDNT--------------RLHPRALEQLPRLAQSP---------
-------------------------KCAEMSKVSIKGKEKALPAVAEPDTDMIGSVETVEDI---PQP--------------------------------
-PPVPHGIGESSKS------------P---------------------PTA-------------------SK---PSENAAPISAPKSTLQPKAASKAEC
PPELRPI---VEAEQRRAAETAANLALCSA-----------AISGVEATLLPLTNG--------------------------------------------
----------------------------------------------------------------------------------------------------
----------------------------------------------------------------------------------------------------
-----------------------------------------------------------------------------
>PC_04WICQ
------------SSSG--------------I-----------FTMPPVRKKRPNVKLDNT--------------RGHPRALQQLPGLVQSP---------
-------------------------KCAEMSNVSTKGKEKALPTVTEPDTEMIGSVEIVEEF---PQP--------------------------------
-SPVPRGTGESSKS------------P---------------------PTA-------------------SK---PSENTADKAAPKSTSQPKAVTKADC
PPEFRPI---IGAEQRRAAETAANLALCSA-----------PISGVEVTLLPLTNG--------------------------------------------
----------------------------------------------------------------------------------------------------
----------------------------------------------------------------------------------------------------
-----------------------------------------------------------------------------
>PC_05P7X1
-------------------------------------SSSGIFTMPPVRKKRPNAKLNNT--------------RVHPRALEQLPGLAQSP---------
-------------------------KCAEMSKISTKGKEKALLAVTEPDTDMIGSVETVEEI---PQP--------------------------------
-PSVPHGIGESPKS------------P---------------------PTA-------------------SK---PSENAAPISAPKSTSQPKAASKAEY
PPELRPI---VEAEQRRAAETAANLALCSA-----------AISGVEATLLPLTNG--------------------------------------------
----------------------------------------------------------------------------------------------------
----------------------------------------------------------------------------------------------------
-----------------------------------------------------------------------------
>PC_01K4PL
-------------------------------------SSPGIFTMPPVRKKRPNAKLDNT--------------RLHPRALEQLPRLAQSP---------
-------------------------KCAEMSKVSIKGKEKALPAVAEPDTDMIGSVETVEDI---PQP--------------------------------
-PSVPHGIGESSKS------------P---------------------PTA-------------------SK---PSENAAPISAPKSTLQPKAASKAEC
PPELRPI---VEAEQRRAAETAANLALCSA-----------AISGVEATLLPLTNG--------------------------------------------
----------------------------------------------------------------------------------------------------
----------------------------------------------------------------------------------------------------
-----------------------------------------------------------------------------
>PC_05YM0K
--------------------------------------------MPPVRKKRPNVSLDNT--------------RVRQMALEKLPG--------------
--------------------LAQSLRCTEMSKVSAKGKEKALPAVAEPNTDMVGSVKNVGE---IPQ------------------------------A--
-SSVLHGIEDRP---------------------------------------------------------------NFLQPSQNC--QRNLLQKQLQSMNC
SL--------------------KLLLKWTA-----------TKSSSYSKGCAATYGHCPKE--------RRSEDESR--------QTTV--PSPGKG---
-----ESVSESFSQH-------------------REK---------------------------------------------------------------
----------------------------------------------------------------------------------------------------
-----------------------------------------------------------------------------
>PC_04N1M8
--------------------------------------VTGIFTIPPVREKRPNTKLDNT--------------RVHLRALEQLPGLAQSP---------
-------------------------KCAEMSKGSIKGKEKALPAVTEPDTDMIGSVKIIEEI---PQP--------------------------------
-SSVPHRIGKSSKS------------P---------------------PTT-------------------SK---PSENAATKAASTSTLQPKTATKAEC
PPELRPI---IEAVQQRAAEIAANLALCSA-----------AISGVEATLLPLTNG--------------------------------------------
----------------------------------------------------------------------------------------------------
----------------------------------------------------------------------------------------------------
-----------------------------------------------------------------------------
>PC_044AE6
--------SFEIRNFDSPPFPPHPPSRARRILSNHCDRVTGIFTMLPVRKKRPNAKLDNT--------------RFRLSALEQLPGLVQSP---------
-------------------------KCAEMSKVSMKGKEKALPAVAEPDTDMIGSVEIIEEI---PQR--------------------------------
-VSVPHGIGESSKP------------P---------------------PTT-------------------SK---PSENAAPIAASTSTSQPKAATKVEC
PIELRPI---VEAEQRRAAEIAANLALCSA-----------AISGVEATLLPLTNG--------------------------------------------
----------------------------------------------------------------------------------------------------
----------------------------------------------------------------------------------------------------
-----------------------------------------------------------------------------
>PC_05Q7KW
--------------------------------------------MPSVRKKRPNAKLDNT--------------KVRPRALEILPGFVQSP---------
-------------------------KCAEVSKVSTKGKEKALPAIAEPDTDMIGSVEIVEEF---PQP--------------------------------
-SSVPHRISGSSKS------------P---------------------PTA-------------------SK---PSENAAEKAAPKLKPQPKAATKAEC
PHELRPI---VEAEQRRAAETAANLALCSA-----------AISGVEATLLPLTNGSNRRF--------FDSMRVCL-------RAACYD----------
----------------------------------------------------------------------------------------------------
----------------------------------------------------------------------------------------------------
-----------------------------------------------------------------------------
>PC_05YE6A
----------------------------------------AFSPCLQFEKKRPNAKLDNT--------------RVHPRALEQLPGLAQSP---------
-------------------------KCAEMSKVSTKGKEKALPVVAEPDTDMIRSVEIIEEI---PQS--------------------------------
-PSVPHGIGESSKS------------P---------------------PTA-------------------SK---PSENSATISAPKSTSQPKAATKAKC
PPELRPI---VEAER-RAAETAANLALCSA-----------AISGVEATLLPLTNG--------------------------------------------
----------------------------------------------------------------------------------------------------
----------------------------------------------------------------------------------------------------
-----------------------------------------------------------------------------
>PC_04020R
--------------------------------------------MPPVRKKRPNAKLNNT--------------RVHPRALEQLPGLAQSP---------
-------------------------KCAEMSKISTKGKEKALLAVTEPDTDMIGSVETVEEI---PQP--------------------------------
-PSVPHGIGESPKS------------P---------------------PTA-------------------SK---PSENAAPISAPKSTSQPKAASKAEY
PPELRPI---VEAEQRRAAETAANLALCSA-----------AISGVEATLLPLTNGSNRQF--------VDSMRVYL-------RAAIAKYLTTGPA---
-TTP-PVLPSSLLA--------------------------------------------------------------------------------------
----------------------------------------------------------------------------------------------------
-----------------------------------------------------------------------------
>PC_01K83S
--------------------------------------------MPSVRKKRPNAKLDNT--------------RVHMRALEQLPGLAQSP---------
-------------------------KCAEMSKVSIKRKEKALPVVAEPDTDMIGSVEIIEEI---PQP--------------------------------
-PSVPHGIGESSKS------------P---------------------PTA-------------------SK---PSENAADKSAPKSTSQPKAATKAEC
PPELRPI---VKAEQRRAAETAAKLALCFA-----------AVSGVEATLLPLTNGSNRQF--------DDSMKVYL-------RAAIAQYMATGPA---
-STP-PVLPPR-----------------------------------------------------------------------------------------
----------------------------------------------------------------------------------------------------
-----------------------------------------------------------------------------
>PC_0406VV
-------------------------------------SSSGIFIMPPVRKKRPNAKLNNT--------------RVHPRALEQLPGLAQSP---------
-------------------------KCAEMSKISTKGKEKALLAVTEPDTDMIGSVETVEEI---PQP--------------------------------
-PSVPHGIGESPKS------------P---------------------PTA-------------------SK---PSENAAPISAPKSTSQPKAASKAEY
PPELRPI---VEAEQRRAAETAANLALCSA-----------AISGVEATLLPLTNG--------------------------------------------
----------------------------------------------------------------------------------------------------
----------------------------------------------------------------------------------------------------
-----------------------------------------------------------------------------
>PC_02D41N
--------------------------------------------MPPVRKKHLNAKLDNT--------------RVRPRALEKFPGLAQSS---------
-------------------------KCAKMGKAVSKGKEIALPAVTEPGPDMIGSVEIVEEI---PQR--------------------------------
-ASIPHGIGESSKF------------T---------------------PTE-------------------PK---PSEKAAPI----KKSQPQAATKAEC
PSELRPI---VEAEQRRAAETAANLALCFA-----------TISGVAATLLPLTNGSN------------------------------------------
----------------------------------------------------------------------------------------------------
----------------------------------------------------------------------------------------------------
-----------------------------------------------------------------------------
>PC_053A5J
--------------------------------------------MPPVRKKRPNATLDTT--------------RVRPKALAQAPDLTQSP---------
-------------------------KCVKMGQVVSKEKEKALHAATKPDTDMIGPVEVVEKI---PQP--------------------------------
-SSHPHDIGESSK--------------------------------------------------------------LSEKATPNSASMKESQPQAATKADC
SPKPRPI---IEAEQRRA-----------------------AISGVKATIPPLTNGSNR-----------------------------------------
----------------------------------------------------------------------------------------------------
----------------------------------------------------------------------------------------------------
-----------------------------------------------------------------------------
>PC_02VYQG
--------------------------------------------MPPVRKKRPNAKLDNT--------------RVRPRALEQLPGLDQSS---------
-------------------------KFAEMSKVSTKGKEKALPAVTEPDTDMIGSVKIVEEF---PQP--------------------------------
-SYVPHGIGELSKS------------P---------------------PTK-------------------SK---TSENAASKSAPKLTSQPKAATKAEC
PPGLRPI---VEAE--------------------------------------------------------------------------------------
----------------------------------------------------------------------------------------------------
----------------------------------------------------------------------------------------------------
-----------------------------------------------------------------------------
>PC_00UJEA
--------------------------------------------MPPVQKKRPNAKLDNT--------------RVHPSALEQLPGLVQSL---------
-------------------------KCAEMSKVSIKGKEKALPAVAEPDADMIGSVEVIEEI---PQS--------------------------------
-PSVPHGIGESSKS------------P---------------------PTA-------------------SK---PSENAA----------PKAATKAEC
PPELRPI---VEAEQRRAAEIAANLTLCSA-----------AISGVEATLLPFNNGSNRQF--------VDSMRVYP-------RAAIAQYMASTPG---
-EPN-PKGSRR-----------------------------------------------------------------------------------------
----------------------------------------------------------------------------------------------------
-----------------------------------------------------------------------------
>PC_0353G9
--------------------------------------------MPPVRKKRPKAKLDNT--------------RVRPRALEKLPDLTQSP---------
-------------------------KCAEMSKVSTKGKEKALPAVTEPDTDMIGSVEIVEEFS--PQP--------------------------------
-SSVPHGIGESSKS------------P---------------------PTA-------------------SK---PSENAADKPVQKSTSQPKAATKAQC
SLELRPI---VETEQRRAAETAANLALCSA-----------AISGAEATLLPLTNGSKGQL--------VDSMRVYL-------RTAIAQYMATGPA---
-TRP-PSSPGEPNPKGSRR-QEHTNSR--------R------PSTSYK----KYLGHSG-----------------------------------------
----------------------------------------------------------------------------------------------------
-----------------------------------------------------------------------------
>PC_06CYBM
--------------------------------------------MPPVRKKRPNAKLDNT--------------RVHPRALEQLPGLAQSP---------
-------------------------KCVEMSKVLIKGKEKALPAITEPDTDMIGSVETIEKI---SQP--------------------------------
-PSVPHGIGESSKS------------P---------------------PTA-------------------PK---LSENAAPITASNSTSQPKAATKAEC
PPELRPI---FEAEQRRAAETAANLALCSA-----------AISGVEATLLPLTNGSNRQF--------VDSMRVYL-------RAAIAQYMATGSA---
-STP-GQPSPKGSRRQEHT-NSRRHSA------------ANKK----------HLGHGGQ----------KRTVTKSSPYCQGCAATYGQSPTK---RNP
QGESR--------------------------QATVSSP--------------------------------------------------------------
-----------------------------------------------------------------------------
>PC_00EOAU
--------------------------------------------MPPVRKKRPNTKLNNT--------------RVHPRALEQLSGLAQSP---------
-------------------------KCVEMSKVSIKGKKKALPAVTEHDTDMIGSVEIIEKI---SQP--------------------------------
-SSVPHGIGESSKS------------P---------------------PIA-------------------PK---LSENAAPIAASKSTSQPKAATKAEC
PPDLRPI---FEAEQRRAAETAANLALCSA-----------AISGVEATLLPLTNGSNRQF--------VDLMRVYL-------RAAIAQYMATGQA---
-TTP-PVLPPLPANPIPRA-PDARSTT-----------IPIVPVLPVKS-TWATVARNGL----------R---QKAVPIAKAVPRPTAKALLK------
----------------------------------------------------------------------------------------------------
-----------------------------------------------------------------------------
>PC_031GT9
--------------------------------------------MLTVRKKRPNAKLDNT--------------RVRLRAREQLPGLVQSP---------
-------------------------KFADMSKVSTKGKEKALPAVTEPDTDMIGSVEIVEEI---PHP--------------------------------
-FSVPHGIGELSKS------------P---------------------PTA-------------------SK---PSENAAPIAASKSTLQPKAATKAEC
PLEHRPI---VEAEQRRAAETVANLALCTA-----------AISGVKATLLPLTNGSNRQF--------VDSMRVYL-------RAAIAQYIATGPA---
-SMP-PVLCPRPSNPIPKA-PNARSQT--------I-PA--VTVLPVKG-TWATVAKNGL----------Q---QNAVPTAKAMLQPAAKA---------
----------------------------------------------------------------------------------------------------
-----------------------------------------------------------------------------
>PC_03N4XG
----------------------------------------------------------------------------------------------------
-----------------------------MSKVSTKGKEKALLAVTEPDTDMIRSVEIVEKF---PQP--------------------------------
-SSVPHGIGESSES------------P---------------------PTA-------------------SK---PSENAAVKAAPKLTSQPKSATKAEC
PPELRPI---VEAEQRRAAETVANLALCSA-----------ATSGVDATLLPLTNGSNRLF--------VDSTRVYL-------RAAIAKYMATGQA---
-STP-PVIPHRPANPLPRA-PDARSIP--------I-PA--VPALPVKS-TWATVARNGL----------Q---QNAVPIAKAVPRPAAKSHKK---LPR
RKSISDCSFAWKRSTRGG------------NFQTTL----------------------------------------------------------------
-----------------------------------------------------------------------------
>PC_03KLKO
--------------------------------------------MPPVRKKRPNAKLDNT--------------RVCPRALEQLPGLVQSP---------
-------------------------KCAEMSKVSIKVKEKALPAVAEPDTDMIGSVETVEEI---PQP--------------------------------
-PSVPHGIGESSKS------------P---------------------PTA-------------------SK---PSKNAAPISAPKSTSQPKAASKAEC
PPELRPI---VEAEQRRAAETAANLALCFA-----------AISGVEATLLPLTNESNRQF--------VDSMRVYL-------RAAIAQYMATGPA---
-ITP-PVLPPRLANPLPRA-PDVRSTP--------IPPFQCSFQIAPGL-RWPEMDCDIK----------Q---SLL-----------------------
----------------------------------------------------------------------------------------------------
-----------------------------------------------------------------------------
>PC_04V501
--------------------------------------------MPPVRKKRPNAKLDNT--------------RVRPRALEQLPGLVQSP---------
-------------------------KCAEMSKVSTKGMEKALPAVAEPDTDMIGSVEIVGEI---PQP--------------------------------
-YSVPHGIGESSKS------------P---------------------LTT-------------------SK---PSENAASKSAPKLTSQPKAATEAEF
PPELRLI---VEAEQRRATETAANLALCSA-----------AISGVEATLLPLINGSNGLF--------VDSIRVYL-------CAAIAQYMARPLR---
-HPS-SILARRTHSQRLPT-PGAHQHP--------SSQR--CLSKASGP-RWPETD----------------------------------CHKK---QSL
----------------------------------------------------------------------------------------------------
-----------------------------------------------------------------------------
>PC_01T1YI
--------------------------------------------MPPVRKKRPNAKLDNT--------------RVHPRALEQVPGLAKSP---------
-------------------------KCAEMSKVSIKGKEKALPAVTESDTDMIGSVEIVEEI---PQR--------------------------------
-VSIPHGIGESSKP------------P---------------------PTS-------------------SI---PSENAASKAASKSTSQPKAATKSDC
PPERQPI---FEAEQRRAAETAANLALCSV-----------AISGVEAILLPLTNGSNRQF--------VDSMRAYL-------RAAIAQYMATGPA---
-TTP-TVIPPRPANPTPRA-PEARSNT-----------TPAVPALPVKS-IWALVA--------------------------------------------
----------------------------------------------------------------------------------------------------
-----------------------------------------------------------------------------
>PC_06J1HL
----------------------------------------------------------------------------------------------------
-----------------------------MSKVSMKGKEKALPALTEPDTDMIGSVKIVEEI---PQP--------------------------------
-SSVPQGIGESTKS------------P---------------------PTV-------------------SK---PSENAASKSAPKLTLQPKAATKAEC
PPELRPI---IEAKQPRAAKTAANLALCSA-----------AISGIEATLLPLTNGSNRQF--------IDLMRVYL-------RAAIAQYMAMGPA---
-STP-SVLPPRPANPLPRA-PNTRSTP--------T-PA--VPALSIKS-TWATVAKNGL----------R---QKAVPIAKSVPRPATKAQKK---ETP
KAKVDK----------------------------------------------------------------------------------------------
-----------------------------------------------------------------------------
>PC_00RIZZ
--------------------------------------------MPPVRKKRPNAKLDNT--------------RVHPRALEQLTGLDQSP---------
-------------------------KCADMSKVSIKGKEKPLPAVTEPDTDMIGSVETVEEF---SQP--------------------------------
-SSVPHGFGESSKS------------S---------------------PTA-------------------SK---PSENAAPISAPKSTSQPKAASKAEC
PPELRQI---VEAEQRGAAETAANLALCSA-----------AISGVEDTLLPLTNGSNRQF--------VDSMRVYL-------RAAIAQYMATTLP---
-VLAQRNLPLELLTP--------GAQS--------YPPSQRCLSKAPGL-R-------------------------------------------------
----------------------------------------------------------------------------------------------------
-----------------------------------------------------------------------------
>PC_070O08
--------------------------------------------MPPVRKKRPNAKLDNT--------------RVHPRALEQLPGLAQSL---------
-------------------------KC---------------AEMSKPDTDMIGSVETIEKI---SQP--------------------------------
-PSVPHGIGESSKS------------P---------------------PTA-------------------PK---LSENAAPISASNSTSQPKAATKAEC
PPELRPI---FEAEQRRAAETAANLALCSA-----------AISGVEATLLPLTNGSNRQF--------VDSMRVYL-------RAAIAQYMATGPA---
-STP-PVLPPRPANPLPRA-LDARSTP-----------IPAVPALPIKS-TWATGPET------------------------------------------
----------------------------------------------------------------------------------------------------
-----------------------------------------------------------------------------
>PC_054BV0
--------------------------------------------MPPVRKRRPNVKLDNT--------------RVRPRALEQLPGLVQSP---------
-------------------------KCAETSKVSIKWKEKALPAVAEPETDMIGSVEIVEEF---PQP--------------------------------
-SSVPHGIGESSKS------------P---------------------PTA-------------------PK---PSENAAPIAVPKLTSQPKAATKAEC
PPELRPI---VEAEQRHAAETAANLALCSA-----------AISGAEATLLSLTNGSNRHF--------FDSMRVYL-------CAAIAQYIASGSA---
-PMP-PVLPPRPANPFPRA-PDATSQT--------T-PA--VPVLPIKS-TWATVAKNGL----------R---KKAVPIAKAVP---------------
----------------------------------------------------------------------------------------------------
-----------------------------------------------------------------------------
>PC_017Q4B
--------------------------------------------MPPVCAKRQYTMLDIA--------------KDRARSRLKKKGLSQNFISLD-----
---SMEKALREKDDDIPY----IEMIDEHVDKLITQGLKDSQWATETPRKSTTKAQIFGGVEKSTNDTNS--------------AQVAVTHVREINQQNT
EHSNQAGKT--------------------------------P---------------------------------IGAKNTEIILEKEIEMHDLYRRNNV
PPELHTI---IQPEERRAAMMAAKFKTCTI-----------AINA---------IDSNKEF--------AQVLLTYL-------RAAIAQYMANGSG---
-STP-PVLPSRPTSSAL---TKPLQK---P---QQKN---------------------------------------------------------------
----------------------------------------------------------------------------------------------------
-----------------------------------------------------------------------------
>PC_00FCWE
--------------------------------------------MPAVRTKRQFTMADIA--------------KSRARARLKNKGLASDLIDID-----
---AIESAIE--QNDSSD----IEMIDEEIDRLIAIGLESSCWATKGPAISVENSTPSIYAVEKPKSTDRVDLPLPSPTSAVQIQQNRSPTNEEPTVVDL
PISQASPT---T---------------------------------------------------------------SSSITPQ----DTPILIEKMRELPC
PPELLAV---VEAEKRCAAQTAANIEVCTV-----------AINSVETALAPLATGIQNNF--------VVSLKVYL-------RSAIAHFLRFGTA---
-ATP-PNPSFSSFQPSPSC-THH-----------------------------------------------------------------------------
----------------------------------------------------------------------------------------------------
-----------------------------------------------------------------------------
>PC_04DU74
--------------------------------------------MPAVRTKRQFTMADIA--------------KSRARARLKKKGLAPDLIDID-----
---TIESAVN--QNHSPD----IEMIDEEIDKLIAKGLESSRWATKAPTLSEKDSTPFINAGDKSKSAYRIDSPISFPTQVVQEQSCTTPASEEPAMVDL
CISQASSI---T---------------------------------------------------------------STTNMSH----VAPTVTENTKTLTC
PPELLVV---VEAEKRRVAQTAAYIEACTV-----------AINSVEAALATLATGSQNNF--------VVSLKVYL-------RSAIAHFLRSGTA---
-ATP-PTLPSRPTGPPPAV-PIIKNAAKSVLPTKP-HTS-QAAQNKAGV-TWATIA--------------------------------------------
----------------------------------------------------------------------------------------------------
-----------------------------------------------------------------------------
>PC_03R25V
----------------------------------------MYNVLAGTYVLQGVDVLNSL--------------VHSTSTLEKKEGLAPDLIDID-----
---AIESAIN--QNHSPD----IEMIDEEIDRLIVIGLESSRWVTKAPTISEKDSTPFIYAVDKPKSADRIDSPISFPTQVVQEQSYTPPTSEEPVVVDL
CISQASSI---T---------------------------------------------------------------SLTNMSR----VAPTVTENTKTLTC
PLELLAG---VEAEKRRIPQIAANIEACIV-----------AINIVEAALATLDTGSQNNF--------VVSLKVYL-------RSAIAHFLRSGTA---
-AT---------TGSYPAV-PIIKNAAKNVHPAKF-NTF-QAAQNKAGV-TWATIAQKGHQKSPAIAGLRQNVPT-------------------------
----------------------------------------------------------------------------------------------------
-----------------------------------------------------------------------------
>PC_05EJR3
--------------------------------------------MPAVRTKRQFTMADIA--------------KSRAKVRLKNKGLAPDLIDIN-----
---AFESAIN--DNDSPG----IEMIDEEIDRLIAKGLEASCWANTPTSSSTSSSI----SVDTPKPADQTKSTPTPP----CSARLIIPTSEGPIVIDL
STSQEFSR---T---------------------------------------------------------------PATNTL------QEIPVTTVRKLPC
PPKLQEV---VKAEEHRAAQMAANLEVCSV-----------AINGVEDALAHLTSGTRNDF--------VVSLKVYL-------KNAISQFIRSGTS---
-AIP-PSLPCRPTGPFPAV-PVIKNTARSTPNKPA-FII-LQRIG-------------------------------------------------------
----------------------------------------------------------------------------------------------------
-----------------------------------------------------------------------------
>PC_01LTQ3
--------------------------------------------MPAIRPKRTFTMLDIA--------------KDRARSRLKTKGPSQIFINLE-----
---TMENDLRERGIGTLD----IEMIDEHIDKLIARGLKDSIWAKKDTNESIPSTPIEETDSHAC-----------------------------------
------------------------------------------------------------------------------------KKKAPE------AHDI
PPELRKV---VEAEKRRAAKITANLRTCTI-----------AINGVQMVLSTDGVDGNKEF--------SQGLLIYL-------RAAIAQFMANGPG---
-ATF-RYSPPNLLKPTSEGKRKVYLT---F----------------------------------------------------------------------
----------------------------------------------------------------------------------------------------
-----------------------------------------------------------------------------
>PC_03Y77Y
--------------------------------------------MPAIRPKRTFTMIDIA--------------KDRARSRLKTKGLSQNFINLE-----
---TMENDLREKGDGTLE----IEMIDEHIDKLIARGLKVSMWANEDINESIPSTPIEETDSHVCK-------------------------INRPHQQ--
---------------------------------------------------------------------------------NTERKKAPE------AHDV
PPELRKV---VEAEKRRAAKITANLRTCTI-----------AINGVQMALSTDGVDGNKEF--------SQGLLIYL-------RAAIAQFMANGPG---
-ATF-RYSPLNLLKPTSEGKRKVYLT---F----------------------------------------------------------------------
----------------------------------------------------------------------------------------------------
-----------------------------------------------------------------------------
>PC_01SCTB
----------------------------------------------------------------------------------------------------
-MFASEASAEGKSPKFPD----KEMTDSEPVRSVKIGPETHRPIELVPEASSSRGGKE---------------------------------VVR------
-------ERKIE---------------------------------------------------------------HAKISARKFAVPASKGTASTQALEF
PRMLQSV---MEAEKRRTTQIKAHLAICYT-----------AIISVEAALSPLSIGEDRES--------VEGFKVYL-------RAAIDQFVQSGLE---
-STP-PVLPDRPSNPLPPMT--------------------------------------------------------------------------------
----------------------------------------------------------------------------------------------------
-----------------------------------------------------------------------------
>PC_02EVUI
-------------------------------------------------------------------YSPVEYAKVRVRSRLIEKGISIEKIDTY-----
---SVKTAVIEEVGKIAE----IEMVDAEIDNIIKQGLSGSRWAQSILGKVLNSDFMEVNKKTSQ-----------------------------------
-----KSIKT------------------------------------------------------------------LPSSERNSKAGSEQ------AMSV
AAPLKQ------VEKNTGNRIDGS--LSEN-----------NISNISDRA--ADSVKVFEM--------AKTLRVYL-------RASIAQFLEVDLG---
-AVP-PILPVALILLQNYHKKAKNVSKLSL-----NLETVTPLNSSDRG-TWAMVARKGNVNEKAAQGTV------------------------------
----------------------------------------------------------------------------------------------------
-----------------------------------------------------------------------------
>PC_02FZ33
--------------------------------------------MPPVRKKYRNVLLDNT--------------RVRPRALAQAPDLVQSP---------
-------------------------NCVEMSKVSTKGKEEALPAVAEPDTDMIGSVGIVEKI---SQR--------------------------------
-ASIPHGIGESSKP------------P---------------------PTT-------------------SK---LSVEAAPNAFSTKESQPQAATKVDC
PLELQPI---IEAEQRRAAISGVEATLLPL----------------------------------------------------------------------
-----TDRPPRPANPLPRA-PDARSQT--------MPA---VPVLPVKS-TWATMAKDGL----------R---QKAVPTVKAAPRPTAKAQLK---EVP
KVKFDKRLFLRLGSNRQW------------RKLSPLGAKAAIK-RLIC-------DGDHIDSVQRVKSGYSFLPDSELN---------------------
-----------------------------------------------------------------------------
>PC_00R4UW
--------------------------------------------MPPVRKKRPNVLLDNT--------------RVRPRALEDNLA--------------
------------------------------------LEEKSPPRHNEPDTDMIGSVEIVEES---AQP--------------------------------
-SSFPHGIGESSKS------------P---------------------PTA-------------------SK---PSENPTSKPASISTSQPKAATKADC
PPELRPI---VEAEQRRAAETAANLALYSA--------------------------------------------------------AIAQYMATATG---
-TTP-PVLPPRPANPPPRA-PDARSPI-----------VPAVPALPVKN-TWATVAKNGL----------P---QKVVPIVRAVPRPAAKAQKK---EAP
KAKVDKRLIRRLEKEHPW------------RKLSPSAIRQQIQEGLQF-------TLSDACYIH------------------------------------
-----------------------------------------------------------------------------
>PC_00NVP2
----------------------------------------------------------------------------------------------------
-----------------------------MSKVSIKGKEKALSTVTEPDTDMIGSVIIIEEI---PQR--------------------------------
-VSIPHGIGESSKF------------P---------------------PTA-------------------SK---PSENAAPKAAGKSGPLLRRNLWHRS
------------------------------------------------NSSFFDQWVNRLF--------VDSMGVYL-------RAAIAQYMATGLA---
-STP-HVLPPRPANSLPRA-PDARSIQ-----------IPAIPALPLKS-TWATVVKNGL----------P---QKAVPIAKAIPQPAAKAPRK---ETP
KAKVDKQLFLRLEKDHPW------------RKFSTSCVRTRLEYTFKY-------FGNQITSLHRVRTGFAMLAKNDTIRQETLDGSSK-LV--------
-----------------------------------------------------------------------------
>PC_028P9D
--------------------------------------------MPPVRKKRPTVLLD------------------------------------------
--------------------NTRPPKCAEMSKVSTKGKEKALPTVAEPDTDMIGSVEIIEE---IPQ------------------------------R--
-ASTPYGIGESS---------------------------------------------------------------KSPPTALKP--SENAA----PKADC
PQNFDQL---SKLNNDAPPKQ-RQ--IWLR-----------SHTPPFDQ--RVK-----QI--------MRRLDESL--------LTHCHCAIHGYG---
-----PGLPPRPANPPPRA-PD-----------ARSPILPAVLALPVKS-TWAMVAKNGLPQKADPIAKAVPRPVAK-------------ASK---KDAP
KAKVNKQLFIRLGGDHPWRA--------------------------------------------------------------------------------
-----------------------------------------------------------------------------
>PC_02IC26
--------------------------------------------MPPVRKKRHNAKLDNT--------------RVHTRALEKLSGLAQSS---------
-------------------------KGAEMSKVSTKGKEKALPAVTEPDTDMVGSVEIVEEI---PQR--------------------------------
-VSIPHGIGESSKP------------P---------------------PTT-------------------QI---PSENAAPKAASKSTSQPKAAMKAEC
PPELRPI---VEAEQRRAAETAANLALCSA-----------AISGVEATLFPLTSGSNRQF--------VDSMRVYL-------RAAIAQYMATGPA---
-TTP-PVLPPRPANPAPRA-PEARSNT-----------TPAVPALTVKS-TWATVARNGL----------Q---QKAVPTERLCRDLLLKPQRK---KLP
SRESTNDCSFA-----------------------------------------------------------------------------------------
-----------------------------------------------------------------------------
>PC_05VJ4G
--------------------------------------------MPPVRKKRHNAKLDNT--------------RVHTRALEKLSGLAQSS---------
-------------------------KGAEMSKVSTKGKEKALPAVTEPDTDMVGSVEIVEEI---PQR--------------------------------
-VSIPHGIGKSSKP------------P---------------------PTT-------------------QI---PSENAAPKAASKSTSQPKAAMKAEC
PPELRPI---VEAEQRRAAETAANLALCSA-----------AISGVEATLFPLTSGSNRQF--------VDSMRVYL-------RAAIAQYMATGPA---
-TTP-PVLPPRPANPAPRA-PEARSNT-----------TPAVPALTVKS-TWATVARNGL----------Q---QKAVPTERLCRDLLLKPQRK---KLP
SRESTNDCSFA-----------------------------------------------------------------------------------------
-----------------------------------------------------------------------------
>PC_003722
----------------------------------------------------------------------------------------------------
-----------------------------MGKAVSKGMEKALPAVAEPDTNMIGSVEIVEEI---LQP--------------------------------
-SSIPHGIGVSFKP------------P---------------------STT-------------------SK---PSENATPKAVSKSTAQPKAATKADC
PPKLRPI---GEAEKRRAAETAANLALYSA-----------AISGVKETLFPLTNGSNRQF--------VHSMSVYL-------RATIAQYMATGPA---
-STS-PVILTRPANPLARA-PDARSTS-----------ILADPVQPSKS-NWATLARNRL----------R---KEAVPIVKAVPRLVAKTSIP---RSS
QGECRQTTVP-----SFW------------MRLSVVETI---------------------------SPGC------------------------------
-----------------------------------------------------------------------------
>PC_01ZXIL
----------------------------------------------------------------------------------------------------
-----------------------------MSKVSIKGKEKALPAVNEPDTDMIGSVEIIEKI---SQP--------------------------------
-PSVPHGIGESSKS------------P---------------------PTA-------------------PK---LSENAASIAASNSTSQPIAVTKAEC
PPELQPI---FEAEQRRAAETAANLALCSA-----------TISGVKATLLPLANGSNRLF--------VDSMRVYL-------RAAIAQYMATGQA---
-TTP-PVLPPRPANPIPRA-PDARSTT-----------IPTVPVLPVKS-TWATVARNGL----------R---QKAVI--------TAEALLK---ETP
KAKFDKRLFLRLEKDHLW------------RQLSTSSARTKLEYKFSY-------FDREITVTD------------------------------------
-----------------------------------------------------------------------------
>PC_0150HI
--------------------------------------------MPPVRKKRPNAKLDNT--------------RVRPRALEQLPGLVQSP---------
-------------------------KYAKMGKVSTKGKEKALPAVAEPDTDMIGSVEIVKEI---PQP--------------------------------
-SSVPHGIGESSKS------------P---------------------PTA-------------------SK---PSENAAPIAVPESQSQPKAATKADC
PLELRPI---VGAKQRHAVETAADLALCFA-----------AISGVEATLLHLTNESNRQF--------VDSMRVYL-------RAAIAQYMAS------
--MP-PVLPPRPANPLPRA-PDARSIQ-----------TPAVPALPLKS-TWATVAKNGL----------R---QKAVPIAKAVPRPTAKV---------
----------------------------------------------------------------------------------------------------
-----------------------------------------------------------------------------
>PC_02K0WY
----------------------------------------------------------------------------------------------------
------------------------MIDEEIDKLIAIGLESSRWATKAPTISEKDSTLFI-AVDKPKSADWIDSPISFPTQVVQEQSCTTPXV----VVDL
CISQASSI---T---------------------------------------------------------------SSTNMSH----IAPTVIENTRTLSC
PPELLAV---VEAEKRRVAQTAANIEACTV-----------AINSVEAALATLATGFQNNF--------VVSLKFYL-------ISAIAHFLRFGTA---
-ATS-PTLPSRPTGPLLAV-PIIKNAAKSVRPAKF-NTS-QAA---------------------------------------------------------
----------------------------------------------------------------------------------------------------
-----------------------------------------------------------------------------
>PC_05EGW6
----------------------------------------------------------------------------------------------------
------------------------MIDAETDRLIAKRLKDLYWATPQAQAASSTKATTDDLRQ-SIVTIDILTPTPEPESRV--QKEKGIAAQRPITIDL
TASQISSP---S---------------------------------------------------------------LSKSISTTEPQVSLNINEKVKEKTY
PPELQVI---VEAEKRRAAQTAANLEVCTA-----------IFNGVEIALLPLRVKTQIQF--------VDTLKIYL-------RAVIAQFMQSGTK---
-AIP-PVLPILPTGPTPAV-PLKKVITSLLSLYILANILINPADKVEIF-TFTR----CRCERPACSALHV-----------------------------
----------------------------------------------------------------------------------------------------
-----------------------------------------------------------------------------
>PC_03XE87
----------------------------------------------------------------------------------------------------
------------------------MIYEHIDKLIMQGLKDSQWANVTPGQTISKAPALGRVEKSTNMADL--------------VEVAATHTRVINQQNV
EKSEEVGNNQRKPSTAPHE---------------PSTQNLPA---------------------------------VTARNTENIPEKATEMHDYYRHNDV
PPELRTI---IQSEERRAAMMAANLKICTA-----------AINEVQVALTTAEMDSNKEF--------AQGLLTYF-------RATFAQFIANVSG---
-STL-PVVPTDLYPVRKLSFKKSFSC---H---QAKFIRQSK----------------------------------------------------------
----------------------------------------------------------------------------------------------------
-----------------------------------------------------------------------------
>PC_02V4VF
-----------------------------------------------------------------------------------MPPIRARRQFMM-----
---AIEKVLREKNDDIPD----IVMIDEHIDMLIAQGNLQLAQNNKAPSNQEDEVSN------------------------------------RIQQNVS
DTPD----------------------------------------------------------------------------------FVLKDIGNDKHKEV
PLELRAI---IQAEEQRAAQMTANLKSCTL-----------AINGVQMALSTSALDRNKEF--------NEGLLTYL-------RAAIAQFLANGTG---
-ISP-PSTPAET----------------------------------------------------------------------------------------
----------------------------------------------------------------------------------------------------
-----------------------------------------------------------------------------
>PC_0362LC
--------------------------------------------------------------------------------MLTRKGLESNL--------Q
NMNTIAAALQAKENDVPE----VDMVDTEVEKLKTLAD--SVWASSSPEDAEQVLDPTGSPR-KTVVAPE--------------KRATVPALPRPVEV--
RPTKEADIPTAK---------------------------------------------------------------AAGAENSSLDQPPTAPEAAGREKIF
PPELLAA---IEAEERRARQKAAQFHICST-----------AISSVETALSPLSTGENKIF--------VDSIKVYL-------KAAIAQFVAAGPS---
-TAP-PVLPKRPIVATPLA-TAIPVAV--PR-----NISKAAVPLPLRS-TWATVTRAGHQKSGAQAPANITSVSAAPS---------ARKPEKKPAAST
TALKDDRIFLRLDANHE-----------------------------------------------------------------------------------
-----------------------------------------------------------------------------
>PC_01NGHJ
----------------------------------------------------------------------------------------------------
-MNAIAAALIAKENDVPE----VDMVDAEVEKLKALAD--PKWASSSPEDAEQVLDLTESPR-ITVIAPE--------------KRAKVPALPRPVEV--
RPSKGAEMITNK---------------------------------------------------------------ASGAENSSLAQPPTAPEAVSREKIY
PPELLAA---IEAEERRARQKSAQFNICST-----------AISSVKTALLPLSSGENKIF--------VDSIKVYL-------RAAIAQFVAAGPS---
-TTP-PVLPQRQSVGTPPA-TVIPVAI--PW-----NITKATSSIPPRS-TWATVTRAGHQKLGAQAPANITSVSTASS---------TRKPEKKPAAST
TASKDDRIFVRLDENHKW------------RQLSPDYVREVMAKQTH-----------------------------------------------------
-----------------------------------------------------------------------------
>PC_0009HW
----------------------------------------------------------------------------------------------------
-MNAVAAALLAKENDVPE----VDMVDAEVEKLKTLED--SRWASSSQVDAGIVFKPAGSNI-KTVVAPE--------------KRATVPALPRPVEV--
RPTKEADIPTTK---------------------------------------------------------------AAGAENSSLDQPPTAPEAAGREKIF
PPELLAA---IEAEGRRARQKAAQFHICST-----------AISSVETALSPLSTGENKIF--------VDSIKVYL-------KEAIAQFVAVGPS---
-TTP-PVLPQRPIVATHPA-TAIPVAV--PR-----NITKATAPLPLRS-TWATVTRAGHQKSGAQAPANITSVSAAPF---------ARKPEKKSAAST
TASKDDRIFLRLDANHEW------------RQLSPAGVREAVA---------------------------------------------------------
-----------------------------------------------------------------------------
>PC_00707E
----------------------------------------------------------------------------------------------------
-MNAIVAALQAKDNFFPE----VEMVDAEVEKLKALSD--SKWASSSPKDAELSPKPADTYS-KTVTAPE--------------KHATAPALPRPIEA--
RPSRWAEIRVNK---------------------------------------------------------------ASGAENLPRVLLASSSKVATILDSY
PPELRVV---IEVEERWETKKAAQFTICST-----------TIDGVEAALAPLSTGENKDF--------VDSIKVYL-------RAAITQFVVAGAS---
-TTP-PVLPHRPIVVTQHA-TATPVAV--QQ-----TIATAVASPPSRS-TWATVTRAGLQKQSTQTPAKNNSCAAAPA---------ARKPGRKSV--T
AMSQDDRLFLRLDENHVE------------RQLSPTSIREIDTM----------RPCQY-----------------------------------------
-----------------------------------------------------------------------------
>PC_02SBFT
----------------------------------------------------------------------------------------------------
------------------------MVDAEVEKLKTLAN--SVWASSSPEDADTVLEPTEPNT-KIVIAPE--------------KRGTVPALLRPVEV--
RPSKGAEIPTTK---------------------------------------------------------------AAGAENSSLAQPPTAPKAAGREKTS
PPELLAA---MEAEERRARQKAAQFNICST-----------AISSVETALLPLSTGEKI-F--------GRLHQSLPKGSHRAIRGGRAEHRSASPA---
-PTT-NC------RNPPPA-TAIPVAI--PR-----NITKVTAPIPSRS-AWATVTRAEHQKSGAQAPANITSVSTTPS---------ARKPEKKPAAAT
TASKDDRLFLRLDENHKL------------ETTLSSLRSRSRG---------------------------------------------------------
-----------------------------------------------------------------------------
>PC_01K8Q7
--------------------------------------------MPPTRKTHKNAISGTAKDRINKPYKLHESIQIIARKKLTEKGIEVSDQNLD-----
---TIEAALEAKGGNIPE----VEMLDAEVLK--LKSLSDSRWDSSSPDDAEKASGPAETSRETIIAPE---------------KRATVPTLPRLVEV--
RSSKGAEIVTNKASTAPESVAEKAVPSTT--------------------------------TAEAKNASRPKPPPASIPGTAECHNHSSGGAPTGTKPIH
PPEIEAL---LEAERKRAANTSARLEIGST-----------VLKTLESVILSMKTTDNKEY--------LDAMNLCL-------RGALAHFLRTETT---
-PVP-TSRPLHPIGQQASNSGPSPPA-------TTRTANPAVAVPQVTS-TWATVARKGLPNSRR-----------------------------------
----------------------------------------------------------------------------------------------------
-----------------------------------------------------------------------------
>PC_05RLG9
---------------------------------------------------------------------MLKKAKSIAMQKATTKGLTQNDIDLE-----
---GMEAEIIAQMEESGKTDIEMEDATPIIDAWIRKGLKDSRWATAGAESSQKATTAPTIAVEKVVS---------------------------------
-------------------------AKATPESARVAARKTAVPIAKRTPTASTPRGTEDSRNAKAANSPQLSPAPASIPGTTVRDNQPAGGAPTNVAQEY
PPEIEAL---LEDERKRAANASDRLEMGST-----------VINTLESVILSLKMTDNKEY--------LDEMNACL-------RGTLANFLRTGTT---
-PVP-TSLPSCPVGQQASSSGPPPNS-------TARPVRPAVAVPKVTS-TWATVAGKRLPNQPAPVMVSRAPQKLTPP---------TKKSDK---TAQ
QSPGQ-----------------------------------------------------------------------------------------------
-----------------------------------------------------------------------------
>PC_05459G
--------------------------------------------MPPTHKTHKNAISGITKDLVIKPYQWTPAIQNHARNMLTIKGLESNP--------Q
NMNAIAAALLAKENDVPE----VEVLDAEVQKLKSLSD--SRWAFSIPDDAEKTPGPAETSR-ETVVAPE--------------KRATVPALPRLVEV--
SPGKKADIPTTK---------------------------------------------------------------AAGAEKSSLAQPPPAIEAAGRKNKY
PPELLAA---IEAEERRARQKAAQFHICST-----------AISSVETALSPLSTGENKIF--------VDLIKVYL-------KAAIAQFVAAGPA---
-PTT-NCRNS-------PR-DHHPSSH--SS-----EYNKGCCT-------YPTQKHLGHCHLSRTPKVRRT-----GS---------CK----------
----------------------------------------------------------------------------------------------------
-----------------------------------------------------------------------------
>PC_0202HD
--------------------------------------------MPPTRKMHQNAISGITKDRVNKPYQWHTAIQNHARNMLTRRGLESNI--------Q
NMSAIAAALLAKENDVPE----VDMVDAEVDRLKTLAD--SRWASSSQVDAGIVLKPAESNI-KTVVAPE--------------KRATVPALPRPVEV--
RPTREADIPTTK---------------------------------------------------------------AAGAENSSLDQPPTAQEAAGREKIY
PPELLAA---IEAEERRARQKAAQFHICST-----------AISSVETALSPLSTGENKIF--------VDSIKVYL-------KAAIAQFVVAGPS---
-TTP-PVLPQRPIVATPPA-TATPVAV--PR-----NI--------------------------------------------------------------
----------------------------------------------------------------------------------------------------
-----------------------------------------------------------------------------
>PC_01XXPS
--------------------------------------------MPPTRKTHQNAISGITKDRVNKPYQWHTAIQNHAKNMLTRRGLESNL--------Q
NMNTIAAALQAKENNVPE----LDIVDAEVEKLKTLED--SRWASSSQVDAGIVLKPAESNI-KTVVAPE--------------KRATVPALPRPVEV--
RPTKEADIPTTK---------------------------------------------------------------AAGAENSSLDQPPTAPEAAGREKIC
PPELLAA---IESEERRARQKAAQFHICST-----------AISSVETALSPLSTGENKIF--------VDSIKVYL-------KAAIAQFVAAGPS---
-TTP-PVLPQRPIVATPPA-TAIPVAV--PR-----NITKATAPLPLRS-TWATVTRAGHQ---------------------------------------
----------------------------------------------------------------------------------------------------
-----------------------------------------------------------------------------
>PC_03EVHK
MHSRINIKHNFAINPGS-HFHSH----------PSSTARCIIFQIPILRPRRKFAIVDIG--------------KDIARSRPKQKGLSQNLFNIE-----
---AIENVLREKDDDILD----IVMIDEHIDMIIAQGLNSPELRA-------------------------------------------------------
----------------------------------------------------------------------------------------------------
------I---IQVENQRAAQMAANLKSCTL-----------AINGVQMALSTTAPDSNKEF--------KEALLTYL-------RAAITQFLANITR---
-ITP-RVFLPKPKFNRKIVSQKQNKL---S---TIGARTHEK---------TITIENS------------------------------------------
----------------------------------------------------------------------------------------------------
-----------------------------------------------------------------------------
>PC_04RRZM
-------------------------------------------------------------MQIKTSTFVDSLCKDSNKIAPNGKGLVMEEMDFE-----
---AIEAEIIERIRVILE----IEIVNIEVDKIMTKGLNESRWARPIQNKDSENSSLVSRNL-QSKAAAR--------------GAGQFKGLSKLIQQPN
--SILSALRT-R----------------------LSIGEIS-----------------------------------QQTACKNTEIENARLKEAVGEMSL
PQELQEM---IEVEIRRAAQAKSKIKIYAT-----------AINVAGDSLSPMLTAGNNSF--------TDSPYFSR--------GFNSAILA-------
-----------------------------------------------------SLP--------------------------------------------
----------------------------------------------------------------------------------------------------
-----------------------------------------------------------------------------
>PC_04WSWU
--------------------------------------------MPPKRTKRQLTKAEIA--------------KSRARARLKNKGLAPDLIDID-----
---AVETAIS--AL------------------------------KPTEQINLPLTT---------------------SLPVFQAQLCTSSSGKELV----
---VACPN---T---------------------------------------------------------------PSPSVSH----DTPSIIESNKNIQC
PPELQAL---VEAGQRRVAQTAANIEICTA-----------AINSVEAVLAPLSNGTRNKF--------VASLKDNL-------RSAIAQFQRSA-----
------------------V-PIMRKSTRNT---KA--NFKNTAQNPTRS-TWATIANKAHQKSPATPNMSQSLT-SKMT---------GKSITE---SSS
LSGADERLFLRIAKDHEW------------RLLSP-----------------------------------------------------------------
-----------------------------------------------------------------------------
>PC_060MUY
-----------------------------------------------------------------------------MAEIAKSTARAPDLIDID-----
---AVETAIN--KKDCPY----MELIDEEIDKLIAKGLDESRTLKPTEKINLPLIT---------------------SILVFQAQLCTSSSGKEPIVVDL
SASQACPN---T---------------------------------------------------------------PSPSVPN----DTPSTIECNKNIPC
LPELQSS---VETEQRRAAQIAANIEICTA-----------AINSFEA---PLSNGTRYNF--------VASLKVYI-------RSMIAQFQRSD-----
------------------I-PIIRKSTRNTPTTKA--ILTNAAKNLTRS-TWATIANKVHQEFPAIPNMSQNPT-SKMT---------GKGIAK---SSS
LSGADERFFLHIARDYEW------------RLKFPCVVRENYASF-------------------------------------------------------
-----------------------------------------------------------------------------
>PC_06S7DE
--------------------------------------------MSVFRTKRQFTMADIV--------------TCRAKARLKNMGLAPDLIDNN-----
---AFQTTIN--DNDSPE----IETNNEKIDRLIAIGPEESPSEEPTVIDQLTS----------------------------------------------
---QD--I---S---------------------------------------------------------------VTTPSNV----TQDPSFTIVRKLSY
PPELKAV---IEAEECLAAQMAANLVFCTP-----------AIYSVDAALTHLSTGTKSNF--------VVSLKVYL-------RSVIAQFMWSGTS---
-AIS-PTLPRRPAGPPPAV-SVVRNIVRSALSAKV-SIN-HATKNQEHN-TWAIIAQKDHQKSLAIVNISQNQLVANTP---------TLSPPQ------
----------------------------------------------------------------------------------------------------
-----------------------------------------------------------------------------
>PC_05MVM4
-------------------------------------------------------MVDIA--------------KSRARARLKNKGLAPDLIDIV-----
---AVEASIL--DTESPD----IEMIDAEIDRLIAKGLKDSCWATPQGQAASSTKTTTNDSTQ-SKVTNDILTLTLDAESRV--QKEKGIAAQRPITIDL
TAS--------------------------------------------------------------------------------------QIPNFLPEKTY
PFELQAI---VEAEMRRAAQTAANLEVCTA-----------AINGVETALLPLR----------------------------------------------
----------------------------------------------------------------------------------------------------
----------------------------------------------------------------------------------------------------
-----------------------------------------------------------------------------
>PC_00HIUP
--------------------------------------------MPAIRTKRQFSMVDIA--------------KSRARARLKNKGLAPDLIDID-----
---TVEASIL--DTESPD----IEMIDAEIDRLIAKGLKESRWATPQAQAASSTKATTVDSTQ-LIVIKDMLAPTPEAESRA--QKDKGIAAQRPITIDL
TASQISSL---S---------------------------------------------------------------HNKSISITEPQASLNINETGKEKSY
PPELQAI---FEAEKRRAAQTAANLEVCTA-----------AINGVETALLPLRVKT-------------------------------------------
----------------------------------------------------------------------------------------------------
----------------------------------------------------------------------------------------------------
-----------------------------------------------------------------------------
>PC_00KNPK
--------------------------------------------MPAIRTKRQFSTVDIA--------------KSRARARLKNKGLAPDLKDID-----
---AVEASIL--DTESPD----IEMIDAEIDRLIAKGLKESCWATPQAQAASSTKATTVDSTQ-LIVIKDMLTPIPEAESRA--QKDKGIAAQRPITIDL
TASQISSL---S---------------------------------------------------------------HNKSISITEPQASLNINETGKEKSY
PPELQAI---VEAEKHRAAQTAANSEVCTA-----------AINGLETALLHLRVKTQIQF--------VDTLKTYL-------RAAIA-----------
----------------------------------------------------------------------------------------------------
----------------------------------------------------------------------------------------------------
-----------------------------------------------------------------------------
>PC_05PFQT
----------------------------------------------------------MP--------------ASRALARLENKGLAPDLIDID-----
---AIESVIK--QNDDLG----IEIIDEEIDRLIAIDQE-------------------------------------------------------------
----------------------------------------------------------------------------------------------------
-SSCSTI---KASTKRRAAQTAANTEVCTA-----------AVNSVVATLAPLATGTQNNF--------VVSMKVYL-------RSAIAYFL--------
----------------------------------------------------------------------------------------------------
----------------------------------------------------------------------------------------------------
-----------------------------------------------------------------------------
>PC_02SBZO
----------------------------------------------------------------------------------------------------
-------------------------------------------------------------------------------------------MNKANQA--
TPTQIS-----S---------------------------------------------------------------KPPSVATEKQQPSCGESRKQKINGC
PPELQAM---IEAEERRATQVAKNIMICTA-----------AINAIETAAPLYSEESSDPF--------INSMKLYL-------QTAVAQFMKSRSS---
-AAP-PILPQRPSCQDTISCPTIKAKERTPMNN----QEPQR----------------------------------------------------------
----------------------------------------------------------------------------------------------------
-----------------------------------------------------------------------------
>PC_00R4V6
----------------------------------------------------------------------------------------------------
-----------------------------MSKASIKGKEKALSIVAEPDTNMIGSVEIVEEI---PQR--------------------------------
-VSIPHGIGESSQS------------R---------------------PTA-------------------SK---PSENAADKAAPKSTSQPKSATKTEC
PPELRPI---VEAEQRRAAETAAKLVLCSA-----------AISGVEATLLPLTNGSNRQF--------VDSMRVYL-------RAAIAQYMATGSA---
-ATP-PVLPPRPANPIPRA-PDARSTT-----------IPAVAQLPIKS-T-------------------------------------------------
----------------------------------------------------------------------------------------------------
-----------------------------------------------------------------------------
>PC_00EYJ8
---------------------------------------------MPLRKMRLNPTLDNT--------------SVRPRALAQTPGLTKSS---------
-------------------------KCVEISEASIKLKEISLPAVAEPDTDIIGSVEIVEEI---PQP--------------------------------
-SPVPHGIGKSSK--------------------------------------------------------------PSENAAPNAASKSTSQPKAITKADF
PPELRPI---VEAEQRRTAETAAKLALCPA-----------VISGVEATLLPLTNDSNRQS--------VYSMRVHL-------LVAIAKYLASGLA---
-STP-PVLPHCPTNYVSRT-SDARSTK-----------FPAVPVLPVRST--------------------------------------------------
----------------------------------------------------------------------------------------------------
-----------------------------------------------------------------------------
>PC_05F21A
----------------------------------------------------------------------------------------------------
-----------------------------MSKVSIKGKEKALPAVAEPDTDMVGSVEIIEEI---PQS--------------------------------
-PSVPHGIGESSKS------------P---------------------PTA-------------------SK---PSENAADKAAPKSTSQPKAATKAEC
PPELQLI---VEAEQRRAAETAANLVLCSA-----------AISGVEATLLPLTNESNRQF--------VDSMRVYL-------RAAIAQYMATGPA---
-ITP-PVLPPRPANPLPRA-PDARSIQ-----------IPAVPVLPVKS-TWATVARNGL----------------------------------------
----------------------------------------------------------------------------------------------------
-----------------------------------------------------------------------------
>PC_06YOJ7
----------------------------------------------------------------------------------------------------
-----------------------------MSKASTKGKEKALPAVAEPDTDMVGSVETVEEI---PQP--------------------------------
-PSVPHGIGESSKS------------P---------------------PTA-------------------SK---PSENAAPISAPKSTSQPKAASKAEC
PPGLRPV---VEAEQRRAAETAANLALCSA-----------AISGVEVTLLPLTNGSNRQF--------VDSMRVYL-------RAAIAQYKSTGQA---
-STP-PVLPPRPASPLPRA-PDARSPF-----------IPAVLVLPIKS-T-------------------------------------------------
----------------------------------------------------------------------------------------------------
-----------------------------------------------------------------------------
>PC_06M0RR
----------------------------------------------------------------------------------------------------
---------------------------------------------------MIGSVEIVKEF---SQT--------------------------------
-SSVPHGIRESSKS------------P---------------------LTA-------------------SK---PSENAADKVASKSTSQPKAATKAEC
SLELRPI---FETEQRRATETAANLALCSA-----------AISGVEATLLPLTNGSNRQF--------VDSMRVYL-------RAAIAQYMATDQV---
-SMP-PVLPPRPANPLPRA-PDARSIS-----------IPAVPALPVKN-TWATVAKNRL----------R---QSAVPIAKAVPRPAAKDPKE---RSS
QGESR-----------------------------------------------------------------------------------------------
-----------------------------------------------------------------------------
>PC_04FXLV
----------------------------------------------------------------------------------------------------
---------------------------------------------------MIGSVEIIEEI---PQP--------------------------------
-SSIPHGIGESSKS------------P---------------------PTA-------------------PK---LSENAAPIAASKSTSQPIAATKAEC
PPELRPI---FEAEQRRAAETAANLALCFA-----------AISGVEATLLPLTNRSNRQF--------VDSMRVYL-------RAAVAQYMATGSA---
-STP-PVLPPRPVNPTPRA-PEARSNT-----------TPAVPALHLKS-TWATVAKNGL----------R---QKAVPIAKAGP---------------
----------------------------------------------------------------------------------------------------
-----------------------------------------------------------------------------
>PC_05PI0B
----------------------------------------------------------------------------------------------------
-----------------------------MSKVSIKGKEKVLPAVIEPDTDMIGSVETVKEI---PQP--------------------------------
-PSVPHGIGESSKS------------P---------------------QTA-------------------PK---LLENAAPKAASKSTLQPKSATKAEC
PPKLQPI---FDAKQRRATKTAANLAFCSA-----------AISGVKATLLPLTNGSYRQF--------VDSMIVYL-------CAAIAKIWPRARP---
-LRH-------PSSLLARR-TQSQGLP-----------MPGAQQY---------------------------------PPSQCCP---------------
----------------------------------------------------------------------------------------------------
-----------------------------------------------------------------------------
>PC_02I4O6
----------------------------------------------------------------------------------------------------
---------------------------------------------------MIGSVEIVMEI---PQP--------------------------------
-SSIPHGIGESSKS------------P---------------------PTA-------------------SK---PSENAVDKAAPDLPSQPKATTKAEC
PLEFRPI---VEAEQRRAAETAANLAHCSA-----------AISGIEATLLTLTNGSNRQF--------VDPMRVYL-------RAKIVQYMVT------
--TP-PVLPPCPTSPIQRA-PNARSTP--------I---PAAPVQPSK-DTWATVAKNRL----------------------------------------
----------------------------------------------------------------------------------------------------
-----------------------------------------------------------------------------
>PC_02EQNP
----------------------------------------------------------------------------------------------------
---------------------------------------------------MIGSVETIEEI---PQS--------------------------------
-PSVPHRIGESSKT------------P---------------------PTA-------------------SK---PSENAADKAAPKSTSQPKASTKAEC
PPELRPI---VEAEQRRTAETAANLALCSA-----------PISGVEATLLPLTNESNRQF--------VDSMRVYL-------RAAIAQYMATGPA---
-ITP-PVLPPRLANPLPRA-PDARSIQ-----------IPAVPALPLKS-T-------------------------------------------------
----------------------------------------------------------------------------------------------------
-----------------------------------------------------------------------------
>PC_05Q3YJ
----------------------------------------------------------------------------------------------------
---------------------------------------------------MIGSVETVGEF---PQP--------------------------------
-SSVPNEIGESSKP------------P---------------------PTA-------------------PK---S--------------SEKTATKADC
PPELRPI---VEAEQRRAAEAAANLALCSA-----------AISGVETTLLTFTNGSNRQI--------VDSMSVYL-------RAAIAQYRASGSA---
-TTP-PVLSPRQANPLPWD-PDARSTP--------ILAA---PVQPSKS-NWAPVAKN------------------------------------------
----------------------------------------------------------------------------------------------------
-----------------------------------------------------------------------------
>PC_02ELS5
----------------------------------------------------------------------------------------------------
---------------------------------------------------MIGSVEIIEKI---SQL--------------------------------
-PSVPHRIGELSKS------------P---------------------PTA-------------------SK---RSENAAPISAPKLMSQLKAATKAEC
PPELRPI---VEAIQQRAAKTAANLALCSA-----------AISGVEATLLPLTNGSNRPF--------VDSMRVYL-------RAAIAQYIATVPA---
-STP-PVLPPRLANPLPRA-PDARSIQ-----------IPAVPALPLKS-TRATVVKMDC----------H---KKQFL---------------------
----------------------------------------------------------------------------------------------------
-----------------------------------------------------------------------------
>PC_025BPY
----------------------------------------------------------------------------------------------------
-----------------------------MKKASIKGKEKALHALAEPNTDMIGSFEIVEKI---PQR--------------------------------
-ASVPHEIGESSKY------------P---------------------PTA-------------------SK---PSEIAARI----------AASKSTL
PPELRLI---IEAEQRAA-----------------------AISCVESTLLPLTNGSNRQF--------LDFMRVYL-------RATIAQYMASGLTSTL
GERD-PKGSRRQEPNNSRR-PSAISKT--------S----PG-------PRWPKMDCDKQ----------------------------------------
-------QSL------------------------------------------------------------------------------------------
-----------------------------------------------------------------------------
>PC_04KWU0
----------------------------------------------------------------------------------------------------
-----------------------------MSKVSTKGKEKALPAVTEPDTDMIGSVEIVEEI---PQP--------------------------------
-SSVPQGIGESSKS------------P---------------------PTA-------------------PK---------------LTSQPKAAPKADC
PPELRPI---FEAEQRRVAETAPNLALYSA-----------AIFGVEATLLPLINGSNRQF--------VDSMRVYL-------RAAIAQYMATGPA---
-TTP-PVLPPRPANPLPRA-PDARSIQ-----------IPAVSALLL-----------------------------------------------------
----------------------------------------------------------------------------------------------------
-----------------------------------------------------------------------------
>PC_05VS77
------------------------------------------------------------------------------MAFEKLSGLAQSS---------
-------------------------KCAEMSKVSINGKEKARPAVAEPDTDMIGSVEIIEEI---PQP--------------------------------
-SSVPHGIGESSKP------------P---------------------PTA-------------------PK---SSESAAPKAAPVKESQPQATTKAES
PPELCRV---VEAQQRRAAETAANLALCST-----------AISGVEATLLPTTNRSNRQF--------LDSMRFYL-------RAAIAQYMSTGQV---
-STP-PVLPPRPANPIPRA-PDARSTP-----------IPAATAQSSKG-TWTTVAKNRL----------R-----------------------------
----------------------------------------------------------------------------------------------------
-----------------------------------------------------------------------------
>PC_00O0TW
----------------------------------------------------------------------------------------------------
-----------------------------MSKTSTYGKEKSLHTVAEPNTSMFGSVEIVEEI---PQI--------------------------------
-SFVPHGIGESFKS------------L---------------------QTD-------------------PK---P--------------SEKAATKADC
PPELRPI---IEAEKRRAAETAANLALYSA-----------AISGVEANLLPLAKRSSRQF--------VNSMRVYI-------RAFIAQYMASAPT---
-VLAQRTLCQGLPTPGAEL-YRPS----------------------------------------------------------------------------
----------------------------------------------------------------------------------------------------
-----------------------------------------------------------------------------
>PC_01M0VA
----------------------------------------------------------------------------------------------------
------------------------MGDAAIDRYIMKGLESSLWDINEPKDGQVLEVPFITVTRKIAVPAM--------------KRTSGVDAKKADGV--
----APT-TTPQ---------------------------------------------------------------NTIPREIGNNQTSCSDGSSMNTASC
PPELRAI---LEAEQQRAAYTATNLTICTA-----------AINGVEDALSTLSKGSSVQL--------IDSIKVYL-------RAEVAKFMLSGSG---
-TVL-PNLSHDQTAKIRAEKSWEKRY--------------------------------------------------------------------------
----------------------------------------------------------------------------------------------------
-----------------------------------------------------------------------------
>PC_03AQH3
------------------------------------------------------------------------------------------------MEFD
MIEKMIAFEEDSNSTNPD----VGMGDAVIDRYIMEGLESSRWNISEPKDGLVSEAPVITDTRKIAVPAM--------------KRTADINLKKADET--
----TST-TATQ---------------------------------------------------------------NTIPRASENNQTPCSDISSRNTATY
PPELRAI---IEAEQQLAVQTVSDLTICTA-----------AINGVENALVPLSKGPSVQF--------IDSMKVYL-------RAAVAQFMLSGPG---
-TVL-PNLPSRPNCQNHGGKIVEKTMHKQPEQL-------------------------------------------------------------------
----------------------------------------------------------------------------------------------------
-----------------------------------------------------------------------------
>PC_020LC2
----------------------------------------------------------------------------------------------------
------------------------MLDAEVEKLKTLAE--SVWASSSPEVAEQVLDPTGSPR-KTVVAPE--------------KRTIIPALPRPAEV--
SPAKSAETPSTK---------------------------------------------------------------AAGAENPPLAPQPPALEAAGRKNTY
PPKLLAA---MEAEERRARQKAAQFTICST-----------AISSVEAALQPLSIGEDKNF--------VDSIKVYL-------RAAIAQFVAAGPN---
-TTP-PVLPQRPSVGTPTA-PLIQVAI--PR-----NISKATAPLTLRS-TWATVTRAGHQRSGTQAPANITFIQGEAK---------LKQPIHLVSLRI
ATV-SL-AVFGLEGRIEVTAEMVAAEILRVTNCTPDRVR-IYGKTSPGLHTVPGRPCFPGTLAQSLDSENLTTQE-------------------------
-----------------------------------------------------------------------------
>PC_02XT0G
--------------------------------------------MPAVRTKRQFTMAVIA--------------KSRAKARLKNKRLAPDLIDIN-----
---AFESAIN--DNASPG----IEMIDEEIDRLIAKGLEASCWANTPTSSSTSSSI----SVDTPKPADQTKSTPTPP----CSARLINPISKEPIVIDL
STSQENSR---T---------------------------------------------------------------PATNTP------QEIPVTTVRKLPC
PPELQEV---VKVEERRAAQMAANLEVCTV-----------AINGVEDALAHLTSGTRNDF--------VVSLKVYL-------KNAIAQFMRSGTS---
-AIP-PSLPCRPTGPLPAV-PAMKNTARSTPTNKA-SIY-HPAKNQINK-TWANIAQKGHQKSPNIINISQNHSTVKIS---------EKIINK---KSA
PLGGDMRLFLRISKDHDW------------RLLAPCGVREVLCIHLK-----------------------------------------------------
-----------------------------------------------------------------------------
>PC_05ORRG
------------------------------------------MAMEPTKITRPARQIKAMT-----------KIKARLQQRLDSRNLSIETIDEDKMESE
MIERMRFFQEDSNSTNPG----AEMGDTVIDQYIIEGLDKSRWNVAQKIDDVVLVTSVSTTTNKIATPAV--------------KKAAIPEVKKANQV--
TPAQIA-----S---------------------------------------------------------------NPPSVATEKQQTSCSESRKQKTSGY
PPELQAM---IDAEERRAAQAAKNIMICTA-----------AINAVETAVSLYSEKSSDPF--------INSLKLYL-------RAAVAQFMKSGPS---
-AAP-PILPQRPSCQDTISCPTIKAKERTPMKN----QEPQRQVTHAKT-TWATVTRGSSQKSIAPVKAVRVVLSPVVQ---------VKTQA---RPAT
AKPKDVRLFLRLEKEHAW------------RALSPAGVRDAMIKLVEVSSS-------NIEHV-------------------------------------
-----------------------------------------------------------------------------
>PC_03AQHK
----------------------------------------------------------------------------------------------------
------------------------MTDSEPVRQVKIGPETNTPIELAPESSSSRKGKE---------------------------------VVR------
-------EKMTE---------------------------------------------------------------YAETSAKIIAVPAFNGTASTAAPEF
PPELQSV---MEAEKRRTTQIKARLAICST-----------VISSVEAALSPLSIGEIKEF--------VDGIKVYL-------RAAIGQFVQSGPV---
-STP-PVLSARPSNPPPLRAQEIKVPN--P---------STTQAPAQKT-TWANLARAGLSYSSGPSTIQAA-----PP-----------TQ-KAKGTNT
RTAADT----------------------------------------------------------------------------------------------
-----------------------------------------------------------------------------
>PC_04G0EU
----------------------------------------------------------------------------------------------------
------------------------MTDSEPIKAENDGLKINTPFELAPKANSSRKGKE---------------------------------VVR------
-------ERTTE---------------------------------------------------------------NAESSATKIAVLAFENTASKTAMEF
SPELQSV---MEAEKRRTTQIKARLAICST-----------AISSVGTALSPLPIGENKEF--------VDGIKVYL-------RAVIGQFVQSGPG---
-TTP-PVLPARPANPLLPRASEIRFSN--L---------STTQAPAPKA-TWATVARADLVSSAGPSTKKTA-----PP-----------AP-KAKSANS
RTTVDTRLFLRLA---------------------------------------------------------------------------------------
-----------------------------------------------------------------------------
>PC_03AQI0
----------------------------------------------------------------------------------------------------
------------------------MGDAVIDSYIQKGLDSSRWYIAHQNDGPVSETTVKRMTKEIAVPAV--------------KQTVISGLKKANQA--
TTPQNA-----N---------------------------------------------------------------QPPSVATEDQLPSSSESRKEKINGF
PPELQAM---IEAEERRAAQAAKNITFCTA-----------AINAVEIAVSLYSEESSDPF--------IDSMKIYL-------RAAIAQFMKSGPS---
-AAS-PILPQRPSCQDDTTCPTDK---RTTTKH----QETQREMTQAKT-TWATVARGTRPKSMAPMKNVKVIHKQAG----------------------
----------------------------------------------------------------------------------------------------
-----------------------------------------------------------------------------
>PC_01BGUR
----------------------------------------------------------------------------------------------------
------------------------MGDAVIDRYIMEGIESSRWNISEPEDGQVPEAPAITDTRKIAVPAI--------------NRTANANSKKADEV--
TSTTAP-----Q---------------------------------------------------------------NTIPKTSGNNQTSCSNSNSENTAIC
PPELRAI---LEAEEQRAAQTATNLTICTA-----------AINGVENALSPLSKGSSVQF--------IDSMKVYL-------RAAIAQFMMSGPG---
-TVL-PNLPPRPNCQNHGGKIVEQTIEKQPKLLQKAT---QVKVTQVKP-TWATVTRTGLHTPAAPVKDVRVHNKPPTQ---------TRPPA---KAKK
TGPKDDRLFLRLGKEHA-----------------------------------------------------------------------------------
-----------------------------------------------------------------------------
>PC_045Z3J
----------------------------------------------------------------------------------------------------
-----------------------------------------MWNVEDSEDSKVTVIPAT-TTRKIAVPAA--------------RRAAIVHTSKYKGA--
T----SP-KNPP---------------------------------------------------------------EGTSGIKKENTAYRSKYNPKLTEEY
PSELRAL---TEAEERRTAKTAENVKICTA-----------AINGIENALSSLSKGMSVQF--------IDSMKVLI-------RAAIAQFMISGLG---
-TVL-QVLPSRPETQATGIKITEYPLKSKMSHKAKRLKTMSSSLKQLGP-RSHGIV--------------------------------------------
----------------------------------------------------------------------------------------------------
-----------------------------------------------------------------------------
>PC_0562XQ
---------------------------------------------------------------------------------------------MN-----
---AIAAALQAKENDVPE----VEMVDAEVDR--LKTLADSIWASSSPEDAEQVFPALPRLVEVRP----------------------------------
--SKGAEIITSKASTAPESVAEKAVPSTTTEPAHVAARKIAVPLAKRTPKKNTARETEVPDCAEATNASRPKPSPASIPGTAECHNHSSGGAPTGTTPIH
PPEIEAL---LEAERKRAANTSARLEIGST-----------VLKTLESVILSMKTTDNKEY--------LDAMNVCL-------RGALAHFLRTGTT---
-SVP-TSLPPRPIGQQASNSGPSPPS-------TARTANPAVAVPQVTS-TWATVARKGLPKQPTPVMISRTPKMPTPP---------TKKSAK---TSP
SSTPDNRLFLRLNSKHQW------------RNLSPAGIREAVAQLTNA-------TQSAIEHVYRVPTGFALRAKDQESRQALLNAAES-FLPIGGRLEE
ASELVAL----------------------------------------------------------------------
>PC_05AKSS
----------------------------------------------------------------------------------------------------
----MENDLRKKGDCTPD----TEMIDETPYGQMKTQMNLYFNSD-------------RRDKFTCL-------------------------YNQPHQQNT
ERNKTPEETSRKTSIAPSQ---------------PQSHDLRV---------------------------------KITQRSENSPENALE------AHYV
PPELRKI---IEAEKRRAAKITANLRISEI-----------AQFMANGPGTTLPVLPSKPTQSLQVKQKEKNALLF--------NKALQQKLQNTEE---
-NTW-A----------------------------------------------------------------------------------------------
----------------------------------------------------------------------------------------------------
-----------------------------------------------------------------------------
>PC_05VRKL
----------------------------------------------------------------------------------------------------
------------------------------------------------------------MTKEIAVPAV--------------KQTAISGLKKANQA--
TAPQNA-----S---------------------------------------------------------------KPPSVATEKQQTSCSESRKQKISGC
PPELQAM---IDAEERRAAQAAKNITVCTV-----------AINAVETAVFLYSEESSDPS--------INSMKIYL-------QAAIAQFMKSGPS---
-AAP-PILPQRPSCQDKTRCPPEKAKERTSSKN----LETQLQINQAKT-TWATITRGTRPKSIVLEMETRSVVDVWAL---------HFV---------
----------------------------------------------------------------------------------------------------
-----------------------------------------------------------------------------
>PC_03MX58
----------------------------------------------------------------------------------------------------
---------------------------------------------------MIESVEIVGK---IPQ------------------------------Q--
-ASIPHRIKESS---------------------------------------------------------------KFLPKDPTP--SEKAA----PKAEC
PPKFRSF---LEDKERRATQTAANMVLYSA-----------THLPSESSRCREP-----NH--------IRRPS-------------AVYKNELGYG---
-----S----------------------------------------------------------------------------------------------
----------------------------------------------------------------------------------------------------
-----------------------------------------------------------------------------
>PC_017YB0
----------------------------------------------------------------------------------------------------
-----------------------------MSKVSTKGKEKVLPAVTEPDTDMIVSVEIVEEF---PQP--------------------------------
-SSVPHGIGESSKS------------P---------------------PTA-------------------SK---PSENAADKSAPKLTSLPLKQSVSSS
SDQLSKLKNDAPPKQR------------------------------------------------------------------------------------
----------------------------------------------------------------------------------------------------
----------------------------------------------------------------------------------------------------
-----------------------------------------------------------------------------
>PC_033XKZ
----------------------------------------------------------------------------------------------------
-----------------------------MSKVSIKGKEKALPAVAKPDTDMIGSVEIVEEI---PQP--------------------------------
-FSVANGGGESSKS------------P---------------------PTA-------------------SK---PSENATSKYVTKFTSQPKAATKAEC
SPEQRLI---FEAEQRRAA----------------------AISGVEATSLPLTNGSSR-----------------------------------------
----------------------------------------------------------------------------------------------------
----------------------------------------------------------------------------------------------------
-----------------------------------------------------------------------------
>PC_0201Q5
----------------------------------------------------------------------------------------------------
---------------------------------------------------MFGPVEIVEEI---PQR--------------------------------
-ASIPHRIGESFKS------------A---------------------PTE-------------------PN---PWKKAAPM----KESQSQAAIKAEF
PPELRPI---IEAEQRCTAGTAANLALCSA-----------AISDVEATLFPLTNGSNR-----------------------------------------
----------------------------------------------------------------------------------------------------
----------------------------------------------------------------------------------------------------
-----------------------------------------------------------------------------
>PC_00L7Q4
----------------------------------------------------------------------------------------------------
---------------------------------------------------MIGSVEFVEDF---PQR--------------------------------
-AFIPHGIGESSKS------------P---------------------PTE-------------------PK---PSDKAAPKSNTIKESQLQTATKTDC
HPDIRPI---IEAKQRRAAEIAANLALCSA-----------AISGVEVTLLHLTNGLD------------------------------------------
----------------------------------------------------------------------------------------------------
----------------------------------------------------------------------------------------------------
-----------------------------------------------------------------------------
>PC_03TF18
----------------------------------------------------------------------------------------------------
-----------------------------------------------------------DEF---PQP--------------------------------
-SSVPHRIGELSKS------------P---------------------PTA-------------------AK---PSENAADRAAPKLTSQPKAATKVEC
PPEFRPI---VEAEQRRAAETAANLAICSTAISGVEAICSTAISGVEATLLPLTNG--------------------------------------------
----------------------------------------------------------------------------------------------------
----------------------------------------------------------------------------------------------------
-----------------------------------------------------------------------------
>PC_02KLF6
----------------------------------------------------------------------------------------------------
--------------------------------------------KALDYNNMIGSVEIVEEF---PQP--------------------------------
-LSVPHGIGESSKS------------Q---------------------PNA-------------------PK---LLENAAPIAASKSTSQPKATTKAEC
PPELRPI---VEAEQRPAAETAANLALCSA-----------AISGVEATLLPLTNG--------------------------------------------
----------------------------------------------------------------------------------------------------
----------------------------------------------------------------------------------------------------
-----------------------------------------------------------------------------
>PC_036FUM
----------------------------------------------------------------------------------------------------
-------------------------------QGLNQREGKALPAVAEPDTDMIGSVEIIEKI---SQL--------------------------------
-PSVPHRIGELSKS------------P---------------------PTA-------------------SK---RSENAAPISAPKLMSQLKAATKAEC
PPELRPI---VEAIQQRAAKTAANLALCSA-----------AISGVEATLLPLTNG--------------------------------------------
----------------------------------------------------------------------------------------------------
----------------------------------------------------------------------------------------------------
-----------------------------------------------------------------------------
>PC_06M3JR
----------------------------------------------------------------------------------------------------
-----------------------------------------------------------DEF---PQP--------------------------------
-SSVPHRIGELSKS------------P---------------------PTA-------------------AK---PSENAADRAAPKLTSQPKAATKAEC
PPEFRPI---VEAEQRRAAETAANLAICSTAISGVEAICSTAISGVEATLLPLTNG--------------------------------------------
----------------------------------------------------------------------------------------------------
----------------------------------------------------------------------------------------------------
-----------------------------------------------------------------------------
>PC_06M3JS
----------------------------------------------------------------------------------------------------
-----------------------------------------------------------DEF---PQP--------------------------------
-SSVPRRIGELSKS------------P---------------------PTA-------------------AK---PSENAADRAAPKLTSQPKAATKAEC
PPEFRPI---VEAEQRRAAETAANLAICSTAISGVEAICSTAISGVEATLLPLTNG--------------------------------------------
----------------------------------------------------------------------------------------------------
----------------------------------------------------------------------------------------------------
-----------------------------------------------------------------------------
>PC_06MTIJ
----------------------------------------------------------------------------------------------------
-----------------------------------------------------------DEF---PQP--------------------------------
-SSVPHRIGELSKS------------P---------------------PTA-------------------AK---PSENAADRAAPKLTSQPKAATKAEC
PPEFRPI---VEAEQRRAAETAANLAICSTAISGVKAICSTAISGVEATLLPLTNG--------------------------------------------
----------------------------------------------------------------------------------------------------
----------------------------------------------------------------------------------------------------
-----------------------------------------------------------------------------
>PC_06KMPY
----------------------------------------------------------------------------------------------------
-----------------------------------------------------KRIEIVEKI---PQR--------------------------------
-ASVPHGIGESSKS------------T---------------------PTA-------------------SK---PSANAADKPVPKLTSQPKAATKAEC
PLELRPI---VEAEQRRAAETAANLALCSA-----------AISGVEATLLPLTNG--------------------------------------------
----------------------------------------------------------------------------------------------------
----------------------------------------------------------------------------------------------------
-----------------------------------------------------------------------------
>PC_05A7EP
----------------------------------------------------------------------------------------------------
------------------------------------------------------------KI---SQP--------------------------------
-PSVPHGIGESSKS------------P---------------------PTA-------------------LK---LSENAAPIAASKPTSQPKAATKAEC
PPELRPI---FEDQQRRAAETAANLALCSA-----------AISGVEATLLPLTNG--------------------------------------------
----------------------------------------------------------------------------------------------------
----------------------------------------------------------------------------------------------------
-----------------------------------------------------------------------------
>PC_01NKTO
----------------------------------------------------------------------------------------------------
------------------------------------------------------------KI---FQP--------------------------------
-PSVPHGIGESSKS------------P---------------------PTA-------------------LK---LSENAAPIAASKPTSQPKAATKAEC
PPELRPI---FEDQQRRAAETAANLALCSA-----------AISGVEATLLPLTNG--------------------------------------------
----------------------------------------------------------------------------------------------------
----------------------------------------------------------------------------------------------------
-----------------------------------------------------------------------------
>PC_00NSEU
----------------------------------------------------------------------------------------------------
---------------------------------------------------MIGSVETIKEI---PQP--------------------------------
-ASVPYVIGNLFKP------------P---------------------PIL-------------------SK---PSENASTKTVSEPMSQPTAATEADC
LPELRPI---VDAEQRRSAKTAANLTLCSA-----------AISGVEATLLHLTNRLNR-----------------------------------------
----------------------------------------------------------------------------------------------------
----------------------------------------------------------------------------------------------------
-----------------------------------------------------------------------------
>PC_02Z7A8
----------------------------------------------------------------------------------------------------
---------------------------------------ESIPSTPIEETD----------SHVCK-------------------------INQPHQQNT
ERSKIPEETSRKTYIAPSH---------------SQAHDLRA---------------------------------KITQRSENSPVKALK------AHDV
PPELRKI---IEAEKSRAAKITANLRTCTI-----------AINGVQMVLSTDGVDGNKES--------SQGLLIYL-------PAEIAQFMANGPP---
-L--------------------------------------------------------------------------------------------------
----------------------------------------------------------------------------------------------------
-----------------------------------------------------------------------------
>PC_0326FE
----------------------------------------------------------------------------------------------------
-----------------------------MSKVSTKGKEKAIPAVTEPDTDMIGSVEIVEKF---SQP--------------------------------
-SSVPHGIGESSKS------------P---------------------PTA-------------------SK---PSENAADKAVPKPTSQPKAATKAEC
PPELRPI---VEAE--------------------------------------------------------------------------------------
----------------------------------------------------------------------------------------------------
----------------------------------------------------------------------------------------------------
-----------------------------------------------------------------------------
>PC_045YEB
----------------------------------------------------------------------------------------------------
-----------------------------MSKAPINWKEKAHPAVAEPDTDMIGSVEIVEKI---LQP--------------------------------
-ASTPHRIGESSKP------------H---------------------PTA-------------------LK---PSEKAAPNAASLKESLLQAATKADC
SPEHRHI---IEAE-RRAAETAANLALSST-----------VISGVEATNFPLTKRSNR-----------------------------------------
----------------------------------------------------------------------------------------------------
----------------------------------------------------------------------------------------------------
-----------------------------------------------------------------------------
>PC_065W70
----------------------------------------------------------------------------------------------------
-----------------------------MGQAVSKGKEKALPTVTVPDTDMIRSVEIVEDS---PQP--------------------------------
-SSIPHGTGESSKP------------P---------------------PTA-------------------SK---LSEKAAPKAAPSKESQPKAATQTEC
PPELRPI---VEAEERRAAETAANLALCSA-----------AITGVEATLLPLTNGTIDNS---------------------------------------
----------------------------------------------------------------------------------------------------
----------------------------------------------------------------------------------------------------
-----------------------------------------------------------------------------
>PC_02PPM5
----------------------------------------------------------------------------------------------------
----------------------------------------------------------------------------------------------------
--------------------------------------------------------------------------------------MKESLPKAATKAEC
PPELRPI---VEAER-RAAKTAANLTLCSA-----------AIFGVEATLFPLTNGTNKLF--------VDSMRVYL-------RAIFAQCMATGPA---
-STP-PVLARRTLRELPKPGAQKYLPS--Q---------CSSQ----KS--------LGLRYPEMDCDRKQS----------------------------
----------------------------------------------------------------------------------------------------
-----------------------------------------------------------------------------
>PC_02S5F4
----------------------------------------------------------------------------------------------------
--------------------------------------------------------------------------------------------MLTQKK--
AYGAAST-TTPP---------------------------------------------------------------NISPRKIGNNQSSCSVSSAKNTATC
PPGLQAK---LEAEQERAAQTASNLTIYTA-----------AINGVEDALSPLSKGSSVQF--------IGFTKVYL-------RAAISQFMMSIPG---
-TVL-PDLPPRPNC--------------------------------------------------------------------------------------
----------------------------------------------------------------------------------------------------
-----------------------------------------------------------------------------
>PC_04V2K8
----------------------------------------------------------------------------------------------------
----------------------------------------------------------------------------------------------------
-----------------------------------------------------------------------------------------------MKPDC
PPEVRPI---VEAEQRRAAETAANLALCPA-----------AISGVEATLLPLTKGSNRLF--------VDSMRVYL-------RAAIAQYMAT------
---P-PVLPHRPANPLPRA-PDARSIP-----------IPAVPVLPIKS-TWATVAKNGL----------R-----------------------------
----------------------------------------------------------------------------------------------------
-----------------------------------------------------------------------------
>PC_00EV3D
----------------------------------------------------------------------------------------------------
----------------------------------------------------------------------------------------------------
----------------------------------------------------------------------------------------MSQPKAATKADY
PPELRPI---VEAEQRRAAKTAANLALCFA-----------AISGVEATLLPLTNGSNRPF--------VDSMRVYL-------RAAIAQYMATGPA---
-STS-PVFPPRPANPLLRA-PDARSAP-----------IPAVSAQVSKG-T-------------------------------------------------
----------------------------------------------------------------------------------------------------
-----------------------------------------------------------------------------
>PC_05G49E
----------------------------------------------------------------------------------------------------
----------------------------------------------------------------------------------------------------
----------------------------------------------------------------------------------------MSQLKVATKEEC
PPELQPI---LEAEERHTAKIVGNLGLYSA-----------ANSGFEATLLPLIYRSNRQF--------VDSRSVYL-------RAIIAQFMASGPT---
-PTS-LVLLPRPTNPP-PRAPDARSPI--K---------PVFTVLPVKS-IWSTVANS------------------------------------------
----------------------------------------------------------------------------------------------------
-----------------------------------------------------------------------------
>PC_0101E6
----------------------------------------------------------------------------------------------------
-----------------------------------------------------MAGPS---------------------------------NPS------
-------PTYLK---------------------------------------------------------------QPETATKKEVTKTTSQPKVAAKAEY
PLKLPPI---LEAEERH------------A-----------AINSVGISLFPLTNGTNKQF--------VDSMRVYT-------PTTIAQYIASELT---
-TMT-LVLPPRPADPLP-RAPDARSIP--T---------PAIQT--------------------------------------------------------
----------------------------------------------------------------------------------------------------
-----------------------------------------------------------------------------
>PC_02W19J
----------------------------------------------------------------------------------------------------
-----------------------------MGQAVSKWKEKALPAVTEPDTDMIGSVEIVEEI---PQR--------------------------------
-ASIPHGIGESSKF------------P---------------------PTE-------------------SK---PSEKAYSI----KESQPQVAIKAIY
APGLRPI---VKA-ERRAAKTAANLALCSA-----------AVSGVEAILRSLNNGSNRQF--------VDFMKVYL-------RAAIAQYVATCWKIGM
GSMS-KAAESIRARFMNRI------IM-----------I-------------------------------------------------------------
----------------------------------------------------------------------------------------------------
-----------------------------------------------------------------------------
>PC_02X1AR
----------------------------------------------------------------------------------------------------
---------------------------------------------------MIGSVETVEEI---PQP--------------------------------
-FSVPHWIGESSKS------------S---------------------PTT-------------------SK---PSENAASKSAPKLSSQPKAATKAEC
PPELRPI---FEAEQRRAAETAANLALCSA-----------AISGVNATLLSLTNGSNRQF--------VESMRVYL-------RAAIAQYMATGPA---
-PTP-PVLPPRQEHTNTRR-PSAVYQK--------HLGYGSKKRTTTKSSSYSKGCAATCGQSPKERNPQGESRQAT------VPSP-------------
----------------------------------------------------------------------------------------------------
-----------------------------------------------------------------------------
>PC_04FXMK
----------------------------------------------------------------------------------------------------
------------------------------------------------------MSSE---------------------------------RRR------
-------QKTTE---------------------------------------------------------------YAEKSARKSAVPASIGTASTSAPEF
SPELQSM---MEAEKRRTTQIKARLVICST-----------AIISVEAALSPLSIGENKEF--------VDRIKVYL-------GAAIGQFVQSSLE---
-STP-PVLPARISNPLPTRAQEIRVSN--P---------STNPAPAQKT-T-------------------------------------------------
----------------------------------------------------------------------------------------------------
-----------------------------------------------------------------------------
>PC_06TTQT
----------------------------------------------------------------------------------------------------
---------------------------------------MPLSIVTEPDTGMIGSVQMVGEI---PRP--------------------------------
-SASHHNETVGKRC------------T------------------------------------------------------QSSINERVTAQKTATKADC
PPELRPI---VEAGQRCAAETAANLALYSA-----------AISGVEATIFPLTNGSNRQF--------LDSMRVYL-------RAAIAQYMATGPA---
-STP-PVLPRRPTPGAYQF-PPSQRCL-------------------------------------------------------------------------
----------------------------------------------------------------------------------------------------
-----------------------------------------------------------------------------
>PC_06LPOI
----------------------------------------------------------------------------------------------------
-----------------------------MSKVSTKGKEKALPAITEPETDMIGSPEIVEEI---PQL--------------------------------
-SSVPHGIGESPKS------------P---------------------PTA-------------------SK---RSENAADKAVLKSTSQPKAATKAEC
PLELRPI---VEAEQRRAAETAANLALCSV-----------AISGVEATLLPLTNGSNRQF--------VDSMRVYL-------RAAIAQYMATGPRPGP
ATTP-PVLPLRPANPLPGL-PTPGAYQ-----------FPPSQRCH------------------------------------------------------
----------------------------------------------------------------------------------------------------
-----------------------------------------------------------------------------
>PC_06X6VE
----------------------------------------------------------------------------------------------------
---------------------------------------------------MIGSTEIVEEI---PQT--------------------------------
-ASVPHGIGESPKP------------P---------------------TTA-------------------LK---PSEKAAPNAVSKKESLPKAATTAEC
PPDAWITTILA--L--------------------------------------------------------------------------------------
------------------------------------------HVLPVKS-TWDTVAKNGL----------Q---KK------------------------
----------------------------------------------------------------------------------------------------
-----------------------------------------------------------------------------
