# Supplementary material for: Remote homology clustering identifies lowly conserved families of effector proteins in plant-pathogenic fungi
Source: Microb Genom. 2021 Sep 1;7(9):000637. doi: 10.1099/mgen.0.000637 (PMC8715435; doi:10.1099/mgen.0.000637)
Supplement: Supplementary material 15 [file mgen-7-0637-s0015.zip › fastas/markov-PC_05UP4Q.fasta]

>PC_05UP4Q
---------------------------SKREEAYTFDVTFRVGPAGANVAPFSGSVYVQDGLTPLVRSGSGSSISNPSYNHWRGIVYFTFAQGFNQYSAS
TRFGVYPDTGLIVDSNGGLIYGNEPRKACIDYSP---------------
>PC_06O90C
MKLLQLIPLVASTAITDSGVSTGTKDFSKRDVPYRFDITFRVGPAGASVAPFSGSVYVQDGVTPLVRSGSGSSISNRSYNAFRGIVYFTFTHGYNQYSAS
TRFGVYPDTGLIVDSNGKPISGTAPRNACIDYSPHGPTDVCFVTITQSK
>PC_01TDEG
MKLLWLIPVVASTAIPDSGVSTGTKDLSKRDDAYIFDVTFRVGPAGANVAPFSGSVYVQDGLTPLVRSGSGSSISDRGYNAFRGIVYFTFTHGYNQYSAS
TRFGVYVDTGLIVDSNGRPIYGTAPRKACIDYSPHGPTDVCSVTITRSK
>PC_04WZ26
MKLLQLIPLVASTAIADSGVSTGTKDFSKRDVPYRFDITFRVGPAGASVAPFSGSVYVQDGVTPLVRSGSGSSISNRSYNAFRGIVYFTFAQGFNQYSAS
TRFGVYPDTGLIVDSNGKPISGTAPRNACIDYSPHGPTDVCFVTITQSK
>PC_00YQJE
MKLLWLIPVVASTAIPDSGVSTGTKDLSKRDDAYVFDVTFRVGPAGANVAPFSGSVYVQDGLTPLVRSGSGSSISDHGYNAFRGIVYFTFTHGYNQYSAS
TRFGVYVDTGLIVDSNGRPIYGTAPRKACIDYSPHGPTDVCSVTITRSK
>PC_05XAXQ
MKLLRLIPLVASTAIPDSGVSTGTKDLSKREEAYTFDVTFRVGPAGANVAPFSGSVYVQDGLTPLVRSGSGSSISNPSYNHWRGIVYFTFAQGFNQYSAS
TRFGVYPDTGLIVDSNGGLIYGNEPRKACIDYSPHGPTDVCSVTITRSQ
>PC_043T8R
MKLLPLIPLVASTAIPDSGVSTGTKDLSKRDEPYIFDVTFRVGPAGANVAPFSGSVYVQDGITPLVRSGSGSSVSGRSYNAFRGIVYFTFAQGFNQYSAS
TRFGVYPDTGLIVDSDGRLIYGTAPRKACIDYSPHGPTDVCSVTITRS-
>PC_06YBHH
--LLWLIPLVASTAIADSGVSTGTKDFSKRDVPYRFDITFRVGPAGASVAPFSGSVYVQDGVTPLVRSGSGSSISNRSYNAFRGIVYFTFTHGYNQYSAS
TRFGVYPDTGLIVDSNGKPISGTAPRNACIDYSPHGPTDVCFVTITRS-
>PC_005VN3
--LLWLIPLVASTAIADSGVSTGTKDFSKRDVPYRFDITFRVGPAGASVAPFSGSVYVQDGVTPLVRSGSGSSISNRSYNAFRGIVYFTFIHGYNQYSAS
TRFGVYPDTGLIVDSNGKPISGTAPRNACIVYSPHGPTDVCFVTITRS-
>PC_01IDT9
--LLWLIPVVASTAIPDSGVSTGTKDLSKRDDAYIFDVTFRVGPAGANVAPFSGSVYVQDGLTPLVRSGSGSSISDRGYNAFRGIVYFTFTHGYNQYSAS
TRFGVYVDTGLIVDSNGRPIYGTAPRKACIDYSPHGPTDVCSVTITRS-
>PC_00BGHC
--LLWLIPLVASTAIADSGVSTGTKDFSKRDVPYRFDITFRVGPAGASVAPFSGSVYVQDGVTPLVRSGSGSSISNRSYNAFRGIVYFTFTHGYNQYSAS
TRFGFYPDTGLIVDSNGKPISGTAPRNACIDYSPHGPTDVCFVTITRS-
>PC_05B7K1
--LLWLIPLVASTAIADSGVSTGTKDFSKRDVPYRFDITFRVGPAGASVAPFSGSVYVQDGVTPLVRSGSGSSISNRSYNAFRGIVYFTFIHGYNQYSAS
TRFGVYPDTGLIVDSNGKPISGTAPRNACIDYSPHGPTDVCFVTITRS-
>PC_01XJ39
--LLWLIPVVASTAIPDSGVSTGTKDLSKRDXXYIFDVTFRVGPAGAXVAPFSGSVYVQDGVTPLVRSGSGSSISBRXYNAFRGIVYFTFTHGYNQYSAS
TRFGVYPDTGLIVDSNGKPISGTAPRKACIDYSPHGPTDVCSVTITRS-
>PC_037XVB
--LLWLIPVVASTAIPDSGVSTGTKDLSKRDXXYIFDVTFRVGPAGAXVAPFSGSVYVQDGVTPLVRSGSGSSISDRXYNAFRGIVYFTFTHGYNQYSAS
TRFGVYPDTGLIVDSNGKPISGTAPRKACIDYSPHGPTDVCSVTITRS-
>PC_043M1N
--LLWLIPLVTSTAIPDSGVSTGTKDLSKRDGAFIFDVTFRVGPAGANVAPFSGSVYVQDGLTPLVRSGSGSSISGLSYNAFRGIVYFTFAQGFNQYSAS
TRFGVYPDTGLIVDSNGRPIYRTAPRKACIDYSPHGPTDVCSVTITRS-
>PC_04JWIM
--LLWLIPLVASTAIADSGVSTGTKDFSKRDVPYRFDITFRVGPAGASVAPFSGXVYVQDGVTPLVRSGSGSSISNRSYNAFRGIVYFTFTHGYNQYSAS
TRFGVYPDTGLIVDSNGKPISGTAPRNACIDYSPHGPTDVCFVTITRS-
>PC_03H2HD
-----LIPLVTSTAIPDSGVSTGTKDLSKRDGAFIFDVTFRVGPAGANVAPFSGSVYVQDGLTPLVRSGSGSSISGLSYNAFRGIVYFTFAQGFNQYSAS
TRFGVYPDTGLIVDSNGRPIYRTAPRKACIDYSPHGPTDVCSVTITRSR
>PC_01EFGK
------IPLVASTAIPDSGVSTGTKDLSKRYEAYIFDVTFRVGPAGANVAPFSGTVYVQDGLTPLVRSGSGSSISDRSYNAFRGIVYFTFAQGFNQYSAS
TRFGVYPDIGLIVDSNGKPIYGAAPRKACNDYSPHGPTDVCSVTITRSQ
>PC_069S97
-------PLVASTAIPDSGVSTGTKDLSKREEAYTFDVTFRVGPAGANVAPFSGSVYVQDGLTPLVRSGSGSSISNPSYNHWRGIVYFTFAQGFNQYSAS
TRFGVYPDTGLIVDSNGGLIYGNEPRKACIDYSPHGPTDVCSVTITRSQ
>PC_04YH13
---------VASTAIADSGVSTGTKDFSKRDEPYRFDITFRVGPAGASVAPFSGSVYVLDGVTPLVRSGSGSSISERXYNAFRGIVYFTFTHGYNQYSAS
TRFGVYPDTGLIVDSNGKPISGTAPRNACIDYSPHGPTDVCFVTITQS-
>PC_00HA37
---------VASTAIPDSGVSTGTKDLSKREEAYTFDVTFRVGPAGANVAPFSGSVYVQDGLTPLVRSGSGSSISNPSYNHWRGIVYFTFAQGFNQYSAS
TRFGVYPDTGLIVDSNGGLIYGNEPRKACIDYSPHGPTDVCSVTITRS-
>PC_02YF25
--LLWLIPLVASTAIADSGVSTGTKDFSKRDVPYRFDITFRVGPAGASVAPFSGSVYVQDGVTPLVRSGSGSSISNRSYNAFRGIVYFTFIHGYNQYSAS
TRFGVYPDTGLIVDWNGKPISGTAPRNACIDYTPHGPT-----------
>PC_03NROP
--LLWLIPLVASTAIADSGVSTGTKDFSKRDVPYRFDITFRVGPAGASVAPFSGSVYVQDGVTPLVRSGSGSSISNRSYNAFRGIVLFTFTHGYNQYSAS
TRYGVYPDTGLMVYSNGKPISGTAPRKACIDYS----------------
