# Supplementary material for: Remote homology clustering identifies lowly conserved families of effector proteins in plant-pathogenic fungi
Source: Microb Genom. 2021 Sep 1;7(9):000637. doi: 10.1099/mgen.0.000637 (PMC8715435; doi:10.1099/mgen.0.000637)
Supplement: Supplementary material 15 [file mgen-7-0637-s0015.zip › fastas/markov-PC_014PA9.fasta]

>PC_014PA9
-----------------------------------------------MMTTLVQTTLLSLALVLLGS-TVPVH-----ADAAGAVPLPNFKVDPQPLAST
FYWFSSVEVGVCYNPQARVGSIKGALHCTHQENYDRDNNSYTLPQTCVALKPLGKAFSSNVRDSCTNAKGIFNVIVPASSNALGSQAYDAVQAKGGTGGA
GT---GGTGTDD--------DTSAPDSNDQE----KKGGGLLGGIGSMFGM
>PC_00FX6Q
-----------------------------------------------MMTTLVQATLLSLALVLLGS-TVPVH-----ADAAGAVPLPNFKVDPQPLAST
FYWFSSVEVGVCYNPQARVGSTKGALHCTHQENYDRDNNSYTLPQTCVALKPLGKAFSSNVRDSCTNAKGIFNVIVPASSNALGFQAYDAVQAKGGTGGA
GT---GGTGTDD--------DTSAPDSNDQE----KKGGGLLGGIGSMFGM
>PC_00ZE2I
-----------------------------------------------MMTTLVQATLLSLALVLLGS-TVPVH-----ADAAGAVPLPNFKVDPQPLAST
FYWFSSVEVGVCYNPQARVGSTKGALHCTHQENYDRDNNSYTLPQTCVALKPLGKAFSSNVRDSCTNAKGIFNVIVPASSNALGSQAYDAVQAKGGTGGA
GT---GGTGTDD--------DTSAPDSNDQE----KKGGGLLGGIGSMFGM
>PC_01NM8K
-----------------------------------------------MMTTLVQTTLLSLALVLLGS-TVPVH-----ADAAGAVPLPNFKVDPQPLAST
FYWFSSVEVGVCYNPQARVGSIKGALHCTHQENYDRDNNSYTLPQTCVALKPLGKAFSSNVRDSCTNAKGIFNVIVPASSNALGSQAYDAVQAKGGTG--
------GTGTDD--------DTSAPDSNDQE----KKGGGLLGGIGSMFGM
>PC_06LAT0
-----------------------------------------------MKLTLNTAFLLTLASLLVIS--I--------DSVDADVPLPDYTAHDYPLAAT
FYWFSSVEVGVCYSPKARVGSIKGALHCTHQENYDIENNTWTLPQTCVALKPLGEPLSNAVRDSCKNAKGSFNLIKPASSNAAGSQAYNAISNKGAGGAA
SDPG-------------------SQTGSDDDEGDKNKDGGMLGGLGKMVGL
>PC_013DAF
-----------------------------------------------MKLTLNTAFLLTLASLLVIS--I--------DSVDADVPLPSYIVMDYPLAAT
FYWFSSVEVGVCYSPKARVGSIKGALHCTHQENYDIENNTRTLPQTCLALKPLGEPLSNAVRDSCANAKGSFNIIKPASNNADGNQASDSISNKGAGGAA
SDPG-------------------SQTSSEDDEGDKKKDGGMLGGLGKMVGL
>PC_05F3WJ
-----------------------------------------------MKLTLNTAFLLTLASLLVIS--I--------DSVDADVPLPDYTAHDYPLAAT
FYWFSSVEVGVCYSPKARVGSIKGALHCTHQENYDIENNTWTLPQTCVALKPLGEPLSNAVRDSCTNAKGSFNLIKPASSNADGSQAYNAISNKGADGAA
SDPG-------------------SQTGSDDDEGDKKKDGGMLGGLGKMVGL
>PC_02SVVY
-----------------------------------------------MKLTLNTAFLLTLASLLVIS--I--------DSVDAQVPLPDYTVHDYPLAAT
FYWFSSVEVGVCYSPKARVGSIKGALHCTHQENYDLENNTWTLPQTCVALKPLGEPLSNAVRDSCANAKGSFNIIKPASNNADGSQAYDAISNKGAGGAA
SDPG-------------------SQTSSDDDEGDK-KDGGMLGGLGKMFGL
>PC_067WU7
-----------------------------------------------MKKTFGVTTLLSLASFLVLC-FDHVS-----ADIGGAVGAPDFKVSSHPVAST
FYWFSSVEVGVCFGPEARVGSIKGAIHCTHQGNYDIDNNTWTLPQTCVALKPLGGPLSTAVRDSCANAKGVFNIITPAAANTEGGQAYNAIKSPGGAG--
GDGG-------------------------DGDGK-KEEGGLLSGLGSMFGL
>PC_01ID7F
-----------------------------------------------MRSMLAASALFALASML--------------VSAQDAMPLPNYTVKDVPIAST
FYWFSSVEVGVCYSPVARAAGIKGAIHCTHQGSYDVDNNTWTLPQTCVALKPLGTELSTAVRDSCKNAKGTFNVIKPASANAAGTQAANAISKNGAGAGA
GAGGDASAGAGAGAGADTSSDGSAPESND------KEDKGFLGN---LLGL
>PC_02VISH
------------------------------------MRHLHIGPTLTMRFMLATGALFALASML--------------VSADDAMPLPNYTPRDEPIAST
FYWFSSVEVGVCYSPVARVAGIKGAIHCTHQGNYDVDNNTWTLPQTCVALKPLGSELSTAVRDSCKNAKGTFNVIKPASANAAGTQAANAISKNGAGAGA
G----------GDAGADPSSDGSAPDSND------KEDKGFLGN---LLGF
>PC_03J7FA
MTHALRMKVGLGAALGRGKASFGSRMDDNVRFHLRHMRHLHIGPTLTMRFMLATGALFALASML--------------VSADDAMPLPNYTPKDVPIAST
FYWFSSVEVGVCYSPVARVAGIKGAIHCTHQGNYDVDNNTWTLPQTCVALKPLGSELSTAVRDSCKNAKGTFNVIKPASANAAGTQAANAISKNGAGAGA
G----------GDAGADPSSDGSAPDSNG------KEDKGFLGN---LLGF
>PC_045CNK
-----------------------------------------------MRTTLVQTLILTLTLLLTTP--CIRA-----DDANGAMQLPDFTPTKFPIAST
FYWYSSVEVGVCYAPQARVASIKGAIHCTHQENYDLDNNSWTLPQSCVALKPLGTPLSNAVHQSCVNAKGTWNVIKPAASNAGGGQAYNTIQSKGAGGAG
GAG-----------------ADSAPDSNDQEDA-GKKDGGLLGGIGSALGM
>PC_0001VQ
-----------------------------------------------MRITLTTV-LATFAILLFASVDQAVA-----VDTSTGVGIPDYTANAPVIASS
FIWFSSVEVGVCYSPAARLGSIKGTIHCTHQEKYDIDNNTWTLPQTCVALGPLGGPLSSGVRDACTNAKGTFNVITPAGANTDGSQAYNAIQQQSGGAGA
GAGA----GA-----------------DDSGDTSTQSSGGPLSSLGKMVGF
>PC_01K92O
-----------------------------------------------MKTTLLTASFVSLASLLFTS--L--T-----QVSAGAVPVPDYTVHPLPLAST
FYWFSSVEVGVCYSPTARVASIPGALHCTHQEKYDIDNNSWTLPQTCVALKPLGGPLSSAVRDSCKNAKGTFNVITPAGSNAEGGQAYDAIQKGGPGGGG
AGAGGD--------------GASTDDSNDAEDSGKKKDGGLLGGLGSMFGM
>PC_04Y7PY
-----------------------------------------------MKRTFTITFVITLGSLLASC-IDRVS-----ADVAAAIGAPDFKVSEHPVAST
FYWFSSVELGVCFGPEARAGSIKGAIHCTHQGNYDIDNNTWTLPQTCVALKPIGGPLSTAIRESCTNAKGVFNVITPAAANSDGSQAYNAIKPPGEGGDA
GSGG-------------------------DGDGKKKEDGGILSSMTSLFNI
>PC_06M5SS
-----------------------------------------------MRTTLTQAILLALAFVLTFT--TP-S-----AKASDAIPLPDFKLVQFPMAST
FYWYSSVELGVCYSPQARVASVKGALHCTHQEKYDLDNNSWTLPQSCVALKPLGVPLSNAVRQSCVNAKGTFNTIQPAASNTNGGQAYDTIQSKGAGGAG
A-------------------SGSQPDSNDQEDG-GKQDGGMLSGLGNLFGK
>PC_02B1PJ
-----------------------------------------------MRTTPMQAIFTSLPFVLVLT--TH-G-----VKAIDGIPTPDFTPAQFPLAST
FYWYSSVEVGVCYSPQTRVASVKSAIHCTHQENYDVDNNSWTLPQSCHALKPLGTPLSNAVHQSCVNAKGTWNAIKPAATNTNGGQAYDTIQSKGTAGAS
DAGGFGGAGADA--------SEAAPDSNEQEDADKKKDGGLLSGLGSMFGM
>PC_06DRFL
-----------------------------------------------MRTTLVQTLILTLTLLLTTP--CIRA-----DDANGAMQLPDFTPAKFPIAST
FYWYSSVEVGVCYAPQARVASIKGAIHCTHQENYDLDNNSWTLPQSCVALKPLGTPLSNAVHQSCVNAKGTWNVIKPAATNAGGGQAYDTIQSKGAGGAG
GAD-----------------ADSAPDSNDQEDA-GKKDGGLLGGIGSALGM
>PC_05PKSR
-----------------------------------------------MPSKLPTLLLPVLLALLLTPRRIYVRAQPTQPHTLSRRDGTDAGPPGIPTAIT
LFWFNNLEVGICYDMMRRVVSDPDSFDCNAQGDYDRDNNTYALPQTCIALIPKSEALLYRITQACQQTNGKFDTLTAPPGTDMNP---------GPAAAS
GAGA---AGTSASAAA---------A-SKQ---------------------
>PC_03T15S
-------------------------------------------------------------------------------------------------AST
FYWYSSVELGVCYSPQARVASVKGALHCTHQEKYDLDNNSWTLPQSCVALKPLGVPLSNAVRQSCVNAKGTFNTIQPAASNTNGGQAYDTIQSKGAGGAG
A-------------------SGSQPDSNDQEDG-GKQDGGMLSGLGNLFGK
