# Supplementary material for: Remote homology clustering identifies lowly conserved families of effector proteins in plant-pathogenic fungi
Source: Microb Genom. 2021 Sep 1;7(9):000637. doi: 10.1099/mgen.0.000637 (PMC8715435; doi:10.1099/mgen.0.000637)
Supplement: Supplementary material 15 [file mgen-7-0637-s0015.zip › fastas/markov-PC_05OM83.fasta]

>PC_04W5GB
---------------------------MQFSKILTILAFNVSVNALPAGGLPANSQNAVKK------------------------YHCPPRGFTTN----
---HGDFAVRFNG-------------------------FNYSNIKANFYCPNCKY-TGYNCN--DG----------------------------------
-------
>PC_020R72
---------------------------MQFSQVLAILALGVSVNALPTGGLPGSSELAAQ----------------------------------------
---DGTLAAR--------------------------------TIVD--ECPKCHG-SDWGCT--SDHCIKHGQAKHDALAPRSQPHGPEPQYPCMKCQGA
GYGCTKE
>PC_07HF7X
---------------------------MQFSRVLAVLALGVSVNALPTADLSGGSGLAAQ----------------------------------------
---EGALVAR--------------------------------GIA--YQCSKCQS-SGWGCT--AGYCVKHGHSKRGALAPRSQPNGPEPTYPCMKCQGA
GYGCTKE
>PC_048SFT
---------------------------MQFSQVLAILALGVSVNALPTGGLPGSSELAAQ----------------------------------------
---DGTLAAR--------------------------------TIVD--ECPKCHG-SGWGCT--SDHCIKHGQAKHDALAPRSQPHGPEPQYPCMKCQGA
GYGCTKE
>PC_01S9WY
---------------------------MQFSQVLAILALGVSVNALPTGGLPGSSELAAQ----------------------------------------
---DGTLAAR--------------------------------TIVESVQSATGPT-GAAPATIVSNTDRPSTTLSPLAANL-MALNHSTPA---------
-------
>PC_08JLAY
---------------------------MQFSQVLAILAFGVSVNALPTGGLPGSSELAAQ----------------------------------------
---DGALAAR--------------------------------TIVD--ECPKCHG-SGWGCT--SDTGRPSTTLSPLAANL-MAPNHSTPA---------
-------
>PC_08L0LT
---------------------------MQFSQVLAILALGVSVNALPTGGLPGSSELAAQ----------------------------------------
---DGTLAAR--------------------------------TIVD--ECPKCHG-SGWGCT--SDTGRPSTTLSPLAANL-MAPNHSTPA---------
-------
>PC_05QCU1
---------------------------MQFSQVLAILALGVSVNALPTGGLPGSSELAAQ----------------------------------------
---DGTLAAR--------------------------------TIVD--ECPKCHG-SDWGCT--SE---PSTTLSPLAANL-MALNHSTPA---------
-------
>PC_02CU87
---------------------------MQFFKTLAILAMGISVSAIPLGPQQHGTVAAANK-----------AGHA-----KAGNCVCPPRRGG----LS
KNRSARLSARTDD----------------------------DNTPQGFQCPNCHH-NSHFCD--DGSCDTHTTTW-------------------------
-------
>PC_07HGWW
---------------------------MQFFRALAILAMGISVSAIPLGAQQHGNAAGVAHPAG-----GSHGGLA-----KSGNCACPPRRCGAQGGHS
KNRGGKLRARGSG---------------DDD--------GGNGNTEDYDCPCCKK-KSSICD--DGVCGTKGTPW-------------------------
-------
>PC_07XIKD
---------------------------MQFSQILTVLFLGVSVSALPAGGLPGSPGSAVQR------------------------CHCPPRGSHA-----
---HGSLAAREEA---------------PEA-------EGDAKISARYTCPNCHK-TGKGCD--DG----------------------------------
-------
>PC_00QEDC
---------------------------MQFSQILTVLFLGVSVSALPAGGLPGSPGSAVQR------------------------CHCPPRGSHA-----
---HGSLAAREEA---------------PEA-------EGDAKISARYTCPNCHK-TGKGCD--DGWCQVEKTHW-------------------------
-------
>PC_01P7AD
---------------------------MQFSQILTVLFLGVSVSALPAGGLPGSPGSAVQR------------------------CHCPPRGSHA-----
---HGSLAAREEA---------------PEA-------EGDAKISARYTCPNCHK-TGKGCD--DGILY-------------------------------
-------
>PC_01BA4A
---------------------------MQFSQVLAILALGVSVNALPTGGLPGSSELAAQ----------------------------------------
---DGTLAAR--------------------------------TIVD--ECPKCHG-SDWGCT--SE----------------------------------
-------
>PC_05OM83
---------------------------MQFSKVLTVLALGFSVNALPTGVLPGGSEIAARG---------------------------------------
---DNVLAAR--------------------------------SPAGSYECPKCYG-KGKQCRCMTDDLSRGY-CSF----FRKA----------------
-------
>PC_06BZ25
---------------------------MKLFEFCTILALAISVTAIPVSNGWANAVSATRQ-----------CHVA-----KAGRCQCHRAGNKG-----
---SRRLTARE--EPLLTDSS----DDDSDASSDSEPCTSPTRHSWQFDCPNCGTKKSIDCG--DGFCGVKHEAY-------------------------
-------
>PC_07H7KB
---------------------------MQLSKFLSILALAISVTAMPLNAGRSKAVTANHG-----------CHLD-----KAGRCQCHRPGSKS-----
---SRRLTARG--EYWTDDDEKDKESDDSDLSENDDRYEAPQPEKWSYNCKNCETDNSPLCR--DGYVQVSVPDRPQSLVYME-----------------
-------
>PC_018YNX
---------------------------MRLTNFVSILTLVICVTAVPLNRAGSKAVATRNR-----------CHVA-----KAARCHCPRAGRKS-----
---SRRLVARGKEEYWTDEEAQD---SDPETDSEDDKCATP---KKYVNCPNCGE-KSADCD--DGYCYTNREYF-------------------------
-------
>PC_06AODI
---------------------------MQVSRFFAILALAISVTAIPVSIGGSKAVAPGPA-----------CHLD-----KAGRCQCHSAGRSS-----
---NHRLTARS--DCWTDSDKG------SDVSSASSKGSS--PSPTAYNCTVCGK-KSDDCR--EGLCGNM-----------------------------
-------
>PC_08F94N
MNIILLHWGSPTLGLSYTEKRYWAPPNMQFSQILTVLFLGVSVSALPAGGLPGSPGSAVQR------------------------CHCPPRGSHA-----
---HGSLAAREEA---------------PEA-------EGDAKISARYTCPNCHK-TGKGCD--DG----------------------------------
-------
>PC_08L1XH
---------------------------MQPSKLLGVLTLAVSVAAISLDSGVSKALAANHDGSRVANAGGSHRLTARAKGKGKGKAKCTGKAKA-----K
--AKGKGKGRGKENYFSSDDDSDSSSSDE-----------DEPRLHNWDCTRCKTKNSSECR--EGYCAVRNQIY-------------------------
-------
>PC_03PGHT
---------------------------MQPSKLLGVLTLAVSVAAISLDSGVSKALAANHDGSRVANAEGSHHLTARAKGKGKGKAKCTGKAKA-----K
AKAKAKGKGRGKENYFSSDDDSDSSSSDE-----------DEPRLHNWDCTRCKTKNSSECR--EGYCAVRNQIY-------------------------
-------
>PC_05ZBI1
---------------------------MQPSKLLGVLTLAVSVAAISLDSGVSKALAANHDGSSVANAGGSHRLTARAKGKGKGKAKCTGKAKA-----K
--AKAKGKGRGKENYFSSDDDSDSSSSSE-----------DEPRLHNWDCTRCKTKNSSECR--EGYCAVRNQIY-------------------------
-------
>PC_08JOOD
---------------------------MQPSKLLGVLTLAVSVAAISLDSGVSKALAANHDGSRVANAEGSHRLTARAKGKGKGKAKCTGKAKA------
---KAKGKGRGKENYFSSDDDSDSSSSDE-----------DEPRLHNWDCTRCKTKNSSECR--EGYCAVRNQIY-------------------------
-------
>PC_07XM4Z
-----------------------------------------SVAAISLDSGVSKALAANHDGSRVANAEGSHRLTARAKG--KGKAKCTGKAKA-----K
--AKGKGKGRGKENYFSSDDDSDSSSSDE-----------DEPRLHNWDCTRCKTKNSSECR--EGYCAVRNQIY-------------------------
-------
