# Supplementary material for: Remote homology clustering identifies lowly conserved families of effector proteins in plant-pathogenic fungi
Source: Microb Genom. 2021 Sep 1;7(9):000637. doi: 10.1099/mgen.0.000637 (PMC8715435; doi:10.1099/mgen.0.000637)
Supplement: Supplementary material 15 [file mgen-7-0637-s0015.zip › fastas/markov-PC_0832GJ.fasta]

>PC_08BQYY
MTRIIRSLLRV-LPVLATSITKVNAEDFAKWTLA-PH-SNLPA------VPFNETELFRVIDDPINE-RSPAM------LEDRTASPYHLDKKSPAILEV
-------------RDPYPEPNGACLT-R---RELYVDTQEDTVCQDTYGR-----PDNINIFASRGSVCDGI---RRRITCKLCYGYNLEHPFAG-----
-------YPAQIHCGVNKWCAQAPLAWSKWGNR-IPSTIRMSDWTTTYPIISTDIV--E---I----VVKGV------------------AQVGAVFYKL
AHSRRG-------------------------------------------------------------------------
>PC_08G4U5
MTRVIRSLLRVFLPILATSITIVNAEDFAERIPA-PDNSNLPV------VTFNETELLRVLDDQINK-RSPAM------LEDRAANP-------------
------------PPNGDPWPNGRCPI-G---GRLYVDTEEDNVCDAKYARHKDNSRDDTILFASYSSRCSQA---YRQITCKLCYGFNVENPHNK-----
---D--DRVAKIFCGANKWCAQAEPRYNKWGGL-SPTTM-------------------------------------------------------------
---------------------SA-SYSDDWTTTF-PITSTSNIEMCAFPLD--------TNRNLELQFQATML------
>PC_07Q4O4
MTRIIRSLLRV-LPILALSIT-IYAEDVVEMTPV-PYNPNDPNDPNSPAVLLNKAELIGVQDPQINQ-RSPAT------PEYDT----------------
---------------AWWNPNGPCTM-S----RLYQKSYDDRLCARKYTVT---DRSGETVFAARKSVCTWW-GKGRWYTCQLCHGTLYYDS------GY
DPHNKVKTQFYEECSKDQQCKQS-YHVNRWGKE-RPIAVCVPKSQVTGIFIKQGSAVREFCSKTIHISQ-------------------------------
-------------------------------------------------------------------------------
>PC_02VLL8
MTRFHLILLPLLFSWFSYCLGELEVSDLSDQPPS-VENTY-------QDQAFNEEELLKVVDELSVE-LTE--------HTERALV-------SEAAVQR
-------------RQDNQYPNGPCPRG----GRLYVDSDEDRSCNAKWGFQ---THDDVRTFGSTGSVCAGT---FRRITCACCYTVHPITDID------
------------------------------------------ATKLTEILIATKKVVKEYCTPKRWLPSTGK---------------GKNAKF-------
-------------------------------------------------------------------------------
>PC_039KNG
MALRLLIAAIF-FLSRVGCIPILGATT-AEDTAY-IS----HSEPPPTSNAFSEGGLVEVLAHNGS---R------------------VIDHTSTVSLNV
-------------DGT--SPDIRILP------RQYQSSDEDIKCQDDHDRSLPPANRVILVYYAWGSICQDA---TRVITCRFYE-PEFLRGVD------
----RPDLLSHIVCPKGQVCRQDGARQTKFGDP-RPRTTCVPVPTIKQIFLR---EL-KEACLRFPLPSTGN---------------KKRIRVHEWAFVP
ISGLYRQVKWMYLKVNGAYVKSA-QFISDWTVELSGVASSDNFEVCAFPQT---------GDPITVDVQVTIL------
>PC_025683
MDLCLLIGAIF-LLSRVGCIPILGATAAAEDTAY-IS----HSEPPPTSNAFSEGGLVKVLAHNGSFPRR------------------VIDHTSTVSLNV
-------------GGT--SPDIRILP------RQYQSSDEDIKCQDDHDRSLPPANRVILVYYAWGSICQDA---TRVITCRFFE-PEYLRGVD------
----RPDLLSRIVCPRGQVCRQDGARQTKFGDS-RPRTTCVPVPTIKQIFLR---EL-KEACLRFPLPSTAN---------------RKRIRVHEWAFVP
ISGLYRQVKWMYLKVNGAYVKSA-QYISDWTVELSGVTSSDNFEVCAFPQT---------ADPITVDIQVTIL------
>PC_0496NA
MAFHTVPILIA-LLSVLS---FVQPSR-AAD------------RALVTVDAYNKSSLNPSVPNNGPLHLSPSPSKRELFEESEELSDAELDNTSPHQKRS
-------------PSRLQSRQARRRP------AIYNEIDEDTKCHEHDGPNG-HGGSDIFHYNSYGSVCAGS---NRQITCRPYT-PAYAQF--------
----YPTLQSTIPCQTGFVCRQNGFRQTRFGDS-KPYTTCVFNSALKTWVVG-GREIGEKCCQKFRIPSAGG---------------GKTVRFHECAVNA
ATGIYKQVEKMYVKVNMAYYKSIPGPVSDWTGDVGGIKATDDLELCAYPLT---------GDELKMSAQFTIL------
>PC_01RT6L
MAFHTIPILIA-LLSALS---FVQPSR-AAD------------RALVTVDAYNKSSLNPSVTNNGPLHLSPSSSKRELLEESEELSDAELDNTSPHQKRN
-------------SSRLQSRQARRRP------AIYNEIDEDTKCHEHDGPNA-HGGSDIFHYNSYGSVCAGS---NRQITCRPYT-PAYAQF--------
----YPTLQSTIPCQTGYVCRQNGFRQTRFGDS-KPYTTCVFNSALKTWVVG-GREIGEKCCQKFKIPSAGG---------------GKTVRFHEWAVNA
ATGIYKQVEKMYVKVNMAYYKSISGPVSDWTGDVGGIKATDDLELCAYPLT---------GDELKMSAQFTIL------
>PC_01BGWU
MAFHTIPILIA-LLSVLS---FVQPSR-AAD------------RALVTVDAYNKSSLNPSVTNNGPLHLSPSSSKRELFEESEELSDAELDNTSPHQKRS
-------------PSRLQSRQARRRP------AIYNEIDEDTKCHEHDGPNA-HGGSDIFHYNSYGSVCAGS---NRQITCRPYT-PAYAQF--------
----YPTLQSTIPCQTGYVCRQNGFRQTRFGDS-KPYTTCVFNSALKTWVVG-GREIGEKCCQKFRIPSAGG---------------GKTVRFHEWAVNA
ATGIYKQVEKMYVKVNMAYYKSIPGPVSDWTGDVGGIKATDDLELCAYPLT---------GDELKMSAQFTIL------
>PC_06PFHQ
MAFHTIPILIA-LLSVLS---FVQPSR-AAD------------RALVTVDAYNKSSLNPSVTNNGPLHLSPSSSKRELFEESEELSDAELDNTSPHQKRN
-------------SSRLQSRQARRRP------AIYNEIDEDTKCHEHDGPNA-HGGSDIFHYNSYGSVCAGS---NRQITCRPYT-PAYAQF--------
----YPTLQSTIPCQTGYVCRQNGFRQTRFGDS-KPYTTCVFNTALKTWVVG-GREIGEKCCQKFRIPSAGG---------------GKTVRFHEWAINA
ATGVYKQVEKMYVKVNMAYYKSIPGPVSDWTGDVGGIKATDDLELCAYPLT---------GDELKMSAQFTIL------
>PC_0832GJ
MTRVIRSLLRVFLPILATSVAIVNATDFAEWIPA-PDNTNIPT------ARFDEKELWRVIDDPIDK-TSPTM------LEDTTASPYHLDEKSPAILED
-------------RDPDPHPNGRCPT-A----RIYVNSVEDSACDDRYSR-----GDGTISYASNSSVCGQV---YRLITCKLCFGYRVPNPHAY-----
-------FPAYIYCGINNICAKAEDRWNKWGIQ-TPTTACVRANTITEKIIAARYTIKEYCSIKVRYPSAGK---------------GRVAKFHASFFNI
ETGVYMKAKWLYLKVNDGYVRSA-ANSAEWNTDY-TITSTSNIEMCAFPFD--------TNENLKLQFQVKLS------
>PC_07UVOG
MTRVIRALLRV-LPILATSITMVNAEDFAKRIPA-PENPNLST------VAFDETELFRVLDHQGNK-TSPVM------LEDRTASPHHLDKKSPAIRGD
LEP---------RPNGDPWPNGRCPN------FMYADIEDDRVCDARFARDARNRPDDDIKFAAWNSTCSSA---YRKITCKLCFGYNVPRRRNK-----
---E--DRTQYVFCGVNKWCAQDDLRSNKWGVM-TPHAYCALADTLTQKVISAGSLMKEYCTIKVRFPSALKKVKKLKNGKAVEEVEPRWAKFHAWFYDK
HTGVYTTAKWLYLKVNDGYARST-SHADDWTFTY-PILPTSNIEMCAYPFD--------THRNYELVFQATML------
>PC_07V29L
MTRVIRFLLRVFLPILATSIAIVDATDFAEWTPA-PDDTNIPT------AGFDEKELWRLIDQPINK-TSPIM------LEDGTASPYHFDEKSPAILEG
-------------RDPDPHPNGRCPS-N---PHLCVNTAEDLLCDQKYDG-----GDGTISYASHSSVCGRV---LRYINCKLCFGYGVRNPHAE-----
-------LPAYIFCGRGKLCAQTEPRWNKWGVI-SPTTTCVRANTITEKIIAAGYSIKEYCSIKVHYSSAGK---------------SRVAGFHARFFNI
ATGLYVKAKWLHLKVNGFNVGAA-RNSPKLDTEY-TITSTSVIEMCAFPLD--------TKQDHKLQFQVYFT------
>PC_08G4BB
MTRVIRSLLRV-LPILATSVAIVNAKDFAEWTLA-PDNTNIPT------ARFDEKELWRVIDHPINK-RSPVM------LEDGTASPYHLDKKSPAILED
-------------RDPDPFPNGRCPS-N----RLYVNTVEDNACDAEYAR-----HDRTVLYASHDSVCGRV---YRRITCKLCYGFGVRNP--------
---------AYIFCGVNKLCAQTEPRLNKWGIL-SPTTTCVSANTLTEKIIAAGYRIKEYCSIKVRYPLAGK---------------GQTAKFHAWFFDI
DTGFYIKAKWLYLKVNDGYARSD-SYSADWTTTF-LITSTSNIEMCAFPLD--------TNRNLKLQFQVELQ------
>PC_08BRPG
MTRIIRSLLRV-LPILATSITIVNAEELAEWTLA-PSYSNLPA-----DHFIDEAELWRDMNHPINE-KSPAM------LEDRTASPYHLAKKSPAILED
RDN-------------DDWPNGSCQAGHHPTGIYHPDTDDDQFCHRQYENK---D---DSIFAARQSICTDD-SWGRIVSCQLCYAVRPIGH------NY
DPHNKEIRTFRYPCPKTKRCVQG-VDRNKWGEPRAPRARCDKAASILEIFVSKGSPVRSYCHRAVRYVTAGKKNKEGV----V--VRPQRAGFHATVFDK
DTGIYTLVEWLSLWVNGHRITEI-TSVNEWTFSY-PIMPTDNIGICVHPKD--------TNENLKMQFIVNLL------
>PC_07OMH5
MARVIRSLLRV-LPILATSITIVNAEEVLEWAL--PDDPNQIT------VPFSELDLVGAQDPQIKG-RSPAM------LEDRAL---------------
----------------RPHPNGPCPV-HTSPNHPYFEHPDDTICNERIPH------YDGSIYASVQSICDGA---YRHITCALCYDNRPDYYNPRPDHGY
DPED--ATPVTVRCGAGLWCFQDAQRRNKWGYL-FPSSSCVSARSVRQQVISRGAALKSYCAESAHYVFHGKK--------GKGEEKPKTAEFHATFFVA
DTGVYTPARSLSLWVNEKQVRWV-GEIKDWWVTY-PITSKDVFKMCATPED--------TFRNLELQYQVFV-------
>PC_07ONYH
MTCI-IRALRV-LPILATCITIVNAEDFAEMIPV-PEDPNQPA----DAVPFDETELIRVQDSQINR-RSPAM------LEDRTASPDHLDKKSPAMLEN
RDD----------DDADIFPNGKCYTRS----RPYDIAEDDKTCQGLYQYT---D--TRTIYSSRTSTCASS-NTRREITCQLCYRPRYYFGDL---SQL
DLHNKGERNTWVVCPLGQRCYQD-RAWNRWGDF-TPRSRCINTSMIRDIFIRTGSRLGKYCTAPARF-KAGRKHRHGP----E--T-PTPTTFHAELSDA
ETGTFKKARQIFLYVNDLLIQQP-KEIGDWTYTY-PIKSIDNIRMCVYPES--------TAWNLEFLWAGRVL------
>PC_07UUXI
MTRIIRSLLRV-LPILATCITIVNAVDFSEMITV-PEDPNQPAAATADAVPFDETEFIRVQNSQINR-RSPAM------LEDRTASPDHLDKKSPAMLEN
RADAESPYHSPSNSPDEENPNGRCAR-H----SFYTESEDDNICQAEYDPT---D---GTIYASRKSTCTFF-SSRRLITCQLCYRPRSAVNP-----QN
NPHNKKTQVFWLDCPKGQRCFKD-RGWNRWSDL-TPRSYCVRRSSIRDILIRTGSRLGKYCTAAARLVKAGRKNRQGQ----E--I-ASPTTFHAEFSDA
ETGDYTEARLIYFYVNDLLIQQR-KETGDWKYTY-PIKSTDNIRMCVFPEN--------TAWDLEFLWTGTVL------
>PC_07S992
MTRIIRSLLRV-LPILATCITIVNAEDFSEMITV-PEDPSQPA----DAVPFDETELIRAQDPQINT-RSPAM------LEDGTASPDHSDKKSPAMLEN
RDD------------DDIYPNGKCTR-R----GLYRDSPDDTICRGQYRVY---D---DTIFASRKSTCSLF-GTRRMITCQLCYRARPYHHAQEYDPHS
DPRNKAAQKFWVSCPEGHRCLQD-RAWNRWGQY-TPRSYCVTRSSIKDILIRTGSEIKKYCTTKVRFPGAGT-----K----G--T-AQPTRFHAWLVNP
DTGFYKQARKLYLYVNDRLITAP-EETDDLTYTY-RIKSTDNIRIVVKGVV--------SRV-----------------
>PC_07SIQU
MTRIIRFLLRV-LPILATSITIVNAEDFSEMIPV-PQDPNQPA----DAVPFDETELIRLQDPQINR-RSPAM------LQDRTASPDHLDKKSPAMLEN
RDE------------TDAYPNGWCIS-N----DLHFGSNDDFICRNQYIVH---D---DRIFASRHSTCSSWGGNGRIVACQLCYGPRPWRDGPEYDIH-
-----AVKLFHTPCPDNERCVQG-RDVNRWREE-SPASYCVPRNSVLDILIKKGSEIRKYCARKVRFPSAWKKDKTGK----A--I-AQPTRFHTWLVDQ
DTGIYKQARKLYLYVNDRLIGSP-EKIDDWTYTH-PITSTDDIRICVYPEN--------TAWNLELLFLGTVLK-----
>PC_07QQXT
--------SNP-KNATSTCLLFE----SISLPTY-QDDAYHPL----PSQGLTHPSYLH-HYSQINT-RSPAM------LEDGTASPDHLDKKSPAMLEN
RDD------------DDIYPNGKCTR-R----GLYRDSPDDTICRGQYRVY---D---DTIFASRKSTCSLF-GTRRMITCQLCYRARPYHYAQEYDPHS
DPRNKAAQKFWVPCPEGHRCLQD-RAWNRWGQY-TPRSYCVTRSSIKDILIRTGSEIKKYCTTKVRFPGAGT-----K----G--T-AQPTRFHAWLVNP
DTGFYKQARKLYLYVNDRLITAP-EETDDLTYTY-RIKSTDNIRIAVKGVV--------SRV-----------------
>PC_0857PD
MTRIIRSLLRV-LPILAISSLMVNAEDFAELIPV-PYDL---NHPGPPAVLFNEAELVSVQDPQMNR-RSPAM------LEDRTASPYHLDKKSTPPPPP
PP-------PPPPPPDPRYPNGRCNR-H----GIDWGSQDDQYCRRKFPTT------DGSVFVSRKSTCGWF-DFGRIITCQLCYKGEPYTS------RY
DIHA--TKRFYSACPKDQRCRQG-HAVNRWGERESPKSECEFHTTLMQQVINKGSDIKSYCTNRLRAAFPKKKIEKGP----EGQLIPHPAKFHAWLYDI
DTGDFVKAMWLFFVVDDGIIAKV-KDIDDWTYHS-KITPTTNFQMCVVPQSGTSRWKSPTTRNLELDFQVTVL------
>PC_08F3AW
MTRIIRSLLRV-LPILATSSPMVSAEDFVELIPV-PYDP---NNPGPPAVLFNEAELVSVQDPQMNR-RSPAM------LEDRTASPYHLDKKSDAM---
-------------IPNPEHPNGRCSM------SLYVRHEDDRICERQHPTV------DDSRFAARKSVCSLL-GGRRTITCQLCYRVMPYVN------HW
DIHA--TKKWYIGCEKGQRCRQY-RRPNRWGQD-KPSSSCVSEYTIKERLIDKGSEITSYCTNKVRAAFPKNKNKKGP----DGQLIARSAKFHAWLFDR
QEGDLVKAMWLFFVVDDGLIAKV-KDIDDWTYYS-KITSMSNFQMCVVPKSGTSRWKSPTTRDLELDVQVTVL------
>PC_08KVEE
MTRIIRFLLRV-LPILATSSPIVNAEEFAELIPV-PDDP---NDPGPPAVLFNEAELVSVQDPQMNR-RSPAM------LEDRTASPYHLDKKSTPPP--
-------------PPDPHYPNGRCNM-N----PLYVVSDDDEICMRQHPTE------DASFFAARKSVCSPF-NTRRIITCQLCYRVLPYIN------HW
DIHNKAEKKWYVECPRGQRCRHD-RRWNRWGHQ-TPYSTCVPQNTLMEKLIGKGSEIRSYCSKRVRLIMPKNRNKKGP----GEQVIAQSAKIHAWLSDK
EGGDYIKARWLYLVVNHRLIASV-RDTDDWTQTF-SVTSIDDVQMCAVPQD--------TRHDLQLDFQVTVL------
>PC_08GDH9
MTRIIRFLLRV-LPILATSSPIVNAEEFAELIPV-PDDP---NDPGPPAVLFNEAELVSVQDPQMNR-RSPAM------LEDRTASPYHLDKKSTPPPP-
------------PPPDPHYPNGRCNM-N----SLYIVSDDDEICMNEHRME------GTSFFAARKSVCGLL-GMKRYITCQLCYRSIIYTS------HH
DQHA--KTLFYLPCPRGHRCRPD-RRWNRWGEQ-TPYARCVPENTLVQKAIEKGSDIKEYCSKRVRLIMPKNRNKNGP----GEQVIARSAKIHAWLSDK
EGGDYIKARWLYLVVNHRLIASV-RDTDDWTQTF-SVTSIDDVQMCAVPQD--------TRHDLQLDFQVTVL------
>PC_08EXB4
MTRIIRSLLRV-LPLLALSITI-NAEDFAEMTLV-PHDPNQPA------TPFNEIELLGVIDGPINQ-RSPAI------LEDRTASPYHLDKKSPAMLKK
-------------RDPDPYPNGLCPR-Y----PDYRDHEDDTECQNQLKLP---TGSEYLEYASRGSYCEVD-NRRRSLECQMCYGVHPYGGRNE-----
--AT--IYQRFVPCAKNERCSEVGERWDKWGGR-VPYSRCVRSVTLTEKLIKKGSTAIEYCTNKVRFGSAGKGRKDN-----KGKVTGRITNFHAWFVSR
DNGFLVTAAWLYLKVNNVHVRAI-QGSSDWTTAF-SIVSTDIIEMCVRPKY--------TDENFELQFQAKFT------
>PC_07QONX
MTRIIRSLLRV-LPLLALSITI-NAEDFAEMTLV-PHDPNQPA------TPFNEIELLGVIDGPINQ-RSPAI------LEDRTASPYHLDKKSPAMLKK
-------------RDPDPYPNGLCPR-Y----PDYRDHEDDTECQNQLKLP---TGSEYLEYASRGSYCEVD-NRRRSLECQMCYGVHPYGGRNE-----
--AT--IYQRFVPCAKNERCSEVGERWDKWGGR-VPYSRCVRSVTLTEKLIKKGSTAIEYCTNKVRFGSAGKGRKDN-----KGKVTGRITNFHAWFVSR
DNGFLVTAAWLYLKVNNVHVRAI-QGSSDWTTAF-SIVSTD-IEMCVRPKY--------TDENFELQFQAKFT------
>PC_08CPBJ
MTRIIRSLLRV-LPILALSITI-NAEDFAEMTLV-PHDPNQPA------TPFNEIELLGVIDGPINQ-RSPAI------LEDRTASPYHLDKKSPAMLKK
-------------RDPDPHPNGLCPR-Y----PDYRDHEDDTECQNQLKLP---TGSEYLEYASRGSYCEVD-NRRRSLECQMCYGSHPYGGRNE-----
--AT--IYQRFVPCAKNERCSEVGERWDKWGGR-VPYSRCVRSVTLTEKLIKKGSTAIEYCTNKVRFGSAG-------------KVTGRITNFHAWFVSR
DNGFLVTAAWLYLKVNNVHVRAT-QGSSDWTTAF-SIVSTDIIEMCVRPKY--------TDENFELQFQAKFT------
>PC_07XB01
MTRIIRSLLRV-LPILATSSRIVNAEDFAELIPV-PHDPNDPNDPNPPAVLFSEAELVRVQDPQMNR-RSLVM------LQDRAD---------------
-------------EDGDAWPNGRCTT-S----SLFPWSEDDSICVAQHPTV------DASFFAARKSVCSFF-GTRRYITCQLCHAVTPYVN------HW
DLHA--TKRWYIDCPRGHRCRQD-YRWNKWGEPRAPASHCVLQSTLKERLIGKGSEIASYCTKPVRAIFPKNKNKGGQ----NGQVMAQPAKFHAWLFDK
EEGDLIQAKWLYFVVNHRLIASV-KEIGDWTYPF-SITSIDDVQMCAVPKA--------TSRDLELGFQITVL------
>PC_07V0G3
MTHIICFLLRV-LPILATSVTIGNAEDFAEMTLV-PDDPNQHA------TPSNEIELLGVIDGPINQ-RSPAI------LEDRAASPYHLDKKSPAMLKK
-------------RHPDPYPNGRCPL-K----PTYMNHEEDAKCQSQAGIQ---NSPVDVEYASRGSFCEGK-G-RRAIDCQMCYGTHPYGGRHA-----
--PI------NVQCAANEKCSEFGQRFDKWGGE-ATYAGCVRSNTLRELLIDAGADATEFCTQGVQIASAG-------------TVKRRLTKFHAWLVDL
G-GCWATAAKLYLKINGVKVRSA-SERFDWTTEF-SILSTDTIKMCVQPEN--------KYEDLEFQFRASHRKTP---
>PC_01611D
MTRFHLILLPLLVSWFSYCLGELEVSDLSDQPPS-VENTY-------RDQAFNEDELLKVVDELSVE-LTK--------HTERALV-------SEAAVQK
-------------RQDDEYPNGPCPRG----GRLYVDSDEDRSCNAKWGIQ---THNDVRTFGSTGSVCAGT---FRRITCACCYTMHPITDNDV-----
------PRMDGIYCPKWHVCKQEPERWSKWGNR-VPHTSCVQATKLIEILIATKKVVKEYCTPKRWLPSTGK---------------GKNAKFHAWAYNY
STGQLTKLKWMYLKLDGQYVQSA-PGISEWGPTY-SVNDHNAIELCGYPSDDMQR----NSIDAELQWEVTVQ------
>PC_01J7NT
MTRFHLILLPLLSSWFSYCLGELEVSDLSDQPPS-VENTY-------RDQAFNEEELLKVVDELSVE-LTE--------HTERALV-------SEAALQR
-------------RQDDEHPNGPCPRG----GRLYVDSDEDRSCNAKWGIQ---THDDVRTFGSTGSVCAGT---FRRITCACCYTMHPITDNNV-----
------PRMDGIYCPKWQVCKQEPERWSKWGNR-VPHTSCVQATKLTEILIATKKVVKEYCTPKRWLPSTGK---------------GKNAKFHAWAYNY
STGQLTKLKWMYLKLDGQYAKSA-PGISEWGLTY-SVNEHNAIELCGYPSDDMQR----NSIDAELQWEVTVQ------
>PC_03U97O
MTRFHLILLPLLFSWFSYCLGELEVSDLSDQPPS-VENTY-------RDQAFNEEELLKVVDELSVK-LTN--------HTERALV-------SEAALQR
-------------RQNDQYPNGVCPSG----GRFYLDVDEDRSCNSKWGIA---TPDETRTFGSTGSVCAGT---FRRITCACCFTTHPITNNDA-----
------PRMDGIYCQKWEICKQEHERWSKWGKL-VPHTSCVKAKKLTEIFIATKKVVKEYCTPKRWLPSTGK---------------GKNAKFHAWAYNY
STGQFTKLKRMYLKLDGQYAKSA-PGISEWGLTY-SVNEHNAIELCGYPSDDMQK----NSIDAELQWEVTLE------
>PC_04B9ZR
MTRFHLILLPLLFSWSSYCLGELEVSDLSDQPPS-VENTY-------RDQAFNEEELLKVVDELSVK-LTN--------HTERALV-------SEAALQR
-------------RQNDQYPNGRCPRA----GRLYVDSDEDTSCNRKWGIA---TAHETRTFGSTGSVCAGT---FRRITCACCFTTYPITDNDV-----
------PRMDGIYCPKWDVCKQEPQRWSKWGKL-VPHTSCVQAKKLTEILIATKKVVKEYCTPKRWLPSTGK---------------GKNAKFHAWAYNY
STGQLTKLKWMYLKLDGQYAKSA-PGISEWGLTY-NVNEHNAIELCGYPSDDMQR----NSIDAELQWEVTVQ------
>PC_053O22
MTRFHLILLPLLFSWFSYCLGELEVSDLSDQPPS-VENTY-------RDQAFNEEELLKVVDELSVE-LTE--------HTERALV-------SEAAVQR
-------------RQNDEYPNGPCPRG----GRLYVDSDEDRSCNAKWGIQ---THDDARTFGSTGSVCAGT---FRRITCACCYTMHPIADNDV-----
------PRMDGIHCPKWQVCKQEPERWSKWGNR-VPHTSCVQATKLTEIWIATKKVVKEYCTPKRWLPSTGK---------------GKNAKFHAWAYNY
STGQLTKLKWMYLKLDGQYAKSA-PGISEWGLTY-SVNEHNAIELCGYPSDDMQR----NSIDAELQWEVTVQ------
>PC_00VKW4
MTRFHLILLPLLFSWFSYCLGELEVSDLSDQPPS-VENTY-------RDQAFNEEELLKVVDELSVE-LTE--------HTERALV-------SEAAVQR
-------------RQNDEYPNGPCPRG----GRLYVDSDEDRSCNAKWGIQ---THDDARTFGSTGSVCAGT---FRRITCACCYTMHPIADNDV-----
------PRMDGIHCPKWQVCKQEPERWSKWGNR-VPHTSCVQATKLTEILIATKKVVKEYCTPKRWLPSTGK---------------GKNAKFHAWAYNY
STGQLTKLKWMYLKLDGQYAKSA-PGISEWGLTY-SVNEHNAIELCGYPSDDMQR----NSIDAELQWEVTVQ------
>PC_060Q75
MTRFHLILLPLLFSWFSYCLGELEVSDLSDQPPS-VENTY-------RDQAFNEEELLKVVDELSVK-LTN--------HTERALV-------SEAALQR
-------------RQNDQYPNGVCPSG----GRFYLDVDEDRSCNSKWGIA---TPDETRTFGSTGSVCAGT---FRRITCACCFTTHPITNNDA-----
------PRMDGIYCQKWEICKQEHERWSKWGKL-VPHTSCVKAKKLTEIFIATKKVVKEYCTPKRWLPSTGK---------------GKNAKFHAWAYNY
STGQFTKLKWMYLKLDGQYAKSA-PGISEWGLTY-SVNEHNAIELCGYPSDDMQK----NSIDAELQWEVTLE------
>PC_072JN5
MTRFHLILLPLLFSWFSYCLGELEVSDFSDQPPS-VENTY-------RDQAFNEEELLKVVDELSVK-LTN--------HTERALV-------SEAALQR
-------------RQNDQYPNGRCPRA----GRFYFDTDEDASCNAKWGIA---TAHESRTFGSTGSVCAGT---FRRITCACCFTTYPITDNDV-----
------PRMDGIYCPKWEVCKQEPQRWSKWGKL-VPHTSCVRAKKLTEILIATKKVVKEYCTPKRWLPSTGK---------------GKNAKFHAWAYNY
STGQLTKLKWMYLKLDGQYAKSA-PGISEWGLTY-NVNEHNAIELCGYPSDDMQR----NSIDAELQWEVTVQ------
>PC_01KV4K
MTRFHLILLPLLFSWFSYCLGELEVSDLSDQPPS-VENTY-------RDQAFNEEELLKVVDELSVK-LTN--------HTERALV-------SEAALQR
-------------RRNDQYPNGVCPSG----GHFYLDVDEDTSCNRKWGIA---TADETRTFGSTGSVCAGT---FRRITCACCFTTYPITDNDV-----
------PRMDGIYCPKWDVCKQEHERWSKWGKL-VPYTSCVKAKKLTEIFIATKKVVKEYCTPKRWLPSTGK---------------GKNAKFHAWAYNY
STGQFTKLKWMYLKLDGQYAKSA-PGISEWGLTY-SVNEHNAIELCGYPSDDMQK----NSIDAELQWEVTLQ------
>PC_05CIEF
MTRFHLILLPLLFSWFSYCFGEL--SDLSDQPPS-VENTY-------RDQVFNEEELLKVVDELLVE-LTN--------HTKRALV-------SEAAVQK
-------------RQDDEHPNGPCPRG----GRLYVDSDEDRSCNAKWGFQ---TDNDVRTFGSTGSVCAGT---FRRITCACCYTMHPITDNNE-----
------PRMDGIYCLRWQVCKQEPKRWSKWGNL-VPHTSCVQATKLTEILITTKKAVKEYCTPKRWLPSAGK---------------GKNAKFHTWAYNY
STGQLTKLKWMYLKLDGQYAKSA-PGISEWGLTY-SVNEHNAIELCGYPSDDMQR----NSIDAELQWEVTVQ------
>PC_030GM2
MTRFHLILLPLLFSWFSYCFGQL--SDLSDQPPS-VENTY-------RDQVFNEEELLKVVDELLVE-LTN--------HTKRALV-------SEAAVQK
-------------RQDDEHPNGPCPRG----GRLYVDSDEDRSCNAKWGFQ---TDNDVRTFGSTGSVCAGT---FRRITCACCYTMHPITDNNE-----
------PRMDGIYCLRWQVCKQEPERWSKWGNL-VPHTSCVQATKLTEILITTKKAVKEYCTPKRWLPSAGK---------------GKNAKFHTWAYNY
STGQLTKLKWMYLKLDGQYAKSA-PGISEWGLTY-SVNEHNAIELCGYPSDDMQR----NSIDAELQWEVTVQ------
>PC_05NPBR
MTRFHLILLPLLFSWFSYCLGELEVSDLSDQPPS-VENTY-------RDQAFNEEELLKVVDELSVE-LTN--------HTERALV-------SEAALQR
-------------RQDDEHPNGPCPRG----GSLYVDSDEDRSCNAKWGIQ---TDNDVRTFGSTGSVCAGT---FRRITCACCYTMHPITDNNA-----
-------------------------------------------KKLTEILIATKKVVKEYCTPKRWLPSTGK---------------GKNAKFHTWAYNY
STGQLTKLKWMYLKLDGQYAKSA-SGISEWGLTY-SVNEHNAIELCGYPSDDMQR----NSIDAELQWEVTVQ------
>PC_067SLO
----SLILLPLLFSWFSYCLGELEVSDLSDQPPS-VENTY-------RDQAFNEEELLKVVDELSVK-LTN--------HTERALV-------SEAALQR
-------------RQNDQYPNGVCPSG----GRFYLDVDEDRSCNSKWGIA---TPDETRTFGSTGSVCAGT---FRRITCACCFTTHPITNND------
------------------------------------------AKKLTEIFIATKKVVKEYCTPKRWLPSTGK---------------GKNAXFHAWAYNY
STGQFTKLKWMYLKLDGQYAKSA-PGISEWGLTY-SVNEHNAIELCGYPSDDMQK----NSIDAELQW-----------
>PC_03GZS3
MTRFHLILLPLLFSWFSYCLGELEVSDLSDQPPS-VENTY-------RDQAFNEEELLKVVDELSVK-LTN--------HTERTLV-------SEAALQR
-------------RQNGQYPNGVCPRG----GRFYFDIDEDTSCNAKWGIA---TAHETRTFGSTGSVCAGP---FRRITCACCFTTYPITDND------
------------------------------------------AKKLTEILIATKKVVKEYCTPKRWLPSTGK---------------GKNAXFHAWAYNY
STGQLTXLKWMYLKLDGQYAKSA-SGISEWGLTY-SVNEHNAIELCGYPSDDMQ-------------------------
>PC_014HE9
MTRFHLILLPLLFSWFSYCLGELEVSDLSDQPPS-VENTY-------RDQAFNEEELLKVVDELSVK-LTN--------HTERTLV-------SEAALQR
-------------RQNGQYPNGVCPRG----GRFYFDIDEDTSCNAKWGIA---TAHETRTFGSTGSVCAGP---FRRITCACCFTTYPITDND------
------------------------------------------AKKLTEILIATKKVVKEYCTPKRWLPSTGK---------------GKNAXFHAWAYNY
STGQLTKLKWMYLKLDGQYAKSA-SGISEWGLTY-SVNEHNAIELCGYPSDDMQ-------------------------
>PC_076AR4
MTRFHLILLPLLFSWFSYCLGELEVSDLSDQPPS-VENTY-------RDQAFNEEELLKVVDELSVK-LTN--------HTERTLV-------SEAALQR
-------------RQNGQYPNGVCPRG----GRFYFDIDEDTSCNAKWGIA---TAHETRTFGSTGSVCAGP---FRRITCACCFTTYPITDND------
------------------------------------------AKKLTEILIATKKVVKEYCTPKRWLPSTGK---------------GKNAKFHAWAYNY
STGQLTKLKWMYLKLDGQYAKSA-SGISEWGLTY-SVNEHNAIELCG--------------------------------
>PC_05XW03
MTHFYFILLLLFSSWFSYLSGELEVADLSDTPPS-IENVY-------RDQTFNEEELLKVVDELSVE-LTE--------HTERAVV-------SEAAVQK
-------------RQDYHYPNGLCPPA--TARDWYDDSDEDRSCNAKWGHH---S-PLVRTFASAGSVCAGT---FRRITCACCYTDLPITDNNV-----
------PRMDGIFCPKLEICKQ-ETRWSKWGNL-VPHTSCVPAKTLVQVFIAAKGLIKELCTKKAWIKPTGK---------------GKKTKFHTWAYNY
NTGQYIQLKWMYLKLDGNYAKSA-HNISEWGLTY-GINEHNAIELCGYPSNYMIL----NAIEAELQWQATVL------
>PC_01Q226
MTRFHLILLPLLFSWFSYCLGELEVSDLSDQPPS-VENTY-------RDQAFNEEELLKVVDELSVK-LTN--------YTERALV-------SEAAVQR
-------------RQDDQHPNGPCPRG----GRLYVDSDEDRSCNAKWGIQ---TPNDARTFGSTGSVCAGT---FRRITCACCFTMHPITDN-V-----
------PRMDGIYCPKWQVCKQEPERWSKWGNR-VPHTSCVQAKKLTEILIATKKVVKEYCTPKRWLPSTGK---------------GKNAKFHAWAYNY
STGQLTRLKWMYLKLDGQYAKSA-QGISEWGLTY-SVNEHNAIELCGYPSDDMQR----NSIDAELQWEVTVQ------
>PC_018HOZ
MTRFHLILLPLLFSWFSYCLGELEVSALSDQPPS-VENTY-------RDQAFNEEELLKVVDELSVK-LTN--------HTERALV-------SEAALQR
-------------RRNDQYPNGVCPSG----GHFYLDVDEDTSCNRKWGIA---TADETRTFGSTGSVCAGT---FRRITCACCFTTYPITDNDV-----
------PRMDGIYCPKWDVCKQEHERWSKWGKL-VPYTSCVKAKKLTEIFIATKKVVKEYCTPKRWLPSTGK---------------GKNAKFHAWAYNY
STGQFTKLKWMYLKLDGQYAKSA-PGISEWGLTY-SVNEHNAIELCGYPSDDMQK----NSIDAELQWEVTLQ------
>PC_019LS0
MTRFHLILLPLLFSWFSYCLGELEVSDLSDQPPS-VENTY-------RDQAFNEEELLKVVDELSVE-RTE--------HTERALV-------SEAAVQK
-------------RQDDEHPNGPCPRG----GRLYVDSDEDSSCNAKWGTQ---THNDVKTFGSTGSVCAGT---FRRITCACCYTMHPITDNNV-----
------PRMDGIYCPKWEVCKQEPERWSKWGNR-VSHTSCVQAKKLTEILIATKKVVKEYCTPKRWLPSAGK---------------GKNAKFHTWAYNY
STGQLTTLKWMYLKLDGQYVKSA-PGISEWGLTY-SVNEHNAIELCGYPSDDMQR----NSIDAELQWEATVQ------
>PC_04DXU6
------------------ASGELEASEWSDQPPH-PQIAY-------EDQPFDEAELLKLVDVMKLS-TNLSE------NLERAIV-------PDSAVPR
-------------AAPHEMPNGRCPT-----SRIYVDADEDKSCDAKWGID---LTNNVRIFASTGSVCSGA---FRRITCACCWTLFPIEDNDV-----
------PRMDGIWCKKLEICKQNSNRWSKWGKL-VPTTSCVGATTLTENSFATKSKIKEYCTPKRWFPSAGK---------------GKNTKFHAWSYNR
STGQYTSLKWMYLKLNGQYVKAQ-QGISDWGFDY-RIDSGSAIEFCGFPSDR---------------------------
>PC_05JV9J
MVSSLRHYLQF-LAILCFASFPLVNALLAEEGTLAGDDSGVPP------TPFNEAALLAVLDQSPDQ-KSPAN------LFK-----------IPIPFT-
-------------GDPNPQPNGDCQPLS----GHYAESADDILCNQKHRT-------ATLSYASRRSLCSNG--GRRIIECQLCYGLGVAFPSA------
------IYVEYQTCGGTKTCAQGEERYNRWGRR-EPFSNCVPTDTIFRAIIAKGSALREYCTSKFTFSSAGGGK-------------GRNFAFKSRLYNS
DTGDREPAKWMYLKIDGAYARSA-QSVEDWSTTF-EINQNDKVEMCAYPFD--------TGMNLELDWSASFA------
>PC_029SG5
MVSSLRHYLQF-LAILCFASFPLVNAFLAEEGTLAGDDSGVPP------TPFNEAALLAVLDQSTDQ-KSPAN------LFKRNSDSQHRSKRIPIPFT-
-------------GDPNPQPNGDCQPLS----GHYAESADDILCNQKHGT-------ATLSYASRRSLCSNG--GRRIIECQLCYGLGVAFPSA------
------IYVEYQTCGGTKTCAQGEGRYNRWGRL-EPFSECVPTNTIFRAIIAKGSALREYCTSKFTFSSAGGGQ-------------GRNFAFKSRLYNS
DTGEREPAKWMYLKIDGAYARSA-QSVEDWSTTY-KINQNDKAEMCAYPLD--------TGMNLELDWSASFA------
>PC_0535FO
-MVSFTRILGL-LTISYFQSCSSVYAELARWV--SVEGNSTIS------LPFNETALLAVLTPNNYT-TRSLT------KYDVNDPLSKRV-----VDA-
-------------YDPALHPNGRCP-IS----SFYVPHNDDTMCDAQFHIG------ADASYASQSSSCSRS--IFRRLHCQLCAGRNIRNPSE------
------IKYYDTQCGKNQVCTQDSPRWNSWGRL-EPQSYCHDANTLVELAVAKGATLREYCSQKFRFPKAGSGK-------------T--ATFHAWLYDT
VSGLRQPAQWIYLKVNGAYARAV-QSSEDWTTKF-PIDSGSSCEMCIFPFN--------TDYDLELDWSAEL-------
>PC_08CZO9
--------LSL-LAILCFPLLSPAQGDFLELV--TVDDDLFPS------KGFDEEAAKAGYVPQSAG-TSRLS------RTARIIDPDD--------IS-
-------------KRQTYFPNGQCP-PS----DLYVTTTDDNTCDEKFGR-------ERVTWRAHSSTCKDT--LNRKLNCQICYGLTRDPPGT------
------LQTSIIRCDKDLICTQGLPQHNWWGHL-EPVSFCVNPRSLSKIIVYKYAQFKEYCTDRMSIKTAVGKA--------GPQKIGKMVKFHAWLYDV
ASGFRQSAKWLYLKVNGSYIASA-NNTNEMFANW-DVSKYDQIEMCFYPTN--------VIFDQQFDWQASLVKVHAHK
>PC_05ZC58
--MLSNYWLSL-LAILCFTSFTSTYAELAEWALY-KDDGSHPS------LPFDEKALIAVLDPAHSK-RSPPV------SLAESTTDPNP--NFATLNR-
-------------RYIGPNPNGQCP--K----PLYSDKEDDRRCDRRFAGP---VTDQSKLYAAKSTTCAST--ITRRLNCQLCYGFRVDNPSE------
------IKTTDVRCGATEVCTQESDAYNKWGNL-EPESICVSGNSIIQVVAARGTAVREFCSKKFTFPKARGSV----------------AGFHAYVYDQ
VTGLRVTAKWMYLKISGGYIASA-RNAADWETNA-NLGEFQFAEMCFYPFS--------TAEPLEMDWTVTIRN-----
