# Supplementary material for: Remote homology clustering identifies lowly conserved families of effector proteins in plant-pathogenic fungi
Source: Microb Genom. 2021 Sep 1;7(9):000637. doi: 10.1099/mgen.0.000637 (PMC8715435; doi:10.1099/mgen.0.000637)
Supplement: Supplementary material 15 [file mgen-7-0637-s0015.zip › fastas/markov-PC_02ALJ9.fasta]

>PC_02ALJ9
--------------MYTTKLLFFALAAATTNAYT-LVVCQVSH--GATIEDAKQMALSR--R-ISMGIGAKGFWHGRETICPLWDKPSVSVPMFTFCRSD
PYDWGY-AR-NKYGGVVECHESGS--------KN---WPT-----CDFKC-------------------------
>PC_060ABT
--------------MHTTKLLILALATATTDAYT-LVVCQLYR--GATTKDVEWGLLNR--R-DAMGLGEKGVWNTGARKCPLANKPSETALMYTFCRSD
PYVGSGGIV-LSYRREVECRTSGS--------YD---WPA-----CDVKC-------------------------
>PC_013FX7
--------------MHTTKLLLLALATATTDAYT-LVVCQLYR--GATTQDVEWGLLHR--R-HDMGLGEKGVWKAGARKCPLGKKTSETAWMYTFCRSD
PYSGSGGVL-PPDGGVVECRQSGS--------YD---WPA-----CKVKC-------------------------
>PC_02F1YJ
--------------MHTTKLLLLALATATTDAYT-LVVCQLYR--GATTKDVEWGLLNR--R-DAMGLGEKGVWNTGARKCPLANSSGKTALMYTFCRSD
PYSGAGGVL-PPHGGEVECRESGS--------YD---WPA-----CNVKC-------------------------
>PC_00KAGB
----------------MKHLSILLACVTAAHAYQ-AVVCTTFEA-PASVDDAEWALVHR--R-QDLALEGKGLWGVRRTTCGKGIN---VVPVVTFCRSD
PYPDIKYTNFFPYGGSIQCFPTSG--------KGSRFMAD-----CAFSC-------------------------
>PC_03XSBJ
----------------MKYLSILTACVAVTHAYY-VVVCVPRD--GAEIGDVEWAIQNR--R-HDLALGGKGFWRGHSTSCHRNAN--AVVDVVALCRSD
PYIGAHPTV-LKDGASVLCQASGA--------PD---WPT-----CTIDC-------------------------
>PC_05ZV0F
----------------MKYLSILTACVAVTHAYY-VVVCVPRD--GAEIGDVEWAIQNR--R-HDLALGGKGFWRGRSTSCHRNAN--AVVDVVALCRSD
PYIGAHPTV-LKDGASVLCQASGA--------PD---WPT-----CTIDC-------------------------
>PC_019TNB
----------------MKYLSILTACVAVTHAYY-VVVCVPRD--GAEIGDVEWAIQNR--R-HDLALGGKGFWRGHSTSCHRNAN--AVVDVVALCRSD
PYIGAHPTV-LKYGASVLCQASGT--------PD---WPT-----CTVNC-------------------------
>PC_024BRG
----------------MKYLSILLACVTGTAGFS-VVVCAPLD--GAKIGDVEWAIQNR--R-HDLALGGKGFWKGHAVTCNRNAE--ASVDVVVLCRSD
PYLGPHETI-LERQRKVKCRPSGD--------DG---WPK-----CDVTC-------------------------
>PC_04UED8
----------------MKFLSILTACVAVTHAYY-VVVCVPRD--GAEIGDVEWAIQNR--R-HDLALGGKGFWRGHSTSCHRNAN--AVVDVVALCRSD
PYIGAHPTV-LKYGASVLCQASGA--------PD---WPT-----CTVNC-------------------------
>PC_06LA7U
----------------MKYLSILTACVAVTHAYY-VVVCVPRD--GAEIGDVEWAIQNR--R-HDLALGGKGFWRGHSTSCHRNAN--AVVDVVALCRSD
PYIGAHPTV-LKDGASVLCQASGA--------PD---WPT-----CTVNC-------------------------
>PC_04FXWC
----------------MKYLSILTACVAVTHAYY-VVVCVPRD--GAEIGDVEWAIQNR--R-HDLALGGKGFWRGHSTSCHRNAN--AVVDVVALCRSD
PYIGAHPTV-LKYGASVLCQASGA--------HD---WPT-----CTVNC-------------------------
>PC_00RQFC
----------------MKYLSILTACVAVTHAYY-VVVCVPRD--GAEIGDVEWAIQNR--R-HDLALGGKGFWRGHSTSCHRNAN--AVVDVVALCRSD
PYIGAHPTV-LKYGASVLCQASGA--------PD---WPK-----CTVNC-------------------------
>PC_064JQU
----------------MKYLSILTACVAVTHAYY-VVVCVPRD--GAEIGDVEWAIQNR--R-HDLALGGKGFWRGHSTSCHRNAN--AVVDVVALCRSD
PYIGAHPTV-LKYGASVLCQASGA--------PD---WPT-----CTVNC-------------------------
>PC_069QIY
----------------MKYPSILIACVAATHASS-IVVCVPRD--GAEIGDVEWAIQNR--R-HDLALGGKGFWRGRATSCHRNAN--AVVDVVALCRSD
PYVGAHHTV-LKYGASVLCQASGS--------PD---WPT-----CSVEC-------------------------
>PC_04VXG4
----------------MKFLSILTACVAVTHAYY-VVVCVPRD--GAEIGDVEWAIQNR--R-HDLALGGKGFWRGHSTSCHRNAN--AVVDVVALCRSD
PYIGAHPTV-LKYGASVLCQALGA--------PD---WPT-----CTVNC-------------------------
>PC_01ZP5U
----------------MKYLSIILACVAATHAYT-VVVCTSDS--DDKYKYVLDAVTKR--N-PGLYLGTKGYWNGRKGACQKNGE-GIFVDVMLFCRSD
PYNGPHSVT-VEHRIPVTCIATGS--------PL---WPQ-----CTIAC-------------------------
>PC_03WKTO
----------------MKLLSVLLACVAVTDA-T-VVVCRTTG--RSTNRDVVWAIKDK--TASGELFGAKRTSGVREMICPIPVL-GENRKVVVLCMSE
PYPDIGRTR-LSNGE-VICQASGS--------PN---WAT-----CNTKC-------------------------
>PC_04WTNA
----------------MKILSVFLSSIAVTHAAY-SVVCGATG--SAKIGDVEWAVYNR--R-SALALNGRGFWGVRRQTCEYPGY-G-SAEVVSLCRSD
PYPSQHSTG-LQVGG-VSCASID---------QA---ALR-----CTNYC-------------------------
>PC_02JXC5
----------------MKILSVFLSSIAVTHAAY-RVICGATG--SAKIGDVEWAVYNR--R-SALALNGKGFWGVKRQTCEYPGY-G-SAEVVSLCRSD
PYSSQHSTG-LQNGG-VSCASID---------KA---ALR-----CTNYC-------------------------
>PC_05GPJJ
-----------------MKFLLLAFLTATTNAFT-VVVCAPQG--AATIADVEWAISNK--R-ADLGLGGKGFWKKAVNTCRGGAKKAQPVQVVSFCRSD
PYEGTGLAD-AGKGSVIWCLGTLP---------------T-----YVFL--------------------------
>PC_004JNL
--------------MQPIITLILAFQAATVSALT-TVVCIPES--GAKIGDAEWAITNR--R-NDLRLNDDGFWNGGITTCGG-------QQVVALCRSK
DYSQIWSTI-LKNGF-VMCFKPEL--------KH---WYD-----CNQCK-------------------------
>PC_01KSLX
--------------MQPIITLILAFQAATVSALT-TVVCIPAS--GAKIGDAEWAITNR--K-NDLHLNDDGFWNGGITTCGG-------QQVVALCRSK
DYSQIWSTI-LKNGV-VMCFKPEL--------KH---WYD-----CNQCK-------------------------
>PC_02Q37J
----------------MKHLFILLACIAATQAAS-HVVCHGFF--GASIGDVEWAVVHR--R-KELALGEKGFWGGRRMICNG-------KEVLSLCRSD
PYEDQHSTF-LKQRTSVGCMASGS--------KN---WYT-----CDRTC-------------------------
>PC_02W6G7
----------------MKHLFILLACIAATQAAS-HVVCQAFF--GASIGDVEWAVVHR--R-KELALGEKGFWGGRRMICNG-------KEVLSLCRSD
PYEDQHSTV-LKQRTSSVWEHPLH--------TP---Y-T-----TGTTGVNREPTSG--------RGINIIEDI
>PC_04ED37
----------------MKHLSIVLACVAATHAYQ-VVICTFDG--GASIGDVQWAIQHR--K-DELGLGGKGFWNGRVNTCDG-------EQVVSLCRSD
AFSRIRTTK-LEGIKEVACYPSGA--------VG---FPH-----N-----------------------------
>PC_00IRPG
----------------MKHLSIILACLAATHAYH-VVICTFDG--GASIGDVSWAIQNR--K-DELGLGGKGFWNGRVSTCDG-------EQVVSLCRSD
AFSRIRTTK-LEGNKEVACYPSGA--------VG---FPV-----CKNVDCSKHN--------------------
>PC_03XRSI
----------------MKHLSIVLACVAATHAYQ-VVICTFDG--GASIGDVEWAIQHR--K-DELGLGGKGFWNGRVNTCDG-------EQVVSLCRSD
AFSRIRTTK-LEGIKEVACYPSGA--------VG---FPV-----CNNVDCSKHN--------------------
>PC_04XVCT
----------------MKFLPVFLGCIAVTHAASFAIVCVPQT--PAKAGDAQWAAQHM--K-KELALNPLGWWNGKQRSCTSYNT-YQQVDVFTFCRSA
TYGKHTART---GHGDVTCQLLAN--------SG----LD-----CSNDC-------------------------
>PC_04NQVG
----------------MKFLPVFLGCIAVTHAASFAIVCVPQT--PAKAGDAQWAAQHM--K-KELALNPLGWWNGKQRSCTSYST-YQQVDVFTFCRSA
TYGKHTAHT---GYGDVTCQLLAT--------SG----LD-----CSNDC-------------------------
>PC_04HIC7
-----------------MKLLLLAFLTATTNAFT-IVVCSPKD--GATVQAAKEATVNQ--R-AALGLTGPGYWNGNIQNCLNNR-GE-SETVFAFCRNS
-YSGQGSTA-V-PGGYVICKPVFSNTPHVTTLEN---WSTNYSAKWEYLCAQS----------------------
>PC_02T18Y
----------------MKHFFILLAFVAASHANT-IVVCRDAGIDTVTIQDIQNAIKNKVQR-TELHLDGPGYTNVHVEKCGG------TKDVVTFCKGG
PYVGSHQAF-TPTGGGIICAPANT--------AY---MPN-----CSFKC-------------------------
>PC_04NPO0
MISYPTSSNNTTAPCAMKHFFILLAFVAASHANT-IVVCRDAGIDTVTIQDIQNAIRNKVHR-TELHLDGPGYTNVHVEKCGG------PNDVVTFCKGG
PYVGSHQAF-ISTGGGIICAPPKV--------AY---MPN-----CSFKC-------------------------
>PC_048C2F
----------------MKHFFILLAFVAASHANT-IVVCRDAGIDTVTIQDIQNAIRNKVQR-TDLHLDGPAYTNVHVEKCGG------TKDVVTFCKGG
PYVGSHQAF-TSTGGGIICAPANT--------AY---MPN-----CSFKC-------------------------
>PC_051FJ9
----------------MKLLSVFLSYAAVTYAGF-CVICEPTG--NARMGDVEWAVQNR--R-HELALGGQGFWGGVRQNCKTRDH-GNDVEVLSLCRSV
PYFGPHTTS-LQFGG-VLCNYIG---------KG---FYE-----DPLPSTRAIYERNTWVNCRRQRKRNIIAHT
>PC_041HK9
-----------------MKLLLLAFLAATTNAFT-VVVCSPKD--GATVEAAKEATVNQ--R-AALGLTGPGYWNGSIQNCLNSL-GDRRETLIGLHATS
-N----------------VKEVFGNTPHVTTLEN---W-------------------------------------
>PC_042X6M
-----------------MKLLLLAFLAATTNAFT-VVVCSPKD--GATVEAAKEATVNQ--R-AALGLTGPGYWNGNIQNCPNSL-GDRRETLIGLHATS
-N----------------VKEVFGNTPHVTTLEN---W-------------------------------------
