# Supplementary material for: Remote homology clustering identifies lowly conserved families of effector proteins in plant-pathogenic fungi
Source: Microb Genom. 2021 Sep 1;7(9):000637. doi: 10.1099/mgen.0.000637 (PMC8715435; doi:10.1099/mgen.0.000637)
Supplement: Supplementary material 15 [file mgen-7-0637-s0015.zip › fastas/markov-PC_01D3OM.fasta]

>PC_0085EC
-----------------------------------MKVSSLLSYAAFLNYLLPV--------------SAVLPV--TNFKCWNKVISCAIIQEAIDREYA
KMGK---PT--------------------------------------------------------FTEWKQVVWIKAIV----DGRGYGCEPTDELGNSV
----------VQTGPGRYQYGF-------
>PC_009LO1
-----------------------------------MKISALFSVAALLSQSMTV--------------LG---Y--LFYRCGNDYITERALINQINMEHK
KLTGQGSSADSFPGG--RATAEVT----FWEPSISNP-------------------GTYLDIKVKFDIYRQMLSFEVSS----SGKRIPCEGDYGAEIPE
EDLEVSDEPYYAN----------------
>PC_0289P5
-----------------------------------MKISALFSVAALLSQSMTV--------------LG---Y--LFYRCGNDYITERALINQISMEHK
KLTGQGSSADSFPGG--RATAEVT----FWEPSISNP-------------------GTCLDIKVKFDIYRQMLSFEVSS----SGKRIPCEGDYGAEIPE
EDLEVSDEPYYAN----------------
>PC_03K9YO
-----------------------------------MKISALFSVAALLSQSMTV--------------LG---Y--LFYRCGNDHITERALINQISMEHK
KLTGQGSSADSFPGG--RATAEVT----FWEPSISNP-------------------GTYLDIKVKFDIYRQMLSFEVSS----SGKRIPCEGDYGVEIPE
EDLEVSDEPYYAN----------------
>PC_01VGIB
-----------------------------------MKISALFSVAALLSQSMPV--------------LG---Y--LFYRCGSDNIIEEELYRQIEMEYE
RLTGKRLRASEFPGG--MKTAEVT----FWEPSTSNL-------------------NSDLMIKVIFNTKKEMLSFQVSS----SGKRIPCVGHNGDYIPR
EDIQVPDNDMYDD----------------
>PC_05E8YN
-----------------------------------MKISALFSVAALLSQSMTV--------------LG---Y--LFYRCGSDNITERALINQISMEHK
KLTGQGSSADSFPGG--RATAEVT----FWEPSISNP-------------------GTYLDIKVKFDIYRQMLSFEVSS----SGKRIPCEGDYGAEIPE
EDLEVSDEPYYAN----------------
>PC_01TGFL
-----------------------------------MKISALFSVAALLSQSMPV--------------LG---Y--LFYRCGNDYITERALINQISMEHK
KLTGQGSSVDSFPGG--RATAEVT----FWEPSISSP-------------------GTYLDIKVKFNIYRQMLSFEVSS----SGKRIPCEGDYGAEIPE
EDLEVSDEPYYAN----------------
>PC_01W35I
-----------------------------------MKISALFSVAALLSQSMTV--------------LG---Y--LFYRCGNDHITERALINQISMEHK
KLTGQGSSADSFPGG--RATAEVT----FWEPSISNP-------------------GTYLDIKVKFDIYRQMLSFEVSS----SGKRIPCEGDYGAEIPE
EDLEVSDEPYYAN----------------
>PC_02CIXO
-----------------------------------MKISALFSVAALLSQSMTV--------------LG---Y--LFCRCGNDYITERALINQISMEHK
KLTGQGSSADSFPGG--RATAEVT----FWEPSISNP-------------------GTYLDIKVKFDIYRQMLSFEVSS----SGKRIPCEGDYGAEIPE
EDLEVSDEPYYAN----------------
>PC_05W635
-----------------------------------MKISALFSVAALLSQSMPV--------------LG---Y--LFYRCGSDNITERALINQISMEHK
KLTGQGSSADSFPGG--RATAEVT----FWEPSISNP-------------------GTYLDIKVKFDIYRQMLSFEVSS----SGKRIPCEGDYGAEIPE
EDLEVSDEPYYAN----------------
>PC_02ZZT0
-----------------------------------MKISALFSVAVLLSQSMTV--------------LG---Y--LFYRCGNDYITERALINQISMEHK
KLTGQGSSADSFPGG--RATAEVT----FWEPSISNP-------------------GTYLDIKVKFDIYRQMLSFEVSS----SGKRIPCEGDYGAEIPE
EDLEVSDEPYYAN----------------
>PC_04ZINJ
-----------------------------------MKISALFSVAALLSQSMTV--------------LG---Y--LFYRCGNDYITERALIDQISMEHK
KLTGQGSSADSFPGG--RATAEVT----FWEPSISNP-------------------GTYLDIKVKFDIYRQMLSFEVSS----SGKRIPCEGDYGAEIPE
EDLEVSDEPYYAN----------------
>PC_0493G3
-----------------------------------MKISALFSVAALLSQSMTV--------------LG---Y--LFYRCGNDYITERALINQISMEHK
KLTGQGSSADSFPGG--RATAEVT----FWEPSISNP-------------------GTYLDIKVKFDIYRQMLSFEVSS----SGKRIPCEGDYGAEIPE
EDLEVSDEPYYAN----------------
>PC_049YAA
-----------------------------------MKISALFSVAALLSQSMPV--------------LG---Y--LFYRCGNDYITERALINQISMEHK
KLTGQGSSADSFPGG--RATAEVT----FWEPSISNP-------------------GTYLDIKVKFDIYRQMLSFEVSS----SGKRIPCEGDYGAEIPE
EDLEVSDEPYYAN----------------
>PC_05XMFT
-----------------------------------MKISALFSVAALLSQSMPV--------------LG---Y--LFYRCGNDYITERALINQISMEHK
KLTGQGSSVDSFPGG--RATAEVT----FWEPSISNP-------------------GTYLDIKVKFNIYRQMLSFEVSS----SGKIIPCQGDYGAEIPE
EDLEVSDEPYYAN----------------
>PC_01D3OM
-----------------------------------MKYITFASIMAMLSIFTHA--------------FA---E--DYYVCNGKRIPYDTIKLNVALCHK
IVFGSGD--RFFIRPSRDKTSTAN----FGYIFDYDT-------------------YNESWIVAEFDSSKKIISVQATI----SGEVYSCHAETIEQ---
-----------------------------
>PC_009KSI
-----------------------------------MKSFTLASITAMVSMYTQA--------------FA---L--EYYSCNGKHINYFILVDYVALMYN
KLCERNG--ASYSAAPGPNTAQISFSYKFDYPLDAGS-------------------DFKAIVRVEFDNSKNILEVVAAT----GAETYICYPVD------
-----------------------------
>PC_07TV9X
-----------------------------------MKCATFASITAILSFFTQA--------------FA---V--KNYICNGERISCKTIRKNIDEHYD
MIYSPES--EDFHNPWRHESAFST----LEHAFGSNP-------------------YDRSTIRIEFDGSKNIISVTAFK----AGIEHICYPEV------
-----------------------------
>PC_03VERS
MISRQTSAIEQTQ------------IGSNSPKFQKMKCATFASITAILSFVTQA--------------FA---V--KNYICNGERISCKTIRKNIDEHYD
MIYSPES--KDFHNPGRDESAFST----LQHVFGSNP-------------------YNRSTIRIEFNSSKSIISVTATM----AGIDHICHPEV------
-----------------------------
>PC_02VZR7
-----------------------------------MKCATFASITAILSFVTQA--------------FA---V--KNYICNGERISCKTIRKNIDEHYD
MIYSPES--KDFHNPGRDESAFST----LQHVFGS-------------------------------------NPLTATM----AGIDHICHPEV------
-----------------------------
>PC_07TV9T
-----------------------------------MKCTTFASITAILSLLTHA--------------FA---V--KNYICNGERVSHETIGRSVAIGHE
ITYNSGN--MHFQNPSRDKPASSK----IEHTFNSNP-------------------HDRSTIKIMFDSSKNIISVIATI----AGIEHICHPEV------
-----------------------------
>PC_00MUH4
-----------------------------------MKCTTFASITAILSLLTHA--------------FA---V--KNYICNGERVSHETIGRSVAIGHE
ITYNSGN--IHFQNPSRDKPASSK----IEHTFNSNP-------------------HDRSTIKIMFDSSKNIISVIATI----AGIEHICHPEV------
-----------------------------
>PC_020OY0
-----------------------------------MKCTTFASITAILSLFTHA--------------FA---G--RDYICDGKRLPYNTIDDNMTATLG
LVYDSGN--GAFQNPSRDKTSGVI----FEYALGSDP-------------------SKPIFV-PKFFIAREIKAYQVIY----HG---------------
-----------------------------
>PC_07TVA9
-----------------------------------MKCTTFASITAILSLFTHA--------------FA---G--RDYICDGKRLPYNTIDDNMTATLG
LVYDSGN--GAFQNPSRDKTSGVI----FEYALGSDP-------------------SDLSRIKVEFDSSKKIISVVATI----SDRAHKCHPETE-----
-----------------------------
>PC_00PKG7
-----------------------------------MKSFTPASVTAMLGICTHA--------------SA---V--QFYNCNGNYIDYSIILHNIDMGNI
RVLANSS--GYLASLPRPPTYTTTF----QHKFRH-S-------------------GIESTIIVKLDSSKTITEVEALI----EYRTYECDAVPEW----
-----------------------------
>PC_0036ZF
-----------------------------------MKFITLASLTAVLCITFPG--------------NV---M--GDYNCNGRHIPISLLQENVNSACA
SFAAVNP--NFLNTNPENKIYTHK----FLYKVPETI-------------------NEVYIIVFYFNKRKQITYVEATF----QGITVSCLRIS------
-----------------------------
>PC_07TVLE
-----------------------------------MKIITLASMAVSLSIYFPS--------------LV---L--GYYNCHGKHIPTSMIEHRVNQSYD
YLQKFET--FHLP-DQKDTLYSTS----LNYADPEAP-------------------DVSYRIKIVFNCRKKINYVEVII----KDKPERCLAVKRFMGLE
FGIFS------------------------
>PC_021EAC
-----------------------------------MKIITLASMAVSLSIYFPS--------------LV---L--GYYNCHGKHIPTSMIEHRVNQSYD
YLQKFET--FHHP-DQKDTLYSTS----LNYADPEAP-------------------DVSYRIKIVFNCRKKINYVEVII----KDKPERCLAVKRFMGLE
FGIFS------------------------
>PC_01EAHK
-----------------------------------MKIFSLISSVAILSHLTPG--------------IE---AATSNYRCRHLVLGSVTIDSIIAHTFV
NQKDKL--QYDWQPN--QKFATGAFDLDVKDV--------------------------NVLIEVDMDVQKKVLDIRVLA----LDQVFPCKPTQERPNYN
EPLPA------------------------
>PC_02GL8T
-----------------------------------MKIFSLISSVAILSHLTPG--------------IE---AATSNYRCRHLVLGSVTIDSIIAHTFV
NQKDKL--QYDWQPN--QKFATGAFDLDVKDV----------------------NGIVTVLIEVDMDVQKKVLDIRVLA----LDQVFPCKPTQERPNYN
EPLPA------------------------
>PC_03B9VW
-----------------------------------MKILSLISSVAILSHLTPG--------------IE---ALNSNYRCLHKVLGSRTIDNVTADTIR
HFKDRL--SEKWTPQ--QEFAKTAIDLQIKDD----------------------LGIVDIKIEMVMNYQGKILSMRALA----LDKVYPCSPTQDAPDFN
TPLRPDA----------------------
>PC_03CNNN
-----------------------------------MKIFSLISFVTFLGQLIPG--------------IE---ADISNYLCDHVVLDAKDIEAGVDRAFR
TKMQET--LGAYAPD--DFYNEGSYIVKYKSP----------------------RVNMDVTIKIGITFSEDVLYVKAAG----DGQEIDCHPTDKPATTK
RIVP-------------------------
>PC_03D1NI
-----------------------------------MKVFSLISFMAISSHLTPG--------------IA---AEFSNYLCDHIVINKKDIEYSVDHAFK
KRMQAN--LGKFKPD--EKFGTAGYITKYKTE----------------------KEIFDVHIIIEYTINEEVISVIAKG----RGQQVVCHPTDQPATEY
TEVSGSG----------------------
>PC_052WU2
-----------------------------------MNIFSFISFVAFLSNLLPA--------------FA---E--QNYKCDKLVLDGRHIQNSLDYAHG
YQMANKNEYDEYHDD--ELFAIGTYKARYITK----------------------KVNIPFDITVGVTIHKVILWVKATG----GGRNIECKRTNSPADQY
TEVFPSG----------------------
>PC_01U2RK
-----------------------------------MKIFSLVSFVAILNHLSPS--------------LA---K--INYQCELAIIDGDAVRGCVDYFYP
FALEQI--EASEDRD--ALFSYGHFMVPYLHH----------------------KEPIQVQVRVGYSLSKKIHYVRALY----GGKQIDCSETTAEPVYS
DGPPSFG----------------------
>PC_014WOS
-----------------------------------MKIFSLVSFVAILNHLSPS--------------LA---K--INYQCELAIIDGDAVRGCVDYFYP
FALE--QIEASEDRD--ALFSYGH----FMN----L-------------------FKSKLELDIHYPRKFTMLELYMVV----NRLIVRKQPQNLCILMD
PLHLVSGNARDAKSDGSNMAGLNEVAKCV
>PC_054UDH
-----------------------------------MQIFSLISFVAFLSHLVPA--------------FA---A--SNYLCHHVVLDGRHIQASLDYAYN
YQMGQA--VGEYGRN--ELFAIGTYPAR----------------------------EIKIQIKIGVTKNKKILYVRATS----GDKEVKCRPTDLPATGY
TEGPPST----------------------
>PC_05W3JV
-----------------------------------MQIFSLISFVAFLSHLVPA--------------FA---A--SNYLCHHVVLDGRHIQASLDYAYN
YQMGQA--VGEYGRN--ELFAIGTYPASYTTI----------------------NGEIKIQIKIGVTKNKKILYVRATS----GDKEVKCRPTDLPATGY
TEGPPST----------------------
>PC_01W29G
-----------------------------------MQIFSLISFVAFLSHLVPA--------------FA---A--SNYLCHHVVLDGRHIQASLDYAYN
YQMGQA--VGEYGRN--ELFAIGTYPASYTTI----------------------NGEIKIQITTGVTKNKKILYVRATS----GDKEVKCRATDLPATGY
TEGPPST----------------------
>PC_04ZHYO
-----------------------------------MKIFSVVSLTAILSHLTPS--------------IE---AVSSNYKCDRLVLGGDIIDRQIEKTFP
IYQGNV--HPGYEPH--HVFSTVNFFVYYNFGK--------------------------VQFAVEFSVQKKPLSVKVKF----NENEYTCEPTTEEADVH
QGMT-------------------------
>PC_01TMT7
-----------------------------------MKIFSVVSLTAILSHLTPS--------------IE---AVSSNYKCDRLVLGGDIIDRQIEKTFP
IFPASV--RYEYEPH--HVFSTVNFFVYYNFGQ--------------------------VQFAVEFSVQKKPLSVKVKV----NENEYTCEPTTEEADVH
QGMT-------------------------
>PC_04LGJ4
-----------------------------------MKIFSVVSLTAILSHLTPS--------------IE---AVSSNYKCDRLVLGGDIIDRQIEKTFP
IYQGNV--HPGYEPH--HVFSTVNFFVYYNFGKGTI----LFSKKTLFP--TNLSRVYQVQFAVEFSVQKKPLSVKVKF----NENEYTCEPTTEEADVH
QGMT-------------------------
>PC_022NID
---------------------------------------TLASVTSILSIIGPA--------------LA---L--DGYTCLGQNVKHSLLMGCVNTHYH
TFLQQFPTHEFFRSD--DIVVP----FDVTLPFAGHN-------------------DPYSRIRISFRRTKKIIKVEAIV----SGQIHECQPVANWS---
-----------------------------
>PC_04YNV6
-----------------------------------MKCSTLASVTSILSIIGPA--------------LA---L--DGYTCLGQNVKHSLLMGCVNTHYH
TFLQQFPTHEFFRSD--DIVVP----FDVTLPFAGHN-------------------DPYSRIRISFRRTKKIIKVEAIV----SGQIHECQPVANWS---
-----------------------------
>PC_06NAA0
-----------------------------------MKCSTLASVTSILSIFRPA--------------LA---L--DGYTCVGQNIGHSFLMGEINAHYN
EFLQKSPSDPFFTID--GAATT----FYVPYTFGTYR-------------------DDNSRLMITYYKTKKIHSVIAIV----FELVRKCEAVSIWQRIF
-----------------------------
>PC_01OJK1
-----------------------------------MKCSTLVSVTSILSIIRPA--------------LA---L--DGYTCLGQNITHDFLMSNIDKHYH
NILEHFPLHPFFTTD--GAIIY----CDVLYNFAGHDT----------------PPDGNSMIRISFYKSKAIYGVQAYV----SSQVHECQPIAIWS---
-----------------------------
>PC_05K6CV
-----------------------------------MNKSLVTSITAFLSILMPT--------------LA---L--DGYTCLGENVSHHLLMSHVDTSYN
TCVAQDPLNPFFFNS--NLQAD----LDFGFTFPGYN-------------------DRNSRVKVFFKNTKEILNVQAFV----YGRYYNCDEIEEFSV--
-----------------------------
>PC_0647XA
-----------------------------------MKSTTLASVTVFLSMSFLA--------------HA---L--TGYDCEGENVSHEVIMGQVNKSYD
DRARQNPEDTFFTNS--RSFRG----VEFPFRVSGAP-------------------ASQSTVLIYFNNGREVLNVYLIT----SGNRIMCSPVKEWS---
-----------------------------
>PC_02QMV0
-----------------------------------MKEFGFLSFVSLLFHLMPV--------------LA---I--EDYQCGDLRVEGTVVAEQVKEQYS
MTLQ-RPGAGRFSRD--KHF------------------------------------------------------VEYEV----DDIYYACRPGPSVR---
-----------------------------
>PC_01UU8F
-----------------------------------MKIFSLISFAAILNHLTPV--------------LA---A--SDYDCGPARIPGSRIQNAYDEAHR
PKFQAN--SRTYEPL-----------------------------------------------KVGGTFEREILWVKAFA----NREWFHCEPATV-----
-----------------------------
>PC_017AAM
-----------------------------------MKIFGLISFAAILNHLTPV--------------LA---A--SSYICGESFIQGYYIQHAFDEAHG
LKLRND--EQNYGTN--EL-------------------------------------------------FAEILWVKALI----KGEEIECKPATKEPKQS
SAPSWSS----------------------
>PC_02QW19
-----------------------------------MKNLSLISIVVFLSNLMPA--------------LA---N--QDYLCNGLPIKWDEISDKVDEKYN
ELIVD-PWHYDRSGG--DQFGEVV----FSKHYTN--------------------DSPSLLLTVKFTKDKTVTKVTAII----HDVHYECRPEERYERAS
----------RG-----------------
>PC_06VDW2
-----------------------------------MKVPSLLSYAVFLNYLMPV--------------SA---L--QNYMCLEKTLSGSIIQEEIENRYN
EMVQ---TGETSNVN--ERFGMAQ----FYIKYKTP------------------SKDYDVTISVEFTEGKEVATIGATI----GDLWYACKPTNRYENRV
----------TKKGPGSYECDF-------
>PC_02R0M8
-----------------------------------MKIFLVASLVAFLSNVMPT--------------LA---L--D------------VLMHHINESYD
ETVPQDPRNKFFKDS--TRSVS----IYFSLEFPNFA-------------------SPMANVQVSFNHRKQITAVQLLT----GGNHFDCQEIIE-----
-----------------------------
>PC_02025K
-----------------------------------MKISLFASIIAFLSNFMPT--------------LA---L--DGYRCNAQTISREILMREVNKSYD
ETVERDPGNAFFRDS--TLIAD----VEFSYRFAPYH-------------------DPKSTIKVFFNNRNQILRVQTFF----FGLIHECLEMVESRA--
-----------------------------
>PC_07TUU4
-----------------------------------MKISLFASIIAFLSNFMPT--------------LA---L--DGYQCNAQTISREILMREVNQSYD
ETVERDPGNAFFRDS--TLIAD----VEFSYRFAPYH-------------------DPKSTIKVFFNNRNQILRVQTFF----FGLIHDCLEMVESRA--
-----------------------------
>PC_07TUQ1
-----------------------------------MKISMVASVIAFLSNFMPT--------------LA---L--DGYRCVEQYISREILMREVNQSYG
EAIEQDPGNAFFRDS--TLSAN----LEFSFTFPSYN-------------------DPNSTIKVFFNNRKQILQVQTFL----FGKIHECHEIAEWHA--
-----------------------------
>PC_05G4WS
-----------------------------------MKISMVASIIAFLSNFMPT--------------LA---L--DGYRCVEQNISREILMREVNQSYG
EAVEQDPGNAFFRDS--TLSAN----LEFSFTFPSYN-------------------DPNSTIKVFFNNRKQILRVQTFL----FGQIHDCHEIAKWHA--
-----------------------------
>PC_054TBH
-----------------------------------MKISLVASLVAILSNSMPT--------------LA---L--DGYNCLGQVLSHDLLTEEINLSYD
KTVPQDPGNEFFTDS--SISVP----LVFSISFPQPD-------------------YPLTKVKILFNHRKQIIAVQAFA----WDKYFNCEEIIE-----
-----------------------------
>PC_03870X
-----------------------------------MKSSALVFFAALLSYLMPV--------------LG---A--LYYNCEESLIFKATVIQRVRVKHQ
ELVAQGLQPDQFQAG--STFGQVT----YDTISAVEP-------------------NNEMEITITFDKNQFVLSVQALC----LGRTFNCPAVEHGTEYY
----------N------------------
>PC_045V2Q
-----------------------------------MKSSALVFFAALLSHSMPI--------------LA---L--THYNCRETYITVESVKRRVKERYN
NLIERGFVPSQHEEG--TEFGRTV----YSYPSMSGQN-------------------DRLEVTISFDKNQRVLSVDGVE----SGSRFNCPGVHIDIDLD
----------S------------------
>PC_06O7JJ
-----------------------------------MKSSALVFFAALMSYLMPV--------------LG---A--FYYNCEEALILKTAVAQRVGAKHQ
QLVAQGLRPDQFQAG--STFGQVT----YDMISAVEPS-----------------------MNQSFRKHAPVVEVNRECGLTCAENGAEKVSYHHK----
-----------------------------
>PC_068KSW
-----------------------------------MKSSALVFFAALLSYLMPV--------------LG---A--LYYNCEESLIFKATVIQRVREKHQ
ELVAQGLQPDQFQAG--STFGQVI----YDTISAVEPSMNQSFRKHGIPQLYSLAIDNEMEITITFDKNQFVLSVQALC----LGRTFNCPAVEYGTEYY
----------N------------------
>PC_02I35X
-----------------------------------MKSSALVFFAALMSYLMPV--------------LG---A--FYYNCEEALILKTAVAQRVGAKHQ
QLVAQGLRPDQFQAG--STFGQVT----YDMISAIIDISRLMN----------SHSAQHLPMGFGQLFHGTLIAMETA----CAGKGLKILQHQPGEA--
-----------------------------
>PC_01SD3N
-----------------------------------MKSSALVFFAALLSYLMPV--------------LG---A--LYYNCEESLIFKATVIQRVREKHQ
ELVAQGLQPDQFQAG--STFGQVI----YDTISAVEP-------------------NNEMEITITFDKNQFVLSVQALC----LGRTFNCPAVEYGTEYY
----------N------------------
>PC_06XO81
-----------------------------------MKSSALVFFAALLSYAMPV--------------LG---A--IHYNCLDAYIPKTEIDERVRAKYQ
ELVAQGTRPDQFQAG--STFGHVS----YNRESVLNRH-------------------GSMEITVKFDKSKNIISVKALY----SGNNYNCQVFNWE----
-----------------------------
>PC_06FGG4
-----------------------------------MKSSALVFFAALLSYAMPV--------------LG---A--IYYNCLDAYIPKTEIDERVRAKYQ
DLVAQGTRPDQFQAG--STFGHVS----YNRESVLNRH-------------------GSMEITVKFDKSKNIISVKALY----SGNNYNCQVFHWE----
-----------------------------
>PC_0393P5
-----------------------------------MKNFGLLSLVTVLSSSLSI--------------FA---Q--PNYNCMGEVIPGIKLESMINGEYN
SLIQSGKRHDSFNSD--ERFGKIQ----IELVARNP-P----------------YEGWDVVFEATFNMHKIITKAEASS----RGHTVPCYPVTRVD---
-----------------------------
>PC_04MSOY
-----------------------------------MKNFSHILLVALLSYMLPV--------------LA---L--PSYNCYGEQVSGETIQLMIDEKFR
DLTEGAKNLHLFKKG--QYFGSAA----LDIKSTLEKT----------------PIENDVTVLAAFDIEKTLLKIQASV----LGNVTPCEEIKQSKNS-
-----------------------------
>PC_05KEYA
-----------------------------------MKNLSLVSVMVLLGIFTPA--------------LA---T--LNYNCGDELVYGSRIESELNIGFN
QARAQGMHSGIYNAS--ESYGSRT----FEVSSVSR-------------------SSVRFSVTVHFNSDKIITKVMAEI----NGEQVRCDPKGVHEGGY
----------Q------------------
>PC_03KVNH
-----------------------------------MKNLSFVSVMVLLGIFTPA--------------LA---T--LNYNCGDELVHGSRIESELNIGFN
QARAQGMHSGIYNAS--ESYGSRT----FEVSSVSR-------------------SSVIFSVTVHFNSDKIITKVMAEI----NGEQVRCDPKGVHEGGY
----------Q------------------
>PC_060UD5
-----------------------------------MKIFSLISLAAILNHLTPI--------------LA---A--PDYDCGPARIPGSRIQSAHDEAHS
LRLQTA--TRSYEPD--EQFIIATYKHQHRED----------------------TETVEFIVKFGCTIEKKIKWVKAFA----KGEWYHCEPATVEP---
-----------------------------
>PC_003PU7
-----------------------------------MKIFSLISLAAILNHLTPI--------------LA---A--PDYDCGPARIPGSRIQSAHDEAHS
LRLQTA--TRSYEPD--EQFIIATYKHQHRED----------------------TETVEFILKFGCTIEKKIKWVKAFA----KGEWYHCEPATVEP---
-----------------------------
>PC_04912D
-----------------------------------MKIFSLISLAAILNHLTPI--------------LA---A--PDYDCGPARIPGSRIQSAHDEAHS
LRLQTA--TRSYEAD--EQFIIATYKHQHRED----------------------TETVEFIVKFGCTIEKKIKWVKAFA----KGEWYHCEPATVEP---
-----------------------------
>PC_03P7Z9
-----------------------------------MKIFSLVTLAAILNCLTPV--------------LA---T--SNYQCHNKVLGAQYIDRAVAKEYN
RLGQNL--GIEYGPR--EQYGVGSLTITANYQ----------------------SDSISVRVTIGFTKTKEVLWVKAVA----NDVEFNCEPTNLPAVKL
HSVEFGDVASAA-----------------
>PC_01VGIJ
-----------------------------------MKIFSLVSLAAILNCLTPV--------------LA---T--SNYQCNNKVLGAQYIDQAVETEYN
RLGQNF--GKEKGPR--EQYGVGSLKITLKYP----------------------SVLIPVTVTIGFTKTKEVLWVKAMA----NEVEFNCEPTTLPAVKF
HFDV-GNKAPTV-----------------
>PC_06PG64
-----------------------------------MKIFSLVTLAAILNCLTPV--------------LA---T--SNYQCHNKVLGAQYIDRAVAKEYN
RLGQNL--GIEYGPR--EQYG-----------------------------------------------TKEVLWVKAVA----NDVEFNCEPTNLPAVKL
HSVEFGDVASAA-----------------
>PC_06TLTN
-----------------------------------MKIFSLISFAAILNHLTPV--------------YA---EGNCNYKCGPAVIDGDYVRECVKSYYE
YKMRTI--DRDYGPN--DHFTTVTFPLQYLHK----------------------EEIITVQVSADFTALREITSVRASA----LEQEIECLPTQLKPSYG
KAT--------------------------
>PC_011W05
-----------------------------------MKIFSLISFAAILNHLTPV--------------YA---EGNCNYKCGPAVIDGDYVRECVKSYYE
FKMRTI--DRDYGPN--DHFTTVTFPLQYLHK----------------------EEIITVQVSADFTALREITSVRASA----LEQEIECLPTQLKPSYG
KAT--------------------------
>PC_03IT5P
-----------------------------------MKIFSLISFAAILNHLTPV--------------YA---EGNCNYKCGPAVIDGDYVRECVKSYYE
YKMRTI--DRDYGPN--DHFTTVTFPLQYLHK----------------------------EVSADFTALREITSVRASA----LEQEIECLPTQLKPSYG
KAT--------------------------
>PC_00P2CM
-----------------------------------MKIFGLISFAAILNHLTPV--------------LA---A--SSYVCGQSLIHRYYIQYAFDRAHE
LKLQNN--EQNYENN--ELFAVGNYKHQYEED----------------------NEIIDVTVKVGGTIKKEILWVKALV----KGEEIECKPATKEPKQS
SAASWSS----------------------
>PC_00TD75
-----------------------------------MKIFGLISFAAILNHLTPV--------------LA---A--SSYVCGQSLIHRYYIQYAFDRAHE
LKIQNN--EQNYENN--ELFAVGNYKHQYEED----------------------NEIIDVTVKVGGTIKKEILWVKALV----KGEEIECKPATKEPKQS
SAASWSS----------------------
>PC_016XMV
-----------------------------------MKIFGLISFAAILNHLTPV--------------LA---A--SSYVCGQSFIHGYYIQYAFDEAHE
LKLRNN--EQNYGTN--ELFAVGNYKDQYEQD----------------------NEIINVTVKVGGTINKEILWVKALV----KGEEIKCKPATKEPKQS
SAASWST----------------------
>PC_06VDW1
-----------------------------------MKIFGLISFAAILNHLTPV--------------LA---A--SSYICGESFIQGYYIQHAFDEAHG
LKLRND--EQNYGTN--ELFAVGNYKYQYEQD----------------------NEIINAIVKVGGTINKEILWVKALI----KGEEIECKPATKEPKQS
SAPSWSS----------------------
>PC_04X3EB
-----------------------------------MKIFSLISFAAILNHLTPV--------------LA---A--SDYDCGPARIPGSRIQNAYDEAHR
PKFQAN--SRTYEPR--ELFTVGTYEHEHQED----------------------TETIKFIVKVGGTFEREILWVKAFA----NREWFHCEPATV-----
-----------------------------
>PC_04R82E
-----------------------------------MKIFGLISFVAILNHLTPV--------------LA---V--SSYNCGQSFIHGYYIQYAFDEAHE
LKLRNN--EQNYGTN--ELFAVGNYKQQYVED----------------------NKVIDVTVKVGGTINKEILWVKASV----KGEEIECKPVTKEPKQS
SAASWYT----------------------
>PC_07TVHO
-----------------------------------MKIFSLISLAAILSHLTPA--------------IA---I--SSYKCKDKVIGPIPLQQLIDEEFR
RQNKTV--GPGPAD---EVCVTINFILTLKHP----------------------KNDVNVYFTIEANKQKEIVNLTAFV----NNQNLVCEPTTEEPHFN
TLLDI------------------------
>PC_05N4ZQ
-----------------------------------MKIFSLISLAAILSHLTPA--------------IA---I--SSYKCKDKVIGPIPLQQLIDEEFR
RQNKTV--GPGPAD---EVCVTINFILTLNHQ----------------------KNHVNVYFTIEANKQKEIVNLTAFV----NNQNLVCEPTTEEPHFN
TLLDI------------------------
>PC_027TIM
-----------------------------------MKIFSLISLAAILSHLTPA--------------IA---I--SSYKCKDKVIGPIPLQQLIDEEFR
RQNKTV--GPGPAD---EVCVTINFILTLKHP----------------------KNHVNVYFTIEANKQKEIVNLTAYV----NNQNLVCEPTTEEPHFN
TLLDI------------------------
>PC_020VFA
-----------------------------------MRTFSLVSLAAILNYLTLPSAVGSGP--V----AN---A--SSYKCQDRVIGPVTLNDQIEKAYR
EALEAGTSPNGLRKG--QKFGSRYFNVILKRE----------------------EENIKVEFFVGINYLKEIIYLQAYV----QSVLLDCYPTTERPQLN
IILH-------------------------
>PC_017E5E
-----------------------------------MRTFSLVSLAAILNYLTLPSVVGNSPVPV----AE---A--SSYKCQDRVIGPVTLNDQIEKAYR
EALEAGTSPKGLRKG--QKFGSRYFNVILKRE----------------------EEYIKVEFFVGINYLKEIIYLQVYV----QSVLLDCHPTTERPQLN
IILH-------------------------
>PC_02YDIY
-----------------------------------MRTFSLVSLAAILNYLTLPSAVGSGP--V----AN---A--SSYKCHDRVIGPVTLNDQIEKAYR
EALEAGTSPNGLRKG--QKFGSRYFNVILKRE----------------------EENIKVEFFVGINYLKEIIYLQVYV----QSVLLDCYPTTERPQLN
IILH-------------------------
>PC_04YGYN
-----------------------------------MRTFSLVSLAAILNYLTLPSAVGSGP--V----AN---A--SSYKCHDRVIGPVTLNDQIEKAYR
EALEAGTSPNGLRKG--QKFGSRYFNVILKRG----------------------EENIKVEFFVGINYLKEIIYLQAYV----QSVLLDCYPTTERPQLN
IILH-------------------------
>PC_03HP88
-----------------------------------MRTFSLVSLAAILNYLTLPSAVGSGP--V----AE---A--SSYKCQDRVIGPVTLNDQINKAYR
EALEAGTSPNGLRKG--QKFGSRYFNVILKRE----------------------EENIKVEFFVGINYLKEIIYLQAYV----QSVLLDCYPTTDRPQLN
IILH-------------------------
>PC_0441R6
-----------------------------------MRTFSLVSLAAILNYLTLPSAVGSGP--V----AN---A--SSYKCQDRVIGPVTLNDQIEKAYR
EALEAGTSPNGLRKG--QKFGSRYFNVILKRE----------------------EENIKVEFFVGINYLKEIIYLQAYV----QSVLLDCYPTTDRPQLN
IILH-------------------------
>PC_02HGU0
-----------------------------------MRTFSLVSLAAILNYLTLPSAVGSGP--V----AN---A--SSYKCHDRVIGPVTLNDQIEKAYR
EALEAGTSPKGLRKG--QKFGSRYFSVILKRG----------------------EENITVKFFVGINYLKEIIYLQAYV----QSVLLDCYPTTERPQLN
IILH-------------------------
>PC_04G62Z
-----------------------------------MRTFSLVSLAAILNYLTLPSAVGSGP--V----AN---A--SSYKCHDRVIGPVTLNDQIEKAYR
EALEAGTSPNGLRKG--QKFGSRYFNVILKRE----------------------EENIKVEFFVGINYLKEIIYLQAYV----QSVLLDCYPTRDRPQLN
IILH-------------------------
>PC_03RMD2
-----------------------------------MRTFSLVSLAAILNYLTLPSAVGSGP--V----AN---A--SSYKCHDRVIGPVTLNDQIEKAYR
EALEAGTSPNGLRKG--QKFGSRYFNVILKRG----------------------EENIKVDFFVGINYLKEIIYLQAYV----QSVLLDCYPTTERPQLN
IILH-------------------------
>PC_062SO9
-----------------------------------MRTFSLVSLAAILNYLTLPSAVGSGP--V----AN---A--SSYKCHDRVIGPVTLNDQIEKAYR
EALEAGTSPKGLSKG--QKFGSRYFNVILKRE----------------------EENIKVEFFVGINYLKEIIYLQAYV----QSVLLDCYPTTERPQLN
IILH-------------------------
>PC_04G49B
-----------------------------------MRTFSLVSLAAILNYLTLPSAVGSGP--V----AN---A--SSYKCHDRVIGPVTLNDQIEKAYR
EALEAGTSPNGLRKG--QKFGSRYFNVILKRG----------------------EENIKVEFLVGINYLKEIIYLQAYV----QSVLLDCYPTTERPQLN
IILH-------------------------
>PC_05747P
-----------------------------------MRTFSLVSLAAILNYLTLPSAVGSGP--V----AN---A--SSYKCHDRVIGPVTLNDQIEKAYR
EALEAGTSPNGLRKG--QKFGSRYFNVILKRE----------------------EENIKVEFFVGINYLKEIIYLQAYV----QSVLLDCYPTTDRPQLN
IILH-------------------------
>PC_07TVIS
-----------------------------------MKIFSLISLVAILSHLTPA--------------IA---N--QNYKCHDQIIGPIPLMESVNNAFK
YYNEEA--KPGPAD---KLFIPSAFDLKIKYK----------------------DGTFDVKIEVGANSQKQIIYVKAYC----QGKTFDCTPTNEPPTYN
KLQPKAENTKM------------------
>PC_04KZ7M
-----------------------------------MKIFSLISLAAILSHLTPA--------------IA---N--QNYKCHDQIIGPIPLMESVNNAFK
YYNEEA--KPGPAD---KLFIPSAFDLKIKYK----------------------DGTFDVKIEVGANSQKQIIYVKAYC----QGKTFDCTPTNEPPTYN
KLQPKAENTKM------------------
>PC_006HY6
-----------------------------------------MSLAAILSYLKLPSVVGYSPVPV----AE---A--SSYKCQDRVIGPVTLNDQINKAYA
EAQS--NQSRGLTRE--QIFASRQFRVILTRD----------------------GERILMQFYLSINNVKEILSLQAYV----MNQLFTCHPTTEPPQLN
EVLH-------------------------
>PC_04HS0U
-----------------------------------MRTFSLMLLAAILSYLKLPSVVGYSPVPV----AE---A--SSYKCQDRVIGPVTLNDQINKAYA
EAQS--NQSRGLTRE--QIFASRQFRVILTRD----------------------GERILIQFYLSINNVKEILSLQAYV----MNQLFTCHPTTEPPQLN
EVLH-------------------------
>PC_057RAU
---------------------------------------------------MLPSAVGHGVLTATSIVAN---A--SSYKCEDRVIGPVTLNDQIEKAYA
SVRSNQ--SRRLMRQ--EILASRVFSIVLWRE----------------------GVPINIQFDVSINYLKEILSLEARV----TNQFLTCYPTTEEPQFN
GILD-------------------------
>PC_05JD7B
-----------------------------------------MSLAAILNYLMLPSAVGHGVLTATSIVAN---A--SSYKCEDRVIGPVTLNDQIEKAYA
SVRSNQ--SRRLMRQ--EILASRVF------------------------------IPINIQFDVSINYLKEILSLEARV----TNQFLTCYPTTEEPQFN
GILD-------------------------
>PC_07TVIT
-----------------------------------MKFFSLISLAAILSHLTLA--------------IA---I--SAHKCGDKVLGPATIQEVINKAFA
AHQKQP--PTGPAN---QDFFRASFSITMSFP----------------------SEKATVEFELGTNSKKEVVYLKAFF----NGVTFPCTPTTEAPDFN
GFQS-------------------------
>PC_047577
-----------------------------------MKSFSLISLAAILSHLTPA--------------IA---I--SSFKCGESVIGPATIQDVINNAFA
TNQQSL--VPGSDD---KVSLKTYFDVPVMLK----------------------SNQVIVRFELGANSRREAVYLIATV----NGQKIPCTPTTEKPDYN
EVLARS-----------------------
>PC_01ACFS
-----------------------------------MKFFSLISLAAILSHLTLA--------------IA---I--SAHKCGDKVLGPATIQEVINKAFA
AHQKQP--PTGPAN---QDFFRASFSITMLFP----------------------SEKATVEFELGTNSKKEVVYLKAFF----NGVTFPCTPTTEAPDIN
GLQS-------------------------
>PC_0265E7
-----------------------------------MKIFSLISLAAILSHLTPA--------------IA---L--SGYKCKDKVIGLVPIQQFLDDSFG
TSQLPP--YPGPRN---KIFLSGYFHVNLQFP----------------------SGVVDVKFEVAANSNKEVIYVKAFV----LGQEIKCTPTNQKPDFN
ERLKRA-----------------------
>PC_06KHQX
-----------------------------------MKIFSLISLAAILSHLTPA--------------IA---L--SGYKCKDKVIGLVPIQQFLDDAFG
TSQLPP--YPGPRN---KIFLSGGFHVILQFP----------------------SGDVDVKFEVAANSNKEVLYVKAFV----LGEEIKCTPTNQKPDFN
ERLKRA-----------------------
>PC_061XK2
-----------------------------------MKIFSLISLAAILSHLTPA--------------IA---V--PAYKCHEKVLDPIFIQGAIDKAFA
DQRMPV--VAGPPD---KLYVMASTELLLRYK----------------------TKDIKVKFEIGANSQKGVIYITAFA----GDQTFKCTETTEAPAKI
QY---------------------------
>PC_04MSJ4
-----------------------------------MKIFSLISLAAILSHLTPA--------------IA---V--PAYKCHEKVLDPIFIQGAIDKAFA
DQRMPV--VAGPPD---KLYVMASAKLLLRYK----------------------TKDIKVKFEIGANSQKGVIYITAFA----GDQTFKCKETTEAPAKI
QY---------------------------
>PC_04F030
-----------------------------------MKIFSLVSLAAILNCLTPV--------------LA---T--SNYQCNNKVLGAQYIDQAVETEYN
RLGQNF-------------------------------------------------------VTIGFTKTKEVLWVKAMA----NEVEFNCEPTTLPAVKF
HFDV-GNKAPTV-----------------
>PC_063IUN
-------------------------------------------------------------------------T--WNYQCGPAVIHGSYVQDCVNSYHK
YIMP--SVTRDYGPN--EYFKTAT----FPVKYFHN------------------GAYMDVQVSADFTILKEITKVKASA----LGREIECHPTKKVPEFV
----------NAT----------------
>PC_041IYR
-----------------------------------MKIFSLISIAAVLNNHTPV--------------HA---DNTWNYQCGPAVIHGSYVQDCVNSYHK
YIMPSV--TRDYGPN--EYFKTATFPVKYFHN----------------------GAYMDVQVSADFTILKEITKVKASA----LGREIECHPTKKVPEFV
NAT--------------------------
>PC_06DDSH
-----------------------------------MKLIHIISSVAIFC--LPA--------------LA---V--NDWDCEQAYISADALEALMNSVAR
NREERER--GSFFGASSEHYFTVL----RNGDDLD---------------------YARAKFEISFNNEFKVGQLLMNI----DDVITRCVDTNTRR---
-----------------------------
>PC_01FBB1
-----------------------------------MKLIHIISSVVIFS--LSV--------------LA---T--NDWDCGGNTVYAYTIDREMFYSFH
HECKTFN--LFYVNIPQHQIFEAE----FEIPGSN---------------------PPGAKFKLQFNRDFVIGHFIYKI----DDEAYYCTQLSTSTTAS
D----------------------------
>PC_06TX7L
-----------------------------------MKLIHIISSVVIFS--LSV--------------LA---T--NDWDCRGNTIYAYTIDREMYWCFH
KYSLTNP--SDYIDIPEHHIFKTE----FKVPGSN---------------------PSGARFEFRFNKDYVISYFVYKY----NGQIFDCNRLTTSTMAS
D----------------------------
>PC_07TUWA
-----------------------------------MKLIHIISSVVIFS--LSV--------------LA---T--NDWDCRGNTVYAYIIDRETADTFT
NHCTGLD--TNYCEINAGDIFEAK----FQIAGSN---------------------PPGARVEVNFNKDFIISSVVYRF----DNQAYYCTQLSTSTAAP
Y----------------------------
>PC_07TUWB
-----------------------------------MKLIHIVSSVLIFS--LPV--------------LA---A--FDWDCGGNTVYAYTIDREMFYSFH
HECKTFN--LFYVNIPQHQIFEAE----FEIPGSN---------------------PPGAKFKLQFNRDFVIGHFIYKI----DDEAYYCTQLSTSTTAS
D----------------------------
>PC_018OXQ
-----------------------------------MKLIHIVSSVVIFS--LSV--------------LA---T--NDWDCRGNTVYAYIIDRETADTFT
NHCTGLD--TNYCEINAGDIFEAK----FQIAGSN---------------------PPGARVEVNFNKDFIISSVVYRF----DNQAYYCTQLSTSTAAP
Y----------------------------
>PC_06F1H4
-----------------------------------MKLIHIVSSVVIFS--LSV--------------LA---T--NDWDCRGNTVYAYIIDRETADTFT
NHCTGLD--TNYCEINAGDIFEAK----FQIAGSN---------------------PPGARVEVNFNKDFIISFCSV-----------------------
-----------------------------
>PC_01TMTG
-----------------------------------MKLIQIVSSVVLFA--IPA--------------LA---V--NDWKCGTDTVYAYVIDREMHGAYD
AFLALYS--LTPSDIQAYMSFKTN----FNVPEFN---------------------LAGTKFELSFNKEFKVKSFVYIH----NNKSRCGTELQTSTF--
-----------------------------
>PC_00A3V3
-----------------------------------MKLIHIVSSVALFC--LPA--------------LA---A--NDWDCGEVVIHASPLEVLMQDVAD
KRERTDE--GSFTDFPPDHFFRVE----RYGDDLG---------------------LPRAQFQIEFNNLYQIRFVAMKV----DNEYFKCHEKQTRN---
-----------------------------
>PC_01USAG
-----------------------------------MKLIHIISSVAIFA--LPA--------------LA---D--NDWNCGTNTIYANTINRAMHDVYY
AYRNQRS--LAHSDISESIIFVAK----FKVPELK---------------------PQGTEFKLEFNKEFKISSFKYIH----NGNPQPCREL-------
-----------------------------
>PC_07TUPN
-----------------------------------MKNLSFVSLALFLSHLMPV--------------LA---A--KYYTCGGVLIPGSRIEEEVETKKN
SLQV--VYYKQYLRD--EEYGRVN----FNVDQPAE-------------------GSSPLIVEVAFNLMGVVLGITATR----DNVSVDCK---------
-----------------------------
>PC_05Q9KA
-----------------------------------MKNLSFVSLALFLSHLMPV--------------LA---A--KYYTCGGVLIPGSRIEVEVETKKN
SLQV--VYYKHYLRD--EEYGRVN----FNVDQPPE-------------------GSSPLIVEVAFNLMGVVLGITATR----DNVSVDCK---------
-----------------------------
>PC_02YDOL
-----------------------------------MKTLSFVSLALFISHLMPV--------------LA---V--KSQKCGSVTVPKSLIEEKIDESVG
EQPV--EIGRMHSVN--EKRGDVV----FEYTEPKK-------------------DGLMVEVSLSYSMKGEIMSITGKI----NGQTVRCVEKKWWF---
-----------------------------
>PC_04CJ16
-----------------------------------MKNIRFVSLALFLIHLMPV--------------LA---I--KDYDCGGVRVPGDTIAQEIETKNL
SLPV--EVYRSYDVK--EERGRVV----FNIDVGIE-------------------GRPPLIVEIAFNWKQQITMITATR----NNVRVKCALI-------
-----------------------------
>PC_04MMGL
-----------------------------------MKNIRFVSLALFLIHLMPV--------------LA---I--KDYDCGGVRVPGDTIAQEIETKNL
SLPV--EVYRSYDVK--EERGRVV----FNIDVGIE-------------------GRPPLIVEIAFNWKQQITLITATR----NNVRVKCALI--WP---
-----------------------------
>PC_01K8QB
-----------------------------------MKNLSFVSLALFLSHLMPV--------------LA---V--KNYTCGGVVVPAKTIKSEIEKKFD
TIPL--LDGQTYVAA--AECGKTV----FEVNPPRN-------------------GGSPLSVEIAFNYRQEVMSITATR----DNETVDCK---------
-----------------------------
>PC_005PK5
-----------------------------------MKNLSFVSLALFLSHLMPV--------------LA---V--ENYTCGGVVVPAKTIKSEIEKKFD
TIPL--LDGQTYVAA--AECGKTV----FEVNPPRN-------------------GCSPLSVEIAFNYRQEVMSITATR----DNETVDCK---------
-----------------------------
>PC_020K5C
-----------------------------------MKNLSFVSLALFLSHLMPV--------------LA---V--ENYTCGGVVVPAKRIISEIDTSIE
NIPL--IDGFLYTMT--DERGTTE----FEVNPPRK-------------------GGSPISVKIAYNMRREVMSITATR----DNETVDCK---------
-----------------------------
>PC_0001QT
-----------------------------------MKNLSFVSLALFLSHLMPV--------------LA---V--KDYTCGGVVIPAKKIRKEIKKKYY
SLPI--QYDHQYSAT--GERDRVS----FDFVPPAK------------------AGSSKLSVDIGYDMRLEITSMTVTR----DSQVIDCY---------
-----------------------------
>PC_01HC3Y
-----------------------------------MKNLSFVSLALFLSHLMPV--------------LA---V--KDITCGDVVIPAKKIRKEIKNKYY
SLPI--QYDHHYSAT--GERDRVS----FDFVPPAK------------------AGSSKLSVDIGYDMRLEITSMTVTR----DNQVIDCY---------
-----------------------------
>PC_01MQLA
-----------------------------------MKNLSFVSLALFLSHLMPI--------------LA---I--KDYTCGGVLVPGSTIESKISTKNE
NLPV--EYDRQHQVT--DKRGTVV----FYVYPPPG-------------------EGSAISVEIDFNYREDVMKITATR----DNRFVDCI---------
-----------------------------
>PC_02G1C2
-----------------------------------MKSLSLFSLALVLGYLMPV--------------FA---V--RKYICDGDEIPERILTSKIEESIG
NLGL--APSIKYKVN--EERDSTT----FLLNSPNT-------------------IGKTLKVTLSYDLRGEILSLTATH----KEVDVTCNEA-------
-----------------------------
>PC_0366XS
-----------------------------------MKTRTLVSLALVLTNPISV--------------FA---V--RDHTCGGVTIRQKTIIGEIDLKIE
SMSI--DFKRRYALD--EQLGEVN----FDYPSSGK-------------------GGTPLKVTVSFNRNGEVLSLTATR----DGEAVECVEEV------
-----------------------------
>PC_068U3K
-----------------------------------MKSLSLFSLALVLGHLMPV--------------FA---V--QSQICDGVTIPKSTIIDEIKDASE
KQPI--LKGKQYLLD--DTRGQAV----FMYTPPIR-------------------EGSPLRVSITFNMRGEIKTISATR----NGVVFSCVEKRGGL---
-----------------------------
>PC_01N5I8
-----------------------------------MKKFGFISFVSLLFHLMPV--------------FA---S--ENYICGGLRIEGSLIEQEVQKKHS
LCLK--SKQSSFNEY--QHFEYAY----FFVQSCE-------------------------PVRVSFDVIKIILSVESDM----NGSYSECIPEPSEQ---
-----------------------------
>PC_02FPFS
-----------------------------------MKKFGFISFVSLLFHLMPV--------------FA---S--ENYICGGLRIEGSLIEQEVQKKHS
LCLK--SKQSSFNEY--QHFEYAY----FFVQSCEP-------------------DRLRFRVRVSFDVIKIILSVESDM----NGSYSECIPEPSEQ---
-----------------------------
>PC_02EUNN
-----------------------------------MKEFGFLSFVSLLFHLMPV--------------LA---I--EDYQCGDLRVEGTVVAEQVKEQYS
MTLQ-RPGAGRFSRD--KHFGYAY----FLIKSSEP-------------------DSPTFRVRVSFGFGKSILGVEYEV----DDIYYACRPGPSVR---
-----------------------------
>PC_07TV9U
MRSNQTS-VEKLQLPGESVLSPSPQDFSFKKLARKMKSFTPASVTAMLGICTHA--------------SA---V--QFYNCNGNYIDYSIILHNIDMGNI
RVLANSS--GYLASLPRPPTYTTTF----QHKFRH-S-------------------GIESTIIVKLDSSKTITEVEALI----EYRTYECDAVPEW----
-----------------------------
>PC_02BNS6
-----------------------------------MKVSSLLSYAAFLNYLLPV--------------SAVSPV--KNFKCWNKVFSCAIMQEAIDREYD
KMKK---PSGLYRVR--GIFSIAP----FHIKYSTR------------------LKVYDVTTNVAFTEWKQVEWMKAIV----DGREYGCEPTDELENSV
----------VWTGPGRYQYGY-------
>PC_006L42
-----------------------------------MKVSSLLSYAAFLNYLLPV--------------SAVLPV--TNFKCWNKVISCAIIQEAIDREYA
KMGK---PSGVYRVR--ETFSIAQ----FHIKYYTP------------------IKVYDVTINVAFTEWKQVVWIKAIV----DGRGYGCEPTDELGNSV
----------VQTGPGRYQYGF-------
>PC_02CC4R
-----------------------------------MKIFSLISSVAILSHLTPG--------------IE---AATSNYRCRHLVLGSVTIDSIIAHTFV
NQKDKL--QYDWQPN--QKFATGAFDLDVKDV--------------------------N-----------------------------------------
-----------------------------
>PC_04PJ1H
-----------------------------------MKIFSLVPLAAILNYLTPV--------------LA---T--SNYKCERYVVGGKYADEAVDEAYA
KVAENM--PANFDHE--AQLGEGYIRIKMKTS----------------------FGTQ-CYFDKTLFPSNAYVW--------------------------
-----------------------------
>PC_04SFDZ
-----------------------------------MKNLSLISIVVFLSNLMPA--------------LA---N--QDYLCNGLPIKWDEISDKVDEKYN
ELIDK-----------------------------------------------------------------TVTKVTAII----HDVHYECRPEERYERAS
----------RG-----------------
