# Supplementary material for: Remote homology clustering identifies lowly conserved families of effector proteins in plant-pathogenic fungi
Source: Microb Genom. 2021 Sep 1;7(9):000637. doi: 10.1099/mgen.0.000637 (PMC8715435; doi:10.1099/mgen.0.000637)
Supplement: Supplementary material 15 [file mgen-7-0637-s0015.zip › fastas/markov-PC_016RN5.fasta]

>PC_01XR91
----------------------------------------------------------------------------------------------------
----------------------------------------------------------------------------------------MGRA--------
---------QVTYCKAQSGS-HAGSHAAS--------------LKKRGLEA---E------------------------------------PAGFYDHPS
MVPIDLTPAKCSNSTCYP-GT---------FQP---------------------------PALEDCEVVIQAQLYNSTGSLQASP---------------
---------GTWVFV--SYGTCA-------------------TVFQNPEE---SSHTLQYNWAELGAQAGKIAGSCM-LDEHEYSTMGGACMFEKYLKYK
FE-GT-----------------------------------------------------------------------------------------------
----------------------------------------------------------------------------------------------------
--------------------------------------------------------------------------------
>PC_02GBQU
----------------------------------------------------------------------------------------------------
------------------------------MFLSIKIAVA--VGLMIAGT-DC-NAEPLSP-----RGE-------------------------------
---------VSLHTPLTLKSVH---------ESDDKHLVQKFILGDPKLSAKTVVEVYAT----NPTGSTLAKRDS---------------PP-QSP-VE
ERPLDLTPSSCTSQVCYS-GS---------FRG---------------------------PLKTDCDTIVAAQLYNSTGSLRAFP---------------
---------GNYVLV--YSGTCV-------------------VVFQNPISKPEYTYTLDYNWAKLGTVILDIQKKCD-KPDD--QSIGGACKIDHYLKFN
F-KNRQQL-------------RISKAESLLPLGGDVPEVLS-------P-----LSVQGIRGNVNLELHQQYTIGDPAVKQKTLVEIYKYTSTGSALVKR
DTPTPSPPPPNPRAWMPIDLTPAKCTSQVCYSGSYGGPEKTDCDVIVAAQMYNSTGSLVAPAGHYVLVSYGS-CTVIFQHPMGKPKYNQVLQYNWAKLGS
IILDLQKKCLKPDDQSIGGACKIARYGQYKFHNVGVALVIFAIRVFDSHQLPLANLYPQVVISLQRYIAPATPPTPNQGV
>PC_03JDDQ
----------------------------------------------------------------------------------------------------
------------------------------MF--L-THLA--IALATAATSLS-NVEALSD-----RSE-------------------------------
---------S-AMRPMSLKTIH---------DAKNMALLERYQMGRPGAQMKATVEIYAF-KS----SATLSKR-N---------------NTGEVP-GI
TKPLDMTPSTCTSQVCYP-GQ---------Y---------------------------------------------------------------------
------------VLV--YAGTCV-------------------VVFQHPMGKGDNKFTLEYNWASLGKIILGIQKQCN-KPDA--LSVGGVCKIDHYLKYN
FE-NVLIS-------------LQRYVAPENPQTPMKSGQPGKP----AN-----SDKSAN---S--DKS-----AKSDKSPK--QD-----KPAKQDKSG
KPQTPAPQH-------------------------------------------------------------------------------------------
--------------------------------------------------------------------------------
>PC_050IMA
----------------------------------------------------------------------------------------------------
------------------------------MF--L-THLA--IALATAATSLS-NVEALSD-----RSE-------------------------------
---------S-AMRPMSLKTIH---------DANNMALLERYQMGRPGAQMKATVEIYAF-KS----SATLSKR-N---------------NIGEVP-GI
TKPLDMTPSTCTSQVCYP-GS---------FEA---------------------------PKKADCDVIVDAQLYHSIGSLRSKP---------------
---------GQYVLV--YAGTCV-------------------VVFQHPMGKGDNKLNLEYNWASLGKIILGIQKQCN-KPDA--LSVGGVCKIDHYLKYN
FE-NVLIS-------------LQRYVAPENPQTPMKSGQPGKP----AN-----SGKSAN---S--DKS-----AKSDKSPK--SD-----KPAKQDKSG
KPQTPAPQH-------------------------------------------------------------------------------------------
--------------------------------------------------------------------------------
>PC_03SMM6
----------------------------------------------------------------------------------------------------
------------------------------MF--L-THLA--IALATAATSLS-NVEALSD-----RSE-------------------------------
---------S-AMRPMSLKTIH---------DAKNMALLERYQMGRPGAQMKATVEIYAF-KS----SATLSKR-N---------------NTGEVP-GI
TKPLDMTPSTCTSQVCYP-GS---------FEA---------------------------PKKADCDVIVDAQLYHSIGSLRSKP---------------
---------GQYVLV--YAGTCV-------------------VVFQHPMGKGDNKFTLEYNWASLGKIILGIQKQCN-KPDA--LSVGGVCKIDHYLKYN
FE-NVLIS-------------LQRYVAPENPQTPMKSGQPGKP----AN-----SDKSAN---S--DKS-----AKSDKSPK--QD-----KPAKQDKSG
KPQTPAPQH-------------------------------------------------------------------------------------------
--------------------------------------------------------------------------------
>PC_00W5S8
----------------------------------------------------------------------------------------------------
------------------------------MFLRT-VHFA--IALATAASSFS-KAESLSP-----RSD-------------------------------
---------TALLSPMSLKSIH---------DDDSMVLLERYQMGRPGAQAKATVEIYSV-KSA---GTSLAKR-N---------------S-TEMP-GI
TKPLDMTPSTCTSQVCYP-GS---------FEG---------------------------PKKTDCDVVVDAQLYHSVGSLRSKP---------------
---------GQYVLV--YSGTCV-------------------VVFQHPMGKGDNKFVLDYNWANLGKIMVDIQKQCD-KPES--LSIGGVCKIEHYLKYT
FE-NVLIS-------------LQRYVAPEKPQKPITSGQPDKP----EK-----PDDKPE---KPDDKP-----AKPDDKPANPDD-----KPANPD---
KPQDPAAKP-------------------------------------------------------------------------------------------
--------------------------------------------------------------------------------
>PC_02DXEV
----------------------------------------------------------------------------------------------------
------------------------------MF--L-THLA--IALATAATSLS-NVEALSD-----RSE-------------------------------
---------S-AMRPMSLKTIH---------DANNMALLERYQMGRPGAQMKATVEIYAF-KS----SATLSKR-N---------------NIGEVP-GI
TKPLDMTPSTCTSQVCYP-GS---------FEA---------------------------PKKADCDVIVDAQLYHSIGSLRSKP---------------
---------GQYVLV--YAGTCV-------------------VVFQHPMGKGDNKLNLEYNWASLGKIILGIQKQCN-KPDA--LSVGGVCKIDHYLKYN
FE-NVLIS-------------LQRYVAPENPQTPMQSGQPGKP----AN-----SGKSAN---S--DKS-----AKSDKSPK--SD-----KPAKQDKSG
KPQTPAPQH-------------------------------------------------------------------------------------------
--------------------------------------------------------------------------------
>PC_02EZHO
----------------------------------------------------------------------------------------------------
------------------------------MFLRT-VHFA--IALATAASSFS-KAESLSP-----RSD-------------------------------
---------TALLSPMSLKSIH---------DDDSMVLLERYQMGRPGAQTKATVEIYSV-KSA---GTSLAKR-N---------------STTEMP-GI
TKPLDMTPSTCTSQVCYP-GS---------FEG---------------------------PKKTDCDVVVDAQLYHSVGSLRSKP---------------
---------GQYVLV--YSGTCV-------------------VVFQHPMGKGDNKFVLEYNWANLGKIMVDIQKQCD-KPES--LSIGGVCKIEHYLKYT
FE-NVLIS-------------LQRYVAPEKPQKPITSGQPDKP----EK-----PDDKPA---------------KPDDKPANPDD-----KPANPD---
KPQDPAAKP-------------------------------------------------------------------------------------------
--------------------------------------------------------------------------------
>PC_02RCIK
----------------------------------------------------------------------------------------------------
------------------------------MFLRT-VHFA--IALATAASSFS-KAESLSP-----RSD-------------------------------
---------TALLSPMSLKSIH---------DDDSMVLLERYQMGRPGAQAKATVEIYSV-KSA---GTSLAKR-N---------------S-TEMP-GI
TKPLDMTPSTCTSQVCYP-GS---------FEG---------------------------PKKTDCDVVVDAQLYHSVGSLRSKP---------------
---------GQYVLV--YSGTCV-------------------VVFQHPMGKGDNKFVLDYNWASLGKIMVDIQKQCD-KPES--LSIGGVCKIEHYLKYT
FE-NVLIS-------------LQRYVAPEKPQKPITSGQPDKP----EK-----PDDKPE---KPDDKP-----AKPD-------D-----KPANPD---
KPQDPAAKP-------------------------------------------------------------------------------------------
--------------------------------------------------------------------------------
>PC_00G57T
----------------------------------------------------------------------------------------------------
------------------------------MFLRT-VHFA--IALATAASSFS-KAESLSP-----RSD-------------------------------
---------TALLSPMSLKSIH---------DDDSMVLLERYQMGRPGAQTKATVEIYSV-KSA---GTSLAKR-N---------------STTEMP-GI
TKPLDMTPSTCTSQVCYP-GS---------FEG---------------------------PKKTDCDVVVDAQLYHSVGSLRSKP---------------
---------GQYVLV--YSGTCV-------------------VVFQHPMGKGDNKFVLEYNWANLGKIMVDIQKQCD-KPES--LSIGGVCKIEHYLKYT
FE-NVLIS-------------LQRYVAPEKPQKPITSGQPDKP----EK-----PDDKPA----------------------NPDD-----KPANPD---
KPQDPAAKP-------------------------------------------------------------------------------------------
--------------------------------------------------------------------------------
>PC_03LMA6
----------------------------------------------------------------------------------------------------
-----------------MYSRQIATYHHLAMFLRM-VHLA--ITLVIAASSLS-NAESLYP-----GSD-------------------------------
---------T-MFSPMSLQSIH---------GADSMQLLERYQIGGAGASVKPTVEVYST-KST---GSSFTKR-D---------------STTEIP-GI
TKPLDLTPSKCKSRVCYP-GS---------YGG---------------------------PKKTDCDAIVDAQLYHSVGSLTVKP---------------
---------GNYVLV--YAGTCV-------------------VVFQHPMGKGDNNLTFDYNWSKLGLDIIEIQKKCD-KPEA--LSIGGACRIKRYLQYN
FD-NILIS-------------LQRYVAPENPQTPIKPAPPSIP----GN-----SEKPGNSGNSEKPGN-----SKPVNSKPGQPE-----KPGQPEKPG
QPEKPKNPPQS-QDAAP-----KP----------------------------------------------------------------------------
--------------------------------------------------------------------------------
>PC_01AIS4
----------------------------------------------------------------------------------------------------
------------------------------MFLRM-IHLA--ITLVIAASSLS-NAESLHP-----RSD-------------------------------
---------T-VFSPMSLQSIH---------EADSMLLLERYQIGGSDASVRPTVEIYSS-KST---GSSFTKR-D---------------STTEIP-GI
TKPLDLTPSKCNSKACYP-GS---------FGG---------------------------PKKTDCDAIVDAQLYHSVGSLTVKP---------------
---------GNFVLV--YAGTCV-------------------VVFQHPMGKYDNNLTFDYNWSKLGLNIIEIQKKCD-KPEA--MSIGGACRIKRYLQYN
FE-NLLIS-------------LQRYVAPENPQTPIKPAPSSKP----GN-----SEKPGNSGNSEKPGN-----SKPVNSKPGQPE-----KPGQPEKPG
QPEKPKTPPQS-QDAAP-----KP----------------------------------------------------------------------------
--------------------------------------------------------------------------------
>PC_03H8BP
----------------------------------------------------------------------------------------------------
------------------------------MFLRM-VHLA--ITLVIAASSLS-NAESLYP-----GSD-------------------------------
---------T-MFSPMSLQSIH---------GADSMQLLERYQIGGAGASVKPTVEVYST-KST---GSSFTKR-D---------------STTEIP-GI
TKPLDLTPSKCKSRVCYP-GS---------YGG---------------------------PKKTDCDAIVDAQLYHSVGSLTVKP---------------
---------GNYVLV--YAGTCV-------------------VVFQHPMGKGDNNLTFDYNWSKLGLDIIEIQKKCD-KPEA--LSIGGACRIKRYLQYN
FD-NILIS-------------LQRYVAPENPQTPIKPAPPSIP----GN-----SEKPGNSGNSEKPGN-----SKPVNSKPGQPE-----KPGQPEKPG
QPEKPKNPPQS-QDAAP-----KP----------------------------------------------------------------------------
--------------------------------------------------------------------------------
>PC_00ANIP
----------------------------------------------------------------------------------------------------
------------------------------MSLRI-IHLA--ITLVIAASSLS-HAE----------SD-------------------------------
---------T-VFSPMSLESIH---------DTESMLLLERYQIGGADASVRPTVEVYSSTKSA---GSSFTKR-D---------------SNTEIP-GI
TKPLDLTPSKCNSKACYP-GS---------FGG---------------------------PKKTDCDAIVDAQLYHSVGSLTVKP---------------
---------GNYVLV--YAGTCV-------------------VVFQHPMGKDDNNLTLDYNWAKLGLNIIEIQKKCD-KPEA--MSIGGACRIKSYLKYN
FE-NLLIS-------------LQRYVAPENPQTPIKPAPSSKP----GN-----SEKPGNSGNSGNPEK-----PG-NSNKPGQPE-----KPGQPQKPG
QPEKPKTPPQS-QDAAP-----KA----------------------------------------------------------------------------
--------------------------------------------------------------------------------
>PC_01BP8O
----------------------------------------------------------------------------------------------------
------------------------------MFLRM-IHLA--ITLVIAASSLS-NAESLYP-----GSD-------------------------------
---------T-MFSPMSLQSIH---------GADSMQLLERYQIGGAGASVKPTVEVYST-KST---GSSFTKR-D---------------STTEIP-GI
TKPLDLTPSKCKSRVCYP-GS---------YGG---------------------------PKKTDCDAIVDAQLYHSVGSLTVKP---------------
---------GNYVLV--YAGTCV-------------------VVFQHPMGKGDNNLTFDYNWSKLGLDIIEIQKKCD-KPEA--LSIGGACRIKRYLQYN
FD-NILIS-------------LQRYVAPENPQTPIKPAPPSIP----GN-----SEKPGNSGNSEKPGN-----SKPVNSKPGQPE-----KP------G
QPEKPKNPPQS-QDAAP-----KP----------------------------------------------------------------------------
--------------------------------------------------------------------------------
>PC_02I3N1
----------------------------------------------------------------------------------------------------
-------------------------------------MYS--RQTVIAASSLS-NAESLYP-----GSD-------------------------------
---------T-MFSPMSLQSIH---------GADSMQLLERYQIGGAGASVKPTVEVYST-KST---GSSFTKR-D---------------STTEIP-GI
TKPLDLTPSKCKSRVCYP-GS---------YGG---------------------------PKKTDCDAIVDAQLYHSVGSLTVKP---------------
---------GNYVLV--YAGTCV-------------------VVFQHPMGKGDNNLTFDYNWSKLGLDIIEIQKKCD-KPEA--LSIGGACRIKRYLQYN
FD-NILIS-------------LQRYVAPENPQTPIKPAPPSIP----GN-----SEKPGNSGNSEKPGN-----SKPVNSKPGQPE-----KP------G
QPEKPKNPPQS-QDAAP-----KP----------------------------------------------------------------------------
--------------------------------------------------------------------------------
>PC_04UOG2
----------------------------------------------------------------------------------------------------
--------MY----KLTLNSSAYTERYFLAMFHHL-ARWT--VALLATASSPS-NAEPLSS-----RGESE--CLVAR----------------------
--------FTKMFEPLSLKSVH---------EGSSMQLHQKYLLGHPEAEQKTYVEIFKS--SDRSSGASLAKRGS---------------PP-TSPVNK
GPRVDLTPAECTSQLCYS-GS---------FQG---------------------------PNKTDCDVVVAAQLYNSTGSLTSAP---------------
--GLRGLDAGTYVIV--YSGTCA-------------------VVFQNPIGKPEYIYTFDYNWASLGKIMLDLQKKCISNPES--LSIGGACKIDHYLKYN
FR-NVGIA-------------HPDLRRSFSSVSKDMMRMGRKTLILERI-----LLPPPLEGDIH--------VGP-EV--TTLPEIQ----------AR
ETELP-----------------------------------------------------------------------------------------------
--------------------------------------------------------------------------------
>PC_08B8YD
----------------------------------------------------------------------------------------------------
------------------------------MKYN--VCSQ--IAISLAVTVIPSVLG----------G--SLPSA---ATSGVGSQGEATPI--------
---------DY---------------------------------KARPFVV---TEEYPFGNL----GVHVQHRS----------------MHNTTALVK
PKLLDISPAKCE-AQCYP-GS---------FQP---------------------------PKANHCDTIITSLLANSTGSLQASP---------------
---------NTWVYM--YFKTCV-------------------VVFQNPDL---DSCKLEYNWSILGANAKSLKHNCL-DTPA-LRSTGGACIFGSYLSYD
FP-NVEVS-------------LQRFDDFSENNKG-P-GSPSDP----GN-----TDENSNEN-----GSSNSTTNATDDENSTQSG---FSGP-------
----------------------------------------------------------------------------------------------------
--------------------------------------------------------------------------------
>PC_02CLR8
----------------------------------------------------------------------------------------------------
------------------------------MNIFL----T-SLCVFLCSTIVSTAHSNVKVNGLMRFGGGVSGYHWSKPFLNRTQHFQMGQ---------
----------------------------------------------------------------------------------------------------
-------------------------------------------------------------VNSSCKVVIQTLMNNSTGIFIAPP---------------
---------NTWVIV--AHGDCA-------------------ATFQNNVD---NEYTVQYNWAQLGHESAKLAERCL-IDQV--GKTGGSCFYKSYLDYI
IS-DVGLE-------------LQRWDEDANIIKPT-----------------------------------------------------------------
----------------------------------------------------------------------------------------------------
--------------------------------------------------------------------------------
>PC_04KUF3
----------------------------------------------------------------------------------------------------
------------------------------MLVVL----T-TLCVFLSSA------------------TQSLAWLPPGPNLVKTGHFQMGQT--------
---------NVTFCYPRVT----------------------------------------------PDGVTILKPAN--------------------KVES
STPVSLTPVRCNRFECRPP-T---------SDP-------------------------------------------------------------------
--------------------------------------------------------PELFTWTQLGLDFINIIEKCV-LPHT--GSKGGSCMFDSYMGYN
FT-NPALE-------------LQTWSDEANFLESH-----------------------------------------------------------------
----------------------------------------------------------------------------------------------------
--------------------------------------------------------------------------------
>PC_053Z55
----------------------------------------------------------------------IPSSEISETPRGTILYFNTLTGFTR----A
LEVIPFTTTYLSP----LASSDCTLVI-LPISITMLACIT--LCLFLSQAVITSVVTTP------PHA----------PKYISTHSFPMGSA--------
---------QVNYCQEIGGS-HA-----V--------------LTRRGLDA---VPEDKSKT--------NPTST----------------VPGPIAPPS
GKPFDLTPAKCGHPTCYA-GT---------FQK---------------------------PSLEDCEMVIQAQLYNSTGSLEAAP---------------
---------GTWVFV--SYGTCA-------------------TVFQNPEE---ASSTLQYNWAELGAQAGKIAGKCS-LDED--KSMGGSCTFGKYLKYN
FD-NIMIT-------------LQRFDDRDIQNAK------------------------------------------------------------------
----------------------------------------------------------------------------------------------------
--------------------------------------------------------------------------------
>PC_03TMMF
------------------------------------------ML-QILF------CGD--HR----------------------VSFHLDSGYLKSTCRP
LLQPDTTVIYTEPIPIIKAIGHCTLIQPQNQSYTMLARIV--LCLFLSREIISLAVR--------DPS----------PQFRSTHTFLMGDA--------
---------RVDFCTST-GS-HSGSHAGL--------------IKRALVAS---EPNGHGGQS-------NSSSQ----------------DSHGDSPLS
TMPIDLTPAKYTNSTCYP-GT---------FQR---------------------------PALEDCEKVIQAQLYNSTGSLEASP---------------
---------GTWVFV--SYGTCA-------------------TVFQNPEE---SSYTLQYNWAELGAQAGKIAGRCL-SDDD--LTMGGAFLYEKYLKYK
FE-GVMIS-------------LQRFDDRDIL---------------------------------------------------------------------
----------------------------------------------------------------------------------------------------
--------------------------------------------------------------------------------
>PC_0692SS
MSVFAIFSALNNSKYGFLQYSHLIGPTSPIASARVLQGCDTALLNRVAYLAPVTGIGNDNGRKTATIPSRYRYGEISETPRGTILYFNTLTGFTR----A
LEVIPFTTTYLSP----LASSDCTLVI-LPISITMLACIT--LCLFLSQAVITSVVTTP------PHA----------PKYISTHSFPMGSA--------
---------QVNYCQEIGGS-HA-----V--------------LTRRGLDA---VPEDKSKT--------NPTST----------------VPGPIAPPS
GKPFDLTPAKCGHPTCYA-GT---------FQK---------------------------PSLEDCEMVIQAQLYNSTGSLEAAP---------------
---------GTWVFV--SYGTCA-------------------TVFQNPEE---ASSTLQYNWAELGAQAGKIAGKCS-LDED--KSMGGSCTFGKYLKYN
FD-NIMIT-------------LQRFDDRDIQNAK------------------------------------------------------------------
----------------------------------------------------------------------------------------------------
--------------------------------------------------------------------------------
>PC_00IN3N
----------------------------------------------------------------------------------------------------
----------------------------------MLACIT--LCLFLSQAVITSVVTTP------PHA----------PKYISTHSFPMGSA--------
---------QVNYCQEIGGS-HA-----V--------------LTRRGLDA---VPEDKSKT--------NPTST----------------VPGPIAPPS
GKPFDLTPAKCGHPTCYA-GT---------FQK---------------------------PSLEDCEMVIQAQLYNSTGSLEAAP---------------
---------GTWVFV--SYGTCA-------------------TVFQNPEE---ASSTLQYNWAELGAQAGKIAGKCS-LDED--KSMGGSCTFGKYLKYN
FD-NIMIT-------------LQRFDDRDIQNAK------------------------------------------------------------------
----------------------------------------------------------------------------------------------------
--------------------------------------------------------------------------------
>PC_02IJCI
----------------------------------------------------------------------------------------------------
-----------------------------------------------MPAVITSVVTTP------PHA----------PKYISTHSFPMGSA--------
---------QVNYCQEIGGS-HA-----V--------------LTRRGLDA---VPEDKSKT--------NPTST----------------VPGPIAPPS
GKPFDLTPAKCGHPTCYA-GT---------FQK---------------------------PSLEDCEMVIQAQLYNSTGSLEAAP---------------
---------GISAMP--RSNLGLCVLRNLCYRFPFNSSIPKNFISQNPEE---ASSTLQYNWAELGAQAGKIAGKCS-LDED--KSMGGSCTFGKYLKYN
FD-NIMIT-------------LQRFDDRDIQNAK------------------------------------------------------------------
----------------------------------------------------------------------------------------------------
--------------------------------------------------------------------------------
>PC_02V20X
----------------------------------------------------------------------------------------------------
-------------------------------------MSN--LRLLFTIISLAAIARAQLV----GSD----------VVLVRTSHQSMGKA--------
---------SVSYCREMTRQ-HHKRELDQ--------------DANPGHRR---HKSEPEGVKPSNH-------T----------------SAPTPSSPP
LTTVDLTPAKLN-TACYP-GT---------FQA---------------------------PLLEDCEVVIRAQLYNSTGSLQVSP---------------
---------GDYVFV--SYGTCA-------------------TVFQNPQY---SKYSLQYNWAELGYVGGKLAGRCL-LPED--HSMGGTAVFDTYLGRT
YP-DVIIS-------------LQRFDDRDFIIPE------------------------------------------------------------------
----------------------------------------------------------------------------------------------------
--------------------------------------------------------------------------------
>PC_025A08
----------------------------------------------------------------------------------------------------
----------------------------------MLFNPN--LRVFLTIIILAAVARAL------TPG----------VVLVRTHHETMGLA--------
---------SVSICRAEKDI-HLGHPNVR--------------LRKRDMDK---FANTPQHSKLELEDAKDSNYL----------------SKATPSSPS
LTTVDLTPAKLK-SSCYL-GT---------FQA---------------------------PLLEDCEVVIRAQLYNSTGSLQASP---------------
---------GDYVFV--SYGTCA-------------------TVFQNPQN---SNYTIQYNWAELGYLGGKLAGRCL-LPED--HSMGGTAVFDTYLGHT
YP-DVIIS-------------LQRFDDRDFIIPE------------------------------------------------------------------
----------------------------------------------------------------------------------------------------
--------------------------------------------------------------------------------
>PC_02BTM0
----------------------------------------------------------------------------------------------------
----------------------------------MLARIV--LCLFLSREIISLAVR--------DPS----------PQFRSTHTFLMGDA--------
---------RVDFCTST-GS-HSGSHAGL--------------IKRALVAS---EPNGHGGQS-------NSSSQ----------------DSHGDSPLS
TMPIDLTPAKYTNSTCYP-GT---------FQR---------------------------PALEDCEKVIQAQLYNSTGSLEASP---------------
---------GTWVFV--SYGTCA-------------------TVFQNPEE---SSYTLQYNWAELGAQAGKIAGRCL-SDDD--LTMGGAFLYEKYLKYK
FE-GVMIS-------------LQRFDDRDIL---------------------------------------------------------------------
----------------------------------------------------------------------------------------------------
--------------------------------------------------------------------------------
>PC_0741IH
----------------------------------------------------------------------------------------------------
----------------------------------MLACIT--LCLLLSKMTIAGISD--------AHL----------PAYRHIKSFPMGDA--------
---------KVTFCEAIPGR-TAAHHAL----------------RKRGLDA---GPPGPSSN------------S----------------NSNPTLPTR
SEPLDLTPAKCTSITCNP-GT---------FQK---------------------------PDLQDCEKVIQAQLYNSTGSLSAAP---------------
---------GTYVFV--SYGTCA-------------------TVFQNPEE---SSYPLQYNWAELGAQAGKIAGKCL-LEED--KSMGGSCIFKKYLQYT
FD-DVMIS-------------LQRFDDRDIEMPK------------------------------------------------------------------
----------------------------------------------------------------------------------------------------
--------------------------------------------------------------------------------
>PC_01QPUE
----------------------------------------------------------------------------------------------------
----------------------------------MLACIT--LCLFLSQAVITSVVTTP------PHA----------PKYISTHSFPMGSA--------
---------QVNYCQEIGGS-HA-----V--------------LTRRGLDA---VPEDKSKT--------NPTST----------------VPGPIAPPS
GKPFDLTPAKCGHPTCYA-GT---------FQK---------------------------PSLEDCEMVIQAQLYNSTGSLEAAP---------------
---------GTWVFV--SYGTCA-------------------TVFQNPEE---ASSTLQYNWAELGAQAGKIAGKCS-LDED--KSMGGSCTFGKYLKYN
FD-NIMIT-------------LQRFDDRDIQNAK-Y-SD-------------------------------------------------------------
----------------------------------------------------------------------------------------------------
--------------------------------------------------------------------------------
>PC_03F8UW
----------------------------------------------------------------------------------------------------
----------------------------------MLACIT--LCLLLSKMTIAGISD--------AHL----------PAYRHIKSFPMGDA--------
---------QVTFCEAIPGR-TAAHHAL----------------RKRGLDA---GPPGPSSN------------S----------------NSNPTLPTR
SEPLDLTPAKCTSITCNP-GT---------FQK---------------------------PDLQDCEKVIQAQLYNSTGSLSAAP---------------
---------GTYVFV--SYGTCA-------------------TVFQNPEE---SSYPLQYNWAELGAQAGKIAGKCL-LEED--KSMGGSCIFKKYLQYT
FD-DVMIS-------------LQRFDDRDIEMPR------------------------------------------------------------------
----------------------------------------------------------------------------------------------------
--------------------------------------------------------------------------------
>PC_0256C2
----------------------------------------------------------------------------------------------------
----------------------------------MLACIT--LCLLLSKMTIAGISD--------AHL----------PAYRHIKSFPMGDA--------
---------QVTFCEAIPGR-TAAHHAL----------------RKRGLDA---GPPGPSSN------------S----------------NSNPTLPTR
SEPLDLTPAKCTSITCNP-GT---------FQK---------------------------PDLQDCEKVIQAQLYNSTGSLSAAP---------------
---------GTYVFV--SYGTCA-------------------TVFQNPEE---SSYPLQYNWAELGAQAGKIAGKCL-LEED--KSMGGSCIFKKYLQYT
FD-DVMIS-------------LQRFDDRDIEMPK------------------------------------------------------------------
----------------------------------------------------------------------------------------------------
--------------------------------------------------------------------------------
>PC_06I719
----------------------------------------------------------------------------------------------------
----------------------------------MLACIT--LCLLLTKMTIAGVSD--------AHL----------PAYRHIKSFPMGDA--------
---------QVTFCEAIPGR-TAAHHAL----------------RKRGLDA---GPPGPSSN------------S----------------NSNPTLPTR
SEPLDLTPAKCTSITCNP-GT---------FQK---------------------------PDLQDCEKVIQAQLYNSTGSLSAAP---------------
---------GTYVFV--SYGTCA-------------------TVFQNPEE---SSYPLQYNWAELGAQAGKIAGKCL-LEED--KSMGGSCIFKKYLQYT
FD-DVMIS-------------LQRFDDRDIEMPK------------------------------------------------------------------
----------------------------------------------------------------------------------------------------
--------------------------------------------------------------------------------
>PC_02KXJ9
----------------------------------------------------------------------------------------------------
----------------------------------MLACIT--LCLLLTKMTIAGVSD--------AHL----------PAYRHIKSFPMGDA--------
---------QVTFCEAIPGR-TAAHHAL----------------RKRGLDA---GPPGPSSN------------S----------------NSNPTLPTR
SEPLDLTPAKCTSITCNP-GT---------FQK---------------------------PDLQDCEKVIQAQLYNSTGSLSAAP---------------
---------GTYVFV--SYGTCA-------------------TVFQNPEE---SSYPLQYNWAELGAQAGKIAGKCL-LEED--KSMGGSCIFKKYLQYT
FD-DPPSQ-------------GNQMG--------------------------------------------------------------------------
----------------------------------------------------------------------------------------------------
--------------------------------------------------------------------------------
>PC_04PMY1
----------------------------------------------------------------------------------------------------
----------------------------------------------------------------------------------------MGDA--------
---------QVTFCEAIPGR-TAAHHAL----------------RKRGLDA---GPPGPSSN------------S----------------NSNPTLPTR
SEPLDLTPAKCTSITCNP-GT---------FQK---------------------------PDLQDCEKVIQAQLYNSTGSLSAAP---------------
---------GTYVFV--SYGTCA-------------------TVFQNPEE---SSYPLQYNWAELGAQAGKIAGKCL-LEED--KSMGGSCIFKKYLQYT
FD-DVMIS-------------LQRFDDRDIEMPK------------------------------------------------------------------
----------------------------------------------------------------------------------------------------
--------------------------------------------------------------------------------
>PC_03ZX8A
----------------------------------------------------------------------------------------------------
----------------------------------MLASIT--LCLFLSKMMIITVV----------SD----------PTYRAYKTLSMGEA--------
---------NVHYCNRIPGR-TAGK--L----------------FRRGLDV---GPQVPDSN------------S----------------NSTSVLPDP
SQPIDLTPGKCTSPTCYP-GT---------FQP---------------------------PALEDCQKVIEAQLYHSTGSLSAAP---------------
---------GTWVFV--SYGTCA-------------------TVFQNPEE---SSYNIQYNWAELGAQAGRIAGKCS-LQED--KSIGGVCMFKKYLDYK
FN-DVMIS-------------LQRFDDRDIEMSK------------------------------------------------------------------
----------------------------------------------------------------------------------------------------
--------------------------------------------------------------------------------
>PC_050ZAS
----------------------------------------------------------------------------------------------------
-----------------MIAKLIAKSHSLPINFHQ----H-GHDSYDPHH---------------STVPNNTVSGSQKPNLIRTESFQMGQT--------
---------TVSYCHQITS----------------------------------------------PDGVTLLKPNST--------------EVKPVAVQS
NTPISLTPTGCSQYKCDMP-V---------LFP---------------------------PQMSNCQTVVQTLLNNSTGSFIAPL---------------
---------NTWVVV--SAGDCA-------------------VTFQNNVM--EHNHYVQSTWAKLGLESEKILAHCL-IPNP--ASHGGQCMFGSYLDYN
LD-NLGLV-------------VSGWSDERDIAKSL-----------------------------------------------------------------
----------------------------------------------------------------------------------------------------
--------------------------------------------------------------------------------
>PC_01V6KP
----------------------------------------------------------------------------------------------------
-----------------MIAKLIAKSHSLPINFHQ----H-GHDSYDPHH---------------STVPNNTVSGSQKPNLIRTESFQMGQT--------
---------TVSYCHQITS----------------------------------------------PDGVTLLKPNST--------------EVKPVAVQS
NTPISLTPTGCSQYKCDMS-V---------LFP---------------------------PQMSNCQTVVQTLLNNSTGSFIAPPSRLTSAFFNKN--DQ
RKLLRSLFADTWVVV--SAGDCA-------------------VTFQNNVM--EHNHYVQSTWAKLGLESEKILARCL-IPNP--ASHGGQCMFGSYLDYN
LD-NLGLV-------------VSGWSDERDIAKSL-----------------------------------------------------------------
----------------------------------------------------------------------------------------------------
--------------------------------------------------------------------------------
>PC_015B2M
----------------------------------------------------------------------------------------------------
-------------------------------------------MVMIPMI---------------LTIALSQTIPSQKPNLIRTESFQMGQT--------
---------TVSYCHQITS----------------------------------------------PDGVTLLKPNST--------------EVKPVAVQS
NTPISLTPTGCSQYKCDMP-V---------LFP---------------------------PQMSNCQTVVQTLLNNSTGSFIAPL---------------
---------NTWVVV--SAGDCA-------------------VTFQNNVM--EHNHYVQSTWAKLGLESEKILAHCL-IPNP--ASHGGQCMFGSYLDYN
LD-NLGLV-------------VSGWSDERDIAKSL-----------------------------------------------------------------
----------------------------------------------------------------------------------------------------
--------------------------------------------------------------------------------
>PC_018JQI
----------------------------------------------------------------------------------------------------
-----------------MVLIP-----------------M-VLGVFLSPT-------------MLL---AASQSNQPKPNLFRSKHFQMGQT--------
---------NVSFCHEIRA----------------------------------------------PNGVPIILSNST--------------QGNPGADES
ITPVNLRPTGCAHFKCAPA-T---------SSP---------------------------LDMSSCGIVVQTLMNNSTGSFIAPPSTFSPFGSSLNTDTY
PNTEINLSADTWVVV--SHGNCA-------------------AIIQNNVG--DHNNTIQATWAQFGYESVKLLERCS-T-HT--GTNGGRCTPSSYLNYN
LS-A-------------AAFVLRSWDAELEIWGSY-----------------------------------------------------------------
----------------------------------------------------------------------------------------------------
--------------------------------------------------------------------------------
>PC_02EKE6
----------------------------------------------------------------------------------------------------
-----------------MGLNLIIL------------------SVFVSRI-------------ILIAA--ASNYDPFKPNLIRSQYFQMGQT--------
---------NVSFCHQINS----------------------------------------------GKGIPIIMPNST--------------QGTYGAVQP
TTPLSLTPTKCSNFKCTKIPI---------FHP---------------------------PVMSSCKTIVQTLLNNSTGTFIAPP---------------
---------NTWVIV--SHGNCA-------------------SIFQNNVG--KQNYTVQSTWAQFGLESLRLLEQCL-WPHP--DSNGGHCTFDPYLDNK
LL-NLGLL-------------LQSWSDE--------ENI---------VESY------------------------------------------------
----------------------------------------------------------------------------------------------------
--------------------------------------------------------------------------------
>PC_06FFHM
----------------------------------------------------------------------------------------------------
-----------------MGLNLIIL------------------SVFVSRI-------------ILIAAAAASNYDPYKPNLIRSEYFQMG----------
------------------------------------------------------------------------------------------------QTNP
ATPLSLTPTKCSNFKCTKIPI---------FHP---------------------------PVMSSCKTIVQTLLNNSTGTFIAPP---------------
---------NTWVIV--SHGNCA-------------------SIFQNNVG--KQNYTVQSTWAQFGLESLKLLEQCL-WPHP--DSNGGHCTFDPYLDNK
LL-NKTPQ-------------HAIISELIGVDSAGESELVRIQLMMAIIDSWWPRVMRSIDE-----RINQIPLGT------------------------
----------------------------------------------------------------------------------------------------
--------------------------------------------------------------------------------
>PC_01R0QL
----------------------------------------------------------------------------------------------------
------------------------------MNIFL----T-SLCVFLCSTIVSTAHSNVKVNGLMRFGGGVSGYHWSKPFLNRTQHFQMGQV--------
---------NVSFCHPIID----------------------------------------------ANGAPVNSSKLP--------------QAKPATAES
TTPVSLTPSACDLDATCGMHTLAAPDLVTAPPR---------------------------PCYSSCKVVIQTLMNNSTGIFIAPP---------------
---------NTWVIV--AHGDCA-------------------ATFQNNVD---NEYTVQYNWAQLGHESAKLAERCL-IDQV--GKTGGSCFYKSYLDYI
IS-DVGLE-------------LQRWDEDANIIKPT-----------------------------------------------------------------
----------------------------------------------------------------------------------------------------
--------------------------------------------------------------------------------
>PC_089COZ
----------------------------------------------------------------------------------------------------
------------------------------MNIFL----T-SLCVFLCSTIVSTAHSNVKVNGLMRFGGGVSGYHWSKPFLNRTQHFQMGQV--------
---------NVSFCHPIID----------------------------------------------ANGAPVNSSKLP--------------QAKPATAES
TTPVSLTPSACDLDATCGMHTLAA------------------------------------PDLSSCKVVIQTLMNNSTGIFIAPP---------------
---------NTWVIV--AHGDCA-------------------ATFQNNVD---NEYTVQYNWAQLGHESAKLAERCL-IDQV--GKTGGSCFYKSYLDYI
IS-DVGLE-------------LQRWDEDANIIKPT-----------------------------------------------------------------
----------------------------------------------------------------------------------------------------
--------------------------------------------------------------------------------
>PC_055UFR
----------------------------------------------------------------------------------------------------
------------------------------MNIFL----T-SLCVFLCSTIVSTAHSNVKVNGLTRFGGGASGYHWSKPFLNRTQHFQMGQV--------
---------NVSFCHPIID----------------------------------------------ANGAPVNSSKLP--------------QAKPATAES
TTQVSLTPSACDLDATCGMHTLAAPD------------------------------------LSSCKVVIQTLMNNSTGIFIAPP---------------
---------NTWVIV--AHGDCA-------------------ATFQNNVD---NEYTVQYNWAQLGHESAKLAERCL-IDQV--GKTGGSCFYKSYLDYI
IS-DVGLE-------------LQRWDEDANIIKPT-----------------------------------------------------------------
----------------------------------------------------------------------------------------------------
--------------------------------------------------------------------------------
>PC_0890IB
----------------------------------------------------------------------------------------------------
------------------------------MNIFL----T-SLCVFLCSTIVSTAHSNVKVNGLTRFGGGASGYHWSKPFLNRTQHFQMGQV--------
---------NVSFCHPIID----------------------------------------------ANGAPVNSSKLT--------------QAKPATAES
TTPVSLIPSACDLDATCGMHTLAAPD------------------------------------LSSCKVVIQTLMNNSTGIFIAPP---------------
---------NTWVIV--AHGDCA-------------------ATFQNNVD---NEYTVQYNWAQLGHESAKLAERCL-IDQV--GKTGGSCFYKSYLDYI
IS-DVGLE-------------LQRWDEDANIIKPT-----------------------------------------------------------------
----------------------------------------------------------------------------------------------------
--------------------------------------------------------------------------------
>PC_003EGR
----------------------------------------------------------------------------------------------------
------------------------------MNIFL----T-SLCVFLCSTIVSTAHSNVKVNGLTRFGGGASGYHWSKPFLNRTQHFQMGQV--------
---------NVSFCHPIID----------------------------------------------ANGAPVNSSKLT--------------QAKPATAES
TTPVSLTPSACDLDATCGMHTLAAPD------------------------------------LSSCKVVIQTLMNNSTGIFIAPP---------------
---------NTWVIV--AHGDCA-------------------ATFQNNVD---NEYTVQYNWAQLGHESAKLAERCL-IDQV--GKTGGSCFYKSYLDYI
IS-DVGLE-------------LQRWDEDANIIKPT-----------------------------------------------------------------
----------------------------------------------------------------------------------------------------
--------------------------------------------------------------------------------
>PC_056QW2
----------------------------------------------------------------------------------------------------
-----------------MVTIFITLYVLI-FNTLL----W-TVSGAKE-N-------------RILHVAANSKSTWSKPNLMRTQRFQMGHA--------
---------NVSFCHPIAN----------------------------------------------SEGSPIPMSNST--------------Q----DIQS
ITPVNLSPTECANPKCTIP-N---------FGT---------------------------PVLSSCEVVAQALMNNSTGTFVAPP---------------
---------NTWVVV--SHGNCA-------------------LAFQNNVE---NKYTLQYQWAQFGLEAVKLIDRCL-LPQD--GPTGGQCLYDSYLDYK
FE-KVGIM-------------LSSWKDEINFIDSD-----------------------------------------------------------------
----------------------------------------------------------------------------------------------------
--------------------------------------------------------------------------------
>PC_0394PH
----------------------------------------------------------------------------------------------------
-----------------MVTIFITLYVLI-FNTLL----W-KVSGAKEKY-------------RILHVAANSKSTWSKPNLMRTQRFQMGHA--------
---------NVSFCHPIAN----------------------------------------------SEGSPIPMSNST--------------Q----DIQS
ITPVNLSPTECANPKCTIP-N---------FGT---------------------------PVLSSCEVVAQALMNNSTGTFVAPP---------------
---------NTWVVV--SHGNCA-------------------LAFQNNVE---NKYTLQYRWAQFGLEAVKLIDRCL-LPQD--GPTGGQCLYDSYLDYK
FE-KVGIM-------------LSSWKDEINFIDSD-----------------------------------------------------------------
----------------------------------------------------------------------------------------------------
--------------------------------------------------------------------------------
>PC_0040OB
----------------------------------------------------------------------------------------------------
-----------------MVTIFITLYVLI-FNTLL----W-TVSGAKE-N-------------RILHVAANSKSTWSKPNLMRTQRFQMGHA--------
---------NVSFCHPIAN----------------------------------------------SEGSPIPMSNST--------------Q----DIQS
ITPVNLSPTECANPKCTIP-N---------FGT---------------------------PVLSSCEVVAQALMNNSTGTFVVPP---------------
---------NTWVVV--SHGNCA-------------------LAFQNNVE---NKYTLQYQWAQFGLEAVKLIDRCL-LPQD--GPTGGQCLYDSYLDYK
FE-KVGIM-------------LSSWKDEINFIDSD-----------------------------------------------------------------
----------------------------------------------------------------------------------------------------
--------------------------------------------------------------------------------
>PC_089CP5
----------------------------------------------------------------------------------------------------
-----------------MVLIP-----------------M-VLGVFLSPT-------------MLL---AASQSNQPKPNLFRSKHFQMGQT--------
---------NVSFCHEIRA----------------------------------------------PNGVPIILSNST--------------QGNPGADES
ITPVNLRPTGCAHFKCAPA-T---------SSP---------------------------LDMSSCGIVVQTLMNNSTGSFIAPPN--------------
----------TWVVV--SHGNCA-------------------AIIQNNAG--DHNNTIQATWAHFGYESVKVLERCS-T-HT--GTNGGRCTPSSYLNYN
LS-T-------------AAFLLRSWDAELEIWGSY-----------------------------------------------------------------
----------------------------------------------------------------------------------------------------
--------------------------------------------------------------------------------
>PC_067QHB
----------------------------------------------------------------------------------------------------
-----------------MVLIP-----------------M-VLGVFLSPT-------------MLL---AASQSNQPKPNLFRSKHFQMGQT--------
---------NVSFCHEIRA----------------------------------------------PNGVPIILSNST--------------QGNPGADES
ITPVNLRPTGCAHFKCAPA-T---------SSP---------------------------LDMSSCGIVVQTLMNNSTGSFIAPPSTFSPFGSSLNTDTY
PNTEINLSTDTWVVV--SHGNCA-------------------AIIQNNAG--DHNNTIQATWAHFGYESVKVLERCS-T-HT--GTNGGRCTPSSYLNYN
LS-TLTSQPLTAVYEIQAAFLLRSWDAELEIWGSY-----------------------------------------------------------------
----------------------------------------------------------------------------------------------------
--------------------------------------------------------------------------------
>PC_033CGZ
----------------------------------------------------------------------------------------------------
-----------------MVLIP-----------------M-VLGVFLSPT-------------MLL---AASQSNQPKPNLFRSKHFQMGQT--------
---------NVSFCHEIRA----------------------------------------------PNGVPIILSNST--------------QGNPGADES
ITPVNLRPTGCAHFKCAPA-T---------SSP---------------------------LDMSSCGIVVQTLMNNSTGSFIAPPN--------------
----------TWVVV--SHGNCA-------------------AIIQNNVG--DHNNTIQATWAHFGYESVKVLERCS-T-HT--GTNGGRCTPSSYLNYN
LS-TLTSQPLTAVYEI------------------------------------------------------------------------------------
----------------------------------------------------------------------------------------------------
--------------------------------------------------------------------------------
>PC_089A69
----------------------------------------------------------------------------------------------------
---------------------------------------------------------------MLL---AASQSNQPKPNLFRSKHFQMGQT--------
---------NVSFCHEIRA----------------------------------------------PNGVPIILSNST--------------QGNPGADES
ITPVNLRPTGCAHFKCAPA-T---------SSP---------------------------LDMSSCGIVVQTLMNNSTGSFIAPPN--------------
----------TWVVV--SHGNCA-------------------AIIQNNVG--DHNNTIQATWAQFGYESVKLLERCS-T-HT--GTNGGRCTPSSYLNYN
LS-A-------------AAFVLRSWDAELEIWGSY-----------------------------------------------------------------
----------------------------------------------------------------------------------------------------
--------------------------------------------------------------------------------
>PC_0890J3
----------------------------------------------------------------------------------------------------
----------------------------------------------------------------------------------------MGQT--------
---------NVTFCYPRVT----------------------------------------------PDGVTILKPVD--------------------KVES
FTPVSLTPVRCNRFECRPP-T---------SDP---------------------------PELSSCKVITQALLNNLTGSVTLPP---------------
---------QTWVVV--SHKNCA-------------------AILQNPDS--EHDYPLQFTWTQLGLDFINIIEKCV-LPHT--GSKGGSCMFGSYMGYN
FT-NPALE-------------LQTWSDEANFLESH-----------------------------------------------------------------
----------------------------------------------------------------------------------------------------
--------------------------------------------------------------------------------
>PC_06H8N6
----------------------------------------------------------------------------------------------------
------------------------------MLVVL----T-TLCVFLSSA------------------TQSLAWLPPGPNLVKTGHFQMGQT--------
---------NVTFCYPRVT----------------------------------------------PDGVTILKPAN--------------------KVES
STPVSLTPVRCNRFECRPP-T---------SDP---------------------------PELSSCKVITQTLLNNLTGSVTLPP---------------
---------QTWVVV--SHKNCA-------------------AILQNPDS--EHDYPLQ-----LGLDFINIIEKCV-LPHT--GSKGGSCMFDSYMGYN
FT-NPALE-------------LQTWSDEANFLESH-----------------------------------------------------------------
----------------------------------------------------------------------------------------------------
--------------------------------------------------------------------------------
>PC_073B3Z
----------------------------------------------------------------------------------------------------
------------------------------MLVVI----T-TLSVFLSCI------------------TQSLAWHYSGPNFVKTGHFQMGQS--------
---------NVTFCYPRIT----------------------------------------------PAGLTILTPAA--------------------RVES
LTPVSLTPIRCDRFECHPA-T---------SSP---------------------------PELASCKIVAQTLLNNFTGTVTLPP---------------
---------IRT---------------------IAEAFISYHITRQNHDK--EHDYPLQFTWTQVGLESLKIMEKCV-LPHT--GLKGGLCMFDSYMGYN
FS-NPALE-------------LQSWSDEANFLESHQSKFHIT----------------------------------------------------------
----------------------------------------------------------------------------------------------------
--------------------------------------------------------------------------------
>PC_044RPZ
----------------------------------------------------------------------------------------------------
------------------------------MLVVI----T-TLSVFLSCI------------------TQSLAWHYSGPNFVKTGHFQMGQS--------
---------NVTFCYPRIT----------------------------------------------PAGLTILTPAA--------------------RVES
LTPVSLTPIRCDRFECHPA-T---------SSP---------------------------PELASCKIVAQTLLNNFTGTVTLPP---------------
---------SKLVCF--SRTVRT----------IAEAFKSYHITRQNHDK--EHDYPLQFTWTQVGLESLKIMEKCV-LPHT--GLKGGSCMFDSYMGYN
FS-NPALE-------------LQSWSDEANFLESHQSKFHIT----------------------------------------------------------
----------------------------------------------------------------------------------------------------
--------------------------------------------------------------------------------
>PC_06VZBT
----------------------------------------------------------------------------------------------------
------------------------------MLVVI----T-TLSVFLSCI------------------TQSLAWHYSGPNFVKTGHFQMGQS--------
---------NVTFCYPRIT----------------------------------------------PAGLTILTPAA--------------------RVES
LTPVSLTPIRCDRFECHPA-T---------SSP---------------------------PELASCKIVAQTLLNNFTGTVTLPP---------------
---------IRT---------------------IAEAFKSYHITRQNHDK--EHDYPLQFTWTQVGLESLKIMEKCV-LPHT--GLKGGSCMFDSYMGYN
FS-NPALE-------------LQSWSDEANFLESHQSKFHIT----------------------------------------------------------
----------------------------------------------------------------------------------------------------
--------------------------------------------------------------------------------
>PC_0890J4
----------------------------------------------------------------------------------------------------
------------------------------MLVVI----T-TLSVFLSCI------------------TQSLAWHYSGPNFVKTGHFQMGQS--------
---------NVTFCYPRIT----------------------------------------------PAGLTILTPAA--------------------RVES
LTPVSLTPIRCDRFECHPA-T---------SSP---------------------------PELASCKIVAQTLLNNFTGTVTLPP---------------
---------KTFVVV--SHKNCA-------------------AILQNHDK--EHDYPLQFTWTQVGLESLKIMEKCV-LPHT--GLKGGLCMFDSYMGYN
FS-NPALE-------------LQSWSDEANFLESHQSKFHIT----------------------------------------------------------
----------------------------------------------------------------------------------------------------
--------------------------------------------------------------------------------
>PC_089BMU
----------------------------------------------------------------------------------------------------
------------------------------MLVVL----T-TLCVFLSSA------------------TQSLAWLPPGPNLVKTGHFQMGQT--------
---------NVTFCYPRVT----------------------------------------------PDGVTILKPAN--------------------KVES
STPVSLTPVRCNRFECRPP-T---------SDP---------------------------PELSSCKVITQTLLNNLTGSVTLPP---------------
---------QTWVVV--SHKNCA-------------------AILQNPDS--EHDYPLQFTWTQLGLDFINIIEKCV-LPHT--GSKGGSCMFDSYMGYN
FT-NPALE-------------LQTWSDEANFLESH-----------------------------------------------------------------
----------------------------------------------------------------------------------------------------
--------------------------------------------------------------------------------
>PC_089BMV
----------------------------------------------------------------------------------------------------
----------------------------------------------------------------------------------------MGQS--------
---------NVTFCYPRIT----------------------------------------------PAGLTILTPAA--------------------RVES
LTPVSLTPIRCDRFECHPA-T---------SSP---------------------------PELASCKIVAQTLLNNFTGTVTLPP---------------
---------KTFVVV--SHKNCA-------------------AILQNHDK--EHDYPLQFTWTQVGLESLKIMEKCV-LPHT--GLKGGSCMFDSYMGYN
FS-NVSQPSLLN-----LNIIFTLWKIGNSLMGFGLVCRSIL----------------------------------------------------------
----------------------------------------------------------------------------------------------------
--------------------------------------------------------------------------------
>PC_027OOP
----------------------------------------------------------------------------------------------------
------------------------------MLVVL----T-TLCVFLSSA------------------TQSLAWLPPGPNLVKTGHFQMGQT--------
---------NVTFCYPRVT----------------------------------------------PDGVTILKPAN--------------------KVES
STPVSLTPVRCNRFECRPP-T---------SDP---------------------------PELSSCKVITQTLLNNLTGSVTLPP---------------
---------PEPDLTVVEPPNRY-------------------ITRQNPDS--EHDYPLQ-----LGLDFINIIEKCV-LPHT--GSKGGSCMFGS-----
----------------------------------------------------------------------------------------------------
----------------------------------------------------------------------------------------------------
--------------------------------------------------------------------------------
>PC_06RL82
----------------------------------------------------------------------------------------------------
-------------------------------------------MVMIPMI---------------LTIALSQTIPSQKPNLIRTESFQMGQT--------
---------TVSYCHQITS----------------------------------------------PDGDTLL----------------------------
---------------KPKS-T---------EVN---------------------------PVASNCQTVVQTLLNNSTGSFIAPP---------------
---------NTWVVV--SAGDCA-------------------VTFQNNVM--EHNHYVQSTWAKLGLESEKILAHCL-IPNP--ASHGGQCMFGSYLDYN
LD-NLGLV-------------VSGWSDERDIAKSL-----------------------------------------------------------------
----------------------------------------------------------------------------------------------------
--------------------------------------------------------------------------------
>PC_08B7FT
----------------------------------------------------------------------------------------------------
----------------------------------MQFAITLLFAVLLTFTADHVLAT---------------------------PTRPMGMA--------
---------ARSFTSSKILS----TTTL------------------NGKIK---VTTVQASS--------LLMKR----------------SHSFKNESG
VNVMDITPAVPQEQFCFP-GI---------ELA---------------------------PDPQDCQVIIDAQLYASTGSLVANA---------------
---------DTVVYV--SYQTCA-------------------IVMQNIGR---SNPQLQLNWAMLGNITRDLFNQCL-TTDV-EHNVGAARMYQSYLNVT
LD-QVYVT-------------LQGFEHQQATHP-------------------------------------------------------------------
----------------------------------------------------------------------------------------------------
--------------------------------------------------------------------------------
>PC_007HVS
----------------------------------------------------------------------------------------------------
--------------------------MHLPISSC--FLAA--AGLLLATQS----------------------------GFSKAQDFTVGQK--------
---------GG-PRPIQS-------K-S------LGILMKEYNLGPHV--T---VREYKASA----ELGNIVRRQ----------------ANATGPRSN
LTTIDLTPADCEDTQCYP-GA---------FDK---------------------------PNTTDCDLVWRAQLYNSTGSLTAFP---------------
---------GTFVYV--FSGTCAVVLLVHLT--FDSTFTSYDLYLQNPKD---QGYAIQFNWAKLGAVGVKIAEKCL-APNT--NAIGGICQYHKYLTWT
FN-DVLIS-------------VQKHVQTDDPK--------------------------------------------------------------------
----------------------------------------------------------------------------------------------------
--------------------------------------------------------------------------------
>PC_04234K
----------------------------------------------------------------------------------------------------
------------------------------MFLRM-AHLV--IALFVLASTPS-NADSLS------PRADQ-----------------------------
----------AMPHGISLKSII---------DESSSQLVQQYVLGDPTAIHKTYVQVFRS--STQSISSSLAKRNS---------------TP-TSPLND
GRHIDLTPSECTSQVCYS-GS---------FEK---------------------------PNKTDCDTIVAAQLYNSTGSLTAFP---------------
---------GTYVLV--YSGTCV-------------------VAFQHPMGKPEYNYTFDYNWASLGKIMVQLMKKCMSQPEA--QSIGGACKIDHYLKWT
FE-NVLIS-------------LQRYIEPEKK---------------------------------------------------------------------
----------------------------------------------------------------------------------------------------
--------------------------------------------------------------------------------
>PC_059BCP
----------------------------------------------------------------------------------------------------
---------------------------------R--FLAA--AGLLLTIQM----------------------------GLSKAQDVSVGDS--------
---------KTAKGPINM-------KAV------QGNLKSEYKIGLKEMVT---VRIYE-YK----NDFNLVRRE----------------ANVSATKSN
LTTIDLTPADCDGAQCYP-GA---------FDK---------------------------PNTTDCDAVWNAQLYNSTGSLTAFP---------------
---------GTFVYV--FSGNCAVV-------------------FQNPQN---QGYAIQFNWAKLGAVGVKIADKCL-APKT--NSIGGICQYTKYLTWT
FN-DVLIS-------------VQKHVEE----TQ-KPAEAEKP----KA-----EDXK------------------------------------------
----------------------------------------------------------------------------------------------------
--------------------------------------------------------------------------------
>PC_059DKR
----------------------------------------------------------------------------------------------------
------------------------------------LLGC--CWSAFDYSN----------------------------GSLKAQDVSVGGS--------
---------KTAKGPINM-------KTV------QGNLKSEYKIGLNEMVT---VRIYE-YK----NDFNLVRRE----------------ANVSATKSN
LTTIDLTPADCDGAQCYP-GA---------FDK---------------------------PNTTDCDAVWNAQLYNSTGSLTAFP---------------
---------GTFVYV--FSGNCAVV-------------------FQNPQN---QGYAIQFNWAKLGAVGVKIADKCL-APKT--NSIGGICQYTKYLTWT
FN-DVLIS-------------VQKHVEE----TQ-KPAEAEKP----KA-----EDPK------------------------------------------
----------------------------------------------------------------------------------------------------
--------------------------------------------------------------------------------
>PC_04MZ0U
----------------------------------------------------------------------------------------------------
---------------------------------R--FLAA--AGLFLTIQM----------------------------GLLKAQDVSVGGS--------
---------KAAKGPINM-------KTV------QGNLKSEYKIGLNEMVT---VRIYE-YK----NDFNLVRRE----------------ANVSATKSN
LTTIDLTPADCDGAQCYP-GA---------FDK---------------------------PNTTDCDAVWNAQLYNSTGSLTAFP---------------
---------GTFVYV--FSGNCAVV-------------------FQNPQN---QGYAIQFNWAKLGAVGVKIADKCL-APKT--NSIGGICQYTKYLTWT
FN-DVLIS-------------VQKHVEE----TQ-KPAEAEKP----KA-----EDPK------------------------------------------
----------------------------------------------------------------------------------------------------
--------------------------------------------------------------------------------
>PC_01PKE9
----------------------------------------------------------------------------------------------------
--------------------------MHLPISSC--FLAA--AGLLLATQS----------------------------GFSKAQDFTVGQK--------
---------GG-PRPIQS-------K-S------LGILMKEYNLGPHV--T---VREYKASA----ELGNIVRRQ----------------ANATGPRSN
LTTIDLTPADCEDTQCYPAGA---------FDK---------------------------PNTTDCDLVWRAQLYNSTGSLTAFP---------------
---------GTFVYV--FSGTCAVV-------------------FQNPKD---QGYAIQFNWAKLGAVGVKIAEKCL-APNT--NAIGGICQYHKYLTWT
FN-DVLIS-------------VQKHVQTDDPK--------------------------------------------------------------------
----------------------------------------------------------------------------------------------------
--------------------------------------------------------------------------------
>PC_034E2R
----------------------------------------------------------------------------------------------------
---------------------------------R--FLAA--AGLLLTIQM----------------------------GLSKGQDVSVGDS--------
---------KTAKGPINM-------KAV------QGNLKSEYKIGLNEMVT---VRIYE-YK----NDFNLVRRE----------------ANVSATKSN
LTTIDLTPADCDGAQCYP-GA---------FDK---------------------------PNTTDCDAVWHAQLYNSTGSLTAFP---------------
---------GTFVYV--FSGNCAVV-------------------FQNPQN---QGYAIQFNWAKLGAVGVKIADKCL-APKT--NSIGGICQYTKYLTWT
FN-DVLIS-------------VQKHV--------------------------------------------------------------------------
----------------------------------------------------------------------------------------------------
--------------------------------------------------------------------------------
>PC_01LB36
----------------------------------------------------------------------------------------------------
---------------------------------------------------------------------------------------SVGGS--------
---------KTAKGPINM-------KTV------QGNLKSEYKIGLNEMVT---VRIYE-YK----NDFNLVRRE----------------ANVSATKSN
LTTIDLTPADCDGAQCYP-GA---------FDK---------------------------PNTTDCDAVWNAQLYNSTGSLTAFP---------------
---------GTFVYV--FSGNCAVV-------------------FQNPQN---QGYAIQFNWAKLGAVGVKIADKCL-APKT--NSIGGICQYTKYLTWT
FN-DVCTS-------------FLIIFCVQIRMIS-SIVNSTFP----PC-----TGP-------------------------------------------
----------------------------------------------------------------------------------------------------
--------------------------------------------------------------------------------
>PC_05E0G4
----------------------------------------------------------------------------------------------------
--------------------------------------------------------------------------------------VSVGGS--------
---------KTAKGPINM-------KTV------QGNLKSEYKIGLNEMVT---VRIYE-YK----NDFNLVRRE----------------ANVSATKSN
LTTIDLTPADCDGAQCYP-GX---------FDK---------------------------PNTTDCDAVWNAQLYNSTGSLTAFP---------------
---------GTFVYV--FSGNCAVV-------------------FQNPQN---QGYAIQFNWAKLGAVGVKIADKCL-APKT--NSIGGICQYTKYLTWT
FN-DVL----------------------------------------------------------------------------------------------
----------------------------------------------------------------------------------------------------
--------------------------------------------------------------------------------
>PC_01BS5C
----------------------------------------------------------------------------------------------------
-----------------------------------------------------------------------------------------GGS--------
---------KTAKGPINM-------KTV------QGNLKSEYKIGLNEMVT---VRIYE-YK----NDFNLVRRE----------------ANVSATKSN
LTTIDLTPADCDGAQCYP-GA---------FDK---------------------------PNTTDCDAVWNAQLYNSTGSLTAFP---------------
---------GTFVYV--FSGNCAVV-------------------FQNPQN---QGYAIQFNWAKLGAVGVKIADKCL-APKT--NSIGGICQYTKYL---
----------------------------------------------------------------------------------------------------
----------------------------------------------------------------------------------------------------
--------------------------------------------------------------------------------
>PC_01390V
----------------------------------------------------------------------------------------------------
--------------------------------MLLLNSIF--LAVFFAFGADHVLA-----------G------------KSFANAYVHGEP--------
---------GIKSCSLSILAGPAAHHTVAAVTPQAESIVS---RFQHGLLT---ITTVKKQQ----------HLM----------------KRDDSLSAA
NLTVDLTPADPSRWMCYT-GG---------FQE---------------------------PDGEDCKVVIHAQLYNSTGSLAAFP---------------
---------STVVYV--SYRTCA-------------------VVLQNLDQ---RAPQIQYNWAMLGKAAQSLFNACL-TGKA--WNIGGAMFFEKYLNRD
FN-GLYIT-------------LQRFDDSELPPPE-P-ATNANP----KP-----VGM-------------------------------------------
----------------------------------------------------------------------------------------------------
--------------------------------------------------------------------------------
>PC_016RN5
----------------------------------------------------------------------------------------------------
--------------------------------------------------------------------------------------------MKLSPLSN
LLGFEIMHPVSLHTPLLLKSVH---------ESDDKHLVQKFILGDPNLSLKTVVEVYAT----NPAGSTLAKRDS---------------PP-QSP-KE
DRPIDLTPSTCTSQVCYS-GI---------RGN---------------------------V---------------------------------------
----------------------------------------------------------------------------------------------------
----------------------------------------------------------------NLELHQQYTIGDPAVKQKTLVEIYKYTAPPKFAIQV
STSACQVAPSL--------SDEASGVLFFSHLGSYGGPEKPLMCGFNSDRLR-------CDRRRTNVQFYGELGSPCCQHPMGKPKYNQVLQYNWAKLGS
IILDLQKKCLKPDDQSIGGACKIARYGQYKFHNVGVALVIFAIRVFDSHQLPLANLYPQVVISLQRYIAPATPPTPNQGV
>PC_01SNPI
----------------------------------------------------------------------------------------------------
------------------------------MSFTTKIAVV--VGLIMAGSYSC-NTDSLSP-----RGE-------------------------------
---------VSLRTPLTLKSVH---------ESDDKHLVQKYTLGDPNLAAKTVVEVYAT----KSTGSTLAKRES---------------RS-QSP-DE
ERPIDLTPSTCTSQVCYS-GS---------FQG---------------------------PKKTDCDTIVAAQLYNSTGSLRAFP---------------
---------GTYVLV--YSGTCV-------------------VVFQNPIGKPEYTHTLDYNWAKLGTVILDLQKKCD-KPDD--LSIGGACKIDHYLKFN
FK-NVLIS-------------LQRY-VAPSNAATAS----------------------------------------------------------------
----------------------------------------------------------------------------------------------------
--------------------------------------------------------------------------------
>PC_05L02M
----------------------------------------------------------------------------------------------------
-------------------------------MLSRKVFMA--IGAAASIPFSI-IAEKVEV------SE--------------------------VTVDQ
L----AHQSARTATPFDMKI------------LQSKSLIESYPLGLKEDA--PMVFIYGPRPN------SIAKRSLEPNSTDHPASPEAVSKKPNRP-AN
ETTVDMTPAKCTSTVCYS-GS---------FQP---------------------------PDKPDCDVIVAAQLYNSTGSLTAYP---------------
----------EFVYV--TYGTCA-------------------VVFQNPTKNS--NFALQYNWALLGNIIIDLEGRCF-RKDS--ESIGGACRFDHYLSYH
FK-NV-IS-------------LQRIFPDKDASKKSS-KD-------------------------------------------------------------
----------------------------------------------------------------------------------------------------
--------------------------------------------------------------------------------
>PC_0896EH
----------------------------------------------------------------------------------------------------
----------------------------------------------------------------------------------------------------
----------------------------------------------------------------------------------------------------
----------------------------------------------------------------------------------------------------
-------------------------------------------------------------------------------------------MFSRIFHLA
LALAAAAP-------------YQSQAESLLPLGGDVPEVLS-------P-----LSVQGIRGNVNLELHQQYTIGDPAVKQKTLVEIYKYTSTGSALVKR
DTPTPSPPPPNPRAWMPIDLTPAKCTSQVCYSGSYGGPEKTDCDVIVAAQMYNSTGSLVAPAGHYVLVSYGS-CTVIFQHPMGKPKYNQVLQYNWAKLGS
IILDLQKKCLKPDDQSIGGACKIARYGQYKFHNV--------------------------VISLQRYIAPATPPTPNQGV
>PC_0319DM
----------------------------------------------------------------------------------------------------
----------------------------------------------------------------------------------------------------
----------------------------------------------------------------------------------------------------
----------------------------------------------------------------------------------------------------
-------------------------------------------------------------------------------------------MFSRIFHLA
LALAAAAP-------------YPSKAESLLPLGGDVPEVLS-------P-----LSVQGIRGNVNLELHQQYTIGDPAVKQKTLVEIYKYTSTGSALVKR
DTPTPSPPPPNPRAWMPIDLTPAKCTSQVCYSGSYGGPEKTDCDVIVAAQMYNSTGSLVAPAGHYVLVSYGS-CTVIFQHPMGKPKYNQVLQYNWAKLGS
IILDLQKKCLKPDDQSIGGACKIARYGQYKFHNV--------------------------VISLQRYIAPATPPTPNQGV
>PC_00IJ3E
----------------------------------------------------------------------------------------------------
------------------------------MGVSKLFFIW--IGLF----TISKLSTTLSV----SFGKGINPLSLADEGESVLKQFQIFGK--------
---------NNEVVNVKIVS----------KFNSDSNSLR---FTKRDLLG---IEDEKSNEK--------GNDK----------------VKNQAQNRN
YTRVDLTPARPTSETCYS-GS---------FQG---------------------------PNQSDCDVIFYAQKYNSYGSLTAFP---------------
---------GTFVYV--YYSSCV-------------------VAFQNPNH---SNYSLDYNWAMLGAKAEQIKNRCL-RDEE--QSIGGSFLFENYLGYT
FQ-NVLIS-------------LQRYAGNITA---------------------------------------------------------------------
----------------------------------------------------------------------------------------------------
--------------------------------------------------------------------------------
>PC_02SB28
----------------------------------------------------------------------------------------------------
------------------------------MSLRM-IHLA--IALVVAASSFS-YAAELQT-----KS--------------------------------
-----------SMQPLSIKSVH---------DNPDMYLIQTFSIGYLGSKAHATVDIYADKSLAKRDTKPVTEDPQ---------------PKKEIP-GI
TKPLDLTPAKCTSKVCFP-GS---------YEP---------------------------PLKTDCDALVEAQVYYSIGSLRIKP---------------
---------GWTVLV--HAGTCV-------------------VVFQHPVGKAENNLTFEYNWASLGQIIIDIQKKCD-KPEA--LSIGGACKIDSYLKYN
FE-NVLIS-------------VQRYIAPTTPAAGS-----------------------------------------------------------------
----------------------------------------------------------------------------------------------------
--------------------------------------------------------------------------------
>PC_06WWZ9
----------------------------------------------------------------------------------------------------
------------------------------MFLSIKIAVA--VGLLIAGS-DC-NAEPLSP-----RGE-------------------------------
---------VSLHTPLLLKSVH---------ESDDKHLVQKFILGDPNLSLKTVVEVYAT----NPAGSTLAKRDS---------------PP-QSP-KE
DRPIDLTPSTCTSQVCYS-GT---------FQI---------------------------PQKTDCDAIVAAQLYNSTGSLRSFP---------------
---------GMYVLV--YAGTCV-------------------VVFQNPIGKPEYTHTLDYNWAKLGTVILDIQKKCN-NPDD--QSIGGACKIDHYLKFN
F-KNVLIS-------------LQR-YVAPTKARSDS----------------------------------------------------------------
----------------------------------------------------------------------------------------------------
--------------------------------------------------------------------------------
>PC_02BOH0
----------------------------------------------------------------------------------------------------
------------------------------MSFTTKIAVV--VGLIMAGSYSC-NTDSLSP-----RGE-------------------------------
---------VSLRTPLTLKSVH---------ESDDKHLVQKYTLGDPNLAAKTVVEVYAT----KSTGSTLAKRES---------------RS-QSP-DE
ERPIDLTPSTCTSQVCYS-GS---------FQG---------------------------PKKTDCDTIVAAQLYNSTGSLRAFP---------------
---------GTYVLV--YSGTCV-------------------VVFQNPIGKPEYTHTLDYNWAKLGTVILDLQKKCD-KPDD--LSIGGACKIDHYLKFN
FK-NVSNG-------------SHQP-TTICGTFKRSYCELRTF---PSS-----CDVQSMD------I--------------------------------
----------------------------------------------------------------------------------------------------
--------------------------------------------------------------------------------
>PC_0899K8
----------------------------------------------------------------------------------------------------
------------------------------MFLSIKIAVA--VGLLIAGS-DC-NAEPLSP-----RGE-------------------------------
---------VSLHTPLLLKSVH---------ESDDKHLVQKFILGDPNLSLKTVV---------------------------------------ESP-KE
DRPIDLTPSTCTSQVCYS-GT---------FQI---------------------------PQKTDCDAIVAAQLYNSTGSLRSFP---------------
---------GMYVLV--YAGTCV-------------------VVFQNPIGKPEYTHTLDYNWAKLGTVILDIQKKCN-NPDD--QSIGGACKIDHYLKFN
F-KNVLIS-------------LQR-YVAPTKARSDS----------------------------------------------------------------
----------------------------------------------------------------------------------------------------
--------------------------------------------------------------------------------
>PC_06I1OL
----------------------------------------------------------------------------------------------------
------------------------------MFLSIKIAVA--VGLMIAGT-DC-NAEPLSP-----RGEGE--YFGAKISWSLQASFHPGSTATNGPADN
LTLHLLRAVVSLHTPLTLKSVH---------ESDDKHLVQKFILGDPKLSAKTVVEVYAT----NPTGSTLAKRDS---------------PP-QSP-VE
ERPLDLTPSSCTSQVCYS-GS---------FRG---------------------------PLKTDCDTIVAAQLYNSTGSLRAFP---------------
---------GNYVLV--LLWNLCRCFVS--------------QTDQNPISKPEYTYTLDYNWAKLGTVILDIQKKCD-KPDD--QSIGGACKIDHYLKFN
F-KNVLIS-------------LQR-YVAPAKAGSDS----------------------------------------------------------------
----------------------------------------------------------------------------------------------------
--------------------------------------------------------------------------------
>PC_0681OE
----------------------------------------------------------------------------------------------------
------------------------------MFLRS-VYLA--IALLAFASTPS-NADSPSS-----PEDLE-----------------------------
----------ELPTTLSLTSAM---------QDPSMHLVKDYILGDPAAQQKTYVKVFQS--NTKPSGSTLAKRDS---------------SPPTTPLNG
GKHIDLTPAPCTSKACYP-GS---------FAG---------------------------PHKTDCDVIVAAQ-FNSTGLLTAFP---------------
---------GTWVFV--HSGTCV-------------------VVFQHPVGKPEYNYILDYKWSSLGNIMLELMKKCMSKPSA--QSIGGACKIKRYQEFK
FQ-NVLIS-------------LQRYIDPTQ----------------------------------------------------------------------
----------------------------------------------------------------------------------------------------
--------------------------------------------------------------------------------
>PC_059M8T
----------------------------------------------------------------------------------------------------
------------------------------MFLRS-VYLA--IALLAFASTPS-NADSPSS-----PEDLE-----------------------------
----------ELPTTLSLTSAM---------QDPSMHLVKDYILGDPAAQQKTYVKVFQS--NTKPSGSTLAKRDS---------------SPPTTPLNG
GKHIDLTPAPCTSKACYP-GS---------FAG---------------------------PHKTDCDVIVAAQ-FNSTGLLTAFP---------------
---------GTWVFV--HSGTCV-------------------VVFQHPVGKPEYNYILDYKWSSLGNIMLELMKKCMSKPSA--QSIGGACKIKRYQEFK
FQ-NVLIS-------------LQTYIDPTQ----------------------------------------------------------------------
----------------------------------------------------------------------------------------------------
--------------------------------------------------------------------------------
>PC_03HEK8
----------------------------------------------------------------------------------------------------
------------------------------MFLSIKIAVA--VGLMIAGT-DC-NAEPLSP-----RGE-------------------------------
---------VSLHTPLTLKSVH---------ESDDKHLVQKFILGDPKLSAKTVVEVYAT----NPTGSTLAKRDS---------------PP-QSP-VE
ERPLDLTPSSCTS-------------------------------------------------QTDCDTIVAAQLYNSTGSLRAFP---------------
---------GNYVLV--YSGTCV-------------------VVFQNPISKPEYTYTLDYNWAKLGTVILDIQKKCD-KPDD--QSIGGACKIDHYLKFN
F-KNVLIS-------------LQR-YVAPAKAGSDS----------------------------------------------------------------
----------------------------------------------------------------------------------------------------
--------------------------------------------------------------------------------
>PC_01X9PR
----------------------------------------------------------------------------------------------------
------------------------------MFLSIKIAVA--VGLMIAGT-DC-NAEPLSP-----RGE-------------------------------
---------VSLHTPLTLKSVH---------ESDDKHLVQKFILGDPKLSAKTVVEVYAT----NPTGSTLAKRDS---------------PP-QSP-VE
ERPLDLTPSSCTSQVCYS-GS---------FRG---------------------------PLKTDCDTIVAAQLYNSTGSLRAFP---------------
---------GNYVLV--YSGTCV-------------------VVFQNPISKPEYTYTLDYNWAKLGTVILDIQKKCD-KPDD--QSIGGACKIDHYLKFN
F-KNVLIS-------------LQR-YVAPAKAGSDS----------------------------------------------------------------
----------------------------------------------------------------------------------------------------
--------------------------------------------------------------------------------
>PC_034M7G
----------------------------------------------------------------------------------------------------
-----------------------------------------------------------------------------------------GGS--------
---------KTAKGPINM-------KTV------QGNLKSEYKIGLNEMVT---VRIYE-YK----NDFNLVRRE----------------ANVSATKSN
LTTIDLTPADCDGAQCYP-GA---------FDK---------------------------PNTTDCDAVWNAQLYNSTGSLTAFP---------------
---------GTFVYV--FSGNCAVV-------------------FQNPQN---QGYAIQFNWAKLGAVGVKIADKCL-APK-------------------
----------------------------------------------------------------------------------------------------
----------------------------------------------------------------------------------------------------
--------------------------------------------------------------------------------
>PC_036W02
----------------------------------------------------------------------------------------------------
----------------------------------------------------------------------------------------------------
-----------------------------------MVVHENYPLGDPNAEQKTFVTVYKP--NSFSSGVPLAKRDS---------------TPSTSP-II
GTRVDLTPSECTSQACYP-GE---------HQFLIVGPQPPGLNLRVFLLARVLPSTRYVTFQKDCQVIVAAQLYNSTGSLTAAP---------------
---------VILTFL------------V--------------ALYD--------ELYGQYNWASLGKVMLGLIKKCK-MSQG--ISIGLFEV--------
----------------------------------------------------------------------------------------------------
----------------------------------------------------------------------------------------------------
--------------------------------------------------------------------------------
>PC_08BBPF
----------------------------------------------------------------------------------------------------
----------------------------------------------------------------------------------------MQE---------
----------KRYEPLSV---------Q------NLNMIQEGKLGEHGEVT---FRVYE-------------LQS----------------QTGLTRRQA
NLTIDLTPADYTSLQCYP-GA---------FER---------------------------PLKADCDKVWVAQLYNSTGSLTAFP---------------
---------GTMVYV--NAGTCAVV-------------------FQNPQK---ISPTLQFNWAKLGKVGQTIANECF-PPKN--NSIGGVGIFAHYLEYR
LD-DVLIS-------------VQKHVEGS-----------------------------------------------------------------------
----------------------------------------------------------------------------------------------------
--------------------------------------------------------------------------------
