# Supplementary material for: Remote homology clustering identifies lowly conserved families of effector proteins in plant-pathogenic fungi
Source: Microb Genom. 2021 Sep 1;7(9):000637. doi: 10.1099/mgen.0.000637 (PMC8715435; doi:10.1099/mgen.0.000637)
Supplement: Supplementary material 15 [file mgen-7-0637-s0015.zip › fastas/markov-PC_083GBU.fasta]

>PC_027EIZ
----------------------------------------------------------------------------------------------------
---------MFSYASNLFAWTTALVGAVVAQPST----VDY------------------------DTLPSTGSVINLD-VTASNTTYIVQA-NDTIHSIA
SQ--YNVGACDLARLNV-LADPN---FLYADEPLRIPARAT---F--PDDT--SCFSTNN----TG-ATATCIY-GG---PHVYTILPGATI---QKIAN
ERYNITAESILNTTAQTG-----------YIAALNPGIYDVLETGETVKIPVC-DNTAC----------------------T-MTEFAFTYG---TLQDF
-ATEYGI-TVGQIMSLNL--GYNHTELV----AP----LG---VL----------YDCAVLE--------------------------------------
-------------------------------------------------------------------
>PC_00ZF1U
-----------------------------MAFMLWGMW----KEKAR-EAPND----QGIGGMAFSS---------RSWAPILDSDVFGLAV---AWLRQ
IISFENKFGELKFKTMLAATLLSLSAVAVALP---A--STY------------------------DALPTAGTVINLD-ITALNETYTVQE-NDTLSAIA
AK--YGVGTCDLARLNI-LADPN---FIYAGEVLRIPAQPT---F--PDDL--SCFSTNN----TE-ATNTCID-SG---PHVYTIMPGDTI---QKIAN
ERFNITVESVINQTAQTG-----------YIAALNPGPYDVLQTGETVKIPIC-DNTAC----------------------T-MTQFTLGYG---TLQDF
-ATYYGV-AVGQIMALNL--GYNHSEAA----VP----LG---VL----------YDCSAVN--------------------------------------
-------------------------------------------------------------------
>PC_05LPGM
----------------------------------------------------------------------------------------------------
---------MLANPSKLLLLTTAIIGQSIALPTT----VDY------------------------DVLPSTGSVLNLD-VAASNITYTVQS-NDTIHSIA
AQ--YNVGACDLARLNV-LADPN---FLYTNETLRIPARAT---F--PDDF--SCFSTNN----TD-ATATCIY-GG---PHVYTILPGDTI---QKIAN
ERFNITTESILSFSAQTG-----------YIAALNPGIYDVLETGQTVKIPSC-DNTAC----------------------T-MADFTFMYG---TLQDF
-ATAYNV-SVGQLMALNL--GYNHTDYI----AP----LG---VV----------YDCTSLG--------------------------------------
-------------------------------------------------------------------
>PC_04UJY4
----------------------------------------------------------------------------------------------------
-------MFATP---IIGATL-ALISSVAA-SPFA-YHGLAA-----------------------RQVEICNGTIT---LNTTTTTYTVQP-GDTLLAIA
AS--FNRGVCDIARANA-IA--DID-VLFANQTLLIPAQTC---N-P-DST--SCLATN------TNPTATCIP-GG---PGFYTVVSGDTL---TRIAE
DKYNITLASLIAANTANI------------------PNPDVIEVGQLVNVPVC-PETQC----------------------F-IQPYVYHN---ATLVQL
-AADYGA-TVGQILSLNA--NFNGTGAP-----TPGQTIT---LP----------SRCGSYPAFPSK---K-----------------------------
-------------------------------------------------------------------
>PC_07VIW1
----------------------------------------------------------------------------------------------------
-------MFSIP---IIGANL-ALIGSVAA-SPYA-YHGIAS-----------------------RQTQLCNDTII---LNTTSTTYTVQP-DDTLIGIA
NA--FNRGVCDIARANA-IA--DVD-VLFADQILTIPPQVC---N-P-DNT--TCLIDT------TPPTATCIA-GG---PGFYAVVSGDTL---TRIAE
DKFNITLQSLIAANTANI------------------PDPDLIEVGQLVNVPVC-PETQC----------------------F-IQPYVYRN---SSLVQL
-AHDYET-TVGQILSLNA--NFNGTGVP-----TAGQNIT---LP----------SRCGAYPAYPSK---K-----------------------------
-------------------------------------------------------------------
>PC_01DSIR
----------------------------------------------------------------------------------------------------
-------MFFAP---IIAATV-AIVGPVAA-SPYS-YRTLAA-----------------------RQTELCNGTVA---LNTTTSVYTVQS-GDDLIAIA
ES--FNRGVCDVARANA-IG--DID-LIFAGQNLTIPAQVC---D-P-DST--TCLVDN------TTPTATCIN-GG---PGFYTIVSGDTL---TTIAE
NKFNITLASLIAANAATL------------------PDPDVIEVGQLINVPVC-ESSQC----------------------F-IQPYVYQN---KTLVQL
-AKEYET-SVGQILSLNA--NFNGTLVP-----TVGQTIT---LP----------SKCGAYPAYPSK---K-----------------------------
-------------------------------------------------------------------
>PC_04C0C9
----------------------------------------------------------------------------------------------------
-------MRVIS---VLGLLA-VTVTSVASLNAPPFPIHDLH-----------------------RRQQLCNGTIT---LDNRTQSAVVQA-GDTLRTIG
AR--FNRGICDIARASN-LT--NPN-LIFEGQTLTIPPQVC---F-P-DDT--TCVAPP------PSQTETCVL-GG---PTFYLVQEGDTL---ASIAR
-SLNLTNESLQAANA----------------------NATQAAVGSFLTLPVC-PNSKC----------------------T-FGPYVIQPG--DLFIDL
-AVDFGS-QFGQISALNP--NINANS-L-----EAGVTIT---LP----------RDCGNDTAVN-----------------------------------
-------------------------------------------------------------------
>PC_00WR6N
----------------------------------------------------------------------------------------------------
----------MHFLPLAA--LP-----FLASAA--------------------------------SAAPTCN-HSN---LNTTVGLYTVKA-GDTIASVS
NT--FNRGICDIARLNR-MADPT--IPFLTGEQLLIPPETC---T--PDNS--TCLLTPS----PTDNYADCVS-GG---PHTYYTIKGDTI---RTIA-
LRLNITVEALSATVQ-----------------GGVSDPDALVQVDNFMKVPQC-SPSVC----------------------D-VEPYHFTYG---TYKDL
-ADKVGS-TVGQIMAFNP--TYNHSDVA----RGQGAVVT---LP----------MNCRNLGDNVTV---------IS----------------------
-------------------------------------------------------------------
>PC_07AZ4U
----------------------------------------------------------------------------------------------------
---------MRLGLAYLILLVPTFLDQAVALPAT----TDY------------------------DILPSTGSVLNLD-IAASNITYNVTG-NDTIFTIA
EK--YGVGACDLARLNV-LADPN---FLYENETLRIPERAT---F--PDDY--SCFSTNN----TN-ATADCIY-GG---PHVYTILPGDTI---QKIAN
ERYNITTESILSFGAQTG-----------YIAALNPGIYDVLQTGETVKIPTC-DNSAC----------------------T-MADFTVSYG---TLQDF
-ATVYNV-SVGQIMSLNL--GYNHTEKV----AP----LG---VV----------YDCTILS--------------------------------------
-------------------------------------------------------------------
>PC_07DZKF
----------------------------------------------------------------------------------------------------
---------MRLGLANLILLVPTILGQAMALPAT----ADY------------------------DVLPSTGSVLNLD-IAASNITYNVTG-NDTIFTIA
EK--HGVGACDLARLNV-LADPN---FLYENETLRIPERAT---F--PDDY--SCFSTNN----TN-ATADCIY-GG---PHVYTILPGDTI---QKIAN
ERYNITTESILSFGAQTG-----------YIAAVNPGIYDVLQTGETVKIPTC-DNSAC----------------------T-MADFTFSYG---TLQDF
-ATVYNV-SVGQIMSLNL--GYNHTEDI----AP----LG---VV----------YDCTILS--------------------------------------
-------------------------------------------------------------------
>PC_07B9NL
----------------------------------------------------------------------------------------------------
---------MRLGLANLILLVSTFLGQAMALPAT----ADY------------------------DVLPSTGSVLNLD-IAASNITYNVTG-NDTIFTIA
EK--HGVGACDLARLNV-LADPN---FLYENETLRIPERAT---F--PDDY--SCFSTNN----TN-ATADCIY-GG---PHVYTILPGDTI---QKIAN
ERYNITTESILSFGAQTG-----------YIVALNPGIYDVLQTGETVKIPTC-DNSAC----------------------T-MADFTFSYG---TLQDF
-ATVYNV-SVGQIMSLNL--GYNHTEEI----AP----LG---VV----------YDCTILS--------------------------------------
-------------------------------------------------------------------
>PC_047OGR
----------------------------------------------------------------------------------------------------
---------MLPGPNKLFLLTAALFGHAIALPAT----VDY------------------------DVLPSTGSILNLD-VAASNITYTVQG-NDTIHTIA
AK--YNVGACDLARLNV-LSDPN---FLYENETLRIPTRAT---F--PDDC--SCFSTNN----TD-ATATCIY-GG---PHVYTILPGDTI---QKIAN
ERYNITTDSILSFTAQTG-----------YIAALNPGIYDVLETGQTVKIPSC-DNSAC----------------------T-MADFTFTYG---TLQDF
-ATAYNV-SVGQIMSLNL--GYNHTDYI----AP----LG---VV----------YDCTLLN--------------------------------------
-------------------------------------------------------------------
>PC_030FOG
----------------------------------------------------------------------------------------------------
---------MLANPNKLFLLTAAFFGHAIALPAT----VDY------------------------DVLPSSGSVLNLD-VAASNITYTVQG-NDTIHTIA
AK--YDVGACDLARLNV-LSDPN---FLYENETLRIPARAT---F--PDDY--SCFSTNN----TD-ATATCIY-GG---PHVYTILPGDTI---QKIAN
ERYNITTDSILSFTAQTG-----------YIAALNPGIYDVLETGQTVKIPSC-DNSAC----------------------T-MADFTFTYG---TLQDF
-ATAYNV-SVGQIMSLNL--GYNHTDYI----AP----LG---VV----------YDCTLLN--------------------------------------
-------------------------------------------------------------------
>PC_03I2ET
----------------------------------------------------------------------------------------------------
---------MLPGPNKLFLLTAALFGHAIALPAT----VDY------------------------DVLPSTGSILNLD-VAASNITYTVQG-NDTIHTIA
AK--YNVGACDLARLNV-LSDPN---FLYENETLRIPTRAT---F--PDDY--SCFSTNN----TD-ATATCIY-GG---PHVYTILPGDTI---QKIAN
ERYNITTDSILSFTAQTG-----------YIAALNPGIYDVLETGQTVKIPSC-DNSAC----------------------T-MADFTFTYG---TLQDF
-ATAYNV-SVGQIMSLNL--GYNHTDYI----AP----LG---VV----------YDCTLLN--------------------------------------
-------------------------------------------------------------------
>PC_01TKQE
----------------------------------------------------------------------------------------------------
---------MLPSPNKLFLLTAALFGHAIALPAT----VDY------------------------DVLPSTGSVLNLD-VAASNITYTVQG-NDTIHTIA
AK--YNVGACDLARLNV-LSDPN---FLYENETLRIPARAT---F--PDDY--SCFSTNN----TD-ATATCIY-GG---PHVYTILPGDTI---QKIAN
ERYNITTDSILSFTAQTG-----------YIAALNPGIYDVLETGQTVKIPSC-DNSAC----------------------T-MTDFTFTYG---TLQDY
-ATAYNV-SVGQIMSLNL--GYNHTDYI----AP----LG---VV----------YDCTLLN--------------------------------------
-------------------------------------------------------------------
>PC_00TRNC
----------------------------------------------------------------------------------------------------
---------MLPGPNKLFLLTAALFGHAMALPAT----VDY------------------------DVLPSTGSVLNLD-VAASNITYTVQG-NDTIHTIA
AK--YNVGACDLARLNV-LSDPN---FLYENETLRIPARAT---F--PDDY--SCFSMNN----TD-ATATCIY-GG---PHVYTILPGDTI---QKIAN
ERYNITTDSILSFTAQTG-----------YIAALNPGIYDVLETGQTVKIPSC-DNSAC----------------------T-MADFTFTYG---TLQDF
-ATAYNV-SVGQIMSLNL--GYNHTDYI----AP----LG---VV----------YDCTLLD--------------------------------------
-------------------------------------------------------------------
>PC_05VGCT
----------------------------------------------------------------------------------------------------
---------MLPSPNKLCLLTAALFGHAIALPAT----VDY------------------------DVLPSTGSVLNLD-VAASNITYTVQG-NDTIHTIA
AK--YNVGACDLARLNV-LSDPN---FLYENETLRIPARAT---F--PDDY--SCFSTNN----TD-ATATCIY-GG---PHVYTILPGDTI---QKIAN
ERYNITTDSILSFTAQTG-----------YIAALNPGIYDVLETGQTVKIPSC-DNSAC----------------------T-MADFTFTYG---TLQDF
-ATAYNV-SVGQIMSLNL--GYNHTDYI----AP----LG---VV----------YDCTLLD--------------------------------------
-------------------------------------------------------------------
>PC_05CSJ8
----------------------------------------------------------------------------------------------------
---------MLPGPNKLFLLTAALFGHAIALPAT----VDY------------------------DVLPSTGSVLNLD-VAASNITYTVQG-NDTIHTIA
AK--YNVGACDLARLNV-LSDPN---FLYENETLRIPARAT---F--PDDY--SCFSTNN----TD-ATATCIY-GG---PHVYTILPGDTV---QKIAN
ERYNITTDSILSFTAQTG-----------YIAALNPGIYDVLETGQTVKIPSC-DNSAC----------------------T-MADFTFTYG---TLQDF
-ATAYNV-SVGQIMSLNL--GYNHTDYI----AP----LG---VV----------YDCTLLD--------------------------------------
-------------------------------------------------------------------
>PC_05JH7B
----------------------------------------------------------------------------------------------------
------------------MLVPMLTAQASALTSMNY--D---------------------------VLPSSGTVLNLA-VTASNITYNVTA-NDTIHTIA
NK--YGVGACDLARLNV-LADPN---FLYMNETLRIPARAT---F--PDDY--SCLSTNN----TN-ATSDCIY-GG---PHVYTILPGDTI---QKIAN
ERFNITTESILSFGAQTG-----------YIAALNPGIHDVLQTGETVKIPTC-ANTAC----------------------T-MTDFTFTYG---TLQDF
-ATAYNV-TVGQLMSLNL--AYNHTDYI----AP----LG---VL----------YDCSILE--------------------------------------
-------------------------------------------------------------------
>PC_02FNW9
----------------------------------------------------------------------------------------------------
---------MCLTMRSLMMLVPMLIAQATALTSMNY--DGN------------------------LVLPSSGTVLNLA-VTASNITYNVTA-NDTIHTIA
NK--YGVGACDLARL----------------NTLRIPARAT---F--PDDY--SCFSTNN----TN-ATSDCIY-GG---PHVYTILPGDTI---QKIAN
ERFNITTESILSFGAQTG-----------YIAALNPGIYDVLQTGETVKIHTC-ANTAC----------------------T-MTDFTFTYG---TLQNF
-ATAYNV-TVGQLMSLNL--AYMHTDYI----AP----LG---VL----------YDCSILE--------------------------------------
-------------------------------------------------------------------
>PC_017COB
----------------------------------------------------------------------------------------------------
------------------------MERDIDSGGGGY--RTN------------------------SVISRIRIRHAYPVFARFDLAY--VT-ARRDKRVA
NK--YNVGACDLARLNV-LADPN---FLYVNETLRIPARAT---F--PNDY--SCFSTNN----TN-TTADCIY-GG---PHVYTILPGDTI---QKIAN
ERFNITTESILSFGAQPG-----------YIAALNPGIYDLLQTGETVKIPTC-ANTAC----------------------T-MTDFTFTYG---TLQDF
-AAAYNV-TVGQLMSLNL--GYNHTDYI----AP----LG---VL----------YDCSILE--------------------------------------
-------------------------------------------------------------------
>PC_0520B1
----------------------------------------------------------------------------------------------------
---------------------------------MNY--D---------------------------VLPSSGTVLNLD-VAASNIIYNVTV-NDTIHTIA
KK--YDVGACDLARLNV-LADPN---FLYVNETLRIPARAT---F--LDDY--SCFSTNN----TN-TTADCIY-GG---PHVYTILPGDTI---QKIAN
ERFNITTESILSFGAQTG-----------YIAALNPGIYDVLQTGETVKIPTC-ANTAC----------------------T-MTDFTFTYG---TLQDF
-ATAYNV-TVGQLMSLNL--GYNHTDYI----AP----LG---VV----------YDCSILE--------------------------------------
-------------------------------------------------------------------
>PC_000PFI
----------------------------------------------------------------------------------------------------
---------------------------------MNY--D---------------------------VLPSSGTVLNIN-VAASNIIYNVTA-NDTIHTVA
NK--YGVGACDLARLNV-LADPN---FLYVNETLRIPAHAT---F--PDDY--SCFSTNN----TN-TTADCIY-GG---PHVYTILPGDTI---QKIAN
ERFNITTESILSFGAQTG-----------YIAALNPGIYDVLQTGETVKIPTC-ANTAC----------------------T-MTDFTFTYG---TLQDF
-ATAYNV-TVGQLMSLNL--GYNHTDYI----AP----LG---VV----------YDCSILE--------------------------------------
-------------------------------------------------------------------
>PC_0274QK
----------------------------------------------------------------------------------------------------
---------MLLHTSILVTLSTALVRQTYALPAT----VDY------------------------NNLPTTSTILNLP-IPARNTTYTVQP-NDTIHSIA
AH--FSIGACDLARLNV-LADPN---YLYASEPLRIPLHPL---L--PSDT--TCFTPNN----TL-TTSTCIP-GG---PHVYTIMPGDTI---QKIAN
ERFNITTDSILHQVAQTG-----------YIAALNPGIYDVLEAGETVKIPVC-EDTVC----------------------K-MTDFTITYG---TVQDF
-AGQYGV-TVGQILALNL--GYNHTEEE----AP----LG---VL----------FDCGVVG--------------------------------------
-------------------------------------------------------------------
>PC_0305PW
----------------------------------------------------------------------------------------------------
---------MLSHTANLAALTTALVIQAAALPST----VSY------------------------DTLPTTGSILNLA-IPASNITHTVQP-NETIFTIA
HK--YSIGACDLARLNV-LADPN---FIYVDEPLRIPSHPT---L--PSDT--SCFSPNN----TL-TTNTCIP-GG---PHVYTILPGDTI---QKIAN
ERFNITAESILNQIAQTG-----------YIAALNPGIYDVLETGETVKIPVC-EDTVC----------------------T-MTDFTFTYG---TLQDF
-ATQYGV-IVGQIMALNL--GYNHTEEV----AP----LG---VL----------YDCQVVG--------------------------------------
-------------------------------------------------------------------
>PC_06QVUB
----------------------------------------------------------------------------------------------------
---------MLANPNRLFLLTTAFIGNVLSLPAT----VDY------------------------DVLPSSGSVLNLD-VAASNITYTVQE-NDTIHTIA
AK--YNVGACDLARLNV-LADPN---FLYANETLRIPARAT---F--PDDY--SCFSTNN----TD-ATATCIY-GG---PHVYTILPGDTI---QKIAN
ERYNITTDSILSFTAQTG-----------YIAALNPGIYDVLETGQTVKIPSC-DNSAC----------------------T-MADFTFTYG---TLQDF
-ATAYNV-SVGQIMSLNL--GYNHTDYI----AP----LG---VV----------YDCTLLD--------------------------------------
-------------------------------------------------------------------
>PC_02D9RE
----------------------------------------------------------------------------------------------------
---------MLANPNRLFLLTTAFVGNVLSLPAT----VDY------------------------DVLPSSGSVLNLD-VAASNITYTVQE-NDTIHTIA
AK--YNVGACDLARLNV-LADPN---FLYANETLRIPARAT---F--PDDY--SCFSTNN----TD-ATATCIY-GG---PHVYTILPGDTI---QKIAN
ERYNITTDSILSFTAQTG-----------YIAALNPGIYDVLETGQTVKIPSC-DNSAC----------------------T-MADFTFTYG---TLQDF
-ATAYNV-SVGQIMSLNL--GYNHTDYI----AP----LG---VV----------YDCTLLD--------------------------------------
-------------------------------------------------------------------
>PC_04B2AS
----------------------------------------------------------------------------------------------------
---------------MLFLTLLALASGISALPGLAPRSTDY------------------------PV-------VNAN--ISIGQTIYVKE-GDTVWSLA
AT--YRVGVCDLARMNG-LTDPD---FIYPGEKFLIPAVPA---H--PDDF--SCLDVNN----TE-TTNTCIV-GG---PHVYTTMPGDTI---QKIAN
VRYNITVDAIMNYAAQTA-----------YIVDLAPGPYTELEADQLVKIPLC-ENTEC----------------------I-LRTFEFHYG---TMVDV
-ARYFGV-QTGQIMSLNQ--GFNHSDGG----AAANAALM---VT----------TNCTYFDDSWY----------------------------------
-------------------------------------------------------------------
>PC_03R2NS
----------------------------------------------------------------------------------------------------
---------------MLAATLLSLTAVAAALP---A--STY------------------------DALPTTGTVINLD-ITALNETYTVQE-NDTLSAIA
AK--YGVGTCDLARLNI-LADPN---FIYAGEVLRIPAQPT---F--PDDM--SCFSTNN----TE-ATNTCID-SG---PHVYTIMPGDTI---QKIAN
ERFNITVESVLNQTAQTG-----------YIAALNPGPYDILQTGETVKIPIC-DNTAC----------------------T-MTQFTLGYG---TLQDF
-ATYYGV-AVGQIMALNL--GYNHSEAA----VP----LG---VL----------YDCSAVNEA------------------------------------
-------------------------------------------------------------------
>PC_05G9US
----------------------------------------------------------------------------------------------------
---------------MLVATLLSLSAVAAALP---A--SNY------------------------DALPTTGTVINLD-ITALNETYTVQE-NDTLSAIA
AK--YGVGTCDLARLNI-LADPN---FIYAGEVLRIPAQPT---F--PDDL--SCFSTNN----TE-ATNTCID-SG---PHVYTIMPGDTI---QKIAN
ERFNITVESVINQTAQTG-----------YIAALNPGPYDVLQTGETVKIPIC-DNTAC----------------------T-MTQFTLGYG---TLQDF
-ATYYGV-AVGQIMALNL--GYNHSEAA----VP----LG---VL----------YDCSAVNEA------------------------------------
-------------------------------------------------------------------
>PC_02O5D6
----------------------------------------------------------------------------------------------------
---------------MLAATLLSLTAVAAALP---A--STY------------------------DALPTTGTVISLD-ITALNETYTVQE-NDTLSAIA
AK--YGVGTCDLARLNI-LADPN---FIYAGEVLRIPAQPT---F--PDDM--SCFSTNN----TE-ATNTCID-SG---PHVYTIMPGDTI---QKIAN
ERFNITVESVINQTAQTG-----------YIAALNPGPYDVLQTGETVKIPIC-DNTAC----------------------T-MTQFTLGYG---TLQDF
-ATYYGG-AVGQIMALNL--GYNHSEAA----VP----LG---VL----------YDCSAVNEA------------------------------------
-------------------------------------------------------------------
>PC_05EBQY
----------------------------------------------------------------------------------------------------
---------------MLAATLLSLSAVAVALP---A--STY------------------------DALPTAGTVINLD-ITALNETYTVQE-NDTLSAIA
AK--YGVGTCDLARLNI-LADPN---FIYAGEVLRIPAQPT---F--PDDL--SCFSTNN----TE-ATNTCID-SG---PHVYTIMPGDTI---QKIAN
ERFNITVESVINQTAQTG-----------YIAALNPGPYDVLQTGETVKIPIC-DNTAC----------------------T-MTQFTLGYG---TLQDF
-ATYYGV-AVGQIMALNL--GYNHSEAA----VP----LG---VL----------YDCSAVN--------------------------------------
-------------------------------------------------------------------
>PC_000MNI
----------------------------------------------------------------------------------------------------
---------------MLAATLLSLSAVAVALP---A--STY------------------------DALPTAGTVINLD-ITALNETYTVQE-NDTLSAIA
AK--YGVGTCDLARLNI-LADPN---FIYAGEVLRIPAQPT---F--PDDL--SCFSTNN----TE-ATNTCID-SG---PHVYTIMPGDTI---QKIAN
ERFNITVESVINQTAQTG-----------YIAALNPSPYDILQTGETVKIPIC-DNTAC----------------------T-MTQFTLGYG---TLQDF
-ATYYGV-AVGQIMALNL--GYNHSEAA----VP----LG---VL----------YDCSAVN--------------------------------------
-------------------------------------------------------------------
>PC_070X7B
----------------------------------------------------------------------------------------------------
---------------MLAATLLSLSAVAVALP---A--STY------------------------DALPTAGTVINLD-ITALNETYTVQE-NDTLSAIA
AN--YGVGTCDLARLNI-LADPN---FIYAGEVLRIPAQPT---F--PDDL--SCFSTNN----TE-ATNTCID-SG---PHVYTIMPGDTI---QKIAN
ERFNITVESVINQTAQTG-----------YIAALNPGPYDVLQTGETVKIPIC-DNTAC----------------------T-MTQFTLGYG---TLQDF
-ATYYGV-AVGQIMALNL--GYNHSEAA----VP----LG---VL----------YDCSAVN--------------------------------------
-------------------------------------------------------------------
>PC_06FR7L
----------------------------------------------------------------------------------------------------
---------------MLAATLLSLSAVAVALP---A---SY------------------------DALPTAGTVINLD-ITALNETYTVQE-NDTLSAIA
AK--YGVGTCDLARLNI-LADPN---FIYAGEVLRIPAQPT---F--PDDL--SCFSTNN----TE-ATNTCID-SG---PHVYTIMPGDTI---QKIAN
ERFNITVESVINQTAQTG-----------YIAALNPGPYDVLQTGETVKIPIC-DNTAC----------------------T-MTQYTLGYG---TLQDF
-ATYYGV-AVGQIMALNL--GYNHSEAA----VP----LG---VL----------YDCSAVN--------------------------------------
-------------------------------------------------------------------
>PC_0670GS
----------------------------------------------------------------------------------------------------
-----------------MFLLLTLP-----AL---V--AAY------------------------TALPSG-SVVNLDLVTARNATYTVTA-NDTLPLIA
AR--YGVGECDLARLNR-LADPN---YIYAGEELLIPTRAT---F--PDDY--SCYSTNN----TE-TTNVCID-AG---PHVYTIMPGDTI---QKIAN
ERYNITVESVLNQTAQTG-----------YIAALAPGPYDVLETGETVKIPIC-NSTAC----------------------T-MTQFTLGYG---TLQDF
-ATLYDV-TVGQIMSLNL--GYNHSTGA----VP----LG---VL----------YNCESVA--------------------------------------
-------------------------------------------------------------------
>PC_00GD95
----------------------------------------------------------------------------------------------------
-----------------MNLAPMLLAQASALTSMNY--D---------------------------VIPSSGTVLNLA-VTASNITYNVTA-NDTIHTIA
DE--YGVGACDLARLNV-LADPN---FLYVNETLRIPARAT---F--PDDY--SCFSTNN----TN-AISDCIY-GG---PHVYTILPGDTI---QKIAN
ERFNITTESILSFSAQTG-----------YIAALNPGIYDVLQTGETVKIPTC-ANTAC----------------------T-MTDFTFTYG---TLQDF
-ATAYNV-TVGQIMSLNL--GYNHTDYI----AP----LG---VL----------YDCSILE--------------------------------------
-------------------------------------------------------------------
>PC_07DKLK
----------------------------------------------------------------------------------------------------
---------MRLGLANLIVLVPTFLGQAMALPAT----ADY------------------------DVLPNTGSVLNLD-IAASNITYNVTG-NDTIFTIA
EK--YGVGACDLARLNV-LADPK---FLYENETLRIPERAT---F--PDDY--SCFSTNN----TN-AIADCIY-GG---PHVYTILPGDTI---QKIAN
ERYNITTESILGFGAQTG-----------YIAALNPGIYDVLQTGETVKIPTC-DNSAC----------------------T-MADFTFSYG---TLQDF
-ATVYNV-SVGQVMSLNL--GYNHTEEI----AP----LG---VV----------YDCTILS--------------------------------------
-------------------------------------------------------------------
>PC_00FX5T
----------------------------------------------------------------------------------------------------
---------MLPGPNKLFLLTAALFGHAMALPAT----VDY------------------------YVLPSTGSVLNLD-VAASNITYTVQG-NDTIHTIA
AK--YNVGACDLARLNV-LSDPN---FLYENETLRIPARAT---F--PDDY--SCFSTNN----TD-ATATCIY-GG---PHVYTILPGDTI---QKIAN
ERYNITTDSILSFTAQTG-----------YIAALNPGIYDVLETGQTVKIPSC-DNSAC----------------------T-MADFTFTYG---TLQDF
-ATAYNV-SVGQIMSLNL--GYNHTDYI----AP----LG---VV----------YDCTLLD--------------------------------------
-------------------------------------------------------------------
>PC_07VAJZ
----------------------------------------------------------------------------------------------------
---------MAIKPPRLLETLAA-LVAGA-TLT--------------------------------AAASSCN-TTA---LNTTTGLYPISSPGTTIFDVA
NA--TNRGVCDIGRYNL-MADVE--ILPNVGQQIVIPPEIC---E--PDND--TCLLP-P----PNSSARTCIY-GG---PRLYYTVNGDTY---AAIAR
-RLDITVEALMGNHSAGGET-----------------ATSVLAAGQFVKVPQC-DPSQC----------------------V-TQPFSFTHG---VYKDL
-AEKYGT-TVGQIMMLSP--TYNYSQSL-ATPGQSPPSIV---LP----------INCTLLAANYTV---------LD----------------------
-------------------------------------------------------------------
>PC_04MZ6N
----------------------------------------------------------------------------------------------------
---------MSSKSFQVFASLA-----AL-LVP--------------------------------AASTSCN-TTA---LNTTTGLYYISEYGTTISDVA
KA--TNRGICDIGRHNM-MADVE--ILPNVGQSIYIPPQVC---E--PDNE--TCLLP-R----LTNATRTCIY-GG---PRLYYTVNGDTY---DIIAR
-RLNITAEALVGTGPQGNAT-----------------TTTVLEPGQFVKVPQC-DPSQC----------------------V-IQPYSFTYG---VYKDL
-AEKYGT-TVGQIMMLSP--TYNYSNSE--VDGRSPPSIV---LP----------INCTALSSNLTV---------LD----------------------
-------------------------------------------------------------------
>PC_07F7QG
----------------------------------------------------------------------------------------------------
--------MMFKSCHFLL---A---LVAFANLA--------------------------------AAASSCN-TTA---LNTTTGLYYISEYGTTIFDIA
NA--TNRGVCDIGRHNL-MADVE--IIPNVGQEILIPPEVC---E--PDNE--TCLLP-R-----TNATRTCIY-GG---PRLYYTVNGDTY---EVVAR
-RLNITAESIMEHAKDN------------------ETATTALEAGQFLKIPQC-DPSQC----------------------V-IQPYSFTYG---VYKDL
-AEKYGT-TVGQIMMLSP--TYNYSSIAM-M-GGTPPPIG---LP----------INCTALSGNITV---------LD----------------------
-------------------------------------------------------------------
>PC_019JCJ
----------------------------------------------------------------------------------------------------
---------MASLTNHLLAILLA-LPAFA-FSA--------------------------------TAAATCN-TTA---LNTTFGLYPITEYGTTIFDVA
NA--TGRGVCDIARANI-MADVE--IVPNVGQEIYIPAQVC---E--PDNA--TCLLP-R----IN-STRTCIY-GG---PRLYYTVNGDTY---EIIAR
-RLNITAESLMVYAKD-GET-----------------STTILEPGQFLKVPLC-DPSQC----------------------I-VQPFSFEYG---VYKDL
-AEKYGT-TVGQIMMLSP--TYNYSSIA--RLGGTPPPIN---LP----------INCTALSSNITV---------LD----------------------
-------------------------------------------------------------------
>PC_02GBIB
---------------------------------------------------------------MSAPLPLRS------SSDIIYSQHLSLFLCVPHSLIQ
SSTYPAKMKAFKQS-LLA---L---SLTS--VA--------------------------------VAAASCN-TTA---LNTTTYNYYITVDGTTVFDVA
RA--TNRGVCDIGRQNL-MADVT--IVPNVGEYFIIPPEVC---E--PDNT--SCLLP-N-----INATRTCIY-GG---PRLYYTVRGDTY---EVIAR
-RLNITVESLMHVDGPSNET-----------LVNPISPTAELDVGQFIKVPQC-DPSQC----------------------V-IQPYVFKWG---VYKDL
-ADKYGT-TVGQIMMMSP--TYNYSSLAF-SPEGMFPPIN---LP----------INCTGLSNNMTT---------LD----------------------
-------------------------------------------------------------------
>PC_02O56M
----------------------------------------------------------------------------------------------------
-------MPSFIH--SLW---P---LLLAPLAT--------------------------------AASGTCN-TTA---LNTTAYWYDITVDGTTVFDVA
RA--TNRGVCDIGRQNL-MADVT--IIPNVGESFLIPAEVC---E--PDNT--SCLLP-N-----TTATRTCIY-GG---PRLYYTVRGDTY---EVIAR
-RLNITVESLMHVDGPTNET-----------LANPTSPTALLNVGQFVKVPQC-DPSQC----------------------I-LQPYSFSWG---VYKDL
-ADHFGT-TVGQIMMLSP--TYNYSSLAF-TPGGQFPPIN---IP----------INCTALSDTVTV---------LD----------------------
-------------------------------------------------------------------
>PC_06X63C
----------------------------------------------------------------------------------------------------
-------MPSFVH--SLW---I---LLLAPLVT--------------------------------AASSTCN-TTA---LNTTTYWYDITVDGTTVFDVA
RA--TNRGVCDIGRQNL-MADVT--IIPNVGESFLIPAEVC---E--PDNT--SCLLP-N-----TTATRTCIY-GG---PRLYYTVRGDTY---EVIAR
-RLNITVESLMHVDGSSNET-----------LVNPTSPTALLTVGQFIKVPQC-DPSQC----------------------I-LQPYSFSWG---VYKDL
-ADHFGT-TVGQIMMLSP--TYNYSSLAF-TPGGQYPPIN---IP----------INCTALSDTVTV---------LD----------------------
-------------------------------------------------------------------
>PC_01RQ2A
----------------------------------------------------------------------------------------------------
-------MPSFVH--SLW---A---LLLAPLVT--------------------------------AASSTCN-TTA---LNTTTYWYDITVDGTTVFDVA
RA--TNRGVCDIGRQNL-MADVT--IIPNVGESFLIPAEVC---E--PDNT--SCLLS-N-----TTATRTCIY-GG---PRLYYTVRGDTY---EVIAR
-RLNITVESLRHVDGPSNET-----------LVNPTSPTALLDVGQFLKVPQC-DPSQC----------------------I-LQPYSFSWG---VYKDL
-ADHFGT-TVGQIMMLSP--TYNYSSLAF-TPGGQYPPIN---IP----------INCTALSDTVTV---------LD----------------------
-------------------------------------------------------------------
>PC_026VWX
----------------------------------------------------------------------------------------------------
-------MPSFVH--CLW---P---LLLAPLVT--------------------------------AASGTCN-NTA---LNTTTYWYDITVDGTTVFDVA
RA--TNRGVCDIGRQNL-MADVT--IIPNVGESFLIPAEVC---E--PDNT--SCLLP-N-----NTATRTCIY-GG---PRLYYTVRGDTY---EVIAR
-RLNITVESLMHVDGPTNET-----------LVNPTSPTALLNVGQFVKVPQC-DPSQC----------------------I-LQPYSFSWG---VYKDL
-ADHFGT-TVGQIMMLSP--TYNYSSLAF-TPGGQFPPIN---IP----------INCTALSDTVTV---------LD----------------------
-------------------------------------------------------------------
>PC_057H9G
----------------------------------------------------------------------------------------------------
-------MPSFIH--SLW---P---LLLAPLAT--------------------------------AASGTCN-TTA---LNTTTYWYDITVDGTTVFDVA
RA--TNRGVCDIGRQNL-MADVT--IIPNVGESFLIPAEVC---E--PDNT--SCLLP-N-----TTATRTCIY-GG---PRLYYTVRGDTY---EVIAR
-RLNITVESLMHVDGPTNET-----------LANPTSPTALLNVGQFVKVPQC-DPSQC----------------------I-LQPYSFSWG---VYKDL
-ADHFGT-TVGQIMMLSP--TYNYSSLAF-TPGGQFPPIN---IP----------INCTALSDTVTV---------LD----------------------
-------------------------------------------------------------------
>PC_00Q2AP
----------------------------------------------------------------------------------------------------
-------MKAFSQS-LLA---L---SLAS--VA--------------------------------VAAAACN-TSA---LNTTTYNYYITVDGTTVFDVA
RA--TNRGVCDIGRQNL-MADVT--IVPKVGEYFIIPPEVC---E--PDNT--SCLLP-N-----INATRTCIY-GG---PRLYYTVRGDTY---EVIAR
-RLNITVESLMHVDGPANET-----------LTNPTSPTAELDVGQFIKVPQC-DPSQC----------------------I-IQPYVFKWG---VYKDL
-AEKYGT-TVGQIMMMSP--TYNYSSLAF-SPEGMYPPIN---LP----------INCTALSNNMTT---------LD----------------------
-------------------------------------------------------------------
>PC_05ZDTQ
----------------------------------------------------------------------------------------------------
-------MKAFKQS-LLA---L---SLTS--VA--------------------------------VAAASCN-TTA---LNTTTYNYYITVDGTTVFDVA
RA--TNRGVCDIGRQNL-MADVT--IVPNVGEYFIIPPEVC---E--PDNT--SCLLP-N-----INATRTCIY-GG---PRLYYTVRGDTY---EVIAR
-RLNITVESLMHVDGPSNET-----------LVNPISPTAELDVGQFIKVPQC-DPSQC----------------------V-IQPYVFKWG---VYKDL
-ADKYGT-TVGQIMMMSP--TYNYSSLAF-SPEGMFPPIN---LP----------INCTGLSNNMTT---------LD----------------------
-------------------------------------------------------------------
>PC_04CC93
----------------------------------------------------------------------------------------------------
-------MKAFKQL-LLA---L---SLTS--VA--------------------------------VAAASCN-TTA---LNTTTYNYYITVDGTTVFDVA
RA--TNRGVCDIGRQNL-MADVT--IVPNVGEYFIIPPEVC---E--PDNT--SCLLP-N-----INATRTCIY-GG---PRLYYTVRGDTY---EVIAR
-RLNITVESLMHVDGPSNET-----------LVNPTSPTAELDVGQFIKVPQC-DPSQC----------------------V-IQPYVFKWG---VYKDL
-ADKYGT-TVGQIMMMSP--TYNYSSLAF-SPEGMFPPIN---LP----------INCTALSNNMTT---------LD----------------------
-------------------------------------------------------------------
>PC_00AGG4
----------------------------------------------------------------------------------------------------
-------MKAFSQS-LLA---L---SLAS--VA--------------------------------VAAAACN-TSA---LNTTTYNYYITVDGTTVFDVA
RA--TNRGVCDIGRQNL-MADVT--IVPNVGEYFIIPPEVC---E--PDNT--SCLLP-N-----INATRTCIY-GG---PRLYYTVRGDTY---EVIAR
-RLNITVESLMHVDGPANET-----------LTNPTSPTAELDVGQFIKVPQC-DPSQC----------------------I-IQPYVFKWG---VYKDL
-AEKYGT-TVGQIMMMSP--TYNYSSLAF-SPEGMYPPIN---LP----------INCTALSNNMTT---------LD----------------------
-------------------------------------------------------------------
>PC_03745C
----------------------------------------------------------------------------------------------------
-------MKVLSQS-LLA---L---SLTS--VA--------------------------------VAAASCN-TTA---LNTTTYNYYITVDGTTVFDVA
RA--TNRGVCDIGRQNL-MADVT--IIPNVGEYFIIPPEVC---E--PDNT--SCLLP-D-----TNATRPCIY-GG---PRLYYTVRGDTY---EIIAR
-RLNITVESLMHVDGPSNET-----------LVNPISPTAELDVGQFIKVPQC-DPSQC----------------------I-IKPYVFTWG---VYKDL
-ADKFGT-TVGQIMMMSP--TYNYSSLAF-SPEGMFPPIN---LP----------INCTALSNNLTT---------LD----------------------
-------------------------------------------------------------------
>PC_02AYTF
----------------------------------------------------------------------------------------------------
-------MKAFKQS-LLA---L---SLTS--VA--------------------------------VAAASCN-TTA---LNTTTYNYYITVDGTTVFDVA
RA--TNRGVCDIGRQNL-MADVT--IVPNVGEYFIIPPEVC---E--PDNT--SCLLP-N-----INATRTCIY-GG---PRLYYTVRGDTY---EVIAR
-RLNITVESLMHVDGPSNET-----------LVNPISPTAELDVGQFIKVPQC-DPSQC----------------------V-IQPYVFKWG---VYKDL
-ADKYGT-TVGQIMMMSP--TYNYSSLAF-SPEGMFPPIN---LP----------VNCTGLSNNMTT---------LD----------------------
-------------------------------------------------------------------
>PC_02CQC8
----------------------------------------------------------------------------------------------------
-------MKAFSQS-LLA---L---SLVS--VA--------------------------------VAAAACN-TSA---LNTTTYNYYITVDGTTVFDVA
RA--TNRGVCDIGRQNL-MADVT--IVPNVGEYFIIPPEVC---E--PDNT--SCLLP-N-----INATRTCIY-GG---PRLYYTVRGDTY---EVIAR
-RLNITVESLMHVDGPANET-----------LTNPTSPTAELDVGQFIKVPQC-DPSQC----------------------V-IQPYVFKWG---VYKDL
-AEKYGT-TVGQIMMMSP--TYNYSSLAF-SPEGMYPPIN---LP----------INCTALSNNMTT---------LD----------------------
-------------------------------------------------------------------
>PC_06XKK9
----------------------------------------------------------------------------------------------------
-------MKAFSQL-LLA---L---SLAS--VA--------------------------------VAAASCN-TSA---LNTTTYNYYITVDDTTVFDVA
RA--TNRGVCDIGRQNL-MADVT--IVPNVGEYFIIPPEVC---E--PDNT--SCLLP-N-----INATRTCIY-GG---PRLYYTVRGDTY---EVIAR
-RLNITVESLMHVDGPANET-----------LTNPTSPTAELDVGQFIKVPQC-DPSQC----------------------V-IQPYVFKWG---VYKDL
-AEKYGT-TVGQIMMMSP--TYNYSSLAF-SPEGMYPPIN---LP----------INCTALSNNMTT---------LD----------------------
-------------------------------------------------------------------
>PC_04T1CB
----------------------------------------------------------------------------------------------------
-------MKAFSQS-LLA---L---SLAS--VA--------------------------------AAAAACN-TSA---LNTTTYNYYITVDGTTVFDVA
RA--TNRGVCDIGRQNL-MADVT--IVPNVGEYFIIPPEVC---E--PDNT--SCLLP-N-----INATRTCIY-GG---PRLYYTVRGDTY---EVIAR
-RLNITVESLMHVDGPANET-----------LTNPTSPTAELDVGQFIKVPQC-DPSQC----------------------I-IQPYVFKWG---VYKDL
-AEKYGT-TVGQIMMMSP--TYNYSSLAF-SPEGMYPPIN---LP----------INCTALSNNMTT---------LD----------------------
-------------------------------------------------------------------
>PC_05H0NQ
----------------------------------------------------------------------------------------------------
-------MKAFSQS-LLA---L---SLAS--VA--------------------------------VAAAACN-TSA---LNTTTYNYYITVDGTTVFDVA
RA--TNRGVCDIGRQNL-MADVT--IVPNVGEYFIIPPEVC---E--PDNT--SCLLP-N-----INATRTCIY-GG---PRLYYTVRGDTY---EVIAR
-RLNITVESLMHVDGPANET-----------LTNPTSPTAELDVGQFIKVPQC-DPSQC----------------------V-IQPYVFKWG---VYKDL
-AEKYGT-TVGQIMMMSP--TYNYSSLAF-SPEGMYPPIN---LP----------INCTALSNNMTT---------LD----------------------
-------------------------------------------------------------------
>PC_045GH9
----------------------------------------------------------------------------------------------------
-------MKSF-SN-ALW---A---LLFT--PL--------------------------------AIAASCN-TTA---LNTTSYLYEVTVDGTTVFDVA
RE--TNRGVCDIGRQNL-MADVT--IVPNVGESFIIPGEVC---E--PDNT--SCLLP-D-----TNTTRTCIY-GG---PRLYYTVRGDTY---EVIAR
-RLNITVESLMHVDGPSNET-----------LVNPVSATAELNVGQFVKVPQC-DPSQC----------------------I-IQPYRFTWG---VYKDL
-AEQYDT-TVGQIMMLSP--TYNYSSLAF-SPEGEFPPIN---LP----------INCTALSNNLTT---------ID----------------------
-------------------------------------------------------------------
>PC_0209YJ
----------------------------------------------------------------------------------------------------
-------MKAFKQS-LLA---L---SLTS--VA--------------------------------VAAASCN-TTA---LNTTTYNYYITVDGTTVFDVA
RA--TNRGVCDIGRQNL-MADVT--IVPNVGEYFIIPPEVC---E--PDNT--SCLLP-N-----INATRTCIY-GG---PRLYYTVRGDTY---EVIAR
-RLNITVESLMHT------------------LVNPISPTAELDVGQFIKVPQC-DPSQC----------------------V-IQPYVFKWG---VYKDL
-ADKYGT-TVGQIMMMSP--TYNYSSLAF-SPEGMFPPIN---LP----------INCTGLSNNMTT---------LD----------------------
-------------------------------------------------------------------
>PC_01DXFJ
----------------------------------------------------------------------------------------------------
-------MKAFSQS-LLA---L---SLAS--VA--------------------------------VAAASCN-TSA---LNTTTYNYYITVDGTTVFDVA
RA--TNRGVCDIGRQNL-MADVT--IVPNVGEYFIIPPEVC---E--PDNT--SCLLP-N-----INATRTCIY-GG---PRLYYTVRGDTY---EVIAR
-RLNITVESLMHVDGPSNET-----------LTNPISPTAELDVGQFIKVPQC-DPSQC----------------------V-IQPYVFKWG---VYKDL
-AEKYGT-TVGQIMMMSP--TYNYSSLAF-SPEGMYPPIN---LP----------INCTALSNNMTT---------LD----------------------
-------------------------------------------------------------------
>PC_01KTQ4
----------------------------------------------------------------------------------------------------
---------MWSLSSRALMATAALLGSLP-STL--------------------------------ATSAACN-ASA---LNTTVGLYPITVENTTVFDVA
KA--TNRGVCDIGRQNL-MADVT--IIPNVGQTLIIPAEVC---E--PDNE--TCLLP-N----IT-RTRTCIN-GG---PRLYYTVNGDTL---DIVAK
-RLNITTESLMSDD-TS--F----------------TADEVLAPGQYLKVPLC-SPSEC----------------------V-IRPFTLEYG---VYKDY
-ADKYNT-TVGQIMMLSP--TYNYSTSP--LTGAGRPSLD---LP----------YKFLL----------------------WLLIIIT--GHYVSVDVF
EFLSY-STVIARRAPMRE-------------------------------------------------
>PC_064LVE
----------------------------------------------------------------------------------------------------
---------MWSLSSQALMASAALLSLLP-STF--------------------------------ATSAACN-TTA---LNTTVGLYPITVENTTVFDVA
KA--TNRGVCDIGRQNL-MADVT--IIPNVGQTLIIPAEVC---E--PDNE--TCLLP-N----IT-RTRTCID-GG---PRLYYTVNGDTL---DIVAK
-RLNITTESLMSDD-TS--F----------------SADEVLAPGQYLKVPLC-SPSEC----------------------V-IRPFTLEYG---VYKDY
-ADKYNT-TVGQIMMLSP--TYNYSTSP--LTGAGRPSLD---LP----------YRMFDSVKQHHC---------AVMSSVVLLILVI--GHYVSVDVL
-------------------------------------------------------------------
>PC_02C824
----------------------------------------------------------------------------------------------------
---------MWSLSSQALMASAALLSLLP-STF--------------------------------ATSAACN-TTA---LNTTVGLYPITVENTTVFDVA
KA--TNRGVCDIGRHNL-MADVT--IIPNVGQTLIIPAEVC---E--PDNE--TCLLP-N----IT-RTRTCID-GG---PRLYYTVNGDTL---EVVAK
-RLNITTESLMSDD-TG--F----------------SADEVLAPGQYLKVPLC-SPSEC----------------------V-IRPFTLEYG---VYKDY
-ADKYNT-TVGQIMMLSP--TYNYSTSP--LTGAGRPSLD---LP----------YKFI--------------------------------GHYVSVDVL
LFVSC-SIVFACGAPVRGSMTVEILNYTILSAYSKFLPAMFQSVCKCCGSLSGG-------------
>PC_05XNOR
----------------------------------------------------------------------------------------------------
---------MWSLSSRALMATAALLGSLP-STL--------------------------------ATSAACN-ASA---LNTTVGLYPITVENTTVFDVA
KA--TNRGVCDIGRQNL-MADVT--IIPNVGQTLIIPAEVC---E--PDNE--TCLLP-N----IT-RTRTCIN-GG---PRLYYTVNGDTL---DIVAK
-RLNITTESLMSDD-TS--F----------------TADEVLAPGQYLKVPLC-SPSEC----------------------V-IRPFTLEYG---VYKDY
-ADKYNT-TVGQIMMLSP--TYNYSTSP--LTGAGRPSLD---LP----------YKF------------------------------T--GHYVSVEVF
ESLSY-STVIACRAPMIE-------------------------------------------------
>PC_05ES0U
----------------------------------------------------------------------------------------------------
---------MWSLSSQALMASAALLSLLP-STF--------------------------------ATSAACN-TTA---LNTTVGLYPITVENTTVFDVA
KA--TNRGVCDIGRHNL-MADVT--IVPNVGQTLIIPAEVC---E--PDNE--TCLLP-N----IT-RTRTCID-GG---PRLYYTVNGDTL---DIVAK
-RLNITTESLMSDD-TS--F----------------SADEVLAPGQYLKVPLC-SPSEC----------------------V-IRPFTLEYG---VYKDY
-ADKYNT-TVGQIMMLSP--TYNYSTSP--LTGAGRPSLD---LP----------YKFI--------------------------------GHYVSVDVL
VFM----------------------------------------------------------------
>PC_05TERV
----------------------------------------------------------------------------------------------------
---------MWSLPSQALMAAAALLASLP-STL--------------------------------ATSAACN-ASA---LNTTVGLYPITVENTTVFDVA
KA--TNRGVCDIGRHNL-MADVT--IIPNVGQTLVIPAEVC---E--PDNE--TCLLP-D----IT-RTRDCIN-GG---PRLYYTVNGDTL---DIVAR
-RLNITTESLMSDD-TS--F----------------TADEVLAPGQYLKVPLC-SPSEC----------------------V-IRPFTLEYG---VYKDY
-ADKYNT-TVGQIMMLSP--TYNYSTSL--LTGAGRPSLD---LP----------YECTI----------------------LSSNITV--LS-------
-------------------------------------------------------------------
>PC_00Q03D
----------------------------------------------------------------------------------------------------
---------MWSLSSQALMASAALLSLLP-STF--------------------------------ATSAACN-TTA---LNTTVGLYPITVENTTVFDVA
KA--TNRGVCDIGRHNL-MADVT--IIPNVGQTLIIPAEVC---E--PDNE--TCLLP-N----IT-RTRTCID-GG---PRLYYTVNGDTL---DIVAK
-RLNITTESLMSDD-TG--F----------------SADEVLAPGQYLKVPLC-SPSEC----------------------V-IRPFTLEYG---VYKDY
-ADKYNT-TVGQIMMLSP--TYNYSTSP--LTGAGRPSLD---LP----------YKCTT----------------------LSSNITV--LS-------
-------------------------------------------------------------------
>PC_067JWX
----------------------------------------------------------------------------------------------------
---------MWSLSSQALMASTALLSLLP-STL--------------------------------ATSAACN-TTA---LNTTVGLYPITVENTTVFDVA
KA--TNRGVCDIGRHNL-MADVT--IIPNVGQTLIIPAEVC---E--PDNE--TCLLP-N----IT-RTRTCID-GG---PRLYYTVNGDTL---DIVAK
-RLNITTESLMSDD-TS--F----------------SADEVLAPGQYLKVPLC-SPSEC----------------------V-IRPFTLEYG---VYKDY
-ADKYNT-TVGQIMMLSP--TYNYSTSP--LTGAGRPSLD---LP----------YKCTT----------------------LSSNITV--LS-------
-------------------------------------------------------------------
>PC_03MXYQ
----------------------------------------------------------------------------------------------------
---------MWSLSSRALMATAALLGSLP-STL--------------------------------ATSAACN-ASA---LNTTVGLYPITVENTTVFDVA
KA--TNRGVCDIGRQNL-MADVT--IIPNVGQTLIIPAEVC---E--PDNE--TCLLP-N----IT-RTRTCIN-GG---PRLYYTVNGDTL---DIVAK
-RLNITTESLMSDD-TS--F----------------TADEVLAPGQYLKVPLC-SPSEC----------------------V-IRPFTLEYG---VYKDY
-ADKYNT-TVGQIMMLSP--TYNYSTSP--LTGAGRPSLD---LP----------YKCTT----------------------LSSNITV--LS-------
-------------------------------------------------------------------
>PC_01DE7X
----------------------------------------------------------------------------------------------------
---------MWSISSQSLVAATALLASVP-SVL--------------------------------ATSASCN-SSA---LNTTLGLYPITVENTTVFDVA
KA--TNRGVCDIGRYNL-MADVT--IIPNVGQTLVIPPEVC---D--PDNE--TCLLS-N----VT-RTQTCIN-GG---PRLYYTVNGDTL---DIVAR
-RLNITTESLMSDD-TG--Y----------------TADEVLAPGQFLKVPLC-SPSEC----------------------T-MKPFTLEFG---VYKDI
-ADEYDT-TVGQIMMLSP--TYNYSTAL--LDGKGRPSLD---LP----------FDCTATSNNITV-----------LS--------------------
-------------------------------------------------------------------
>PC_02NMON
----------------------------------------------------------------------------------------------------
---------MWSLSSRALMATAALLGSLP-STL--------------------------------ATSAACN-ASA---LNTTVGSYPITVENTTVFDVA
KA--TSRGVCDIGRQNL-MADVT--IIPNVGQTLIIPAEVC---E--PDNE--TCLLP-N----IT-RTRTCIN-GG---PRLYYTVNGDTL---DIVAK
-RLNITTESLMSDD-TS--F----------------TADEVLAPGQYLKVPLC-SPSEC----------------------V-IRPFTLEYG---VYKDY
-ADKYNT-TVGQIMMLSP--TYNYSTSP--LTGAGRPSLD---LP----------YKCTT----------------------LSSNITV--LS-------
-------------------------------------------------------------------
>PC_011HRD
----------------------------------------------------------------------------------------------------
---------MWSLSSQALMASTALLSLLP-STF--------------------------------ASSAACN-TTA---LNTTVGLYPITVENTTVFDVA
KA--TNRGVCDIGRHNL-MADVT--IIPNVGQTLIIPAEVC---E--PDNE--TCLLP-N----IT-RTRTCID-GG---PRLYYTVNGDTL---DIVAK
-RLNITTESLMSDD-TS--F----------------SADEVLAPGQYLKVPLC-SPSEC----------------------V-IRPFTLEYG---VYKDY
-ADKYNT-TVGQIMMLSP--TYNYSTSP--LTGAGRPSLD---LP----------YKCTT----------------------LSSNITV--LS-------
-------------------------------------------------------------------
>PC_01UFDZ
----------------------------------------------------------------------------------------------------
---------MWSLSSQALMASTALLSLLP-STL--------------------------------ATSAACN-TTA---LNTTVGLYPITVENTTVFDVA
KA--TNRGVCDIGRHNL-MADVT--IIPNVGQTLIIPAEVC---E--PDNE--TCLLP-N----IT-RTRTCID-GG---PRLYYTVNGDTL---DIVAK
-RLNITTESLMSDD-TG--F----------------SADEVLAPGQYLKVPLC-SPSEC----------------------V-IRPFTLEYG---VYKDY
-ADKYNT-TVGQIMMLSP--TYNYSTSP--LTGAGRPSLD---LP----------YKCTT----------------------LSSNITV--LS-------
-------------------------------------------------------------------
>PC_06EBJS
----------------------------------------------------------------------------------------------------
---------MWSLSSQALMASAALLSLLP-STF--------------------------------ATSAACN-TTA---LNTTVGLYPITVENTTVFDVA
KA--TNRGVCDIGRQNL-MADVT--IIPNVGQTLIIPAEVC---E--PDNE--TCLLP-N----IT-RTRTCID-GG---PRLYYTVNGDTL---DIVAK
-RLNITTESLMSDD-TS--F----------------SADEVLAPGQYLKVPLC-SPSEC----------------------V-IRPFTLEYG---VYKDY
-ADKYNT-TVGQIMMLSP--TYNYSTSP--LTGAGRPSLD---LP----------YKCTT----------------------LSSNITV--LS-------
-------------------------------------------------------------------
>PC_01H6QA
----------------------------------------------------------------------------------------------------
---------MWPRSSPSLVAATTLLASMP-SVL--------------------------------ATSASCN-STA---LNTTLGLYPITVENTTVFDVA
KA--TNRGVCDIGRYNL-MADVT--IIPNVGQTLVIPPEVC---D--PDNE--TCLLP-N----VT-RTQTCIN-GG---PRLYYTVNGDTL---DIVAR
-RLNITTASLMSDD-TA--Y----------------TADEVLAPGQFLKVPLC-SPSEC----------------------T-IKPFTLEFG---VYKDI
-ADEYDT-TVGQIMMLSP--TYNYSTAL--LEGKGRPSLD---LP----------FNCAATSTNITV-----------LS--------------------
-------------------------------------------------------------------
>PC_02ENJQ
----------------------------------------------------------------------------------------------------
------------------MASAALLSLLP-STF--------------------------------ATLAACN-TTA---LNTTVGLYPITVENTTVFDVA
KA--TNRGVCDIGRQNL-MADVT--IIPNVGQTLIIPAEVC---E--PDNE--TCLLP-N----IT-RTRTCID-GG---PRLYYTVNGDTL---DIVAK
-RLNITTESLMSDD-TS--F----------------SADEVLAPGQYLKVPLC-SPSEC----------------------V-IRPFTLEYG---VYKDY
-ADKYNT-TVGQIMMLSP--TYNYSTSP--LTGAGRPSLD---LP----------YKCTT----------------------LSSNITV--LS-------
-------------------------------------------------------------------
>PC_04PTIN
----------------------------------------------------------------------------------------------------
------------------MATAALLGSLP-STL--------------------------------ATSAACN-ASA---LNTTVGLYPITVENTTVFDVA
KA--TNRGVCDIGRQNL-MADVT--IIPNVGQTLIIPAEVC---E--PDNE--TCLLP-N----IT-RTRTCID-GG---PRLYYTVNGDTL---DIVAK
-RLNITTESLMSDD-TS--F----------------TADEVLAPGQYLKVPLC-SPSEC----------------------V-IRPFTLEYG---VYKDY
-ADKYNT-TVGQIMMLSP--TYNYSTSP--LTGAGRPSLD---LP----------YKCTT----------------------LSSNITV--LS-------
-------------------------------------------------------------------
>PC_01EITS
----------------------------------------------------------------------------------------------------
------------------MAAAALLVSVP-SVL--------------------------------ATSASCN-SSA---LNTTLGLYPITVANTTVFDVA
KA--TNRGVCDIGRYNL-MADVT--IIPNVGQTLVIPPEVC---D--PDSE--TCLLS-S----VT-RTKTCIN-GG---PRLYYTVNGDTL---DIVAQ
-RLNITTASLMSDD-TA--F----------------TADEVLTPGQFLKVPLC-SPSEC----------------------T-MKPFTLEFG---VYKDI
-ADEYDT-TVGQIMMLSP--TYNYSTAL--FDGKSRPSLD---LP----------FNCTATSTNITV-----------LS--------------------
-------------------------------------------------------------------
>PC_0679UW
----------------------------------------------------------------------------------------------------
------------------MAATALLASMP-SAL--------------------------------ATSAACN-SSA---LNTTLGLYPITVANTTVFDVA
KA--TNRGVCDIGRYNL-MADVT--IIPNVGQTLVIPPEVC---D--PDNE--TCLLA-N----IT-RTKTCIN-GG---PRLYYTVNGDTL---DIVAQ
-RLNITTASLMSDD-TA--Y----------------TADEVLAPGQFLKVPLC-SPSEC----------------------T-MKPFTLEFG---VYKDI
-ADEYDT-TVGQIMMLSP--TYNYSTAL--LDGKGRPSLD---LP----------FNCTATSTNITV-----------LS--------------------
-------------------------------------------------------------------
>PC_06ISEQ
----------------------------------------------------------------------------------------------------
------------------MATAALLGSLP-STL--------------------------------ATSAACN-ASA---LNTTVGLYPITVENTTVFDVA
KA--TNRGVCDIGRQNL-MADVT--IIPNVGQTLIIPAEVC---E--PDNE--TCLLP-N----IT-RTRTCIN-GG---PRLYYTVNGDTL---DIVAK
-RLNITTESLMSDD-TS--F----------------TADEVLAPGQYLKVPLC-SPSEC----------------------V-IRPFTLEYG---VYKDY
-ADKYNT-TVGQIMMLSP--TYNYSTSP--LTGAGRPSLD---LP----------YKCTT----------------------LSSNITV--LS-------
-------------------------------------------------------------------
>PC_03AKZN
----------------------------------------------------------------------------------------------------
-----------MPLPMALMASAALLSLLP-STF--------------------------------ATSAACN-TTA---LNTTVGLYPITVENTTVFDVA
KA--TNRGVCDIGRQNL-MA-----------DTLIIPAEVC---E--PDNE--TCLLP-N----IT-RTRTCID-GG---PRLYYTVNGDTL---DIVAK
-RLNITTESLMSDD-TS--F----------------SADEVLAPGQYLKVPLC-SPSEC----------------------V-IRPFTLEYG---VYKDY
-ADKYNT-TVGQIMMLSP--TYNYSTSP--LTGAGRPSLD---LP----------YKCST----------------------LSSNITV--LS-------
-------------------------------------------------------------------
>PC_01OD5A
----------------------------------------------------------------------------------------------------
---------MRSLPSTSVTLLTTLLSLGATTTA--------------------------------TPSPNCA-NST-----NPYTLYPVTT-NITIPEIA
AR--TNRSLCDIARHNL-MADPL--IPPNIGQTIVIPPLSCASSP--PDNE--SCLIP-N----IT-RTALCIN-GG---PRLYYTVHGDTY---DIIAR
-RLNISTAALMDNTSTS--------------TAEASSADALLEVGQFIKVPLC-EPSQC----------------------S-IKPFTLEYG---VYKDL
-ADEYGT-TVGQIMMLSP--TYNYSTSL--MTGNTRPTLD---LP----------FNCSVTGDDVVV---------VD----------------------
-------------------------------------------------------------------
>PC_06RYXT
----------------------------------------------------------------------------------------------------
---------MRPLSATPVTLLTTLLSLGGTTSA--------------------------------TPSDTCA-NST-----NPYTLYPVTT-NITIPEIA
AR--TNRSLCDIARHNL-MADPL--IPPNIGQTIVIPPLSCASSP--PDNE--SCLIP-N----TT-RTALCIN-GG---PRLYYTVHGDTY---DIIAR
-RLNLSTTALMGNTSTS--------------IAETSSANALLEVGQFIKVPLC-EPSQC----------------------S-IKPFTLEYG---VYKDL
-ADEYGT-TVGQIMMLSP--TYNYSTSL--MTGNTRPTLD---LP----------FNCSATGDDVVV---------VD----------------------
-------------------------------------------------------------------
>PC_0309IB
----------------------------------------------------------------------------------------------------
---------MRSLPSTSVTLLTTLLSLGATTTA--------------------------------TPSPNCA-NST-----NPYTLYPVTT-NITIPEIA
AR--TNRSLCDIARHNL-MADPL--IPPNIGQTIVIPPLSCASSP--PDNE--SCLIP-N----IT-RTALCIN-GG---PRLYYTVHGDTY---DIIAR
-RLNISTAALMGNTSTS--------------IAATSSADALLEVGQFIKVPLC-EPSQC----------------------S-IKPFTLEYG---VYKDL
-ADEYGT-TVGQIMMLSP--TYNYSTSL--VTGNTRPTLD---LP----------FNCSVTGDDVVV---------VD----------------------
-------------------------------------------------------------------
>PC_04RC7X
----------------------------------------------------------------------------------------------------
---------MRPPSATPVTLLTTLLSLGATTSA--------------------------------TPSDTCA-NST-----DPYTLYPVTT-NITIPEIA
AR--TNRSLCDIARHNL-MADPL--IPPNIGQTIVIPPLSCASSP--PDNE--SCLIP-N----TT-RTALCIN-GG---PRLYYTVHGDTY---DIIAR
-RLNISTAALMGNTSTS--------------TAETSSADALLEVGQFIKVPLC-EPSQC----------------------S-IKPFTLEYG---VYKDL
-ADEYGT-TVGQIMMLSP--TYNYSTSL--MTGNTRPTLD---LP----------FNCSVTGDDVVV---------VD----------------------
-------------------------------------------------------------------
>PC_06NLGB
----------------------------------------------------------------------------------------------------
---------MRPLSSTPVTLLATLLPLGATTST--------------------------------TPSDTCA-NST-----DPYTLYPVTT-NITIPEIA
AR--TNRSLCDIARHNL-MADPL--IPPNIGQTIVIPPLSCASSP--PDNE--SCLIP-N----TT-RTALCIN-GG---PRLYYTVNGDTY---DIIAR
-RLNISTAALMGNTSTS--------------TAKTSSADTLLEVGQFIKVPLC-EPSQC----------------------S-IKPFTLEYG---VYKDL
-ADEYGT-TVGQIMMLSP--TYNYSTSL--MTGNTRPTLD---LP----------FNCSATGADVVV---------VD----------------------
-------------------------------------------------------------------
>PC_01GRK7
----------------------------------------------------------------------------------------------------
---------MRSLPSTSVTLLTTLLSLGTTTTA--------------------------------TPSPNCA-NST-----NPYTLYPVTT-NITIPEIA
AR--TNRSLCDIARHNL-MADPL--IPPNIGQTIVIPPLSCASSP--PDNE--SCLIP-N----LT-RTALCIN-GG---PRLYYTVHGDTY---DIIAR
-RLNISTAALMGNTSTS--------------TAEASSADALLEVGQFIKVPLC-EPSQC----------------------S-IKPFTLEYG---VYKDL
-ADEYGT-TVGQIMMLSP--TYNYSTSL--MTGNTRPTLD---LP----------FNCSVTGDDVVV---------VD----------------------
-------------------------------------------------------------------
>PC_01OF0P
----------------------------------------------------------------------------------------------------
---------MRSLPSTSVTLLTTLLSLGATTTA--------------------------------TPSPNCA-NST-----NPYTLYPVTT-NITIPEIA
AR--TNRSLCDIARHNL-MADPL--IPPNIGQTIVIPPLSCASSP--PDNE--SCLIP-N----IT-RTALCIN-GG---PRLYYTVHGDTY---DIIAR
-RLNISTAALMGNTSTS--------------TAETSSADALLEVGQFIKVPLC-EPSQC----------------------S-IKPFTLEYG---VYKDL
-ADEYGT-TVGQIMMLSP--TYNYSTSL--MTGNTRPTLD---LP----------FNCSVTGDDVVV---------VD----------------------
-------------------------------------------------------------------
>PC_04T0A4
----------------------------------------------------------------------------------------------------
---------MPIAPR--VRGIKPLRPVLQTVPV--------------------------------DRRIGEE-NST-----DPYTLYPVTT-NITIPEIA
AR--TNRSLCDIARHNL-MADPL--IPPNIGQTIVIPPLSCASSP--PDNE--SCLIP-N----TT-RTALCIN-GG---PRLYYTVHGDTY---DIIAR
-RLNISTAALMGNTSTS--------------TAETSSADALLEVGQFIKVPLC-EPSQC----------------------S-IKPFTLEYG---VYKDL
-ADEYGT-TVGQIMMLSP--TYNYSTSL--MTGNTRPTLD---LP----------FNCSVTGDDVVV---------VD----------------------
-------------------------------------------------------------------
>PC_0356Q2
----------------------------------------------------------------------------------------------------
---------MAAFTKT-VLLASV-LAASA-SLV--------------------------------AADSSCD-TSA---LNTTTGTYYIAQENTTIFDVA
AA--TNRGVCDIGRVNC-MADVT--IVPNVGQNIVIPPEVC---E--PDND--SCLLP-T----TP-SNNTCVN-GG---PRLYYTVNGDTY---ERIAQ
-RLNITVDSLLN----GNAS-----------------ATEVLPVGQFVKVPLC-EPSQC----------------------I-LQPYQFTYG---VYKDL
-AEKYGS-TVGQIMMLSP--TYNYSEYT--LNGNVAPTID---LP----------INCTALSKNVTV---------IS----------------------
-------------------------------------------------------------------
>PC_03RYL6
----------------------------------------------------------------------------------------------------
--------------------MLATTTLFTQTTT--------------------------------ALSPTCN-TTT-----ANFTLYPITVEGTTIAEVA
QR--ANRSICDIGRYNL-MADVT--IIPNVGQTIVIPPLECTSQP--PDNE--SCLLP-N----IT-RTRTCIN-GG---PRLYYTVHGDTY---EVIAR
-RLNITTEALMGNTSGN-----------------DASATDLLEVGQFVKVPLC-EPSSC----------------------A-ITPFTLTFG---VYEDL
-AEEYGT-TVGQIMMLSP--TYNYSTSL--MTGETRPTLD---LP----------VNCTALADVVTV---------ID----------------------
-------------------------------------------------------------------
>PC_03VFMA
----------------------------------------------------------------------------------------------------
-------MPSYIH--SFW---P---LLLAPLVT--------------------------------AVSSTCN-TTA---LNTTTSWYDITVDGTTVFDVA
RA--TNRGVCDIGRQNL-MADVT--IIPNVGESFLIPAEAC---E--PDNT--SCLLP-N-----TTATRTCIY-GG---PRLYYTVRGDTY---EIIAR
-RLNITVESLMHVDGPSNET-----------LVNPTSPTALLDVGQFIKVPQC-DPSQC----------------------I-LQPYSFSWG---VYKDL
-ADHFGT-TVGQIMMLSP--TYNYSSLAF-TPEGQFPPIN---IP----------INCTALADTVTV---------LD----------------------
-------------------------------------------------------------------
>PC_030BY7
----------------------------------------------------------------------------------------------------
-------MPSFIH--YLW---P---LLLAPLAT--------------------------------AASGTCN-TTA---LNTTTYWYDITVDGTTVFDVA
RA--TNRGVCDIGRQNL-MADVT--IIPNVGESFLIPAEVC---E--PDNT--SCLLP-N-----TTATRTCIY-GG---PRLYYTVRGDTY---EVIAR
-RLNITVESLMHVDGPANET-----------LVNPTSPTALLNVGQFIKVPQC-DPSQC----------------------I-LQPYSFSWG---VYKDL
-ADHFGT-TVGQIMMLSP--TYNYSSLAF-TPEGQFPPIN---IP----------INCTALSDTVTV---------LD----------------------
-------------------------------------------------------------------
>PC_0715NA
----------------------------------------------------------------------------------------------------
----------MESKPRIKLMLMA-IFAII-TNA--------------------------------VTGLSCN-SSA---LNTTEYLYPITVVGTTIFDVA
KA--TNRGACDIARINI-MADVE--IVPNVGQEILIPPQVC---E--PDNE--SCILP-W----NNETTNECIM-GG---PRLYYTVNGDTY---ERIAL
KRLNITVESLVGDGMS-NQS-----------------ASDPLEPGQYVKIPLC-SPSQC----------------------V-IQPYTFTYG---VYKDL
-AEEYGT-TVGQIMMLSP--TYNYSSSA--YTGAGGPSID---LA----------INCTALSSNITV---------IS----------------------
-------------------------------------------------------------------
>PC_02AYRT
----------------------------------------------------------------------------------------------------
-------MVAWRMKSLI-----ALLALSL-PAI--------------------------------VLSTSCD-PST---LNSTTYLYPITTPNTTVFDVA
KA--TNRGVCDIGRQNL-MADVT--IVPNVGQTLLIPPETC---E--PDNE--TCLLP-N----TT-RTRACIN-GG---PRNYYTVNGDTY---DIIAR
-RLNITTESMTALAFGDVPA----------------GPNDELAPGQFIKVPLC-EPSHC----------------------V-IQPYRFTWG---VYKDL
-AEEFGT-TVGQLMMLSP--TYNYSSKAF-LPGGEFPSMT---IL----------VNCTEGVGNETV---------LT----------------------
-------------------------------------------------------------------
>PC_030LXJ
----------------------------------------------------------------------------------------------------
-----------MKSIF-I---LS-SLF---LVS--------------------------------ATATSCN-PST---LNATTYLYPITKQGTTVFDVA
RA--TNRGVCDIGRQNL-MADVT--IIPNVGQQLLIPPQTC---T--PDNE--SCLLP-E-----TNRTRTCID-GG---PRLYYTVNGDTY---ERIAQ
-RLNISTEALTSHALGDE----------------SVSATDELDPGRFVKVPLC-EPSRC----------------------V-LKPYQFSAG---VYKDL
-AEEFGT-TVGQIMMLSP--TYNYSSQAF-MPGGTFPPIN---VL----------VNCTQSSN-VTV---------LA----------------------
-------------------------------------------------------------------
>PC_02B8HB
----------------------------------------------------------------------------------------------------
-------------------------------------------------------------------MPAVE-GCL---LCTTSYLCPITTPNTTLFSIA
TA--TNRGVCDIGRQNL-MADVT--IIPNVGEQIIIPPETC---H--TDND--SCLLP-N-----TTRTRTCVS-GG---PRNYYTVNGDTY---EIIAR
-RLNITTESLTAAALGDE----------------TTGPNDRLSPGKFIKVPLC-EPSQC----------------------A-IQPYMFTWG---VYKDL
-AEEFGT-TVGQIIMLSP--TYNYSSLAF-LPGGSFPPTV---CS-------------------------------------------------------
-------------------------------------------------------------------
>PC_07PFPY
----------------------------------------------------------------------------------------------------
-------------------------------------------------------------------MPAVE-GCV---SCSTSYLCPITTPNTTLFSIA
TA--TNRGVCDIGRQNL-MADVT--IIPNVGEQIIIPPETC---H--TDND--SCLLP-N-----TTRTRTCVS-GG---PRNYYTVNGDTY---EIIAR
-RLNITTESLTAAALGDE----------------TTGPNDRLSPGKFIKVPLC-EPSQC----------------------A-IQPYMFTWG---VYKDL
-AEEFGT-TVGQIIMLSP--TYNYSSLAF-LPGGSFPPTV---CS-------------------------------------------------------
-------------------------------------------------------------------
>PC_00IR3N
----------------------------------------------------------------------------------------------------
-----------MKSMGTI---VS-GLFAFASTL--------------------------------ATASSCN-PST---LNTTTYLYPITKPGTTVFDVA
TA--TNRGVCDIGRQNL-MADVT--IVPNVGQQLLIPPETC---T--PDNE--TCLLS-E----TTNRTRTCID-GG---PRLYYTVNGDTY---ERIAQ
-RLNISTESLTSHALGDQ----------------SVSATDELDPGRFVKVPLC-QPSQC----------------------V-LKPYQFKAG---VYKDL
-AEEFGT-TVGQIMMLSP--TYNYSSQAF-MPGGTFPPIN---VL----------VNCTESSN-VTV---------LA----------------------
-------------------------------------------------------------------
>PC_04321W
----------------------------------------------------------------------------------------------------
----------MKITQATL--L--A-SGLASVAF--------------------------------AQNTNCT-TAS---LNTTASTWTVIE-TDTIFSIA
AA--TNRGACDIARASR-MPDAE--Y-IDTGFVLIIPAEVY---D--PDND--SCLLTAS------DDTTACLY-GG---PHTYTTVRNDTVDTVGKIA-
IKFNIDVSVISTD----M--------------LGVTSNDEVIVAGSMMKLPQC-SPSGC----------------------T-VQPIQFTYG---VYKDL
-AAKYNA-TVGQIFAFNT--GYRYSSSVE----FLSPILT---LP----------MNCQALSDNITV---------IS----------------------
-------------------------------------------------------------------
>PC_07MG4D
----------------------------------------------------------------------------------------------------
---------MMGIRSTLFTALTA-LLASI-NL---------------------------------TAAASCN-SSA---LNTTEYLYPITEYGTTIFDVA
KA--TNRGICDIGRHNI-MADVD--IIPNVGEEILIPPEVC---E--PDNH--TCLLP-K----TNNATRTCIY-GG---PRLYYTVNGDTY---DPLMK
-WVN------------GNTT-----------------ATDVLEPGQFVKVPLC-SPSQC----------------------V-IQPYSFSYG---VYKDL
-AEKFGT-TVGQIMMLSP--TYNYSSIA--PLGGTPPPIN---VA----------INCTLLSSNVTV---------LN----------------------
-------------------------------------------------------------------
>PC_05YSJW
----------------------------------------------------------------------------------------------------
----------------------------MFGA---------------------------------DQMKVCNGTVS---LNTTVGSYIVQE-NETMPEIA
AK--VGRGVCDIARANR-MADAL--M-LYTDEELIVPAQVC---D--PDND--TCL-V-P----NTTTTNTCIN-GG---PHTYTTFLGDTV---AYIA-
QKFNVTLDTLTAVTN--N--------------T-ISDPYAEIEAGSQIKIPMC-SPSQC----------------------I-MQPYRFSYG---TYADL
-AKNYST-TVGQIMAYNA--GYNKSTATT---VDESPAIA---VP----------MNCTVLSDTITV---------IT----------------------
-------------------------------------------------------------------
>PC_045AHD
---------------------------------------------------------------------------------MISPS--------------
--LFATFMATVGSSAAYG--LPPV-VAAGGQI---------------------------------TARALCNGTVS---LNTTVGSYVVQE-NETMPEIA
AK--VNRGVCDIARANR-MADAM--M-LYTDEELIIPAQVC---D--PDND--TCL-V-P----NTTTTNTCVN-GG---PHTYTTFLGDTI---QYIA-
QKFNLTLDTVTAVAD--R--------------L-SSDPYAEIEAGQSLKLPMC-SPSQC----------------------T-LQPYRFTYG---TYADL
-AKNYST-TVGQIMAYNA--GYNKSTATT---TDESPAIA---VP----------MNCTALSDTITV---------MS----------------------
-------------------------------------------------------------------
>PC_00W5G6
----------------------------------------------------------------------------------------------------
-------MRGIWFTVA-A---F---LSLGTSSF--------------------------------AVAAACN-SSA---LNTTTYLYDITKEGTTVFDIA
RA--TKRGVCDIGRQNL-MADVN--IPPNVGELFLIPPETC---T--PDNE--SCLIK-D-----EGRTRTCIY-GG---PRLYYTVKGDTY---EKVAI
-RLNITTDSLMAGATHGGA---------------SGPANETLSVGQFLKIPEC-SPSQC----------------------I-IQPYSFKWG---VYKDL
-AEKYGT-TVGQIMMLSP--TYNYSSLAF-SSGGTFPPIN---LP----------INCTALSNNMTV---------LS----------------------
-------------------------------------------------------------------
>PC_08ECX5
----------------------------------------------------------------------------------------------------
-------MRGIFAA--TV---F---YSLVAFSF---------------------------------GAVACN-SSA---LDTRTYLYNITEEGTTVFDVA
RI--TNRGVCDIGRQNL-MADVT--IPPNVGESFLIPPQTC---Y--PDNE--SCLIK-D-----EARTRSCIY-GG---PRLYYTVNGDTY---EKIAI
-RLNITTESLMDGSP-GSP---------------SASANDTLPVGEFLKVPQC-SPSQC----------------------V-IQPYSFKWG---VYKDI
-AERYGT-TVGQIMMLSP--TYNYSSLAF-SNGGTFPPIS---IP----------INCTVLSKNITI---------LS----------------------
-------------------------------------------------------------------
>PC_044H7H
----------------------------------------------------------------------------------------------------
----------MRISKSLL---S---ATTALLVS--------------------------------TVTATCD-TAA---LNTTTGFYPITEEGTTIFDVA
KA--TKRGVCDIARSNL-MADVT--IPPSVGESIYIPAQVC---T--PDND--TCILK-P-----NNTTRTCIN-GG---PRLYYTVTGDTY---ERVAL
-RLNITTESVMKYQHGN------------------YNATDVLETGQFLKIPQC-SPSQC----------------------I-IQPYSFKYG---VYKDL
-AEKYGT-TVGQIMMLSP--TYNYSSLVH-TSGGTPPPID---LA----------INCTALSNNVTI---------LA----------------------
-------------------------------------------------------------------
>PC_0293SR
----------------------------------------------------------------------------------------------------
-------MKGFGSAVSTL---F---LSLGTI-A--------------------------------VASASCD-PST---LNTTSYLYDITEE-TTVFEVA
RK--TNRGVCDIGRHNL-MADVT--IPPNIGEVFIIPGETC---T--PDNE--SCLIK-D-----VGRTRTCIY-GG---PRLYYTVKGDTY---EKIAL
-RLNITTESLSGGQ----------------------SANETLPVGQFIKVPEC-SPSQC----------------------I-IQPYSFEWG---VYKDL
-ADKYGT-TVGQIMMLSP--TYNYSSLAF-SNGGTAPPID---LP----------INCTALSSNITV---------IS----------------------
-------------------------------------------------------------------
>PC_00QL0W
----------------------------------------------------------------------------------------------------
-------MKSFGSAVS-M---F---LSLGTI-A--------------------------------VASASCD-PST---LNTTSYLYDITEE-TTVFEVA
RK--TNRGVCDIGRHNL-MADVT--IPPNIGEVFIIPGETC---T--PDNK--SCLIK-D-----VGRTRTCIY-GG---PRLYYTVKGDTY---EKIAL
-RLNITTESLSGGQ----------------------SANETLRVGQFIKVPEC-SPSQC----------------------I-IQPYSFEWG---VYKDL
-ADKYGT-TVGQIMMLSP--TYNYSSLAF-SNGGTAPPID---LP----------INCTALSSNITV---------IS----------------------
-------------------------------------------------------------------
>PC_05GCST
----------------------------------------------------------------------------------------------------
-------MKGLISAI-SI---L---LSMGTV-T--------------------------------VVSASCD-QSA---LNTTSYLYDITEE-TTVFEVA
RK--TNRGVCDIGRHNL-MADVT--IPPNIGEVFIIPGETC---T--PDNE--SCLIK-D-----VGRTRTCIY-GG---PRLYYTVKGDTY---EKIAL
-RLNITTESLSGGQ----------------------SANETLPVGQFIKVPEC-SPSQC----------------------I-IQPYSFEWG---VYKDL
-ADKYGT-TVGQIMMLSP--TYNYSSLAF-SSGGTAPPID---LP----------MNCTTLSNNITV---------IS----------------------
-------------------------------------------------------------------
>PC_01CL2S
----------------------------------------------------------------------------------------------------
-------MKGFGSAVS-M---F---LSLGTI-A--------------------------------VASASCD-PST---LNTTSYLYDITEE-TTVFEVA
RK--TNRGVCDIGRHNL-MADVT--IPPNIGEVFIIPGETC---T--PDNE--SCLIK-D-----VGRTRTCIY-GG---PRLYYTVKGDTY---EKIAL
-RLNITTESLSGGQ----------------------SANETLRVGQFIKVPEC-SPSQC----------------------I-IQPYSFEWG---VYKDL
-ADKYGT-TVGQIMMLSP--TYNYSSLAF-SNGGTAPPID---LP----------INCTALSSNITV---------IS----------------------
-------------------------------------------------------------------
>PC_03LG7W
----------------------------------------------------------------------------------------------------
-------MKGLISAI-SI---L---LSMGTV-T--------------------------------VVSASCD-QSA---LNTTSYLYDITEE-TTVFEVA
RK--TNRGVCDIGRHNL-MADVT--IPPNIGEVFIIPGETC---T--PDNE--SCLIK-D-----VGRTRSCIY-GG---PRLYYTVKGDTY---EKIAL
-RLNITTESLSGGQ----------------------SANETLPVGQFIKVPEC-SPSQC----------------------I-IQPYSFEWG---VYKDL
-ADKYGT-TVGQIMMLSP--TYNYSSLAF-SSGGTAPPID---LP----------MNCTTLSNNITV---------IS----------------------
-------------------------------------------------------------------
>PC_04QV8J
----------------------------------------------------------------------------------------------------
-------MKGFGSAVS-M---F---LSLGTI-A--------------------------------VASASCD-PST---LNTTSYLYDITEE-TTVFEVA
RK--TNRGVCDIGRHNL-MADVT--IPPNIGEVFIIPGETF---T--PDNE--SCLIK-D-----VGRTRSCIY-GG---PRLYYSVKGDTF---EKNAL
-RLNITTEILSGGQ----------------------SANETLRVGQSIKVPEC-SPSQC----------------------I-IQPYSFEWG---VYKDL
-ADKYGT-TVGQIMMLSP--TYNYSSLAF-SNGGTAPPID---LP----------INCTALSSNITV---------IS----------------------
-------------------------------------------------------------------
>PC_03F64D
----------------------------------------------------------------------------------------------------
-------MKGFGSAVS-M---F---LSLGTI-A--------------------------------VASASCD-PST---LNTTSYLYDITEE-TTVFEVA
RK--TNRGVCDIGRHNL-MADVT--IPPNIGEVFIIPGETC---T--PDNE--SCLIK-D-----VGRTRTCIY-GG---PRLYYTVKGDTY---EKIAL
-RLNITTESLSGGQ----------------------SANETLRVGQFLKVPEC-SPSQC----------------------I-IQPYSFEWG---VYKDL
-ADMYGT-TVGQIMMLSP--TYNYSSLAF-SNGGTAPPID---LP----------INCTALSSKITV---------IS----------------------
-------------------------------------------------------------------
>PC_001GFD
----------------------------------------------------------------------------------------------------
-------MKGFGSAVP-M---F---LSLGTI-A--------------------------------VASASCD-PST---LNTTSYLYDITEE-TTVFEVA
RK--TNRGVCDIGRHNL-MADVT--IPPNIGEVFIIPGETC---T--PDNE--SCLIK-D-----VGRTRTCIY-GG---PRLYYTVKGDTY---EKIAL
-RLNITTESLSGGQ----------------------SANETLRVGQFIKVPEC-SPSQC----------------------I-IQPYSFEWG---VYKDL
-ADKYGT-TVGQIMMLSP--TYNYSSLAF-SNGGTAPPID---LP----------INCTALSSNITV---------IS----------------------
-------------------------------------------------------------------
>PC_03J86N
----------------------------------------------------------------------------------------------------
-------MKGFRSAIS-M---L---LSMGII-A--------------------------------VASAACD-PST---LNTTSYLYDITEE-TTVFEVA
RK--TNRGVCDIGRHNL-MADVT--IPPNIGEVFIIPGETC---T--PDNE--SCLIQ-D-----VGRTRTCIY-GG---PRLYYTVKGDTY---EKIAL
-RLNITTESLSGGQ----------------------PANETLRVGQFIKVPEC-SPSQC----------------------V-IQPYSFEWG---VYKDL
-ADKYGT-TVGQIMMLSP--TYNYSSLAF-STGGTAPPID---LP----------INCTALSNNITV---------IS----------------------
-------------------------------------------------------------------
>PC_01MV1T
----------------------------------------------------------------------------------------------------
-------MKGIISVI-SI---L---LSMGTV-T--------------------------------VVSASCD-QSA---LNTTSYLYDITEE-TTVFEVA
RK--TNRGVCDIGRHNL-MADVT--IPPNIGEVFIIPGETC---T--PDNE--SCLIK-D-----VGRTRTCIY-GG---PRLYYTVKGDTY---EKIAL
-RLNITTESLSGGQ----------------------SANETLPVGQFIKVPEC-SPSQC----------------------I-IQPYSFEWG---VYKDL
-ADKYGT-TVGQIMMLSP--TYNYSSLAF-SSGGTAPPID---LP----------MNCTTLSNNITV---------IS----------------------
-------------------------------------------------------------------
>PC_07V9PQ
----------------------------------------------------------------------------------------------------
---------MAPKLNARIATLTA-LSALV-TST--------------------------------TAAVSCN-TTA---LNTTTSLYYISEYGTTILDVA
NA--TNRGVCDIRRHSL-MADVE--IIPNVGQQILIPPEVY---E--PDNE--TCILP-R----QN-ATRTCIY---------------------SIVAR
-RLNITVDSLMAYAKS-GET-----------------ATTLLEVGQFLKVPQC-SPSQC----------------------V-IQPYSFTFG---VYKDL
-AEEYGT-TMGQIMMMSP--RYSYSSIA--MMGGTPPPIG---LP----------INCTALSNNVTV---------LN----------------------
-------------------------------------------------------------------
>PC_047D05
----------------------------------------------------------------------------------------------------
--------------------------------------------------------------------SSCN-STT---LNTTIGSWPVTS-SDTIFSIA
LS--ANRGVCDIARANR-MADAE--L-LVAGAKLLIPAQVC---D--LDSS--SCLIA-S----QINYTATCVL-GG---PHTYDTFVNDTY---QKIA-
AKFEMAVTALTNADR--M--------------P--VDPSQTPAVGTTLKIPQC-SPSQC----------------------V-VQPYEFLYG---TYVDV
-AKRFNT-TVGQIMAFNP--TFSYSNDAN---PDEGPVIT---MP----------MDCKALAGNVTV---------IS----------------------
-------------------------------------------------------------------
>PC_0005HV
----------------------------------------------------------------------------------------------------
-----------MKSSFTL---AA-MATSITLVA--------------------------------SASATCD-PTI---LNTTTYYYPITDANTTVFDVA
RI--TKRGVCDIGRQNL-MADVT--IRPNVGETFIIPGEVC---Y--PDNT--SCLLS-G------NATNTCIV-GG---PRLYYTVNGDTY---EKVAL
-RLNITVDALVGDMGTVG----------------GTKPTDELPVGRFIKVPLC-ENTTC----------------------V-IRPYSFSWG---VYKDL
-AEEFGT-TVGQIMMLSP--TYNYSSLAF-TPGGTFPPIN---IL----------TNCTQPGKNVTV---------LD----------------------
-------------------------------------------------------------------
>PC_07DAWY
----------------------------------------------------------------------------------------------------
-------MRGWGFSTFPL---AT-LAASLALIS--------------------------------PATATCD-PST---LNTTTYYYPITEANTTVFDVA
RI--TKRGVCDIGRQNL-MADVT--ISPNVGETFIIPAEVC---D--PDNT--SCLLS-G------NATNTCIV-GG---PRLYYTVNGDTY---EKIAL
-RLNITVDALMGNTE--E----------------GTTATDELPVGQFIKVPLC-ENTTC----------------------V-IKPYSFTWG---VYKDL
-AEEFGT-TVGQIMMLSA--TYNYSSLAF-SAGGTFPPIN---IL----------MNCTPPGKNVTV---------LN----------------------
-------------------------------------------------------------------
>PC_0750I3
----------------------------------------------------------------------------------------------------
-----------MKSSFIL---AA-MATFITLVI--------------------------------TASATCD-PTA---LNTTTYYYPITEANTTVFDIA
RI--TRRGVCDIGRQSL-MADVT--IRPNVGETFIIPGEVC---Y--PDNT--SCLLS-R------NATNTCIV-GG---PRLYYTVNGDTY---EKIAL
-RLNITVDALMGDMGMVG----------------GTKATDELPVGRFIKVPLC-ENTTC----------------------V-IKPYSFSWG---VYKDL
-AEEFGT-TVGQIMMLSP--TYNYSSLAF-TSGGTFPPIN---IL----------MNCTQPGKNVTV---------LD----------------------
-------------------------------------------------------------------
>PC_07DC4D
----------------------------------------------------------------------------------------------------
-----------MKSSFIL---AA-MATFITLVI--------------------------------TASATCD-PTA---LNTTTYYYPITEANTTVFDIA
RI--TRRGVCDIGRQNL-MADVT--IRPNVGETFIIPGEVC---Y--PDNT--SCLLS-R------NATNTCIV-GG---PRLYYTVNGDTY---EKIAL
-RLNITVDALMGDMGMVG----------------GTKATDELPVGRFIKVPLC-ENTTC----------------------V-IKPYSFSWG---VYKDL
-AEEFGT-TVGQIMMLSP--TYNYSSLAF-TSGGTFPPIN---IL----------MNCTQPGKNVTV---------LD----------------------
-------------------------------------------------------------------
>PC_02MDM8
----------------------------------------------------------------------------------------------------
-----------MKSAFTL---AG-LAASLALIS--------------------------------PATATCD-PST---LNTTTYYYPITEANTTVFDVA
RI--TKRGVCDIGRQNL-MADVT--IPPNVGETFIIPAEVC---D--PDNT--SCLLS-G------NATNTCIV-GG---PRLYYTVNGDTY---EKIAQ
-RLNITVDALMGNTE--E----------------GMTATDELPVGYFIKVPLC-EDTTC----------------------V-IKPYSFTWG---VYKDL
-AEEFGT-TVGQIMMLSA--TYNYSSLAF-SAGGTFPPIN---IL----------MNCTQPGKNVTV---------LD----------------------
-------------------------------------------------------------------
>PC_07B8AO
----------------------------------------------------------------------------------------------------
-----------MKSSFTL---AA-LTASLALIT--------------------------------PATATCD-PST---LNTTTYYYPITEANTTVFDVA
RI--TKRGVCDIGRQNL-MADVT--IPPNVGETFIIPAEVC---D--PDNT--SCLLS-G------NATNTCIV-GG---PRLYYTVNGDTY---EKIAL
-RLNITVDALMGDMG--E----------------GTTATDELPVGQFIKVPLC-EDTTC----------------------V-IKPYSFTWG---VYKDL
-AEEFGT-TVGQIMMLSA--TYNYSSLAF-SAGGTFPPIN---IL----------MNCTQPGKNVTV---------LD----------------------
-------------------------------------------------------------------
>PC_07DMK0
----------------------------------------------------------------------------------------------------
-----------MKSTFTL---VT-LAASLTLIT--------------------------------PATATCD-PST---LNTTTYYYPITEANTTVFDVA
RI--TKRGVCDIGRQNL-MADVT--IPPNVGETFIIPAEVC---D--PDNT--SCLLS-G------NATNTCIV-GG---PRLYYTVNGDTY---EKIAQ
-RLNITVDALMGDTG--E----------------GTTATDELPVGQFIKVPLC-EDTTC----------------------V-IKPYSFTWG---VYKDL
-AEEFGT-TVGQIMMLSA--TYNYSSLAF-SAGGTFPPIN---IL----------MNCTQPGKNFTV---------LD----------------------
-------------------------------------------------------------------
>PC_07AZDX
----------------------------------------------------------------------------------------------------
-----------MKSTFTL---AT-LAASVALII--------------------------------PATATCD-PST---LNTTTYYYPITEANTTVFDVA
RI--TKRGVCDIGRQNL-MADVT--IPPNVGETFIIPAEVC---D--PDNT--SCLLS-G------NATNTCIV-GG---PRLYYTVNGDTY---EKIAQ
-RLNITVDALMGDMG--E----------------GTTATDELPVGQFIKVPLC-EDTTC----------------------V-IKPYSFTWG---VYKDL
-AEEFGT-TVGQIMMLSA--TYNYSSLAF-SAGGTFPPIN---IL----------MNCTQPGKNVTV---------LD----------------------
-------------------------------------------------------------------
>PC_02HZPE
----------------------------------------------------------------------------------------------------
-----------MKSTFTL---AT-LAASLALIT--------------------------------PATATCD-PST---LNTTTYYYPITEANTTVFDVA
RI--TKRGVCDIGRQNL-MADVT--IPPHVGEIFIIPAEVC---D--PDNT--SCLLS-S------NATNTCIV-GG---PRLYYTVNGDTY---EKIAQ
-RLNITVDALMGDTG--E----------------GTTATDKLPVGQFIKVPLC-EDTTC----------------------V-IKPYSFTWG---VYKDL
-AEEFGT-TVGQIMMLSA--TYNYSSLAF-SAGGTFPPIN---IL----------MNCTQPGKNVTV---------LD----------------------
-------------------------------------------------------------------
>PC_0017Z3
----------------------------------------------------------------------------------------------------
-----------MKSTFTL---AG-LTASLALIS--------------------------------PVTATCD-PST---LNTTTYYYPITEANTTVFDVA
RI--TKRGVCDIGRQNL-MADVT--IPPNVGETFIIPAEVC---D--PDNT--SCLLS-G------NATNTCIV-GG---PRLYYTVNGDTY---EKIAL
-RLNITVDALMGNTE--E----------------GMTATDELPVGQFIKVPLC-EDTTC----------------------V-IKPYSFTWG---VYKDL
-AEEFGT-TVGQIMMLSA--TYNYSSLAF-SAGGTFPPIN---IL----------MNCTQPGKNVTV---------FN----------------------
-------------------------------------------------------------------
>PC_019INF
----------------------------------------------------------------------------------------------------
-----------MKSAFTL---AG-LAASLALIS--------------------------------PATATCD-PST---LNTTTYYYPITEANTTVFDVA
RI--TKRGVCDIGRQNL-MADVT--IPPNVGETFIIPAEVC---D--PDNT--SCLLS-G------NATNTCIV-GG---PRLYYTVNGDTY---EKIAQ
-RLNITVDALMGNTE--E----------------GMTATDELPVGYFIKVPLC-EDTTC----------------------V-IKPYSFTWG---VYKDL
-AEEFGT-TVGQIMMLSA--TYNYSSLAF-SAGGTFPPIN---IL----------MNCTQPGKNVIV---------LD----------------------
-------------------------------------------------------------------
>PC_075IYW
----------------------------------------------------------------------------------------------------
-----------MKSSFTL---TS-VAASVALVS--------------------------------LATATCD-PST---LNTTSYYYPIAEANTTVFDVA
RI--TKRGVCDIGRQNL-MADVT--IPPNVGETFIIPGEVC---D--PDNT--SCLLS-G------NTTNTCIV-GG---PRLYYTVNGDTY---EKIAL
-RLNITVDALMGDMG--K----------------GMKATDELPVGKFIKVPLC-EDTTC----------------------V-IKPYSFSWG---VYKDL
-AEEFGT-TVGQIMMLSA--TYNYSSLAF-TPGGTFPPIN---IL----------MNCTQPGKNVTV---------LD----------------------
-------------------------------------------------------------------
>PC_0356BQ
----------------------------------------------------------------------------------------------------
-----------MKSTFTL---AA-LAASLALIT--------------------------------PATATCN-PST---LNTTTYYYPITEANTTVFDVA
RI--TKRGVCDIGRQNL-MADVT--IPPNVGETFIIPAEVC---D--PDNT--SCLLS-G------NATNTCIV-GG---PRLYYTVNGDTY---EKIAL
-RLNITVDALMGDMG--S----------------GTTATDELPVGQFIKVPLC-EDTTC----------------------V-IKPYSFTWG---VYKDL
-AEEFGT-TVGQIMMLSA--TYNYSSLAF-SAGGTFPPIN---IL----------MNCTQPGKNVTV---------LD----------------------
-------------------------------------------------------------------
>PC_02XU1X
----------------------------------------------------------------------------------------------------
---------MASQRFGR-----VIATALATASI--------------------------------AAAATCD-TST---LNTTTYLYPITVAGTTIADVA
NA--TGRGLCNIARYNF-MADQA--ILPNVGQEIAIPAEVCP-DE--IDDT--TCVID-N----YN-STNTCLI-GG---PRLYYTVNGDTY---TAIAN
-RLNLAVTALSTG-----------------------DADEVLEAGQFVKVPLC-DPSQC----------------------S-YEPFQFTLGEPKCYKDL
-ADEYGV-TVGQIMQLSP--TYNYSQSG--YTLATPPTID---LV----------TNCTYLSDNITV---------IT----------------------
-------------------------------------------------------------------
>PC_023F97
----------------------------------------------------------------------------------------------------
---------MALQRLSL-----AVASVLASASV--------------------------------AVGASCD-TST---LNTTTYLYPITVQGTTIKDVA
AA--TNRGLCNIARYNF-MADES--IIPNVGQTIAIPAEVCP-DE--IDDT--TCVTN-N----WN-STNTCLV-GG---PRLYYTVTGDTY---AIIAN
-RLNLAPSTLSTG-----------------------NTSEVLEPGQFIKIPLC-DPSMC----------------------S-FEPYQFQLGDWKTYKDL
-ADEYGS-TVGQIMQLSP--TYNYSSSA--IEDKTPPTID---LV----------FNCTLLSDNITV---------IT----------------------
-------------------------------------------------------------------
>PC_03CMA6
----------------------------------------------------------------------------------------------------
----------MKITQVNL--L--L-SGLASIAL--------------------------------AQDTNCS-TAS---LNTTASTWTVTE-SDTIFSIA
AA--TNRGVCDIARASR-MPDAE--Y-IDTGFVLIIPAEVC---N--PDNE--SCLLTAS------EDTTSCLY-GG---PHTYTTVRNDTV---TKIA-
MKFNIDVSAISADV-ISM--------------LGVSSVDEIITAGTGMKLPQC-SPSEC----------------------S-VQPLQFTYG---VYKDL
-AEKYNS-TVGQLFGFNT--GYRYSSSIE----SLSPVLT---IP----------MNCKPLSDNITI---------IS----------------------
-------------------------------------------------------------------
>PC_06CL2B
----------------------------------------------------------------------------------------------------
----------MKISQTTF--L--A-SGLASIAS--------------------------------AQDTTCS-TSS---LNTTASTWTVAE-TDTIFSIA
AA--TNRGVCDIARASR-MPDAE--Y-IDTGMVLIIPAQVC---N--PDDE--SCLLTAS------NDTTLCVY-GG---PHTYTTVRNDTI---TKIA-
TKFNVDVSVLSTNTTTGM--------------LKVSSVDEIITAGTLMKVPQC-SPSEC----------------------T-VQPIQFTYG---VYKDL
-AEKYHT-TVGQLFGFNT--GYRYSDSVE----SLSPVLT---IP----------MNCKPLSDNITV---------IS----------------------
-------------------------------------------------------------------
>PC_00412P
----------------------------------------------------------------------------------------------------
----------MKITQASL--L--L-SGLASVAL--------------------------------AQDTNCT-TAS---LNTTASTWTVTE-TDTIFSIA
AA--TNRGVCDIARASR-MPDAE--Y-IDTGFVLIIPAEVC---N--PDDE--SCLLTAS------DDTTSCLY-GG---PHTYTTVRNDTV---TKIA-
LKFSIDVSAISADV-ISM--------------LGVSSVDEIITAGTLMKLPQC-SPSEC----------------------S-VQPIQFTYG---VYKDL
-AEKYNS-TVGQLFGFNT--GYRYSSSIE----SLSPILT---IP----------MNCRPLSDNITI---------IS----------------------
-------------------------------------------------------------------
>PC_01ONWS
----------------------------------------------------------------------------------------------------
----------MKITQASL--L--L-SSLASVAL--------------------------------AQDANCT-TAR---LNTTASTWTVTE-TDTIFSIA
AA--TNRGVCDIARASR-MPDAE--Y-IDTGFVLIIPAEVC---N--PDNE--SCLLTAS------DDTTSCLY-GG---PHTYTTVRNDTV---TKIA-
LKFNIDVSAISADV-ISM--------------LGVSSVDEIITAGSLMKLPQC-SPSEC----------------------S-VQPIQFTYG---VYKDL
-AEKYNS-TVGQLFGFNT--GYRYSSAIE----SLSPVLT---IP----------MNCRAISDNITI---------IS----------------------
-------------------------------------------------------------------
>PC_00KWEK
----------------------------------------------------------------------------------------------------
----------MKITQASL--L--L-SGLASVAL--------------------------------AQDTNCT-TAS---LNTTASTWTATE-TDTIFSIA
TA--TNRGVCDIARASR-MPDAE--Y-IDTGFVLIIPAEVC---N--PDNE--SCLLTAS------DDTTSCLY-GG---PHTYTTVRNDTV---TKIA-
LKFNIDVSAISGDV-VSM--------------LGVSSVDEVITAGSLMKLPQC-SPSEC----------------------S-VQAIQFTYG---VYKDL
-AEKYNS-TVGQLFGFNT--GYRYSSSIE----SLSPVLT---IP----------MNCKPISDNITI---------IS----------------------
-------------------------------------------------------------------
>PC_085OQZ
----------------------------------------------------------------------------------------------------
----------MKITQVNL--L--L-SGLASIVL--------------------------------AQGANCS-TAS---LNTTASTWTVTE-SDTIFSIA
AA--TNRGVCDIARASR-MPDAE--Y-IDTGFVLIIPAEVC---N--PDNE--SCLLTAS------EDTTSCLY-GG---PHTYTTVRNDTV---TKIA-
MKFNIDVSAISADV-ISM--------------LGVSSVDEIITAGTGMKLPQC-SPSEC----------------------S-VQPLQFTYG---VYKDL
-AEKYNS-TVGQLFGFNT--GYRYSSSIE----SLSPVLT---IP----------MNCKPLSDNITI---------IS----------------------
-------------------------------------------------------------------
>PC_06MZWZ
----------------------------------------------------------------------------------------------------
----------MKINQVNL--L--L-SGLASVAL--------------------------------AQNTNCT-TAS---LNTTASTWTVTE-TDTIFSVA
AA--TNRGVCDIARASR-MPDAE--Y-IDTGFVLIIPAEVC---N--PDNE--SCLLTAS------EDTTSCLY-GG---PHTYTTVRNDTV---TKIA-
MKFNIDVSAISANV-IAM--------------LGVSSVDEIITAGSVMKLPQC-SPSEC----------------------S-VQPLQFTYG---VYNDL
-AEKYNS-TVGQLFAFNT--GYRYSSSIE----SLSPVLT---IP----------MNCKPLSDNTTI---------IS----------------------
-------------------------------------------------------------------
>PC_018XF2
----------------------------------------------------------------------------------------------------
----------MKITQASL--L--L-SGLASVAL--------------------------------AQDTNCT-TAS---LNTTASTWTVTE-TDTIFSIA
AA--TNRGVCDIARASR-MPDAE--Y-IDTGFVLIIPAEVC---N--PDNE--SCLLTAS------DDTTSCLY-GG---PHTYTTVRNDTV---TKIA-
LKFNIDVSAISADV-VSM--------------LGVSSVDEVITAGSLMKLPQC-SPSEC----------------------S-VQPIQFTYG---VYKDL
-AEKYNS-TVGQLFGFNT--GYRYSSSIE----SLSPVLT---VP----------MNCRPISNDITI---------IS----------------------
-------------------------------------------------------------------
>PC_03NW2O
----------------------------------------------------------------------------------------------------
----------MKITQASL--L--L-SGLASVAL--------------------------------AQDTNCT-TAN---LNTTASTWTVTE-TDTIFSIA
AA--TNRGVCNIARASR-MPDAE--Y-IDTGFVLIIPAEVC---N--PDNE--SCLLTAS------DDTTSCLY-GG---PHTYTTVRNDTV---TKIA-
MKFNIDVSAISADV-VSM--------------LGVSAVDEIITAGSLMKLPQC-SPSEC----------------------S-VQPFQFTYG---VYKDL
-AEKYNS-TVGQLFGFNT--GYRYSSSIE----SLSPVLT---IP----------TNCRPISDNITI---------IS----------------------
-------------------------------------------------------------------
>PC_04253C
----------------------------------------------------------------------------------------------------
----------MKITQASL--L--L-SGLASIAL--------------------------------AQDTNCT-TAS---LNTTASTWTVTE-TDTIFSIA
AA--TNRGVCDIARASR-IPDAE--Y-IDTGFVLIIPAEVC---N--LDNE--SCLLTAS------GDTTSCLY-GG---PHTYTTVRNDTV---TKIA-
LKFNIDVSAISADV-VSM--------------LGVSSVDEVITAVSLMKLPQC-SPSQC----------------------S-VQPVQFTYG---VYKDL
-AEKYNS-TVGQLFGFNT--GYRYSSSVE----SLSPVLT---IP----------MNC------------------------------------------
-------------------------------------------------------------------
>PC_04KI15
----------------------------------------------------------------------------------------------------
----------MPGKVSI---VAALVGAVVVSAQ--------------------------------ATNITCD-TSL---LNTTSSTYYVASANKTVYDIA
IE--VNRGICDIGRANL-MVDVS--VIPNVGQTFIIPGEVC---S--PDWT--SCIID-G----PG--TNDCLM-GG---PRLYYTLNGDTM---WKIAG
-RLNMTLESINSG--------------------VEVGANDTLSAGQFVKVPLC-FPSAC----------------------D-IEPYSFTAG---VYKDL
-ADEYGS-TVAQIQMLSP--TYNYSSYA--LDGRSPPSIS---LA----------KNCRLLASNYTI---------LS----------------------
-------------------------------------------------------------------
>PC_06ZBJB
----------------------------------------------------------------------------------------------------
---------MLLTTASI---LATLGGAMLASAS--------------------------------ASKAACN-QET---LNTTSFNYVNDIENQTVHDIA
VK--FNRGVCDIGRANL-MVDVS--VVPNVGQTIIIPGQVC---H--PDWT--TCVID-G----PG--TNDCLI-GG---PRLYYTLNGDTM---WKIAG
-RLNMTLDAVTCGGDSCNTNITCIDGICPGGGGSQYTANETIPAGQFIKIPMC-YPSTC----------------------D-IEPYTFSAG---VYKDL
-AEKYGS-TVGQIQMLSP--TYNYSYIA--NEGGTSPPIA---LA----------KNCRLLSSNYTI---------LS----------------------
-------------------------------------------------------------------
>PC_03DN0C
----------------------------------------------------------------------------------------------------
----------MYLAHTI---LQATLGFMIASAT--------------------------------GAQAICN-STS---LNTTSFNYYNDVENQTIHDIA
IK--FNRGVCDIGRANL-MVDVS--VVPYVGQTFIIPGEVC---N--PDWT--SCVIN-G----PG--TDDCLV-GG---PRLYYTLNGDTL---WKIAG
-RLNMTVDSIKCGGDGCSSKTNCTDGICPGGGGSQYSTNETIPAGQFIKIPMC-HPSAC----------------------D-IEPYTFSKG---VYKDL
-ADKYGS-TVGQIQMLSP--TYNYSYIA--NEGGTAPPIG---IA----------KNCRLLSSNYTI---------LD----------------------
-------------------------------------------------------------------
>PC_05LN8Z
----------------------------------------------------------------------------------------------------
----------MLNSRFM---LVALACAMFSSAH--------------------------------ATNATCD-PAS---LNTTSFNYVNDIENQTVHEMA
VK--FNRGVCDIGRANL-MVDVS--VVPNVGQTIIIPAEVC---D--PDWT--TCIID-G----PG--TNDCLI-GG---PRLYYTLNGDTL---WKIAG
-RLNMTLDAVQCGGDGCNTNVTCTDGICPGGSGGQYSANETISAGQFIKIPMC-YPSIC----------------------E-IEPYSFTAG---VYKDL
-ADKYGS-TVGQIQMLSP--TYNYSYIT--SEGGTPPPIG---MP----------KNCRLLASNYTI---------LD----------------------
-------------------------------------------------------------------
>PC_06LDSB
----------------------------------------------------------------------------------------------------
----------MHGRPSI---LATVAAAALTCAT--------------------------------VVNADCD-PTS---LNTTSFNYVNDIANQTVYEMA
VK--FNRGVCDIGRANL-MVDVS--VVPNVGQTIIIPGEVC---D--PDWT--TCVID-G----PG--TNDCLI-GG---PRLYYTLNGDTL---WKIAG
-RLNMTLDAVQCGGNGCNTNTTCTNGICPGGGGAQYSANETIPAGKFIKIPMC-YPSTC----------------------E-IEPYSFSSG---VYKDL
-ADEYGS-TVGQIQMLSP--TYNYSYIA--NEGGTAPPIG---LP----------KNCRLLSSNYTI---------LD----------------------
-------------------------------------------------------------------
>PC_00NHL8
----------------------------------------------------------------------------------------------------
---------------------------MLAPTA--------------------------------EATSHCN-PAT---LNTTSFNYVNSVENQTVYEIA
KK--FNRGVCDIGRANL-MVDVS--VVPNVGETIIIPGQVC---N--PDWT--SCIID-G----PG--TNDCLV-GG---PRLYYTLNGDTM---WKIAG
-RLNMTLDSVMCGGDSCDTSITCIDGICPGGGGSQYGANETIAAGQFIKIPMC-SPSVC----------------------D-IEPYTFSKG---VFKDL
-ADKYGS-TVGQIQMLSP--TYNYSYIA--NEGGTYPPIA---LA----------KNCRLLSSNYTV---------LS----------------------
-------------------------------------------------------------------
>PC_07LHXB
----------------------------------------------------------------------------------------------------
---------------------------MLASAS--------------------------------ASKAACN-QET---LNTTSFNYVNDIENQTVHDIA
VK--FNRGVCDIGRANL-MVDVS--VVPNVGQTIIIPGQVC---H--PDWT--TCVID-G----PG--TNDCLI-GG---PRLYYTLNGDTM---WKIAG
-RLNMTLDAVTCGGDSCNTNITCIDGICPGGGGSQYTANETIPAGQFIKIPI-----TC----------------------D-IEPYTFSAG---VYKDL
-AEKYGS-TVGQIQMLSP--TYNYSYIA--NEGGTFPPIA---LA----------KNCRLLSSNYTI---------LS----------------------
-------------------------------------------------------------------
>PC_02IN9H
----------------------------------------------------------------------------------------------------
---------MLSLLSTTL--------LFAQLIA--------------------------------ASPAQCN-PRA---LNTTTGTYAVGA-NETIFSVA
AK--VNRGACDIARANA-MADAE--L-VYESEELYIPAQVC---N--PDNS--TCLLTPQ------NATRDCIF-GG---LHTYSTFKGDTI---AKIAL
NKFNITVESLWSLSG-KM--------------SHVSSPDDELEEGLSLKLPQC-DPSTC----------------------S-FKPYDFSYG---TYKDL
-AEKYGT-TPGQIFALNP--SFNHSS-GV---PEAGAWIS---LP----------MDCKPTASNFTS---------VS----------------------
-------------------------------------------------------------------
>PC_01CHHQ
----------------------------------------------------------------------------------------------------
--------------------------------------------------------------------MKCN-PST---LNTTVGRFPITEANTTVFEIA
RL--TNRGVCDIGRGNL-MADVT--IIPNVGQDLIIPAEVC---E--PDNS--SCLIP-D----TN-RTRTCID-GG---PRLYYTVNGDTY---DVIAR
-RLNISTAALLDDSASAKRI---------GSDIIATTGTQLLGVGQFVKVPSC-SPSRC----------------------V-IEPFDFNEG---VYLDL
-ARKYGT-TVGQIMMLSP--TYNYSTGY--TAGVSGPSID---MA----------YNCTELSSNITV---------LS----------------------
-------------------------------------------------------------------
>PC_016CKO
----------------------------------------------------------------------------------------------------
-----------MRPSTLFIPLAS-------LAA--------------------------------SLASACD-PST---LNTTLYLYPITETGTTVFDVA
RL--TGRGVCDIGRANL-MADVT--IIPNVGQTLWIPPQVC---E--PDNT--SCLIP-D----TN-RTRTCIY-GG---PRLYYTVNGDTY---DVIAR
-RLNISTAVLLADDNGANYT-----------------ATSALPVGTFIKVPTC-SPSRC----------------------V-IEPFDFTEG---VYLDL
-ARKYGT-TVGQIMMLSP--TYNYSVSLYEDTGASTPTIN---MA----------YNCTALSSNVTA---------LT----------------------
-------------------------------------------------------------------
>PC_012JS6
----------------------------------------------------------------------------------------------------
---------MWALPQSLLVAITLFLVSTP-FTQ--------------------------------ATSASCN-SSA---LNTTYSTYPITVEGTTVFDVA
KA--TNRGVCDIGRHNL-MADVT--IIPAVGETFIIPPEVC---D--PDSE--TCLLP-N----TT-RTRTCIN-GG---PRLYYTVNGDTY---DIVAQ
-RLNISTEALMGNYSHG--M----------------SATDTLHAGQFLKVP----------------------------------------------KDL
-ADKYDT-TVGQLMMLSP--TYNYSSIAF-FPGGTFPPIN---IA----------INCTALSDNISV---------ID----------------------
-------------------------------------------------------------------
>PC_05XS5P
----------------------------------------------------------------------------------------------------
-------------------MKCSI------SNS--------------------------------HLKYSHG-ASA---ACTTSYLYDITE-ETTVFDIA
RK--TNRGVCDIVRQNP-MADVT--IPPNIGKVFIIPGETC---T--PDNS--TCLIQ-D----AD---VHLRR-AA---SVLHRQRRHDTY---ETIAL
-RLNITTE--------------------------------PCAKGSFLEVPEC-PPSQC----------------------I-TKPFSLSWG---VYKYL
-ADQYRT-TVGQIMRLS-------------RTGGTFPSID---LP----------MNCTALSNILPC---------------------------------
-------------------------------------------------------------------
>PC_06IO2Z
----------------------------------------------------------------------------------------------------
---------MVFLSLKYA--LSGLAATAAAVPH--------------------------------ANRNTCD-NSS---LNTTATTYTTTS-EDTIFTVA
RK--FDRGPCDIARYNR-MIDAE--H-IFANFTLRIPPQVC---N--PDST--TCFLTRQ------NATATCLK-GG---PHDYRTIAGDTI---EKIAL
YKLNMTVESVYENAK-----------------MGVSSIHEELPVNTFLKIPQC-VPSVC----------------------H-VTPFHFTYG---VYKDI
-AEMFDT-TVGQIMAFNG--GYNYSESAS---DADAAWIT---VP----------TGCTNLALNVTE---------EI----------------------
-------------------------------------------------------------------
>PC_05LLGU
----------------------------------------------------------------------------------------------------
---------MVFLSLKYA--LSGLAATAAAVPH--------------------------------ASRATCD-ESS---LNTTTTTYTTTS-EDTIFTVA
KK--FDRGPCDIARYNR-MIDAE--H-MFANFTLRIPPQVC---N--PDST--TCLLVKQ------NATATCLK-GG---PHDYRTIAGDTI---EKIAL
YKLNMTVESVYENGK-----------------MAVSSIHEELPANTFLKIPQC-VPSVC----------------------H-VTPFHFTYG---VYKDL
-AEKFDT-TVGQIMAFNG--GYNYSDSAS---DADAAWIS---VP----------MGCTNLALNVTE---------EI----------------------
-------------------------------------------------------------------
>PC_08AR08
----------------------------------------------------------------------------------------------------
---------MVLLSLKYA--LSGLATTAAAVPH--------------------------------TNRATCD-ESS---LNTTTTTYTTTS-EDTIFTVA
KK--FDRGPCDIARYNR-MIDAQ--H-MFANFTLRIPPQVC---N--PDST--TCLLVKQ------NATATCLK-GG---PHDYRTIAGDTI---EKIAL
YKLNMTVESIYENDK-----------------MAVSSIHEELPANTFLKIPQC-VPSVC----------------------H-VTPFHFTYG---VYKDL
-AEKFDT-TVGQIMAFNG--GYNYSESAS---DADAAWIS---MP----------MGCTNLALNVTE---------EI----------------------
-------------------------------------------------------------------
>PC_008QDZ
----------------------------------------------------------------------------------------------------
---------MVFLSLKYA--LSGLAATAAAVPH--------------------------------ANRATCD-ESS---LNTTTTTYTTTS-EDTIFTVS
KK--FDRGPCDIARYNR-MIDAE--H-MFANFTLRIPPQVC---N--PDST--TCLLVKQ------NATATCLK-GG---PHDYRTIAGDTI---EKIAL
YKLNMTVESVYESGK-----------------MAVSSIHEELPANTFLKIPQC-VPSVC----------------------H-VTPFHFTYG---VYKDL
-AEKFDT-TVGQIMAFNG--GYNYSESAS---DADAAWIS---VP----------MGCTNLALNVTE---------EI----------------------
-------------------------------------------------------------------
>PC_01MDWI
----------------------------------------------------------------------------------------------------
---------MVFLSLKYA--LSGLAATAAAVPH--------------------------------ANRATCD-ESS---LNTTTTTYTTTS-EDTIFTVA
KK--FDRGPCDIARYNR-MIDAE--H-LFADFTLRIPPQVC---N--PDST--TCLLVKQ------NATATCLK-GG---PHDYRTIAGDTI---EKIAL
YKLNMTVESVYENGK-----------------MSVSSIHEELPVNTFLKIPQC-VPSVC----------------------H-VTPFHFTYG---VYKDL
-AEKFDT-TVGQIMAFNG--GYNYSESAS---DADAAWIS---VP----------MGCTNLALNVTE---------EI----------------------
-------------------------------------------------------------------
>PC_01KGGH
----------------------------------------------------------------------------------------------------
---------MVFLSLKYA--LSSLAATAAAVPH--------------------------------ANRATCD-ESS---LNTTTTTYTTTS-EDTIFTDA
KK--FDRGPCDIARYNR-MIDAE--H-MFANFTLRIPPQVC---N--PDST--TCLLVKQ------NATATCLK-GG---PHDYRTIAGDTI---EKIAL
YKLNMTVESVYENGK-----------------MAVSSIHEELPAHTFLKIPQC-VPSVC----------------------H-VTPFHFTYG---VYKDL
-AERFDT-TVGQIMAFNG--GYNHSESAS---DADAAWIS---VP----------MGCTNLALNVTE---------EI----------------------
-------------------------------------------------------------------
>PC_06BDOB
----------------------------------------------------------------------------------------------------
---------MVFLSLKYA--LSGLAATAAAVPH--------------------------------ANRNTCD-NSS---LNTTATTYTTTS-EDTIFTVA
RK--FDRGPCDIARYNR-MIDAE--H-IFANFTLRIPPQVC---N--PDST--TCFLTRQ------NATATCLK-GG---PHDYRTIAGDTI---EKIAL
YKLNMTVESVYENAK-----------------MGVSSIHEELPVNTFLKIPQC-VPSVY----------------------H-VTPFHFTYG---VYKDI
-AEMFDT-TVGQIMAFNG--GYNYSESAS---DADAAWIT---VP----------TGCTNLALNVTE---------EI----------------------
-------------------------------------------------------------------
>PC_06E60N
----------------------------------------------------------------------------------------------------
---------MVFLSLKYA--LSSLAATAAAVPH--------------------------------ANRATCD-ESS---LNTTTTTYTTTS-EDTIFTVA
KK--FDRGPCDIARYNR-MIDAE--H-MFANFTLRIPPQVC---N--PDST--TCLLVKQ------NATATCLK-GG---PHDYRTIAGDTI---EKIAL
YKLNMTVESVYENGK-----------------MAVSSIHEELPANTFLKIPQC-VPSVC----------------------H-VTPFHFTYG---VYKDL
-AEKFDT-TVGQIMAFNG--GYNYSESAS---DADAAWIS---VP----------MGCTNLALNVTE---------EI----------------------
-------------------------------------------------------------------
>PC_04J8QF
----------------------------------------------------------------------------------------------------
---------MYPSSLKTF--LLALAISASALPH--------------------------------RSRSTCD-ESS---LNATSFVYTTTS-EDTIFSIA
KK--FDRGACDIARANR-MIDAE--H-LYADFTLRIPAQVC---N--PDSS--TCLLTKQ------NATETCVK-GG---PHDYRTIAGDTI---ERIAL
YKLNVTVDTIWSQAK-----------------GMISSTTEVLPAGTWLKIPQC-VPSVC----------------------S-VTPFHFTYG---VYKDL
-AEKFGT-TVGQIMSFNG--MYNYSD-HT---AAEAAWIT---VP----------MGCTTLALNVTE---------EI----------------------
-------------------------------------------------------------------
>PC_04XQAS
----------------------------------------------------------------------------------------------------
---------MVFISLKYA--LFSLAATAAAVPH--------------------------------PNQPKCD-ESS---LNTTTTTYTTTS-QDTIFTVA
KK--FNRGACDIARYNR-MIDAE--H-MFANFTLRIPPQVC---N--PDST--TCLLTKQ------NATATCLK-GG---PHDYRTIAGDTV---ERIAL
YKLNMTVESVYENAK-----------------RAVSSIYEELPVNSFIKIPQC-VPSAC----------------------T-ITPFHFTYG---VYKDL
-AEMFGT-TVGQIMAFNG--GYNYSS-AT---DEEAPWLT---VP----------TGCTNLALDVTV---------EL----------------------
-------------------------------------------------------------------
>PC_045C8I
----------------------------------------------------------------------------------------------------
----------MRFLPFSL--VAGLATTAFAVPH--------------------------------TSRGSCD-SSS---LNSTSFVYTTTS-EDTIFSIA
KK--FNRGACDIARANR-MIDAE--H-LFAGFTLLIPGQVC---N--PDSS--TCLLTRQ------NATATCVK-GG---PHDYKTISGDTI---EKIAL
YKLNVTVETVFSEAS-Q---------------AGISSTTEEIPAGTFIKIRQC-VPSAC----------------------T-VTPFHFTYG---VYKDL
-AEKFGT-TVGQIMSFNG--AYNYSD-HS---DAEAAWIT---VP----------MGCTNLALIVTE---------EI----------------------
-------------------------------------------------------------------
>PC_03X30T
----------------------------------------------------------------------------------------------------
----------MHFLSKIF--SLVLVTSASAIPH--------------------------------TSQSTCD-ESS---LNTTTFIYTTKS-EDTIFSIA
KK--FDRGACDIARANR-MIDAE--H-LYGDFTLHIPAQVC---S--PDSS--TCLLTKQ------NATETCVK-GG---PHDYRSIAGDTI---ERIAL
YKLNVTVETIWSQAK-----------------DMISSTTEVLPAGTWLKIPQC-VPSVC----------------------T-ITPFHFTYG---VYKDL
-AEKFGT-TVGQIMSFNG--MYNYSD-HT---AAEAAWIT---VP----------MGCTTLSLNVTE---------EV----------------------
-------------------------------------------------------------------
>PC_06AX4Y
----------------------------------------------------------------------------------------------------
----------MHFLSLAA--LP-----FLASAA--------------------------------TAAPTCN-RSH---LNSTVGLYTVQE-GDTMASVS
NT--VNRGICDIARLNR-MADAM--IPFLTGEQLLIPPETC---T--PDNS--TCLLFPS----KNDNYAECVS-GG---PHTYYTVKGDTI---RTIA-
LRLNITVDALSATAQ-----------------GGVSDPDAPVQVNNELKVPQC-SPSVC----------------------E-VEPYQLIYG---TYKDL
-ADKFGS-TVGQIMAFNP--TYNHSDVA----RATPLNQS---NTPSTTHTELQREGCVLIQRHVSI---------AFNDPWESSMYPP--EE-------
-------------------------------------------------------------------
>PC_06YV6R
----------------------------------------------------------------------------------------------------
----------MHFLSLAA--LP-----FLASAA--------------------------------TAAPTCN-RSH---LNSTVGLYTVQE-GDTMASVS
NT--VNRGICDIARLNR-MADAM--IPFLTGEQLLIPPETC---T--PDNS--TCLLFPS----KIDNYAECVS-GG---PHTYYTVKGDTI---RTIA-
LRLNITVDALSATAQ-----------------GGVSDPDAPVQVNNELKVPQC-SPSVC----------------------E-VEPYQLIYG---TYKDL
-ADKFGS-TVGQIMAFNP--TYNHSDVA----RGEAAVIT---LP----------KNCRNLGDNVTV---------IS----------------------
-------------------------------------------------------------------
>PC_01DXFP
----------------------------------------------------------------------------------------------------
----------MHFLSLAA--LP-----FLASAA--------------------------------TAAPTCN-RSH---LNSTVGLYTVQE-GDTMASVS
NT--VNRGICDIARLNR-MADAM--IPFLTGEQLLIPPETC---T--PDNS--TCLLFPS----KNDNYAECVS-GG---PHTYYTVKGDTI---RTIA-
LRLNITVDALSATAQ-----------------GGVSDPDAPVQVNNELKVPQC-SPSVC----------------------E-VEPYQLIYG---TYKDL
-ADKFGS-TVGQIMAFNP--TYNHSDVA----RGEAAVIT---LP----------KNCRNLGDNVTV---------IS----------------------
-------------------------------------------------------------------
>PC_04WZMK
----------------------------------------------------------------------------------------------------
----------MHFLPFAA--LP-----FLASAA--------------------------------SAAPTCN-RSN---LNSTVGLYTVQD-GDTIASVS
NS--VNRGICDIARLNR-MADAM--IPFLTGEQLLIPPETC---T--PDNS--TCLLFPS----PNDNYADCVS-GG---PHTYYTVKGDTI---RTIA-
LRLNITVEALSATAQ-----------------GGVSDPDALVQVDNELKVPQC-SPSVC----------------------E-VEPYHFTYG---TYKDL
-ADKIGS-TVGQIMAFNP--TYNHSDVA----RGQGAVVT---LP----------KNCRNLGDNVTV---------IS----------------------
-------------------------------------------------------------------
>PC_04CKXM
----------------------------------------------------------------------------------------------------
----------MHFLSLAA--LP-----FLVSAA--------------------------------TAAPTCN-RSH---LNSTVGLYTVQE-GDTMASVS
NS--VNRGICDIARLNR-MADAM--IPFLTGEQLLIPPETC---T--PDNS--TCLLFPS----NNNNYADCVS-GG---PHTYNTMKGDTI---RTIA-
LRLNITVDAVSATAQ-----------------GGVSDPDALVQVNNELKVPQC-SPSVC----------------------E-VEPYQLIYG---TYKDL
-ADKFGS-TVGQIMAFNP--TYNHSDVA----RGEGAVIT---LP----------KNCRNLGDNVTV---------IS----------------------
-------------------------------------------------------------------
>PC_038YW7
----------------------------------------------------------------------------------------------------
----------MHFLSLAA--LP-----FLASAA--------------------------------TAAPTCN-RSH---LNSTVGLYTVQE-GDTMASVS
NS--VNRGICDIARLNR-MADAM--IPFLTGEHLLIPPETC---T--PDNS--TCLLFPS----HNDNYADCIS-GG---PHTYYTVKGDTI---RTIA-
LRLNITVDALSATAQ-----------------GGVSDPDALVQVNNELKVPQC-SPSVC----------------------E-VEPYQLIYG---TYKDL
-ADKFGS-TVGQIMAFNP--TYNHSDVA----RGEGAVIT---LP----------KNCRNLGDNVTV---------IS----------------------
-------------------------------------------------------------------
>PC_003PSA
----------------------------------------------------------------------------------------------------
----------MHFLPLAA--LP-----FLASAA--------------------------------SAAPTCN-RSN---LNSTVGLYTVQD-GDTIASVS
NS--VNRGICDIARLNR-MADAM--IPFLTGEQLLIPPETC---T--PDNS--TCLLFPS----PTDNYADCVS-GG---PHTYYTVKGDTI---RTIA-
LRLNITVEALSATAQ-----------------GGVSDPDALVQVDNELKVPQC-SPSVC----------------------E-VEPYHFTYG---TYKDL
-ADKIGS-TVGQIMAFNP--TYNHSDVA----RGQGAVVT---LP----------KNCRNLGDNVTV---------IS----------------------
-------------------------------------------------------------------
>PC_01HO1O
----------------------------------------------------------------------------------------------------
----------MHFLSLAA--LP-----FLASAA--------------------------------TAAPTCN-RSH---LNSTVGLYTVQE-GDTMASVS
NT--VNRGICDIARLNR-MADAM--IPFLTGEQLLIPPETC---T--PDNS--TCLLFPS----KNDNYAECVS-GG---PHTYYTVKGDTI---RTIA-
LRLNITVDALSATAQ-----------------GGVSDPDAPVQVNNELKVPQC-SPSVC----------------------E-VEPYQLIYG---TYKDL
-ADKFGS-TVGQIMAFNP--TYNHSDVA----RGEGAVIT---LP----------KNCRNLGDNVTV---------IS----------------------
-------------------------------------------------------------------
>PC_03NB9I
----------------------------------------------------------------------------------------------------
----------MHFLTLAA--LP-----FLASAA--------------------------------SAAPTCN-RSN---LNSTVGLYTVQD-GDTIASVS
NS--VNRGICDIARLNR-MADAM--IPFLTGEQLLIPPETC---T--PDNS--TCLLFPS----PNDNYADCVS-GG---PHTYYTVKGDTI---RTIA-
LRLNITVEALSETAQ-----------------GGVSDPDALVQVDNELKVPQC-SPSVC----------------------E-VEPYHFTYG---TYKDL
-ADKIGS-TVGQIMAFNL--TYNHSDVA----RGQGAVVT---LP----------KNCRNLGDNVTV---------IS----------------------
-------------------------------------------------------------------
>PC_074VVJ
----------------------------------------------------------------------------------------------------
----------MHFLSLAA--LP-----FLASAA--------------------------------TAAPTCN-RSH---LNSTVGLYTVQE-GDTMASVS
NS--VNRGICDIARLNR-MADAM--IPFLTGEQLLIPPETC---T--PDNS--TCLLFPS----NNNNYADCVS-GG---PHTYYTVKGDTI---RTIA-
LRLNITVDALSATAQ-----------------GGVSDPDALVQVNNELKVPQC-SPSAC----------------------E-VEPYQLIYG---TYKDL
-ADKFGS-TVGQIMAFNP--TYNHSDVA----RGEGAVIT---LP----------KNCRDLGDNVTV---------IS----------------------
-------------------------------------------------------------------
>PC_02SDZS
----------------------------------------------------------------------------------------------------
----------MHFLTLAA--LP-----FLASAA--------------------------------SAAPTCN-RSN---LNSTVGLYTVQD-GDTIASVS
NS--VNRGICDIARLNR-MADAM--IPFLTGEQLLIPPETC---T--PDNS--TCLLFPS----PTDNYADCVS-GG---PHTYYTVKGDTI---RTIA-
LRLNITVEALSATAQ-----------------GGVSDPDALVQVDNELKVPQC-SPSVC----------------------E-VEPYHFTYG---TYKDL
-ADKIGS-TVGQIMAFNP--TYNHSDVA----RGQGAVVT---LP----------KNCRNLGDNVTV---------IS----------------------
-------------------------------------------------------------------
>PC_02GWYD
----------------------------------------------------------------------------------------------------
---MTMF---KKTSPLFF--LLPI-VQ---VA---------------------------------SAQDACD-ASM---LNTTVRTWPVTS-TDTIFSIA
AS--TSRGVCNIARANR-MADAN--L-MVAGETLLIPGESC---A--QDIDNTTCL-V-P----NMTYYASCVP-GG---LHTYNARYNDTR---ASIA-
LKFQVSLDTITTMGV--N--------------VSAQSADAVIAADTQIKIPQC-SPSQC----------------------T-VQPYKFTFG---TYVDL
-ANELNT-TVGQIMAFNP--TYNYSSKTD---VDDSPVIS---LP----------MNCRNSTGNITV---------IS----------------------
-------------------------------------------------------------------
>PC_07T2CH
----------------------------------------------------------------------------------------------------
---MTMF---KKTSPLFF--LLPI-VQ---VA---------------------------------SAQDACD-ASM---LNTTVRTWPVTS-TDTIFSIA
AS--TSRGVCNIARANR-MADAN--L-MVAGETLLIPGESC---A--QDIDNTTCL-V-P----NMTYYASCVP-GG---LHTYNARYNDTR---ASIA-
LKFQVSLDTITTMGV--N--------------VSAQSADAVIAADTQIKIPQC-SPSQC----------------------T-VQPYKFTFG---TYVDL
-ANELNT-TVGQIMAFNP--TYNYSSKTD---VDDSPIIS---LP----------MNCRNSTGNITV---------IS----------------------
-------------------------------------------------------------------
>PC_0582IC
----------------------------------------------------------------------------------------------------
---MTMF---KKTSPLFF--LLPI-VQ---VA---------------------------------SAQDACD-ASM---LNTTVRTWPVTS-TDTIFSIA
AS--TSRGVCNIARANR-MADAN--L-MVAGETLLIPGESC---A--QDIDNTTCL-V-P----NMTYCASCVP-GG---LHTYNARYNDTR---ASIA-
LKFQVSLDTITTMGV--N--------------VSAQSADAVIAADTQIKIPQC-SPSQC----------------------T-VQPYKFTFG---TYVDL
-ANELNT-TVGQIMAFNP--TYNYSSKTD---VDDSPIIS---LP----------MNCRNSTGNITV---------IS----------------------
-------------------------------------------------------------------
>PC_04ON09
----------------------------------------------------------------------------------------------------
-----MF---KKTSPLFF--LLPI-VQ---VA---------------------------------SAQDACD-ASM---LNTTVRTWPVTS-TDTIFSIA
AS--TSRGVCNIARANR-MADAN--L-MVAGETLLIPGESC---A--QDIDNTTCL-V-P----NMTYCASCVP-GG---LHTYNARYNDTR---ASIA-
LKFQVSLDTITTMGV--N--------------VSAQSADAVIAADTQIKIPQC-SPSQC----------------------T-VQPYKFTFG---TYVDL
-ANELNT-TVGQIMAFNP--TYNYSSKTD---VDDSPIIS---LP----------MNCRNSTGNITV---------IS----------------------
-------------------------------------------------------------------
>PC_02TF09
----------------------------------------------------------------------------------------------------
---------------------------------------------------------------------------M---LNTTVRTWPVTS-IDTIFSIA
AS--TSRGVCNIARANR-MADAN--L-MVAGETLLIPGESC---A--QDIDNTTCL-V-P----NMTYCASCVP-GG---LHTYNARYNDTR---ASIA-
LKFQVSLDTITTMGV--N--------------VSAQSADAVIAADTQIKIPQC-SPSQC----------------------T-VQPYKFTFG---TYVDL
-ANELNT-TVGQIMAFNP--TYNYSSKTD---VDDSPIIS---LP----------MNCRNSTGNITV---------IS----------------------
-------------------------------------------------------------------
>PC_02PHIL
----------------------------------------------------------------------------------------------------
---------------------------------------------------------------------------M---LNTTVRTWPVTS-TDTIFSIA
AS--TSRGVCNIARANR-MADAN--L-MVAGETLLIPGESC---A--QDIDNTTCL-V-P----NMTYYASCVP-GG---LHTYNARYNDTR---ASIA-
LKFQVSLDTITTMGV--N--------------VSAQSADAVIAADTQIKIPQC-SPSQC----------------------T-VQPYKFTFG---TYVDL
-ANELNT-TVGQIMAFNP--TYNYSSKTD---VDDSPIIS---LP----------MNCRNSTGNITV---------IS----------------------
-------------------------------------------------------------------
>PC_07O5T1
----------------------------------------------------------------------------------------------------
---------------------------------------------------------------------------M---LNTTVRTWPVTS-TDTIFSIA
AS--TSRGVCNIARANR-MADAN--L-MVAGETLLIPGESC---A--QDIDNTTCL-V-P----NMTYCASCVP-GG---LHTYNARYNDTR---ASIA-
LKFQVSLDTITTMGV--N--------------VSAQSADAVIAADTQIKIPQC-SPSQC----------------------T-VQPYKFTFG---TYVDL
-ANELNT-TVGQIMAFNP--TYNYSSKTD---VDDSPIIS---LP----------MNCRNSTGNITV---------IS----------------------
-------------------------------------------------------------------
>PC_03ROKJ
----------------------------------------------------------------------------------------------------
----------MKLSPTTL--LLFL-THLSSLA---------------------------------LSTSTCD-PST---LNTTTSLYAVTA-TDTIFSIA
AA--TARGVCDIARANR-MPDAQ--Y-IDVGFTLIIPAQTC---T--PDNN--SCLLVAP----AANSTSTCVA-GG---PHTYTTVRNDTL---ALIA-
TKFNLATSVVAALPS--A--------------GNVSSIDEIITAGTIVKLPQC-APSTC----------------------T-VMPYKFTYG---TYKDL
-AEEFNT-TVGQIFGFNT--GYRFSDASD----AAAPVLT---MP----------MGCKVGAGNVTV---------IS----------------------
-------------------------------------------------------------------
>PC_01TZAG
----------------------------------------------------------------------------------------------------
----------MKLSPSTL----LL-THLSSLA---------------------------------LSTSTCD-PST---LNTTTSLYAVTA-TDTIFSIA
AA--TSRGVCDIARANR-MPDAQ--Y-IDVGFTLIIPAQTC---T--PDNS--TCLLVAP----AAKTTSNCVA-GG---PHTYTTVRNDTL---ALIA-
TKFNLALSVVAAL-T--A--------------GNVSSVDEIITAGTLVKLPQC-APSSC----------------------T-VMPYKFTYG---TYKDL
-AEEFNT-TVGQIFGFNT--GYRFSDASD----ALAPVLT---MP----------MGCVVGTGNVTV---------IS----------------------
-------------------------------------------------------------------
>PC_012FLW
----------------------------------------------------------------------------------------------------
----------MKLSPSTL---LLL-THLSSLA---------------------------------LSTSTCD-PST---LNTTTSLYAVTA-TDTIFSIA
AA--TSRGVCDIARANR-MPDAQ--Y-IDVGFTLIIPAQTC---T--PDNS--TCLLVAP----AANTTSNCVA-GG---PHTYTTVRNDTL---ALIA-
TKFNLALSVTAAL-T--A--------------GNVSSVDEIITAGTIVKLPQC-APSTC----------------------T-VMPYKFTYG---TYKDL
-AEEFNT-TVGQIFGFNT--GYRFSDASD----ALAPVLT---MP----------MGCAVGTGNVSV---------IS----------------------
-------------------------------------------------------------------
>PC_07DYQ6
----------------------------------------------------------------------------------------------------
-----------------MLSLLFFT-AALAAPAVNN-----------------------------SSSAVCG-------AGSSIGTYTIRA-NDTIYSIA
TT--LNRGVCPLARYNH-LSDPE---LLYPGEVLYIPPEAC---NTNDADT--SCLLSLQ----NS-TTNDCIF-GG---PHTYRTFEGDTL---RKIAL
GKFNITLEALESSVGRMA-----------GVSS----PDETIEPNTFIKLPQC-NPSSC----------------------G-IKPLEYVWG---TYKDL
-AEEYGT-TPGQIFALNP--TFNHSSTG----PGVGGWIT---LP----------VNCGLEGETYTV---------VS----------------------
-------------------------------------------------------------------
>PC_075QWK
----------------------------------------------------------------------------------------------------
-----------------MLSLFFFT-PALAAPAFNN-----------------------------SSAWVCG-------AGSSIGTYTIRA-NDTIWSVA
TT--LNRGVCPLARYNH-LSDPE---LLYPGEVLYIPPEAC---NTDPTDT--SCLLSLD----NS-TTKDCIF-GG---PHTYRTFEGDTL---RKIAL
GKFNITLEALESSGGRMA-----------GVSS----PDDTIEPSTFIKLPQC-NPSSC----------------------G-IRPLEYVWG---TYKDL
-AEEYGT-TPGQIFALNP--TFNHSSTG----PGIGGWIT---LP----------VNCGLDGEAYTI---------VS----------------------
-------------------------------------------------------------------
>PC_00G11O
----------------------------------------------------------------------------------------------------
-----------------MLSPLFFT-AALAAPAVNN-----------------------------SSSSVCG-------AGSSIGTYTISA-NDTIYSIA
TT--LNRGVCPLARYNH-LSDPE---LLYPGEVLYIPPEAC---NTNAADT--SCLLSLQ----NS-TTNDCIF-GG---PHTYRTFEGDTL---RKIAL
GKFNITLEALNSSVGRMA-----------GVSS----PDETIEPNTFIKLPQC-NPSSC----------------------G-IQPLEYVWG---TYQDL
-AEEYGT-TPGQIFALNP--TFNHSSTG----PGVGGWIT---LP----------VNCGLDGETYTV---------VS----------------------
-------------------------------------------------------------------
>PC_07DR08
----------------------------------------------------------------------------------------------------
-----------------MLSLLFFT-AALAAPAVNN-----------------------------TSSSVCG-------AGSSIGTYTIRA-NDTIYSIA
TT--LNRGVCPLARYNH-LSDPE---LLYPGEVLYIPPEAC---NTNAADT--SCLLSLQ----NS-TTNDCIF-GG---PHTYRTFEGDTL---RKIAL
GKFNITLEALESSVGRMA-----------GVSS----PDETIEPNTFIKLPQC-NPSSC----------------------G-IKPLEYVWG---TYKDL
-AEEYGT-TPGQIFALNP--TFNHSSTG----PGVGGWIT---LP----------VNCGLEGETYTV---------VS----------------------
-------------------------------------------------------------------
>PC_07B3XQ
----------------------------------------------------------------------------------------------------
-----------------MLPLLFFT-AAFAAPAVNN-----------------------------SSSSVCG-------AGSSIGTYTIRA-NDTIYSIA
TT--LNRGVCPLARYNH-LSDPE---LLYPGEVLYIPPEAC---NTNAADI--SCLLSLQ----NS-TTNDCIF-GG---PHTYRTFEGDTL---RKIAL
GKFNITLEALESSVGRMA-----------GVSS----PDETIEPSTFIKLPQC-NPSSC----------------------G-IKPLEYVWG---TYKDL
-AEEYGT-TPGQIFALNP--TFNHSSTG----PGVGGWIT---LP----------VNCGLEGETYTV---------VS----------------------
-------------------------------------------------------------------
>PC_07DAC6
----------------------------------------------------------------------------------------------------
-----------------MLSSLFFT-AALAAPAVNN-----------------------------SSSSVCG-------AGSSIGTYTISA-NDTIYSIA
TT--LNRGVCPLARYNH-LSDPE---LLYPGEVLYIPPEAC---NTNATDT--SCLLSLQ----NS-TTNDCIF-GG---PHTYRTFEGDTL---RKIAL
GKFNITLEALNSSVGRMA-----------GVSS----PDETIEPNTFIKLPQC-NPSSC----------------------G-IQPLEYVWG---TYQDL
-AEEYGT-TPGQIFALNP--TFNHSSTG----PGVGGWIT---LP----------VNCGLDGETYTV---------VS----------------------
-------------------------------------------------------------------
>PC_07BCHI
----------------------------------------------------------------------------------------------------
-----------------MLSLLFFT-AALATPAVNN-----------------------------SSSAVCG-------AGSSIGTYTIRA-NDTIYSIA
TT--LNRGVCPLARYNH-LSDPE---LLYPGEVLYIPPEAC---NTNAADT--SCLLSLQ----NS-TTNDCIF-GG---PHTYRTFEGDTL---RKIAL
GKFNITLEALESSVGRMA-----------GVSS----PDETIEPNTFIKLPQC-NPSSC----------------------G-IKPLEYVWG---TYKDL
-AEEYGT-TPGQIFALNP--TFNHSSTG----PGVGGWIT---LP----------VNCGLEGETYTV---------VS----------------------
-------------------------------------------------------------------
>PC_03YLYS
----------------------------------------------------------------------------------------------------
-----------------MLSLLFFT-AALAAPAVNN-----------------------------SSSAVCG-------AGSSIGTYTIRA-NDTIYSIA
TT--LNRGVCPLARYNH-LSDPE---LLYPGEVLYIPPEAC---NTNAADT--SCLLSLQ----NS-TTNDCIF-GG---PHTYRTFEGDTL---RKIAL
GKFNITLEALESSVGRMA-----------GVSS----PDEIIEPNTFIKLPQC-NPSSC----------------------G-IKPLEYVWG---TYKDL
-AEEYGT-TPGQIFALNP--TFNHSSTG----PGVGGWIT---LP----------VNCGLEGETYTV---------VS----------------------
-------------------------------------------------------------------
>PC_02A8TD
----------------------------------------------------------------------------------------------------
-----------------MLSLFFFT-PALAAPAFNN-----------------------------SSAWVCG-------AGSSIGTYTIRA-NDTIWSVA
TT--LNRGICPLARYNH-LSDPE---LLYPGEVLYIPPEAC---NTDPTDT--SCLLSLD----NS-TTNDCIF-GG---PHTYRTFEGDTL---RKIAL
GKFNITLEALEGSVGRMA-----------GVSS----PDDTIEPNTFIKLPQC-NPSSC----------------------G-IRPLQYVWG---TYKDL
-AEEYGT-TPGQIFALNP--TFNHSSTG----PGVGGWIT---LP----------VNCGLDREAYTI---------VS----------------------
-------------------------------------------------------------------
>PC_07CF37
----------------------------------------------------------------------------------------------------
-----------------MLSLLFFT-TALAASAFH------------------------------TSSSVCG-------AGSSIGTYTIRA-NDTIYSIA
TT--LNRGVCPLARYNH-LSDPE---LLYPGEVLYVPPEAC---NTNGSDT--SCLLSLQ----NS-TTNNCIF-GG---PHTYRTFEGDTL---RKIAL
GKFNITLEALESSVGRMA-----------GVSS----PDEIIEPNTFIKLPQC-NPSSC----------------------G-IKPLEYVWG---TYKDL
-AEEYGT-TPGQIFALNP--TFNHSSTG----PGAGGWIT---LP----------VNCGLEEEKYAV---------VS----------------------
-------------------------------------------------------------------
>PC_079WB9
----------------------------------------------------------------------------------------------------
-----------------MLSFLFFT-TALAASAFH------------------------------T-SSVCG-------AGLSIGTYTIRA-NDTIYSIA
TS--LNRGVCPLARYNH-LSDPE---LLYPGEVLYIPPEAC---NINASDT--SCLLSLQ----NS-STNDCIF-GG---SHTYRTFEGDTL---RKIAL
GKFKITLEALESSVGRMA-----------GVSS----PDETIEPNTFIKLPQC-NPSSC----------------------G-IKPLEYVWG---TYKDL
-AEEYGT-TPGQIFALNP--TFNHSSTG----PGVGGWIT---LP----------VNCGLEKETYTV---------VS----------------------
-------------------------------------------------------------------
>PC_075987
----------------------------------------------------------------------------------------------------
-----------------MLSFLFFT-TALAASAFN------------------------------T-SSVCG-------AGLSIGTYTIRA-NDTIYSIA
TS--LNRGVCPLARYNH-LSDPE---LLYPGEVLYIPPEAC---NINASDT--SCLLSLQ----NS-STNDCIF-GG---PHTYRTFVGDTL---RKIAL
GKFKITLEALESSVGRMA-----------GVSS----PDETIEPNTFIKLPQC-NPSSC----------------------G-IKPLEYVWG---TYKDL
-AEEYGT-TPGQIFALNP--TFNHSSTG----PGVGGWIT---LP----------VNCGLEKETYTV---------VS----------------------
-------------------------------------------------------------------
>PC_075FM2
----------------------------------------------------------------------------------------------------
-----------------MLSLLFFT-TALAASAFN------------------------------T-SSVCG-------AGSSIGTYTIRA-NDTIYSIA
TT--LNRGVCPLARYNH-LSDPE---LLYPGEVLYIPPEAC---NTNASDT--SCLLSLQ----DS-TTNDCIF-GG---PHTYRTFAGDTL---RKIAL
GKFNITLEALESSVGRMA-----------GVSS----PDETIEPNTFIKLPQC-NPSSC----------------------G-IKPLEYVWG---TYKDL
-AEEYGT-TPGQIFALNP--TFNHSSTG----PGVGGWIT---LP----------VNCGLEEETYTV---------VS----------------------
-------------------------------------------------------------------
>PC_066YZO
----------------------------------------------------------------------------------------------------
-----------------MLSLLFFT-SALAAPALNN-----------------------------SSSSVCG-------AGSSTGTYTIRA-NDTIYSVA
TT--LNRGVCPLARYNH-LSDPE---LLYPGEVLYIPPEAC---NTDATDT--SCLLSLD----NS-TTNDCIF-GG---PHTYRTFEGDTL---RKIAL
GKFNITLEALESSVGRMA-----------GVSS----PDETIEPDTFIKLPQC-NPSSC----------------------G-IKPLEYVWG---TYKDL
-AEEYGT-TPGQIFALNP--TFNHSSTG----PGVGDGLR---CQ----------SIAD-----------------------------------------
-------------------------------------------------------------------
>PC_04BJL3
----------------------------------------------------------------------------------------------------
-----------------MLSPLFFT-AALAAPAVNN-----------------------------SSSSVCG-------AGSSIGTYTISA-NDTIYSIA
T-----------------TLNRG---LLYPGEVLYIPPEAC---NTNAADT--SCLLSLQ----NS-TTNDCIF-GG---PHTYRTFEGDTL---RKIAL
GKFNITLEALNSSVGRMA-----------GVSS----PDETIEPNTFIKLPQC-NPSSC----------------------G-IQPLEYVWG---TYQDL
-AEEYGT-TPGQIFALNP--TFNHSSTG----PGVGGWIT---LP----------VNCGLDGETYTV---------VS----------------------
-------------------------------------------------------------------
>PC_055D8F
----------------------------------------------------------------------------------------------------
----------------------------M------A-----------------------------ASDPSCQ-------HVDAITTYTIKS-NDTIFSIA
DR--YNTTVCDLSRYNH-IADPQ---MLYTGEELYIPPQRC---AHSDPSH--SCLLTNQ----N--ATNTCVN-GG---PHTYTTFQGDTI---RKIAL
AKFNITIEALNSTAGHMT-----------YGASG--DIDAEIESGLSIKVPQC-YPSRC----------------------E-YGPYYYTWD---TYKDL
-AIKYNT-TPGHIFALNP--SFNHSETG----PGVGGWIT---LP----------MNCGPLSDNVTV---------VS----------------------
-------------------------------------------------------------------
>PC_03CDJT
----------------------------------------------------------------------------------------------------
-------------MKSTLLSLSLFLIGSM------A-----------------------------AFDPSCQ-------HVDAIMTYTIKS-NDTIFSIA
DS--YNTTVCDLSRYNH-IADPQ---MLYAGEELYIPPQRC---AHSDPSR--SCLLTNQ----N--TTNICVN-GG---PHTYTTFQGDTI---RKIAL
AKFNITIDALNSTAGHMM-----------YGSSA--DIDDEIESGISIKVPQC-HPSRC----------------------D-FEPFYYTWG---TYKDL
-AIKYKT-TPGHIFALNP--SFNHSETG----PGVGGWIT---LP----------MNCGPLSNNVTV---------VS----------------------
-------------------------------------------------------------------
>PC_00STK2
----------------------------------------------------------------------------------------------------
-------------MKNTLLTLSFFLIGSM------A-----------------------------ASDPSCQ-------HVDAISTYTIKS-NDTIFSIA
DT--YNTTVCDISRYNH-VADPQ---MLYAGEELYIPPQRC---AHSDPSH--SCLLTNQ----N--ATNTCVN-GG---PHTYTTFEGDTI---RKIAL
AKFNITIEALNSTAGHMT-----------YGSSA--DIDDEIESGISIKVPQC-HPSRC----------------------E-FEPFYYTWG---TYKDL
-AIKYNT-TPGHIFALNP--TFNHSETG----PGVGGWIT---LP----------MNCGPLSDNVTV---------VS----------------------
-------------------------------------------------------------------
>PC_02KQ0W
----------------------------------------------------------------------------------------------------
-------------------MI-SLFTLL-VAAAPT-PEILSE-----------------------RSSELCNGTIV---LNEKPEPYVIQR-GDTLTSIA
DH--FKRGICDIAKANS-IK--NIN-LIEADATITIPGQVC---I-P-DNT--SCLPKT------ETPTKTNIL-GG---PATYVVQQGDTL---SAIAA
-AFQITLAALEAANS-QI------------------PNFDLIYPGQVINIPVA-QGSQC----------------------T-IQSHIIKQG--DIYYDL
-ANHYGV-TVGQIQALNP--GVDPTK-L-----QVGQKIT---IA----------ASCKSASGSSGG---KGSEKSGENPYWKGKWEGPGAGGYWKGDKG
NSGDK--GHS--GDKG---HSGD----------------------------KGHSGEKKKSCKAKGS
>PC_077EVM
----------------------------------------------------------------------------------------------------
-------------------MV-SLFTLL-VAAA---PAPELL-----------------------SARELCNGTIT---LDERVQSYTIAS-GDSLGAIA
TK--FNRGICNIATANK-IT--NIN-FITAGQVLTIPAQVC---I-P-DNT--SCQPKT------PEATATSIL-GG---PGFYIVVSGDTL---TAIAK
-NFQITLQSLIAANP-AI------------------TNPDLILVGQVIIIPVL-PGSSC----------------------T-ISPYVIKSG--DIFFDL
-AAKFGT-TAGQLLSLNT--GTDPTK-L-----AIGQTVT---IA----------SGCKNATA-----------TTGENKYWKGQWGGPG--GKWEGKWG
N------------------------------------------------------------------
>PC_037QV6
MATVRVRGWDKIFAVAGPSPREAIISEAAIYFKLTRMRKIAGASSI--EYLSA----------------------------------------L------
-AHKSYQLHSAHHTAKET--LP-----FLASAA--------------------------------TAAPTCN-RSH---LNSTVGLYTVQE-GDTMASVS
NS--VNRGICDIARLNR-MADAM--IPFLTGEQLLIPPETC---T--PDNS--TCLLFPS----HNDNYADCVS-GG---PHTYYTVKGDTI---RTIA-
LRLNITVDALSATAQ-----------------GGVSDPDALVQVNNELKVPQC-SPSVC----------------------E-VEPYQLIYG---TYKDL
-ADKYGS-TVGQIMAFNP--TYNHSDVA----RGEGAVIT---LP----------KNCRNLGDNVTV---------IS----------------------
-------------------------------------------------------------------
>PC_03I4VK
MATVSVHSRDKIFAIAGPSPREAIISEFAIYFKLTRMRKIAFAPSA--TIPSHLTSGCDIRRIITRDLPWKGCNHLYEYKDGNA---------L------
-ADKSSNL-HSTHPTAKT--LP-----FLASAA--------------------------------SAAPTCN-RSN---LNSTVGLYTVQD-GDTIASVS
NS--VNRGICDIARLNR-MADAM--IPFLTGEQLLIPPETC---T--PDNS--TCLLFPS----PTDNYADCVS-GG---PHTYYTVKGDTI---RTIA-
LRLNITVEALSATAQ-----------------GGVSDPDALVQVDNELKVPQC-SPSVC----------------------E-VEPYHFTYG---TYKDL
-ADKIGS-TVGQIMAFNP--TYNHSDVA----RGQGAVVT---LP----------KNCRNLGDNVTV---------IS----------------------
-------------------------------------------------------------------
>PC_06FOW2
---------------------------------MTCISCLIGQPKQGADNRSIRADLCVISRITVL-----TKRSSREYKDVVSPGTMD---FIPH----
PPTISFNLHTSTAM--LL--LL-----LALGLP--------------------------------LVHAWCD-ITA---LNLTSGVYYTSE-NETIFEVA
EA--VNRGVCDIARYNR-MADAI--LPLLTGEEILIPPEVC---D--PDNR--SCLIVPE----PNATYADCIM-GG---PHTYTTLKGDSI---AYIA-
LKLNLTVEALLTTAW--V--------------PNMGDPDAPVEVGQVIKIPQC-YPSQC----------------------I-VQPGEFYYG---TYKDL
-AAMLGT-TPGQLMAFNP--TYNHTTAS----QGQGPWIS---FS----------MDCMPLSDNVTA---------VSL---------------------
-------------------------------------------------------------------
>PC_06VU3O
----------------------------------------------------------------------------------------------------
-------MAVLS---SLAFAA----------FALSVPH------------------------VAPR---------K---ASNTTLYYTVLE-GDSIFSIA
AK--LGRGVCDITRANR-MM--DAE-YLFLGFSLVMPDAVS---N-P-DND--TCVLQAQ----N--ATATCIY-GG---RLDYTTAANDTI---SRVVF
LSSPDEVLP--ANTYTN--------------------------------APQC-MRSVW----------------------------TIT----------
-AFEFTYGVCKDPEE------IRYDSWA-----DHHAELP-LKLE----------FSC--------GNGRRRSPGATLPHYYAACWVQGV-G--R-----
-------------------------------------------------------------------
>PC_070AZM
---------------------------------------------------------------------M-----------RHLPM---EDMKLPS---M
PGRRYGCSGRPE---GTQSPI----------FALSAPH------------------------VAPQ---------Q---ASNTTLYYTALE-GDSIFSIV
AK--LGRGVCNITRANR-LM--DAK-YLFPGFSLIMPDAAS---N-P-DND--TCVLQAQ----N--TTATCIY-GG---RLDCTTATNGPI---NRAAL
YKLNI-----------------------------------------------T-VGSLW----------------------------TEN----------
-AENLQSGFVRRGPASQHDLEEKYGTT-------VGQTIT-LNFH----------YNC--------SSAVGTTADEALGLSYAIIT-LRV-G--CRPLVD
DPPSN----------------L---------------------------------------------
>PC_044Q8T
----------------------------------------------------------------------------------------------------
------MMAILS---SLAFAA----------FALPAPH------------------------VAPR---------P---T--------------------
--------LLNIIRSWR-VT--ASS-EL--RPKLIEESATS---D-P-DKD--TYLLTAQ----N--ATATCTY-GG---PHDYTTATNDTA---TRVAL
YKVNI-----------------------------------------------T-VDSLW----------------------------TEN----------
-AEIFNLSSPDGIL--------PANSYL-----KVPQCIPSIRIH----------LRRVQGPGGEICSAVGTVTDEALDWDDGQCFLMTF-V--SKQI--
-------------------------------------------------------------------
>PC_02U9XA
-------------------------------------------------------------------------------------M---A----SQ---K
QTRALYMMAILS---SLAFAA----------FALPAPH------------------------VAPR---------P---T--------------------
--------LLNIIRSWR-VT--ASS-EL--RPKLIEESATS---D-P-DKD--TYLLTAQ----N--ATATCTY-GG---PHDYTTATNDTA---TRVAL
YKVNI-----------------------------------------------T-VDSLW----------------------------TEN----------
-AEIFNLSSPDGIL--------PANSYL-----KVPQCIPSIRIH----------LRRVQGPGGEICSAVGTVTDEALDWDDGQCFLMTF-V--SKQI--
-------------------------------------------------------------------
>PC_04GLBO
-------------------------------------------------------------------------------------M---ARSE-------
ATRSPSHDGTTL---LPGFAA----------LALAVRH------------------------LAPR---------Q---TSNTTQYYTVLE-GDRIFSIA
AK--VDRGVCDIARANR-MM--DAE-YLVPGFSLIIPDTIS---D-P-DND--TCLLMAQ----N--ATELSLQ--------------------------
----------------------------------------------------------------------------------------------------
-------------------------------------------LQ----------FSC--------GDGRRRSPGAILSHHYAACGVQGV-G--WRSIIQ
PLMSL----------------LE--------------------------------------------
>PC_05DA1P
----------------------------------------------------------------------------------------------------
---------------------------------------------------------------------------------------TVAQ-GDTLTKLG
EQ--FNTGICDIANANN-LQGNAIN-NLQPGDTLTIPPPAA---Q-K-DDT--SCLPPP-----APPASATCVL-GG---PDRFVGQQGLSV---EQTAK
-FLNITMDSLVQANAAAMNA------------TAGANATAADTAGMILSVPVC-PGSSC----------------------K-ISQGTIQEG--DIFDAV
-AAKAGS-TTGQILALNP--GIDRLN-L-----QVGQTFT---LP----------SEC------------------------------------------
-------------------------------------------------------------------
>PC_06AFSD
----------------------------------------------------------------------------------------------------
-------MQSLT---TLAAL---------ASCILPALA---------------------------QTGTNC----------DVVANITVVV-GDTLGNIA
TA--NSVTFDQVLFVNAQIT--NAN-LILVGDVIAIPDTAC---V-P-GTT--T--TE-------PTTPVPCSN-ST---NAMYTVVAGDTL---STIAT
DKLGVTLDALLAINPQI-------------------TNPDLIEIGDVINVPAC-PATTTASTTPTPAETSHTAEVTATCSTGNVTTYTVVSG--DGLFAI
TTEKFGI-TLDALLAANP--EITNPDLI-----VVGQVIN---IP----------VCGQVTSGSNAT---AEAIVTPRMKMRKVRTTRSKRGEMM-RARG
EKVAK-AAVF---------------------------------------------------------
>PC_01N88L
----------------------------------------------------------------------------------------------------
-------MQLLT---TVLFAG-----LA-TASVIPHAV---------------------------RQLDPC----------RIVANVTVAQ-GDTLSNIA
AA--KNTTLSAILQVNPTIT--NAN-LIYPGEVIAIPSPQC---I-G-TTP-----ST-------PPATAICSA-SS---PGTYTVVSGDTL---SAIA-
ASYAITLAALEAANPQI-------------------ANFDLIQVGQSINIPAC-GTCSS---------------------NS-NGTYAVVSG--DTLSKI
-AAQFGL-TLAALEAANS--QIANFDLI-----QIAELIN---IP----------TCTQGSSSSSPT---TTPVAAPSTCS------SNSSGTYT-VVSG
DTLTAIAAHF--GITL---AALEAANPAVTNPDLIFV-GQVLNVPVCAGK-----------------
>PC_045WRY
----------------------------------------------------------------------------------------------------
-------MQLLT---TVLFAG-----LA-TAAVIPHAV---------------------------RQLDPC----------RIVTNVTVAQ-GDTLTNIA
AA--KNTTLDAILQVNPSIT--NAN-LIYPGEVIAIPSSQC---V-G-TTT-----ST-------PPATAICSA-ST---TGPYTVVSGDTL---SAIA-
AQFGITLAALEAANPQI-------------------ANFDLIQPGQPINIPAC-GTCSR---------------------NS-TGTYSVVSG--DTLTKI
-AGQFGL-TLAALEAANS--QIANFDII-----HVADEIH---VP----------ICSQGSSLSSPT---PAPV--ASTCS------TTTTGTYS-VVSG
DTLSAIAAHF--GLTL---AALEAANPAVTNPDLIFV-GQLLYIPVCASEVLGDSLGDDETCDA---
>PC_08788B
---------------------------------------------------------------MSVSCPD-----------IESASNRSIQSLLAH---L
QLLNYSIMLFAK---SSVAMV-SLFTLL-VAAA---PAPELL-----------------------SARELCNGTIT---LDERVQKYTIAS-GDSLGAIA
TK--FNRGICDIATANK-IT--NIN-FVTAGQVLTIPAQVC---I-P-DNA--SCQPKT------PEATATSIL-GG---PGFYIVVSGDTL---TAIAK
-NFQITLQSLIAANP-AI------------------TNPDLILVGQVIIIPVL-PGSSC----------------------T-ISPYVIKSG--DIFFDL
-AAKFGT-TAGQLLSLNT--GTDPTK-L-----AIGQTVT---IA----------SGCKK----------------------------------------
-------------------------------------------------------------------
>PC_07W46O
----------------------------------------------------------------------------------------------------
-------MLFAK---SSVAMV-SLFTLL-VAAA---PAPELL-----------------------SARELCNGTIT---LDERVQKYTIAS-GDSLGAIA
TK--FNRGICDIATANK-IT--NIN-FVTAGQVLTIPAQVC---I-P-DNA--SCQPKT------PEATATSIL-GG---PGFYIVVSGDTL---TAIAK
-NFQITLQSLIAANP-AI------------------TNPDLILVGQVIIIPVL-PGSSC----------------------T-ISPYVIKSG--DIFFDL
-AAKFGT-TAGQLLSLNT--GTDPTK-L-----AIGQTVT---IA----------SGCKNATA-----------TTGENKYWKGQWGGPG--GKWEGKWG
N------------------------------------------------------------------
>PC_02CB7P
----------------------------------------------------------------------------------------------------
-------MLFAK---SSVAMV-SLFTLL-VAAA---PAPELL-----------------------SARELCNGTIT---LDERVQSYTIAS-GDSLGAIA
TK--FNRGICNIATANK-IT--NIN-FITAGQVLTIPAQVC---I-P-DNT--SCQPKT------PEATATSIL-GG---PGFYIVVSGDTL---TAIAK
-NFQITLQSLIAANP-AI------------------TNPDLILVGQVIIIPVL-PGSSC----------------------T-ISPYVIKSG--DIFFDL
-AAKFGT-TAGQLLSLNT--GTDPTK-L-----AIGQTVT---IA----------SGCKNATA-----------TTGENKYWKGQWGGPG--GKWEGKWG
N------------------------------------------------------------------
>PC_07UBLA
----------------------------------------------------------------------------------------------------
-------MLFAK---SSIAMV-SLFTLL-VAAA---PAPELL-----------------------SARELCNGTIT---LDERVQKYTIAS-GDSLGAIA
TK--FNRGICDIATANK-IT--NIN-FVTAGQVLTIPAQVC---I-P-DNA--SCQPKT------PEATATSIL-GG---PGFYIVVSGDTL---TAIAK
-NFQITLQSLIAANP-AI------------------TNPDLILVGQVIIIPVL-PGSSC----------------------T-ISPYVIKSG--DIFFDL
-AAKFGT-TAGQLLSLNT--GTDPTK-L-----AIGQTVT---IA----------SGCKNATA-----------TTGENKYWKGQWGGPG--GKWEGKWG
N------------------------------------------------------------------
>PC_07H5TO
----------------------------------------------------------------------------------------------------
-------MLFAK---LSAAVI-PLFTLL-VAAAPA-PAPDFL-----------------------APGELCNGTIT---LDPTVQNYTVAS-GDSLLKIA
NK--FNRGPCNIAIANK-IT--NIN-FIEAGAVLIIPAQVC---I-P-DYT--SCLPKD------PVYTATSIL-GG---PGFYQVLSGDTL---ANIAK
-LFQITLPSLIAANP-LI------------------ANPDLILVGQIINVPVL-PGSSC----------------------T-ITPYTIVKG--DIFFDL
-AAKFGS-TAGQLLALNT--GTDPTK-L-----AIGQSVT---IA----------RDCKSGTG---G---KGAPGSGENKYWKGHWGDN-----------
-------------------------------------------------------------------
>PC_0304AJ
----------------------------------------------------------------------------------------------------
-------MLFAK---LSAAVI-PLFTLL-VAAAPA-PAPDFL-----------------------APGELCNGTIT---LDPTVQNYTVAS-GDSLLKIA
NK--FNRGPCNIAIANK-IT--NIN-FIEAGAVLIIPAQVC---I-P-DYT--SCLPKD------PVYTATSIL-GG---PGFYQVLSGDTL---TNVAK
-LFQITLPSLIAANP-LI------------------ANPDLILVGQIINVPVL-PGSSC----------------------T-ITPYTIVKG--DIFFDL
-AAKFGS-TAGQLLALNT--GTDPTK-L-----AIGQSVT---IA----------RDCKSGTG---G---KGAPGSGENKYWKGHWGDN-----------
-------------------------------------------------------------------
>PC_08BIJM
----------------------------------------------------------------------------------------------------
-------MLFAK---SSAAIL-SLFTLL-VAAA---PAPDFL-----------------------AARELCNGTIT---LDPNVQNYTVAS-GDTLRKVA
TQ--FNRGLCDIANANK-IT--NIN-FITAGAVLIIPAQVC---I-P-DNA--SCLPKE------PVYTATSIL-GG---PGFYQVVAGDTL---TNIAK
-LFQITLQSLISANP-LI------------------ANPDLILVGQIINVPVL-PGSSC----------------------T-ITPYVIVKG--DIFFDL
-AAKFGS-TAGQLLALNT--GTDPTK-L-----QIGQSVT---IA----------RDCKSGTG---A---KGGSASGDNKYWKGKWGDN-----------
-------------------------------------------------------------------
>PC_0775SV
----------------------------------------------------------------------------------------------------
-------MLFAK---SSVAMV-SLFTLL-VAAA---PAPELL-----------------------SARELCNGTIT---LDERVQSYTIAS-GDSLGAIA
TK--FNRGICNIATANK-IT--NIN-FITAGQVLTIPAQVC---I-P-DNT--SCQPKT------PEATATSIL-GG---PGFYIVVSGDTL---TAIAK
-NFQITLQSLIAANP-AI------------------TNPDLILVGQVIIIPVL-PGSSC----------------------T-ISPYVIKSG--DIFFDL
-AAKFGT-TAGQLLSLNT--GTDPTK-L-----AIGQTVT---IA----------SGCKK----------------------------------------
-------------------------------------------------------------------
>PC_00VE3H
----------------------------------------------------------------------------------------------------
-------MRVAA---SLLAV---------ASCV---LA---------------------------KTGDNC----------NIVNTVTVVS-GDTLGAIS
AA--NGVTVAQVAFVNRQIA--NVN-AIFPGDKIAIPNPAC---D-A-GTI--S--P---------GKPVDCNDVNR---PTKYIVQQGETL---FILAT
ERFGVTLEALEAANPQI-------------------KNKNLIFPGDVVNVPAC-AQNSP-----------------PNCANGSQSVYTAVQG--DYLSAI
-ATKFGI-TLAVIEAANT--QIADFNKI-----YPGDRIN---IT----------LCHPTSGSCPAP-------VQPSRKIKKNRIVSE-----------
-------------------------------------------------------------------
>PC_043IAL
----------------------------------------------------------------------------------------------------
-------MRVAV---SLLAV---------ASCV---LA---------------------------KTGDNC----------NIVKTITVVL-GDTLGAIS
GA--NGVTLAQVAYVNPQVK--NVN-AIFPDEKIAIPNPAC---E-A-GTL--T--P---------GKPVACDDANR---PKNYIVQQGETL---FIIAT
EKFGITVDAIVAANPQI-------------------KNKDLIYPGDVVNIPAC-PQKSP-----------------PNCANGSQSVYIAAQG--DYLSAI
-ATKFGI-LLTVIEAANT--QIANFDKI-----YPGDHIN---IP----------LCNPPSGSCPAP-------VQTSRKIKKNRIVSE-----------
-------------------------------------------------------------------
>PC_01KE3P
----------------------------------------------------------------------------------------------------
-------MRVAA---SLLAV---------ASCV---LA---------------------------NTGDNC----------NIVKTVTVVS-GDTLGAIS
TA--NGVTLAQVAFVNPQIA--NVN-AIFPDQKIAIPNSAC---D-A-GTI--S--P---------GKTVACNDANR---PTKYIVQQGETL---YIIAT
ERFGVTLAAIEAANPQI-------------------KNKDLIYPGDVVNIPAC-PQKSP-----------------PNCANGSQSVYIVVQG--DYLSSI
-ATKFGI-TLAVIEAANT--QIANFDKI-----YPGDHIN---IP----------LCNPPSGSCPAP-------VQPSRKIKKNRIVSE-----------
-------------------------------------------------------------------
>PC_07GB03
----------------------------------------------------------------------------------------------------
----------MK---SLIFAVATILPLV-SGHHGAYHA---------------------------ENLEPC----------RIVDTHTVVG-EDTLGFIA
TQ--YNSTVSAIPYGNPDIK--NVN-YISNGQVIQIPATEC---N-D-VAP--ELVEN-------PPATHICAAPRT---ENPYTVVQGDTL---FIIS-
DYFRITLDSLIAANPQI-------------------TDPDLIEVGDMINIPIC-GTCAP---------------------QGTVNPYVVVSG--DTLTDI
-AGRLGV-TLEALEAVNG--QIEDFDVI-----EVDDEVN---VP----------ICGSFRLIRFML---------------------------------
-------------------------------------------------------------------
>PC_083GBU
----------------------------------------------------------------------------------------------------
---------MKF---TLFAAA-TFLAATSSAF-------PL--------V-----A-RDGSCEGPFGELPC--------GSRDAQNYTVVS-GDTLTTIA
DK--FKSGACDIAKYNS-ISDP--N-LIFPNQTLVIPANCQ---S-TPDNT--SCLPPPTSGGLQPTGTQDCVK-GLSVNPPQYEVIPNDTF---TLIAN
-NFDLKLDALKAANAGRF------------------ASFDVIFPGNLTNIPVC-SGCSC----------------------T-NQNYTVKSG--DTFSAI
-ATAAGI-TIGQIEAANP--GQIPEQ-L-----QIGQVIN---RP----------VCSCVA---------------------------------------
-------------------------------------------------------------------
>PC_03SJQ7
----------------------------------------------------------------------------------------------------
-TVYLSFLKMKS---TLFAVV-AVLAASVSAL-------PY--------K-----QDKDC--KSPFPNVSC--------KPLTLQNYTIVA-GDTLTTIA
DK--FGSGACNIAAVNN-ISNP--N-LIFPGEVVTVPANCT---G-AIDTN--SCVPN----TIQATGTQDCVK-GLSVNPPTYQVLPDDTF---TLIAN
-NFDLKLTALENANQGRF------------------ANFNAIFAGNQTIIPIC-QGCSC----------------------T-NSKYTVASG--DTFSAI
-AQKNGI-TTGQIEAANP--GQIPQQ-L-----QVGQVIN---LP----------VCSCNA---------------------------------------
-------------------------------------------------------------------
>PC_02K1OW
----------------------------------------------------------------------------------------------------
---------MKS---TLFAVV-AVLAASVSAM-------PY--------K-----QDKDCECKSPFPNVSC--------KPLTLQNYTIAS-GDTLTTIA
DK--FGSGACNIVAVNN-ISDP--D-KIFPGQKITIPANCT---G-TIDKT--SCLSN----ALQPTGTQDCVK-GLSVNPPVYQVIPKDTF---TLIAN
-NFDLKLDALENANQGRF------------------ASFDAIFAGNTTIIPVC-QGCSC----------------------T-NDKYTVVSG--DTFSAI
-AQKAGI-SIGQIEAANP--GQIPEQ-L-----QIGQVIN---RP----------KCSCNA---------------------------------------
-------------------------------------------------------------------
>PC_03D27A
----------------------------------------------------------------------------------------------------
---------MKS---TLFAAV-AVLAASVSAM-------PY--------K-----QDKD--CKSPFPNVSC--------KPLTLQNYTIVS-GDTLTTIA
DK--FGSGACNIVAVNN-ISDP--D-KIFPGQKITVPANCT---G-TVDKT--SCLPN----ALQPTGTQDCVK-GLSVNPPVYQVIPKDTF---TLIAN
-NFDLKLDALKNANQGRF------------------ASFDAIFPGNTTIIPVC-QGCSC----------------------T-NDKYTVVSG--DTFSAI
-AQKAGI-SIGQIEAANP--GQIPEQ-L-----QIGQVIN---RP----------KCSCNA---------------------------------------
-------------------------------------------------------------------
>PC_01JJXQ
----------------------------------------------------------------------------------------------------
---------MKS---TLFAAV-AILAASVSAM-------PY--------K-----PSKDC--KSPFPNISC--------KPLSLQNYTIVS-GDTLTTIA
DK--FGSGACNIVAANN-IANP--D-LIFPGQLITVPANCT---E-TIDKT--SCLPN----VLQPTGTQDCVK-GLSVNPPTYQVIPGDTF---TLIAN
-NFDLKLDALKNANQGRF------------------ASFDAIFAGNTTIIPVC-QGCSC----------------------T-NRNYTIVSG--DTFSAI
-AKKGGI-TIGQIEAANP--GQLPQS-L-----QIGQVIN---NP----------VCSCVA---------------------------------------
-------------------------------------------------------------------
>PC_03D80M
----------------------------------------------------------------------------------------------------
---------MKS---TLFAVV-AVLAASVSAL-------PY--------K-----QDKDC--KSPFPNVSC--------KPLTLQNYTIVA-GDTLTTIA
DK--FGSGACNIAAVNN-ISNP--N-LIFPGEVVTVPANCT---G-AIDTN--SCVPN----TIQATGTQDCVK-GLSVNPPTYQVLPDDTF---TLIAN
-NFDLKLTALENANQGRF------------------ANFNAIFAGNQTIIPIC-QGCSC----------------------T-NSKYTVASG--DTFSAI
-AQKNGI-TTGQIEAANP--GQIPQQ-L-----QVGQVIN---LP----------VCSCNA---------------------------------------
-------------------------------------------------------------------
>PC_06QLTW
----------------------------------------------------------------------------------------------------
---------MKS---TLFAAV-AVLAASVSAM-------PF--------K-----QDKDC--ESPFPDVSC--------KPLTLQNYTIVS-GDTLAAVA
DK--FGSGACNIVAVNK-IANP--D-QIFPGQVITVPANCT---G-TVDKT--SCLPN----TLQPIGTQDCVK-GLSVNPPVYQVIPKDTF---TLIAN
-NFDLKLDALKNANQGRF------------------ASFDAIFPGNNTVIPVC-QGCSC----------------------T-NDKYTIVSG--DTFSAI
-AKSAGI-TIGQIEAANP--GQIPEN-L-----QIGQVIN---RP----------KCTCVA---------------------------------------
-------------------------------------------------------------------
>PC_018SDN
----------------------------------------------------------------------------------------------------
---------MKT---TLFAAA-AFLATCISAAPAN--N-----------A-----QQNKANCEDKYGPLPC--------GSVSSQTYSVVS-GDTLTILA
GR--FQTGICDISRYNN-ISDDKIN-NLSIGQQLIIPTVCA---AGKGDNT--TCVKD----AVKATGTADCVN-GLSVNPPQYVVIPDDTT---LKIAN
-KFNLVLSALEAPNKAPG------------------RNFDVIKANDTFIVPVC-QGCSC----------------------T-NDKHTIKSG--DTFSDL
-ATKAGI-LLGQILAANP--KQIPEQ-L-----QIGQVVN---VP----------KCQCAK---------------------------------------
-------------------------------------------------------------------
>PC_078QFO
----------------------------------------------------------------------------------------------------
---------MKT---TLFAAA-AFLATCISAAPAN--N-----------A-----QQNKANCEDKYGPLPC--------GSVSSQTYSVVS-GDTLTILA
GR--FQTGICDISRYNN-ISDDKIN-NLSIGQQLIIPTVCA---AGKGDNT--TCVKD----AVKATGTADCVN-GLSVNPPQYVVIPDDTT---LKIAN
-KFNLVLSALEAPNKAPG------------------RNFDVIKANDTFIVPVC-QGCSC----------------------T-NDKHTIKSG--DTFSDL
-ATKAGV-LLGQILAANP--KQIPEQ-L-----QIGQVVN---VP----------KCQCAK---------------------------------------
-------------------------------------------------------------------
>PC_08483H
----------------------------------------------------------------------------------------------------
---------MKT---TLFAAA-AFLATCISAAPAN--N-----------A-----QQNKANCEDKYGPLPC--------GSVSSQTYSVVS-GDTLTILA
GR--FQTGICDISRYNN-ISDDKIN-NLSIGQQLIIPTVCA---AGKGDNT--TCVKD----AVKATGTADCVN-GLSVNPPQYVVIPDDTT---LKIAN
-KFNLVLSALEAPNKAPG------------------RNFDVIKANDTFIVPVC-QGCSC----------------------T-NDKHTIKSG--DTFSDL
-ATKAGI-LLGQILAANP--KQIPEQ-L-----QIGQVVN---VP----------KCQC-----------------------------------------
-------------------------------------------------------------------
>PC_07YWWS
----------------------------------------------------------------------------------------------------
---------MKT---TLFAAA-AFLATCISAAPAN--N-----------A-----QQNKANCEDKYGPLPC--------GSVSSQTYSVVS-GDTLTILA
GR--FQTGICDISRYNN-ISDDKIN-NLSIGQQLIIPTVCA---AGKADNT--TCVKD----AVKATGTADCVN-GLSVNPPQYVVIPDDTT---LKIAN
-KFNLVLSALEAPNKAPG------------------RNFDVIKANDTFIVPVC-QGCSC----------------------T-NDKHTIKSG--DTFSDL
-ATKAGI-LLGQILAANP--KQIPEQ-L-----QIGQVVN---VP----------KCQC-----------------------------------------
-------------------------------------------------------------------
>PC_08767C
----------------------------------------------------------------------------------------------------
---------MKT---TLFAAA-AFLATCISAAPAN--N-----------A-----QQNKANCEDKYGPLPC--------GSVSSQTYSVVS-GDTLTILA
GR--FQTGICDISRYNN-ISDDKIN-NLSIGQQLIIPTVCA---AGKGDNT--TCVKD----AVKATGTADCVN-GLSVNPPQYVVIPDDTT---LKIAN
-KFNLVLSALEAPNKAPG------------------RNFDVIKANDTFIVPVC-QGCSC----------------------T-NDKHTIKSG--DTFSDL
-ATKAGV-LLGQILAANP--KQIPEQ-L-----QIGQVVN---VP----------KCQC-----------------------------------------
-------------------------------------------------------------------
>PC_06W7N8
----------------------------------------------------------------------------------------------------
---------MKS---TFFATA-AFLIASVSAAPAG--------------------QNAQASCEAKFGPLPC--------GSTSGVPYNVTS-GDTLTKIA
GQ--FKSGICDIARYNN-ITDENID-KLEIGQALIVPQGCA---AGKADNT--TCVKN----RVVATGTETCVK-GLSVDPPVYVVIPGDTT---LGIAN
-SFALTLDALEAPNRGAI------------------QNFDTIAVNTTFAVPIC-QGCRC----------------------D-NEQYTIKSG--DTFSAI
-AESRGL-VVGQVLAANP--MVIPTS-L-----QIGQVVN---AP----------KCQCAF---------------------------------------
-------------------------------------------------------------------
>PC_078SDK
----------------------------------------------------------------------------------------------------
---------MKT---TLFAAA-AFLATCISAAPAN--N-----------A-----QQNKANCEDKYGPLPC--------GSVSSQTYSVVS-GDTLTILA
GR--FQTGICDISRYNN-ISDDKIN-NLSIGQQLIIPTVCA---AGKADNT--TCVKD----AVKATGTADCVN-GLSVNPPQYVVIPDDTT---LKIAN
-KFNLVLSALEAPNKAPG------------------RNFDVIKANDTFIVPVC-QGCSC----------------------T-NDKHTIKSG--DTFSDL
-ATKAGI-LLGQILAANP--KQIPEQ-L-----QIGQVVN---VP----------KCQCAK---------------------------------------
-------------------------------------------------------------------
>PC_03N41D
----------------------------------------------------------------------------------------------------
---------MKS---TLFAATVALLAAAVSAAPAP--EANY--------G-----WGKKPSCWGPFGELPC--------GSTNATWYTVQA-GEVLTDIA
TK--FKSGICDIAKYNK-LASP--D-KIDANQRLSIPAQCK---T--PDNN--SCINRAT----PGPSNDTCVN-GLSVNPPVYVVLPMDSL---TLISN
-KFNITLAALEKANP-QV------------------TNPNFISVNQALNVPIC-SGFSC----------------------T-NKQYTIKSG--DSFSAI
-ATANGI-TLGQIEAANP--RQVPQG-L-----QVGQVIN---VP----------VCKGVA---------------------------------------
-------------------------------------------------------------------
>PC_05AZ6N
----------------------------------------------------------------------------------------------------
---------MLS---TFFAAA-AFLVASVSAF-------PT--------G-----D-NKPSCEGPYGKLPC--------GSTDAELYYVEK-GDTLTTIA
TR--FGSGACDIASYNN-ITNP--D-LIQPNQKLIVPAKCA---T-TPDTK--SCIKD-----------VTCVK-GVSVNPAVYQVIPKDTF---TLIAN
-NFEITLKALEAAN-GQV------------------KDFDSITPGQKINVPVC-QGCSC----------------------T-SDKYTVVKG--DTFSGI
-ATKAGV-NIGQIEAANP--GQIPEN-L-----QVGQSIN---VP----------KCSCVA---------------------------------------
-------------------------------------------------------------------
>PC_006QBK
----------------------------------------------------------------------------------------------------
-------MHFFT---FLASSL-SLLATATALNVPPYPVHDLH-----------------------RR-QLCNGTIA---LDNRTQTTTVAP-GDTLRGIA
AR--FNRGVCDIAAASN-IT--NPN-LIFQGQTIVIPPQVC---F-P-DDT--SCVAPP------PTQDSPCVL-GG---PSFFPVKQGDDL---AGIAR
-SLNVSDAALRGANG----------------------NGTAVQPGTFLNVPIC-AGSSC----------------------E-FGPYTIQSG--DLFVDL
-AARFGSGSFGQILALNP--NVDANA-L-----EAGTVIT---LS----------RGCRNGTEVGGR---------------------------------
-------------------------------------------------------------------
>PC_02EG95
----------------------------------------------------------------------------------------------------
-------MHFFT---FLASSL-SLLATATALNVPPYPVHDLH-----------------------RR-QLCNGTIA---LDNRTQTTTVAP-GDTLDGIA
AR--FNRGVCDIAAASN-IT--NPD-LIFQGQTIVIPPQVC---F-P-DNT--SCVAPP------PTQDSPCVL-GG---PGFFPVKQGDDV---AGIAR
-SLNISDAALRGANG----------------------NGTPVQPGTFLNVPIC-AGSSC----------------------E-LGPYTIQSG--DLFVDL
-AARFGSGSYGQILALNP--NVDANA-L-----EVGTVIT---LP----------RGCRNGTEVGGR---------------------------------
-------------------------------------------------------------------
>PC_07F47K
----------------------------------------------------------------------------------------------------
----------------------------------------ML-----------------------TCLAVCNGTIT---LDSSTQQYVIQS-GDTLTTIA
RQ--FNRGICDIFYANN-LT--NPD-VIIAGNTLVIPPQVC---F-P-DNT--SCLGST-------TPTATCIP-GG---PGFYIVQSGDTL---SALST
-LFNITLDSIIQANRQNI------------------PNPDLIQIGQVVNIPVC-PGTQC----------------------N-ISPYTIKAG--DVFVKL
-AKQYLT-SAGQILALNP--GVNPNT-L-----QPGQVIT---LP----------SYCGVIP--------------------------------------
-------------------------------------------------------------------
>PC_06HD73
----------------------------------------------------------------------------------------------------
-------MLLKY---VFAAAV-GLLASGEAATLPP-NSEARL-----------------------AARQLCNGTIA---LDTSTQQYVIQS-GDTLTTIA
GQ--FNRGACDIFQANN-LT--NPN-LIITGDTLVIPPQTC---F-P-DNT--TCLGPQ------TTPTATCIP-GG---PGFYIVQSGDSL---SALSA
-LFNITLDSIIQANSQNI------------------PNPDLIEIGQVVNIPVC-PGTQC----------------------N-ISPYTIQPG--DVFVDL
-AEKYLT-SAGQILALNP--GVAVDS-L-----QPGQVIT---LP----------SYCASIPGLSSA---EEENAG-------GNWTAPAY---------
-------------------------------------------------------------------
>PC_059IMP
----------------------------------------------------------------------------------------------------
-------MVIKS---AIAAAV-AFLGCFPPKFILN---PTNL-----------------------TTAAVCNGTIT---LDTSTQQYVIQA-GDTLTKIA
KQ--FNRGICDIFNANN-LT--NPN-FIVAGDTLTIPPQVC---N-P-DNT--SCLGPQ------TTPTATCIN-GG---PGFYIVQKGDTL---SALSY
-LYNITLDSIIAANTANI------------------PDPDVIEVGQVVNIPVC-ARSQC----------------------T-ISPFTIRAG--DVFVDL
-AREFLS-SAGQILALNP--GVDPNA-L-----GVGQVIT---LA----------SYCHAIPGCD-----------------------------------
-------------------------------------------------------------------
>PC_07VEGW
----------------------------------------------------------------------------------------------------
-------MRFDS---MFAAAA-ALIGPAAAAGIPP-APDPLL-----------------------EPRQLCNGTIT---LDTSTQQYVIQQ-GDTLTKIA
EQ--FDRGICDIFEANN-LT--NPD-YIVTGDTLVIPPQVC---L-P-DNT--SCLGPK------TTPTATCIP-GG---PGFIIVKKGDTL---SSYSF
-LFNITLDSIIQANRQNI------------------PNPDQIEVGQIVNIPVC-EGTLC----------------------Q-ISPYAIEQG--DIFLDL
-AEEYGS-SAGQILALNP--QADPNE-L-----EPGQIIT---LP----------SRCGVFPGYPGT---EG---T-------GNWTKSATA--YATVHG
SSG-H--GSG--GY-----------------------------------------------------
>PC_01W20Q
----------------------------------------------------------------------------------------------------
-------MLLAY---ILATAA-AFLGSGAAAGLLP-NTGVQL-----------------------TARQLCNGTIS---LDTSTQQYVIQS-GDTLTTIA
EQ--FNRGICDIFYANN-LT--NPD-LIVTGDTLVIPPQTC---F-L-DDT--TCLGPQ------TTPTATCIP-GG---PGFYIVQSGDTL---SALSI
-LFNITLDSIIQANSQNI------------------PNPDLIEIGQVVNIPIC-PGTQC----------------------H-ISPYSIQPG--DVFVDL
-AEKYLT-SAGQILALNP--GVDSNA-L-----EPGQVIT---LP----------SYCGVVPGLAGA---EE---Q-------GNWTAPAYY--LKRSSS
-------------------------------------------------------------------
>PC_00F5DR
----------------------------------------------------------------------------------------------------
---------------MSAAA----LA-DFAYILSS-PLSGPI-----------------------ALPIVCNGTVT---LDSSTQQYIIQS-GDTLTTIA
QQ--FNRGICDIFNANN-LT--NPN-FILAGAALTIPPQVC---L-P-DNT--SCLGPQ------TTPTATCIP-GG---PGFIIVQSGDTL---SAYSF
-LFNITLDSIIQANRQNI------------------PNPDLIQVGQVVNIPVC-EGTLC----------------------Q-ISPYTVQAG--DVFVDL
-ADEYDS-SAGQILALNP--GVDPKN-V-----QPGQVIT---LP----------SRCGVYPGYPGT---EQGNLS-------ATSHGSGST--RRVRT-
-------------------------------------------------------------------
>PC_05928U
----------------------------------------------------------------------------------------------------
---------MQS---MILFAA-ALMGAAVNGFVLP-RE---------------------------NKATDC--------GSTSNIKYTVVK-GDTLTSIA
KK--FKSGICNIVSVNK-LA--NPN-LIELGATLIIPENCS---N-P-DNK--SCVSTP-----A-EPTETCVP-GL---PGSYTIVSGDTL---TNISQ
-DFNITLDSLIAANTQI-------------------ENPDAIDVGQIITVPVC-PSSQC----------------------EAVGTYNIVAG--DLFVDL
-AATYHT-TIGQIKALNN--NVNPSK-L-----KVGQQII---LP----------QDCKNVTTAVA----------------------------------
-------------------------------------------------------------------
>PC_04VSG3
----------------------------------------------------------------------------------------------------
---------MQS---MILFAA-ALMGAAVNGFVLP-RTDDPDCE---------------------TKATDC--------GSTSNIKYTVVK-GDTLTSIA
KK--FKSGICNIVSVNK-LA--NPN-LIELGATLIIPENCS---N-P-DNK--SCVSTP-----A-EPTETCVP-GL---PGSYTIVSGDTL---TNISQ
-DFNITLDSLIAANTQI-------------------ENPDAIDVGQIITVPVC-PSSQC----------------------EAVGTYNIVAG--DLFVDL
-AATYHT-TIGQIKALNN--NVNPSK-L-----KVGQQII---LP----------QDCKNVTTAVA----------------------------------
-------------------------------------------------------------------
>PC_04VQB7
----------------------------------------------------------------------------------------------------
---------MQS---MILFAA-ALMGAAVNGFVLP-RE---------------------------TKATDC--------GSTSNIKYTVVK-GDTLTSIA
KK--FKSGICNIVSVNK-LA--NPN-LIELGATLIIPENCS---N-P-DNK--SCVSTP-----A-EPTETCVP-GL---PGSYTIVSGDTL---TNISQ
-DFNITLDSLIAANTQI-------------------ENPDAIDVGQIITVPVC-PSSQC----------------------EAVGTYNIVAG--DLFVDL
-AATYHT-TIGQIKALNN--NVNPSK-L-----KVGQQII---LP----------QDCKNVTTAVA----------------------------------
-------------------------------------------------------------------
>PC_04C04F
----------------------------------------------------------------------------------------------------
---------MKS---YIFAAT-ALVSAVANGAVIR-REEDCDEPKAPTYGSSSHHGTNQTSGQGSNGTLPC--------GATSSTTYTVVA-GDTLTTIS
TA--TGAGICDIASASN-VA--NVN-LITPGQVLTIPQGCT---L-PIDNT--TCIATP-----DIPATETCVA-GL---PSTYTIVSGDTL---TAIAK
-DFNITLDSLIGANTQI-------------------ANPDAISVGQVINVPVC-PNSQC----------------------ATVGTYTIVSG--DLFVDL
-AATYKT-TIGQIKALNP--TVNATA-I-----PVGQQII---LP----------QNCANVTSTAAP---ATF---------------------------
-------------------------------------------------------------------
>PC_0441T5
----------------------------------------------------------------------------------------------------
---------MKS---YIFAAA-ALVSAVANGAVIR-REEDCDEPKAPSYGSSSHHGTNETSGQGSNGTLPC--------GATSSTTYTVVS-GDTLTTIS
TA--TGAGICDIASASN-VT--NVN-LITPGQVLTIPQGCT---L-PIDNT--TCITTP-----DIPATETCVA-GL---PSTYTVVSGDTL---TAIAK
-DFNITLDSLIGANTQI-------------------ANPDAIAVGQVINVPVC-PNSQC----------------------ASVGPYVIVSG--DLFVDL
-AATYKT-TVGQIKALNP--TVNATA-I-----AVGQQII---LP----------QNCANVTAA--P---ATF---------------------------
-------------------------------------------------------------------
>PC_0378CO
----------------------------------------------------------------------------------------------------
---------MKS---YLFATA-ALLGAIANGAVIR-REEDCDASHSQSYGGSSSSGQGSGSGSG-SGTLPC--------GATSSTTYTVKS-GDTLTSIG
KA--TGAGICDIAKASN-VQ--NVN-LISPGQVLTIPQGCT---S-PQDNT--SCLTAP-----TTPATETCVA-GL---PSAYIVASGDTF---TSIAG
-DFNITLGALEGANSQV-------------------SDPNSINVGQVINVPVC-PNSQC----------------------DSVGTYSIAKG--DLFYDL
-ANNYHT-TVGALKALNP--TVNVTD-I-----QVGQQII---LP----------KNCHNITSS------------------------------------
-------------------------------------------------------------------
>PC_06WF8Q
----------------------------------------------------------------------------------------------------
----------MQ---NIFLAA-TLLGAAFAAPQ-N-PPTSCSAAPQPTGT------------GSPGT--VC--------GSTTFTNYTVKA-GDTLGAIA
KQ--YNSGVCDIAKVNG-ID--NPD-YIKPDQVLSIPANCV---T-P-DNT--SCVK-P-----APVITNTCVL-GV---GSTYTVKSGDSF---SAIAT
-SFNITLASLEARNPQI-------------------PNYDLIFPGQVINTPLC-PNSVC----------------------DSIGTYVIESG--DIFYNL
-AQSNNV-TVGQLESLNV--NVNVTD-I-----HPGDIII---LP----------HNCHNITASA-----------------------------------
-------------------------------------------------------------------
>PC_03VMKK
----------------------------------------------------------------------------------------------------
----------MQ---NIFLAA-TLLGAAFAAPQ-N-PPTSCSAAPQPTGT------------GSPGT--VC--------GSTTFTNYTVKA-GDTLGAIA
KQ--YNSGVCDIAKVNG-ID--NPD-YIKPDQVLSIPANCV---T-P-DNT--SCVK-P-----VPVITNTCVL-GV---GSTYTVKSGDSF---SAIAT
-SFNITLASLEARNPQI-------------------PNYDLIFPGQVINTPLC-PNSVC----------------------DSIGTYVIESG--DIFYNL
-AQQNNV-TVGQLESLNV--NVNVTD-I-----HPGDIII---LP----------HNCHNITASA-----------------------------------
-------------------------------------------------------------------
>PC_02N8WV
----------------------------------------------------------------------------------------------------
----------MQ---NIFLAA-TLLGAAFAAPQ-N-PPTSCSAAPQPTGT------------GSPGT--VC--------GSTTFTNYTVKA-GDTLGAIA
KQ--YNSGVCDIAKVNG-ID--NPD-YIKPDQVLSIPANCV---T-P-DNT--SCVK-P-----APVITNTCVL-GV---GSTYTVKSGDSF---SAIAT
-SFNITLASLEARNPQI-------------------PNYDLIFPGQVINTPLC-PNSVC----------------------DSIGTYVIESG--DIFYNL
-AQQNNV-TVGQLESLNV--NVNVTD-I-----HPGDIII---LP----------HNCHNITASA-----------------------------------
-------------------------------------------------------------------
>PC_061YZC
----------------------------------------------------------------------------------------------------
----------MQ---NIFLAA-TLLGAAFAAPQ-N-PPTSCSAAPQPTGT------------GSPGT--VC--------GSTTFTNYTVKA-GDTLGAIA
KQ--YKSGVCDIAKVNG-ID--NPD-YIKPDQVLSIPANCV---T-P-DNT--SCVK-P-----VPVIANTCVL-GV---GSTYTVKSGDSF---SAIAT
-SFNITLASLEARNPQI-------------------PNYDLIFPGQVINTPLC-PNSVC----------------------DSIGTYVIESG--DIFYNL
-AQKNNV-TVGQLESLNV--NVNVTD-I-----HPGDIII---LP----------HNCHNITASA-----------------------------------
-------------------------------------------------------------------
>PC_0196NI
----------------------------------------------------------------------------------------------------
----------MQ---NIFLAA-TLLGAAFAAPQ-N-PPTSCSAAPQPTGT------------GSPGT--VC--------GSTTFTNYTVKA-GDTLGAIA
KQ--YNSGVCDIAKVNG-ID--NPD-YIKPDQVLSIPANCV---T-P-DNT--SCVK-P-----VPVITNTCVL-GV---GSTYTVKSGDSF---SAIAT
-SFNITLASLEARNPQI-------------------PNYDLIFPGQVINTPLC-PNSVC----------------------DSIGTYVIESG--DIFYNL
-AQSNNV-TVGQLESLNV--NVNVTD-I-----HPGDIII---LP----------HNCHNITASA-----------------------------------
-------------------------------------------------------------------
>PC_02SAH5
----------------------------------------------------------------------------------------------------
----------MQ---SILFAA-ALMSAAVNGFVLP-GET--------------------------TSTAVC--------GSTSFTNYTVAH-GDTLTTIA
QK--FNSGICDIASVND-IT--NPN-FIETGAVLSIPTNCV---T-P-DNT--TCLPPA-----T-EVTETCVA-GL---PGTYSVVSGDTL---SAIAK
-DFNITLAALEGANTQI-------------------ANPDVISIGELINIPIC-PNSQC----------------------ATVGTYIIVSG--DLFVDL
-ATTHHT-TIGQIKALNN--NVDPES-L-----AIGQQIV---LP----------QNCMNITAVA-----------------------------------
-------------------------------------------------------------------
>PC_03BV9W
----------------------------------------------------------------------------------------------------
----------MQ---NIFLAA-TLLGAAFAAPQ-N-PPTSCSATPQPTGA------------VSPGKPNTC--------GSTTFTNYTVKS-GDTLTTIA
KQ--FNSGICDIANANG-VQ--NPD-VIQAGQVLTIPANCV---T-P-DNT--SCLK-P-----P---PGTCVP-GV---GSSYVVKSGDSL---SAIAS
-SFDITLSALEGANPQI-------------------TNPDLIFPGQVINTPIC-PDSEC----------------------DSIGTYVIQSG--DIFYNL
-AQKNGV-TAGQIESLNP--NVNVTN-I-----QIGDVII---LP----------HECHNITASA-----------------------------------
-------------------------------------------------------------------
>PC_08GV05
----------------------------------------------------------------------------------------------------
----------MQ---NIFLVA-ALFGAAFAAPQQQ-PPTSCSAAPQPTGT------------GSPGT--VC--------GSTTFTNYTVKS-GDTLTTIA
KQ--FNSGICDIAKANG-IS--NPD-LIKPDQVLSIPANCV---T-P-DND--SCIN-R-----NPPVVGTCVP-GV---GSSYVVKSGDSL---SAIAT
-SFNVTLPALEGANPQI-------------------TNPDLIVPGQVINTPLC-PNSEC----------------------DSVGTYVIQSG--DIFFNL
-AQKNGV-SAGQIESLNP--NVNVTN-I-----QPGDVII---LP----------HNCHNITASA-----------------------------------
-------------------------------------------------------------------
>PC_07WXGA
----------------------------------------------------------------------------------------------------
----------MQ---NIFLAA-TLLGAAFAAPQ-N-PPTSCSAAPQPTGT------------GSPGT--VC--------GSTSFTNYTVKS-GDTLTSIA
QQ--FNSGICDIATANG-IE--NPD-YIKPDQVLSIPVNCV---T-P-DNT--SCIK-P-----APVVTNTCVP-GV---GSSYVVKSGDSL---SAIAT
-SFNITLPALEGANPQI-------------------TNPDLIVPGQVINTPIC-PDSEC----------------------DSIGTYVIQSG--DIFYNL
-AQKNGV-TAGQIESLNP--NVNVTN-I-----QPGDVII---LP----------HECHNITASA-----------------------------------
-------------------------------------------------------------------
>PC_021FU2
----------------------------------------------------------------------------------------------------
----------MQ---SFVILA-A-----------------AALSAVANGF------------VLPRQANSC--------GSTTFTNYTVVS-GDTLTTIA
EQ--WNSGICDIAKANN-IE--NIN-LIEPGQILTIPTNCV---T-P-DNT--SCNVTP-----VPEATATCVP-GV---GSTYDVRSGDSL---SAIAA
-NFKITLASVIAANPQI-------------------EDPDLIFPGQIINIPIC-SESLC----------------------ESIGTRAIKXG--DTFFDL
-ANTFQT-SIGQIMSVNY--GVDPTT-L-----PVGKVII---LP----------VNCHNGTLA------------------------------------
-------------------------------------------------------------------
>PC_002OBF
----------------------------------------------------------------------------------------------------
-------------------------------------------------------------------PPPC--------GSSLIVDHVVAA-NQTLSLIA
SN--YTSGICDIASLNK-IQ--NPN-FIQVGQVLRIPTKCT---T-P-DNT--SCLP-P-----PNTATAVCIN-GV---GSSYNVRSGEI----TIIAG
-NFNVTLNSVIAANSDI--------------------DPNVISPGQLINIPVC-PHSCC----------------------DWIGTYEIKSG--DTFAEL
-ARKMHT-TVGQIMAVNA--KVDPTK-L-----AIKQQII---LP----------AELPHLX--------------------------------------
-------------------------------------------------------------------
>PC_08DXTV
----------------------------------------------------------------------------------------------------
---------MLS---HLVATI-ALLSATASAGILR------------------------------REALPC--------GANSTVSYTLVS-GDTLTTVA
TR--FDSGICDIASLNK-IS--NPN-SVPAGAVLTIPEGCT---T-P-DNT--SCLK-T-----ATTPTATCVF-GV---GSSYNFRSGDSL---SSIAS
-DFNITLSSLESANKAI-------------------TSTDSIPVGELLNVTVC-PNSRC----------------------HSIGTYTIKKG--DTFFDL
-ATEFGT-TVGQIKSVNA--NVDPLT-L-----QIDSQIV---LP----------KKCSSSA--------------------------------------
-------------------------------------------------------------------
>PC_02XQZ0
----------------------------------------------------------------------------------------------------
---------MVS---YLAAAV-ALLSATASARLSR------------------------------HRSIPC--------GAKSTISYTLVS-GDTLGSLA
TR--FNSGICDIAKLNK-IT--NPN-SVPAGAVLTIPQGCT---D-P-DNS--SCLA-P-----VSTPTNTCVF-GV---GSSYNVRGGDTL---TSIAN
-DFNITLAGLESANPGV-------------------TNPDLIQIGQLLNVTVC-PGSSC----------------------EWIGTYTIKQG--DTFVDL
-AVKFGT-TTGQIESVNA--NVNPLF-L-----QIGSVIV---LP----------EDCEAGKS-------------------------------------
-------------------------------------------------------------------
>PC_080N7L
----------------------------------------------------------------------------------------------------
---------MLS---HLVATI-ALLSATASAGILR------------------------------RAAIPC--------GANSTVSYTLVS-GDTLTTVA
TR--FDSGICDIASLNK-IS--NPN-SVPAGAVLTIPEGCT---T-P-DNT--SCLK-T-----ATTPTATCVF-GV---GSSYNFRSGDSL---SSIAS
-DFNITLSSLESANKAI-------------------TSTDSIPVGELLNVTVC-PNSRC----------------------HSIGTYTIKQG--DTFFDL
-ATEFGT-TVGQIKSVNA--NVDPLT-L-----QIDSQIV---LP----------KKCSSSA--------------------------------------
-------------------------------------------------------------------
>PC_07MRDY
----------------------------------------------------------------------------------------------------
---------MLC---HLVATI-ALLSATASAGIFR------------------------------REAIPC--------GANSTVSYTLVS-GDTLTTVA
NR--FDSGICDIASLNN-IT--NPN-SVPAGAILTIPEDCT---D-P-DNT--SCLT-P-----VTTPTATCVF-GV---GSSYNFRSGDSL---SSIAS
-DFNITLSALESANKAI-------------------TSADSIPVGQLLNVTVC-PNSRC----------------------HSIGTYTIKQG--DTFFDL
-ATEFGT-TVGQIKSVNA--NVDPLT-L-----QIDSQIV---LP----------KKCSSSD--------------------------------------
-------------------------------------------------------------------
>PC_07UG3T
----------------------------------------------------------------------------------------------------
---------MVS---YLVAAI-ALLSATASAGCYR------------------------------RQTLPC--------GANGTVSYTLVS-GDTLGSVA
TR--FNSGICDIATLNN-IA--NPN-SVPAGAVLNIPQGCT---S-P-DNT--SCLT-P-----TTTPTATCVF-GV---GSSYNVRSGDTL---TSIAN
-DFNITLPGLESANPAV-------------------TNPDLIQIGQLLNVTVC-PNSRC----------------------DSIGTYTIQQG--DTFFDL
-AAQFGT-TIGQIKSVNA--NVDPLF-L-----QIGSQIV---LP----------SECSGSA--------------------------------------
-------------------------------------------------------------------
>PC_07RJSE
----------------------------------------------------------------------------------------------------
---------MLS---HLIATI-ALLSATASAGIFR------------------------------REAIPC--------GANSTVSYTLVS-GDTLTTVT
NR--FDSGICDIASLNN-IT--NPN-SVPAGAILTIPEGCT---D-P-DNT--SCLT-P-----VTTPTATCVF-GV---GSSYNFRSGDSL---SSIAS
-DFNITLSALESANKAI-------------------TSADSIPIGQLLNVTVC-PNSRC----------------------HSIGTYTIKQG--DTFFDL
-AIEFGT-TAGQIKSVNA--NVDPLT-L-----QIDSQIV---LP----------KKCSSSD--------------------------------------
-------------------------------------------------------------------
>PC_07M3UW
----------------------------------------------------------------------------------------------------
---------MLS---HLIATI-ALLSATASAGIFR------------------------------REAIPC--------GANSTVSYTLVS-GDTLTTVT
NR--FDSGICDIASLNN-IT--NPN-SVPAGAILTIPEGCT---D-P-DNT--SCLT-P-----VTTPTATCVF-GV---GSSYNFRSGDSL---SSIAS
-DFNITLSALESANKAI-------------------TSADSIPVGQLLNVTVC-PNSRC----------------------HSIGTYTIKQG--DTFFDL
-AIEFGT-TAGQIKSVNA--NVDPLT-L-----QIDSQIV---LP----------KKCSSSD--------------------------------------
-------------------------------------------------------------------
>PC_088MWS
----------------------------------------------------------------------------------------------------
---------------------------------------------MAVITWCV-----S-SANTTPAPLPC--------GATSSSNYTVKA-GNTLNLIS
YV--TGVGVCDIAAANN-LT--NIN-LIYPDQILIIPVGCT---S-I-DNS--TCVDTP-----DVPADGTCVK-GP---PATYTIVSGDTL---GAIAK
-DFNITTDALIGANPQI-------------------SNPDVISVDQVINIPVC-PGSSC----------------------KSVDDYTIVSG--DTFFDL
-AAKSMT-TVGQIKASNP--GVKPET-L-----AVGQVIK---VP----------QGCA-----------------------------------------
-------------------------------------------------------------------
>PC_033IAT
----------------------------------------------------------------------------------------------------
---------MKS---YIFAAA-ALVGAVAQGAVIR-RE-DCDETTKAPGGPVV-----STAETKPGNTLPC--------GATSSSEYTVKA-GNTLFQIS
DE--TGVGVCDIAAASG-ID--NIN-LIYPDQILTIPIGCT---T-T-DNT--TCVTTP-----DTPATDTCVK-GP---PPTYTVVSGDTL---GAIAK
-DFEITTNALISANSQI-------------------SNPDVISIGQVINVPIC-PGSSC----------------------KSVDDYTIVSG--DTFFDL
-ASKSQT-TVGQIKASNP--GVKPET-L-----AVGQVIK---LP----------TGCA-----------------------------------------
-------------------------------------------------------------------
>PC_06FYI0
----------------------------------------------------------------------------------------------------
---------MKS---VIIAAAAATFGCAWASPIFA-------------------RQTSSCTYS-NTTTPPC--------GATSYIDYTVKS-GDTLTTIA
ANPDLKSGVCDIAKVNC-IS--NIN-LVIPGEVLKIPSFCT---T--PDNT--SCQPIA-----APATNNTCVK-GV---PAKYTVRSGDFL---SKIAE
-NFEITLAALEQANPQI-------------------TNPDLIFPGQVINIPVC-EGSSC----------------------I-VAPYQIKQG--DLYYDL
-AQTYHT-TVGQIEAYNP--NIDPLNI------TIGITIQ---LP----------QNCN-----------------------------------------
-------------------------------------------------------------------
>PC_05RSUJ
----------------------------------------------------------------------------------------------------
---------MKS---VIIAAAAATFGCAWASPIFA-------------------RQTSSCTYS-NTTTPPC--------GATSYIDYTVKS-GDTLTTIA
ANPDLKSGVCNIAKVNC-IS--NIN-LVIPGEVLKIPSFCT---T--PDNT--SCQPTA-----APATNNTCVK-GV---PAKYTVRSGDFL---SKIAE
-NFEITLAALEQANPQI-------------------TNPDLIFPGQVINIPVC-EGSSC----------------------I-VAPYQIKQG--DLYYDL
-AQTYHT-TVGQIEAYNP--NVDPLNI------TIGITIQ---LP----------QNCN-----------------------------------------
-------------------------------------------------------------------
>PC_06Z5HH
----------------------------------------------------------------------------------------------------
---------MKS---VIIAAAAATFGCAWASPIFA-------------------RQTSSCTYS-NTTTPPC--------GATSYIDYTVKS-GDTLTTIA
ANPDLKSGVCDIAKVNC-IS--NIN-LVIPGEVLKIPSFCT---T--PDNT--SCQPTA-----APATNNTCVK-GV---PAKYTVRSGDFL---SKIAE
-NFEITLAALEQANPQI-------------------TNPDLIFPGQVINIPVC-EGSSC----------------------I-VAPYQIKQG--DLYYDL
-AQTYHT-TVGQIEAYNP--NVDPLNI------TIGITIQ---LP----------QNCN-----------------------------------------
-------------------------------------------------------------------
>PC_005NQ5
----------------------------------------------------------------------------------------------------
---------MKS---VII-AAAATFGCAWASPIFA-------------------RQTSSCTYS-NTTAPPC--------GATSYIDYTVKS-GDTLTTIA
ANPDLKSGVCDIAKVNC-IS--NIN-LVIPGEILKIPSFCT---T--PDNT--SCQPTA-----APATNNTCVK-GV---PAKYTVRSGDFL---SKIAE
-NFEITLAALEQANPQI-------------------TNPDLIFPGQVINIPVC-EGSSC----------------------I-VAPYQIKQG--DLYYDL
-AQTYHT-TVGQIEAYNP--NVDPLNI------TIGITIQ---LP----------QNCN-----------------------------------------
-------------------------------------------------------------------
>PC_06RCWD
----------------------------------------------------------------------------------------------------
---------MKS---VII-VAAATFGCAWASPIFA-------------------RQTSSCTYS-NTTAPPC--------GATSYIDYTVKS-GDTLTTIA
ANPDLKSGVCDIAKVNC-IS--NIN-LVIPGEVLKIPSFCT---T--PDNT--SCQPTA-----APATNNTCVK-GV---PAKYTVRSGDFL---SKIAE
-NFEITLAALEQANPQI-------------------TNPDLIFPGQVINIPVC-EGSSC----------------------I-VAPYQIKQG--DLYYDL
-AQTYHT-TVGQIEAYNP--NVDPLNI------TIGITIQ---LP----------QNCN-----------------------------------------
-------------------------------------------------------------------
>PC_06KJ81
----------------------------------------------------------------------------------------------------
---------MKS---VII-AAAATFGCAWASPIFA-------------------RQTSSCTYS-NTTAPPC--------GATSYIDYTVKS-GDTLTTIA
ADPDLKSGVCDIAKVNC-IS--NIN-LVIPGEVLKIPSFCT---T--PDNT--SCQPTA-----APATNNTCVK-GV---PAKYTVRSGDFL---SKIAE
-NFEITLAALEQANPQI-------------------TNPDLIFPGQVINIPVC-EGSSC----------------------I-VAPYQIKQG--DLYYDL
-AQTYHT-TVGQIEAYNP--NVDPLNI------TIGITIQ---LP----------QNCN-----------------------------------------
-------------------------------------------------------------------
>PC_00LAO6
----------------------------------------------------------------------------------------------------
---------MKS---VII-AAAATFGCAWASPIFA-------------------RQTSSCTYS-NTTAPPC--------GATSYIDYTVKS-GDTLTTIA
ANPDLKSGVCDIAKVNC-IS--NIN-LVIPGEVLKIPSFCT---T--PDNT--SCQPTA-----APATNNTCVK-GV---PAKYTVRSGDFL---SKIAE
-NFEITLAALEQANPQI-------------------TNPDLIFPGQVINIPVC-EGSSC----------------------I-VAPYQIKQG--DLYYDL
-AQTYHT-TVGQIEAYNP--NVDPLNI------TIGITIQ---LP----------QNCN-----------------------------------------
-------------------------------------------------------------------
>PC_048VAF
----------------------------------------------------------------------------------------------------
---------MKS---VII-AAAATFGCAWASPIFA-------------------RQTSSCTYS-NTTAPPC--------GATSYIDYTVKS-GDTLTTIA
ANPDLKSGVCDIAKVNC-IS--NIN-LVIPGEVLKIPSFCT---T--PDNT--SCQPTA-----APATNNTCVK-GV---PAKYTVRSGDFL---SKIAE
-NFEITLAALEQANPQI-------------------TNPDLIFPGQVINIPVC-EGSSC----------------------I-VAPYQIKQG--DLYYDL
-AQTYHT-TVGQIEAYNP--NIDPLNI------TIGITIQ---LP----------QNCN-----------------------------------------
-------------------------------------------------------------------
>PC_01UV4Q
----------------------------------------------------------------------------------------------------
---------MKS---VII-AAAATFGCAWASPIFA-------------------RQTSSCTYS-NTTAPPC--------GATSYIDYTVKS-GDTLTTIA
ANPDLKSGVCDIAKVNC-IS--NIN-LVIPGEVLKIPSSCT---T--PDNT--SCQPTA-----APATNNTCVK-GV---PAKYTVRSGDFL---SKIAE
-NFQITLAALEQANPQI-------------------TNPDLIFPGQVINIPVC-EGSSC----------------------I-VAPYQIKQG--DLYYDL
-AQTYHT-TVGQIEAYNP--NVDPLNI------TIGITIQ---LP----------QNCN-----------------------------------------
-------------------------------------------------------------------
>PC_00CFPF
----------------------------------------------------------------------------------------------------
---------MKS---VII-AAAATFGCAWASPIFA-------------------RQTSPCTFS-NTTTPPC--------GATSYIDYTVKS-GDTLTTIA
ANPDLKSGVCDIAKVNC-IS--NIN-LVIPGEVLKIPSLCT---T--PDNT--SCQPTA-----APATNNTCVK-GV---PAKYTVRSGDFL---SKIAE
-NFEITLAALEQANPQI-------------------TSPDLIFPGQVINIPVC-EGSSC----------------------I-VAPYQIKQG--DLYYDL
-AQTYHT-TVGQIEAYNP--NVDPLNI------TIGITIQ---LP----------QNCN-----------------------------------------
-------------------------------------------------------------------
>PC_02EFYL
----------------------------------------------------------------------------------------------------
---------MKS---VII-AAAATFGCAWASPIFA-------------------RQTSSCTFS-NTTTPPC--------GATSYIDYTVKS-GDTLTTIA
ANPDLKSGVCDIAKVNC-IS--NIN-LVIPGEVLKIPSFCT---T--PDNT--SCQPIA-----APATNNTCVK-GV---PAKYTVRSGDFL---SKIVE
-NFEITLAALEQANPQI-------------------TNPDLIFPGQVINIPVC-EGSSC----------------------I-VAPYQIKQG--DLYYDL
-AQTYHT-TVGQIEAYNP--NVDPLNI------TIGTTIQ---LP----------QNCN-----------------------------------------
-------------------------------------------------------------------
>PC_057GCU
----------------------------------------------------------------------------------------------------
---------MKS---VII-AAAATFGCAWASPIFA-------------------RQTSSCTYS-NTTAPPC--------GATSYIDYTVKS-GDTLTTIA
ANPDLKSGVCDIAKVNC-IS--NIN-LVIPGEVLKIPSFCT---T--PDNT--SCQPTA-----ALATNNTCVK-GV---PAKYTVRSGDFL---SKIAE
-NFEITLAALEQANPQI-------------------TNPDLIFPGQVINIPVC-EGSSC----------------------I-VAPYQIKQG--DLYYDL
-AQTYHT-TVGQIEAYNP--NVDPLNI------TIGITIQ---LP----------QNCN-----------------------------------------
-------------------------------------------------------------------
>PC_00RL3O
----------------------------------------------------------------------------------------------------
---------MKS---VII-AAAATFGCAWASPIFA-------------------RQTSSCTFS-NTTTPPC--------GATSYIDYTVKS-GDTLTTIA
ANPDLKSGVCDIAKVNC-IS--NIN-LVIPGEVLKIPSFCT---T--PDNT--SCQPTA-----APATNNTCVK-GV---PAKYTVRSGDFL---SKIAE
-SFEITLAALEQANPQI-------------------TNPDLIFPGQVINIPVC-EGSSC----------------------I-VAPYQIKQG--DLYYDL
-AQTYHT-TVGQIEAYNP--NVDPLNI------TIGITIQ---LP----------QNCN-----------------------------------------
-------------------------------------------------------------------
>PC_05K9TC
----------------------------------------------------------------------------------------------------
---------MKS---VII-AAAATFGCAWASPIFA-------------------RQTSSCTYS-NTTAPPC--------GATSYIDYTVKS-GDTLTTIA
ANPDLKSGVCDIVKVNC-IS--NIN-LVIPGEVLKIPSFCT---T--PDNT--SCQPTA-----APATNNTCVK-GV---PAKYTVRSGDFL---SKIAE
-NFEITLAALEQANPQI-------------------TNPDLIFPGQVINIPVC-EGSSC----------------------I-VAPYQIKQG--DLYYDL
-AQTYHT-TVGQIEAYNP--NVDPLNI------TIGITIQ---LP----------QNCN-----------------------------------------
-------------------------------------------------------------------
>PC_01AC7Z
----------------------------------------------------------------------------------------------------
---------MKS---VII-AAAATFGCAWASPIFA-------------------RQTSSCTFS-NTTTPPC--------GATSYIDYTVKS-GDTLTTIA
ANPDLKSGVCDIAKVNC-IS--NIN-LVIPGEVLKIPSFCT---T--PDNT--SCQPTA-----APATNNTCVK-GV---PAKYTVRSGDFL---SKIAE
-NFEITLAALEQANPQI-------------------TNPDLIFPGQVINIPVC-EGSSC----------------------I-VAPYQIKQG--DLYYDL
-AQTYHT-TVGQIEAYNP--NVDPLNI------TIGITIQ---LP----------QNCN-----------------------------------------
-------------------------------------------------------------------
>PC_03PP46
----------------------------------------------------------------------------------------------------
---------MKS---VII-AAAATFGCAWASPIFA-------------------RQTSSCTFS-NTTTPPC--------GATSYIDYTVKS-GDTLTTIA
ANPDLKSGVCDIAKVNC-IS--NIN-LVIPGEVLKIPSFCT---T--PDNT--SCQPTA-----APATNNTCVK-GV---PAKYTVRSGDFL---SKIAE
-NFEITLAALEQANPQI-------------------TNPDLIFPGQVINIPVC-EGSSC----------------------I-VAPYQIKQG--DLYYDL
-AQTYHT-TVGQIEAYNP--NIDPLNI------TIGITIQ---LP----------QNCN-----------------------------------------
-------------------------------------------------------------------
>PC_017T5C
----------------------------------------------------------------------------------------------------
---------MKS---VII-AAAATFGCAWASPIFA-------------------RQTSSCTFS-NTTTPPC--------GATSYIDYTVKS-GDTLTTIA
ANPDLKSGVCDIAKVNC-IS--NIN-LVIPGEVLKIPSFCT---T--PDNT--SCQPIA-----APATNNTCVK-GV---PAKYTVRSGDFL---SKIAE
-NFEITLAALEQANPQI-------------------TNPDLIFPGQVINIPVC-EGSSC----------------------I-VAPYQIKQG--DLYYDL
-AQTYHT-TVGQIEAYNP--NVDPLNI------TIGTTIQ---LP----------QNCN-----------------------------------------
-------------------------------------------------------------------
>PC_0640UP
----------------------------------------------------------------------------------------------------
---------MKS---VII-AAAATFGCAWASPIFA-------------------RQTSSCTFS-NTTTPPC--------GATSYIDYTVKS-GDTLTTIA
ANPDLKSGVCDIAKVNC-IS--NIN-LVIPGEVLKIPSFCT---T--PDNT--SCQPIA-----APATNNTCVK-GV---PAKYTVRSGDFL---SKIAE
-NFEITLAALEQANPQI-------------------TNPDLIFPGQVINIPVC-EGSSC----------------------I-VAPYQIKQG--DLYYDL
-AQTYHT-TVGQIEAYNP--NVDPLNI------TIGITIQ---LP----------QNCN-----------------------------------------
-------------------------------------------------------------------
>PC_03PKQN
----------------------------------------------------------------------------------------------------
---------MKS---VII-AAAATFGCAWASPIFA-------------------RQTSSCTYS-NTTAPPC--------GATSYIDYTVKS-GYTLTTIA
ANPDLKSGVCDIAKVNC-IS--NIN-LVIPGEVLKIPSFCT---T--PDNT--SCQPTA-----APATNNTCVK-GV---PAKYTVRSGDFL---SKIAE
-NFEITLAALEQANPQI-------------------TNPDLIFPGQVINIPVC-EGSSC----------------------I-VAPYQIKQG--DLYYDL
-AQTYHT-TVGQIEAYNP--NVDPLNI------TIGITIQ---LP----------QNCN-----------------------------------------
-------------------------------------------------------------------
>PC_05QY4T
----------------------------------------------------------------------------------------------------
---------MKS---VII-AAAATFGCAWASPIFA-------------------RQTSSCTYS-NTTAPPC--------GATSYIDYTVKS-GDTLTTIA
ANPDLKSGVCDIAKVNC-IS--NIN-LVIPGEVLKIPSFCI---T--PDNT--SCQPTA-----APATNNTCVK-GV---PAKYTVRSGDFL---SKIAE
-NFEITLAALEQANPQI-------------------TNPDLIFPGQVINIPVC-EGSSC----------------------I-VAPYQIKQG--DLYYDL
-AQTYHT-TVGQIEAYNP--NVDPLNI------TIGITIQ---LP----------QNCN-----------------------------------------
-------------------------------------------------------------------
>PC_03LNHM
----------------------------------------------------------------------------------------------------
---------MKS---VII-AAAATFGCAWASPIFA-------------------RQTFSCTYS-NTTAPPC--------GATSYIDYTVKS-GDTLTTIA
ANPDLKSGVCDIAKVNC-IS--NIN-LVIPGEVLKIPSFCT---T--PDNT--SCQPTA-----APATNNTCVK-GV---PAKYTVRSGDFL---SKIAE
-NFEITLAALEQANPQI-------------------TNPDLIFPGQVINIPVC-EGSSC----------------------I-VAPYQIKQG--DLYYDL
-AQTYHT-TVGQIEAYNP--NVDPLNI------TIGITIQ---LP----------QNCN-----------------------------------------
-------------------------------------------------------------------
>PC_01L3WB
----------------------------------------------------------------------------------------------------
---------MKS---VII-AAAATFGCAWASPIFA-------------------RQTSSCTYS-NTTAPPC--------GATSYIDYTVKS-GDTLTTIA
ANPDLKSGVCDIAKVNC-IS--NIN-LVIPGEVLKIPSFCT---T--PDNT--SCQPTA-----APATNNTCVK-GV---PAKYTVRSGDFL---SKIAE
-NFEITLAALEQANPQI-------------------TNPDLIFPGQVINIPVC-EGSSC----------------------I-VAPYQIKQG--DLYYDL
-AQTYHT-TVGQIETYNP--NVDPLNI------TIGITIQ---LP----------QNCN-----------------------------------------
-------------------------------------------------------------------
>PC_01MTSW
----------------------------------------------------------------------------------------------------
---------MKS---VII-AAAATFGCAWASPIFA-------------------RQTSSCTYS-NTTAPPC--------GATSYIDYTVKS-GDTLTTIA
ANPDLKSGVCDIAKVNC-IS--NIN-LVIPGEVLKIPSFCT---T--PDNT--SCQTTP-----APATNNTCVK-GV---PAKYTVRSGDFL---SKIAE
-NFQITLAALEQANPQI-------------------TNPDLIYPGQVINIPVC-EGSSC----------------------I-VAPYQIKKG--DLYYDL
-AQTYHT-TVGQIEAYNP--NVDPLNI------TIGITIQ---LP----------QNCI-----------------------------------------
-------------------------------------------------------------------
>PC_06VPZ0
----------------------------------------------------------------------------------------------------
---------MKS---VII-AAAATFGCAWASPIFA-------------------RQTSSCTFS-NTTTPPC--------GATSYIDYTVKS-GDTLTTIA
ANPDLKSGVCDIAKVNC-IS--NIN-LVIPGEVLKIPSFCI---T--PDNT--SCQPTA-----APATNNTCVK-GV---PAKYTVRSGDFL---SKIAE
-NFEITLAALEQANPQI-------------------TNPDLIFPGQVINIPVC-EGSSC----------------------I-VAPYQIKQG--DLYYDL
-AQTYHT-TVGQIEAYNP--NVDPLNI------TIGITIQ---LP----------QNCN-----------------------------------------
-------------------------------------------------------------------
>PC_000XTE
----------------------------------------------------------------------------------------------------
---------MK----SVIAISFATFGCAWASPILA-------------------RQSSSCTYISNTTALPY--------GATAYIDYTVKS-GDTLTTIA
ANPDLKSGVCDIAKVNC-IS--NIN-LVVPGDVLKIPSFCT---Q--PDNT--SCQQPV------SASNNTCVK-GV---PARYTVRGGDYL---SKIAD
-DFEITLAALEQANSQI-------------------SNPDLIYPGQVINIPVC-EGSSC----------------------I-VAPYQIKKG--DLYYDL
-AQTYHT-TVGQIEAYNP--NVDPLNI------TIGITIQ---LP----------QNCN-----------------------------------------
-------------------------------------------------------------------
>PC_05RFAI
----------------------------------------------------------------------------------------------------
---------MKS---VII-AAAATFGCAWASPIFA-------------------RQTSSCTYS-NTTAPPC--------GATSYIDYTVKS-GDTLTTIA
ANPDLKSGVCDIAKVNC-IS--NIN-LVIPGEVLKIPSFCT---T--PENT--SCQPTA-----APATNNTCVK-GV---PAKYTVRSGDFL---SKIAE
-NFEITLAALEQANPQI-------------------TNPDLIFPGQVINIPVC-EGSSC----------------------I-VAPYQIKQG--DLYYDL
-AQTYHT-TVGQIEAYNP--NVDPLNI------TIGITIQ---LP----------QNCN-----------------------------------------
-------------------------------------------------------------------
>PC_05PUCB
----------------------------------------------------------------------------------------------------
---------MKS---VII-AAAATFGCAWASPIFA-------------------RQTSSCTFS-NTTTPPC--------GATSYIDYTVKS-GDTLTTIA
ANPDLKSGVCDIAKVNC-IS--NIN-LVIPGEVLKIPSFCT---T--PDNT--SCQPTA-----APATNNTCVK-GV---PARYTVRSGDFL---SKIAE
-NFEITLAALEQANPQI-------------------TNPDLIFPGQVINIPVC-EGSSC----------------------I-VAPYQIKQG--DLYYDL
-AQTYHT-TVGQIEAYNP--NVDPLNI------TIGITIQ---LP----------QNCN-----------------------------------------
-------------------------------------------------------------------
>PC_00L4ME
----------------------------------------------------------------------------------------------------
---------MKS---VIIAAAAATFGCAWASPIFA-------------------RQTSSCTYS-NTTTPPC--------GATSYIDYTVKS-GDTLTTIA
ANPDLKSGVCDIAKVNC-IS--NIN-LVIPGEVLKIPSFCT---T--PDNT--SCQPIA-----APATNNTCVK-GV---PAKYTVRSGDFL---SKIAE
-NFEITLAALEQANPQI-------------------TNPDLIFPGQVINIPVC-EGSSC----------------------I-VAPYQIKQG--DLYYDL
-AQTYHT-TVGQIEAYNP--NIDPLNI------TIGITIQ---LP----------QN-------------------------------------------
-------------------------------------------------------------------
>PC_04257N
----------------------------------------------------------------------------------------------------
----------------------------------------------------------------------------------------------------
------------------MPDAE--Y-IDAGFVLIIPAEVC---N--PDNE--SCLLTAS------DDTTSCLY-GG---PHTYTTVRNDTV---TKIA-
LKFNIDVSAISADV-ISG--------------LGVSSVDEIITAGSLMKLPQC-SPSEC----------------------S-VQPIQFKYG---VYKDL
-AEKYNS-TVGQLFGFNT--GYRYSSSIE----SLSPVLT---IP----------MNCRPTSDNITI---------IS----------------------
-------------------------------------------------------------------
>PC_01O0J9
----------------------------------------------------------------------------------------------------
-----------------------------------------------------------------------------------------------MASVS
NS--VNRGICDIARLNR-MADAM--IPFLTGEHLLKPPETC---T--PDNS--TCLLFPS----HNDNYADCVS-GG---PHPYYTVKGDTI---RTIA-
LRLNITVDALSATAQ-----------------GGVSDPDALVQVNNELKVPQC-SPSAC----------------------E-LEPYQLIYG---TYKDL
-ADKFGS-TVGQIMAFNP--TYNHSDVA----RGEGAVII---LP----------KNCRSLGDNVTV---------IS----------------------
-------------------------------------------------------------------
>PC_00H09K
----------------------------------------------------------------------------------------------------
----------MYFRPIS---IL-----SLAALA--------------------------------AAAPTCD-RT----LNSTVGLYTVQP-NDTMTSIS
HT--VSRGICDIARLNR-MADAM--LPLLTGEELLIPPETC---T--PDNS--TCLILPN----PTNTYSDCVA-GG---PHAYYTLEGDTI---RYIA-
LKLNITVEALSATAQ-----------------GGVTDPDTPVQVDNFLKVPQC-SPSRC----------------------T-VEPLLFTYG---TYKDL
-AEKSGT-TVGQIMALNP--TYNHTDAA----RGEGAVIT---LP----------GKCETLGGNGTV---------IS----------------------
-------------------------------------------------------------------
>PC_05CV5Q
----------------------------------------------------------------------------------------------------
----------MYFRPIS---VL-----SLAAMA--------------------------------AAAPACD-RTS---LNTTVGLYTVQS-GDTMTGIS
NT--VSRGICDIARLNR-MADAM--LPLLTGEELLIPPETC---T--PDNS--TCLILPN----PTDTYADCVS-GG---PHDYYTLKGDTI---RYIA-
LKLNITVAALSATAQ-----------------GGVTDPDAPVQVDNFLKVPQC-SPSRC----------------------A-VEPLLFTYG---TYKDL
-AEKTGT-TVGQIMAFNP--TYNHTDAA----RGEGAVIT---LP----------GKCENLAANVTV---------IS----------------------
-------------------------------------------------------------------
>PC_061SFM
-------------------------------------------------------------------SPL-----------IHFSL---SQSQDHV---F
PHH-----LLSL---SRYPHH----------HHINIPN------------------------LHPT---------T---LHTTIGLHTVTP-NDTIASIS
NL--HSRGICDIARLNR-MA--DATLPLLTGEKLLIPPETC---T-P-DNS--TCLILPN----PSGTYADCVS-GG---PHAYYTLEGDTI---RYIAL
KL-NITVAALSATAQGV--------------------------------SPTQMPLCKW----------------------------VIF----------
-SKS--------------------RSVV-----PVGAR-----LS----------RCCLRTARIRIW-----------RRRWERPWDRLW-G--------
-------------------------------------------------------------------
>PC_00CN58
----------------------------------------------------------------------------------------------------
----------------------------MERTS--------------------------------TALSSCD-HSS---LNTTVGSYYVKE-NQTIAEIS
RQ--VDRGICDIARINR-MADAM--IPLYTGEELIIPPEIC---K--PNNS--TCLIVEK----PGAVYADCIK-GG---PHTYYTLKGDKF---RYIK-
L--NLTLAALESTAQ-----------------IEVSDPDAEVEADNFIKLPQC-DPN-------------------------------------------
---SLGT-TVGQMMAINP--TYNHSEGG----KGEGAVIS---ML----------YDCEYTGSNVTV---------VS----------------------
-------------------------------------------------------------------
>PC_020S43
----------------------------------------------------------------------------------------------------
----------MYFKTLSS--LS-----LLI--A--------------------------------AATATCD-KST---LNTTVGNYIVSE-GETIAEVS
NA--VDRGICDIARLNR-MADAK--LPLIRGEELLIPPETC---T--IDNS--TCLIVPS----KSGNYADCVK-GG---PHTYYTLKGDTI---RYIA-
LKLNIAVEALSATAQ-----------------GGVSDPDAEVQVDNFMKVPQC-SPSRC----------------------T-VEPVQFTYG---TYKDI
-AEKRGV-TVGQIMGFNP--TYNHSDDS----IAGSAVIT---IP----------TFCEEVGNNISV---------IS----------------------
-------------------------------------------------------------------
>PC_00V8ZJ
----------------------------------------------------------------------------------------------------
------------------------------MPL--------------------------------EKNFWCD-PDA---LNTTTWTYTTKA-NETIYDVA
AA--VKRGVCDIARENC-MADAL--MPLTTGETLLIPGEAC---E--ADET--TCLIVAD----ADDNYSDCVI-GG---PHTYTTVKGDTL---AYIA-
LKFNLTVASLQATAE-PQ--------------GLGYDPNATIVPGNDIKVPLC-SPSKC----------------------E-ISPWAVTYG---TYKDW
-APKLGT-TVGQLMALNP--TFNHSEG-------GGAVIE---WA----------YNCVTLAENTTV---------IS----------------------
-------------------------------------------------------------------
>PC_01L088
----------------------------------------------------------------------------------------------------
-------------------------------------------------------------------------------LNTTSYYYEITVDGTTVFDVA
RE--TNRGVCDIGRQNL-MADVT--IVPNVGESFIIPAEVC---E--PDNT--SCLLP-G-----TNATRTCIY-GG---PRLYYTVRGDTY---EVIAR
-RLNITVESLMHVDGPSNET-----------LVNPISPTAELNVGQFIKVPQC-DPSQC----------------------I-IQPYRFTWG---VYKDL
-ADKYDT-TVGQIMMLSP--TYNYSSLAF-SAEGEFPP--------------------------------------------------------------
-------------------------------------------------------------------
>PC_03RQLL
----------------------------------------------------------------------------------------------------
-------MKLFSTN-ALW---A---LLFT--PL--------------------------------AIAASCN-TTA---LNTTEYMYEITIDGTTVFDVA
RE--TNRGVCDIGRQNL-MADVT--IIPNVGEAFIIPAEVC---D--PDNT--SCLLP-D-----TNATRTCIY-GG---PRLYYTVRGDTY---EVIAR
-RLNITVESLMHVDGPSNET-----------LVNPTSPTAELNVGQFIKVPQC-DPNQC----------------------I-IQPYQFTWG---VYKDL
-ADRYDT-TVGQIMMLSP--TYNYSSLAF-SAEGEFPPIN---IP----------INCTALSNNVTT---------ID----------------------
-------------------------------------------------------------------
>PC_04MX0K
----------------------------------------------------------------------------------------------------
-------------------------------------------------------------------------------MNTTTYNYYITVDGTTVFDVA
RA--TNRGVCDIGRQNL-MADVT--IVPNVGEYFIIPPEVC---E--PDNT--SCLLP-N-----INATRTCIY-GG---PRLYYTVRGDTY---EVIAR
-RLNITVESLMHVDGPSNET-----------LVNPISPTAELDVGQFIKVPQC-DPSQC----------------------V-IQPYVFKWG---VYKDL
-ADKYGT-TVGQIMMMSP--TYNYSSLAF-SPEGMFPP--------------------------------------------------------------
-------------------------------------------------------------------
>PC_05KJ8H
----------------------------------------------------------------------------------------------------
-------------------------------------------------------------------------------LNTTSYSYEITIDGTTVFDVA
RE--TNRGVCDIGRQNL-MADVT--IVPNVGESFIIPGEVC---E--PDNT--SCILP-D-----TNTTRTCIY-GG---PRLYYTVRGDTY---EVIAR
-RLNITVESLMHVDGPSNET-----------LVNPTSPTAELNVGQFIKVPQC-DPSQC----------------------I-LQPYQFTWG---VYKDL
-AERYDT-TVGQIMMLSP--TYNYSSLAF-SAEGEFPP--------------------------------------------------------------
-------------------------------------------------------------------
>PC_05XZSP
----------------------------------------------------------------------------------------------------
-------------------------------------------------------------------------------LNTTTYNYYITVDGTTVFDVA
RA--TNRGVCDIGRQNL-MADVT--IVPNVGEYFIIPPEVC---E--PDNT--SCLLP-N-----INATRTCIY-GG---PRLYYTVRGDTY---EVIAR
-RLNITVESLMHVDGPSNET-----------LVNPISPTAELDVGQFIKVPQC-DPSQC----------------------V-IQPYVFKWG---VYKDL
-ADKYGT-TVGQIMMMSP--TYNYSSLAF-SPEGMFPP--------------------------------------------------------------
-------------------------------------------------------------------
>PC_0633OG
----------------------------------------------------------------------------------------------------
-----------------------------------------------------------------------------------------------MASIA
AS--LGLSVCDIARANR-MADAT---LVYAGEQLSIPSAST---C--PDDD--SCLISDN----TN-ATATCVM-GG---PHVYTSFDGDTL---RSIAE
QKFNISLSALQQTA--MG-----------PGISN--DPDTNIGAGQTLKLPLC-KESQC----------------------Q-MLPYEIQYG---TYADV
-ARTYGS-TVGQIMAVNP--TYNKSTGA----AGDGPVVA---IL----------ADCHLTTDGTPT---------VIS---------------------
-------------------------------------------------------------------
>PC_02VDWT
----------------------------------------------------------------------------------------------------
-----------------------------------------------------------------------------------MDLYTVKA-NDTIEAIS
NV--TNRGICDIARLNR-MAERIPPAPHRRRPPHLPPLEAC---N--QDDT--SCLITSQ----PNATYLDCAL-DR---PHTYYTVKGDTN---RYIAL
-KLNIIVAALSATAQ--G-----------GVT----DPDALVEVDNFLKLPQC-SPSVC----------------------N-IVD--------------
---RVGL-TIGQIMALNL--TYNRTDVA----RGEGAVVT---VP----------ENCRLLEGDVSV---------VS----------------------
-------------------------------------------------------------------
>PC_05BKDK
----------------------------------------------------------------------------------------------------
----------------------------------------------------------------------------------------------------
----------------------M--IPLYTGEELIISLEVC---K--PDNS--TCLIVEK----PGAVYADCIN-GG---PHTYYTLIGDTF---RYIA-
LKLNLTLAALESTAQ-----------------IEVSDPDAEVEAGNFIKLPQC-DPSTC----------------------S-LHPMEFIYG---TYKNI
-ADSLGT-TVGQMMAINP--TYNHSEGG----KGEGAVIS---ML----------HDCEYTGSNVIV---------IS----------------------
-------------------------------------------------------------------
>PC_03HKLJ
----------------------------------------------------------------------------------------------------
----------------------------------------------------------------------------------------------------
-----------------------------------------------------MCLLP-K----QN-VTRSCIY-GG---PRLYYTVNGDTY---DIIAR
-RLNITMESVMSNMKS-NET-----------------ATTPLAPGQFVKIPVF-YPSQC----------------------V-VQPYSFKYG---VHKDL
-AEKFGT-TVGQIMMLSP--TYNYSSSA--LRGETPPSIN---VA----------INCTLLSSNYIV---------LD----------------------
-------------------------------------------------------------------
