# Supplementary material for: Remote homology clustering identifies lowly conserved families of effector proteins in plant-pathogenic fungi
Source: Microb Genom. 2021 Sep 1;7(9):000637. doi: 10.1099/mgen.0.000637 (PMC8715435; doi:10.1099/mgen.0.000637)
Supplement: Supplementary material 15 [file mgen-7-0637-s0015.zip › fastas/markov-PC_04XZ1N.fasta]

>PC_00AFEA
----------------------------------------------------------------------------------------------------
----------------------------------------------------------------------------------------------------
----------------------------------------------------------------------------MG---VALPVNEN-----------
---EDRHPSRWLEDESNEVN---DDD-N--E---------------SDSYNDNEELGISVTIN--------EFNKKFN----------------------
----------------------------------------------------------------------------------------------------
-----------------------------------NRYIIAFDVIV--SPKRT------KG---------FKWT------ADI-EDAILEDLKEYIYV--
---------KNIIQR---------------LLKFVCMM--------GKIHGK---------------------------------I---F-TSE--RSML
RLFVSKA----------S---------------SKFTVITENP--QKLSQIGRSQKC--VSITDLANQTILHYQCSRFSL--------------------
--------------------------VNKEL-RDEFYSCGTYKFCNIIE---------GP-SQDHSNKR------HLPN--------------------T
VRLRNRFTPI---------------------------L---GMT-----EVNDKDF--YKGIAQNDVQL-ESTLLNR----KRKANETKE----------
---------GPFVKLL--QM-------RKD----------------------------------------------------------------------
----------------------------------------------------------------------------------------------------
----------------------------------------------------------------GMKEWCFK--------ALDYQ--DLNY---------
----------------------------------------------------------------------------------------------------
----------------------------------------------------------------------------------------------------
------------------
>PC_00YQPK
-----------------------------------------MVNITLNCLI-IPTS-----------------------GFTGIPLNNVQPVIT-ISVGN
SVRNLHVQ----IQQQLPHQFRNVPFF----------LHAYHPGPVK-----------------YVAMQEEGSISDYFDENITIDVH-------------
-----------HVL-VEEDVYGYYNYAMSTITL-SCLV------------AGENPYEN-AFNV----------KV-NKIE--------------------
----------VKV----DIF---LEKEN--KKLE-LVN--TKINVNIKEELGGEEL---LPLS--------KISKHFTS---QP----------------
---AD----EHI-HIIVQHP--------------V-----------------------------------------------------------------
---E------TKEVHC------------------------------------T------ATYGRK--SANFQWT------VTR-ETVTLEGFKKKLCE--
---------Y-LTFLD-------GTENKHIIISRVIGGAGLKRKILTGKMCKKSD--SSSQSATVESDTV---EIVTECKVIQFSTDENLMSIIWTTNP-
------------------KVDLKIVVDTY-----------------------------------------------------------------------
----------------------------------------------ELLRLHKTSQHIIS--ANEATRCE--FISRIIYGV------------------A
SIFD--------------------------------------VT-----EMKKEDI--NQGIAQNAVQLQTSIQHNP---KKHSYDTAG-----------
-----------LHEDIMYGI-------VST---------------------------AVDWVIIKLVLSSS-----------------------------
--------------------------EN------------------------------------------------------------------------
-------------NSEG---KVEVLLSSLSP-SPLTIN------NSVLTCEDLAK---PVKNLFGQIKWVFDSQIESQGLL-------------------
----KRVKTE------------------------------------------------------------------------------------------
----------------------------------------------------------------------------------------------------
------------------
>PC_06MFGA
-----------------------------------------MANITLNCLI-IPTS-----------------------GFTGILLNNVQPVIT-ISVEN
SVRNLHAQ----IQQQLPHQFRNVPFF----------LRAYRPGPVK-----------------YVAMREGGSISDFFDENLTADVC-------------
-----------HIL---------VEEDVYGYYN-YCLV------------AGENPYDN-AFAV----------EI-DTTK---LVSFLRMLLRRIKSLFF
DNIAPKELKLWKV----DIS---LEEEN--EKLK-LVN--EKINVNIKDELEGVEL---KPLL--------KISKHFPS---QP----------------
---AD----EHILHIIVQCP--------------V-----------------------------------------------------------------
---E------TKEVHC------------------------------------T------ATYGRK--SEKFLWA------VTR-GQITLSALKTKLQT--
---------Y-FTFPD-------GTEDEHIVINRESGK-----------------------------------------ERIRLVDDEDLACIIWSQGF-
------------------KVDLPIVVNT---------------------------SQ--Q----PFSSWRFDKIKTLFVLKAD-----------------
-----------DYNELPTF-----VRGAKDT---PE--DIRNLVIGEFLRLHKTSQHITS--ANEATRCE--YISRIIYGV------------------A
SIYGGEIKVYPQYEISG-SHGKG-----------------------------------------------------------------------------
-----------LQEDVMYRI-------VST---------------------------AVDWVIIKLVSSSS-----------------------------
--------------------------DNN-----------------------------------------------------------------------
-------------SEEK---VDVLLS-SLSP-SSLPIN------KAILTHDDLVE---PIKDLFGQIKWMFDSQIES-----------------------
----------------------------------------------------------------------------------------------------
----------------------------------------------------------------------------------------------------
------------------
>PC_03QBFE
-----------------------------------------------------M-SELYSGHKALESYFKEKGNL---ASYYGFLLLHHNTIVASSLPIN
NWKELNNHWVNHFLMEAKYQIINEESLISIKEKVCFLFSKVRATPKLMLRDRRITGLNHLVN--KEQICRAKNLEIYWKEVIT--E-LNKDSLKRK----
-------------LEEKENFNSQSKKCRTTITL-FCIV------------Q-GNA-HN-AFAI----------NI-NK---NKTISELKSLIQKEKHNDF
AGIDPDQLKLWQV----EIP---DDCFD--ELTN-------------LQLLGNN---ELLATK--------KISKYFTK---TP----------------
---AN----EHV-HIIVTLPETTKTRKEL-----------ELIN----------------------------------KVA-------------------
---ELQKL-LKKSIYGMLIILKKVCNQTT---TDLYFIIIEFDIIV--NPKRT------KT---------SKWI------VNI-EQVTLKDLKEFIFA--
---------L-YQFP--------ELQKDIATLAFSC-------N--DEKYSPK--------------------------------SDLEF------QNML
------------------------------------QLFVSRN--SLKFTISIETSL-------SFSSWTFPKVCKLYKLSED-----S-----------
---------DPTLSVFPPF-----TCGYVKL-NDEKSQVIIKHLITELNFRFK-AIP--I-G-NEASKSQ--YVCSYLVAI------------------A
NLFEDKFKVYPEKNVSG-MNGHGPVD--FALIQIQ-NSRIIGIT-----EVKDKDF--QQGVAQNAVQC-ESALSNK----K------------------
--------------KNVFGI-------ITD---------------------------SEKWFFLE-----------------------------------
--------------------------C-------------------------------------------------------------------------
-----------SLDNER---KPYFKL-SK-P-----MV----I-IYG--DEDMED---RVKKVLGHIVWLLE--------EAQKL--DELE-----DKN-
----------------------------------------------------------------------------------------------------
----------------------------------------------------------------------------------------------------
------------------
>PC_030R5D
-----------------------------------------------------M-SELYSGHKALESYFKEKGNL---ASYYGFLLLHHNTIVASSLPIN
NWKELNNHWVNHFLMEAKYQIINEESLISIKEK---------------------------VN--KEQICRAKNLEIYWKEVIT--E-LNKDSLKRK----
-------------LEEKENFNSQSKKCRTTITL-FCIV------------Q-GNA-HN-AFAI----------NI-NK---NKTISELKSLIQKEKHNDF
AGIDPDQLKLWQV----EIP---DDCFD--ELTN-------------LQLLGNN---ELLATK--------KISKYFTK---TP----------------
---AN----EHV-HIIVTLPETTKTRKEL-----------ELIN----------------------------------KVA-------------------
---ELQKL-LKKSIYGMLIILKKVCNQTT---TDLYFIIIEFDIIV--NPKRT------KT---------SKWI------VNI-EQVTLKDLKEFIFA--
---------L-YQFP--------ELQKDIATLAFSC-------N--DEKYSPK--------------------------------SDLEF------QNML
------------------------------------QLFVSRN--SLKFTISIETSL-------SFSSWTFPKVCKLYKLSED-----S-----------
---------DPTLSVFPPF-----TCGYVKL-NDEKSQVIIKHLITELNFRFK-AIP--I-G-NEASKSQ--YVCSYLVAI------------------A
NLFEDKFKVYPEKNVSG-MNGHGPVD--FALIQIQ-NSRIIGIT-----EVKDKDF--QQGVAQNAVQC-ESALSNK----K------------------
--------------KNVFGI-------ITD---------------------------SEKWFFLE-----------------------------------
--------------------------C-------------------------------------------------------------------------
-----------SLDNER---KPYFKL-SK-P-----MV----I-IYG--DEDMED---RVKKVLGHIVWLLE--------EAQKL--DELE-----DKN-
----------------------------------------------------------------------------------------------------
----------------------------------------------------------------------------------------------------
------------------
>PC_03IHE0
---------------------------------------------------MS-TSEQYPGYKTITSYLKERENCQENWSYHGFLLFHHDDIIA-SSSSN
KWKKLNNFWMNSFLKEARKLIINQEIYNAIEEKVNK----------------------------EQT-RYAKELEIYWKEVIT--ELNKKDSVKR-----
-----------KFEEEKENLSPQSKKSRSTITL-FCMV------------Q-GNV-NN-AFSI----------NI-NK---NKTISELKSLIQKEKYNDF
AGIDPDQLKLWQV----EIP---DEHYD--ELVN-------------LQLYKNK---ELLATK--------KISKYFIK---DP----------------
---VD----EHI-HIIVSLPETTKTRQEL------ELTELELIN----------------------------------KVA-------------------
---ELQKLLLKKSI-------------------------YEFNIIV--NPKRT------KA---------SKWI------ANI-EQVTLKDLKEFIFA--
---------L-YQSP--------ELQKDVATLAFSC-------N--DEKYSPK--------------------------------SDLEF------QNML
------------------------------------QLFVSKN--SLKFTVFIETSI-------SFSSWTFPRVCWLYKLSED-----S-----------
---------DPSLSVFSLF-----NCGFIDL-NDEKSQVIIKHLMTDLNFRFK-AIP--I-G-NEASKSQ--YVCSYLVAI------------------A
NLFEDKFKICPEKNVSG-LNGHGPVD--FALIQVQ-TSRIIGIT-----EVKDKDF--QQGVAQNAVQC-ESALSSS----K------------------
--------------KKVFGI-------ITD---------------------------SEKWFFLE-----------------------------------
--------------------------C-------------------------------------------------------------------------
-----------SLDNER---KPKFKL-SK-P-----VV----I-IYG--DEDMEN---RVKKVLGHIAWLLE--------EAQKL--NELE-----DKN-
----------------------------------------------------------------------------------------------------
----------------------------------------------------------------------------------------------------
------------------
>PC_00LQEL
---------------------------------------------------MS-TSEQYPGYKTITSYLKERENCQENWSYHGFLLFHHDDIIA-SSSSN
KWKKLNNFWMNSFLKEARKLIINQEIYNAIEEKVNK----------------------------EQT-RYAKELEIYWKEVIT--ELNKKDSVKR-----
-----------KFEEEKENLSPQSKKSRSTITL-FCMV------------Q-GNV-NN-AFSI----------NI-NK---NKTISELKSLIQKEKYNDF
AGIDPDQLKLWQV----EIP---DE-------------------------------------H--------YDDKYFIK---DP----------------
---VD----EHI-HIIVSLPETTKTRQEL------ELTELELIN----------------------------------KVA-------------------
---ELQKLLLKKSI-------------------------YEFNIIV--NPKRT------KA---------SKWI------ANI-EQVTLKDLKEFIFA--
---------L-YQSP--------ELQKDVATLAFSC-------N--DEKYSPK--------------------------------SDLEF------QNML
------------------------------------QLFVSKN--SLKFTVFIETSI-------SFSSWTFPRVCWLYKLSED-----S-----------
---------DPSLSVFSLF-----NCGFIDL-NDEKSQVIIKHLMTDLNFRFK-AIP--I-G-NEASKSQ--YVCSYLVAI------------------A
NLFEDKFKICPEKNVSG-LNGHGPVD--FALIQVQ-TSRIIGIT-----EVKDKDF--QQGVAQNAVQC-ESALSSS----K------------------
--------------KKVFGI-------ITD---------------------------SEKWFFLE-----------------------------------
--------------------------C-------------------------------------------------------------------------
-----------SLDNER---KPKFKL-SK-P-----VV----I-IYG--DEDMEN---RVKKVLGHIAWLLE--------EAQKL--NELE-----DKN-
----------------------------------------------------------------------------------------------------
----------------------------------------------------------------------------------------------------
------------------
>PC_05UZ0V
----------------------------------------------------------------------------------------------------
-----------------------------------------------MLRDRRITGLNHLVN--KEQICRAKNLEIYWKEVIT--E-LNKDSLKRK----
-------------LEEKENFNSQSKKCRTTITL-FCIV------------Q-GNA-HN-AFAI----------NI-NK---NKTISELKSLIQKEKHNDF
AGIDPDQLKLWQV----EIP---DDCFD--ELTN-------------LQLLGNN---ELLATK--------KISKYFTK---TP----------------
---AN----EHV-HIIVTLPETTKTRKEL-----------ELIN----------------------------------KVA-------------------
---ELQKL-LKKSIY-------------------------EFDIIV--NPKRT------KT---------SKWI------VNI-EQVTLKDLKEFIFA--
---------L-YQFP--------ELQKDIATLAFSC-------N--DEKYSPK--------------------------------SDLEF------QNML
------------------------------------QLFVSRN--SLKFTISIETSL-------SFSSWTFPKVCKLYKLSED-----S-----------
---------DPTLSVFPPF-----TCGYVKL-NDEKSQVIIKHLITELNFRFK-AIP--I-G-NEASKSQ--YVCSYLVAI------------------A
NLFEDKFKVYPEKNVSG-MNGHGPVD--FALIQIQ-NSRIIGIT-----EVKDKDF--QQGVAQNAVQC-ESALSNK----K------------------
--------------KNVFGI-------ITD---------------------------SEKWFFLE-----------------------------------
--------------------------C-------------------------------------------------------------------------
-----------SLDNER---KPYFKL-SK-P-----MV----I-IYG--DEDMED---RVKKVLGHIVWLLE--------EAQKL--DELE-----DKN-
----------------------------------------------------------------------------------------------------
----------------------------------------------------------------------------------------------------
------------------
>PC_068YRM
------------------------------------------------------------------------SACSGGGTGYVPSFIINK-KINNE-QAR
HAKKLEIYWKEV---------------ITELNKKDS--------------------------------------------------------VKRK----
-----------LEEEEKENLNPRSKKSRSTITL-FCMV------------Q-ENI-HN-AFAI----------NI-NR---NKTISELKSLIQKEKYNDF
AGIDPDQLKLWQV----EIP---DEHYD--ELVN-------------LQLHENN---ELLATK--------KISKYFTK---DP----------------
---AD----EHI-HIIVSLPETANKVA-------------------------------------------------------------------------
-----------KSI-------------------------YEFNIIV--NPKRT------KS---------FNWV------ANI-EQVTLKDLKETIFS--
---------L-YQFP--------ELEKNGATLAFSC-------N--DKKYSPQ--------------------------------INLEF------QNML
------------------------------------QLFVLKR--NFKFTVFIETSL-------SFSSWTFPKVCQLYKLSED-----S-----------
---------DPSLSVFSLF-----NCEFVDL-DDEKSQAIIKHLMTDLNFRFK-AIP--I-G-NEASKSQ--YVCSYLVAI------------------A
NLFEDKFKICPEKNVSG-LNGHGPVD--FALIQVQ-TSRIIGIT-----EVKDRDF--QQGVAQNAVQC-ESALSNN----K------------------
--------------KKVFGI-------ITD---------------------------SEKWFFLE-----------------------------------
--------------------------C-------------------------------------------------------------------------
-----------SLDNER---NPKFKL-SK-P-----LV----V-IYG--DKDMEN---RVKKVLGHIAWLLE--------EAQKL--DELE-----DKN-
----------------------------------------------------------------------------------------------------
----------------------------------------------------------------------------------------------------
------------------
>PC_05DESJ
----------------------------------------------------------------------------------------------------
-----------------------------------M----------------------------TYI-EFLCHTCIQGYEQCL--SRHEKDSVKR-----
-----------KFEEEKENLSLQSKKSRSTITL-FCIV------------Q-GNV-NN-AFAI----------NI-NK---NKTISELKSLIQKEKYNDF
TGIDPDQLKLWQV----EIP---DEHYD--KLVN-------------LQLHKNK---ELLATK--------KISKYFIK---DP----------------
---VD----EHI-HIIVSLPETTKTRQEL------ELTELELIN----------------------------------KVA-------------------
---ELQKL-LKKSI-------------------------YEFNIIV--NPKRT------KA---------SKWI------ANI-EQVTLKDLKEFIFA--
---------L-YQSP--------ELQKDVATLAFSC-------N--DEKYSPK--------------------------------SDLEF------QNML
------------------------------------QLFVSKN--SLKFTVFIETSI-------SFSSWTFPRVCWLYKLSED-----S-----------
---------DPSLSVFSLF-----NCGFIDL-NDEKSQVIIKHLMTDLNFCFK-AIP--I-G-NEASKSQ--YVCSYLVAI------------------A
NLFEDKFKICPEKNVSG-LNGHGPVD--FALIQVQ-TSRIIGIT-----EVKDKDF--QQGVAQNAVQC-ESALSSS----K------------------
--------------KKVFGI-------ITD---------------------------SEKWFFLE-----------------------------------
--------------------------C-------------------------------------------------------------------------
-----------SLDNER---KPKFKL-SK-P-----VV----I-IYG--DEDMEN---RVKKVLGHIAWLLE--------EAQKL--NELE-----DKN-
----------------------------------------------------------------------------------------------------
----------------------------------------------------------------------------------------------------
------------------
>PC_05DGMS
----------------------------------------------MDTSKHGMNTSKYPGYDALITYINKHEA--WSWSYHGFFELCRNVIINSPPFLD
NWDQINGIWSNRFLKAVKHYDQNISV--DMEKKT-------------------------------TIENSEQRLKSYWKEVIN--EQRKNSIITQEQTNK
NFELLSR----KQQEKENLESLPSKRSRSNITL-NCLV------------Q-GNLFKN-AFPV----------DI-NK---QQLIGHLKEVIKAKKTPDF
DNISADKLILWKV----NNQ---DGHND--ELIN-------------FTFQNCD---ELLPMK--------KISTYFK----KP----------------
---AG----EHI-HIIISLPEFTETNQEQ-----------KLIN----------------------------------QIA-------------------
---ELQRL-LNVSI-------------------------YEFDIIV--NPKRT------KS---------FRWV------ANI-KQATLKDLKKSIFA--
---------I-YQTP--------ELENDGAIITVTC-------N--GEKYSPQ--------------------------------NDLEF------QNIL
------------------------------------QLFVSRN--DFRFTVFVETSL-------SFSLWTFPKMCQFYKLGKD-----N-----------
---------DPSLSVFPPF-----NCECMEL-DDEKSQSIIKHLVTDLNFQFK-AIP--I-G-NEASKSQ--YVCAYLVAI------------------A
NIFGNKFKVCPEKNISG-PNGHGPVD--FALVLIQ-TSKVFSIT-----EVKDKDF--QQE---------------------------------------
----------------------------------------------------------------------------------------------------
--------------------------C-------------------------------------------------------------------------
-----------SLNDEG---ELKFKL-SK-P-----VV----V-VYG--DKDMEG---RVKTVIGNIAWLIE--------KIYEL--EELS---------
----------------------------------------------------------------------------------------------------
----------------------------------------------------------------------------------------------------
------------------
>PC_06RYW5
----------------------------------------------------MSTSERYPGYEALASYLKNRET----WSYRGFLVLHRDTIIASSFASN
NWKDLNNMWLDHFLAQARELIIDQEIFIALKDKTNK-----------------------------EHSQRTKDLEKYWNGIIA--ERNKDS-INRKRT--
-----------MTEEEKENIEPKPPNY---YYP-HASC------------T-RKSIYK-CFPI----------NI-GK---DQLIGNLKEAIKAKKHKTF
HNVETDKLKLWEV----KIP---DDRDD--QLSN-------------ISLQDED---ELLATR--------DVGDYWAK---KP----------------
---PK----RNI-HVIVKPPESTGTSQEQ---------EQELID----------------------------------RVT-------------------
---ELQKLL--KSLYGMFVYIERKLHDSVVKSILIYPYNVEFDVIV--KPKRT------NG---------FKWI------VNI-EQATLESLKETINT--
---------R-YQNS--------DLENGEAVLNFFC-------D--GGNYSPR--------------------------------SNLEF------RNML
------------------------------------WLLISKN--SLKFSVNIETTL-------SFSLWTFSKVCKLYGIGID-----------------
---------DPSLSDFPLF-----ICKCVEF-NDEKSQVIIKHHMNDLRFRIK-VMP--I-SRNEASRSQ--YVCTYLVDV------------------A
NLSEEKFEIHPEKNVTG-PNGHGPVD--FGVVSLR-TRRLAGIT-----EVKDKDF--LQGVAQNAVQC-ESSLSCN----N------------------
--------------QKVFGN-------ITD---------------------------AEKWYFLE-----------------------------------
--------------------------C-------------------------------------------------------------------------
-----------SLDSDQ---KPKFKL-SK-P-----VV----V-IYG--EEDMED---RAKKVLGHIAWLLE--------EAQRL--DGPN-----SKVR
TD--------------------------------------------------------------------------------------------------
----------------------------------------------------------------------------------------------------
------------------
>PC_016XN8
----------------------------------------------------------------------------------------------------
----------------------------------------------------------------------------------------------------
----------------------------------------------------------------------------------------------------
----------------------------------------------------------------------------------------------------
-------------------------MSEQ-STESATSREQELLK----------------------------------EIT-------------------
---FLKEQ-INKSTHGIYGILRF-------------RWISEFDVIV--HSRTK------KG---------FKWT------INV-DHVTLEGLKDTIYN--
---------I-EGTL-------------------------------------------------------------------------------------
----------------------------------------------------------------------------------------------------
-----------------------------------------------------------------------------TLAT------------------T
FPFKKQIKIVPEKLVER-NNGRGNLD--YGNESRT-TGRTIGLV-----EVTLSRA--LLR---PLYKWNLHYLTNA----KRMK---------------
----------------------------------------------------------------------------------------------------
----------------------------------------------------------------------------------------------------
----------------------------------------------------------------------------------------------------
----------------------------------------------------------------------------------------------------
----------------------------------------------------------------------------------------------------
------------------
>PC_018G3K
----------------------------------------------------------------------------------------------------
----------------------------------------------------------------------------------------------------
---------------------------MIQ------LL------------LVLQDIKH-VVES----------KI-SDKTEVPDKS--------KTPDKL
EKFLAGGDIILGC----LIS---DEGMN--DIFE-CHN--Q--QINEFEVEGAIRM---ELQD--------RIFTHFPI---QP----------------
---QRIYSGEKGINVIVYPP--------------T-----------------------------------------------------------------
---E------TVPEDL------------------------------------E------S----------------------------------------
--------------------------------------------------------------------------------------------VTWTQGF-
------------------KVDFPIVVDT---------------------------SQ--Q----PFSSWTFPQIKTLFELTAD-----------------
-----------SYIDLPRF-----DGELADI---ANYEK----ILEDIAMKHKTCIHVTS--ANKATRR-------VLHGV------------------A
TCYDGEV------------------------KI-G--DTIIVVT-----EAKIEDI--NQGVGQNAIQLQASSRRNK---KKRTY-NEA-----------
-----------LREDVMYGI-------VST---------------------------GVDWVIMKVCSTKV-----------------------------
--------------------------LCL-----------------------------------------------------------------------
-------------KTQE---FVWVNQ--------VGI---------------------------------------------------------------
----------------------------------------------------------------------------------------------------
----------------------------------------------------------------------------------------------------
------------------
>PC_000M6M
----------------------------------------------------------------------------------------------------
----------------------------------------------------------------------------------------------------
---------------------------------------------------------------------------------MTFGVDADK----LK----
---------------------------------------------LWKVEIPGDR---ADLLS--------SYGISTNS---VV----------------
---AL----HHL-TLSLTLQVDSEYRACD-PQLPQR----------------------------------------------------------------
-THKT-PA-L----------------------E---------------------------------------------------------NDRAVMLN--
---------D-SGIF--------SP----RNDQCLHDM--------LHILISK--------------------------------NNLKF----------
-------------------------------------------------TVFIETLP--K----PFSDWSFLKVCQ---LH-G----SD-----------
---------DPSLSVFPPF-----TCEYKEL-EEDSSKAILKQLS-------------------------------------------------------
----------------------------------------------------------------------------------------------------
----------------------------------------------------------------------------------------------------
----------------------------------------------------------------------------------------------------
----------------------------------------------------------------------------------------------------
----------------------------------------------------------------------------------------------------
----------------------------------------------------------------------------------------------------
------------------
>PC_00IBOO
----------------------------------------------------------------------------------------------------
----------------------------------------------------------------------------------------------------
------------------------------------------------MSITLFLTSR-RYKG----------EK-QN---DFAGVDADK----LK----
---------------------------------------------LWKA---------ISKTK--------TNSKHFPD---SP----------------
---TE----ECI-YVLVEALVSTATSSRE-QELLDE----------------------------------------------------------------
-LTSSKAL-L----------------------N---KSVYARN--------------------------------------------------GRRTV--
---------N-IEHP--------ALENDGAVLNMLNDS--------GK-YSPR--------------------------------ID-------------
----------------------------------------------------------------QDLRECFSCSYQLYGLG-E----SD-----------
---------DHSLSVFPPF-----TCEHKEL-KDDYSQAILKHLIAELEARLK-SISISG-NEASK----------------------------------
----------------------------------------------------------------------------------------------------
----------------------------------------------------------------------------------------------------
----------------------------------------------------------------------------------------------------
----------------------------------------------------------------------------------------------------
----------------------------------------------------------------------------------------------------
----------------------------------------------------------------------------------------------------
------------------
>PC_00NRPG
----------------------------------------------------------------------------------------------------
----------------------------------------------------------------------------------------------------
----------------------------------------------------------------------------------------------------
-------------------------------------------------------------MR--------KIPKYFPD---PP----------------
---VE----EHI-HVLVEPPPVSTSASGEVL--EL-R--------------------------------------------------------------K
QLALMQEL-LNKSV-------------------------YVFDVVV--KPKRV------KT---------FKWT------VNI-EHATLEGLKNFIRG--
---------A-CPTP--------ALENDGAVLNILN-------D--EGKYFPV--------------------------------NDQDL------RELL
------------------------------------QVFVSKN--NLKFTVIVETPS--K----PFNEWTFPKVCELYGL-SD----DP-----------
---------NPSTDVYPIF-----HCGCVDT-KNEKYKAALRKLFDELETRVA-TTPIDL--SYEATKSI--YSYTYLASA------------------T
YPFKDQVKIVPESLIEG-KNGVGILT--M---------------------------------------V-NHVQP-G----E------------------
-----------------------------------------------------------SWV--------------------------------------
----------------------------------------------------------------------------------------------------
----------------------------------------------------------------------------------------------------
----------------------------------------------------------------------------------------------------
----------------------------------------------------------------------------------------------------
------------------
>PC_00GU39
----------------------------------------------------------------------------------------------------
----------------------------------------------------------------------------------------------------
----------------------------------------------------------------------------------------------------
--------------------------------------------------MTVT---SFQAIR--------KISKYFLD---PP----------------
---AE----EHI-HVLVEPPVSTTASN-KVL--EL-R--------------------------------------------------------------E
KLASLQVT-Q-----------------------------------------QS------ET---------DEGF------VNI-EHATLEGLKTPYVG--
---------C-PQHP--------ALENDGAVFNMLND---------SGKYFPH--------------------------------NDQDL------RDIL
------------------------------------QMFVSKN--NLKFTVFIETPS--K----AFSDWTLSSVYQLYGLGGE----SE-----------
---------EPSMTSFPVF-----SCGNVK-----PSQESL-GLMAELKS----ITPINL-LSIEATKSL--YVYSYLLAG------------------A
NNFKGKFYIRPQKVISG-PNGHGPLD--FAIDLR------------------------------------------------------------------
----------------------------------------------------------------------------------------------------
----------------------------------------------------------------------------------------------------
----------------------------------------------------------------------------------------------------
----------------------------------------------------------------------------------------------------
----------------------------------------------------------------------------------------------------
------------------
>PC_06EWM5
----------------------------------------------------------------------------------------------------
----------------------------------------------------------------------------------------------------
----------------------------------------------------------------------------------------------------
--------------------------------------------------MTVT---SFQAIR--------KISKYFLD---PP----------------
---AE----EHI-HVLVEPPVSTTASNKV-LELREKLASLQVTQ----------------------------------QVC------------------P
LYVFCVT-----GRHGNL---------------------------------QS------ET---------DEGF------VNI-EHATLEGLKTPYVG--
---------C-PQH--------PALENDGAVFNMLN-------D--SGKYFPH--------------------------------NDQDL------RDIL
------------------------------------QMFVSKN--NLKFTVFIETPS--K----AFSDWTLSSVYQLYGLGGE----SE-----------
---------EPSMTSFPVF-----SCGNVKP-SQES----LGLM----AELKS-ITPINL-LSIEATKSL--YVYSYLLAG------------------A
NNFKGKFYIRPQKVISG-PNGHGPLD--FAIDLR------------------------------------------------------------------
----------------------------------------------------------------------------------------------------
----------------------------------------------------------------------------------------------------
----------------------------------------------------------------------------------------------------
----------------------------------------------------------------------------------------------------
----------------------------------------------------------------------------------------------------
------------------
>PC_027LU1
----------------------------------------------------------------------------------------------------
----------------------------------------------------------------------------------------------------
-------------------------------------------------------------------------------------------------MTL
LVD---------E----RSA-----------------------------------------IN--------EIGDYWTG---KP----------------
---PK----KHI-HVLVEPPASTATSSR-EQ--ELLD--------------------------------------------------------------R
-ISVLEKS-LSKSVYGMY----------------------FYPPVL--RPDL-------RN---------FKWT------VDI-DDATLDGLKEYIRE--
---------M-GKPP--------ALENDGAL---------------------------------------------------------------------
--------------------------------------------------LLIETPS--K----PFNEWTFPKVCELYGL-SD----DP-----------
---------NPSTDVFPLF-----SCGSANL-SSDKSKAVVKHLMAELKLRQD-VTPLDR--AHEATKTI--YSYCYLASA------------------V
SFYKDNFKLIPEKPVEG-RNGQGNLD--YAVECRS-TGGIL-------------------------------------------GVI-------------
----------------------------------------------------------------------------------------------------
----------------------------------------------------------------------------------------------------
----------------------------------------------------------------------------------------------------
----------------------------------------------------------------------------------------------------
----------------------------------------------------------------------------------------------------
------------------
>PC_02JE7F
----------------------------------------------------------------------------------------------------
----------------------------------------------------------------------------------------------------
----------------------------MGYKT-RKC-------QSRYSV---LTLAN-AFPA----------HI-DG---NTLVGDLKKVIKAEKQNDF
AGVDADRLKLWKV----EIT-----------------------------------------IN--------EIGDYWTG---KP----------------
---PK----KHI-HVLVEPPASTATSSR-EQ--ELLD--------------------------------------------------------------R
-ISVLEKS-LSKSVYGMY----------------------FYPPVL--RPDL-------RN---------FKWT------VDI-DDATLDGLKEYIRE--
---------M-GKPP--------ALENDGAL---------------------------------------------------------------------
--------------------------------------------------LLIETPS--K----PFNEWTFPKVCELYGL-SD----DP-----------
---------NPSTDVFPLF-----SCGSANL-SSDKSKAVVKHLMAELKLRQD-VTPLDR--AHEATKTI--YSYCYLASA------------------V
SFYKDNFKLIPEKPVEG-RNGQGNLD--YAVECRS-TGGIL-------------------------------------------GVI-------------
----------------------------------------------------------------------------------------------------
----------------------------------------------------------------------------------------------------
----------------------------------------------------------------------------------------------------
----------------------------------------------------------------------------------------------------
----------------------------------------------------------------------------------------------------
------------------
>PC_06HXP8
----------------------------------------------------------------------------------------------------
----------------------------------------------------------------------------------------------------
----------------------------------------------------------------------------------------------------
------------M----ESA---NHDHV--DP------------LSNLSLEDSDE---LLAIR--------KISKYFPD---SP----------------
---PD----RGT-YSCHSF---------------------------------------------------------------------------------
------------------------------------------DVVV--N-PKQ------KY---------SKWT------VNI-EHGTLKDLKDYIRE--
---------M-YKPP--------ALENDGAVLNFIND-----------KDRYY--------------------------------PRND-----VAFREM
LRSLVS-----------KTI---------------------------------------------------------SSLP-N----DP-----------
---------NPSIDVYPIF-----HCDCVDM-KNDKYKEALRKLFDELETRVA-TTPSMY-PMKLQKASI--PI---LISP------------------L
--RLIHLKIVPEKLVEG-RMGRGILI--Q-----------------------------------------------------------PG----------
---------GSL-V--------------------------------------------------------------------------------------
----------------------------------------------------------------------------------------------------
----------------------------------------------------------------------------------------------------
----------------------------------------------------------------------------------------------------
----------------------------------------------------------------------------------------------------
------------------
>PC_00UQKI
----------------------------------------------------------------------------------------------------
----------------------------------------------------------------------------------------------------
----------------------------MTITL-LCL-------------LKGNKTAN-AFAV----------DI-DS---GKLVSHLKDAIKAKKSPEF
DNFPADELKLWKV----PIS---DD-HV--DP------------LSNLSLEDSE---ELLAIR--------KISKYFPD---SP----------------
---PE----EHI-HVLVSPPETTATSDE-VL--KL-R--------------------------------------------------------------E
EVASLQAL-LNKSE-------------------------YEFDVIV--SPRRT------NG---------FKWI------VNI-EEATLEGLKNSIRE--
---------MNLGLP--------ALENDGAVLNFTY-------E--VKRYSPR--------------------------------NDHDF------RKML
------------------------------------RQFVSKN--NFRLVVSIETPS--K----AFSDWTSPKMCQLYGL-GE----SD-----------
---------DPSLS--------------------------------------------------------------------------------------
--------------------------------------------------------------------I-RNI-----------VSEFDLEKKFAGLKES
SDLEDEKQKSETTNVKDFAVKLGLDKFTKN---------------------------KEEWKKFY-----------------------------------
--------------------------G-------------------------------------------------------------------------
-----------A----------------------------------------------------------------------------------------
----------------------------------------------------------------------------------------------------
----------------------------------------------------------------------------------------------------
------------------
>PC_03JLPH
----------------------------------------------------------------------------------------------------
----------------------------------------------------------------------------------------------------
-----------------------------------------------------------------------------------LVSHLKDAIKAKKSPVF
DNIPADELKLWKV----PIS---DDH-V--DP------------LSNLSLEDSEE---LLAIR--------KISKYFPD---SL----------------
---PE----EHI-HVLVSPPETTATSDEV-LKLREE----------------------------------------------------------------
-VASLQAL-L-------------------------NKSEYEFDVIV--SPRRT------NG---------FKWI------VNI-EEATLEGLKNSIRK--
---------MNLGLP--------ALENDGAVLNFTYEV--------K-RYSPR--------------------------------NDHDF------SKML
RQFVS------------------------------------KN--NFRLVVSIETPS--K----AFSDWTSPKMCQLYGLG-E----SD-----------
---------DPSLSIRNIV-----SEFDLEK---KF-----AGLKESSDLEDE-----KQ-KSETTNVK------DFAV--------------------K
LGLD-K-------------------------------------F-----TKNKEEW--KKFYATYPLDF-AGSDFVW----PQPPD-INE----------
---------RRLI----FDY-------VV------------------------------DPY--------------------------------------
----------------------------------------------------------------------------------------------------
-----------------------WE-----P-----I---------G--SE-------------------------------------LAV----N----
ALEYRRLL-DSGSLDQSRE-----YVLI--V-H-GKF---------------------------------------------------------------
----------------------------------------------------------------------------------------------------
------------------
>PC_04YHBF
----------------------------------------------------------------------------------------------------
----------------------------------------------------------------------------------------------------
----------------------------MTITL-LCL-------------LKGNKTAN-AFAV----------DI-DS---GKLVSHLKDAIKAKKSPVF
DNIPADELKLWKV----PIS---DD-HV--DP------------LSNLSLEDSE---ELLAIR--------KISKYFPD---SL----------------
---PE----EHI-HVLVSPPETTATSDE-VL--KL-R--------------------------------------------------------------E
EVASLQAL-LNKSE-------------------------YEFDVIV--SPRRT------NG---------FKWI------VNI-EEATLEGLKNSIRE--
---------MNLGLP--------ALENDGAVLNFTY-------E--VKRYSPR--------------------------------NDHDF------RKML
------------------------------------RQFVSKN--NFRLVVSIETPS--K----AFSDWTSPKMCQLYGL-GE----SD-----------
---------DPSLS--------------------------------------------------------------------------------------
--------------------------------------------------------------------I-RNI-----------VSEFDLEKKFAGLKES
SDLEDEKQKSETTNVKDFAVKLGLDKFTKN---------------------------KEEWKKFY-----------------------------------
--------------------------G-------------------------------------------------------------------------
-----------A----------------------------------------------------------------------------------------
----------------------------------------------------------------------------------------------------
----------------------------------------------------------------------------------------------------
------------------
>PC_00GN2F
----------------------------------------------------------------------------------------------------
----------------------------------------------------------------------------------------------------
----------------------------MTITL-LCL-------------LKGNKTAN-AFAV----------DI-DS---GKLVSHLKDAIKAKKSPVF
DNIPADELKLWKV----PIS---DD-HV--DP------------LSNLSLEDSE---ELLAIR--------KISKYFPD---SL----------------
---PE----EHI-HVLVSPPETTATSDE-VL--KL-R--------------------------------------------------------------E
EVASLQAL-LNKSE-------------------------YEFDVIV--SPRRT------NG---------FKWI------VNI-EEATLEGLKNSIRE--
---------MNLGLP--------ALENDGAVLNFTY-------E--VKRYSPR--------------------------------NDHDF------RKML
------------------------------------RQFVSKN--NFRLVVSIETPS--K----AFSDWTSPKMCQLYGL-GE----SD-----------
---------DPSLS--------------------------------------------------------------------------------------
--------------------------------------------------------------------I-RNI-----------VSV-------------
----------------------------------------------------------------------------------------------------
----------------------------------------------------------------------------------------------------
----------------------------------------------------------------------------------------------------
----------------------------------------------------------------------------------------------------
----------------------------------------------------------------------------------------------------
------------------
>PC_01CS0G
----------------------------------------------------------------------------------------------------
----------------------------------------------------------------------------------------------------
----------------------------------------------------------------------------------------------------
----------------------------------------------------------------------------------MS----------------
---IR----NDF-EVVIEKNKSISKLKEA-INWLSRLEKAPVFDNFPQTNSSYENRAARVNRPSSREQESPVELAITQQVCLWYVFFPGSWSKTVTKCHG
QATVRKKI-L-------------------------IDLFFYVREFV--ILRRT------KS---------FKWT------VNI-EHVALEGFKDSILK--
---------N--KQP--------VLEYDGAVLNMLKIG--------QSNQ-------------------------------------DLL------CRMA
IVLHHNGPSLRAYASAKASQDPPPRVTV----REYFLQNDCCS--RFKYTVFIETPS--K----PFKEWTFSNYVSSIVLA-------------------
-----------T-IRILVL-----TRGCVDI-KNENYKEALCKLLGELKTRTA-TTLINV-SHEATKESI-----HYLASA------------------T
FPFKNQ----------------------------------------------------------------------------------------------
----------------------------------------------------------------------------------------------------
----------------------------------------------------------------------------------------------------
----------------------------------------------------------------------------------------------------
----------------------------------------------------------------------------------------------------
----------------------------------------------------------------------------------------------------
------------------
>PC_01D7KA
----------------------------------------------------------------------------------------------------
----------------------------------------------------------------------------------------------------
----------------------------MSITL-LCLL-------------KGNTLAN-AFSV----------KI-SR---DEPVSELKKAIKAEKQNDF
AGVDADKLRLWN-----------------------------------------------------------------TE---KP----------------
---LK----KHI-HILFEPPSPTSASDE-VL--EL-R--------------------------------------------------------------E
KLAAMQAL-LNKSLMSLLNQ----------QHFLTEHFITVFEVVV--KPKRT------KG---------FKWT------VNI-EHASLEGLKNSIRE--
---------T-CPTP--------ALENDGALLNVLN-------D--DGKYSPR--------------------------------NDQDL------RDLL
------------------------------------QVFVSKN--NLKFTVLIETPS--K----PFNEWTFPKVCELYGL-SD----DP-----------
---------NPSTDVYPVF-----SCGN------------------------------------------------------------------------
-----NFKLIPEKLVEG-RNGQGNLD--YAVECRS-TGRILGVI-----EVKKEDF--MKGVRADGVNL-DT----------------------------
----------------------------------------------------------------------------------------------------
----------------------------------------------------------------------------------------------------
----------------------------------------------------------------------------------------------------
----------------------------------------------------------------------------------------------------
----------------------------------------------------------------------------------------------------
------------------
>PC_041TEZ
----------------------------------------------------------------------------------------------------
----------------------------------------------------------------------------------------------------
----------------------------MSITL-LCLL-------------KGNTLAN-AFSV----------KI-SR---DEPVSELKKVIKAEKQNDF
AGVDADKLRLWN-----------------------------------------------------------------TE---KP----------------
---LK----KHI-HILFEPPSPTSASDE-VL--EL-R--------------------------------------------------------------E
KLAAMQAL-LNKSLMSLLNQ----------QHFLTEHFITVFEVVV--KPKRT------KG---------FKWT------VNI-EHASLEGLKNSIRE--
---------T-CPTP--------ALENDGALLNVLN-------D--DGKYSPR--------------------------------NDQDL------RDLL
------------------------------------QVFVSKN--NLKFTVFIETPS--K----PFNEWTFPKVCELYGL-SD----DP-----------
---------NPSTDVYPVF-----SCGN------------------------------------------------------------------------
-----NFKLIPEKLVEG-RNGQGNLD--YAVECRS-TGRILGVI-----EVKKEDF--MKGVRADGVNL-DT----------------------------
----------------------------------------------------------------------------------------------------
----------------------------------------------------------------------------------------------------
----------------------------------------------------------------------------------------------------
----------------------------------------------------------------------------------------------------
----------------------------------------------------------------------------------------------------
------------------
>PC_03NIXI
----------------------------------------------------------------------------------------------------
----------------------------------------------------------------------------------------------------
----------------------------MSITL-FCL-------------VKGITTAN-AFAV----------DI-DS---GKAVSHLKEAIKAKKHKTF
HGVEADELRLWKV----EIG---GDHLD--DP------------LKNLILNDNN---ELSAIN--------EIGDYWSE---KP----------------
---PR----KHI-HVLVEPPQSTATSSR-EQ--EL-L--------------------------------------------------------------D
ELTTLRAL-LNKSV-------------------------HAFDVVV--SPKRT------KS---------FKWT------VNI-EHATLDGLKEHIRG--
---------V-HKTP--------ALENDGAELSMLN-------D--SGKFSPR--------------------------------NDQGL------REML
------------------------------------HIFVSKN--NLKFTVFIETPS--K----PFSDWSFPKVCQLYGL-GE----SD-----------
---------DPSLSVFPPF-----TCEYKEL-KEDSSKAILKHLTAELNARLK-AIPIS---GNEASKSQ--YVCSYLVSG------------------I
NLYEGKFELRPEKNITG-PNGHGPV---------------------------------------------------------------------------
----------------------------------------------------------------------------------------------------
----------------------------------------------------------------------------------------------------
----------------------------------------------------------------------------------------------------
----------------------------------------------------------------------------------------------------
----------------------------------------------------------------------------------------------------
------------------
>PC_00WNSR
----------------------------------------------------------------------------------------------------
----------------------------------------------------------------------------------------------------
----------------------------MSITL-FCL-------------VKGNTTAN-AFAV----------DI-DS---GKAVSHLKEAIKAKKHKTF
HGVEADELRLWKV----EIG---GDHLD--DP------------LKNLILNDNN---ELSAIN--------EIGDYWSE---KP----------------
---PK----KNI-HVLVEPPQSTATSSR-EQ--EL-L--------------------------------------------------------------D
ELTTLRAL-LNKSV-------------------------HAFDVVV--SPKRT------KS---------FKWT------VNI-EHATLDGLKEHIRG--
---------V-HKTP--------ALENDGAELSMLN-------D--SGKFSPR--------------------------------NDQGL------REML
------------------------------------HIFVSKN--NLKFTVFIETPS--K----PFSDWSFPKVCQLYGL-GE----SD-----------
---------DPSLSVFPPF-----TCEYKEL-KEDSSKAILKHLTAELN---------------------------------------------------
----------------------------------------------------------------------------------------------------
----------------------------------------------------------------------------------------------------
----------------------------------------------------------------------------------------------------
----------------------------------------------------------------------------------------------------
----------------------------------------------------------------------------------------------------
----------------------------------------------------------------------------------------------------
------------------
>PC_04CAH5
----------------------------------------------------------------------------------------------------
----------------------------------------------------------------------------------------------------
----------------------------MSNTL-FCL-------------VKGNTTAN-AFAV----------DI-DS---GKAVSHLKEAIKAKKQNDF
AGVDADKLRLWKV----EIG---GDHLD--DP------------LKNLTLNDNN---ELSAIK--------KISKYFTE---LP----------------
---VE----EHI-HVLVEPPPSTAISSR-EQ--EL-L--------------------------------------------------------------D
ELTALRAL-HNKPV-------------------------HAFDVVV--SPKRT------KG---------FKWT------VDI-EHATLEGLKSSIRE--
---------K-YQPP--------SLENDGAVLNIIN-------D--SEKHSPR--------------------------------NDQDL------REML
------------------------------------QVFVSKS--NFKFTVIIETPS--K----AFSDWTFPKVGHFYGL-DE----SD-----------
---------DPSLSVFPHF-----TCEYKDL-KDEASRVYLEIS--------------------------------------------------------
----------------------------------------------------------------------------------------------------
----------------------------------------------------------------------------------------------------
----------------------------------------------------------------------------------------------------
----------------------------------------------------------------------------------------------------
----------------------------------------------------------------------------------------------------
----------------------------------------------------------------------------------------------------
------------------
>PC_06ZFB0
----------------------------------------------------------------------------------------------------
----------------------------------------------------------------------------------------------------
----------------------------MSITL-LCL-------------VKGNTTAS-AFPI----------DI-NK---DQLVGHLKKVIKAEKQNDF
AGIDADRLKLWKK----EIP---DD-QD--DL------------LSNLILNDEP---ELLATR--------EIGDYWTE---KP----------------
---PK----RNI-HVLVSPPEATTASSR-EQ--EL-L--------------------------------------------------------------D
RIASLEEA-LNKFE-------------------------YVFDVIV--SPKRT------NG---------FKWN------VDV-RDATLEGLKEYIRK--
---------E-YEPP--------SLEKDGAVLNFICED--------KKRHSPL--------------------------------NDQDF------CRML
------------------------------------RQYVSKN--NFKLIVVIETPS--K----AFSDWSFPKMCQLYGL-SE----SE-----------
---------DPSLSVFPPF-----TYEYKDL-ESDSSRAILKHLIAELNARLK-AISIS---GNEASKSQ--YVCSYLVAG------------------I
NLHEGKFELRPEKNITG-PNGHGPVD--FAIDLLQ-TAKTVGVT-----EVKDGTT--------------------------------------------
----------------------------------------------------------------------------------------------------
----------------------------------------------------------------------------------------------------
----------------------------------------------------------------------------------------------------
----------------------------------------------------------------------------------------------------
----------------------------------------------------------------------------------------------------
------------------
>PC_05O9RF
----------------------------------------------------------------------------------------------------
----------------------------------------------------------------------------------------------------
----------------------------MSITL-LCL-------I------KGNTTAS-AFAV----------DI-DR---EKLVSHLKKAIKVEKQNDF
AGIDADRLKLWKV----PIS---DDQV---DP------------LSNLSLQDSD---ELLAIN--------EIGEYWIE---KP----------------
---PK----KRI-HVLVEPPESTTTSSQ-EV--KELL--------------------------------------------------------------D
QVASLQAL-LNKS---TH----------------------DFDVVV--HPKR-------KP---------NKWT------ANI-EHATLEGLKEYIRK--
---------M-YQPP--------ALENDGAELNLMN-------D--GDKYSPQ-----------------------------------DL------REIL
------------------------------------RIFVSNK--KLKFTVFIETPS--K----PFSDWSFPKVCQLYGI-SN----DP-----------
---------NPDIDVFPPF-----SCGSADL-NSDESKAVIKHLMAEIKLRQD-VTPLNK--ANEATKSI--YSYCYLAFG------------------V
SLYKDNFKLIPEKLIEG-QNGQGNLD--YAVVSFD-G---------------------------------------------------------------
----------------------------------------------------------------------------------------------------
----------------------------------------------------------------------------------------------------
----------------------------------------------------------------------------------------------------
----------------------------------------------------------------------------------------------------
----------------------------------------------------------------------------------------------------
------------------
>PC_01HB4K
----------------------------------------------------------------------------------------------------
----------------------------------------------------------------------------------------------------
----------------------------MSVTL-FCL-------------VKGNTTAN-AFEV----------DI-EK---DKSISKLKDAIKAKKAPEF
DNFPADKLRLWKV----EIG---GDHLD--DQ------------LKNLKLNGND---ELSAIN--------EIGEYWTE---TP----------------
---PK----KHI-HVLVEPPVSTVTSSR-EQ--EL-L--------------------------------------------------------------D
QVASLQAL-LNKSV-------------------------HAFDVVV--SPKRT------KS---------FKWT------VNI-EHATLEGLKEHIRG--
---------V-HKTP--------ALDNDGAELSMLN-------D--SGKFSPR--------------------------------NDQGL------REML
------------------------------------NVFVSKN--NLKFTVFIETPS--K----PFSDWSFPKVCQLYGL-GE----SD-----------
---------DPSLSVFPPF-----TCEYKEL-EEDSSKAILKHLTAELNARLK-AIPIS---GNEASKSQ--YVCSYLVAG------------------V
NLYERKFELRPEKNITG-PNGHGPV---------------------------------------------------------------------------
----------------------------------------------------------------------------------------------------
----------------------------------------------------------------------------------------------------
----------------------------------------------------------------------------------------------------
----------------------------------------------------------------------------------------------------
----------------------------------------------------------------------------------------------------
------------------
>PC_00USCS
----------------------------------------------------------------------------------------------------
----------------------------------------------------------------------------------------------------
----------------------------MSITL-LCLV------------K-GNTLAN-AFSV----------KI-SR---DEPVSELKKK---------
------------V----EIG---SDHLD--------------NPLKNLTLNDNN---ELSAIN--------EIGDYWTE---KP----------------
---PK----KHI-YVLVEPPASTATSTRE-Q---------ELLE----------------------------------RIS-------------------
---LLEKS-LSKSVHGMYFCQEI-----SGTV----------------QSR---------------------------------KSLGHESLKSTGYGEH
LLTLLLHYSI-RRCCKSETDEELQVDRKYRTRDPRWSQRTHTWS--AGKFSPR--------------------------------NDQGL------REML
------------------------------------N--------------------------------SFPKVCQLYGL-GE----SD-----------
---------DLLLLVFSPF-----TCKYKEM-EENSSKAIFNNLVTELKARLK-AIP--I-SGNEASKSQ--YVCSYLVTR------------------V
NLYEGKFELRPEKNITG-PMDMDQLI--L-----------------------------------------------------------------------
----------------------------------------------------------------------------------------------------
----------------------------------------------------------------------------------------------------
----------------------------------------------------------------------------------------------------
----------------------------------------------------------------------------------------------------
----------------------------------------------------------------------------------------------------
------------------
>PC_04MAAW
----------------------------------------------------------------------------------------------------
----------------------------------------------------------------------------------------------------
-------------------------MINISITL-LCLIKGNKT-------------AN-AFAV----------DI-DS---GKLVSHLKDAIKAKKSPEF
DNFPADKLKLWKV--------TIPGDQD--NQ------------LKNLILEDSD---ELLAIR--------KILKYFPD---SP----------------
---PE----EHI-HVIVSPPEATATSSR-EQ--EL-L--------------------------------------------------------------K
EVVSLRAL-INKST-------------------------YDFD---VIVRPKQ------KA---------NKWS------INI-EQASLKDLKDYIRE--
---------M-YKPL--------ALENDGAVLNFMN-------G--GDRYSPR--------------------------------TDPSF------REML
------------------------------------RSLVSKN--NPKFTVFIETPS--K----PFNSWTFPKVCELYGL-SD----DP-----------
---------NPSIDVYPVF-----QCGCANT-KEKKYKEALRKLLMN-----------------------------------------------------
----WKLVSRQPPLTCPMRPQKASIP--IPF-----S--PQQLI-----HLKAK----------------------------------------------
----------------------------------------------------------------------------------------------------
----------------------------------------------------------------------------------------------------
----------------------------------------------------------------------------------------------------
----------------------------------------------------------------------------------------------------
----------------------------------------------------------------------------------------------------
------------------
>PC_026VNO
----------------------------------------------------------------------------------------------------
----------------------------------------------------------------------------------------------------
--------------------MRSGSLRNISITL-LCLIKGNKT-------------AN-AFAV----------DI-DS---GKLVSHLKDAIKAKKSPEF
DNFPADKLKLWKV--------TIPGDQD--NQ------------LKNLILEDSD---ELLAIR--------KILKYFPD---SP----------------
---PE----EHI-HVIVSPPEATATSSR-EQ--EL-L--------------------------------------------------------------K
EVVSLRAL-INKST-------------------------YDFD---VIVRPKQ------KA---------NKWS------INI-EQASLKDLKDYIRE--
---------M-YKPL--------ALENDGAVLNFMN-------G--GDRYSPR--------------------------------TDPSF------REML
------------------------------------RSLVSKN--NPKFTVFIETPS--K----PFNSWTFPKVCELYGL-SD----DP-----------
---------NPSIDVYPVF-----QCGCANT-KEKKYKEALRKLLMN-----------------------------------------------------
----WKLVSRQPPLTCPMRPQKASIP--IPF-----S--PQQLI-----HLKAK----------------------------------------------
----------------------------------------------------------------------------------------------------
----------------------------------------------------------------------------------------------------
----------------------------------------------------------------------------------------------------
----------------------------------------------------------------------------------------------------
----------------------------------------------------------------------------------------------------
------------------
>PC_03TGZG
----------------------------------------------------------------------------------------------------
----------------------------------------------------------------------------------------------------
----------------------------------------------------------------------------------------------------
--------------------------------------------------------------------------QSLTP---GPSQ--------------
-TSCN----KKD-FEIFSRLTSRRAYSCL-SRAVSTATSS------------------------------------------------------------
-------------REQEL---------------------------------LD------QV---------ASLQ------ALL-N---------------
----------------------------------KP-------H--MRKNSPR--------------------------------NDQDL------CEVL
------------------------------------RIFVSKN--NLKFTVFIETPS--K----AFSDWTLSSIYQLYGLTVK----QR-----------
---------IQQWWWSQFF-----R----VL-SQES----FENL----MIELK-SHSINL-LSIEATKSI--YVYSYLLPGP----------------GA
NNFKGKFGIRPQKNISG-PNGQSPLD--LSVDLHQ-TAKTVWSR-----RLKKMIL--------------------------------------------
----------------------------------------------------------------------------------------------------
----------------------------------------------------------------------------------------------------
----------------------------------------------------------------------------------------------------
----------------------------------------------------------------------------------------------------
----------------------------------------------------------------------------------------------------
------------------
>PC_047N0F
----------------------------------------------------------------------------------------------------
----------------------------------------------------------------------------------------------------
-------------------------MADNRLTV-FCLV------------D-GQPTSN-AFSI----------RI-LS---SETVDDLRDLMKAKKSIDF
KDIDADKLTLWQV----SIP---IVAGD--KNNP----------IVLSEIGSKT---ELLPTD--------EISEVLNG---TP----------------
---AK----KTI-HIVVERPIKEVDVNAS-----------------------------------------------------------------------
-------------------------------------TTFNVSVEG--TQ---------VT---------LSWE------TSP-TQASLADLHDQLRV--
------------KCG--------INDNDRRLVKIVHHESFADGSV---VDHLT--------------------------------EPGL-------RMIL
------------------------------------KMYLKHG--ITDVVVRLEFAR--M----GHSNFSM---ENVYLRIGK-----E-----------
---------P-----IAEF-----KVGRTRH-TTEKYGEVMRKLKGALDLVRE-STP----HSNEGCTTR--YVGPFMQAA------------------V
VLNP-TLCLVPEREVSG-RWGNGPVD--YGVEMRDPPGL-Y----VMGVAEDFKDE--DIG-------------AKE----SRGYHTESS---------L
MESNGSS---------------------------------------------------------------------------------------------
----------------------------------------------------------------------------------------------------
----------------------------------------------------------------------------------------------------
----------------------------------------------------------------------------------------------------
----------------------------------------------------------------------------------------------------
------------------
>PC_04ETPP
----------------------------------------------------------------------------------------------------
----------------------------------------------------------------------------------------------------
----------------------------------------------------------------------------------------------------
--------------------------------------------------MDTF---TLKLLS--------RKDDPYKN---CYGD--------------
-EVNK----TRT-ASVIRELTKSKKKNTY-ATINVIHL----------------------------------------KLW-------------------
------K----ADV---FI-L-------------------KSNEKL--NNQKS------LK---------MERK------VNL-EHKTLKDFREFIYS--
---------V-CKIP--------NLEDSAVFTAIIE----------------------------------------------------------------
------------------------------------------------------DS--------------------------------------------
-----SITIQQFFRVFQEY-----QCDCVDI-KDKKYKESLFKLFDELETRFV-TTPIDL-S-CEMTKKI--YSYSYLPRA-------------------
------------------------------------TF-QMESS-----KRKADEI--NDNNSSDKVWG-IVTNSKN--------ENMRD----------
-----Q---------------------VEK---------------------------ALMWCGY------------------------------------
----------------------------------------------------------------------------------------------------
----------------------------------------------------------------------------------------------------
----------------------------------------------------------------------------------------------------
----------------------------------------------------------------------------------------------------
------------------
>PC_04QN34
----------------------------------------------------------------------------------------------------
----------------------------------------------------------------------------------------------------
----------------------------------------------------------------------------------------------------
-----MNLLVWTQAMEDGIS---GDH-V--DP------------LSNLSLKENEE---LLAIN--------DIGGLLEL---LD----------------
-----------------------------------E----------------------------------------------------------------
-LTSLKAL-L-------------------------NKSVHAFDVVV--SPKRT------KS---------FNWT------VNI-DDATLEGLKRQWGE--
---------I---------------------------------------------------------------------------FTSER------SRPL
QLFVT------------------------------------NK--SFNFTVPIETPS--K----PFSDWSFPKVCELYGIS-N----VP-----------
---------NPDIDVFPVF-----TCGSTDL-NSDKSKTMVEHLMAEIKLRQD-VTPLNK-ENEETKVE------MGII--------------------E
V--------------------------------------------------TKEDF--MKGFA-------------------------------------
----------------------------------------------------------------------------------------------------
----------------------------------------------------------------------------------------------------
----------------------------------------------------------------------------------------------------
----------------------------------------------------------------------------------------------------
----------------------------------------------------------------------------------------------------
------------------
>PC_052829
----------------------------------------------------------------------------------------------------
----------------------------------------------MSDGLEVIDGVGKK----------SMEILLYW----------------------
-----------MMDP-------VMAPKEFNVNQ-FTPNRHLKDA---IKHYRRNTTAN-TFSV----------KI-SR---DEPISEFKEAIKAKKQNDF
ADVDA-------------------------DR------------LNNLTLQDQDE---LLATK--------KISKYFSI---SP----------------
---AE----EHI-YVLVEPPKTTTTSNRE-QELLEE----------------------------------------------------------------
-VTSLYTL-------------------------------------------LT------MG---------FKWT------IDI-EDVTLEGLKEYIRK--
---------M-DKPP--------ALENNGAVLKLISNG---------KRYSPQ--------------------------------NNQDLQK--------
------------------------------------------------------------------------------VLRHD----DP-----------
---------NPSIDVHPVF-----HCGCIDL-GSKKSKVVIKYLIAKLKLRQD-VISLTR-HMRQ-----------------------------------
----------------------------------------------------------------------------------------------------
----------------------------------------------------------------------------------------------------
----------------------------------------------------------------------------------------------------
----------------------------------------------------------------------------------------------------
----------------------------------------------------------------------------------------------------
----------------------------------------------------------------------------------------------------
------------------
>PC_056MH4
----------------------------------------------------------------------------------------------------
----------------------------------------------------------------------------------------------------
----------------------------------------------------------------------------------MSISKLKDAIKEKKQNDF
AGVGADKLKLWKV----EIP---GDHV---DF------------LSNLSFQDNDE---LLTIN--------EVGDYWVE---KL----------------
---NL----SAR----------------N-QR-YFER---------------------------------------------------------------
-A--------------------------------DRFLGADFDVVV--NPRR--------A---------KSRT------VNI-EHETLEGLKDSIRK--
---------T-YKPS--------ALENDGAILSMLNV------------------------------------------------SETFAKCSYCSWQKT
ASSLLY-----------SSKHL---------------------------------PI--RLTNEPSRK-CVN----SMGLV-T----IR-----------
---------ILVLTCILFF-----RVVADLS-Q--VVVAVVKHLLAELKLRQS-LLRLTW-HMRQQNPFI--LTVNNLASG------------------L
SFYEKISKLYQISLSRS-TTGKEILI--MQ----------------------------------------------------------------------
----------------------------------------------------------------------------------------------------
----------------------------------------------------------------------------------------------------
----------------------------------------------------------------------------------------------------
----------------------------------------------------------------------------------------------------
----------------------------------------------------------------------------------------------------
------------------
>PC_06MMWM
----------------------------------------------------------------------------------------------------
----------------------------------------------------------------------------------------------------
-----------------------------------MSI---------HSSEDGNTTAN-AFSV----------KI-SR---DEPVSELKKAIKAEKALKF
DHFLADKLKLWKV----SIP---GDHLD--DQ------------LKNLKLNDSDE---LSAIK--------KISKYLPD---SP----------------
---AE----EHI-HVLVEPPSRLPLRAAN-RN-YLIA---------------------------------------------------------------
-S----Q--------------------------CWRNRSATFDIVV--SPKRT------KG---------FKWT------VDI-DNATLDGLKEYIRE--
---------M-EKPP--------TLENDGAVLNFIRD-----------IHLGT--------------------------------IKTSAKCSGYSYQTT
ASSLLY-----------SLRLP---------------------------------RS--PSTNGPFRN-A------------------------------
-----------------------------NT-ENEKYKEALRKLFDELETRVA-TTPIDV-SYEATKSRI--YSYTYLVSA------------------T
YPFKDQVKVVPEKLIEG-KNGRGNLK--AKILEKL-----------------------------------------------------------------
----------------------------------------------------------------------------------------------------
----------------------------------------------------------------------------------------------------
----------------------------------------------------------------------------------------------------
----------------------------------------------------------------------------------------------------
----------------------------------------------------------------------------------------------------
------------------
>PC_06VAMX
----------------------------------------------------------------------------------------------------
----------------------------------------------------------------------------------------------------
-------------------------------------------------------------------------ML-SP---SILIGKSWLVIKTGQPQTF
ANVDAKDIKLWKV----TIP---GDH-D--DQ------------LKNLKLNGCD---ELSAIK--------KNSKYFPD---SP----------------
---AE----EHI-HVLVEPPVSTVTSSR-EQ--EL-L--------------------------------------------------------------E
QVASLQAL-L------------------------------------------------------------------------------------------
----------------------------------------------------------------------------------------------------
-------------------------------------------------------------------------------N-ND----DP-----------
---------NPSIDVYSVF-----SCGSADL-TSEKSKAVIKHLMAELNLRKK-TTPIDM--AYEATKSI--YSYCYLASG------------------V
SLYENNFKIIPEKLVMG-HNGQDILD--LAIECRS-TGRIAGLV-----EVKKDDF--KQGLAQATVQI-YG----------------------------
----------------------------------------------------------------------------------------------------
----------------------------------------------------------------------------------------------------
----------------------------------------------------------------------------------------------------
----------------------------------------------------------------------------------------------------
----------------------------------------------------------------------------------------------------
------------------
>PC_01GPNZ
--------------------------------------------------MIMSTSEQYPGYKRARKLSR-------KLVISWVLLFHHDDIIA-SLSSN
KWKKLNNFWMNSFLKKARKLITNQEIYNALEEK-------------------------------------------------------------------
----------------------------------------------------------------------------------------------------
------------V----EIP---DEHYD--ELVN-------------LQLHKNK---ELLATK--------KISKYFIK---DP----------------
---VD----KHI-HTIVSLPETTKTRQEL------ELTELELIN----------------------------------KV--------------------
----------------------------------------------------------------------------------------------------
----------------------------------------------------------------------------------------------------
--------------------------------------------------------------------------------AEL-----Q-----------
---------DPSLSVFSLF-----NCGFIDL-NDEKSQVIIKHLMTDLNFRFK-AIP--I-G-NEASKSQ--YVCSYLVAI------------------A
NLFEDKFKICPEKNVSG-LNGHGPVD--FALIQVQ-TSRIIGIT-----EVKDKDF--QQGVAQNAVQC-ESALSSS----K------------------
--------------KKVFGI-------ITD---------------------------SEKWFFLE-----------------------------------
--------------------------C-------------------------------------------------------------------------
-----------SLDNKR---NPKFKL-SK-P-----VV----I-IYG--DEDMEN---WVKKVLGHIAWLLE--------EAQKL--NELE-----DKN-
----------------------------------------------------------------------------------------------------
----------------------------------------------------------------------------------------------------
------------------
>PC_04D9BB
---------------------------------------------------MNTSEQTSAGYEIITSYLKERENCQENWSYYGLLLLH------------
---------------QARKLIINQEIYNAIEEKVNK----------------------------EQT-RYAKELEIYWKEVIT--ELNKKDSVKR-----
-----------KFEEEKENLSPQSKKSRSTITL-FCMV------------Q-GNV-NN-AFSI----------NI-NK---NKTI---------------
TGIDPDQLKLWQV----EIP---DEHYD--ELVN-------------LQLHKNK---ELLATK--------KISKYFIK---DP----------------
---VD----KHI-HTIVSLPETTKTRQEL------ELTELELIN----------------------------------KV--------------------
----------------------------------------------------------------------------------------------------
----------------------------------------------------------------------------------------------------
--------------------------------------------------------------------------------AEL-----Q-----------
---------DPSLSVFSLF-----NCGFIDL-NDEKSQVIIKHLMTDLNFRFK-AIP--I-G-NEASKSQ--YVCSYLVAI------------------A
NLFEDKFKICPEKNVSG-LNGHGPVD--FALIQVQ-TSRIIGIT-----EVKDKDF--QQGVAQNAVQC-ESALSSS----K------------------
--------------KKVFGI-------ITD---------------------------SEKWFFLE-----------------------------------
--------------------------C-------------------------------------------------------------------------
-----------SLDNKR---NPKFKL-SK-P-----VV----I-IYG--DEDMEN---WVKKVLGHIAWLLE--------EAQKL--NELE-----DKN-
----------------------------------------------------------------------------------------------------
----------------------------------------------------------------------------------------------------
------------------
>PC_01NZ0F
----------------------------------------------------------------------------------------------------
----------------------------------------------------------------------------------------------------
---------------------------MSTIIL-NCLV------------IGENPYEN-AFAV----------DI-EIN---RSISKFKNAIKENQKSFL
ITLRPKNSSYRRS----TIS---LKEEN--KKLI-TVN--TKINVNIKDELSGVEL---FLLS--------KISKHFSS---RK----------------
---KF----TVL-QHMGYFQ--------------M-----------------------------------------------------------------
---G------QKQAYY------------------------------------------------------------------------------------
---------------------------------------------------------QTSQSATVESDTV---EIAIECKVIQFSADENLLRIIWIANL-
------------------KI--------------------------------------------------------------------------------
-----------DYNRLSLF-----NGSVK-----NTSREIRNLVVKELLKLYKIFQYITS--ANEAAHCN------------------------------
-------------------HGKRPID--LVIKV-K--NTIITVT-----EAKKENI--NQGIVQNAVQLQIFIQRNP---KKHNYDTAS-----------
-----------LYED-------------------------------------------------------------------------------------
---------------------------N------------------------------------------------------------------------
-------------NSEE---KVEVLLSSLSHLLSLPIN------NSVLTYENLAK---PVENLFGQIKWVFDYQLESQELL-------------------
----KRVKIEDKELNTKLLAEIAELRKRSRA-RMLR------FLGGC-----------------------------------------------------
----------------------------------------------------------------------------------------------------
------------------
>PC_035ZS5
----------------------------------------------------------------------------------------------------
----------------------------------------------------------------------------------------------------
----------------------------------------------------------------------------------------------------
---------MWKF----S-----------------------------------------------------------QL---SR----------------
---KK----LET-YSCLSRTARVNRSAVN-KNCLLEN---------------------------------------------------------------
-K----S--------------------------VYGHYNIGFDVVV--SPK-R------KS---------TKWT------VNI-ERTTLKDLKDYIRE--
---------L-YTPP--------ALENDGAEPNFMSDE--------IDIHIGT--------------------------------ILHSKRCCSCSCQLN
LLYLLR-----------RHQ------------------------------------I--HSATFPK----------------------------------
-------------VCELYG----------------LSDDPSPKPNDRIETSSK-ITPLDM-AYEATK-SI--YFHCYLASG------------------V
SFYEDDFKIIPEKLIEV-EFKRED-------------------------------F--MKRFTQGSVQM-ESSLT-------------------------
----------------------------------------------------------------------------------------------------
----------------------------------------------------------------------------------------------------
------------GHEVG---KPSFKL-SEPA-----SA------VYK--SDSMQV---MVEEVL-----IAE--------GGAEA--S------------
----------------------------------------------------------------------------------------------------
----------------------------------------------------------------------------------------------------
------------------
>PC_05R4N1
------------------------------------------------------MSKLYPGHKVLESYFKEKGHF---ASYYGFLLLHQNTIVASSLPAN
NWKELNNCWTNHFLKEAKYYEKD---LISIKEK-----------------------------------------------DSVNQKLEEKGSIKR-----
-----------KLGEEKENFNLQSKNSSRL------EF--------------QNN---------------------------------------------
---------------------------------------------------------ELLGTK--------KISKYFTK---AP----------------
---VD----EYI-HIIVSLPETTKTRQ-------------ELIN----------------------------------KVA-------------------
---ELQKL-LKRSIYGQ----------------------YEFNIIV--NPKRT------KA---------SKWI------ANI-EQVTLKDLKEFIFA--
---------S-YQSP--------ELE--------------------------------------------------------------------------
----------------------------------------------------------------------------------------------------
------------------------------------------------------TIP--I-G-NEASKSQ--YVCSYLVAI------------------A
NLFEDKFKVYPEKNVSG-LNGHGPVD--FTLIQIQ-NSRIIGIT-----EVKDKDF--QQGVAQNAVQC-ESALSNK----R------------------
--------------KNYN----------------------------------------------------------------------------------
----------------------------------------------------------------------------------------------------
----------------------------------------------------------------------------------------------------
----------------------------------------------------------------------------------------------------
----------------------------------------------------------------------------------------------------
------------------
>PC_00JAPE
------------------------------------------------------MSKLYPGHKVLESYFKEKGHF---ASYYGFLLLHQNTIVASSLPAN
NWKELNNCWTNHFLKEAKYYEKD---LISIKEKTYK-----------------------------EQSRYTKELENYWKEDSVNQKLEEKGSIKR-----
-----------KLGEEKENFNLQSKKCRTTITL-FCIV------------E-GNE---------------------------------------------
---------------------------------------------------------HNAFAI--------NINKNKPI---TP----------------
---VD----EYI-HIIVSLPETTKTRQ-------------ELIN----------------------------------KVA-------------------
---ELQKL-LKRSIYGQ----------------------YEFNIIV--NPKRT------KA---------SKWI------ANI-EQVTLKDLKEFIFA--
---------S-YQSP--------ELEN-------------------------------------------------------------------------
-------------------------------------------------------II-------ILSSWTFPKVCKLYKLSED-----S-----------
---------DPTLSVFPLL-----TCGCVEL-NDEKSQVIIKHLITELNFCFR-TIP--I-G-NEASKSQ--YVCSYLVAI------------------A
NLYEDKFKVYPEKNVSG-LNGHGPVD--FTLIQIQ-NSRIIGIT-----EVKDKDF--------------------------------------------
----------------------------------------------------------------------------------------------------
----------------------------------------------------------------------------------------------------
----------------------------------------------------------------------------------------------------
----------------------------------------------------------------------------------------------------
----------------------------------------------------------------------------------------------------
------------------
>PC_062AJA
-----------------------------------------------MST-SKQTSEQYPGYETITSYLKERENCQENWTYYGLLLLH------------
--------------------------------------------------------------------------QIYWKEVIT--ELNKSLV--------
----------------------------------------------------------------------------------------------------
--------------------------------------------------QKEK---YNDFAK--------KISKYFTK---DP----------------
---VD----EHI-HIIISLPETANKA--------------------------------------------------------------------------
----------------------------------------------------------------------FNWV------A----NRPLKDLKETIFS--
---------L-YQFP--------ELEKNGATLTFSC-------N--EKQYSPQ--------------------------------IYLEF------LNML
------------------------------------QLFVLKR--SSKFTVFIETSL-------SFSSWTFPKECQLYKLSED-----S-----------
---------NPLLSVFSLF-----NCGFVDL-DDEKSQEM------------------------KYQKVK--YVCSYLVAI------------------D
NLLEDKFKICPEKNVSD-LNGYGPID-----------------------------F--QQGVAQNAVQY-ESALSNN----K------------------
--------------KKVFGI-------ITN---------------------------SESFFWNVHYDSKLKGITMINTQDNKLKVHVRDKIIPSSNYNI
QKGNLVDYINPLLALQRKSSKDNHTKCSGTTTTEITKNVNNNNLQVNTDLQPSYDNSSPSPSLLVQKPLTEEVINKKQIDENETLTS-------------
----------------------------------------------------------------------------------------------------
----------------------------------------------------------------------------------------------------
----------------------------------------------------------------------------------------------------
------------------
>PC_05DIRC
----------------------------------------------------------------------------------------------------
----------------------------------------------------------------------------------------------------
----------------------------MPITL-FCL-------------VKGNTTAS-AFEV----------DI-EK---DKSISKLKEAIKAKNPQTF
ANVDAKDLKLWKV----PIS---DD-HD--DQ------------LWNLTLEDSD---ELLAIN--------EIGDYWTE---KP----------------
---PK----KHI-HVIVEQPASTATSN-REQ--EL-L--------------------------------------------------------------E
EVASLRAL-L-KKS-------------------------VAFDVVV--SPKRT------KG---------FKWT------INI-EQATLDGLKEHIRK--
---------M-EKPP--------ALENDGAVLNIVND---------SGKYSPL--------------------------------NDQDL------REML
------------------------------------QLFVSIK--NLKFTVFIETPS--K----AFSDWTFSSVCQLYGLNGE----TE-----------
---------DPTMTVFPNF-----SCGNVK-----PSQESLEGLMAELKSRLD-NTPISL-LSVEATKSL--YVYSYLLAG------------------A
NNFKGKFEIRPQKVISG-PNGHGPLD--FAIDLCQ-TAKTVGVT-----EVKKDDF--VKGVAQCAVQL-ESSLSYR----KRKADEME-E-RTFGR---
----------------VFGI-------VTD---------------------------AEKFYFME-----------------------------------
--------------------------C-------------------------------------------------------------------------
-----------SMDDQD---RPSFKL-SK-P-----VT----V-VYE--DNDLQT---KVEKVLEHIVWLLE--------EAQKP--DSALNVK------
ERVIKRVR-SGE---------------LPKI-MSSELELLKQRITELEAKNDKLEAENAELRKENTEIRDLRIKLSVSDAEIAELKRRNNEFLRANKEYN
ERRDAENAKLKAENVEFRDRLTKVEQNQSLIDNSSNTHSSNFNSVADQAPTVIHHEKPLVDTLLPEDKETVAFLNEEHKKKVSNEIRQRNREKKLQRESS
TKDLSEDACLLINPPPLL
>PC_01OGK1
----------------------------------------------------------------------------------------------------
----------------------------------------------------------------------------------------------------
----------------------------------------------------------------------------------------------------
---------------------------------------------------MSI---TLFCLVKGNTTANAFSVKISRD---EP----------------
---SV----HEF-DVVVS----------------------------------------------------------------------------------
--------------------------------------------------QKR------KS---------YKWA------VNI-DHAFLEDLKTSIRD--
---------T-YQPP--------ALENDGAVLNFIN-------D--GGRYSPR--------------------------------NDDAF------REML
------------------------------------RSLVSKN--SLKFTVLIETPS--K----PFNEWTFPKVCEFYGL-SE----PK-----------
---------HRRVSHFFVW-----MCEH------------------------------------------------------------------------
----------------------------------------------------------------------------------------------------
----------------------------------------------------------------------------------------------------
----------------------------------------------------------------------------------------------------
----------------------------------------------------------------------------------------------------
----------------------------------------------------------------------------------------------------
----------------------------------------------------------------------------------------------------
------------------
>PC_021WRH
----------------------------------------------------------------------------------------------------
----------------------------------------------------------------------------------------------------
----------------------------------------------------------------------------------------------------
----------------------------------------------------------------------------------------------------
-----------M-SI---------TLLC-LI---------------------------------------------------------------------
-------K-GNKTA-------------------------NAFAVDIDSGKPKQ------KA---------NKWS------INI-EQASLKDLKDYIRE--
---------M-YKPL--------ALENDGAVLNFMN-------G--GDRYSPR--------------------------------TDPSF------REML
------------------------------------RSLVSKN--NPKFTVFIETPS--K----PFNSWTFPKVCELYGL-SD----DP-----------
---------NPSIDVYPVF-----QCGCANT-KEKKYKEALRKLLMN-----------------------------------------------------
----WKLVSRQPH---------------------------------------------------------------------------------------
----------------------------------------------------------------------------------------------------
----------------------------------------------------------------------------------------------------
----------------------------------------------------------------------------------------------------
----------------------------------------------------------------------------------------------------
----------------------------------------------------------------------------------------------------
------------------
>PC_02L8PP
----------------------------------------------------------------------------------------------------
-----------------------------MAKK-------------SRNNRRKIRGQEKN----------IFVIHNHA----------------------
-----------YFDQVKK---VIRGGSRTRVTG-FITVENIR-----QDRVIGVFDYP-NFAI----------IW-DF---DARGPECRSTAR-RMFVEP
HEGITQQVRAWHV----RFC--------------------------------------------------------------------------------
----------------------------------------------------------------------------------------------------
----------------------------------------------------Q------EI---------FRTC------VRY-S---------------
---------------------------------------------------------------------------------------------SCSYQMS
ISSLRF-----------SLRLP---------------------------------RS--PSTNGPSRK-CV----NSTVLA-M----TR-----------
---------IPALTCIPFF-----RVVVKTP-RIRNTKKALRKLFDELEMRVA-TTPIDV-SYEATK-SI--YSYTYLVSA------------------T
YPFKDQVKVVPEKLIEG-KNGRENLD--YGIESHT-TGRIIGLV-----EVKKDDF--KQGFAQATVQL-ASSLG-R----KRKADKMDD----------
---------EPG-FNKVWGI-------VTD---------------------------AEKWYFME-----------------------------------
--------------------------CL------------------------------------------------------------------------
------------QDDEG---KLSFNL-TKPP-----LF----V-ACE--DEDIKE---RAEKVLGHIIWLLE--------ESQKA--DSAVNEKVI--KK
RKSLSKVA-GNSDIVDKP----------------------------------------------------------------------------------
----------------------------------------------------------------------------------------------------
------------------
>PC_05O7I0
----------------------------------------------------------------------------------------------------
-----------------------------MAKK-------------SRNNRRKIRGQEKN----------IFVIHNHA----------------------
-----------YFDQVKK---VIRGGSRTRVTG-FITVENIR-----QDRVIGVFDYP-NFAI----------IW-DF---DARGPECRSTAR-RMFVEP
HEDEL---KLWKV----EIG---GDHLD--DQ------------LKNLKLNGSDE---LSAIN--------EIGEYWTE---KL----------------
---PK----KHI-HVLVEPPVSTTASNEV-LE-LREK---------------------------------------------------------------
-L----A--------------------------SLQA-----------LLNKS------VH---------GTTC------VRY-S---------------
---------------------------------------------------------------------------------------------SCSYQMS
ISSLRF-----------SLRLP---------------------------------RS--PSTNGPSRK-CV----NSTVLA-M----TR-----------
---------VPALTCIPFF-----RVVVKTP-RIRNTKKALRKLFDELEMRVA-TTPIDV-SYEATK-SI--YSYTYLVSA------------------T
YPFKDQVKVVPEKLIEG-KNGRENLD--YGIESHT-TGRIIGLV-----EVKKDDF--KQGFAQATVQL-ASSLG-R----KRKADKMDD----------
---------EPG-FNKVWGI-------VTD---------------------------AEKWYFME-----------------------------------
--------------------------CL------------------------------------------------------------------------
------------QDDEG---KPSFNL-TKPP-----LF----V-ACE--DEDIKE---RAEKVLGHIIWLLE--------ESQKA--DSAVNEKVI--KK
RKSLSKVA-GNSDIVDKP----------------------------------------------------------------------------------
----------------------------------------------------------------------------------------------------
------------------
>PC_064528
----------------------------------------------------------------------------------------------------
----------------------------------------------------------------------------------------------------
----------------------------------------------------------------------------------------------------
-------------------------------------------------MTIFL---TSNAIR--------DVGNYLSE---KS----------------
---PK----RHI-YVIIEPPMSTITSSRE-QELF---------D----------------------------------QLT-------------------
---SLQEL-FNKSVYDTYM----------------------YNYIV--TAKNA------KK---------F--P------SQN-VTIRKNFLRTKPL---
------------HCRVQCHCWTRVFKNGGAVLNFMY-------N--GDRYSSR--------------------------------NDVLF------LEML
------------------------------------RLLISKN--NLKFTVFIETPSNC------V----------------------------------
-----------------------------NP-KDKKFQAVVEHLMTSLKLLQN-VTPLNM-TYE-MTKSI------------------------------
------------------------------------YSYCYLIV-----EVKRDNF--MKGFVQASVQM-VSFLTGY----KCKANEIDN----------
-----DQ-----YVDKVFRI-------VTM---------------------------QVNVIGRS-----------------------------------
--------------------------T-------------------------------------------------------------------------
-----------EVSEEQSKVLKKYRL-ST-N----------------------------LTEASG-----------------------------------
----------------------------------------------------------------------------------------------------
----------------------------------------------------------------------------------------------------
------------------
>PC_02NKJ1
----------------------------------------------------------------------------------------------------
----------------------------------------------------------------------------------------------------
----------------------------------------------------------------------------------------------------
-----------------------------------------------------------------------MISKYFPD---SP----------------
---VE----EHI-YVLVSPPETTTTFGRG-VRIKKA----------------------------------------------------------------
-TR-HDAG-I----------------------TQQVCTVHAFDVVV--SPRRT------KS---------FRWT------VNI-EHATLEGLKNSICA--
---------M-YPTP--------ALENDGAELNMLSQI--------GLSAQSA--------------------------------GLDGETENP--TMVL
ESSLSNR----------K---------------RKANEAEEDQ--MVGKVFGIVA---------DAENFILWNVR-------------------------
----------------------------------------------------------------------------------------------------
----------------------------------------------------------------------------------------------------
----------------------------------------------------------------------------------------------------
----------------------------------------------------------------------------------------------------
----------------------------------------------------------------------------------------------------
----------------------------------------------------------------------------------------------------
----------------------------------------------------------------------------------------------------
------------------
>PC_037S9L
----------------------------------------------------------------------------------------------------
----------------------------------------------------------------------------------------------------
---------------------------------------------------------------MEFAH-LSPKKL-IS---DEPISELKEA---------
--------------------------------------------IKAKKAPEPT---RTTCHK--------KDFEILPD---SP----------------
---AE----ECI-HVIVEPPASTATSNR----------EQELLD----------------------------------QVA-------------------
---SLQAL-LNKSVHG------------------------------------------------------------------------------------
----------------------------------------------------------------------------------------------------
-------------------------------------------------------FG--Q----GNLDY-------------------------------
----------------------------------------------------------------------------------------------------
-----AVE------------------------CRP-TGRVLGVI-----EVKKEDF--MKGFAQASVQM-ESTLS-R----KRKADEIDD----------
-----GR-----SIDRVFGI-------VTD---------------------------ASEWWKGP-----------------------------------
--------------------------R-------------------------------------------------------------------------
-----------SYCLVV---GGGAKA-DG-S------F----------------------------SKW-------------------------------
----------------------------------------------------------------------------------------------------
----------------------------------------------------------------------------------------------------
------------------
>PC_03BPXL
----------------------------------------------------------------------------------------------------
----------------------------------------------------------------------------------------------------
----------------------------------------------------------------------------------------------------
----------------------------------------------------------------------------------------------------
----------------------------------------------------------------------------------------------------
----------------------------------------------------------------------------------------------------
-----------------------------------------------------------------------------------------M------SITL
------------------------------------FCLVKGN--TTANAFSIRISR--D----EPVSELKKAVKAE-----------K-----------
---------APEFDL-------------------------------------------------------------------------------------
-------FSCGQAAMEG-HNGQGNLD--YA---RS-TNRIVGLV-----EVKKDDF--KQGFTQTTVQM-ESSLTCH----IRKVDEIEDSYG-LDK---
----------------VWGI-------VTD---------------------------AEK----------------------------------------
----------------------------------------------------------------------------------------------------
----------------------------------------------------------------------------------------------------
----------------------------------------------------------------------------------------------------
----------------------------------------------------------------------------------------------------
------------------
>PC_00GSWD
----------------------------------------------------------------------------------------------------
----------------------------------------------------------------------------------------------------
---------------------------------------------------------------MEFAH-LSPKKL-I----DEPISELKDA---------
--------------------------------------------IKAKKAPEPT---RTTCHK--------KDFEILPD---SP----------------
---AE----ECI-HVIVEPPASTATSNR----------EQELLD----------------------------------QVA-------------------
---SLQAL-LNKSVHG--------------------------------TPKRT------KG---------FKWT------VNI-EHATLDVLKNSIRA--
---------I-NQTP--------ALENDGAVLNMLN----------ESGNTPR--------------------------------NDQDL------REML
------------------------------------QVFVTKS--SFKFTVLIETSS--K----PSNEWTFPKCE-------------------------
-----------------------------------KSKAVVKHLMAELKTSSR-CY--------------------------------------------
---SPRQE------------------------CRP-TGRVLGVI-----EVKKEDF--MKGFAQASVQM-ESTLS-R----KRKADEIDD----------
-----GR-----SIDRVFGI-------VTD---------------------------ASEWWKGP-----------------------------------
--------------------------R-------------------------------------------------------------------------
-----------SYCLVV---GGGAKA-DG-S------F----------------------------SKW-------------------------------
----------------------------------------------------------------------------------------------------
----------------------------------------------------------------------------------------------------
------------------
>PC_00MVI9
----------------------------------------------------------------------------------------------------
----------------------------------------------------------------------------------------------------
------------------------------------------------MA--RIIVVR-QWG------------H-SG---DEPISELKKAIKAEK----
---------------------------------------------APEFDNFHVD---RLKLW--------NIGDYWAK---KP----------------
---PK----RHI-HVLVEPPETTASSNEV-LELRKQ----------------------------------------------------------------
-LASMQAL-LK---------------------KSVGCCITAFDVVV--SPKRT------KG---------FKWT------VNI-EHATLDSLKEYIHL--
---------R-EMLQ---------------------------------LFVSK--------------------------------NNL------------
-------------------------------------------------------KF--T----SFSDWTFSSVCQLYGLGGE----TK-----------
---------DPTMAMFPIF-----SCVISGP-NGHGPLDFA-----------------------------------------------------------
-----------------------------------------------------------IDLRQT-----AKTVGVT----ERKADEMEE----------
---------D-RTFGRVFGV-------VTD---------------------------AEKFY--------------------------------------
----------------------------------------------------------------------------------------------------
-----------------------F-----------------------------------------------M--------EAQKP--DDDSQSGEG----
PREIKRVR-STGDLSGKSD-----K---------------------------------------------------------------------------
----------------------------------------------------------------------------------------------------
------------------
>PC_01UOX4
----------------------------------------------------------------------------------------------------
----------------------------------------------------------------------------------------------------
--------------------------MTTPLTL-FCVK------------E-GESLYN-AFSI----------EL-PS---NLTVNALRDELKKKKAPEF
DNVAANTLALWQV----SIP---IFQDA--DDTP----------IVLDNVPSKK---RLLPTS--------TLSEAFGK---EA----------------
---SG----ETI-RVLVQPPKKVCSSIGR-----------------------------------------------------------------------
-------------------------------------FN----IVL--ESFNN------KK---------FVST------IDT-DKATMERLKEKIRG--
------------NFP--------DLLFGSEIITIKYKDC--DGQL-LEVENPT--------------------------------DQLL--------QQA
------------------------------------LKVIYNS--AQDILVEISYPD--K----PFSDYTLKDVNSFFGFTDA-----S-----------
---------DPSLTEIQPL----EGIPINTG-GTAEHDHAIKRLQDEIESRKK-CSL----LDSDEGMLK--IVEPMLVHA------------------V
TLFADDLKLSSGEEIRG-RLGRGKVW--YGIKSKNDEAFCSLCVT----KVQNKDF--KAAVAENMMQL-ESQTTGR----K------------------
----------------------------------------------------------------------------------------------------
----------------------------------------------------------------------------------------------------
----------------------------------------------------------------------------------------------------
----------------------------------------------------------------------------------------------------
----------------------------------------------------------------------------------------------------
------------------
>PC_02VERX
----------------------------------------------------------------------------------------------------
----------------------------------------------------------------------------------------------------
--------------------------MATQLTL-YCVK------------E-GESLYN-AFSI----------EL-PS---NLTVNALKDELKKKKTPEF
DNVAANTLALWQV----SIP---IAQDA--DDTP----------NVLDNVPSKK---RLLPTS--------TLSEAFGK---EA----------------
---AR----ETI-RVLVQPPKKVCSSIGR-----------------------------------------------------------------------
-------------------------------------FN----IVL--ESFNN------KK---------FVST------IDM-DKATMERLKEKIRG--
------------NFP--------DLLFGSEIITIKYKDC--GGQL-LEVENPT--------------------------------DQLL--------QQA
------------------------------------LKVIYNS--AQNILVEISYPD--K----PFSDYTLKDVNSFFGFTDA-----S-----------
---------DPSLTEIQPL----EGIPINTG-GTAEHDHAIKRLQDEIESRKR-CSL----LDSDEGMLK--IVEPMLVHA------------------V
TLFTDDLKLSSEEEIRG-RLGRGKVW--YGIKSKNDEAFCSLCVT----KVQNKDF--KAAVAENMMQL-ESQTTGR----KR-----------------
-MRSK--DSDQGQDITTYGI-------VTD---------------------------GSEWHFVE-----------------------------------
--------------------------CLQKPSS-------------------------------------------------------------------
---------------ASP----SFHL-SPLN-----------H--TVMKNIKWEESWLGIKNIFDHLLGLVS--------KARNE--SRLY----KRRRI
----------------------------------------------------------------------------------------------------
----------------------------------------------------------------------------------------------------
------------------
>PC_02GRBU
-----------------------------------------------------M-SELYSGHKALESYFKEKGNL---ASYYGFLLLHYNTIVASSLLVN
NWKELNNHWVNHFLMEAKYQIINEESLISIKEK---------------------------VN--KEQICRAKNLEIYWKEVMT--EL-NKDSLKRK----
-------------LEEKENFNSQSK------------------------------------------------------------NELKSLIQKEIHNNF
AGIDPDQLKLWQV----EIP---DDCYD--ELTN-------------LQLLGNN---ELLETK--------KISKYFTK---TP----------------
---AN----EHI-HIIVTLPETTKTKKEL-----------ELIN----------------------------------KVA-------------------
---ELQKL-LKKSIYE-------------------------FDIIV--NPKRT------KT---------SKWF------VNI-KQVTLNDLKEFIFA--
---------L-YQFP--------ELQNDVAILTFSC-------N--DEKYSPK--------------------------------K--------------
------------------------------------------------------TSL-------SFSSWTFPKVCKLYKLSKD-----S-----------
---------DPTLSVFSPF-----TCGCVEL-NNEKSQEIIKHLITELNFRFK-AIP--I-G-NEASK--------------------------------
----------------S-LNGHGPVD--FALIQIQ-NSRIIGIT-----EVKDKDF--QQGVAQNAVQC-ESALSNK----K------------------
--------------KNVFDI-------ITD---------------------------SEKWFFLE-----------------------------------
--------------------------C-------------------------------------------------------------------------
-----------SLDNER---KPNFKL-SK-S-----MV----I-IYG--DEDMED---WVKKVLGHIVWLLE--------EAQRL--DKLE-----DKN-
----------------------------------------------------------------------------------------------------
----------------------------------------------------------------------------------------------------
------------------
>PC_063NDP
----------------------------------------------------------------MSHNIANTST----------STSAPTASLLTVEEIN
GWDRDR---VKGFLQEKRAE--------------------------LGLGGNVINVIYD-------QEVSSKAFLRLNEEQLTRNP------------GP
FRLKYGPASAIAELVEQIKGEQPAVAENMSITL-FCL-------------VKGNTTAS-AFEV----------DI-EK---DKSISKLKEAIKVKKQNDF
AGVDADKLRLWKK----EIS---DD-QD--DL------------LSSLTLNDGD---ELLATK--------KILKYFPD---SP----------------
---PK----EHI-HVLVSSPEATTTSSQ-EQ--EL-L--------------------------------------------------------------D
QVTSLQAL-LNKST-------------------------HDFDVVV--HPKW-------KP---------NKWT------ANI-EQVTLEGLKEYIRK--
---------M-YQPP--------ALENDRAELNLMN-------D--GEKYFPH--------------------------------NDQDL------REML
------------------------------------CIFISKN--NLKFTVFIETPS--K----AFSDWTFPKVCQLYEL-CE----SE-----------
---------DPSLSVFPPF-----TCGIKDL-EDDSSQAILKHLIAELNARLK-SIPIS---GNEASKSQ--YVCFYLVAG------------------A
NLYEGKFELRPEKNITG-PNGYGPVD--FAIDLLQ-TAKTAGVT-----EVKDEDF--FKGIAQNAVQL-ESALSNR----KRKASEMEEDSAFMGK---
----------------VFGI-------VTD---------------------------AEKWYFLE-----------------------------------
--------------------------C-------------------------------------------------------------------------
-----------SLDDQD---KLRFKL-SE-P-----VV----V-VYK--DENMEN---MVRKVLGHIAWLLE--------EVQKP--DSALDV--K----
EREIKRVR-SGELPKVPDL-----VGKKN-----------------------------------------------------------------------
----------------------------------------------------------------------------------------------------
------------------
>PC_02A7MY
------------------------------------------------------MSKLYPEHKALESYFKEKGNL---ASYYGFLLLHYNTIVTSSLPTN
NWKELNNQWINHFLIEAKHQIINEEFLISIKEKV---------------------------N--NEQTRHAKKLEIYWKEVIT--ELNKKDSVKRK----
-----------L-EEEKENFNSQSKKCRTTITL-FCIV------------Q-GNA-HN-AFAI----------NI-NK---NKTISELKSLIQKEKHNDF
AGIDPDQLKLWQV----EIP---DDCYD--ELTN-------------S----------------------------------------------------
----------------------------------------------------------------------------------------------------
-------------------------------------------------------------------------------------QVTLKDLKEFVFA--
---------L-YQFP--------ELQKDVATLAFSC-------N--DEKYSPK--------------------------------K--------------
------------------------------------------------------TSL-------SFSSWTFPKICKLYKLSED-----S-----------
---------DPTLSVFPPF-----TCGCVEL-NDEKSQVIIKHLITELNFHFK-AIP--I-G-NEASKSQ--YVCSYLVAI------------------A
NLFEDKFKVYPEKNVSG-LNGHGPVD--FALIQIQ-NSRIIGIT-----EVKDKDF--QQGVTQNAVQC-ES---SK----K------------------
--------------KNVFGI-------ITD---------------------------SEKWFFLE-----------------------------------
--------------------------C-------------------------------------------------------------------------
-----------SLDNER---NPNFKL-SK-P-----MV----I-IYG--DEDMED---RVKKVLGHIVWLLG--------EAQRL--DELE-----DKN-
----------------------------------------------------------------------------------------------------
----------------------------------------------------------------------------------------------------
------------------
>PC_04HVAW
MVPRRTHGPQTSLWLVLYTSNFLHSGGWSSHIQHPSDLELDLVNSFSICKFNFFSVSFSLIPMALESYFKEKGNL---ASYYGFLLLHYNTIVTSSLPTN
NWKELNNQWINHFLIEAKHQIINEEFLISIKEKV---------------------------N--NEQTRHAKKLEIYWKEVIT--ELNKKDSVKRK----
-----------L-EEEKENFNSQSKKCRTTITL-FCIV------------Q-GNA-HN-AFAI----------NI-NK---NKTISELKSLIQKEKHNDF
AGIDPDQLKLWQV----EIP---DDCYD--ELTN-------------S----------------------------------------------------
----------------------------------------------------------------------------------------------------
-------------------------------------------------------------------------------------QVTLKDLKEFVFA--
---------L-YQFP--------ELQKDVATLAFSC-------N--DEKYSPK--------------------------------K--------------
------------------------------------------------------TSL-------SFSSWTFPKICKLYKLSED-----S-----------
---------DPTLSVFPPF-----TCGCVEL-NDEKSQVIIKHLITELNFHFK-AIP--I-G-NEASKSQ--YVCSYLVAI------------------A
NLFEDKFKVYPEKNVSG-LNGHGPVD--FALIQIQ-NSRIIGIT-----EVKDKDF--QQGVTQNAVQC-ES---SK----K------------------
--------------KNVFGI-------ITD---------------------------SEKWFFLE-----------------------------------
--------------------------C-------------------------------------------------------------------------
-----------SLDNER---NPNFKL-SK-P-----MV----I-IYG--DEDMED---RVKKVLGHIVWLLG--------EAQRL--DELE-----DKN-
----------------------------------------------------------------------------------------------------
----------------------------------------------------------------------------------------------------
------------------
>PC_06OCK2
------------------------------------------------------------MSTTITSYLKERENCQENWTYYGLLLLHRDAIIASS-SSN
KWKKLNNFWMNSFLKEARKLIINQEIYNAMEEKNCL--------------------------------------------------------EI------
----------------------------NKFII-EGFF------------Q-ENI-HN-AFAI----------NI-NR---NKTISELKSLIQKEKYNDF
AGIDPDQLKLWQV----EIP---DEHYD--ELVN-------------LQLHENN---ELLVT-----------KKQVTL---KD----------------
---LK----E------------------------------------------------------------------------------------------
----------------------------------------------------------------------------------------------TIFS--
---------L-YQFP--------ELEKNGATLAFSC-------N--DKKYSPQ--------------------------------INLEF------QNML
------------------------------------QLFVLKR--SFKFTVFIETSL-------SFSSWTFPKVCQLYKLSED-----S-----------
---------DPSLSVFSLF-----NCEFINL-DDEKSQVIIKHLMTDLNFHFK-AIP--I-G-NEASKSQ--YVCSYLVAI------------------A
NLFKDKFKICPEKNVSG-LNSHGPVD--FALIQVQ-TSRIIGIT-----EIKDKVF--QQDVAQNAVQC-ESALLNN----K------------------
--------------KKVFCI-------ITD---------------------------SEKWFFLE-----------------------------------
--------------------------C-------------------------------------------------------------------------
-----------SLDNER---NPMFKL-SK-P-----VV----V-IYG--DKDMEN---LVKKVLGHIAWLLE--------EAQKL--DELE-----DKN-
----------------------------------------------------------------------------------------------------
----------------------------------------------------------------------------------------------------
------------------
>PC_00I840
-----------------------------------------------MSTSKQT-SEQYPGYETITSYLKERENCQENWTYYGLLLLHRDAIIASS-SSN
KWKKLNNFWMNSFLREARKLIINQEIYNAMEEKKDS--------------------------------------------------------VKRK----
-----------LEEEEKENLNPQSKKSRSTITL-FCIV------------Q-ENI-HN-AFAI----------NI-NR---NKTISELKSLIQKEKYNDF
AGIDPDQLKLWQV----EIP---DEQYD--ELVN-------------LQLHENN---ELLATK--------KISKYFTK---DP----------------
---AD----EHI-HIIVSLPETANKVA-------------------------------------------------------------------------
-----------KSI-------------------------YEFNIIV--NPKRT------KA---------FNWV------ANI-EQVTLKDLKETIFS--
---------L-YQFP--------ELEKNGATLAFSC-------N--DKKYSPQ--------------------------------INLEF------QNML
------------------------------------QLFVLKR--NFKFTVFIETSL-------SFSSWTFPKVCQLYKLSED-----S-----------
---------DPSLSVFSLF-----NCEFVNL-DDEKSQVIIKHLMTDLNFRFK-AIP--I-G-NEASKSQ--YVCSYLVAI------------------A
NLFENKFKICPEKNVSG-LNGHGPVD--FALIQVQ-TSRIIGIT-----EVKDRDF--QQGVAQNAVQC-ESALSSK----K------------------
--------------KKVFGI-------ITD---------------------------SEKWFFLE-----------------------------------
--------------------------C-------------------------------------------------------------------------
-----------SLDNEK---KPKFKL-SK-P-----LV----V-IYG--DKDMEN---RVKKVLGHIAWLLE--------EAQKL--DELE-----DEN-
----------------------------------------------------------------------------------------------------
----------------------------------------------------------------------------------------------------
------------------
>PC_038AAT
----------------------------------------------------------------------------------------------------
----------------------------MNNVYKDS--------------------------------------------------------VKRK----
-----------LEEEEKENLNPRSKKSRSTITL-FCMV------------Q-ENI-NN-AFAI----------NI-NR---NKTISELKSLIQKEKYNDF
AGIDPDQLKLWQV----EIP---DEHYD--ELVN-------------LQLHENN---ELLATK--------KISKYFTK---DP----------------
---AD----EHI-HIIVSLPETANKVA-------------------------------------------------------------------------
-----------KSI-------------------------YEFNIIV--NPKRT------KA---------FNWV------ANI-EQVTLKDLKETIFS--
---------L-YQFP--------ELEKNGATLAFSC-------N--DKKYSPQ--------------------------------INLEF------QNML
------------------------------------QLFVLKR--NFKFTVFIETSL-------SFSSWTFPKVCQLYKLSED-----S-----------
---------DPSLSVFSLF-----NCEFVNL-DDEKSQAIIKHLMTDLNFRFK-AIP--I-G-NEASKSQ--YVCSYLVAI------------------A
NLFENKFKICPEKNVSG-LNGHGPVD--FALIQVQ-TSRIIGIT-----EVKDRDF--QQGVAQNAVQC-ESALSNN----K------------------
--------------KKVFGI-------ITD---------------------------SEKWFFLE-----------------------------------
--------------------------C-------------------------------------------------------------------------
-----------SLDNER---KPKFKL-SK-P-----LV----V-IYG--DKDMEN---RVKKVLGHIAWLLE--------EAQKL--DELE-----DKN-
----------------------------------------------------------------------------------------------------
----------------------------------------------------------------------------------------------------
------------------
>PC_01O0ZZ
--------------------------------------------MFSMVL-DLPIVGLLVLYK--SHSLILSKNCQENWTYYGLLLLHHDAIIA-LLSSN
KWKKLNNFWMNSFLKEARKLIINQKIYNAMEEKINK-----------------------------EQIHYAKNLEIYWKEVIT--ELNKSLV--------
----------------------------------------------------------------------------------------------------
--------------------------------------------------QKEK---YNDFAK--------KISKYFTK---DP----------------
---VD----KHI-HIIISLPETANKA--------------------------------------------------------------------------
----------------------------------------------------------------------FNWV------A----NRPLKDLKETIFS--
---------L-YQFP--------ELEKNGATLTFSC-------N--EKQYSPQ--------------------------------IYLEF------LNML
------------------------------------QLFVLKR--SSKFTVFIETSL-------SFSSWTFPKECQLYKLSED-----S-----------
---------NPLLSVFSLF-----NCGFVDL-DDEKSQEM------------------------KYQKVK--YVCSYLVAI------------------D
NLLEDKFKICPEKNVSD-LNGYGPID-----------------------------F--QQGVAQNAVQY-ESALSNN----K------------------
--------------KKVFGI-------ITN---------------------------SESFFWNVHYDSKLKGITMINTQDNKLKVHVRDKIIPSSNYNI
QKGNLVDYINPLLALQRKSSKDNHTKCSGTTTTEITKNVNNNNLQVNTDLQPSYDNSSPSPSLLVQKPLTEELIKWRRINLFGLKRMVEVNALVDKFNAI
SLKGLAHTYKNKDNNER---KSKFKL-SK-P-----MV----V-IYG--DKDMEN---QVKKVLGYIAWLLE--------KAQKL--DEPE-----DK--
----------------------------------------------------------------------------------------------------
----------------------------------------------------------------------------------------------------
------------------
>PC_02GR2J
------------------------------------------------------MSELYPGHKEKG----------NLASYYGFLLLHYNTIVASSLPTN
NWKELNNHWVNHFLIEAKHQIINEESLISIKEKVNK----------------------------EQSSCYVKDLEYYWKEVIT--ELNK-DSVKR-----
-----------KHEEEKENFNSQSKKCQTTITL-FCIV------------Q-GNA-HN-AFSI----------NI-NK---NKTISELKSLIQKEKHNDF
AGIDPDQLKLWQV----EIP---------------------------------------------------------DD---SP----------------
---AD----EHI-HIIVSLPENTKTRQEL------ELMELELIN----------------------------------KVE-------------------
---ELQKL-LKKSI-------------------------YEFNIIV--NPKRT------KA---------SKWI------ANI-EQVTLKDLKEFIFA--
---------L-YQSP--------ELQKDVVTLVFSC-------N--DEKYSPK--------------------------------SNLEF------QNML
------------------------------------QLFASRN--SLKFTVFIETSL-------SFPLGPFQ--------NED-----S-----------
---------DPTLSVFPLF-----TCGCVEL-NDEKSQVIIKHLITELNFRFK-AIP--I-G-NEASKS-------------------------------
-------------------------------------------------------------VAQNAVQC-ESALSNK----K------------------
--------------KNVFGI-------ITD---------------------------SEKWFFWS-----------------------------------
--------------------------V-------------------------------------------------------------------------
-----------H----------------------------------------------------------------------------------------
----------------------------------------------------------------------------------------------------
----------------------------------------------------------------------------------------------------
------------------
>PC_04MMKE
------------------------------------------------------MSKLYPEHKALESYFKEKGNL---ASYYGFLLLHYNTIVTSSLPTN
NWKELNNQWINHFLIEAKHQIINEEFLISIKEKV---------------------------N--NEQTRHAKKLEIYWKEVIT--ELNKKDSVKRK----
-----------L-EEEKENFNSQSKKCRTTITL-FCIV------------Q-GNA-HN-AFAI----------NI-NK---NKTISELKSLIQKEKHNDF
AGIDPDQLKLWQV----EIP---DDCYD--ELTN-------------S----------------------------------------------------
----------------------------------------------------------------------------------------------------
-------------------------------------------------------------------------------------QVTLKDLKEFVFA--
---------L-YQFP--------ELQKDVATLAFSC-------N--DEKYSPK--------------------------------K--------------
------------------------------------------------------TSL-------SFSSWTFPKICKLYKLSED-----S-----------
---------DPTLSVFPPF-----TCGCVEL-NDEKSQVIIKHLITELNFHFK-AIP--I-G-NEASKSQ--YVCSYLVAI------------------A
NLFEDKFKVYPEKNVSG-LNGHGPVD--FALIQIQ-NSRIIGIT-----EVKDKDF--QQGVTQNAVQC-ES---SK----K------------------
--------------KNVFGI-------ITD---------------------------SEK----------------------------------------
----------------------------------------------------------------------------------------------------
----------------------------------------------------------------------------------------------------
----------------------------------------------------------------------------------------------------
----------------------------------------------------------------------------------------------------
------------------
>PC_0378I1
----------------------------------------------------------------------------------------------------
----------------------------------------------------------------------------------------------------
-------------------------------------------------------MEE-GFRA----------RY-KKDNKNSLVNELKKVIKAEIPQTF
ANVDVKDI---------------------------------------------------------------KLWKVEIP---KP----------------
---PK----KNI-HVIVEPLVSTTTSASN-EI-LELK---------------------------------------------------------------
-E----Q--------------------------RAS----LQALLN--MSETN------EG---------FKWT------VNI-DDAVLEGLKEYIRE--
---------M-DKPP--------ALENDGALQVFET----------------------------------------------------------------
---------------------P---------------------------------QS--SSTNGSYRK-CSQ----------------------------
--------------------------------------SVVKHLMAESELRQK-TTPLDF-AYEATK-SI--YSYCYLASG------------------V
SFYEKNFKIIPEKLITG-HNGQGNLD--YAIECRS-INRIVGLV-----EVKKDDF--KQGFAQMESSL-NA----------------------------
----------------------------------------------------------------------------------------------------
----------------------------------------------------------------------------------------------------
------------------------------K-----TT----I-VCK--DEN------LQAKVLGYIVWLLE--------EAQKP--VEASRGIESN-KK
HRSSSSLA-EKSDIVDSS----------------------------------------------------------------------------------
----------------------------------------------------------------------------------------------------
------------------
>PC_00BMCH
----------------------------------------------------------------------------------------------------
----------------------------------------------------------------------------------------------------
-------------------------------------------------------MEE-GFRA----------RY-KKDNKNSLVNELKKVIKAEIPQTF
ANVDVKDI---------------------------------------------------------------KLWKVEIP---L-----------------
----------------IEPLVSTTTSASN-EI-LELK---------------------------------------------------------------
-E----Q--------------------------RAS----LQALLN--MSETN------EG---------FKWT------VNI-DDAVLEGLKEYIRE--
---------M-DKPP--------ALENDGALQVFET----------------------------------------------------------------
---------------------P---------------------------------QS--SSTNGSYRK-CVSS---------------------------
---------------------------------MDLSQSVVKHLMAESELRQK-TTPLDF-AYEATK-SI--YSYCYLASG------------------V
SFYEKNFKIIPEKLITG-HNGQGNLD--YAIECRS-INRIVGLV-----EVKKDDF--KQGFAQMESSL-NA----------------------------
----------------------------------------------------------------------------------------------------
----------------------------------------------------------------------------------------------------
------------------------------K-----TT----I-VCK--DEN------LQAKVLGYIVWLLE--------EAQKP--VEASRGIESN-KK
HRSSSSLA-EKSDIVDSS----------------------------------------------------------------------------------
----------------------------------------------------------------------------------------------------
------------------
>PC_060Z2R
----------------------------------------------------------------------------------------------------
----------------------------------------------------------------------------------------------------
-------------------------------------------------------MEE-GFRA----------RY-KKDNKNSLVNELKKVIKAEIPQTF
ANVDVKDI---------------------------------------------------------------KLWKVEIP---L-----------------
----------------IEPLVSTTTSASN-EI-LELK---------------------------------------------------------------
-E----Q--------------------------LAS----LQALLN--MSETN------EG---------FKWT------VNI-DDAVLEGLKEYIRE--
---------M-DKPP--------ALENDGALQVFET----------------------------------------------------------------
---------------------P---------------------------------QS--SSTNGSYRK-CVSS---------------------------
---------------------------------MDLSQSVVKHLMAESELRQK-TTPLDF-AYEATK-SI--YSYCYLASG------------------V
SFYEKKFKIIPEKLITG-HNGQGNLD--YAIEYRS-TNRIVGLV-----EVKKDDF--KQGFAQMESSL-NA----------------------------
----------------------------------------------------------------------------------------------------
----------------------------------------------------------------------------------------------------
------------------------------K-----TT----I-VCK--DEN------LQAKVLGYIVWLLE--------EAQKP--VEASRGIESN-KK
HRSSSSLA-EKSDIVDSS----------------------------------------------------------------------------------
----------------------------------------------------------------------------------------------------
------------------
>PC_039T88
----------------------------------------------------------------------------------------------------
----------------------------------------------------------------------------------------------------
---------------------------------------------------MARKSRN-NRHK----------SM-DF---DVVVSPK------------
-----RKANKWT------------------------------------ANIEHA---TLEGLK--------DYIRELYK---PP----------------
---AL----END-GAMLRSLVSKNSLKF-TV--LIET---------------------------------------------------------------
PSKPF-----------------------------------------------------------------NEWT------FPK-VC-ELYGLSDE-----
----------------------------PNPSI-------------------------------------------------------------------
----------------------------------------------------------------------------------------------------
-------------DVYPVF-----SCGSADL-SSEQPKAVGKHLMAELKLRQD-VTPLDR--AYEATKTI--YSYCYLAAG------------------V
SFYKDNFKLIPEKLVEG-RNGQGNLD--YAVECRP-TGRILGVV-----EVKKEDF--MKGFAQASVQI-ESTLS-R----KRKADEIDDGRS-IDR---
----------------VFGI-------VTD---------------------------ASEWYFME-----------------------------------
--------------------------C-------------------------------------------------------------------------
-----------MLDDEG---KPSFKL-SE-P-----VT----V-VYK--DENLQT---KWRRFSVI-------LFGCWRRRKSRWKLLKVIQTDAT----
EVFQLKT-----------------SKQFPMM---ET---FRNLIHDV---------------------LR--GILSF-----------------------
----------------------------------------------------------------------------------------------------
------------------
>PC_0037TO
----------------------------------------------------------------------------------------------------
----------------------------------------------------------------------------------------------------
---------------------------------------------------MARKSRN-NRHK----------SM-DG---NSLVVDLKDAIKAKKAPVF
DNFPADELRLWKV----EIS---GDHLE--DQ------------LKNLKLNGSG---ELSAIN--------EIGDHWTE---KP----------------
---PK----KNI-HVKVEPPVSTTASNE-VL--ELRE---------------------------------------------------------------
KLASLQAL-LNKS-------------------------VHDFDVVV--SPKR-------KA---------NKWT------ANI-EHATLEGLKDYIRE--
---------L-YKPP--------ALENDGAPQV-------------------------------------------------------------------
----------------------------------------------------------------------------------H----RV-----------
---------NRDAIEALQR-----MDLPENL-SSEQPKAVGKHLMAELKLRQD-VTPLDR--AYEATKTI--YSYCYLAAG------------------V
SFYKDNFKLIPEKLVEG-RNGQGNLD--YAVECRP-TGRILGVV-----EVKKEDF--MKGFAQASVQI-ESTLS-R----KRKADEIDDGRS-IDR---
----------------VFGI-------VTD---------------------------ASEWYFME-----------------------------------
--------------------------C-------------------------------------------------------------------------
-----------MLDDEG---KPSFKF-SE-P-----VT----V-VYK--DENLQT---KWRRFSVI-------LFGCWRRRKSRWKLLKVVRDRGK----
----------------------------------------------------------------------------------------------------
----------------------------------------------------------------------------------------------------
------------------
>PC_07PB1O
----------------------------------------------------------------------------------------------------
----------------------------------------------------------------------------------------------------
----------------------------------------------------------------------------------------------------
----------------------------------------------------------------------------------------------------
----------------------------------------------------------------------------------------------------
-----------------------------------------FDVIV--RPKTV------DF---------LTWN------TNI-NCATINELKERIIT--
------SYPL-T------------KDVDSATIAIIVG---------DKKSIIT--------------------------------EDSIL------QTTL
KVLSVS--------------------TI----KEFSVSLEQCT-RYAIFHL------VLK----PFTSFTFAQVCRLYEITFD-----E-----------
---------DPDITAFPVF-----QCVVPNF-RI--QYLLGTTFAEATPTRLK-CTTEFS-LTNEATRSL--YVEAFLIAA-----------------VC
HSYGEEIILRPQKKIFG-THGHGPVD--ISLESRR-TGAQVGVT-----EIKKEDI--KKGVAQNAVQL-ESCLTIRTG-KKRGRTEDDS----------
-----ET----VKLKKAYGI-------VTD---------------------------GRDWLFLR-----------------------------------
--------------------------CEN-----------------------------------------------------------------------
--------------E---NAKMRYQL-SK-A-----FT----V-DLQ--EKIDEN---QVRIVLGCIVWLLS--------QMKQA--EAEVAPELDSEQV
RPSQRRRM-SRGEEVGIFT-----FHFSACV-P-SAF---------------------------------------------------------------
----------------------------------------------------------------------------------------------------
------------------
>PC_04O58Z
----------------------------------------------------------------------------------------------------
----------------------------------------------------------------------------------------------------
----------------------------------------------------------------------------------------------------
--------------------------------------------------MEGD---DPCDP----------SNRATVS---TT----------------
---TS----SRE-QELLEEVASLRALINK-SVYGR---NSRRPQ----------------------------------RIY-------------------
---TKNGE-TTG----------------------------------------------------------------------------------------
-----------------------SRERFCSIKV---------NK--WERYSPW--------------------------------NDQDL------CKLL
------------------------------------RLFVSKK--NFKFTVFIKTPSKFK----PFNEWTFPKVCELYEL-SD----DP-----------
---------NPDIDVYSVF-----SCDSADL-----------------------------------------------TSG------------------V
SLYGKNFKIVPEKLVKG-HNGQGNLD--LTIERRS-TGRIVGLV-----EVKRDDF--KQGFAQTTVQM-ESSLTCR----KRKANEIDD----------
-----EY----DM---------------------------------------------------------------------------------------
----------------------------------------------------------------------------------------------------
-----------------------DKV-WE-P-----VI----V-EYN--DENMQI---KVEKVLGHIVWLLD--------EAQKP--DSSL-----GVEE
EKVVKKHR-SLSNLA---G-----NS--------------------------------------------------------------------------
----------------------------------------------------------------------------------------------------
------------------
>PC_04R385
----------------------------------------------------------------------------------------------------
----------------------------------------------------------------------------------------------------
----------------------------------------------------------------------------------------------------
------------M----ESA---NHDHV--DP------------LSNLSLEDSDE---LLAIR--------KISKYFPD---SP----------------
---PD----RGT-YSCHSF---------------------------------------------------------------------------------
------------------------------------------DVVV--N-PKQ------KY---------SKWT------VNI-EHGTLKDLKDYIRE--
---------M-YKPP--------ALENDGAVLNFIND-----------KDRYY--------------------------------PRND-----VAFREM
LRSLVS-----------KTI---------------------------------------------------------SSLP-N----DP-----------
---------NPSIDVYPIF-----HCDCVDM-KNDKYKEALRKLFDELETRVA-TTPSMY-PMKLQKASI--PI---LISP------------------L
--RLIHLKIVPEKLVEG-RMGRGILT--Q-----------------------------------------------------------PG----------
---------DHW-FDRVWGI-------VTD---------------------------AEKWYFME-----------------------------------
--------------------------CT------------------------------------------------------------------------
------------RDSEG---KPTFKL-SK-P-----LF----V-VYE--DDFTKD---MAEKVLRHIIWLLE--------EVQEA--DSALQRGEE--SR
E--IKRVR--SDDLTEKKN---------------------------------------------------------------------------------
----------------------------------------------------------------------------------------------------
------------------
>PC_05L7E3
----------------------------------------------------------------------------------------------------
----------------------------------------------------------------------------------------------------
----------------------------------------------------------------------------------------------------
-----------------------------------------------MTSLDSD---ELLAIN--------EIGEYWIE---KP----------------
---PK----KRI-HVLVEPPEATTTSSQ-EV--KELL--------------------------------------------------------------D
QVASLQAL-LNKS---TH----------------------DFDVVV--HPKR-------KP---------NKWT------ANI-EHATLEGLKEYIRK--
---------M-YQPP--------ALENDGAELNLMN-------D--GDKYSPQ-----------------------------------DL------REIL
------------------------------------RIFVSNK--KLKFTVFIETPS--K----PFSDWSFPKVCQLYGI-SN----DP-----------
---------NPDIDVFPPF-----SCGSADL-NSDESKAVIKHLMAEIKLRQD-VTPLNK--ANEATKSI--YSYCYLAFG------------------C
RSTGRVL-----GVIEV-KKEDFMKG--FAQASVQ-MESTLSR------K--------------------------------RKADEIDNGQD-VDR---
----------------VFGI-------VTD---------------------------ASEWYFME-----------------------------------
--------------------------C-------------------------------------------------------------------------
-----------SLDNEG---KPSFKL-SE-P-----VT----V-VYK--DENLQV---KVEKVLGHIVCTGR--------TD------------------
----------------------------------------------------------------------------------------------------
----------------------------------------------------------------------------------------------------
------------------
>PC_03RM32
----------------------------------------------------------------------------------------------------
----------------------------------------------------------------------------------------------------
----------------------------MSITL-LCL-------I------KGNTTAS-AFAV----------DI-DR---EKLVSHLKKAIKVEKQNDF
AGIDADRLKLWKV----PIS---DDQV---DP------------LSNLSLQDSD---ELLAIN--------EIGEYWTE---KP----------------
---PK----KL-----------------------------------------------------------------------------------------
--ASLQAL-LNKS---TH----------------------DFDVVV--HPKR-------KP---------NKWT------ANI-EHATLEGLKEYIRK--
---------M-YQPP--------ALENDGAELNLMN-------D--EDKYSPQ-----------------------------------NL------REIL
------------------------------------RIFVSNK--KLKFTVFIETPS--K----PFSDWSFPKVCQLYGI-SN----DP-----------
---------NPDIDVFPPF-----SCGSADL-NSDESKAVIKYLMAEIKLRQD-VTPLNK--ANEATKSI--YSYCYLASG------------------I
SLYKDNFKLIPEKLIEV-KKEDFMKG--FAQASVQ-MESTLSR------K--------------------------------RKADEIDNGQD-VNR---
----------------VFGI-------VTD---------------------------ASEWYFME-----------------------------------
--------------------------C-------------------------------------------------------------------------
-----------SLDNEG---KPSFKL-SE-P-----VT----V-VYK--DENLQV---KVEKVLGHIVWILE--------EAQKP--VEASQSGVK----
R---------------------------------------------------------------------------------------------------
----------------------------------------------------------------------------------------------------
------------------
>PC_0089ZP
----------------------------------------------------------------------------------------------------
----------------------------------------------------------------------------------------------------
----------------------------MSVTL-LCL-------------FKGNTLAN-AFPV----------HI-DS---NQLVGGPQKRKN-------
--------KLFMV---------------------------------DADEIKLN---ELSAIN--------EIGDYWTE---KP----------------
---SK----KNI-HVIVEPPVTTSASNEKSS--GY-E--------------------------------------------------------------T
VSSGNDVS-RQLLK-------------------------AEFDVVV--SPKR-------KP---------NKWT------ANI-EHATLEGLKDYIRE--
---------L-YKPP--------ALENDGAVLNFMC-------D--GDRYLPR--------------------------------NDVAF------REML
------------------------------------QSLVSKN--NLRFTVFIETPS--K----SFNEWTFPKVCELYGL-SD----DS-----------
---------NPNT----PF-----SCGYADL-SSEKSKAVVKHLMVELKLRQD-VTSLDR--AYDATKTI--YSYCYLAT--------------------
-------GLIPEKLVEG-RNGQGNLD--YAVECRS-TA------------------------------------------------------E-VDR---
----------------VFGI-------VAD---------------------------ASEWYFME-----------------------------------
--------------------------C-------------------------------------------------------------------------
-----------SLDNEG---KPSFKL-SE-P-----VT----V-VYK--DENLQT---KVEKVLGHIVWLLE--------EAQKP--MKASQSG-E----
DLGK------------------------------------------------------------------------------------------------
----------------------------------------------------------------------------------------------------
------------------
>PC_06NX5O
----------------------------------------------------------------------------------------------------
----------------------------------------------------------------------------------------------------
----------------------------MSVTL-LCL-------------VKGNTLAN-AFPV----------HI-DS---DQLVGDLKEAIKDKI-DVP
AGFKAKELKLWNV----SIP---DD-QD--DL------------LRNLTLNDGD---ELLATR--------EIATIV-----------------------
--------------ERLEPPVSTVTSSG-EE--EL-L--------------------------------------------------------------D
QVASLQAL-LNKSV-------------------------HVFDVVV--SSKRT------KS---------FKWT------VNI-EHATLDGLKNSIRA--
---------M-NQTP--------ALENDGAVLNMLN-------D--SGKFSPR--------------------------------DDQDL------R--E
------------------------------------MLQVFV-------------------------SKSNFKFTVLIET-PS----KP-----------
-----------------FN-----EDLSKNT-KNEKYKEALRKLFDELETRVA-TTPIDV--SYEATKNI--YLYTYLVSA------------------T
YPFKDQVKVVPEKLIEG-KNGRGNLD--YSIESRT-TGRIIGLV-----EVKKDGF--KQGFAQATVQL-ESSLG-R----KRKANEIG-----------
----------------------------------------------------------------------------------------------------
----------------------------------------------------------------------------------------------------
----------------------------------------------------------------------------------------------------
----------------------------------------------------------------------------------------------------
----------------------------------------------------------------------------------------------------
------------------
>PC_069CPU
----------------------------------------------------------------------------------------------------
----------------------------------------------------------------------------------------------------
----------------------------MSVTL-LCL-------------VKGNTLAN-AFPV----------HI-DS---DQLVGDLKEAIKDKI-DVP
AGFKAKDLKLWNV----SIP---DD-QD--DL------------LRNLTLNDGY---ELLATR--------EIATIV-----------------------
--------------ERLEPPVSTVTSSR-EQ--EL-L--------------------------------------------------------------D
QVASLQAL-LNKSV-------------------------HVFDVVV--SSKRT------KS---------FKWT------VNI-ERATLDGLKNSIRA--
---------M-NQTP--------ALENDGAVLNMLN-------D--SGKFSPR--------------------------------NDQDL------REML
------------------------------------QVDFLE-------------------------ALQRMDVCELYGL-SD----DP-----------
---------NPSIDVYPVF-----SCGCADT-KNEKYKEALRKLFDELETRVA-TTPIDV--SYEATKSI--YLYTYLVSA------------------T
YPFKDQVKVVPEKLIEG-KNGRGNLD--YGIESRT-TGRIIGLV-----EVKKDDF--KQGFAQATVQL-ESSLG-R----KLKANEIG-----------
----------------------------------------------------------------------------------------------------
----------------------------------------------------------------------------------------------------
----------------------------------------------------------------------------------------------------
----------------------------------------------------------------------------------------------------
----------------------------------------------------------------------------------------------------
------------------
>PC_01IKCY
----------------------------------------------------------------------------------------------------
----------------------------------------------------------------------------------------------------
----------------------------MSVTL-LCL-------------VKGNTLAN-AFPV----------HI-DS---DQLVGDLKEAIKDKI-DVP
AGFKAKELKLWNV----DYW---SE-K--------------------------------PPKR--------HIHVLV-----------------------
--------------ERLEPPVSTVTSSG-EE--EL-L--------------------------------------------------------------D
QVASLQAL-LNKSV-------------------------HVFDVVV--SSKRT------KS---------FKWT------VNI-EHATLDGLKNSIRA--
---------M-NQTP--------ALENDGAVLNMLN-------D--SGKFSPR--------------------------------DDQDL------R--E
------------------------------------MLQVFV-------------------------SKSNFKFTVLIET-PS----KP-----------
-----------------FN-----EDLSKNT-KNEKYKEALRKLFDELETRVA-TTPIDV--SYEATKNI--YLYTYLVSA------------------T
YPFKDQVKVVPEKLIEG-KNGRGNLD--YSIESRT-TGRIIGLV-----EVKKDGF--KQGFAQATVQL-ESSLA-R----KRKANEIG-----------
----------------------------------------------------------------------------------------------------
----------------------------------------------------------------------------------------------------
----------------------------------------------------------------------------------------------------
----------------------------------------------------------------------------------------------------
----------------------------------------------------------------------------------------------------
------------------
>PC_05NX7Y
----------------------------------------------------------------------------------------------------
----------------------------------------------------------------------------------------------------
----------------------------------------------------------------------------------------------------
MSRKARGVSLIVV----YQR-------D--LI------------PPDTVFLCGE------KPQ--------PPAEGRIV---QV----------------
---KG----EHI-HILVELPVSTTASSRREQ--EL-L--------------------------------------------------------------D
QVASLQAL-LNKSV-------------------------HEFKVVV--SLKR-------KA---------YQWS------VNI-EQATLEDIKTSICD--
---------M-YHPP--------ALENDGAELNFMKD------G--SGRSSPR--------------------------------NNVAF------RDML
------------------------------------RLLVSKN--NLKFTVVIETPL--K----AFSDWTFPKVCQLYGL-GE----SD-----------
---------DPTMEVFPVF-----SCV-------------------------------------------------------------------------
--------------IFG-LNGHGPLD--FTIDLRQ-TAKTVRVT-----EVKKDDF--VKGVTQCVVQL-ELLLSNR----KRKINEMEEDQPTFRR---
----------------VFGI-------VTD---------------------------AEKFYFME-----------------------------------
--------------------------C-------------------------------------------------------------------------
-----------TMDDQD---RPNFKL-SE-L-----MV----V-VYK--DENLET---KVEKVLGHIVWRRR--------SPTQL--G------------
----------------------------------------------------------------------------------------------------
----------------------------------------------------------------------------------------------------
------------------
>PC_01IVAH
----------------------------------------------------------------------------------------------------
----------------------------------------------------------------------------------------------------
----------------------------------------------------------------------------------------------------
MSRKARGVSLIVV----YQR-------D--LI------------PSDTVFLCGE------KPQ--------PPAEGRIV---QV----------------
---KG----EHI-HILVELPVSTTASSRREQ--EL-L--------------------------------------------------------------D
QVASLQAL-LNKSV-------------------------HEFKVVV--SLKR-------KA---------YQWS------VNI-EQATLEDIKTSICD--
---------M-YHPP--------ALENDGAELNFIKD------G--SGRSSSR--------------------------------NDVAF------QDML
------------------------------------RLLVSKN--NLKFTVVIETPL--K----AFSDWTFPKVCQLYGL-GE----SD-----------
---------DPTMEVFPVF-----SCV-------------------------------------------------------------------------
--------------IFG-LNGHGPLD--FTIDLRQ-TAKTVRVT-----EVKKDDF--VKGVTQCVIQL-ESLLSNR----KRKINEMEEDQPTFRR---
----------------VFGI-------VTD---------------------------AEKFYFME-----------------------------------
--------------------------C-------------------------------------------------------------------------
-----------TMDDQD---RPNFKL-SE-L-----MV----V-VYK--DENLET---KVEKVLGHIVWRRR--------SPTQL--G------------
----------------------------------------------------------------------------------------------------
----------------------------------------------------------------------------------------------------
------------------
>PC_00SPIM
----------------------------------------------------------------------------------------------------
----------------------------------------------------------------------------------------------------
----------------------------------------------------------------------------------------------------
---------------------------S--PI------------IPRGNGFSDR------SPQ--------PPAEGRIV---QV----------------
---KG----EHI-HILVELPVSTTASSRREQ--EL-L--------------------------------------------------------------D
QVASLQAL-LNKSV-------------------------HEFKVVV--SLKR-------KA---------YQWS------VNI-EQATLKDIKTSICD--
---------M-YHPP--------ALENDGAELNFMKD------G--SGRSSPR--------------------------------NDVAF------RDML
------------------------------------RLLVSKN--NLKFTVVIETPL--K----AFSDWTFPKVCQLYGL-GE----SD-----------
---------DPTMEVFPVF-----SCV-------------------------------------------------------------------------
--------------IFG-LNGHGPLD--FTIDLRQ-TAKTVGVT-----EVKKDDF--VKGVTQCVVQL-ESSLSNR----KRKINEMEEDQPTFRR---
----------------VFGI-------VTD---------------------------AEKFYFME-----------------------------------
--------------------------C-------------------------------------------------------------------------
-----------TMDDQD---RPNFKL-SE-L-----MV----V-VYK--DENLET---KVEKVLGHIVWRRR--------SPTQL--G------------
----------------------------------------------------------------------------------------------------
----------------------------------------------------------------------------------------------------
------------------
>PC_05WB8A
----------------------------------------------------------------------------------------------------
----------------------------------------------------------------------------------------------------
----------------------------------------------------------------------------------------------------
-------------------------------M------------STISQIIF-S------SPQ--------PPAEGRIV---QV----------------
---KG----EHI-HILVELPVSTTASSRREQ--EL-L--------------------------------------------------------------D
QVASLQAL-LNKSV-------------------------HEFKVVV--SLKR-------KA---------YQWS------VNI-EQATLKDIKTSICD--
---------M-YHPP--------ALENDGAELNFMKD------G--SGRSSPR--------------------------------NDVAF------RDML
------------------------------------RLLVSKN--NLKFTVVIETPL--K----AFSDWTFPKVCQLYGL-GE----SD-----------
---------DPTMEVFPVF-----SCV-------------------------------------------------------------------------
--------------IFG-LNGHGPLD--FTIDLRQ-TAKTVGVT-----EVKKDDF--VKGVTQCVVQL-ESSLSNR----KRKINEMEEDQPTFRR---
----------------VFGI-------VTD---------------------------AEKFYFME-----------------------------------
--------------------------C-------------------------------------------------------------------------
-----------TMDDQD---RPNFKL-SE-L-----MV----V-VYK--DENLET---KVEKVLGHIVWRRR--------SPTQL--G------------
----------------------------------------------------------------------------------------------------
----------------------------------------------------------------------------------------------------
------------------
>PC_06I5BY
----------------------------------------------------------------------------------------------------
----------------------------------------------------------------------------------------------------
----------------------------------------------------------------------------------------------------
----------------------------------------------------------------------------------ME----------------
---VE----EHI-HVLVDPPPSTAISS-REQ--EL-L--------------------------------------------------------------D
RIALLEKS-LSKST-------------------------HVFDVVI--KPKRV------KT---------FKWT------VNI-EHATLEGLKNFIRG--
---------T-CPTP--------ALENDGAVLNILND---------EGKYLPM--------------------------------NDQDL------RELL
------------------------------------QVFVSKK--NLKFTVTVETPS--K----AFSDWTFPKVCQLYGLDGE----SE-----------
---------EPTMAAFPLF-----SCGNVK-----PSQESMEGLMAELKSRIE-NTPINL-LSIEATKSL--YVYSYLLAG------------------A
NNFKGKFEIRPQKVISG-PNGHGPLD--FAIDLRR-TAKTVGVT-----EVKKDDF--TKGVAQCAVQF-ESSLSNR----KRKANEIEEE-QAFER---
----------------VFGI-------VTD---------------------------AEKSYFME-----------------------------------
--------------------------C-------------------------------------------------------------------------
-----------TMDDQE---RPSFKL-SE-P-----AV----V-VYN--NVSVEN---MVREVLSHIVWLLE--------EAQKP--DSDSRS-------
----------------------------------------------------------------------------------------------------
----------------------------------------------------------------------------------------------------
------------------
>PC_01HR8G
----------------------------------------------------------------------------------------------------
----------------------------------------------------------------------------------------------------
----------------------------------------------------------------------------------------------------
-------------------------------------------------------------MR--------KIPKYFPD---PP----------------
---VE----EHI-HVLVEPPPVSTSASGEVL--EL-R--------------------------------------------------------------K
QLALMQEL-LNKSV-------------------------YVFDVVV--KPKRV------KT---------FKWT------VNI-EHATLEGLKNFIRG--
---------A-CPTP--------ALENDGAVLNILN-------D--EGKYFPV--------------------------------NDQDL------RELL
------------------------------------QVFVSKN--NLKFTVIVETPS--K----PFNEWTFPKVCELYGL-SD----DP-----------
---------NPSTDVYPIF-----HCGCVDT-KNEKYKAALRKLFDELETRVA-TTPIDL--SYEATKSI--YSYTYLASA------------------T
YPFKDQVKIVPESLIEG-KNGVGILT--M---------------------------------------L-ASSLG-H----KRKADEIDDEPG-FNK---
----------------VWGI-------VTD---------------------------AEKWYFTK-----------------------------------
--------------------------C-------------------------------------------------------------------------
-----------SQDDEG---KLSFKL-TKLP-----LF----V-AYK--DKDMKE---RAEKILGHIIWLLE--------ESQKA--D----LD-K----
EREVKKYG-SSSNLAGKLD-----TVDRS-----------------------------------------------------------------------
----------------------------------------------------------------------------------------------------
------------------
>PC_05H4AP
----------------------------------------------------------------------------------------------------
----------------------------------------------------------------------------------------------------
--------------------------MTNNLSI-FCIL------------D-GHTVSS-SFSV----------EV-AL---GATVDKLKESIKATMSAGL
EGVDSNTLTLWKV----SIP---VTKED--MNKV----------ISLEELTDKE---VLLPTT--------PLRVAFEG---LK----------------
---EG----EFI-HIFVQCPPKGPSQLML-----------------------------------------------------------------------
-------------------------------------KIYF-PEK-------K------QK---------VSWT------TNH-TTVLLEELKTIVIN--
------------NHD--------G----------------------IDIGNKH--------------------------------PPP------------
----------------------------------------------TKTCVTSSAPI--P----RGDSERFPSVSQTI-FIVQ-----V-----------
---------PGGLRAFNPEKIPLEEIFPEEE-SSDRKLEALAGLYEQLATYQETKRP----RESEAEVSI--WVGAFLSHA------------------L
NVYKGQLILRVEKTLEG-QRGRGSID--FAFESPDDALL-LGVIE-----VKHDDW--LQGLAQNLVQL-ESCAVAR----------------------L
AKYPS--SSSNMKRSMCYGI-------ITT---------------------------GARWHFVK-----------------------------------
--------------------------CYLEPPS-------------------------------------------------------------------
---------------EVLK----FRY-SDAL-----------Y--FTLESADWKD--EA-RNILMHLLKMIE--------EMLII--DSEN----NRRNL
TPSIRSND----SLVSSIQ-----VKKKKNL---------------------------------------------------------------------
----------------------------------------------------------------------------------------------------
------------------
>PC_021TEA
----------------------------------------------------------------------------------------------------
----------------------------------------------------------------------------------------------------
--------------------------MTNNLSI-FCIL------------D-GYTVSS-SFSV----------EV-AL---GATVDKLKESIKATMSAGL
EGVDSNTLTLWKV----SIP---VTKED--MNKV----------ISLEELTDKE---VLLPTT--------PLRVAFEG---LK----------------
---EG----EFI-HTIVQSPLKVPGRASI-----------------------------------------------------------------------
-------------------------------------TTTF-NVSL--RSTHM------RA---------FSWS------VDV-MEASFEDFVSEIYD--
------------NFP--------HLPSSDSPKIILYLNQ-------YDIRHVH--------------------------------DDLSF------QAVL
------------------------------------LELRNND--DTNIVVDLDTPT--L----NLSSYSLQSVDTLYGLTRS-----F-----------
---------SGRLSNFPAF----DSIDSIKF-NSEEHRVALENLYLDLENRID-TSP----LLEDEDIPA--FVAPLLHRS------------------V
ELFKDQLQLKYRPTLLG-IRGESQPD--FIIETKDYTKE-YVIVT----KALSSDI--GSAVARNMVQL-EQTLMRQ----QAKQQQKEMQARICKK-RK
RDDHG--TNTEAESSVCYGL-------VTD---------------------------GSFWHLTE-----------------------------------
--------------------------CSLEPVA-------------------------------------------------------------------
---------------GSCFLYPKFRT-SPLG-----------I-VTSFQKNRLKV--DGTQKAFGTLIWLLD--------TL-ML--AS-N----KRRKM
K---------------------------------------------------------------------------------------------------
----------------------------------------------------------------------------------------------------
------------------
>PC_0679SV
----------------------------------------------------------------------------------------------------
----------------------------------------------------------------------------------------------------
---------------------------MSTITL-SCLV------------VGENPYEN-AFEV----------DI-EIN---KSISKLKDAIKEKNTQAF
ANVDAKDIKLWKV----DIS---FEEEN--KKLE-LVN--TKINVNIKEELGGVEL---LPLS--------KISKHFSS---QP----------------
---AD----EHI-HIIVQRP--------------V-----------------------------------------------------------------
---E------TKEVHC------------------------------------T------ATYGRK--SANFQWT------VSR-EMVSLEGFKKKLCE--
---------Y-FTFPD-------GTENEHIVIGRVIGGAGLKRKISTGKMRKKLD--QASSSSQSASDTV---EIATERKVIQFSADKDLLSIIWTANP-
------------------KVDLEIVVDTF------------------NLCMAVFVAQ--Q----PFSSYTFPKMKVLFGLKAD-----------------
-----------SYDQLPCI-----EIGSS-----ATPEEIRNSVIEDFLRMHKASPPITS--ANEATRCE--FISAIIYGV------------------A
SIFDGTVKVYPQYEVSG-SHGKGPID--WVIKM-G--DVIISVT-----EAKREDI--NQGIAQSTVQAHASLQCNR---KKRTYDDAD-----------
-----------LYEGAMYCI-------VST---------------------------GVDWVITKVQSGIG-----------------------------
--------------------------DGNN----------------------------------------------------------------------
------------NGDEN---PVEVFLCSPTP-TPLPIN------YPSLSRDDLVG---PIEKLFGQIKWVFDQQKSSLVDG-------------------
----KRVKTE------------------------------------------------------------------------------------------
----------------------------------------------------------------------------------------------------
------------------
>PC_02JM8P
----------------------------------------------------------------------------------------------------
----------------------------------------------------------------------------------------------------
---------------------------MSTITL-SCLV------------VGENPYEN-AFEV----------DI-EIN---KSISKLRDAIKEKID---
DNVKAKDLKLWKV----DIS---FEKEN--KKLE-LVN--TKINVNIKEDLCGEEL---PPLS--------KISKYFTS---QP----------------
---AD----EHI-HIIVQRP--------------V-----------------------------------------------------------------
---E------TKEVHC------------------------------------T------ATYGRK--SANFQWT------VSR-EMVSLEGFKKKLCE--
---------Y-FTFPD-------GTENEHIVISRVIGGAGLKRKISTGKMRKKLD--LASSSSQSASGTV---EIVTERKVIQFSADEDLLSIIWTTTP-
------------------KVDLEIVVDT---------------------------SQ--Q----PFSSYTFPKMKVLFGLKAD-----------------
-----------SYDQLPCI-----EIGSS-----ATPEEIRNSVIDDFLRMHKASPPITS--ANEATRCE--FISAIIYGV------------------A
SIFDGTVKVYPQYEVSG-SHGKGPID--WVIKM-G--DVIISVT-----EAKREDI--NQGVAQSSVQAHASLQCNR---KKRTYDDAD-----------
-----------LYEGAMYCI-------VST---------------------------GVDWVITKVQSGIG-----------------------------
--------------------------DGND----------------------------------------------------------------------
------------NGDGN---PVEVFLCSPTP-TPLPIN------YPSLSRDDLVG---PIEKLFGQIKWVFDQQKSSLVDG-------------------
----KRIKTE------------------------------------------------------------------------------------------
----------------------------------------------------------------------------------------------------
------------------
>PC_04JAI3
----------------------------------------------------------------------------------------------------
----------------------------------------------------------------------------------------------------
---------------------------MSTITL-SCLV------------VDENPYEN-VFEV----------DI-DNN---KTVNRLKDAIKENQKLFF
DNIAPKELKLWKV----DIS---LKEEN--KKLE-LVN--TKINVNIKKDLGGEKL---LPLS--------KINKHFPS---QP----------------
---TD----EHI-HIIVQRP--------------V-----------------------------------------------------------------
---E------TKEVHC------------------------------------T------ATYGCK--SANFQWT------VSR-EIMLLESFKKKLCE--
---------Y-FTFLD-------GTENEHIIIGHVIDGAGLKRKILTGKMRKKSD--LSSQSATVESDTV---EILTERKVIQFSTDEDLTSIIWITNP-
------------------KVDLEIVVNTF------------------NLCMAVFVAQ--Q----PFSSYTFPKMKAVFSLKVD-----------------
-----------NYNGLSLF-----DEGVK-----DTPKEIRSLVINELLRLHKTSQHITS--ANEATRCK--FISRIIYGV------------------A
SIFD----------------------------V-R--NTIITVT-----EAKKEDI--NQGIAQNAVQLQTSIQRNP---KKCSYDTAG-----------
-----------LHENVMYGI-------VST---------------------------AVDWVIIKLVSSSS-----------------------------
--------------------------EN------------------------------------------------------------------------
-------------NSEG---KIEVLLSSLSP-SPLPIN------NSVLTREDLAK---PVKNLFGQIK--------------------------------
----------------------------------------------------------------------------------------------------
----------------------------------------------------------------------------------------------------
------------------
>PC_02KRIJ
----------------------------------------------------------------------------------------------------
----------------------------------------------------------------------------------------------------
--------------------------------------------------MGENSYAN-AFEV----------DI-EIN---RSISKFKDAIKEKLHPKF
ENVTANDIKLWKA----NIS---LEKEN--KKLE-LIN--TKINVNINDELGGEEL---PPLS--------KISKHFPS---QP----------------
---AD----EHI-HIIVQRP--------------V-----------------------------------------------------------------
---E------TKEVYC------------------------------------T------PTYGRK--SANFQWT------VSR-EMVSLEGFKKKLCE--
---------Y-FMFPD-------GTENKHIIIGHVIGGAGLKRKISTGKMRKKID--KASSSSQSASDMV---EIVTECKIIQFSADEDLLSIIWTVDP-
------------------KVDLEIVVDT---------------------------SQ--Q----PFSSYTFPKMKVLFSLKAD-----------------
-----------SYDQLPCI-----EIGSS-----ATSEEIRNSVIEDFLRMHKVSPPITS--ANEATRCE--FISAIIYGV------------------A
SIFDGTVKVYPQYGVAG-SHGKGPID--WVIKM-G--DTIISVT-----EAKREDL--NQGIAQSTVQAHASIQCNR---KKRTYDDAD-----------
-----------LYEGVMYCI-------VST---------------------------GIDWVITKVQSGIG-----------------------------
--------------------------DGND----------------------------------------------------------------------
------------NGD-G---PVEVFLCSPTP-TPLPIN------YPSLSRDDLVG---PIKKLFGQIKWVFDQQKSSLVDG-------------------
----KRVKIDN-----------------------------------------------------------------------------------------
----------------------------------------------------------------------------------------------------
------------------
>PC_04PRW7
----------------------------------------------------------------------------------------------------
----------------------------------------------------------------------------------------------------
---------------------------MSTITL-SCLV------------AGENPYEN-AFNV----------KV-NK---TEAVSELKDAIKEKKAPEF
DNFATDKLKLWKV----DIS---FEEEN--KKLE-LVN--TKINVNIKEDLGGEEL---PPLS--------KISKHFPS---QP----------------
---AD----EHI-HIIVQRP--------------V-----------------------------------------------------------------
---E------TKEVHC------------------------------------T------VTYGRK--SANFQWT------VSR-EMVSLEGFKKKLCE--
---------Y-FTFPD-------GTENEHIVIGRVVGGAGLKRKISTGKMRKKLD--LASSSSQSASDTV---EIVTERKVIQFSADEDLLSIIWTVDP-
------------------KVDLEIVVDT---------------------------SQ--Q----PFSSYTFPKMK-------------------------
-------------------------IGSS-----ATPEEIRNSVIEDFLRMHKASPPITS--ANEATRCE--FISAIIYGV------------------A
SIFDGTVKVYPQYEVSG-SHGKGPIN--WVIKM-G--DVIISVT-----EAKREDI--NQGVTQSSVQAHASLQCNR---KKRTYDDAD-----------
-----------LYEGAMYCI-------VST---------------------------GVDWVITKVQSGIG-----------------------------
--------------------------DGND----------------------------------------------------------------------
----------------------------------------------------NVG---PIEKLFRQIKWVFDQQKSSLVDG-------------------
----KRVKTE------------------------------------------------------------------------------------------
----------------------------------------------------------------------------------------------------
------------------
>PC_04ZCML
----------------------------------------------------------------------------------------------------
----------------------------------------------------------------------------------------------------
---------------------------MSTITL-SCLV------------VGENPYEN-AFAV----------EI-DTT---KLVSFFRDAIKEKKQNDF
ANVDADKLKLWKV----DIS---LEEEN--EKLN-LVN--TKINVNIKEELGGVEL---LPLS--------KISKHFTS---QP----------------
---AD----EHI-HIIVQRA--------------V-----------------------------------------------------------------
---E------TKEVHC------------------------------------T------ATYGRK--SANFQWT------VTR-ETVTLEGFKKKLCE--
---------Y-FTFPD-------GTENEHIVIGRVVGGAGLKRKISTGKMRKKLD--QASSSSQSASDTV---EIVAERKVIQFSADEDLLSIIWTVDP-
------------------KVDLEIVVDT---------------------------SQ--Q----PFSSYTFPKMKVLFGLKAD-----------------
-----------SYDQLPCI-----EIGSS-----ATPEEIRSSVIEDXLRMHKASPPITS--ANEATRCE--FISAIIYGV------------------A
SIFDGTVKVYPQYEVSG-SHGKGPID--WVIKM-G--DVIISVT-----EAKREDI--NQGVAQSSVQAHASLQCNR---KKRTYDDAD-----------
-----------LYEGAMYCI-------VST---------------------------GMIVKQIRKKYDLN-----------------------------
--------------------------YYLI----------------------------------------------------------------------
------------KINAI---ITNSFI--------------------------------------------------------------------------
----------------------------------------------------------------------------------------------------
----------------------------------------------------------------------------------------------------
------------------
>PC_0379AT
----------------------------------------------------------------------------------------------------
----------------------------------------------------------------------------------------------------
---------------------------MSIITL-SCLV------------VSENPYEN-AFAV----------EI-DTT---KLVSFFRDVIKEKNTQAF
ANVDAKDIKLWK------------------------------------DELGGVEL---LPLS--------KISKHFTS---QP----------------
---AD----EHI-HIIVQRP--------------V-----------------------------------------------------------------
---E------TKEVHC------------------------------------T------ATYGHG--T--------------------------------
-------------------------ENEHIVIGRVVDGAGLKRKISTGKMRKKLD--QASSSPQSANDTV---EIVTECKVIQFSADEDLLSIIWTVDP-
------------------KVDLEIVVDT---------------------------SQ--Q----PFSSYTFPKMKVFFGLKAD-----------------
-----------SYDQLPCI-----EIGSS-----ATLEEIRNSVIEDFLRMHKASPPITS--ANEATRCE--FISAIIYGV------------------A
SIFDGTVKVYPQYEVFG-SHRKGPID--WVIKM-G--DIIISVT-----EAKREDI--NQ----------------------------------------
--------------GAMYCI-------VST---------------------------GVDWVITKVQSGIG-----------------------------
--------------------------DGND----------------------------------------------------------------------
------------NGDGN---PVEVFLCSPTP-TPLPIN------YPSLSRDDLVG---PIEKLFGQIKWVFDQQKSSLVDG-------------------
----KRVKTEQQDRVLA-----------------------------------------------------------------------------------
----------------------------------------------------------------------------------------------------
------------------
>PC_0631IM
----------------------------------------------------------------------------------------------------
----------------------------------------------------------------------------------------------------
----------------------------------------------------------------------------------------------------
-------------------M---YIITL--SCLV-LVN--TKININIKEELGGEEL---PPFS--------KISKHFSS---QP----------------
---AD----EHI-HIIIQRP--------------V-----------------------------------------------------------------
---E------MKEVHC------------------------------------T------VTYGHK--K-----------------MVTLEGFKKKLCE--
---------Y-FMFPD-------GTENERIVTGRIVGSAGLKRKLSTGKMRKKLD--QASSSFQSASDTV---EIVAESKVIQFSADEDLLSIIWTVNP-
------------------KVDLEIVVDTC--------------------------NK--E----PFSLYTFPKMKVLFGLKAD-----------------
-----------SYDQLLYI-----EIGSS-----ATPEEIRNSVIEDFLRMHKASPPITS--TNEAIRCE--FISVIIYGV------------------V
SIFDGTVKVYSQYEVSG-SHGKGPID--WVIKM-G--DTIISVT-----EAKREDI--NQGIAQSTVQAHASMQCNR---KKCTYNDAD-----------
-----------LYKGAMYCI-------VST---------------------------GVDWVITKVQ---------------------------------
----------------------------------------------------------------------------------------------------
----------------------SVFLCSLTP-TPLPIN------YPSLSRDDLVG---PIEKLFGQIKWVFDQQESSLVDR-------------------
----KQVKTE------------------------------------------------------------------------------------------
----------------------------------------------------------------------------------------------------
------------------
>PC_061WT8
----------------------------------------------------------------------------------------------------
----------------------------------------------------------------------------------------------------
---------------------------MSTIIL-SCLV------------AGENPS-N-AFEV----------EI-A--K-SKSISFLKEVIKEKKKNDF
ATFDADKLKLWKV----DIP---TENEN--EKLT-AV---QNINVNIKDDLGGEEL---KPLS--------KISKHFPT---EP----------------
---PE----EHI-HIIVRRP--------------D-----------------------------------------------------------------
---E------KKRRFI------------------------------------A------PLLTRQ--------------------TVSIKSLKDKLRQ--
---------S-FAFPD-------GTEDEHITISRVTGGSEQRKISGRRKTKSEK-TASNSQSETIKDEKVEG---ATERKVMQFSTDEDLMSIIWNSSAQ
K-DNMN------------QVDLEIVVDTS------------------------Q-----K----PFSSYTFQKMKDLFGLTAN-----------------
-----------NLGELPII-----EIESSSIT--KPIKKIIEGVINVLLQIHRTTPNIVI-YPNEANRRP--FIEAIIRGV------------------A
DTYNGKVMIWSEYEVCG-SHGKGPID--WVIKM-G--DTIICVT-----EAKKEDL--SYGVGQSTVQAHASIQLNT---RKRKRDEAE-----------
-----------LSESEMFCI-------VST---------------------------GVDWLITKVRNSNG-----------------------------
--------------------------NGND----------------------------------------------------------------------
-------------NSDG---MLELFLCSSNY-KALPIN------DKSLTRDDLIK---PVEKLFEHIKGALDQQINSNKRI-------------------
----KVE---------------------------------------------------------------------------------------------
----------------------------------------------------------------------------------------------------
------------------
>PC_019433
----------------------------------------------------------------------------------------------------
----------------------------------------------------------------------------------------------------
---------------------------MSTIIL-SCLV------------VDENPS-N-AFPV----------EI-G--N-NKLVGFLKEVIKEKKKNDF
ATFDADKLKLWKV----DIP---TENEN--EKLT-AV---QNINVNIKDDLGGEEL---KPLS--------KISKHFPT---EP----------------
---PE----EHI-HIIVRRP--------------D-----------------------------------------------------------------
---E------KKEVHC------------------------------------T------ATYGSK-KPVNFLWI------VTR-QTVSIKSFKDKLRR--
---------S-FAFPD-------GTEDEHITISRVTGGNVQRKISERRKAKSEK-TASNSQSKTIKDEKVEG---ATERKVMQFYTDEDLMSIIWNSSPQ
K-DNMN------------QVDLEIVVDTS------------------------Q-----K----PFSSYTFQKMKDLFGLTAN-----------------
-----------NLGELPSI-----EIESSKTT--KPIKKIMEGVINVLLQIHRTTPNIVI-YPNEANRRP--FIEAIIRGV------------------A
DTYDGKVMVWSEYEVCG-SHGKGPID--WVIKM-D--DTIICVT-----EAKKEDL--SYGVGQSTVQAHASIQFNT---RKRKRDEAE-----------
-----------LGESEMFCI-------VST---------------------------GVDWLITKVRNSNG-----------------------------
--------------------------NGND----------------------------------------------------------------------
-------------NSDG---MLELFLCSSNY-KALPIN------DKSLTRDDLIK---PVEDLFQRIKGALDQQINSNKRI-------------------
----KVE---------------------------------------------------------------------------------------------
----------------------------------------------------------------------------------------------------
------------------
>PC_01DAMC
----------------------------------------------------------------------------------------------------
----------------------------------------------------------------------------------------------------
---------------------------MSTITL-SCLV------------VGENPYEN-AFEV----------DI-EINK---SISKLKDAIKEKKAPEF
DNFATDKLKLWKV----DIS---FEEEN--KKLE-LVN--TKINVNIKDELGGEEL---PPLS--------KISKHFPS---QP----------------
---AD----EHI-HIIVQRP--------------V-----------------------------------------------------------------
---E------TKEVHC------------------------------------T------ATYGRK--SEKFLWA------VTR-GQITLSALKTRPRT--
---------R-FAFPD-------GTEDEHIVIIRENGK-----------------------------------------EHVRLVDDEDLACIIWTQGF-
------------------KVDLPIIVDT---------------------------SQ--Q----PFSSWTFPKIKSLFGLTAD-----------------
-----------SYIDLPRF-----DGGSADA---SDYKKVLEHVLEDIAMKHKTCIHVTS--ANEATRRE--FISSVLHGV------------------A
SCYDGDVKVCPEYELSG-SHGKWPVD--WVIKI-G--DTIIVVT-----EAKREDI--NQGVGQNAIQLQASSQRNK---KKRTY-NEA-----------
-----------LREDVMYGI-------VST---------------------------GVDWVIIKLVTTGE-----------------------------
--------------------------CND-----------------------------------------------------------------------
-------------NDNG---NVESYA--------------------------------------------------------------------------
----------------------------------------------------------------------------------------------------
----------------------------------------------------------------------------------------------------
------------------
>PC_03UU93
----------------------------------------------------------------------------------------------------
----------------------------------------------------------------------------------------------------
---------------------------MPTITL-NCLV------------SGENPYEN-AFQV----------VI-DTRQ-IKTVALLKDAIKEKNTQAF
ANVDAKDIKLWKV----DIS---LEKEN--EKLD-FVN-AKKINVNIKDELGGVEL---PPLS--------KISKNFSS---QP----------------
---AD----EHI-HIIVQRP--------------T-----------------------------------------------------------------
---E------TKEVHI------------------------------------T------ASYNRT-KK-NFQWT------VTR-EMVSLTELKKKLCE--
---------F-FTFPD-------GTEDEHIVIGRVMGGVERRISKST----------SEMESATVDMENVE----SAGRNIINFSKDEDLAGIVWIAD--
----HR------------VVELNIVVDTS------------------------Q-----Q----PFNSYTFSKMKALFGLQYD-----------------
-----------NCDELPKC-----RLFPGDLIDSFLDKKILEEVIQEILRKHTVSRPIRA-DVNEATRRE--FISSIIYGV------------------A
SNFRGLVKIYPEEQVTG-THGKGPVD--WIIKI-G--NIIICVT-----EAKRNDI--SWGIGQSTVQAHASMQLNT---KKRTFTDAN-----------
-----------LDEDDMYCI-------IST---------------------------GVEWVITRVIQ--------------------------------
----------------------------------------------------------------------------------------------------
-------------NRDG---KVDVYICDPMP-DVIPIN------NAVLTYDDLYK---PVKKLCRIINELFHEMKDAEKRV-------------------
----KLS---------------------------------------------------------------------------------------------
----------------------------------------------------------------------------------------------------
------------------
>PC_056GTA
----------------------------------------------------------------------------------------------------
----------------------------------------------------------------------------------------------------
---------------------------MPTITL-NCLV------------SGENPYEN-AFQV----------VI-DTRQ-IKTVALLKDAIKEKNTQAF
ANVDAKDIKLWKV----DIS---LEKEN--EKLD-FVN-AKKINVNIKDELGGVEL---PPLS--------KISKNFSS---QP----------------
---AD----EHI-HIIVQRP--------------T-----------------------------------------------------------------
---E------TKEVHI------------------------------------T------ASYNRT-KK-NFQWT------VTR-EMVSLTELKKKLCE--
---------F-FTFPD-------GTEDEHIVIGRVMGGVERRISKST----------SEMESATVDMENVE----SAGRNIINFSKDEDLAGIVWIAD--
----HR------------VVELNIVVDTS------------------------Q-----Q----PFNSYTFSKMKALFGLQYD-----------------
-----------NCDELPKC-----RLFPGDLIDSFLDKKILEEVIQEILRKHTVSRPIRA-DVNEATRRE--FISSIIYGV------------------A
SNFRGLVKIYPEEQVTG-THGKGPVD--WIIKI-G--NIIICVT-----EAKRNDI--SWGIGQSTVQAHASMQLNT---KKRTFTDAN-----------
-----------LDEDDMYCI-------ISTGMLMKQNFVGINGKSANILTPFISLIPGVEWVITRVIQ--------------------------------
----------------------------------------------------------------------------------------------------
-------------NRDG---KVDVYICDPMP-DVIPIN------NAVLTYDDLYK---PVKKLCRIINELFHEMKDAEKRV-------------------
----KLS---------------------------------------------------------------------------------------------
----------------------------------------------------------------------------------------------------
------------------
>PC_00H6JR
----------------------------------------------------------------------------------------------------
----------------------------------------------------------------------------------------------------
---------------------------MSTITL-SCLV------------AGEDLS-S-AFAV----------KI-D--K-FKSISILKKAIKEKEKPEF
DNFASDKLQLWKV----NIP---MDNEN--EKLI-AV---QKINVNIKDDLEGEEL---RPLS--------KINKHFST---EP----------------
---PE----EHI-HVIIRRP--------------D-----------------------------------------------------------------
---E------SKEVHC------------------------------------T------ATYLRK-TN-NFQWT------VTR-QTTSLKSFKEKLRE--
---------I-FTFPD-------GAENEHITISCVIDSASDLYQ------------TKSTLCETTKDETVEG-AGAIDRKNIYFSTDEDLASIVWKT---
---NIN------------KVDLEIIVDTS------------------------Q-----E----PFSSYNFRKMRDLFGLTAN-----------------
-----------NLGEVPTI-----EIESSSIT--KATKKIIDGVIDVLLQIHRTTPNIVI-YPNEANRRS--FIEAIIRGV------------------A
DTYNGKVLIWSEYEVCG-SHGKGPID--WIIKM-G--DTIISVT-----AAKKEDL--SYCVGQSTVQAHALMQLNT---RKRKR-EAE-----------
-----------LGESEMFCI-------VST---------------------------GVDWLITKVRNS-------------------------------
----------------------------------------------------------------------------------------------------
---------------NG---MLELFLCSSNY-KALPIN------NKPLTSDDLIK---PVEKLFQHIKGALDQQINSNKRI-------------------
----KVDM--------------------------------------------------------------------------------------------
----------------------------------------------------------------------------------------------------
------------------
>PC_05B0NA
----------------------------------------------------------------------------------------------------
----------------------------------------------------------------------------------------------------
-------------------------MCT----G-RLET------------IGDKLS-K-KFSV----------KI-D--K-DKSIFELKRVIKAKNQNCF
AGIDADRLKLWKV----GIP---IKQQS--PELT-AV---SNFSVNIKEELGGVEL---SPFD--------DISEHFDDDSKKP----------------
---VK----KNL-HIIVQPL--------------I-----------------------------------------------------------------
---E-----DSKEVHC------------------------------------T------ASYGNRNNKITFQWT------VTR-EMVTLAGLKKRLCE--
---------Y-FTFPD-------WTESEHLVISRVVGKRFGTKS------------------------------KSSSSKTIHISTDEDLASIIWTPAP-
------------------KMDLKIVVDTP------------------------QQAQ--Q----QFSSYTYSKMRTLFGLQVN-----------------
-----------DYYNLPTE----------------------------------ASPHITC-DINEPSRRV--FISSIIYAV------------------A
SSFDGDVKIFSEYEVSG-RYGKGLID--WIIRI-G--DIIIHVT-----EAKGNVI--SHGIGQSTVQAHASMQRNK---LKRSYDDAD-----------
-----------LYDEEMFCI-------IST---------------------------GIEWIMTKVILKSN-----------------------------
--------------------------S-------------------------------------------------------------------------
--------------NGG---NVEVRVCLPIP-DPIPIN------KVSLSRGDIRE---PVSKFFNIFRNVIKML---SIKG-------------------
----TMRNGCPLNATMSQIFTW------------------------------------------------------------------------------
----------------------------------------------------------------------------------------------------
------------------
>PC_06CE38
----------------------------------------------------------------------------------------------------
----------------------------------------------------------------------------------------------------
----------------------------MSIKL-LCLV------------KGDKLS-K-KFSV----------KI-D--K-DKSIFELKRVIKAKNQNCF
AGIDADRLKLWKV----EIP---IKQQS--PELT-AV---SNFSVNIKEELGGVEL---PSFD--------DISEHFDDDSKKP----------------
---VK----KNL-HIIVQPL--------------T-----------------------------------------------------------------
---V-----NSKEVHC------------------------------------T------ASYGNRNNKITFQWT------VTR-EMVTLAGLKERLCE--
---------Y-FTFPD-------WTESEHLVISRVIGKRFGTKS------------------------------KSSSSKTIHISTDEDLASIIWTPAP-
------------------KMDLKIVVDTP------------------------QQAQ--Q----QFSSYTYSKMRTLFGLQVD-----------------
-----------DYYNLPTE-----VLVHNA----NISRNLLDNVITNILRYHKASPRIIG-DINEPARRV--FISSIIYAV------------------A
SSFDGDVKIFSEYEVSG-RYGKGLID--WIIRI-G--DIIIHVT-----EAKANDI--SHGIGQSTVQAHASMQRNKRNRKKRSYDDAD-----------
-----------LYDEEMFCI-------IST---------------------------GIEWIMTKVILKSN-----------------------------
--------------------------S-------------------------------------------------------------------------
--------------NGG---NVEVRVCLPMP-EPIPIN------KVSLSRGDIRE---PVSKLLLQIKGLLEEQKNSLVSE-------------------
----KRHRSCQ-----------------------------------------------------------------------------------------
----------------------------------------------------------------------------------------------------
------------------
>PC_025UOM
----------------------------------------------------------------------------------------------------
----------------------------------------------------------------------------------------------------
----------------------MIHMIYQDLLL-FSQY------------TRDKLS-K-KFSV----------KI-D--K-DKSIFELKRVIKAKNQNCF
AGIDADRLKLWKV----GIP---IKQQS--PELT-AV---SNFSVNIKEELGGVEL---SPFD--------DISEHFDDDSKKP----------------
---VK----KNL-HIIVQPL--------------I-----------------------------------------------------------------
---E-----DSKEVHC------------------------------------T------ASYGNRNNKITFQWT------VTR-EMVTLAGLKKRLCE--
---------Y-FTFPD-------WTESEHLVISRVVGKRFGTKS------------------------------KSSSSKTIHISTDEDLASIIWTPAP-
------------------KMDLKIVVDTP------------------------QQAQ--Q----QFSSYTYSKMRTLFGLQVN-----------------
-----------DYYNLPTE----------------------------------ASPHITC-DINEPSRRV--FISSIIYAV------------------A
SSFDGDVKIFSEYEVSG-RYGKGLID--WIIRI-G--DIIIHVT-----EAKGNVI--SHGIGQSTVQAHASMQRNK---LKRSYDDAD-----------
-----------LYDEEMFCI-------IST---------------------------GIEWIMTKVILKSN-----------------------------
--------------------------S-------------------------------------------------------------------------
--------------NGG---NVEVRVCLPIP-DPIPIN------KVSLSRGDIRE---PVSKLLLQIKGLLEEQKNSLVSG-------------------
----KRHRSCQ-----------------------------------------------------------------------------------------
----------------------------------------------------------------------------------------------------
------------------
>PC_04T3DZ
----------------------------------------------------------------------------------------------------
----------------------------------------------------------------------------------------------------
-------------------------MCT----G-RLET------------IGDKLS-K-KFSV----------KI-D--K-DKSIFELKRVIKAKNQNCF
AGIDADRLKLWKV----GIP---IKQQS--PELT-AV---SNFSVNIKEELGGVEL---SPFD--------DISEHFDDDSKKP----------------
---VK----KNL-HIIVQPL--------------I-----------------------------------------------------------------
---E-----DSKEVHC------------------------------------T------ASYGNRNNKITFQWT------VTR-EMVTLAGLKKRLCE--
---------Y-FTFPD-------WTESEHLVISRVVGKRFGTKS------------------------------KSSSSKTIHISTDEDLASIIWTPAP-
------------------KMDLKIVVDTP------------------------QQAQ--Q----QFSSYTYSKMRTLFGLQVN-----------------
-----------DYYNLPTE----------------------------------ASPHITC-DINEPSRRV--FISSIIYAV------------------A
SSFDGDVKIFSEYEVSG-RYGKGLID--WIIRI-G--DIIIHVT-----EAKGNVI--SHGIGQSTVQAHASMQRNK---LKRSYDDAD-----------
-----------LYDEEMFCI-------IST---------------------------GIEWIMTKVILKSN-----------------------------
--------------------------S-------------------------------------------------------------------------
--------------NGG---NVEVRVCLPIP-DPIPIN------KVSLSRGDIRE---PVSKLLLQIKGLLEEQKNSL----------------------
----------------------------------------------------------------------------------------------------
----------------------------------------------------------------------------------------------------
------------------
>PC_00PK41
----------------------------------------------------------------------------------------------------
----------------------------------------------------------------------------------------------------
----------------------------MFITL-ICLV------------KGNTTA-N-VFAV----------DI-D--S-GKLVSHLKKVIKAEKAPEF
DKFPADKLKLWKV----SIP---AKQPS--AQLT-AV---SKISVNIKDELGGVEL---FPID--------DISEHFDDSSNKL----------------
---IK----KNL-HIIVEPP--------------T-----------------------------------------------------------------
---E------RKEVYC------------------------------------S------AKYGRL-SKKRFQWT------VTR-EMVTLDSLKKRVYQ--
---------Y-FTFPD-------GTEPEHLVISRVISGTSKRISKPKSNSSSPNQK--------------KSDEAVIESKTIHISTDEDLASIIWTSAP-
------------------KVDLEMVVDTS------------------------Q-----Q----PFSWYTYSRMKTLFGLQVD-----------------
-----------DYNFLPTE-----YLVRKG----DISDELLESVISEILRNHTASPTITS-DINEATRRV--FISSIIYAV------------------V
SIFGGEVKIIPEYEISG-SYGKGPFD--WIIKI-G--DIIICVT-----EAKKNDI--SHGIGQSSVQAHASMQRNR---KKRTYTDAD-----------
-----------LYDEEMFCI-------IST---------------------------GVEWIMTKVILRGN-----------------------------
--------------------------EYDE----------------------------------------------------------------------
-------------NNIG---VVEIRLCSPKP-DPIPLM------KKSLTKEDIRE---PVRNLLVQIKGLLEEQRDSVVSG-------------------
----KRRKTWKSDKSDKSNKSNIDKQ--------------------------------------------------------------------------
----------------------------------------------------------------------------------------------------
------------------
>PC_030RBU
----------------------------------------------------------------------------------------------------
----------------------------------------------------------------------------------------------------
----------------------------MSITL-LCLV------------KGNTTA-N-VFAI----------DI-D--S-GKLVSHLKKVIKAEKQNDF
AGLDADKLRLWKV----SIP---AKQPS--AQLT-AV---SKISVNIKDELGGVEL---SPVD--------DISEHFDNGSNKP----------------
---IK----KNL-HIIVEPP--------------I-----------------------------------------------------------------
---E------RKEVHC------------------------------------S------AKYGRF-SKKSFQWT------VTR-EMVTLYSLKKRVYE--
---------Y-FTFPD-------GTEPEHLVISRVISGMSRRISKPKSNLSSPNQE--------------KSDEAVIESKTIHISTDEDLASTIWTSAP-
------------------QVDLEMVVDTS------------------------Q-----Q----PFSWYTYSRMKVLFGLQVD-----------------
-----------DYNYLPTE-----CLVRNG----DISDELLESVISEILRNHTASPPITG-DTNEATRRV--FISSIIYAV------------------V
STFGGEVKIIPEYEVSG-SYGKGPFD--WVIKI-G--DIIICVT-----EAKRNDI--SHGIGQSSAQAHAFMQRNR---NKRTYTDAD-----------
-----------LYDEEMFCI-------ISTGMLMKQNLKRFKMKCVNILTPLIFLTPGVEWIMTKVILRGN-----------------------------
--------------------------EYDE----------------------------------------------------------------------
-------------NNSG---IVEVRVCSPKP-DPILLM------KSSLTKEDIRE---PVRNLLVQIKGLLEEQRDSVVNG-------------------
----KRHKTWKSNKSNTVKQLI------------------------------------------------------------------------------
----------------------------------------------------------------------------------------------------
------------------
>PC_04GAPF
----------------------------------------------------------------------------------------------------
----------------------------------------------------------------------------------------------------
---------------------------MPTITL-NCLV------------AGENPYEN-AFQV----------LI-DTHQ-IKTVALLKDAIKEKNTQAF
ANVDAKDIKLWK------------------------------------DELGGVEL---LPLS--------KISKNFSS---QS----------------
---AD----EHI-HIIVQWP--------------T-----------------------------------------------------------------
---E------TKEVHI------------------------------------T------ASYNRT-KK-NFQWT------VTR-EMVSLTELKKKLCE--
---------F-FTFPD-------GTEDEHIVIGRVMGGVERRISKSTLN------LQSEMESATVDMENVE----SAGRKIINFSKDEDLAGIVWTAD--
----HR------------VVELNIVLNNR------------------------L--------------IRIPFMKALFGLQYD-----------------
-----------NCDELPKC-----KLFAGDLIDSFLDKKILEEVIQEILRKHTVSRPIRA-DVNEATRRE--FISSIIYGV------------------A
SNFRGLVKIYPEEQVTG-THGKGPVD--WIIKI-G--NIIICVT-----EAKRNDI--SWGIGQSTVQAHASMQLNT---KKRTFTDAN-----------
-----------LDEDDMYCI-------IST---------------------------GVEWVITRVIQ--------------------------------
----------------------------------------------------------------------------------------------------
-------------NRDG---KVDVYICEPMP-DVIPIN------NAVLTYDDLY----------------------------------------------
----------------------------------------------------------------------------------------------------
----------------------------------------------------------------------------------------------------
------------------
>PC_01UZQH
----------------------------------------------------------------------------------------------------
----------------------------------------------------------------------------------------------------
---------------------------MSTITL-NCLV------------VGENPYEN-AFEV----------DI-EINR---SISKLKDAIKEEI---D
DNVKAKGLKLWKV----NIS---FEEEN--EKLT-AV---TKISVNIKEDLDGEEL---PPLS--------KISKHFPA---QP----------------
---AD----EHI-HIIVQRP--------------T-----------------------------------------------------------------
---E------AKEVHV------------------------------------T------ATYNRI-KR-SFQWT------VTR-DIVSLAELKKRLRE--
---------Y-FIFPD-------GTEDEHIVIGRVMGGVKRRTSTGNGKKSTSNLQSGTVESATVDVENMENAESAAGRKVMDFSKDEDLVSIVWTAS--
----H-------------MVDLNIIVDTS------------------------Q-----Q----PFSSYNFSRMKALFGLQYD-----------------
-----------DYDELPEY-----ILFPLGVNNSFVAPEVLEDVIREILRKHTASRSIRS-DANDTTRRE--FISAIIYGV------------------A
STFKGVVKIFPEYQVSG-SHGKGPID--WIIKI-G--DTIICVT-----EAKKNDI--SWGIGQSTVQAHASMRLNT---KKRTYDDAD-----------
-----------LNEDEMYCI-------ISTGMLMK-----------------------------------------------------------------
----------------------------------------------------------------------------------------------------
----------------------------------------------------------------------------------------------------
----------------------------------------------------------------------------------------------------
----------------------------------------------------------------------------------------------------
------------------
>PC_06M8IT
----------------------------------------------------------------------------------------------------
----------------------------------------------------------------------------------------------------
-------------------------MTDNRMNI-FCLV------------V-GQPTSN-AFSI----------RI-SP---NKTVDDLKDLIKAKKAIDF
KDIDANKLVLWQV----AIP---VIAAN--RHIP----------VVLSEVDFKR---ELLPTD--------DI---VES---AL----------------
---SK----KNV-HILIECPSNPTTDTND-----------------------------------------------------------------------
-------------------------------------PVLSFTVTV--KGRIP------VT---------FLWR------SDI-VTATLDELRNQIYA--
------------RED--------SLD--DGLQVIMVYESDVNNSC-Y-SYLET--------------------------------DDRL-------RMWL
------------------------------------RRRANKN--LLDFSIRLEGPP--R----PFADVTTEYADRIYNSDSC-----L-----------
---------P-------NQ-----KVP---S-TMTDCTQALEDLFVSLKAAVK-AAP----PENRSGYSL--YINAFLVHA------------------V
GLFP-DLRLSLDVPVSG-RRGYGSIP--FVVQSKTDKLC-MLPVTVTGSNRHISDI--GDGIAHNKVQL-DVISSNR----KRKFEDDAD---------D
TDDTDDTVPAKSVPTKSYGI-------VTD---------------------------AEMWVFLQ-----------------------------------
--------------------------CAVDASD-------------------------------------------------------------------
---------------NTGYNDPVFHR-YDST-----AS----V-NYFSQGDKWKA---DVQMTFEHLVWQLQ--------RMVDD--LSP-----KNKRF
KPQ-------------------------------------------------------------------------------------------------
----------------------------------------------------------------------------------------------------
------------------
>PC_06VW5M
----------------------------------------------------------------------------------------------------
----------------------------------------------------------------------------------------------------
----------------------------------------------------------------------------------------------------
----------------------------------------------------------MGDLD--------KVSTHFPT---NL----------------
---SS----DRI-HMLVQLP--------------I-----------------------------------------------------------------
---S------KRVVTC------------------------------------H------VKYGLK--TGRFCWV------VYSETRTTLKVLKDKFRH--
---------T-FSIPN-------ELKDEDINVNH--------------------------------------------------------------ETK-
------------------SSELHFTIKT---------------------------SQ--K----SFSLWHFTDVKELFKLGGD-----------------
-----------SWEQLPTY-----EGSTMNF---SVYKKTIDVIVESLLMVQKTSPNVAT--ANEASRRE--YISPILHGV------------------A
YCFQNSIKIYPEHELVG-SYGRGPVE--TIMSA------------------------------------------FQKNRK-----NNH-----------
-----------DSPSVLYGI-------EAT---------------------------ALLWVILKVVLKES-----------------------------
--------------------------DNN-----------------------------------------------------------------------
---------------DR---PIEVDSSCGG------------------------------------TFWTIAMDI-------------------------
----------------------------------------------------------------------------------------------------
----------------------------------------------------------------------------------------------------
------------------
>PC_01ZRLW
----------------------------------------------------------------------------------------------------
MVRNPHVQ----IQQQLPHPFS-VPFY----------LRAFRSV--------------------------------------------------------
----------------------------------------------------------------------------------------------------
-----------------------------------------------PDELDGVEL---PPLS--------KISKHFSS---QP----------------
---VD----KHI-HIIVQRP--------------V-----------------------------------------------------------------
---E------TKEVHC------------------------------------T------ATYGRK-R---------------------------------
---------------------------------------------------------------------------------------------NLDSRI-
------------------QDGPP-NYGG------------------------------------------------------------------------
--------------------------HITTT---IFIVDVSGHVLEDIATKYKTCIHITS--VNEATRQQ--FISSILHGV------------------A
SCYGGEVKVC---ELSA-SHGKGPVD--WVIKI-G--DTWRYDY-----RCYPG----------------------------------------------
----------------------------------------------------------------------------------------------------
----------------------------------------------------------------------------------------------------
----------------------------------------------------------------------------------------------------
----------------------------------------------------------------------------------------------------
----------------------------------------------------------------------------------------------------
------------------
>PC_05X67T
-----------------------------------------MKN-PFACAFPLAPS-----------------------AIELLASDNNTNYFS-QLSRA
KTRNPHAQ----IQQQLPHPFRNVPFY----------LGAFRSV--------------------------------------------------------
----------------------------------------------------------------------------------------------------
-----------------------------------------------PVKY-------------------------------------------------
----------------------------------------------------------------------------------------------------
----------VAISSL------------------------------------H------SNVWRK-R---------------------------------
---------------------------------------------------------------------------------------------NLDSRI-
------------------QDGPP-NYGG------------------------------------------------------------------------
--------------------------HITTT---IFIVDVSGHVLEDIATKYKTCIHITS--ANEATRRE--FISSILHGV------------------A
SCYGGEVKVCPEYELSA-SHGKGPVD--WVIKI-G--DTWRYDY-----RCYPG----------------------------------------------
----------------------------------------------------------------------------------------------------
----------------------------------------------------------------------------------------------------
----------------------------------------------------------------------------------------------------
----------------------------------------------------------------------------------------------------
----------------------------------------------------------------------------------------------------
------------------
>PC_01K86F
----------------------------------------------------------------------------------------------------
MVRNPHAQ----IQQQLPHPFRNVPFY----------LGAFRSV--------------------------------------------------------
----------------------------------------------------------------------------------------------------
-----------------------------------------------PDELDGVEL---PPLS--------KISKHFSS---QP----------------
---AD----KHI-HIIVQRP--------------V-----------------------------------------------------------------
---E------TKEVHC------------------------------------T------ATYGVS-V---------------------------------
---------------------------------------------------------------------------------------------IWTQGF-
------------------KTDLPIMVDT------------------------------------------------------------------------
--------------------------CNTTT---IFIVDVSGHVLEDIATKYKTCIHITS--ANEATRRE--FISSILHGV------------------A
SCYGGEVKVCPEYELSA-SHGKGPVD--WVIKI-G--DTWRYDY-----RCYPG----------------------------------------------
----------------------------------------------------------------------------------------------------
----------------------------------------------------------------------------------------------------
----------------------------------------------------------------------------------------------------
----------------------------------------------------------------------------------------------------
----------------------------------------------------------------------------------------------------
------------------
>PC_004NAJ
----------------------------------------------------------------------------------------------------
----------------------------------------------------------------------------------------------------
-------------------------------------------------------------------------------------------------NDF
AGVDADKLRLWKV----EIG---GDHLD--DP------------LKNLTLNDNN---ELSAIN--------EIGDYWTE---KL----------------
---PK----KHI-HVLVEPPASTATSAR-EQ--EL-L--------------------------------------------------------------E
RISLLEKS-LSKSV-------------------------HGMYFCQ--EISGTVQSRKSLGYESL--KLTGLWKAFTNPVVAL-QH-STLFLKEHIRG--
---------V-HKTP--------ALENDGAE---------------------------------------------------------------------
------------------------------------------N--NLKSTVFIETPS--K----SFSDWSFPKMCQLYGL-GE----SD-----------
---------DPSLSVFPPF-----TCEYKEM-EEDSSKAIFNNLVTKLKARLK-AILIS---GNEASKSQ--YVCSYLVAG------------------V
NLYEGKFELRPEKNITG-PNGHRPVN--FAIDLLQ-TAKTVGVT-----E----------------------------------ASEMEEESVFVGK---
----------------IFGI-------ITD---------------------------AEKWYFME-----------------------------------
--------------------------C-------------------------------------------------------------------------
-----------SLDNQD---RLRFKL-SE-P-----MV----V-VYK--DENMEN---MVKKVLGHIAWLLE--------EVQKP--DSASQSE------
ERSIKSLD--------------------------------------------------------------------------------------------
----------------------------------------------------------------------------------------------------
------------------
>PC_02ID28
----------------------------------------------------------------------------------------------------
--------------------------------------------------------------------------MKAKRMDL---C------------WS
VKMNYSLA----NNISQKF--LYKPKNV--YHV-TLL-------------VKGNTLAN-AFSV----------KI-SR---DEPVSELKKVIKAEKQNDF
AGVDADKLRLWKV----EIG---GDHLD--DP------------LKNLTLNDNN---ELSAIN--------EIGDYWTE---KL----------------
---PK----KHI-HVLVEPPASTATSAR-EQ--EL-L--------------------------------------------------------------E
RISLLEKS-LSKSV-------------------------HGMYFCQ--EISGTVQSRKSLGYESL--KLTGLWKAFTNPVVAL-QH-STLFLKEHIRG--
---------V-HKTP--------ALENDGAE---------------------------------------------------------------------
------------------------------------------N--NLKSTVFIETPS--K----SFSDWSFPKMCQLYGL-GE----SD-----------
---------DPSLSVFPPF-----TCEYKEM-EEDSSKAIFNNLVTKLKARLK-AILIS---GNEASKSQ--YVCSYLVAG------------------V
NLYEGKFELRPEKNITG-PNGHRPVN--FAIDLLQ-TAKTVGVT-----E----------------------------------ASEMEEESVFVGK---
----------------IFGI-------ITD---------------------------AEKWYFME-----------------------------------
--------------------------C-------------------------------------------------------------------------
-----------SLDNQD---RLRFKL-SE-P-----MV----V-VYK--DENMEN---MVKKVLGHIAWLLE--------EVQKP--DSASQSE------
ERSIKSLD--------------------------------------------------------------------------------------------
----------------------------------------------------------------------------------------------------
------------------
>PC_06PGZ5
----------------------------------------------------------------------------------------------------
----------------------------------------------------------------------------------------------------
-------------------------------------------------------MAQ-IYHR----------SL----------SR------FSVYKSL
PLVTTAILRLWKV----EIG---GDHLD--DP------------LKNLTLNGND---ELSAIN--------EIGDYWTE---KP----------------
---PK----KHI-HVLVEPPASNVASDE-VL--EL-R--------------------------------------------------------------E
KLAAMQAL-LNKSV-------------------------HAFDVVV--SPKRT------KS---------FKWT------VNI-EHATLDGLKEHIRG--
---------V-HKTP--------ALENDGAELSMLN-------D--------------------------------------------------------
----------------------------------------------------------------------------------------------------
--------------MFPPF-----TCEYKEL-KEDSSKAILNNLVTELKARLK-AIPIS---GNEASKSQ--YVCSYLVAG------------------V
NLYEGKFELRPEKNITG-PNGHGPVD--FAIDLLQ-TAKTVGVT-----EVKDEDF--FKGIAQNAVQL-ESALSNR----KRKANEMEEESVFVGK---
----------------VFGI-------ITD---------------------------AEKWYFME-----------------------------------
--------------------------C-------------------------------------------------------------------------
-----------SLDDQD---RLRFKL-SE-P-----IV----V-VYK--DENMEN---MVRKVLGHIAWLLE--------EVQKP--DSASQSE------
ERAIKKPR-SSGNLKEKSD-----TVVKS-----------------------------------------------------------------------
----------------------------------------------------------------------------------------------------
------------------
>PC_03BKPS
----------------------------------------------------------------------------------------------------
----------------------------------------------------------------------------------------------------
----------------------------------------------------------------------------MG---DQLIGHLKE----AI----
---------------------------------------------KEKIDVPANF---KAKDL--------KISKYFPE---SP----------------
---PE----EHI-HVLVEPPEAIASDEVL-KLREEI----------------------------------------------------------------
-A-SLKEK-F-------------------------SKSEYVFDVIV--SPKRT------NG---------FKWN------VDV-RDATLEGLKEYIRK--
---------E-YNPP--------SLEKDGAVLKFISGD--------KERYSPQ--------------------------------NDQDF------CKML
RQFVL------------------------------------NN--NFKLIIVIETPS--K----AFSDWSFPKVCQLYGLG-E----SD-----------
---------DPSLSVFPSF-----TCEYKNL-EEDSSQAILKHFIAELEARLK-SIPISG-NEASKSQA------QWAR--------------------P
SRFRNRLTPI---------------------------RKNRWCD-----RSKDEDF--YKGIAQNAVQL-ESALSNH----KRKASEMEE----------
---------GDVFAGKTFGI-------ITD---------------------------AEKLR--------------------------------------
----------------------------------------------------------------------------------------------------
-----------------------FKL-SK-P-----VI----V-VYG--TESMEG---NVERVLGHIAWLLG--------EAQKP--DLAL-DVDK----
EREIKKVR-SKGNLTGKSD-----K---------------------------------------------------------------------------
----------------------------------------------------------------------------------------------------
------------------
>PC_06WZ9F
----------------------------------------------------------------------------------------------------
----------------------------------------------------------------------------------------------------
----------------------------MSITL-FCL-------------VKGNTTAN-AFEV----------DI-EK---DKSISKLKEAIKAKNPQTF
ANVDAKDLKLWKV----PFS---DD-HD--DQ------------LRNLSLEVSD---ELLAIN--------EIGEYWTE---KP----------------
---PK----KRI-HVIVSPPETTATSSQ-EV--KE-L--------------------------------------------------------------L
DR---IAA-LNKSE-------------------------YVFDVIV--SPKRT------NG---------FKWN------VDV-RDATLEGLKEYIRK--
---------E-YNPP--------SLEKDGAVLKFISGD--------KERYSPQ--------------------------------NDQDF------CRML
------------------------------------RQFVSKN--NFKLMVAIETPS--K----AFSDWTFPKVCQLYEL-CE----SE-----------
---------DPSLSVFPPF-----TYGIKNL-EDDSSQTILKHLIAELNARLK-SIPIS---GNEASKSE--YVCSYLVAG------------------V
NLYEGKFELRPEKNITG-PNGHGPVD--FAIDLLQ-SAKTVGVT-----EVKDEDF--YKGIAQNAVQL-ESALSNR----KRKANEMEEGDVFTGK---
----------------TFGI-------ITD---------------------------AEKSSSNL-----------------------------------
--------------------------T-------------------------------------------------------------------------
-----------G---KG---LEGIKS-DN-----------------------------------------------------------------------
----------------------------------------------------------------------------------------------------
----------------------------------------------------------------------------------------------------
------------------
>PC_05DILP
----------------------------------------------------------------------------------------------------
----------------------------------------------------------------------------------------------------
----------------------------MSVTL-FCL-------------VKGNTLAN-AFEV----------DI-EK---DKSVSKLKEAIKAKKQNDF
AGVDADKLKLWKV----EIG---GDHLD--DQ------------LRILKLNGKD---ELSAIK--------KISKYFPD---PP----------------
---TE----EHI-HVIVEPPVSSATSSR-EQ--EL-L--------------------------------------------------------------D
RIASLEES-LNKSV-------------------------HAFDVVV--SPKR-------KS---------NKWT------ANI-EHATLEGLKGYIRK--
---------E-YEPP--------SLEKDGAVLKFISED--------KERYSPQ--------------------------------NDQDL------REIL
------------------------------------QLFVTKS--SFKFTVLIETPS--K----PFSDWSFPKVCQLYGL-AE----SD-----------
---------DPSLSVFPPF-----TCEYKEL-EEDSSRIILRNLITELEARLE-TIPIN---GNEASKSQ--YVCSYLVAG------------------A
NLYKGKFELRPEKNITG-PNGHGPVD--FAIDLLQ-TAKTVGVT-----EVKDEDI--FKGIAQNAVQL-ESALSNR----KRKANEMEEDSVFVGK---
----------------VFGI-------ITD---------------------------AEKWYFME-----------------------------------
--------------------------C-------------------------------------------------------------------------
-----------SLDSQD---RLKFKL-SK-P-----VT----V-VYD--SKNMGD---NVERVLGHIAWLLE--------EVQKP--DSDSQSGEG----
SRVIKKRK-SMSKVAGNSD-----TVDRP-----------------------------------------------------------------------
----------------------------------------------------------------------------------------------------
------------------
>PC_06Z2LD
----------------------------------------------------------------------------------------------------
----------------------------------------------------------------------------------------------------
----------------------------------------------------------------------------------------------------
----------------------------------------------------------------------------------------------------
-----------------EPPASNVASSR-EQ--EL-L--------------------------------------------------------------I
RIAALEEK-LSKSE-------------------------YVFDIVV--SPKRT------KS---------FKWT------VNI-EEATLVGLKEYIRE--
---------E-YNPA--------TLENDGAVLRFVSND---VKD--AERHSPR--------------------------------NDQDF------CKML
------------------------------------RQFVSKD--ITKFTVVIETPS--K----AFSDWSFPKVCQLYGL-GE----SD-----------
---------DPSLSVFPPF-----TCEYKEL-NDDSSQEILRNLITELNARLK-TIPIS---GNEASKSQ--YVCSYLVAG------------------A
NLHEGKFELRPEKNITG-PNGHGPVD--FAIDLLQ-TAKTVGVT-----EVKDEDI--FKGIAQNAVQL-ESALSNR----KRKASEMEEDNVFVGK---
----------------TFGI-------ITD---------------------------AKEWYFME-----------------------------------
--------------------------C-------------------------------------------------------------------------
-----------SLDDQD---RLKFKL-SK-P-----VT----V-VYD--SENMGG---NVKRVLGHIAWLLE--------EVQKP--DSASQSEE-----
-RAIKKPR-SSGNLTENSL-----REHS------------------------------------------------------------------------
----------------------------------------------------------------------------------------------------
------------------
>PC_03VM8U
----------------------------------------------------------------------------------------------------
----------------------------------------------------------------------------------------------------
-------------------------MATFPVTL-LCL-------------VKGNTLVN-AFPV----------HI-YI---NSLLV-TSRAIKAKKAPEF
DNFPADRLKLWKV---------------------------------------------------------------EIP---ET----------------
---AK----KNI-HVMVEPSVSTAAFE---Q--KL-L--------------------------------------------------------------D
QLASLQAL-LNKSV-------------------------HAR----------N------ER---------GEWT------VNI-EHATLDGLKDHIRG--
---------V-HKTP--------TLENDGPKLSMLN-------D--SGKFSPR--------------------------------NDQGL------REML
------------------------------------HIFVSKN--NLKFTMFIETPS--K----PFSDWSFR----------------------------
----------------------------------------------------------------------------------------------------
----------------R-PNGHGPID--FAIDLLQ-TAKTVGVT-----EVKDEDF--FKGIAQNAVQL-ESALSNH----KSKANEMGEESVFVGK---
----------------VFGI-------VTD---------------------------AEKWYFME-----------------------------------
--------------------------C-------------------------------------------------------------------------
-----------SLDDQD---RLKFKL-SE-P-----VV----V-VYK--DENMEN---MVKKVLGHIAWLLE--------EVQKP--DSDSRSG------
ERVIKKHR-SSSSLAEKSD-----TIDKS-----------------------------------------------------------------------
----------------------------------------------------------------------------------------------------
------------------
>PC_00N6H5
----------------------------------------------------------------------------------------------------
----------------------------------------------------------------------------------------------------
---------------------------MNRLTH-NRPT------------EVDSDTEN-IAEEITTKD-TRERFP-CP---YQLVGNLKKAIKADNPQTF
ASVDAKDIQLWKV----EIG---GDHLN--NQLKN------------LKLNGSD---ELSAIN--------EIGDYWTK---KP----------------
---PK----KHI-YVLVKLPTSRAANRNY-STNS------------------------------------------------------------------
--------------------------------VHYMHYSTTFDVLV--SLKWM------KC---------FKWT------VNI-KHVTLDGLKEHIRG--
---------V-RKTP--------ALDNGGAELSM------------------------------------------------------------------
---------------------------------------------------------------------------------LN----DD-----------
---------DPSLSVFPPF-----TCEYKEL-KEDSSKAILKHLTAKLNARLK-AIP--I-SGNEASKSQ--YVCSYLVSG------------------I
NLYEGNCE-------------------------------NFGVT-----KVKDKDI--FKGIAQNAIQF-ESALSNR----KRKANEMEE----------
-----ES----VFTSRTFGI--------TD---------------------------AKEWYFMK-----------------------------------
--------------------------C-------------------------------------------------------------------------
-----------LLDDQD---RLRFKL-LK-P-----VT----V-VYD--SENMGG---NVERVLEHIAWRYK--------SQIQL--HKVK-----R--G
Q---------------------------------------------------------------------------------------------------
----------------------------------------------------------------------------------------------------
------------------
>PC_02AV07
----------------------------------------------------------------------------------------------------
----------------------------------------------------------------------------------------------------
----------------------------MSITL-LCL-------------VKGNTLAN-AFPV----------DI-DR---EQLA---------EQPQTF
VNVDAKDIKLWKV----PIS---DDHVD--P-------------LSNLSLED------------------------------------------------
----------------ISPQETTATSSR-EQ--EL-L--------------------------------------------------------------E
QVASCRHY-LTS---------------------------------------PH------MP---------NKWT------ANI-EHATLEGLKDYIRK--
---------M-YHPP--------ALENDGAELNLMN-------D--GEKYFPH--------------------------------NDQDL------REML
------------------------------------RIFVSKN--NLKFTVFIETPS--K----ALSDWSFPKVCQLYEL-CE----SD-----------
---------DPSLSVFPPF-----TCEYKDL-ENDSSRSILKHLIAELNARLK-SIPIS---GNEASKSE--YVCSYLVAG-------------------
--------------------------------------------------VKDEDF--YKGIAQNAVQL-ESALSNR----KRKASEMEEGDVFTRK---
----------------TFGI-------ITD---------------------------AEKWYFME-----------------------------------
--------------------------Y-------------------------------------------------------------------------
----------------------------------------------------LQA---KVERVLGHIAWLLE--------EAQKP--DTK----------
----------------------------------------------------------------------------------------------------
----------------------------------------------------------------------------------------------------
------------------
>PC_05SBB3
----------------------------------------------------------------------------------------------------
----------------------------------------------------------------------------------------------------
----------------------------MSVTL-LC-------------LVKGNMLAN-AFTV----------K---I---SS-----------DEPVSE
LKDIHYFDELWKV----EIG---GDHLD--DQ------------LKNLKLNGSDE---LSAIN--------EIGEYWTE---KP----------------
---PK----KHI-HVLVEPPVSTTASNEK-SS-AFDI---------------------------------------------------------------
-V----V--------------------------SPKR-----------TK----------G---------FKWT------VNI-E---------------
---------------------------------------------------------------------------------------------DATFE--
--GLKN-----------SIREK---------------------------------YP--PPSLENDVA-VLNIINDSEKFS-P----RN-----------
---------DQDLLCELY------GL-------SDVYPVFSCKLFDELEMRVA-TTPIN-----------------------------------------
--------DIPEKLIEG-KNGRRNLD--YGIESRT-T---VGLV-----EVKKDDF--KQGFAQATVQL-VSSLG-H----KRKADKMVD----------
---------EPG-FNK------------------------------------------------------------------------------------
----------------------------------------------------------------------------------------------------
-----------------------------TP-----LF----V-AYE--DEDIKE---KAVKVLGHIIWLLE--------ESQKA--NSAVNEKVI--KK
RKSLSKVA-GNSDTVDKP----------------------------------------------------------------------------------
----------------------------------------------------------------------------------------------------
------------------
>PC_05D9K0
----------------------------------------------------------------------------------------------------
----------------------------------------------------------------------------------------------------
-------------------------------------------------------------------------------------MECND----LL----
---------------------------------------------SNITLNDGDE---LLTMK--------KILKYFPD---SP----------------
---PE----EYI-HVLVFPPEITTTSDEV-LKLREK----------------------------------------------------------------
-VASLKEK-L-------------------------NKS-----------------------------------E------YNV-RDVPLEGLKEYICK--
---------E-YNLP--------SLEKDRAVLKFISRD--------KERYLSQ--------------------------------NNQNF------CKML
QQFIL------------------------------------NN--NFKLIVVIETSS--K----AFSDWSFPKVYQLYKLG-K----SD-----------
---------DPSLSIFLPF-----TCEYKDL-EDDSSQKNI-------------------------SQN------PMGM--------------------P
SRFCNRLTPN---------------------------HKMVGMT-----EVKNEDF--FKGIAQNVIQL-ESALSNC----KRKANKE------------
----------------------------------------------------------GKPS--------------------------------------
----------------------------------------------------------------------------------------------------
-----------------------FKL-LE-P-----VT----I-MYK--DKNMQT---KLEKVLECITWLLD--------EVQKP--DSAH-VIGK----
ERKIKRVR-SKGNLTRKSD-----K---------------------------------------------------------------------------
----------------------------------------------------------------------------------------------------
------------------
>PC_00QEOK
----------------------------------------------------------------------------------------------------
----------------------------------------------------------------------------------------------------
---------------------------MEQITL-FCLV------------YGVTPVEDRIFPI----------HI-SRNN---TIAELCDMIVEKRH---
DNYSGENLTLWKM----KKP---IAVDGTDGRVT-ILNKPFDPSFNIGNTLGGIKM---SALD--------EIYTHFST---NL----------------
---DK----KHI-HIIVQCP--------------D-----------------------------------------------------------------
---E------RKEIHC------------------------------------S------VIHGRK--KSTFQWI------ITRREELTLDLLKGQICA--
---------H-FPLLY-------NTKKEYISIYR-NGHDK-----------------------------------K-VQTSFKISDDNDLMKVAWSSFY-
------------------RTSLELFVET---------------------------PQ--Q----AFSNWSFQLLRDAFKLNTS-----------------
-----------SWDTLAEF-----QGQRCDV---TQYQQSIDYIVYELIRRQVTLPYIPT--ANEATRRE--FISCVLHGV------------------A
YCFNGKIKVVPEYEIAG-PFGR--------------------------------------AI-----------QRNLRLRS-----SGG-----------
-----------HTSTELYGI-------VTT---------------------------ALEWFIIKVIETD------------------------------
---------------------------CI-----------------------------------------------------------------------
---------------EE---PIDVKISNLTP-INLPLT------DRKLSKDKLLE---PVKDLFSQILWIFNDQF-------------------------
----------------------------------------------------------------------------------------------------
----------------------------------------------------------------------------------------------------
------------------
>PC_032LTT
----------------------------------------------------------------------------------------------------
----------------------------------------------------------------------------------------------------
-------------------MTPKTIQVMEKITL-FYSV------------YGITPVQDTI-SI----------EI-SGNN---TIADLCEIVK-------
KRYSGENLTLWKM----EDP---IAVDGTDGRIT-ILNMPFDPFFNIGGRLGGKKMSEMSSFD--------KIHTHFST---KL----------------
---DK----KYI-HIIVQYP--------------D-----------------------------------------------------------------
---E------RKEIQC------------------------------------F------VTYGKT--EAAFRWI------IVSQEELMLDLLKGKIRD--
---------L-IPSLK-------NIKKEYISIFYSNGCDK-----------------------------------KILASTFKISDDKDLIKVAWTSHY-
------------------LTSLELIAKI---------------------------PQ--Q----PFSNWSFQLLRNAFKLNAS-----------------
-----------SWDSLEKF-----QGKRCDV---SQYQQSIDNVVGELLRRKVTSPYIPT--ASEATRRE--FISCVLHGV------------------A
YCFNGEIKVVPEYGVAG-SFGRGPVD--WAVLM-G--DKIIAII-----EAKKDDI--EQGISQNTVQLHSAIEGNLRLRS-----SGE-----------
-----------HTSTKLYGI-------VTN---------------------------ALEWFIIKV--TD------------------------------
---------------------------CT-----------------------------------------------------------------------
---------------EK---PIDVKLSNLTP-INLPLT------GEKLSEDKLLE---PVKDLFSQILWIFNDQISNNNGLP-SL---------------
ISTMT-----------------------------------------------------------------------------------------------
----------------------------------------------------------------------------------------------------
------------------
>PC_0694BH
----------------------------------------------------------------------------------------------------
-----------------------------------------------------------------MGLRPALELE---------DYI-------------
-----------KKL---------YDRKARVNLE-DVRL------------FGENPYDN-SFPV----------DI-DTNK-VKTVGHLKDAIKEKID---
DNVKAKDLKLWK------------------------------------EDLGGEEL---PPLS--------KISKHFSS---QP----------------
---AD----EHI-HIIVQRP--------------V-----------------------------------------------------------------
---E------TKEVHC------------------------------------T------ATYGRK--SEKFLWA------VTR-GQITLSALKTRLRT--
---------C-FAFPD-------GTEDEHIVIIRESGK-----------------------------------------EHVRLVDDEDLACIIWTQGF-
------------------KVDLPIIVDT---------------------------SQ--Q----PFSSWTFPKIKSLFGLTAD-----------------
-----------SYIDLPRF-----DGGSADA---SDYKKVLEHVLEDIAMKHKTCIHVTS--ANEATRRE--FISSILHGV------------------A
SCYDGEVKVCPEYELSG-SHGKGPVD--WVIKI-G--DTIIVVT-----EAKREDI--NQGVGQNAIQLQASSQRNK---KKRTY-NEA-----------
-----------LREDVMYGI-------VST---------------------------GVDWVIIKLVTTGE-----------------------------
--------------------------CND-----------------------------------------------------------------------
-------------NDNG---NVEVLLSSRTP-FTFPIN------ESVFDKSLMLE---KLKNLFGQIKWVFDSQIESQES--------------------
---LKRVKTEDK----------------------------------------------------------------------------------------
----------------------------------------------------------------------------------------------------
------------------
>PC_07P880
----------------------------------------------------------------------------------------------------
----------------------------------------------------------------------------------------------------
-------------------MSSSCITAPDPITL-NCLI------------YGDL-GEN-IFSI----------TI-SKN---LSIGVLKKHVKIRNSPLF
DDIPATKLTLWRV----SLP---ADNDV--ALED-L--------VLKNDNADMQKL---LPLD--------ELSDIFPE---TP----------------
---IK----NQI-HIIVQKS--------------E-----------------------------------------------------------------
---L------ERGIQC------------------------------------H------ASYGSS--TVSFRWM------VPQ-RLVTMAAFKEHLRL--
---------Y-LTFPD-------GTKDENISISQEVVNNKE-------------------------------------NSLTHILNDAELAHSLF-ENS-
------------------GKDVSFV---------------------------INTAQ--Q----PFSSWTFANIKPLLGITAS-----------------
-----------CVMELPQF-----HADLA-----EVSPTHLDFVIEDILRKHKSTFNIIS--INEATRSE--FISSVIYSV------------------A
AHYDGDVKVIPQFEISS-IHGKGPID--WAIKI-Q--DRIIGVT-----KAKYENI--DQGIGQNVIQLQASLQSNR---K-RSYDDA------------
-----------MGEQATYGI-------VST---------------------------AVDWVIIKVVSNGT-----------------------------
--------------------------G-------------------------------------------------------------------------
---------------KN---GTQVFLSSLPP-SSLPLS------NSILTRDMLYE---PIKKLVSQIKWVFDQQIGSSKRL-------------------
----RVAESSE-----------------------------------------------------------------------------------------
----------------------------------------------------------------------------------------------------
------------------
>PC_00343R
----------------------------------------------------------------------------------------------------
----------------------------------------------------------------------------------------------------
---------------------------MSTITL-SCLV------------VGENPYEN-AFNV----------KV-NKTE---TVSELKKPIKEENTQSF
ANVDAKDIKLWKV----DIS---LEEEN--EKLD-LVN--TKINVNIKEELGGVEL---LPLS--------KISKYFHS---QP----------------
---AD----EHI-HIIVQRP--------------V-----------------------------------------------------------------
---E------TKEVYC------------------------------------T------ATYGQD-----------------------------------
---------------------------KHIVINRECG-SE--------------------------------------KEIICLVDDEDLASAIWTQGF-
------------------KVDLPIVVDT---------------------------SQ--Q----PFSSWTFPQIKTLFGLTAD-----------------
-----------SYIDLPRF-----DGGLANT---TNYKKILEHVLEDMVMKHKTCIHVTS--ANEATRRE--FISSVLHGV------------------A
SCYDGEVKVCPEYELSG-SHQLIGL-----SKL-G--IQLSSLP-----RLKGRIL--IRGFGQNAIQLQASSQRNK---KKRTF-NEA-----------
-----------LREDVMYGI-------VST---------------------------GVDWVIIKLVNTSE-----------------------------
--------------------------CND-----------------------------------------------------------------------
-------------NDNG---NVEVLLSSRTP-FTFPIN------ESVFDRSLMHE---KLKNLFGQIKWVFDCQIESQES--------------------
---LKRVKTADK----------------------------------------------------------------------------------------
----------------------------------------------------------------------------------------------------
------------------
>PC_05JHL4
----------------------------------------------------------------------------------------------------
----------------------------------------------------------------------------------------------------
---------------------------MSTITL-SCLV------------VGENPYEN-VFEV----------DI-EKNR---SISKFKDAIKEKID---
DNVKAKDLKLWKV----DIS---LEEEN--EKLE-LVN--TKINVNIKEELGGVEL---LPLS--------KISKHFSS---QP----------------
---AD----EHI-HIIVQRP--------------I-----------------------------------------------------------------
---E------TKEVHC------------------------------------I------ATYGQD-----------------------------------
---------------------------KHIVINRECG-SE--------------------------------------KEIICLADDEDLASAIWTQGF-
------------------KVELPIVVDT---------------------------SQ--Q----PFSSWTFPQIKTLFGLTAD-----------------
-----------SYIDLPRF-----DGELANT---TNYEKILGHILEDIAMKHKTCIHVTS--SNEATRRE--FISSVLHGV------------------A
SCYDGEVKVCPEYELSG-SHGKGPVD--WVIKI-G--DTIIVVT-----EAKREDI--NQGVGQNAIQLQASSQRNK---KKRTF-NEA-----------
-----------LREDVMYGI-------VST---------------------------GVDWVIIKLVNTGE-----------------------------
--------------------------CND-----------------------------------------------------------------------
-------------NDNG---NVEVLLSSRTP-FTFPIN------ESVFDRSLMLE---KLKNLFGQIKWVFDRQIESQES--------------------
---LKRVKTEDR----------------------------------------------------------------------------------------
----------------------------------------------------------------------------------------------------
------------------
>PC_01VIOP
----------------------------------------------------------------------------------------------------
----------------------------------------------------------------------------------------------------
---------------------------MSTITL-SCLV------------AGENPYDN-SFPV----------DI-DTNK-VKTIGHLRDAIKEKID---
DNVKAKDLKLWKV----DIS---LEEEN--EKLK-LVN--EKINVNIKDELEGVEL---KPLS--------KTSKHFSS---QP----------------
---AD----EHI-HIIVQRP--------------V-----------------------------------------------------------------
---E------TKEVHC------------------------------------T------ATYGRK--SEKFLWA------VTR-GQITLSALKTRLRT--
---------C-FAFPD-------GTEDEHIVIIRESGK-----------------------------------------EHVRLVDDEDLACIIWTQGF-
------------------KVDLPIIVDTCRCGGDFFYEIYATD--SNRFNLGVSTAQ--Q----PFSSWTFPKIKSLFGLTAD-----------------
-----------SCIDLPRF-----DGGSADA---SDYKKVLEHVLEDIAMKHKTCIHVTS--ANEATRRE--FISSVLHGV------------------A
SCYDGEVKVCPEYELSG-SHGKGPVD--WVIKI-G--DTIIVVT-----EAKREDI--NQGVGQNAIQLQASSQRNK---KKRTY-NEA-----------
-----------LREDVMYGI--------------------------------------------------D-----------------------------
--------------------------RGR-----------------------------------------------------------------------
-------------LGHN-----------------------------------------------------------------------------------
----------------------------------------------------------------------------------------------------
----------------------------------------------------------------------------------------------------
------------------
>PC_04DMTR
----------------------------------------------------------------------------------------------------
----------------------------------------------------------------------------------------------------
---------------------------MSTITL-SCLV------------AGENPYDN-SFPV----------DI-DTNK-VKTIGHLRDAIKEKID---
DNVKAKDLKLWKV----DIS---LEEEN--EKLK-LVN--EKINVNIKDELEGVEL---KPLS--------KTSKHFSS---QP----------------
---AD----EHI-HIIVQRP--------------V-----------------------------------------------------------------
---E------TKEVHC------------------------------------T------ATYGRK--SEKFLWA------VTR-GQITLSALKTRLRT--
---------C-FAFPD-------GTEDEHIVIIRESGK-----------------------------------------EHVRLVDDEDLACIIWTQGF-
------------------KVDLPIIVDTCRCGGDFFYEIYATD--SNRFNLGVSTAQ--Q----PFSSWTFPKIKSLFGLTAD-----------------
-----------SCIDLPRF-----DGGSADA---SDYKKVLEHVLEDIAMKHKTCIHVTS--ANEATRRE--FISSVLHGV------------------A
SCYDGEVKVCPEYELSG-SHGKGPVD--WVIKI-G--DTIIVVT-----EAKREDI--NQGVGQNAIQLQASSQRNK---KKRTY-NEA-----------
-----------LREDLVTTG--------------------------------------------------E-----------------------------
--------------------------CND-----------------------------------------------------------------------
-------------NDNG---NVEVLLSSRTP-FTFPIN------ESVFDKSIMLE---KLKNLFGQINTQSNDSLRELNAKLLAE---------------
ICELRKKVAEDEVEKTKLRQEL-------KA-RTDV------FLL-------------------------------------------------------
----------------------------------------------------------------------------------------------------
------------------
>PC_06561Z
----------------------------------------------------------------------------------------------------
---------------------------------------------------------------------MATEY----------KQV-------------
-----------PDD---------IKLYVNDPRG-LAIL------------VPLGPF------Q----------QF-NKTE---AVSELRDAIKKKID---
DNVKIKDLKLWKV----DIS---LEEEN--EKLK-LVN--EKINVNIKNELEGVKL---KPLS--------KINKHFSS---QL----------------
---AD----EHI-HIIVQRP--------------V-----------------------------------------------------------------
---E------TKEVYC------------------------------------T------ATYGRK--SKKFQWT------VTH-GQITLSALKSQLHT--
---------C-FTFPD-------GTEDEHIVINRECGGNE--------------------------------------KEIICLVDDEDLASVICTQGF-
------------------KVNFPIVVNT-----------------------------------------------------SD-----------------
-----------SYIDLSRF-----DGKLADT---ANYEKILEHILEDIAMKHKTCIHVTS--ANEATRRE--FISSVLHDV------------------A
SCYDSEVKVCPEYELSG-SHGKGPVD--WVIKI-G--DTIIIVI-----EAKREDI--NQGVGQNAIQLQALSQRNK---KKHTY-NEA-----------
-----------LREDVMYGI-------VST---------------------------GVDWVIIKLVTTGE-----------------------------
--------------------------CND-----------------------------------------------------------------------
-------------NDNG---NVEVLLSS------------------------------------------------------------------------
----------------------------------------------------------------------------------------------------
----------------------------------------------------------------------------------------------------
------------------
>PC_0712DS
----------------------------------------------------------------------------------------------------
----------------------------------------------------------------------------------------------------
---------------------------MSTITL-SCLV------------VSENPYEN-TFAV----------EI-DTMK---LVSFFRDAIKKKNTQVF
VNVDVKDLKLWKV----DIS---FEEKN--KKLE-LVN--TKINNIIKEHLSGEEL---SPFL--------KIRKHFPF---QP----------------
---AD----EHI-YIIVQRP--------------V-----------------------------------------------------------------
---E------TKEVHC------------------------------------I------AIYSP------------------------------------
----------------------------------------------------------------------------------------------------
----------------------------------------------------------------------------------D-----------------
-----------SYIDLFRF-----DEELSDT---ANYEKILEHILENIAMKYKTCIHITS--ANEATRRE--FISFVLHSI------------------A
SCYDGEVKVYPEYELSE-SYGKGPVD--WVIKI-G--DTIIVIT-----KAKREDI--NQDVDQNAIQLQVSSQHNK---KKCIY-NKA-----------
-----------LREDVMYDI-------ILT---------------------------GVDWVIIKLVTTGE-----------------------------
--------------------------CND-----------------------------------------------------------------------
-------------NDNE---NVEQNVHARAN-IYSGSKTLVLVNASYNAPSLCFE---GVK-------FE------------------------------
----------------------------------------------------------------------------------------------------
----------------------------------------------------------------------------------------------------
------------------
>PC_00Q5LM
----------------------------------------------------------------------------------------------------
----------------------------------------------------------------------------------------------------
---------------------------MSIITL-SCLV------------AGEK---H-SFPV----------DI-DTNK-VKTVGHLKDVIKENQKPFF
DNVAPKVLKLWKV----DIS---LEEEN--EKLE-LVN--TKINVNIKEDLGGEKL---LPLS--------KISKHFPL---QP----------------
---VD----EHI-HIIVQRP--------------V-----------------------------------------------------------------
---E------TKEVHC------------------------------------T------ATYERK--KN-------------------------------
---------------------------EHIVISRVIGGAGLKRKIS------------------------------TERKVIQFSADEDLMSIIWTTNP-
------------------KVDLEIVVDTF------------------NLCMAVFVAQ--Q----PFSSYTFPKMKAVFGLKAD-----------------
-----------DYNGLLLF-----DGGVK-----DTPKEIRSLVIKHPNTSLAPMKP---------------L-------V------------------A
SLFLVIFTVL-----------HQSLM--WEIQS-S--QLP-------------RRK--KRTSIKVLHRMQTSIQRNP---KKRSYDTAG-----------
-----------LHEDVMYGI-------VST---------------------------AVDWVIIKLVSSSS-----------------------------
--------------------------EN------------------------------------------------------------------------
-------------KGEG---KVEVLLSSLSP-SPLPIN------NSVLTREDLAN---PVENLFG-----------------------------------
----------------------------------------------------------------------------------------------------
----------------------------------------------------------------------------------------------------
------------------
>PC_02U28K
----------------------------------------------------------------------------------------------------
----------------------------------------------------------------------------------------------------
---------------------------MSTITL-SCLV------------VGENPYEN-VFEV----------DI-DNN---KTVNRLKDAIKENQKPFF
DNIAPKELKLWKV----DIS---LKEEN--KKLE-LVN--TKINVNIKEDLGGEEL---PPLS--------KISKYFPS---QP----------------
---AD----EHI-HIIVQRP--------------V-----------------------------------------------------------------
---E------TKEVHC------------------------------------T------ATYGHK--SANFQWT------VSR-EMVLLESFK-KLCE--
---------Y-FTFPD-------RTENEHIVIGYVIGGAGLKRKISTGKMRRNSD--LSSQSATVESDTV---EILTERKVIQFSTDENLTSIIWTTNP-
------------------KVDLEIVVDTF------------------NLCMAVFVVQ--Q----PFSSYTFPKMKAVFSLKAD-----------------
-----------DYNGLSLF-----DGGVK-----DTPKEIRT------------------------TRCE--FISHIIYSV------------------A
SIFDGEVKVYPQYEISG-SHGKGPVD--WVIKV-G--NTIITVT-----EAKKEDI--NQGIAQNAVQLQTSIQRNP---KKRSYDTAG-----------
-----------LHEDVMYGI-------VST---------------------------AVDWVIIKLVSSSS-----------------------------
--------------------------EN------------------------------------------------------------------------
-------------NSEG---KVEVLLSSLSP-SPLPIN------NSVLTREDLAK---PVENLFGQIKWVFDSQIESQGLS-------------------
----KRVKTE------------------------------------------------------------------------------------------
----------------------------------------------------------------------------------------------------
------------------
>PC_00H3OX
----------------------------------------------------------------------------------------------------
-------------------------------------------------------------------------------------MA-------------
-----------SILFSIPEIAIKALHKILSYSE-NCLV------------AGENPYNN-SSPV----------DI-DTNK-VKTVGHLKDAIKEKKQNDF
TNVDADKLKLWKV----NIS---FKESN--EKLK-LVN--TKINV-------------------------------------------------------
---------NIK-EELGGRP--------------V-----------------------------------------------------------------
---E------TKEVHC------------------------------------T------ATYGRK--NGI------------------------------
-------------------------KNEHIIISHVIGGAGLKRKISTGKMRRKSD--LSSQSATAESDTV---EIVTERKVIQFSANEALMSIIWTTNS-
------------------KVDLEIVVDTF------------------NLCMAVFIAQ--Q----SFSLYTFPKMKAVFGLKAD-----------------
-----------NYNGLSLF-----DGGVK-----DTPKKIQSLVIDELLRLHKISQHITS--ANEATRCE--FISRIIYGV------------------A
SIFDGEVKVYPQYEISG-SHGKGPVD--WVIKV-G--NTIITVT-----ETKKEDI--NQGIAQNAVQLQTSIQRNP---KKRSYNTAG-----------
-----------LYENVMYGI-------VST---------------------------AVDWVIIKLVSSSS-----------------------------
--------------------------EN------------------------------------------------------------------------
-------------NSEG---KVEVLLSSLSP-SPLPIN------NSVLTREDLAK---PIENLFGQIKWVFDSQIESQGLS-------------------
----KRVKTE------------------------------------------------------------------------------------------
----------------------------------------------------------------------------------------------------
------------------
>PC_05V9NA
----------------------------------------------------------------------------------------------------
----------------------------------------------------------------------------------------------------
---------------------------MSTITL-SCLV------------VGENPYEN-AFAV----------EI-DTT---KLVSFFRDAIKEKKQNDF
ANVDADKLKLWKV----DIF---LEEEN--EKLN-LVN--TKININIKEELGGVEL---LPLS--------KISKHFTS---QP----------------
---AD----EHI-HIIVQHP--------------V-----------------------------------------------------------------
---E------TKEVHC------------------------------------T------ATYGQN--E--------------------------------
----------------------------HIVISHVIGGAGLKRKILTGKMRRKSD--SISQSSTVESDTV---EIVTERKVIQFSADEDLMSIIWTTNP-
------------------KVDLEI-------------------------------------------------MKAVFSLKAD-----------------
-----------DYNGLSLF-----DRGVK-----DTPKEIRSLCC-------------------------------------------------------
INLDGEVKVYPQYEISE-SHDKGPVD--WVIKV-G--NTIITVT-----EAKKEDI--NQGIAQNAVQLQTSIQRNP---KKCSYDMAG-----------
-----------LHEDVMYGI-------VST---------------------------AVDWVIIKLVSSSS-----------------------------
--------------------------EN------------------------------------------------------------------------
-------------NSEG---KVEVLLSSLSP-SPLPIN------NSVLTREDLAK---LIENLFGQIKWVFDSQIESQGLS-------------------
----KRVKTE------------------------------------------------------------------------------------------
----------------------------------------------------------------------------------------------------
------------------
>PC_02MJYR
----------------------------------------------------------------------------------------------------
----------------------------------------------------------------------------------------------------
---------------------------MSTITL-SCLV------------VGENPYEN-VFKV----------DI-DNN---KTINRLKDAIKENQKPFF
DNIASKELKLWKV----DIS---LKEEN--KKLE-LVN--TKINVNIKEDLGGEEL---PPLS--------KISKHFPS---QP----------------
---AD----EHI-HIIVQRP--------------V-----------------------------------------------------------------
---E------TKEVYC------------------------------------T------ATRDRE--RAYRN----------------------RLCN--
---------R-----------------------------------------------------------------------WRWLEEKNFDSIIWTTNP-
------------------KVDLEIVVNTF------------------NLCMAVFVTQ--Q----PFSLYIFPKMKAVFGLKAD-----------------
-----------DYNRLSLF-----DRGVK-----DTPKEIRSLVINELLRLHKTSQHITS--ANEATRCK--FISRIIYGV------------------A
SIFDGEVKVYPQYEISG-SHRKD---------------------------------------------------------QLIGYDTAG-----------
-----------LHKDVMYEI-------VST---------------------------AVDWVIIKLVSSSS-----------------------------
--------------------------KN------------------------------------------------------------------------
-------------NSEG---KVEVLLSSLSP-SSLPIN------NSVLTREDLAK---PVKNLFGQIKWVFDSQIEL-----------------------
----------------------------------------------------------------------------------------------------
----------------------------------------------------------------------------------------------------
------------------
>PC_01HDY0
----------------------------------------------------------------------------------------------------
-----------------------------------------------------------------------------MDSVNQ--KLEKKDSIKRK----
------------LKEEKENFNLQSKKCRTTITL-LCIV------------E-GNE-YN-AFAI----------NI-NK---NKTISELKSLIQKEKHNDF
AGIDPDQLKLWQV----EIP---DDCYD--ELVS-------------PQLHGNN---KLLGTK--------KISKYFTK---AP----------------
---VD----EHI-HIIVSLPETTKTRQE-------------LIN----------------------------------KVA-------------------
---ELQTL-LKRSIYEF------------------------NTIVV--NPKRT------KA---------SKWI------ANI-EQVTLKDLKESIFA--
---------L-YQSP--------ELEKDVATLSFSC-------N--DEKYSPK--------------------------------SDLE-----------
----------------------------------------------------------------------------------------------------
------------------------------------------------------TIP--I-G-NEASKSQ--YVCSYLVAI------------------A
NLYEDKFKVYPEKNVSG-LNGHGPVD--FALIQIQ-NSRIIGIT-----EVKDKDF--QQGVAQNAVQC-ESALSNK----K------------------
--------------KNIFGI-------ITD---------------------------SEKWFFLE-----------------------------------
--------------------------C-------------------------------------------------------------------------
-----------SSDNDR---KPKFKL-SK-P-----MV----I-IYG--DEDMED---RVKKVLGHIAWLLE--------ETQRL--DELK-----DEN-
----------------------------------------------------------------------------------------------------
----------------------------------------------------------------------------------------------------
------------------
>PC_04QI8F
----------------------------------------------------------------------------------------------------
----------------------------------------------------------------------------------------------------
----------------------------------------------------------------------------------------------------
----------------------------------------------------------------------------------------------------
----------------------------------------------------------------------------------------------------
-------------------------------------MIVEFNIIV--NPKRT------KA---------SKWI------ANI-EQVTLKDLKEFIFA--
---------L-YQSP--------ELEKDVATLAFSC-------N--DEKYSPK--------------------------------SDLEF------QNML
------------------------------------QLFVSRN--SLKFTVFIETSL-------SFSSWTFPKVCKLYKLSED-----S-----------
---------DPTLSVIPLF-----TCGCVEL-NDEKSQVIIKHLITELNFHFR-TIP--I-G-NEASKSQ--YVCSYLVAI------------------A
NLFEDKFKVYPEKNVSG-MNGHRPVD--FALIQIQ-NSRIIGIT-----EVKDKDF--QQGVAQNAVQC-ESALSNK----K------------------
--------------KNIFGI-------ITD---------------------------SEKWFFLE-----------------------------------
--------------------------C-------------------------------------------------------------------------
-----------SSDNDR---KPKFKL-SK-P-----MV----I-IYG--DEDMED---RVKKVLGHIAWLLE--------ETQRL--DELK-----DEN-
----------------------------------------------------------------------------------------------------
----------------------------------------------------------------------------------------------------
------------------
>PC_01O45A
----------------------------------------------------------------------------------------------------
----------------------------------------------------------------------------------------------------
---------------------------------------------------MQKKINV-NI---------------------------------------
-----------K------------------------------------DELGGVEL---PPLS--------KISKNFSS---QP----------------
---AD---------IIVQWP--------------T-----------------------------------------------------------------
---E------TKEVHI------------------------------------T------ASYNRT-KK-NFQWT------VTR-ETVSLTELKKKLCE--
---------F-FTFPD-------GTEDEHIVIGR----VERRISKSTLN------LQSEMESATVDMENVE----SAGRKIINFSKDEDLAGIVWTAD--
----HR------------VVE------LN------------------------I--------------VVDT----------------------------
------------------------------------YKKILEEVIQEILRKHTVSRPIRA-DVNEATRRE--FISSIIYGV------------------A
SNFRGLVKIYPEEQVTG-THGKGPVD--WIIKI-G--NIIICVT-----EAKRNDI--SWGIGQSTVQAHASMQLNT---KKRTFTDAN-----------
-----------LDEDDMYCI-------IST---------------------------GVEWVITRVIQ--------------------------------
----------------------------------------------------------------------------------------------------
-------------NRDG---KVDVYICEPMP-DVIPIN------NAVLTYDDLY----------------------------------------------
----------------------------------------------------------------------------------------------------
----------------------------------------------------------------------------------------------------
------------------
>PC_03VP7A
----------------------------------------------------------------------------------------------------
----------------------------------------------------------------------------------------------------
---------------------------MPTITL-NCLV------------AGENPYEN-AF---------------------------------------
-----------Q------------------------------------DELGGVEL---PPLS--------KISKNFSS---QP----------------
---AD---------IIVQWP--------------T-----------------------------------------------------------------
---E------TKEVHI------------------------------------T------ASYNRT-KK-NFQWT------VTR-ETVSLTELKKKLCE--
---------F-FTFPD-------GTEDEHIVIGR----VERRISKSTLN------LQSEMESATVDMENVE----SAGRKIINFSKDEDLAGIVWTAD--
----HR------------VLN------NR------------------------L--------------IRIPFMKALFGLQYD-----------------
-----------NCDELPKC-----KLFAGDLIDSFLDKKILEEVIQEILRKHTVSRPIRA-DVNEATRRE--FISSIIYGV------------------A
SNFRGLVKIYPEEQVTG-THGKGPVD--WIIKI-G--NIIICVT-----EAKRNDI--SWGIGQSTVQAHASMQLNT---KKRTFTDAN-----------
-----------LDEDDMYCI-------IST---------------------------GVEWVITRVIQ--------------------------------
----------------------------------------------------------------------------------------------------
-------------NRDG---KVDVYICEPMP-DVIPIN------NAVLTYDDLY----------------------------------------------
----------------------------------------------------------------------------------------------------
----------------------------------------------------------------------------------------------------
------------------
>PC_06C161
----------------------------------------------------------------------------------------------------
----------------------------------------------------------------------------------------------------
---------------------------MSTTTL-SCLV------------VGESPYEN-AFQV----------VI-DTTQ-IKTVALLKDAIKEKI---D
DNVKAKDLKLWKV----DIS---FEEEN--EKLK-LVN--TKINVNIKEELEGVEL---KPLS--------KISKYFTS---QP----------------
---AD----EHI-HIIVQRP--------------V-----------------------------------------------------------------
---E------TKEVHC------------------------------------T------ATYGRK--SANFQWT------VSR-EMVSLEGFKKKLCE--
---------Y-FTFPD-------GTENEHIVIGRVVGGAGLKRKISTGKMRKKLD--LASSSSQSASDTV---EIVTERKVIQFSADEDLLSIIWTVDP-
------------------KVDLEIVVDT---------------------------SQ--Q----PFSSYTFPKMKVLFSLKAD-----------------
-----------SYDQLPCI-----EIGSS-----ATPEEIRNS---------------------------------------------------------
-----------TYEVSG-SHGKGPID--WVIKM-G--DVIISVT-----EAKREDI--NQGVAQSSVQAHASLQCNR---KKRTYDDAD-----------
-----------LYEGAMYCI-------VST---------------------------GVDWVITKVQSGIG-----------------------------
--------------------------DG------------------------------------------------------------------------
----------------N---PVEVFLCSLIP-R-------------------------------------------------------------------
----------------------------------------------------------------------------------------------------
----------------------------------------------------------------------------------------------------
------------------
>PC_05M93X
----------------------------------------------------------------------------------------------------
----------------------------------------------------------------------------------------------------
----------------------------MSITL-FCLV------------K------------------------------GQFVGDLKKVIKAEITPEF
DNFPADKLKLWKV----SIP---TKQES--AQLT-AV---SKISVNIKDELGGVEL---SPVD--------KLSKYFDD---EP----------------
---IQ----KNL-HIIVDPP--------------T-----------------------------------------------------------------
---D------PQRVHL------------------------------------R-----------------------------------------------
--------------------------------------------------VPPFQE--------------KSDEAEIESQTIHISTDVDLASIICTSAP-
------------------KVKLDIVVDTS------------------------Q----------QFSWYTYSRMKTFFGLRVD-----------------
-----------DYYNLPTE-----HLVRNG----DISDELLESVISEILRKHMASPEIS-GYVNEATCRV--FISSIIYAV------------------V
STFGGDI------------------------------DIIICVT-----EAKKMDL--SHGIGQSSVQAHASMQCNR---KKRTYADAD-----------
-----------LYDEEMFCI-------IST---------------------------GVEWIITKVILKGN-----------------------------
--------------------------DYDE----------------------------------------------------------------------
-------------NNSG---IVEVRVCLPRL-DPIPLM------KLSLTRDDIRE---PVAC--------------------------------------
----------------------------------------------------------------------------------------------------
----------------------------------------------------------------------------------------------------
------------------
>PC_01DDY7
----------------------------------------------------------------------------------------------------
----------------------------------------------------------------------------------------------------
----------------------------MSITL-FCLV------------KGNTTA-N-AFPV----------HI-D--K-GQFVGDLKKVIKAEIAPEF
ENFPADKLKLWKV----SIP---TKQES--AQLT-AV---SKISVNIKDELGGVEL---SPVD--------KLSKYFDD---EP----------------
---IQ----KNL-HIIVDPP--------------T-----------------------------------------------------------------
---D------PQREKF------------------------------------R------KPKNLN-LLRQLQV---------------------------
-----------------------------------------------HLRVPPFQE--------------KSDEAEIESQTIHISTDVDLASIICTSAP-
------------------KVKLDIVVDTS------------------------Q----------QFSWYTYSRMKTFFGLRVD-----------------
-----------DYYNLPTE-----HLVRNG----DISDELLESVISEILRKHMASPEISGGYVNEATCRV--FISSIIYAV------------------V
STFG-DI------------------------------DIIICVT-----EAKKMDL--SHGIGQSSVQAHASMQCNR---KKRTYADAD-----------
-----------LYDEEMFCI-------IST---------------------------GVEWIITKVILKGN-----------------------------
--------------------------DYDE----------------------------------------------------------------------
-------------NNSG---IVEVRVCLPRL-DPIPLM------KLSLTRDDIRE---PVAC--------------------------------------
----------------------------------------------------------------------------------------------------
----------------------------------------------------------------------------------------------------
------------------
>PC_0578VW
----------------------------------------------------------------------------------------------------
----------------------------------------------------------------------------------------------------
----------------------------MSITL-FCLV------------K------------------------------GQFVGDLKKVIKAEITPEF
DNFPADKLKLWKV----SIP---TKQES--AQLT-AV---SKISVNIKDELGGVEL---SPVD--------KLSKYFDD---EP----------------
---IQ----KNL-HIIVDPP--------------T-----------------------------------------------------------------
---D------PQREKF------------------------------------R------KPKNLN-LLRQLQV---------------------------
-----------------------------------------------HLRVPPFQE--------------KSDEAEIESQTIHISTDVDLASIICTSAP-
------------------KVKLDIVVDTS------------------------Q----------QFSWYTYSRMKTFFGLRVD-----------------
-----------DYYNLPTE-----HLVRNG----DISDELLESVISEILRKHMASPEIS-GYVNEATCRV--FISSIIYAV------------------V
STFGGDI------------------------------DIIICVT-----EAKKMDL--SHGIGQSSVQAHASMQCNR---KKRTYADAD-----------
-----------LYDEEMFCI-------IST---------------------------GVEWIITKVILKGN-----------------------------
--------------------------DYDE----------------------------------------------------------------------
-------------NNSG---IVEVRVCLPRL-DPIPLM------KLSLTRDDIRE---PVAC--------------------------------------
----------------------------------------------------------------------------------------------------
----------------------------------------------------------------------------------------------------
------------------
>PC_023F5N
----------------------------------------------------------------------------------------------------
----------------------------------------------------------------------------------------------------
----------------------------MMCTG-RLET------------IGDKLS-K-KFSV----------KI-D--K-DKSIFELKRVIKAKNQNCF
AGIDADRLKLWKV----GIP---IKQQS--PELT-AV---SNFSVNIKEELGGVEL---SPFD--------DISEHFDDDSKKP----------------
---VK----KNL-HIIVQPL--------------I-----------------------------------------------------------------
---E-----DSKEVHC------------------------------------T------ASYGNRNNKITFQWT------VTR-EMVTLAGLKKRLCE--
---------Y-FTFPD-------WTESEHLVISRVVGKRFGTKS------------------------------KSSSSKTIHISTDEDLASIIWTPAP-
------------------KMDLK-----------------------------------------------------------------------------
----------------------------------------------------------------------------IVVDT------------------P
SSFDGDVKIFSEYEVSG-RYGKGLID--WIIRI-G--DIIIHVT-----EAKGNVI--SHGIGQSTVQAHASMQRNKLNRKKRSYDDAD-----------
-----------LYDEEMFCI-------IST---------------------------GTKAGFCGTIRRAG-----------------------------
--------------------------L-------------------------------------------------------------------------
--------------R---------------------------------------N---VFYKMFH-----------------------------------
----------------------------------------------------------------------------------------------------
----------------------------------------------------------------------------------------------------
------------------
>PC_02MJRS
----------------------------------------------------------------------------------------------------
----------------------------------------------------------------------------------------------------
------------------------------MST-ITLV------------VGENPYDN-AFAV----------EI-DTT---KLVSFFRDTIKEKNTQAF
ANVDAKGIKLWKV----DIS---LKEEN--KK-----------------------------------------LELINT---KI----------------
---NV----NIK-ENLGGHP--------------V-----------------------------------------------------------------
---E------TKEVHC------------------------------------T------ATYGRK--SVNFQWT------VSR-EMVSLEGFKKKLCE--
---------Y-FTFSD-------ETENEHIVIGH------------------------------SASDTV---EIVTERKVIQFSADEDLLSIIWTANP-
------------------KVDLDIVVDT---------------------------SQ--Q----PFSSYTFPKMKV------------------------
----------------------------------------------------------------------------------------------------
-------------------------------------------L-----FAKREDI--NQGVAQSTVQAHASLQCNR---KKRTYDDAD-----------
-----------LYEGAMYCI-------VST---------------------------GVDWVITKVQSGIG-----------------------------
--------------------------DGND----------------------------------------------------------------------
----------------------------------------------------NVG---PIEKLFGQIKWFLISKNHHWSME-------------------
----SG----------------------------------------------------------------------------------------------
----------------------------------------------------------------------------------------------------
------------------
>PC_03HLVS
----------------------------------------------------------------------------------------------------
----------------------------------------------------------------------------------------------------
---------------------------MSIITL-SCLV------------VSENPYEN-AFAV----------EI-DITK-LKVNI--------------
--------------------------------------------------FLEEEN---EKLT--------AVNTKINV---------------------
---------NIK-DELGGRP--------------V-----------------------------------------------------------------
---E------TKEVHC------------------------------------T------AMYGRK--SANFQWI------VTR-EMVTLEGFKKKLCE--
---------Y-FTFSD-------GTKNEHIVIGRVVGGTGLKRKFLTGKMHKKLD--QASLSSQSASDT-------------------------------
---------------------------------------------------------------------------------AD-----------------
-----------SYDQLPCI-----EIGSS-----ATPEEIRNSVIEDFLRMHKASPPITS--ANEATRCE--FISAIIYGV------------------A
SIFDA----------------------------------------------KREDI--NQGVAQSTVQAHASLQCNR---KKRTYDDAD-----------
-----------LYEGAMYCI-------VST---------------------------GVDWVITKVQSGIG-----------------------------
--------------------------DGND----------------------------------------------------------------------
----------------------------------------------------NVG---PIEKLFGQIKWFLISKNHHWSME-------------------
----SG----------------------------------------------------------------------------------------------
----------------------------------------------------------------------------------------------------
------------------
>PC_023UBY
----------------------------------------------------------------------------------------------------
----------------------------------------------------------------------------------------------------
-----------------------MTPTAATLEL-LCLI------------S-GDPASK-AFAV----------EI-SS---DKTVCHLKSLISNL-----
TQIIVGKLVLWCA----MIP---WNVDT--DNQL-----------IAGNIDLKR---QLHSME--------TLQDVFKD---GA----------------
---PK----ATI-HIIVEQPKEDLHEEKK-KLQEEMKKSQEQLR----------------------------------EVI--------------KGLQG
QLHEEKKA-LQEQLHEEKKALQEQLHE-EKKKLEDVQSIFVLDVIV--RPSKN------KS---------FRWT------ADV-EKTTVKELVGAIFR--
------AYPE-R-----------EDGKGDLVLSVIV----------DGRSEVP--------------------------------DDNHF------RNIL
------------------------------------RQQRKTG--GMTLVVALETPT--K----KYTDFTLAEVNTLYGISNM-----E-----------
---------APDIPDLPSF-----DN---IL-TESINQDALRKLCEELDARVR-TMGSRL-PSNEATCST--FVCSYITQA------------------V
LLFEKTLTLVQQRELRG-KHGHGRVD--FSIEAVGGMNHILGVT-----QVKREDF--KKGLAQNLVQL-ESSLTNR----KRKRTDDDD----------
-----GKEEDEANPMKAYGI-------VTD---------------------------AMTWYFVE-----------------------------------
--------------------------CSIDRS--------------------------------------------------------------------
------------RCASSVASCPKFKV-SRLA-----PK----V-DYG--SAGWEE---SAKAIFGRIVWLMR--------QMEAE--IPRRGLNYKR---
QETIDNVL-EPQEVW-KIQ-----CTKQSKI-K-DIIKL-------------------------------------------------------------
----------------------------------------------------------------------------------------------------
------------------
>PC_02FDT9
----------------------------------------------------------------------------------------------------
----------------------------------------------------------------------------------------------------
----------------------------------------------------------------------------------------------------
--------------------------------------------------MTDR---SL--IQ--------QSNVRSGD---RK----------------
---SE----ECI-HVIVEPPASTATSNRE-QELLD---VAGITQ----------------------------------QVC-------------------
---PCLKD-FIR-------------------------------------------------------------------------------------E--
---------L-YKPP--------ALENDGAVLNFMC-------D--GYRYLPR--------------------------------IDVSF------REML
------------------------------------QSLVSKN--NLKFTVFIETPS--K----PFSDWSVPKVCELYGL-SD----DP-----------
---------NPSIDLYPIF-----PCGSADL-NNEKSQAVVKHLLAELKLRQK-TYPLNM-TYEATKSKS--YR--------------------------
--------KNSSQDITG-KEI---SI--MHVRLIG---SLV-----------------------------------------------------------
----------------------------------------------------------------------------------------------------
----------------------------------------------------------------------------------------------------
----------------------------------------------------------------------------------------------------
----------------------------------------------------------------------------------------------------
----------------------------------------------------------------------------------------------------
------------------
>PC_04WY7T
----------------------------------------------------------------------------------------------------
----------------------------------------------------------------------------------------------------
----------------------------MSITL-FCLV-------------KGNTTAN-AFSI----------RI-SR---DEPVSELKKAVKAEKAPEF
--------------------------------------------------------------D--------LFSCGQAA---ME----------------
---AE----ECI-HVIVEPPASTATSNR-EQ--EL-L--------------------------------------------------------------D
VAGITQ--------------------------------------------------------------------------------QVCPCLKDFIRE--
---------L-YKPP--------ALENDGAVLNFMC-------D--GYRYLPR--------------------------------IDVSF------REML
------------------------------------QSLVSKN--NLKFTVFIETPS--K----PFSDWSVPKVCELYGL-SD----DP-----------
---------NPSNEI-------------------------------------------------------------------------------------
-------KIIPEKLIAG-HNGQGNLD--YA---RS-TNRIVGLV-----EVKKDDF--KQGFTQTTVQM-ESSLTCH----IRKVDEIEDSYG-LDK---
----------------VWGI-------VTD---------------------------AEK----------------------------------------
----------------------------------------------------------------------------------------------------
----------------------------------------------------------------------------------------------------
----------------------------------------------------------------------------------------------------
----------------------------------------------------------------------------------------------------
------------------
>PC_06WMI1
----------------------------------------------------------------------------------------------------
----------------------------------------------------------------------------------------------------
----------------------------------------------------------------------------------------------------
------------------------------------------------------------------------ILKYFPD---SP----------------
---PE----EHI-HVIVSPPAATATSSR-EQ--EL-L--------------------------------------------------------------K
EVVSLRAL-INKST-------------------------YDFD---VIVRPKQ------KA---------NKWS------INI-EQASLKDLKDYIRE--
---------M-YKPL--------ALENDGAVLNFMN-------G--GDRYSPR--------------------------------TDPSF------REML
------------------------------------RSLVSKN--NPKFTVFIETPS--K----PFNSWTFPKVCELYGL-SD----DP-----------
---------NPSIDVYPVF-----QCGCANT-KEKKYKEALRKLLMN-----------------------------------------------------
----WKLVSRQPPLTCPMRPQKASIP--IPF-----S--PQQLI-----HLKAK----------------------------------------------
----------------------------------------------------------------------------------------------------
----------------------------------------------------------------------------------------------------
----------------------------------------------------------------------------------------------------
----------------------------------------------------------------------------------------------------
----------------------------------------------------------------------------------------------------
------------------
>PC_030PNA
----------------------------------------------------------------------------------------------------
----------------------------------------------------------------------------------------------------
----------------------------------------------------------------------------------------------------
-------------------------------------------------------------ME--------KASKFQQS---------------------
----K----IEN-SSWNEHP--------------V-----------------------------------------------------------------
---E------TKEVHC------------------------------------T------ATYGRK--SVNFQWT------ASS-----------------
-------------------------------------------------------------SFQSASDTV---EIVTERKVIQFSADEDLLSIIWTANP-
------------------KVDLDIVVDT---------------------------SQ--Q----PFSSYTFPKMKVLFGLKAD-----------------
-----------SYDHLPCI-----EIGSS-----ATPEEIRNSNA-------QGIPPITS--TNEATHCE--FISAIIYGV------------------V
SIF-------------------------------------------------------------------------------------------------
-----------------------------D---------------------------GVDWVITKVQSGIG-----------------------------
--------------------------DGND----------------------------------------------------------------------
------------NGDGN---PVEVFLCSPTP-TPLPIN------YPSLSRDDLVG---PIEKLFGQIKWVFDQQKSSLVDG-------------------
----KRMNEVMKEKMESPWPYYLVVIQ-MTL-IVTK------FITTA-----------------------------------------------------
----------------------------------------------------------------------------------------------------
------------------
>PC_0387FH
----------------------------------------------------------------------------------------------------
----------------------------------------------------------------------------------------------------
----------------------------MSITL-LCL-------V------KGNTLAN-AFPI----------DV-NK---DQLVGHLKKVIKAEKQNDF
AGIDADRLKLWKK----EIP---DDQD---DL------------LSNLTLNDGD---ELLATR--------EIGDYWTE---KP----------------
---PK----RNI-HVIVEPPESTTTSSE-VL--EL-R--------------------------------------------------------------E
QLASLQAL-LNKS---TH----------------------DFDVVV--HPKR-------KP---------NKWT------ANI-EHATLEGLKEYIRK--
---------M-YQSP--------ALENDGAELNLMN-------D--GDKYSPR--------------------------------SDQDL------REIL
------------------------------------RIFVSDK--KLKFTVFIETPS--K----PFSDWSFPKVCQLYGI-SN----DP-----------
---------NPDIDVFPPF-----SCGSADL-NSGNSKVVIKHLMAEIKLRQD-VTPLNK--ANEATKSI--YSYCYLASG------------------V
SLYKDNFKLIPEKLIEG-RNGQGNLD--YAVECRS-TGRVLGVI-----E--------------------------------VKKEDFMKDLP-RRP---
----------------VFGI-------VTD---------------------------ASEWYFME-----------------------------------
--------------------------C-------------------------------------------------------------------------
-----------SLDNEG---KPSFKL-SE-P-----VT----V-VYK--DENLQA---KVEKVLGHIVWLLE--------EAQKP--AETSQGGVK----
RVKST------GNLAGKKN---------------------------------------------------------------------------------
----------------------------------------------------------------------------------------------------
------------------
>PC_0646F6
----------------------------------------------------------------------------------------------------
----------------------------------------------------------------------------------------------------
---------------------------MDTITL-NCLV------------EKDDPYEN-CFEV----------EI-DK---ARTISALKKVIKNEKKPKF
DHLPADELKLWKV----NVS---LLRSN--EKLPVLVE---KEPVVIEQKLEGE---KLLAPN--------DVQDYFSG---QP----------------
---AK----KFI-HIIVESPPIEKPAST--ITPNR---EQELLN----------------------------------EIT-------------------
---SLKEL-FNKST-------------------------HEFDVVV--SPKRT------KG---------FKWT------VDV-DHATIEDLKKVIYD--
---------I-EKTP--------ALENSCAVLDFVYN-SG---S--NEKYSPR--------------------------------NDQAF------REML
------------------------------------RQFISKQ--NFKFIVIMGTPS--K----RFSDWELPDVCWLYGLIDE----NG-----------
---------NASLDIFPHF-----TCGYKDL-KDESSQKIFKTLMNVLNFKLG-ITP--V-NLNEASRSL--YVHSYLVAG------------------A
RLYKEKFKVKPQFNITG-PNGRGPVD--FAIELLQ-TLKIVGVT-----EVKHEDF--DKGVAQNAVQI-ESTLSNR----KRKASEMEG----------
-----EN----VFRDKVFGI-------VTD---------------------------AITWYFLE-----------------------------------
--------------------------C-------------------------------------------------------------------------
-----------FYDNEE---GPKFKL-SE-P-----II----V-AYK--DEDMES---RVKRVLGHISWLLE--------EAQKP--TESL-----QGEG
QPKAKRQK-S--------------------P-N-TS----------------------------------------------------------------
----------------------------------------------------------------------------------------------------
------------------
>PC_03VP7E
----------------------------------------------------------------------------------------------------
----------------------------------------------------------------------------------------------------
----------------------------MSITL-LCL-------I------KGNTTAS-AFAV----------DI-DR---EKLVSHLKKAIKVEKQNDF
AGIDADRLKLWKV----PIS------------------------------------------------------DDQTE---KP----------------
---PK----KRI-HVLVEPPESTTTSSQ-ES--EERL--------------------------------------------------------------R
E----NFL-TDHC---II----------------------DFDVVV--HPKR-------KP---------NKWT------ANI-EHATLEGLKELYAF--
---------Y-IVGG--------REQNDGAELNLMN-------D--GDKYSPQ-----------------------------------DL------REIL
------------------------------------RIFVSNK--KLKFTVFIETPS--K----PFSDWSFPKVCQLYGI-SN----DP-----------
---------NPDIDVFPPF-----SCGSADL-NSDESKAVIKHLMAEIKLRQD-VTPLNK--ANEATKSI--YSYCYLASG------------------V
SLYKDNFKLIPEKLIEG-RNGQGNLD--YAAS-VQ-MESTLSR------K--------------------------------RKADEIDNGQD-VDR---
----------------VFGI-------VTD---------------------------ASEWYFME-----------------------------------
--------------------------C-------------------------------------------------------------------------
-----------SLDNEG---KPSFKL-SE-P-----VT----V-VYK--DENLQV---KVEKVLGHIENGEFAFFEFWTMAPLRP--VMDIGGGTE----
AGGSFAKWCKKGKVIEQHR-----RK------------------IELEFRNR------------------------------------------------
----------------------------------------------------------------------------------------------------
------------------
>PC_03ESHX
----------------------------------------------------------------------------------------------------
----------------------------------------------------------------------------------------------------
-------------------------MFST------YRLSCLSRYSDLV---KGNTTAN-AFEV----------DI-EK---DKSISKLKEAIKAK-----
------------------------------------------------KQNDFA---GQLAIR--------KISKYFPV---SP----------------
---LE----EHI-YVLVEPPETTATSSR-EQ--ELLD---------------------------------------------------------------
RIASLERN-------------------------------------------R-------LT---------SQL---------------------------
------------MPP--------ALENDGAVLNFMN-------D--GDRYYPR--------------------------------NDESF------REML
------------------------------------RTLVSKK--NLKFTVFIETPS--K----PFNSWTFPKVCELYEL-SD----DP-----------
---------NPSIDVYPVF-----HCGSANL-SSKKSEDVIKHLMAELKLRQD-VTPLDK--AYEATKTI--YSYCYLASG------------------V
SFYKDNFKLIPEKLIEG-RNRQGNLD--YAVECRS-TGRVLGVI-----EVKKEDF--MKGFAQASVQM-ESTLS-R----KRKADEIDNGQD-VDR---
----------------VFGI-------VTD---------------------------ASEWYFME-----------------------------------
--------------------------C-------------------------------------------------------------------------
-----------SLDNEG---KPSFKL-SE-P-----VT----V-VCK--DENLQA---KVEKILGHIVWLLE--------EAQKP--VEASQSGVK----
RVKSLSNI-AEKSN--------------------------------------------------------------------------------------
----------------------------------------------------------------------------------------------------
------------------
>PC_03DUZA
----------------------------------------------------------------------------------------------------
----------------------------------------------------------------------------------------------------
-------------------------MFST------YRLSCLSRYSDLV---KGNTTAN-AFEV----------DI-EK---DKSISKLKEAIKAK-----
------------------------------------------------KQNDFA---GQLAIR--------KISKYFPV---SP----------------
---LE----EHI-YVLVEPPETTATSSR-EQ--ELLD---------------------------------------------------------------
RIASLERN-------------------------------------------R-------LT---------SQL---------------------------
------------MPP--------ALENDGAVLNFMN-------D--GDRYYPR--------------------------------NDESF------REML
------------------------------------RTLVSKK--NLKFTVFIETPS--K----PFNSWTFPKVCELYEL-SD----DP-----------
---------NPSIDVYPVF-----HCGSANL-SSKKSEDVIKHLMAELKLRQD-VTPLDK--AYEATKTI--YSYCYLASG------------------V
SFYKDNFKLIPEKLIEG-RNRQGNLD--YAVECRS-TGRVLGVI-----EVKKEDF--MKGFAQASVQM-ESTLS-R----KRKADEIDNGQD-VDR---
----------------VFGI-------VTD---------------------------ASEWYFME-----------------------------------
--------------------------C-------------------------------------------------------------------------
-----------SLDNEG---KPSFKL-SE-P-----VT----V-VYK--DENLQA---KVEKILGHIVWLLE--------EAQKP--VEASQSGVK----
RVKSLSNI-AEKSN--------------------------------------------------------------------------------------
----------------------------------------------------------------------------------------------------
------------------
>PC_01XYQL
----------------------------------------------------------------------------------------------------
----------------------------------------------------------------------------------------------------
----------------------------------------------------------------------------------------------------
----------------------------------------------------MT---LLLAIR--------KISKYFPV---SP----------------
---LE----EHI-YVLVEPPETTATSSR-EQ--ELLD---------------------------------------------------------------
RIASLEKS-LNKSTHAFDV-------------------------VV--RPKQ-------KA---------NKW---------------------------
------------TPP--------ALENDGAVLNFMN-------D--GDRYYPR--------------------------------NDESF------REML
------------------------------------RTLVSKK--NLKFTVFIETPS--K----PFNSWTFPKVCELYEL-SD----DP-----------
---------NPSIDVYPVF-----HCGSANL-SSKKSEDVIKHLMAELKLRQD-VTPLDK--AYEATKTI--YSYCYLASG------------------V
SFYKDNFKLIPEKLIEG-R----NLD--YAVECRS-TGRVLGVI-----EVKKEDF--MKGFAQASVQM-ESTLS-R----KRKADEIDNGQD-VDR---
----------------VFGI-------VTD---------------------------ASEWYFME-----------------------------------
--------------------------C-------------------------------------------------------------------------
-----------SLDNEG---KPSFKL-SE-P-----VT----V-VCK--DENLQA---KVEKILGHIVWLLE--------EAQKP--VEASQSGVK----
RRFFICHV-TLNNSFVYEI-----L--SIML---SE---LEVLIIELEAKEKARR---AE-------LEA--RILKLEQDQAERETR-------------
----------------------------------------------------------------------------------------------------
------------------
>PC_03EAZ9
----------------------------------------------------------------------------------------------------
----------------------------------------------------------------------------------------------------
----------------------------MSITL-LCLV-------------KGNTLAN-AFPV----------DI-DK---DQLVGHLKDAIKVKKSPEF
DNFSADRLKLWKV----MIP---DDQ-D--DL------------LSNLTLNDGD---ELLATR--------EIGDYWTE---KP----------------
---PK----RNI-HVIVSPPEATTASSR-EQ--EL-L--------------------------------------------------------------D
EVASLKAL-LNK-------------------------STHAFDVVV--SPKQR------KS---------FTWT------VNI-EEATLDSLKEHICK--
---------M-EKQP--------APVNDGAVLKIVN-------D--SGKYTPL--------------------------------NDKEL------REVL
------------------------------------QLFVSNK--NLKFTVF------------------------------------------------
-------------IETPS--------------KPFNEWTFPKHLMAELNLRKK-TTPLDI--AYEATKTI--YFYCYLASG------------------V
SFYEENFKLILEKFVTG-RNGQGNLD--YAIECRS-TNRIVGLV-----KVKKDDF--KQGFAQATVQM-E----------------IDDEHG-LDK---
----------------VWGI-------VTD---------------------------AEKWYFVE-----------------------------------
--------------------------C-------------------------------------------------------------------------
-----------ILDNEG---KLSFKL-SK-P-----VI----V-VYD--DADMET---KVKKVLSHIVWLLD--------EAQKP--DSNDS--------
----------------------------------------------------------------------------------------------------
----------------------------------------------------------------------------------------------------
------------------
>PC_029RB0
----------------------------------------------------------------------------------------------------
----------------------------------------------------------------------------------------------------
----------------------------MSITL-LCLV-------------KGNTLAN-AFPV----------DI-DK---DQLVGHLKDAIKVKKSPEF
DNFSADRLKLWKV----MIP---DDQ-D--DL------------LSNLTLNDGD---ELLATR--------EIGDYWTE---KP----------------
---PK----RNI-HVIVSPPEATTASSR-EQ--EL-L--------------------------------------------------------------D
EVASLKAL-LNK-------------------------STHAFDVVV--SPKQR------KS---------FTWT------VNI-EEATLDSLKEHICK--
---------M-EKQP--------APVNDGAVLKIVN-------D--SGKYTPL--------------------------------NDKEL------REVL
------------------------------------QLFVSNK--NLKFTVT------------------------------------------------
-------------DVYQLF-----SCGSADL-SSEESKVVVKHLMAELNLRKK-TTPLDI--AYEATKTI--YFYCYLASG------------------V
SFYEENFKLILEKFVTG-RNGQGNLD--YAIECRS-TNRIVGLV-----KVKKDDF--KQGFAQATVQM-E----------------IDDEHG-LDK---
----------------VWGI-------VTD---------------------------AEKWYFVE-----------------------------------
--------------------------C-------------------------------------------------------------------------
-----------ILDNEG---KLSFKL-SK-P-----VI----V-VYD--DADMET---KVKKVLSHIVWLLD--------EAQKP--DSNDS--------
----------------------------------------------------------------------------------------------------
----------------------------------------------------------------------------------------------------
------------------
>PC_02DGMU
----------------------------------------------------------------------------------------------------
--------------------------------------------------------------------------MRLFG---------------------
------------------IWVGLGFGIGMGFGR-GFW-------QKGWDMGWDGIGDS-PIPF----------NM-DG---NTLVGDLKKVIKAEKQNDF
AGVDADRLKLW-----------------------------------------------------------------------KP----------------
---PK----KHI-HVLVEPPASTATSSR-EQ--ELLD--------------------------------------------------------------R
-ISVLEKS-LSKSVYGMY----------------------FYPPVL--RPDL-------RN---------FKWT------VDI-DDATLDGLKEYIRE--
---------M-RKPP--------ALENDGAL---------------------------------------------------------------------
--------------------------------------------------LLIETPS--K----PFNEWTFPKVCELYGL-SD----DP-----------
---------NPSTDVFPLF-----SCGSANL-SSDKSKAVVKHLIAELKLRQD-VTPLDR--AYEATKTI--YSYCYLASA------------------V
SFYKDNFKLIPEKPVEG-RNGQGNLD--YAVECRS-TGGIL-------------------------------------------ADEINNGQD-VDR---
----------------VFGI-------VTD---------------------------ASEWYFME-----------------------------------
--------------------------C-------------------------------------------------------------------------
-----------LLDHEG---KPTFKL-SE-Q-----VT----V-VYK--DENLQD---KVEKVLGHIVWLLE--------EAQKP--MESGEGLEK----
----------------------------------------------------------------------------------------------------
----------------------------------------------------------------------------------------------------
------------------
>PC_03W7K9
----------------------------------------------------------------------------------------------------
--------------------------------------------------------------------------MRH---TT---G------------SV
QRLNFS---------------HIVPLVVMSITL-FCL-------------VKGITTAN-AFAV----------DI-DS---GKAVSHLKEAIKAKKHKTF
HGVEADELRLWKV----EIG---GDHLD--DP------------LKNLILNDNN---ELSAIN--------EIGDYWSE---KP----------------
---PR----KHI-HVLVEPPQSTATSSR-EQ--EL-L--------------------------------------------------------------D
ELTTLRAL-LNKSV-------------------------HAFDVVV--SPKRT------KS---------FKWT------VNI-EHATLDGLKEHIRG--
---------V-HKTP--------ALENDGAELSMLN-------D--SGKFSPR--------------------------------NDQGL------REML
------------------------------------HIFVSKN--NLKFTVFIETPS--K----PFSDWSFPKVCQLYGL-GE----SD-----------
---------DPSLSVFPPF-----TCEYKEL-KEDSSKAILKHLTAELNARLK-AIPIS---GNEASKSQ--YVCSYLVSG------------------I
NLYEGKFELRPEKNITG-PNGHGPVD--FAIDLLQ-TAKTVGVT-----EVKDEDI--FKGIAQNAVQL-ESALSNR----KRKANEMEEESVFTGK---
----------------TFGI-------ITD---------------------------AKEWYFME-----------------------------------
--------------------------C-------------------------------------------------------------------------
-----------SLDDQD---RLRFKL-SK-P-----VT----V-VYD--SENMGG---NVERVLGHIAWLLE--------EVQKP--DSASLSE------
ERAIKKPR-SSGNLKEKSL-----REHGSDT-----------VV--------------------------------------------------------
----------------------------------------------------------------------------------------------------
------------------
>PC_06XN82
----------------------------------------------------------------------------------------------------
----------------------------------------------------------------------------------------------------
----------------------------MSITL-LCL-------------VKGNTLAN-AFPV----------DI-EK---DQLVGHLKKVIKAEKHKTF
HGVEADELRLWKV----EIG---GDHLD--DQ------------LKNLALNNSD---ELSAIN--------EIAEYWTE---NP----------------
---PK----KHI-HVLVEPPASTASSNR-EQ--EL-L--------------------------------------------------------------D
RIALLEEK-LSKSE-------------------------YAFDVVV--SPKRT------KS---------FKWT------ANV-KDATLEDLKEQIRE--
---------E-YNPA--------TLENDGAVLKFVSND---GKD--TERHSPR--------------------------------NDQDF------CKML
------------------------------------RQFVSKG--ISKFTVFIETPS--K----AFSDWTFPKVCQLYEL-GE----SD-----------
---------DPSLSVFPPF-----TCECKDL-KDDSSQAILNHLIAELEARLE-TIPIN---GNEASKSQ--YVCSYLVAG------------------A
NLYKGKFELRPEKNITG-PNGHGPVD--FAIDLLQ-TAKTVGVT-----EVKNEDF--YKGIAQNAVQL-ESALSNR----KRKANEMEEDSVFMGK---
----------------VFGI-------ITD---------------------------AEKWYFME-----------------------------------
--------------------------C-------------------------------------------------------------------------
-----------SLDDQD---RLRFKL-SK-P-----IS----V-VYD--SENMGG---NVERVLGHIAWLLE--------EVQKS--DSGSRSEE-----
-RVIKRAK-SLNKIAPEEE-----ESDTVVK-----------S---------------------------------------------------------
----------------------------------------------------------------------------------------------------
------------------
>PC_06B0NB
----------------------------------------------------------------------------------------------------
----------------------------------------------------------------------------------------------------
----------------------------MSITL-FCL-------------VKGNTTTN-AFPI----------HI-DK---GQFVGDLKKAIKAEKQNDF
AGVDADKLRLWKV----EIG---GDHLD--DP------------LKNLKLNDNN---ELSAIN--------EIGDYWTE---KP----------------
---PK----KHI-HVLVEPPASNVASSR-EQ--EL-L--------------------------------------------------------------I
RIAALEEK-LSKSE-------------------------YVFDIVV--SPKRT------KS---------FKWT------VNI-EEATLVGLKEYIRE--
---------E-YNPA--------TLENDGAVLRFVSND---VKD--AERHSPR--------------------------------NDQDF------CKML
------------------------------------RQFVSKD--ITKFTVVIETPS--K----AFSDWSFPKVCQLYGL-GE----SD-----------
---------DPSLSVFPPF-----TCEYKEL-NDDSSQEILRNLITELNARLK-TIPIS---GNEASKSQ--YVCSYLVAG------------------A
NLHEGKFELRPEKNITG-PNGHGPVD--FAIDLLQ-TAKTVGVT-----EVKDEDI--FKGIAQNAVQL-ESALSNR----KRKASEMEEDNVFVGK---
----------------TFGI-------ITD---------------------------AKEWYFME-----------------------------------
--------------------------C-------------------------------------------------------------------------
-----------SLDDQD---RLKFKL-SK-P-----VT----V-VYD--SENMGG---NVKRVLGHIAWLLE--------EVQKP--DSASQSEE-----
-RAIKKPR-SSGNLTENSL-----REHS------------------------------------------------------------------------
----------------------------------------------------------------------------------------------------
------------------
>PC_06W8JE
----------------------------------------------------------------------------------------------------
----------------------------------------------------------------------------------------------------
----------------------------MSVTL-LCL-------------VKGNTLAN-AFPV----------HI-DG---KSLVGDLKDAIKAKKAPVF
DNFPADELRLWKV----EIG---DD-RD--DL------------LRNLTLQDQP---ELLATK--------KISKYFPV---SP----------------
---AE----ECI-HVIVEPPVSTVTSRR-EQ--EL-L--------------------------------------------------------------D
ELSALRAL-LNKSV-------------------------HAFDVVV--SPKRT------KG---------FKWT------VNI-EHATLDGLKEHIRG--
---------V-HKTP--------ALDNDGAELSMLN-------D--SGKFSPR--------------------------------NDQGL------REML
------------------------------------NVFVSKN--NLKFTVFIETPS--K----PFSDWSFPKVCQLYGL-GE----SD-----------
---------DPSLSVFPPF-----TCEYKEL-EEDSSKAILKHLTAELNARLK-AIPIS---GNEASKSQ--YVCSYLVAG------------------V
NLYERKFELRPEKNITG-PNGHGPVD--FAIDLLQ-TAKTVGVT-----EVKDEDF--FKGIAQNAVQL-ESALSNR----KRKANEMEEESVFVGK---
----------------VFGI-------ITD---------------------------AEKWYFME-----------------------------------
--------------------------C-------------------------------------------------------------------------
-----------SLDDQD---RLRFKL-SE-P-----IV----V-VYK--DENMEN---MVRKVLGHIAWLLE--------EVQKP--DSASQSE------
ERAIKKPR-SSGNLKEKSD-----TVVKS-----------------------------------------------------------------------
----------------------------------------------------------------------------------------------------
------------------
>PC_0084OB
----------------------------------------------------------------------------------------------------
----------------------------------------------------------------------------------------------------
----------------------------MSITL-LCL-------------VKGNTTAN-AFPV----------DI-NK---DQLVGHLKEAIKEKI-DVP
ANFKAKDLKLWKK----EIP---DD-QD--DL------------LSNLILNDEP---ELLATR--------EIGDYWTE---KP----------------
---PK----RNI-HVIVEPPESTVTSSR-EQ--EL-L--------------------------------------------------------------D
QVTSLQAL-LNKST-------------------------HDFDVVV--HPKR-------KP---------NKWT------ANI-EHATLEGLKEYIRK--
---------M-YQPP--------ALENDGAELNLMN-------D--GEKYFPH--------------------------------NDQDL------REML
------------------------------------CIFISKN--NLKFTVFIETPS--K----AFSDWTFPKVCQLYEL-CE----SE-----------
---------DPSLSVFPPF-----TCEYKEL-EDGSSQEILRNLITELKARLK-SIPIS---GNEASKSQ--YVCSYLVAG------------------A
NLYEGKFELRPEKNITG-PNGHGPVD--FAIDLLQ-TAKTVGVT-----EVKDEDI--FKGIAQNAVQL-ESALSNR----KRKANEMEEGDVFTGK---
----------------TFGI-------ITD---------------------------AEKWYFME-----------------------------------
--------------------------C-------------------------------------------------------------------------
-----------SYNE-G---KPSFKL-SE-P-----VT----V-VYK--DENMQA---KVERVLGHIAWLLE--------ETQKP--DS-DSQS-E----
ERVIKKHR-SSSNLTGKGL-----EGTKSDK---------------------------------------------------------------------
----------------------------------------------------------------------------------------------------
------------------
>PC_06XNXU
----------------------------------------------------------------------------------------------------
----------------------------------------------------------------------------------------------------
----------------------------MSITL-LCL-------------VKGNTTAN-AFPV----------DI-NK---DQLVGHLKEAIKEKI-DVP
ANFKAKDLKLWKK----EIP---DD-QD--DL------------LSNLILNDEP---ELLATR--------EIGDYWTE---KP----------------
---PK----RNI-HVIVEPPESTVTSSR-EQ--EL-L--------------------------------------------------------------D
QVTSLQAL-LNKST-------------------------HDFDVVV--HPKR-------KP---------NKWT------ANI-EHATLEGLKEYIRK--
---------M-YQPP--------ALENDGAELNLMN-------D--GEKYFPH--------------------------------NDQDL------REML
------------------------------------CIFISKN--NLKFTVFIETPS--K----AFSDWTFPKVCQLYEL-CE----SE-----------
---------DPSLSVFPPF-----TCEYKEL-EDGSSQEILRNLITELKARLK-SIPIS---GNEASKSQ--YVCSYLVAG------------------A
NLYEGKFELRPEKNITG-PNGHGPVD--FAIDLLQ-TAKTVGVT-----EVKDEDI--FKGIAQNAVQL-ESALSNR----KRKASEMEEESVFTGK---
----------------AFGI-------ITD---------------------------AKEWYFME-----------------------------------
--------------------------C-------------------------------------------------------------------------
-----------SLDNQD---RLRFKL-SK-P-----VT----V-VYD--SKNMGD---NVERVLGHIAWLLE--------EVQKP--DS-DSRS-E----
ERVIKKHR-SSSNLTDSVV-----KS--------------------------------------------------------------------------
----------------------------------------------------------------------------------------------------
------------------
>PC_00WOMP
----------------------------------------------------------------------------------------------------
----------------------------------------------------------------------------------------------------
----------------------------MSITL-FCL-------------VKGNTTAN-AFSV----------KI-SR---DEPISELKKAIKAEKAPEF
DNFPADRLKLWKK----EIP---DD-QD--DL------------LSNLTLNDGD---ELLATK--------KISKYFPD---SP----------------
---PE----EHI-HVLVSPPEATTASSR-EQ--EL-L--------------------------------------------------------------E
QVASLQAL-LNKST-------------------------HDFDVVV--HPKR-------KP---------NKWT------ANI-EHATLEGLKEYIRK--
---------M-YQPP--------ALENDGAELNLMN-------D--GEKYFPH--------------------------------NDQDL------REML
------------------------------------CIFISKN--NLKFTVFIETPS--K----AFSDWTFPKVCQLYEL-CE----SE-----------
---------DPSLSVFPPF-----TCGIKDL-EDDSSRAILKHLIAELNARLK-SIPIS---GNEASKSQ--YVCSYLVAG------------------A
NLHEGKFELRPEKNITG-PNGHGPVD--FAIDLLQ-TTKTVGVT-----EVKDEDI--FKGIAQNAVQL-ESALSNR----KRKASEMEEGDVFTGK---
----------------TFGI-------ITD---------------------------AKEWYFME-----------------------------------
--------------------------C-------------------------------------------------------------------------
-----------SYIE-G---KPSFKL-SE-P-----VT----V-VYK--DEDLQD---KVEKVLGHIAWLLE--------EAQKP--DS-DSQS-R----
ERVIKKHR-SSSNLTGKSD-----K---------------------------------------------------------------------------
----------------------------------------------------------------------------------------------------
------------------
>PC_01J6N0
----------------------------------------------------------------------------------------------------
----------------------------------------------------------------------------------------------------
-------------------------------------------------------------AV----------DI-DS---GKAVSHLKEAIKAKKHKTF
HGVEADELRLWKV----EIG---GDHLD--DP------------LKNLILNDNN---ELSAIN--------EIGDYWSE---KP----------------
---PK----KNI-HVLVEPPQSTATSSR-EQ--EL-L--------------------------------------------------------------D
ELTTLRAL-LNKSV-------------------------HAFDVVV--SPKRT------KS---------FKWT------VNI-EHATLDGLKEHIRG--
---------V-HKTP--------ALENDGAELSMLN-------D--SGKFSPR--------------------------------NDQGL------REML
------------------------------------HIFVSKN--NLKFTVFIETPS--K----PFSDWSFPKVCQLYGL-GE----SD-----------
---------DPSLSVFPPF-----TCEYKEL-KEDSSKAILKHLTAELNARLK-AIPIS---GNEASKSQ--YVCSYLVAG------------------I
NLYEGKFELRPEKNITG-PNGHGPVD--FAIDLLQ-TAKTVGVT-----EVKDEDI--FKGIAQNAVQL-ESALSNR----KRKANEMEEESVFTGK---
----------------TFGI-------ITD---------------------------AKEWYFME-----------------------------------
--------------------------C-------------------------------------------------------------------------
-----------SLDDQD---RLRFKL-SK-P-----VT----V-VYD--SENMGG---NVERVLGHIAWLLE--------EVQKP--DSASLSE------
ERAIKKPR-SSGNLKEKSL-----REHSSDT-----------V---------------------------------------------------------
----------------------------------------------------------------------------------------------------
------------------
>PC_06YWYI
----------------------------------------------------------------------------------------------------
----------------------------------------------------------------------------------------------------
----------------------------MSITL-LCL-------------VKGSTTAN-AFPV----------DI-NK---DQLVGHLKEAIKAKK-Q--
-----------------------------------------------------N---DFAGVE--------EIGDYWTE---KP----------------
---PK----RNI-HVLVSPPEATATSSR-EQ--EL-L--------------------------------------------------------------D
QVTSLQAL-LNKST-------------------------HDFDVVV--HPKR-------KP---------NKWT------ANI-EHATLEGLKEYIRK--
---------M-YQPP--------ALENDGVELNLMN-------D--GEKYFPH--------------------------------NDQDL------REML
------------------------------------CIFISKN--NLKFTVFIETPS--K----AFSDWTFPKVCQLYEL-CE----SE-----------
---------DPSLSVFPPF-----TCEYKEL-EDGSSQEILRNLITELKARLK-SIPIS---GNEASKSQ--YVCSYLVAG------------------A
NLYEGKFELRPEKNITG-PNGHGPVD--FAIDLLQ-TAKTVGVT-----EVKDEDI--FKGIAQNAVQL-ESALSNR----KRKASEMEEESVFTGK---
----------------TFGI-------ITD---------------------------AKEWYFME-----------------------------------
--------------------------C-------------------------------------------------------------------------
-----------SLDNQD---RLRFKL-SK-P-----VT----V-VYD--SKNMGD---NVERVLGHIAWLLE--------EVQKP--DSLDTQS-E----
ERVIKKHR-SSSNLAEKID-----K---------------------------------------------------------------------------
----------------------------------------------------------------------------------------------------
------------------
>PC_03TNGS
----------------------------------------------------------------------------------------------------
----------------------------------------------------------------------------------------------------
----------------------------MSVTL-FCL-------------VKGNTTAN-AFEV----------DI-EK---DKSISKLKDAIKAKKAPEF
DNFPADKLRLWKV----EIG---GDHLD--DQ------------LKNLKLNGND---ELSAIN--------EIGEYWTE---TP----------------
---PK----KHI-HVLVEPPVSTVTSSR-EQ--EL-L--------------------------------------------------------------D
QVASLQAL-LNKSV-------------------------HAFDVVV--SPKRT------KS---------FKWT------VNI-EHATLEGLKEHIRG--
---------V-HKTP--------ALDNDGAELSMLN-------D--SGKFSPR--------------------------------ND-------------
------------------------------------------------------------------QDWSFPKVCQLYGL-GE----SD-----------
---------DPSLSVFPPF-----TCEYKEL-EEDSSKAILKHLTAELNARLK-AIPIS---GNEASKSQ--YVCSYLVAG------------------V
NLYERKFELRPEKNITG-PNGHGPVD--FAIDLLQ-TAKTVGVT-----EVKDEDF--FKGIAQNAVQL-ESALSNR----KRKANEMEEESVFVGK---
----------------VFGI-------ITD---------------------------AEKWYFME-----------------------------------
--------------------------C-------------------------------------------------------------------------
-----------SLDDQD---RLRFKL-SE-P-----IV----V-VYK--DENMEN---MVRKVLGHIAWLLE--------EVQKP--DSASQSE------
ERAIKKPR-SSGNLKEKSD-----TVVKS-----------------------------------------------------------------------
----------------------------------------------------------------------------------------------------
------------------
>PC_04SPG8
----------------------------------------------------------------------------------------------------
----------------------------------------------------------------------------------------------------
---------------------------MDTITL-NCLV------------KKDNPYEN-CFEV----------EI-DK---TRTVSALKELIKDKQKPNF
DHLPANQLKLWKV----NVS---LLKSN--EKLTVLVE---KEPAVIEQKLEGE---KLLAPN--------DVQDYFSG---QP----------------
---AK----KFI-HIIVESLPIEKPAST--ITPNR---EQELLN----------------------------------EIT-------------------
---SLKEL-FNKSTHGTYKFVEF-----LVSFLLTHRYYAEFDVVV--SPKRT------KG---------FKWT------VNV-DHATLEGLKKVIYD--
---------I-EKTP--------ALENNCAVLDFVYS-NGSNGS--NEKYSPR--------------------------------NDQAF------CEML
------------------------------------RQFISKH--NFKFTVIIGTPS--K----RFSDWELPDVCWLYGLIDE----NG-----------
---------NASLDIFPHF-----TCGYKDL-KDESSQTVFKTLMNVLNFKLG-ITP--V-NLNEVSRSL--YVHSYLVAG------------------A
RQYEEKFKVKPQFNITG-PNGCGPVD--FAIELLQ-TLKIVGVT-----EVKHEDF--DKGVAQNAVQI-ESALSNR----KRKASEMEE----------
-----EN----LFRDKVIGI-------VTD---------------------------AEKWYFLE-----------------------------------
--------------------------C-------------------------------------------------------------------------
-----------SYDNQE---RPKFKL-SN-S-----II----V-DYN--SEDMES---KVGRVLGHIAWLLE--------EIQKP--TESL-----QSEG
QPKAKKAK-A--------------------K-R-PKFKLSNSIIVD--YNSEDMESKVGRV-LGHIAWLLE-EIQKPTESLQSE-GQPKAKKAKASKNIR
DETS------------------------------------------------------------------------------------------------
------------------
>PC_02G5KW
----------------------------------------------------------------------------------------------------
-------------------------------MS------------------------RAEYN--IN--R---KLKR-TGGH-------------------
NALN-----------SVIDAERPYYCINKIVNY-FIVI------------EKDNPYEN-CFEV----------EI-DK---TRTVSALKELIKDKQKPNF
DHLPANQLKLWKV----NVS---LLKSN--EKLTVLVE---KEPAVIEQKLEGK---KLLASK--------KVREYFNE---PL----------------
---AE----EHI-HIIIEFPFVPTITTI--TSS-R---EQELLN----------------------------------EIT-------------------
---SLKEL-FNKSTHGTYKFVEF-----LVSFLLTHRYYAEFDVVV--SPKRT------KG---------FKWT------VNV-DHATLEGLKKVIYD--
---------I-EKTP--------ALENNCAVLDFVYS-NG---S--NEKYSPR--------------------------------NDQAF------CEML
------------------------------------RQFISKH--NFKFTVIIGTPS--K----RFSDWELPDVCRLYGLIDE----NG-----------
---------NASLDIFPHF-----TCGYKDL-KDESSQTVFKTLMNVLNFKLG-ITP--V-NLNEASRSL--YLHSYLVAG------------------A
RQYEEKFKVKPQFNITG-PNGRGPVD--FAIELLQ-TLKIVGVT-----EVKHEDF--DKGVAQNAVQI-ESALSNR----KRKASEMEE----------
-----EN----LFRDKVIGI-------VTD---------------------------AEKWYFLE-----------------------------------
--------------------------C-------------------------------------------------------------------------
-----------SYDNQE---RPKFKL-SN-S-----II----V-DYN--SEDMES---KVGRVLGHIAWLLE--------EIQKP--TESL-----QSEG
QPKAKRAK-ANAEKWYFLE-----CSYDNQE-R-PKFKLSNSIIVD--YNSEDMESKVGRV-LGHIAWLLE-EIQKPTESLQSE-GQPKAKRAKASKNIG
DETS------------------------------------------------------------------------------------------------
------------------
>PC_019TVT
----------------------------------------------------------------------------------------------------
----------------------------------------------------------------------------------------------------
---------------------------MDTITL-NCLV------------EKEDPYEN-CFEV----------EI-DK---ARTISALKELIKDKQKPNF
DHLPANQLKLWKV----NVS---LLESN--DKLTVLVE---KEPAMIEQKLEGE---RLLAPN--------DMQDYFSE---QP----------------
---AK----KFI-HIIVENPPSDREQEL--LKEII-----------------------------------------------------------------
---SLKTL-FNKS-------------------------THDFKILV--SPKWK------NG---------FKWT------VDI-DHATLESLKKTIYE--
---------I-EKSP--------ILENNGAILDFKVK-NGSDGN--DERYAPR--------------------------------SDQTF------REML
------------------------------------RQFVSKK--NFKFTVFIGNPS--K----PLSEWEFPDVCRLYGLCES----GD-----------
---------NPSFSVFPSF-----TCGFKDL-KDESSQAILKHLIAELKARLE-SAP--I-YVNEASKSH--YVFSYLLSG------------------A
NFYKGMYEIRSEKNITG-PNGHGPVD--FAIDLLR-TSKTAGVT-----EVKQKDF--HKGIAQNVVQI-ESALSNR----KRKADEMEE----------
-----ER-----FVNKVFGI-------VTD---------------------------AEKWYFLK-----------------------------------
--------------------------C-------------------------------------------------------------------------
-----------SYDDQE---RPKFKL-SN-S-----IA----V-AYD--NQNMES---MVERVLGHIVWLLE--------EVQKP--EEDL-----QSRG
QSNTKRRK-SKSSESE------------------------------------------------------------------------------------
----------------------------------------------------------------------------------------------------
------------------
>PC_068P13
----------------------------------------------------------------------------------------------------
----------------------------------------------------------------------------------------------------
----------------------------MSITL-LCL-------------IKGNTLAN-AFPV----------DI-DK---DQLVGHLKKVIKAEQPQTF
ANVDAKDLKLWRV----PIS---DD-HD--DQ------------LRNLSLEDSD---ELLAIR--------KISKYFPD---SP----------------
---PE----ECI-HVLVEPPESTATSE-VLK--L--R--------------------------------------------------------------E
EVASLQAL-L-NKS-------------------------VAFDVVV--SPKRT------KG---------FKWT------VNI-EQATLDGLKEHIRK--
---------M-EKPP--------ALENDGAVLNIVNE---------SGKYSPL--------------------------------NDQDL------REML
------------------------------------QLFVSNK--NLKFTVFIETPS--K----AFSDWTFSSVCQLYGLNGE----TE-----------
---------DPTMTVFPNF-----SCGNVK-----PSQESLEGLMAELKSRLD-NTPISL-LSVEATKSL--YVYSYLLAG------------------A
NNFKGKFEIRPQKVISG-PNGHGPLD--FAIDLCQ-TAKTVGVT-----EVKKDDF--VKGVAQCAVQL-ESSLSYR----KRKADEME-E-RTFGR---
----------------VFGI-------VTD---------------------------AEKFYFME-----------------------------------
--------------------------C-------------------------------------------------------------------------
-----------SMDDQD---RPSFKL-SK-P-----VT----V-VYE--DNDLQT---KVEKVLEHIVWLLE--------EAQKP--DSALDVK------
EREIKRVR-SGE---------------LPKV-TDLEGKTN------------------------------------------------------------
----------------------------------------------------------------------------------------------------
------------------
>PC_046I18
----------------------------------------------------------------------------------------------------
----------------------------------------------------------------------------------------------------
----------------------------MSITL-LCL-------------IKGNTLAN-AFPV----------DI-DK---DQLVGHLKKVIKAEQPQTF
ANVDAKDLKLWRV----PIS---DD-HD--DQ------------LRNLSLEDSD---ELLAIR--------KISKYFPD---SP----------------
---PE----ECI-HVLVEPPESTATSE-VLK--L--R--------------------------------------------------------------E
EVASLQAL-L-NKS-------------------------VAFDVVV--SPKRT------KG---------FKWT------VNI-EQATLDGLKEHIRK--
---------M-EKPP--------ALENDGAVLNIVNE---------SGKYSPL--------------------------------NDQDL------REML
------------------------------------QLFVSNK--NLKFTVFIETPS--K----AFSDWTFSSVCQLYGLNGE----TE-----------
---------DPTMTVFPNF-----SCGNVK-----PSQESLEGLMAELKSRLD-NTPISL-LSVEATKSL--YVYSYLLAG------------------A
NNFKGKFEIRPQKVISG-PNGHGPLD--FAIDLCQ-TAKTVGVT-----EVKKDDF--VKGVAQCAVQL-ESSLSYR----KRKADEME-E-RTFGR---
----------------VFGI-------VTD---------------------------AEKFYFME-----------------------------------
--------------------------C-------------------------------------------------------------------------
-----------SMDDQD---RPSFKL-SK-P-----VT----V-VYE--DNDLQT---KVEKVLEHIVWLLE--------EAQKP--DSALDVK------
EREIKRVR-SGE---------------LPKR-RPVAQKHVIYFLFGV--IHAVLMS--------------------------------------------
----------------------------------------------------------------------------------------------------
------------------
>PC_041773
----------------------------------------------------------------------------------------------------
----------------------------------------------------------------------------------------------------
---------------------------MNPITL-NCLV------------EKDNPREN-CFMV----------KI-NQ---TETVSDLKELIKDKTKNTF
VTIDANQLKLWKV----NVS---LLESN--EKLNVLIE---REPAMIEQKLMGN---KLLATK--------KVSNYFNE---QP----------------
---AE----EHI-HIIVEFLPVPTITSD------R---EKELLN----------------------------------EIF-------------------
---SLKEL-FTKSINEISLLKT-----------QFFKSEHMFEVTV--PPKRT------DK---------LIWT------VNI-NNVGLNDLKKAMYN--
---------K-YKTP--------ALENEYTVVVLDF----------------------------------------------------------------
--------------------------------------------------IIDKTPS--K----PFADWTLPQVCRLYGLTDE----NG-----------
---------DTSIDRFPKF-----ICGYKEL-NDRPSKEIFKTLMNNLNLFYK-YTR--I-HNNEASKSL--FVYLYLVAG------------------T
SLHDDQYVIEPQFNIQG-HNGHGPVD--YAIRSCE-TSKIVSVT-----KVNHQKF--EKGIAQNAVQI-ESALSNR----KRKFNDVEN----------
-----TS----IFRNRVIGI-------ITD---------------------------ATTWYFLE-----------------------------------
--------------------------C-------------------------------------------------------------------------
-----------FYDNQE---KPSFKL-SD-S-----TF----I-NYK--N-KMED---DVKKVLGHISWLLE--------EAQKP--VDLK-----SERP
V--LKKLK-SST----------------------------------------------------------------------------------------
----------------------------------------------------------------------------------------------------
------------------
>PC_00HKN7
----------------------------------------------------------------------------------------------------
----------------------------------------------------------------------------------------------------
--------------------------------M-ADH-------------TAGNTTAN-AFAV--------------S---GKLVSHLKEAIKAKKQNDF
AGIDADKLKLWKV----TIP---GD-QD--DQ------------LWNLSLEDSE---ELLAIR--------KISKYFPD---SP----------------
---AE----EHI-HVIVSLSETTATSS-REK--EL-L--------------------------------------------------------------D
RIALLEAS-L-NKS-------------------------VAFDVVV--SPKRT------KS---------FKWI------VNT-EHATLDDLKEH-----
---------------------------------------------------------------------------------------IHL------REML
------------------------------------QLFVSKN--NLKFTVFIETPS--K----AFSDWTFSSVCQLYGLDGE----TE-----------
---------DPTMAVFPVF-----SCGNVK-----PSQESLEGLMAELKSRLD-NTPINL-LSIEATKSI--YVYSYLLAG------------------V
NNFKGKFEIRPQKNM----NGHGPLD--FAIDLRR-TAKTVGVT-----EVKKDDF--VKGVAQCAVQL-ESSLSNR----KRKANEMEEN-QIVGK---
----------------VFGI-------VTD---------------------------AKKFYFME-----------------------------------
--------------------------C-------------------------------------------------------------------------
-----------SLDNQD---RPSFKL-SE-P-----VV----V-VYN--DDNMEN---MVGKVLSHIVWLLE--------EAQKP--DSAFDVK------
ERVFIFAC-INKNFLGKKN-----RDKFVTI-RPA-----------------------------------------------------------------
----------------------------------------------------------------------------------------------------
------------------
>PC_05XDGI
----------------------------------------------------------------------------------------------------
----------------------------------------------------------------------------------------------------
----------------------------MSITL-LCL-------------VKGNTTAN-AFEV----------DI-EK---DKSISHLKKVIKAEKQNDF
AGVDADKLRLWKV----PIS---DD-HV--DP------------LSNLSLQDSD---ELLAIR--------KFSKYFPN---SP----------------
---PE----EHI-HVLVSPPETTATSSR-EQ--EL-L--------------------------------------------------------------D
RIASLEEA-LNKFE-------------------------YLFDVIV--SPKRT------NG---------FKWN------VNV-RDATLEGLKEYIRK--
---------E-YNPP--------SLEKDGAVLKFIS-------G--DERYSPQ--------------------------------SDQDF------CKML
------------------------------------RKFVLNN--NFKLIVLIETLS--R----TG----LSKKCASFTN-SG----IA-----------
---------QNAVQ--------------------------------------------------------------------------------------
--------------------------------------------------------------------L-ESALSNR----KRKASEMEEESVFTGK---
----------------AFGI-------ITD---------------------------AKEWYFME-----------------------------------
--------------------------C-------------------------------------------------------------------------
-----------SLDNQD---RLRFKL-SK-P-----VT----V-VYD--SKNMGD---NVERVLGHIAWLLE--------EVQKP--DSDSRSEER----
TRCIQIAK-EILNEEPM-------IEYRPPFLNGLELDAFSKNIERCK--------------------------------------GPNIGFIALAVWYD
EKPEIVIPKRIQKIKEFVDQAS------------------------------------------------------------------------------
------------------
>PC_06VEQO
----------------------------------------------------------------------------------------------------
----------------------------------------------------------------------------------------------------
-----------------------------MPLL-FCQV------------W-GDSDAE-PFPV----------MV-DG---GDTVGELKELIMAKDPNYF
KHIGPLNLKLWKW----NQP---GGVEG--LDLG-----------------SS---SMLNPME--------TIEEIFEN---D-----------------
-PPQR----KCV-HIIITVPAHADNYPGIETTPVEDRKELHHLR----------------------------------KIV--------------EQL--
------------------------------------KEDHRFDLIV--EPKRI------LS---------ISWT------VNI-NTATLNELKEKISK--
------NYYP-H------------LD--STLLKLILK----PKS--SKPFSPD--------------------------------SDKDL------RVLL
------------------------------------RDLVQAN--EKVLIISVETPQ--K----PFSEWSLSAVKELYGIIG------------------
--------------EFPKY-----KCGRAPI-VNTK---TLPSLLDILNEFSI-ITPILH-ESTEATASL--YVHSILNKVAADFLLSNSSSVPGFELAS
DTLEQIFIIKPQKQVTG-VYGRGPVD--YAIDLSN--GVTVGVT-----EVKREDNAITKGLAQNAVQI-ESALWESRK-RKRPTCDLD-----------
------GTDNDEVPNYCFGI-------VTN---------------------------AKEWHFLK-----------------------------------
--------------------------C-------------------------------------------------------------------------
-----------TIVN-G---TTEFMV-SR-S-----YT----V-SYG--KESTKN---DVEVLAEIIKWLLM--------EAQSS--TTDGRKKAKV---
VTEMPRSD--------------------------------------------------------------------------------------------
----------------------------------------------------------------------------------------------------
------------------
>PC_0279DA
----------------------------------------------------------------------------------------------------
----------------------------------------------------------------------------------------------------
--------------------------MSERMTL-FCIV------------H-NKQDEV-PFSV----------KV-NG---GDTVDELKQLIKATCTPKM
DNITSHHLKLRIW----NQP---GDIDY--VHLD-----------------GI---AMLNPMK--------KVRDIFCG---DG----------------
-FPKE----ECV-HIIITVPE-------PETTPVEDRKELHHLR----------------------------------KIV--------------EQLKN
SFHEK------------------------DAELATLKEDHRFDLIV--EPKRI------LS---------ISWT------VNI-NTATLNELKEKISK--
------DYYP-H------------LG--STLLKLILK----PKS--SKPFSPD--------------------------------SDKDL------RVLL
------------------------------------RDLVQAN--EKVLIISVETPQ--K----PFSEWCLSAVKELYGIIG------------------
--------------EFPKY-----KCGRAPI-VNTK---TLPSLLDILNEFSI-ITPILH-ESTEATASL--YVHSILNKVAADFLSSNSSSVPGFELAS
DTLEQIFIIKPQKQVTG-VYGRGPVD--YAIDLSN--GVTVCVT-----EVKREDNAITKGLAQNAVQI-ESALWESRK-RKRPTCDLD-----------
------GTDNDEVPNYCFGI-------VTN---------------------------AKEWHFLK-----------------------------------
--------------------------C-------------------------------------------------------------------------
-----------TIVN-G---TTEFMV-SR-S-----YT----V-SYG--KESTKN---DVEVLAEIIKWLLM--------EAQSS--TTDGRKKAKV---
VTEMPRSD--------------------------------------------------------------------------------------------
----------------------------------------------------------------------------------------------------
------------------
>PC_05NARB
----------------------------------------------------------------------------------------------------
---------MHRLA-------------------------------------RTIQSLVHKSSSSFASSCSAAPLPSLNVSPLLV-CQPCRSSLARL----
VALPLSPPYNHLHCPSTRVPPHTPKTISECITL-FCIV------------H-SGQNVV-PFSV----------KV-NG---GDTICELKQLIKMTCAPKM
NNIASHDLKLRKW----NKP---GDIDY--VHLD-----------------GI---AMLNPMK--------KIRDIFCG---DG----------------
-FPKE----ECV-HIIITVPEPADNYPGIETTPVEDRKELHHLR----------------------------------KIV--------------EQLKN
PFH-------------------------------------VFNLIV--EPKRM------KA---------IAWN------VDI-NTATLDMLSELICK--
------RYPE-Y------------ED--S-TLLFTFK----LHE--SITCTPE--------------------------------TNEQL------RELL
------------------------------------SSLVVKD--KMTVKISVETPT--K----SFSDWTLNEVMRLYEICDDIHIPDK-----------
-----KGKMKHGLLYFPAF-----ICNRTPI-LNEK---TFRVLMDSLTRFLF-TTPLLR-ESHEYTHSL--YVHSFLSAVVSDFISDFLEPA-FMESGF
IGYEPKVVIIPEQYITG-RNGKGPVD--FAIEMVG--GGVVGVT-----EVKREDF--CQGVAQNAVQL-ESVLSRRNR-K------VG-----------
------GL-DEGSIARCFGI-------VTD---------------------------AKEWLFLE-----------------------------------
--------------------------C-------------------------------------------------------------------------
-----------TYDENE---IPKFKL-SR-T-----YT----V-AYG--KQSMQE---DIKEILEVIKWLLT--------EALKS--ATTAAVL------
-PYFKNKD-EN-----------------------------------------------------------------------------------------
----------------------------------------------------------------------------------------------------
------------------
>PC_003JD1
----------------------------------------------------------------------------------------------------
----------------------------------------------------------------------------------------------------
----------------------------MSITL-LCLV-------------KGNTLAN-AFPV----------DI-EK---DQLVGHLKKVIKAENPQTF
ANVDVKDIKLWKV----EIG---GDHLD--DQ------------LKNLKLNGSD---ELSAIN--------EIGDYWTE---KP----------------
---PK----KHI-HVLVEPPVTTTASNE-VL--EL-R--------------------------------------------------------------E
KLASLQAL-LNKSVHGTVRCC----------------CETETNE--------------------------------------E-LQVDREHRKNSMRE--
---------M-EKPP--------ALENDGAVLNIIN-------D--SGKFSPR--------------------------------NDQDL------RKIL
------------------------------------QLFVSNV--NLKFTVLIETPS--K----PFNEWTFPKVCELYGL-SD----DP-----------
---------NPSIDVYPVF-----SCGSADL-SSEQSKAVVKHLLAELKLRQK-TTPFDM--TYEATKSI--YSYCYLASG------------------V
SFYDEKFKIIPEKLITG-HNGQGNLD--YAIECRS-TNRVVGLV-----EVKRDDF--KQGFAQATVQM-ESSLTCR----KRKVNEIDDSYG-LDK---
----------------VWGI-------VTD---------------------------AEKWYFME-----------------------------------
--------------------------C-------------------------------------------------------------------------
-----------MLDGEG---KPSFKL-SE-P-----VI----V-VYK--E--------------------------------------------------
----------------------------------------------------------------------------------------------------
----------------------------------------------------------------------------------------------------
------------------
>PC_05NPIW
----------------------------------------------------------------------------------------------------
----------------------------------------------------------------------------------------------------
----------------------------MSITL-LCLV-------------KGNTLAN-AFPV----------DI-EK---DQLVGHLKKVIKAENPQTF
ANVDVKDIKLWKV----EIG---GDHLD--DQ------------LKNLKLNGSD---ELSAIN--------EIGDYWTE---KP----------------
---PK----KHI-HVLVEPPVTTTASNE-VL--EL-R--------------------------------------------------------------E
KLASLQAL-LNKSVHGTVRCC----------------CESETNE--------------------------------------E-LQVDREHRKNSMRE--
---------M-EKPP--------ALENDGAVLNIIN-------D--SGKFSPR--------------------------------NDQDL------RKIL
------------------------------------QLFVSNV--NLKFTVLIETPS--K----PFNEWTFPKVCELYGL-SD----DP-----------
---------NPSIDVYPVF-----SCGSADL-SSEQSKAVVKHLLAELKLRQK-TTPLDM--TYEATKSI--YSYCYLASG------------------V
SFYDEKIKIIPEKLITG-HNGQGNLD--YAIECRS-TNRVVGLV-----EVKRDDF--KQGFAQATVQM-ESSLTCR----KRKVNEIDDSYG-LDK---
----------------VWGI-------VTD---------------------------AEKWYFME-----------------------------------
--------------------------C-------------------------------------------------------------------------
-----------MLDGEG---KPSFKL-SE-P-----VI----V-VYK--DENLQA---KVEKVLGHIVWLLE--------EAQKP--MEASQSGEG----
SREIKRSK-SLSKIVGK-----------------------------------------------------------------------------------
----------------------------------------------------------------------------------------------------
------------------
>PC_01U51A
----------------------------------------------------------------------------------------------------
----------------------------------------------------------------------------------------------------
----------------------------MSVTL-FCL-------------VKGNTTAN-AFSV----------KI-SR---DEPVSDLKEAIKSKNPQTF
ASVDAKDIQLWKV----EIG---DD-RD--DL------------LSNLTLQDQP---ELLATK--------KISKYFPD---SP----------------
---AE----ECI-HVIVEAPVSTVTSSR-EQ--EL-L--------------------------------------------------------------D
ELSALRAL-LNKSV-------------------------HAFDVVV--SPKRT------KS---------FKWT------VNT-EDATLEGLKKSIRE--
---------M-EKPP--------ALENDGAVLNIIN-------D--SGKFSPR--------------------------------NDQDL------RKIL
------------------------------------QLFVSNV--NLKFTVLIETPS--K----PFNEWTFPKVCELYGL-SD----DP-----------
---------NPSIDVYPVF-----SCGSANT-KNEKYKEALRKLFDELETRVA-TTPIDV--SYEATKSI--YSYTYLVSA------------------A
YPFKDQVKVVPEKLIEG-KNGRGNLD--YGIESRT-TGRIVGLV-----EVKKDDF--KQGFAQATVQL-ESSLG-R----KRKANEMDDEHG-FDK---
----------------VWGI-------VTD---------------------------AEKWYFME-----------------------------------
--------------------------C-------------------------------------------------------------------------
-----------TQDAEG---KPSFKL-SK-P-----LF----V-AYE--DAGMRD---MAEKILGHIIWLLE--------ESQKA--DSAVNLD-K----
EREIKKPR-SSGNLKEKSD-----TVVKS-----------------------------------------------------------------------
----------------------------------------------------------------------------------------------------
------------------
>PC_0681SG
----------------------------------------------------------------------------------------------------
----------------------------------------------------------------------------------------------------
----------------------------MSVTL-LCL-------------VKGNTLAN-AFPV----------DI-EK---DQLVGHLKKVIKAEKAPVF
DNFPADELRLWKV----EIG---GDHLD--DQ------------LKNFKLNDSD---ELSAIK--------KISKYFPD---PP----------------
---AE----EHI-HVLVEPPALTASSNR-EQ--EL-L--------------------------------------------------------------D
QVASLQAL-LNKSV-------------------------HAFDVVV--SPKRT------KS---------FKWT------VNT-EDATLEGLKKSIRE--
---------M-EKPP--------ALENDGAVLNIIN-------D--SGKFSPR--------------------------------NDQDL------RKIL
------------------------------------QLFVSNV--NLKFTVLIETPS--K----PFNEWTFPKVCELYGL-SD----DP-----------
---------NPSIDVYPVF-----SCGSANT-KNEKYKEALRKLFDELETRVA-TTPIDV--SYEATKSI--YSYTYLVSA------------------A
YPFKDQVKVVPEKLIEG-KNGRGNLD--YGIESRT-TGRIVGLV-----EVKKDDF--KQGFAQATVQL-ESSLG-R----KRKANEMDDEHG-FDK---
----------------VWGI-------VTD---------------------------AEKWYFME-----------------------------------
--------------------------C-------------------------------------------------------------------------
-----------TQDAEG---KPSFKL-SK-P-----LF----V-AYE--DAGMRD---MAEKILGHIIWLLE--------ESQKA--DSAVNLD-K----
EREIKKPR-SSGNLKEKSD-----TVVKS-----------------------------------------------------------------------
----------------------------------------------------------------------------------------------------
------------------
>PC_01MYRL
----------------------------------------------------------------------------------------------------
----------------------------------------------------------------------------------------------------
----------------------------MSITL-FCLV-------------KGNTTAN-AFEV----------DI-EK---DKSISKLKDAIKAKKVPVF
DNFPADELRLWKV----EIG---GDHLD--DQ------------LKNLKLNGSD---ELSAIN--------EIGDYWSE---KP----------------
---PK----KHI-HVLVEPPVSTVTSHR-EQ--EL-L--------------------------------------------------------------D
QVASLQAL-LNKSVHGTYFSLTGCQRNL-QVMRLTCYCITAFDVVV--SPKRT------KG---------FNWT------VNI-EDATLEGLKNSIRE--
---------K-YQPP--------SLENDGAVLNIIN-------D--SGKFSPR--------------------------------NDQDL------RKIL
------------------------------------QLFVSNV--NLKFTVLIETPS--K----PFNEWTFPKVCELYGL-SD----DP-----------
---------NPSIDVYPVF-----SCGSADL-NNEKSQAVVIHLLAELNLRQK-TTPLDM--TYEATKSI--YSYCYLASG------------------V
SFYDEKFKIIPEKLITG-HNGQGNLD--YAIECRS-TNRVVGLV-----EVKRENF--KQGFAQATVQM-ESSLTCR----KRKVNEIDDSYG-LDK---
----------------VWGI-------VTD---------------------------AEKWYFME-----------------------------------
--------------------------C-------------------------------------------------------------------------
-----------MLDGEG---KPSFKL-SE-P-----VT----V-VYK--DENLQT---KVEKVLGHIVWLLE--------EAQKP--MEASQSGEG----
SREIKRSK-SLSKITKNTK-----LRNEG-N---QQ---LGAQAE--DFQHDAKN------------WIT--LFLTPSEDI-PNTQRFKKGLYQP-----
DNMTPYIHVLVHHIPEFMAIH----QKWGFKA-------FSCSSVKK---------K-------------------------------------------
-----PRTCFLFFS----
>PC_05U9VB
----------------------------------------------------------------------------------------------------
----------------------------------------------------------------------------------------------------
----------------------------MSATL-FCLI------------K-GNASTN-AFSI----------KI-NR---DEPISELKKLIKAELHPQF
DHVTVKDIKLWKI----EIP---DD-----------------HDSELADPALND---ELLATR--------DVGDYWT----AP----------------
---PK----RHI-HIIVESPVPTASSSRE-QELLDRLTSFETTH----------------------------------RVF-------------------
---------TIKA--------------------------------F--YGKQR------KT---------FSWS------VDI-GTVTLDSMKLAILK--
------VLPF-PQDT---KP-------EDLTLRFG---KAVEKN--CEELGLE--------------------------------DDATF------RQYL
------------------------------------KSCALQG--FLTLKVQIDTVQ--K----PFSDWKLGKVCELLGL--------------------
---------APGIDEFPTF-----KCGIDKL-DSEKAKELTTHLCKDLRLRYK-AIH----GETEATRSE--YVSPFLVTA------------------T
SLFDGLVKLYPQLYVEG-KYGRGPLD--FCLKLLG---VIISVV-----KVKKEDF--DQGMAQNVIQLHSSLETNR----KRKHDEIES----------
-----D------FADKAYGI-------VTD---------------------------GRAWYFVEFIMD-------------------------------
----------------------------------------------------------------------------------------------------
---------------GD---KPKISVHSGTP-----AV----L-DWTEESEALDK---GAGRILGRIIWLLK--------EAKKW--GKLDIAE------
----KRRR-IN-----------------------------------------------------------------------------------------
----------------------------------------------------------------------------------------------------
------------------
>PC_05W7BO
----------------------------------------------------------------------------------------------------
----------------------------------------------------------------------------------------------------
---------------------------------------MSITLLCLV---KGNTTAS-AFPD----------DI-NK---DQLVGHLKEAIKESQKPFF
DSVPTKDIKLWKV----PIS---DDHV---DP------------LSNLSLEDSD---ELLAIN--------EIGDYWTE---KP----------------
---PK----RHI-HVIVSPPETTASDEV-LK--LR-E---------------------------------------------------------------
EVASLKEK-LSKSEY-------------------------------------------------------------------------------------
-----------------------ALENDGAVLNFMN-------D--MDRYYPR--------------------------------NDPSF------REML
------------------------------------RSLVLKN--NPKFTVFIETPS--K----PFNSWTFPKMCELYGL-SD----DP-----------
---------NPSIDVYPVF-----HCGCVDL-GSK---AVVKHLMAELRLRQD-VTPLDK--AYEATKTI--YSYSYLATG------------------V
SLYKDNFKLIPEKLIEG-RNGQGNLD--YAIECRS-TGRILGVI-----EVKKEDF--MKEFAQASVQM-ESTLT-R----KRKADEINNE---EDR---
----------------VFGI-------VTD---------------------------ASEWYFME-----------------------------------
--------------------------C-------------------------------------------------------------------------
-----------KVDSEG---KPSFKL-SE-P-----VT----V-VYK--DDNLQA---KVEKVLRHIVWLLE--------EAQKS--EEVSKNVGQ----
ERHPKKQR-STGFLHVFYI-----SEKLIKF---AC---INALNL-------------------------------------------------------
----------------------------------------------------------------------------------------------------
------------------
>PC_024MCL
----------------------------------------------------------------------------------------------------
------------MTQ--NKE--------------------------LKMADDTITLNC--------LIIPIGKLMNIPGIKV-IQS------------IV
VRKHDSPS-----ELEAEIQSRLGASFNKIPLK-FCIIQAGSSIEKEW---TGNTTAD-AFPD----------DI-NK---DQLVGHLKKAIKESQKPFF
DSVPTKDIKLWKV----PIS---DDHV---DP------------LSNLSLEDSD---ELLAIN--------EIGDYWTE---KP----------------
---PK----RHI-HVIVSPPETTASDEV-LK--LR-E---------------------------------------------------------------
EVASLKEK-LSKSEYADTLQSSTSL----------------------------------SN---------QNR---------------------------
------------RQT--------TLENDGAVLNFMN-------D--MDRYYPR--------------------------------NDPSF------REML
------------------------------------RSLVLKN--NPKFTVFIETPS--K----PFNSWTFPKMCELYGL-SD----DP-----------
---------NPSIDVYPVF-----HCGCVDL-GSK---AVVKHLMAELRLRQD-VTPLDK--AYEATKTI--YSYSYLATG------------------V
SLYKDNFKLIPEKLIEG-RNGQGNLD--YAIECRS-TGRILGVI-----EVKKEDF--MKEFAQASVQM-ESTLT-R----KRKADEINNE---EDR---
----------------VFGI-------VTD---------------------------ASEWYFME-----------------------------------
--------------------------C-------------------------------------------------------------------------
-----------KVDSEG---KPSFKL-SE-P-----VT----V-VYK--DDNLQA---KVEKVLRHIVWLLE--------EAQKS--EEVSKNVGQ----
ERHPKKQR-STGNLASKSN---------------------------------------------------------------------------------
----------------------------------------------------------------------------------------------------
------------------
>PC_02U4QN
----------------------------------------------------------------------------------------------------
----------------------------------------------------------------------------------------------------
---------------------------------------MSITLLCLV---KENTTAS-AFPD----------DI-NK---DQLVGHLKEAIKESQKPFF
DSVPTKDIKLWKV----PIS---DDHI---DP------------LSNLSLEDSD---ELLAIN--------EIGDYWTE---KP----------------
---PK----RHI-HVIVSPPETTASDEV-LK--LR-E---------------------------------------------------------------
EVASLKEK-LSKSEYEFDIVVKPKQ-----KANKWTVNIEQGTLSD--LKDY-------IR---------ELY---------------------------
------------KPP--------ALENDGAVLNFMN-------D--MDRYYPR--------------------------------NDPSF------REML
------------------------------------RSLVLKN--NPKFTVFIETPS--K----PFNSWTFPKMCELYGL-SD----DP-----------
---------NPSIDVYPVF-----HCGCVDL-GSK---AVVKHLMAELRLRQD-VTPLDK--AYEATKTI--YSYSYLATG------------------V
SLYKDNFKLIPEKLIEG-RNGQGNLD--YAIECRS-TGRILGVI-----EVKKEDF--MKEFAQASVQM-ESTLT-R----KRKADEINNE---EDR---
----------------VFGI-------VTD---------------------------ASEWYFME-----------------------------------
--------------------------C-------------------------------------------------------------------------
-----------KVDSEG---KPSFKL-SE-P-----VT----V-VYK--DDNLQA---KVEKVLGHIVWLLE--------EAQKS--EEVSKNVGQ----
ERHPKKQR-STGNLASKSN---------------------------------------------------------------------------------
----------------------------------------------------------------------------------------------------
------------------
>PC_039RJI
----------------------------------------------------------------------------------------------------
----------------------------------------------------------------------------------------------------
------------------MTDNNNDNNGIDITL-NCLIVPIRNL------FNLPNNQV-AQVI----------TI-NT---SQRISRLKNVIQSRLGPPF
DNLYLTIREIHPG----TVNEKPMDSQD--NQ------------LKNLILEDSD---ELLAIR--------KILKYFPD---SP----------------
---PE----EYI-HVIVSPPEATATSNF-DV---------------------------------------------------------------------
-----------------------------------------------IVRPKQ------KA---------NKWS------INI-EQASLKDLKDYIRE--
---------M-YKPL--------ALENDGAVLNFMN-------G--GDRYSPR--------------------------------TDPSF------QEML
------------------------------------RSLVSKN--NPKFTVFIETPS--K----PFNSWTFPKVCELYGL-SD----NL-----------
---------NPSIDVYPVF-----QCGCANT-KEKKYKEALPTYPFK-----------------------------------------------------
----SQIKIVPEKLVEG-KNGRRNLD--YGIESRT-TGRTIGLI-----KVKKDDF--KQGFAQATVQM-ESSLS-R----KCKANEIYDEYD-MDK---
----------------VWGI-------VTD---------------------------AEKWYFME-----------------------------------
--------------------------C-------------------------------------------------------------------------
-----------TLENER---KPVFKL-SK-P-----LF----V-AYE--DEGMKD---MAEKVLAHILWLLE--------EAQKL--VKALEES------
-REIKRVR-SG-ELPKVTD-----LEGKTN----------------------------------------------------------------------
----------------------------------------------------------------------------------------------------
------------------
>PC_01IKB1
----------------------------------------------------------------------------------------------------
----------------------------------------------------------------------------------------------------
-------------------MS------INSSEDVCCIIKPEKCQ----SRYSVSSKAN-AFPV----------HI-DG---NSLVGDLKKAIKAEKQNDF
AGIDADKLKLWKV----EIG---GDHLD--DQ------------LKSLKLNGSD---ELSAIN--------EIGDYWK-----P----------------
---PK----KHI-HVLVEPPVSATASNE-VL--EL-R--------------------------------------------------------------E
KLASLQAL-LNKSV-------------------------HAFDVVV--SPKRT------KS---------FKWT------VNI-EHATLDGLKNSIRA--
---------M-NQTL--------ALENDGAVLNMLN-------D--SGKFSPQ-----------------------------------------------
------------------------------------------------------TPS--K----PFNEWSFPKVCELYGL-SD----DP-----------
---------NPSIDVYPVF-----SCGSA-----EKYKEALRKLFDELETRVA-TTPID-----------------------------------------
----DQVKVVPEKLIEG-KNGRGNLD--YGIESRT-TGRIVGLV-----EVKKDDF--KQGFAQATVQL-ESSLG-R----KRKANEMDDEHG-FDK---
----------------VWGI-------VTD---------------------------AEKWYFME-----------------------------------
--------------------------C-------------------------------------------------------------------------
-----------TQDAEG---KPLFKL-SK-P-----LF----V-VYE--YAGMKD---MAEKILGHIIWLLE--------ESQKA--DSAVNLD-K----
EREIKRSK-SLSKIAEK-----------------------------------------------------------------------------------
----------------------------------------------------------------------------------------------------
------------------
>PC_0650JR
----------------------------------------------------------------------------------------------------
--------------------------------------------------------------------------MRHT--ADSVQP------------NT
F-LTYIPLFSQIK----FFLTLVLTPYFAPITFRKKQYKTRKCQ----SRYSVSSKAN-AFPV----------HI-DG---NSLVGDLKKAIKAEKQNDF
AGIDADKLKLWKV----EIG---GDHLD--DQ------------LKSLKLNGSD---ELSAIN--------EIGDYWK-----P----------------
---PK----KHI-HVLVEPPVSTTASNE-VL--EL-R--------------------------------------------------------------E
KLASLQAL-LNKSV-------------------------HAFDVVV--SPKRT------KS---------FKWT------VNI-EHATLDGLKNSIRA--
---------M-NQTL--------ALENDGAVLNMLN-------D--SGKFSPQ-----------------------------------------------
------------------------------------------------------TPS--K----PFNEWSFPKVCELYGL-SD----DP-----------
---------NPSIDVYPVF-----SCGSA-----EKYKEALRKLFDELETRVA-TTPID-----------------------------------------
----DQVKVVPEKLIEG-KNGRGNLD--YGIESRT-TGRIVGLV-----EVKKDDF--KQGFAQATVQL-ESSLG-R----KRKANEMDDEHG-FDK---
----------------VWGI-------VTD---------------------------AEKWYFME-----------------------------------
--------------------------C-------------------------------------------------------------------------
-----------TQDAEG---KPLFKL-SK-P-----LF----V-VYE--YAGMKD---MAEKILGHIIWLLE--------ESQKA--DSAVNLD-K----
EREIKRSK-SLSKIAEK-----------------------------------------------------------------------------------
----------------------------------------------------------------------------------------------------
------------------
>PC_03PTMR
----------------------------------------------------------------------------------------------------
----------------------------------------------------------------------------------------------------
----------------------------MSVTL-LCLV-------------KGNTTAN-AFPV----------HI-DG---NSLVGDLKDAIKAKKAPEF
DYFPADKLKLWKE----LLD---Q----------------------------------------------------------------------------
----------------------------------------------------------------------------------------------------
-VASLQAL-L-------------------------NKSVHAFDVVV--SPKRT------KS---------FKWT------VNT-EDATLEGLKKSIRE--
---------M-EKPP--------ALENDGAVLNIIN-------D--SGKFSPR--------------------------------NDQDL------RKIL
------------------------------------QLFVSNV--NLKFTVLIETPS--K----PFNEWTFPKVCELYGL-SD----DP-----------
---------NPSIDVYPVF-----SCGSADL-NNERSQAVVKHLLAELKLRQK-TTPLDL--TYEATKSI--YSYCYLASG------------------V
SFYDEKFKIIPEKLITG-HNGQGNLD--YAIECRS-TNRVVGLV-----EVKRDDF--KQGFAQATVQM-ESSLTCR----KRKVNEIDDSYG-LDK---
----------------VWGI-------VTD---------------------------AEKWYFME-----------------------------------
--------------------------C-------------------------------------------------------------------------
-----------KLDNEG---KPSFKL-SE-P-----VI----V-VYK--DENLQA---KVEKVLGHIVWLLK--------EAQKP--EYDSQSGKE----
SREIKKPR-SSGNLKEKSD-----TVVKS-----------------------------------------------------------------------
----------------------------------------------------------------------------------------------------
------------------
>PC_02COGX
----------------------------------------------------------------------------------------------------
----------------------------------------------------------------------------------------------------
----------------------------MLLSL-NCLV------------LGRTSNDI-ITKYIGENSKIGSVLVNFD---QLTVAGFKKLLLREELQ--
---ELATMDIWKV----ELD---LESLK--DKIYTE----------NEIRNIGTRMESIYELK--------EYFNDYDK---KP----------------
---KP----KYL-HIFIVPTDVKKLSNSF-ISSKIFETREEVLR----------------------------------KAE------------------S
HWTKLKEK-LVKKI----ELEEF-----RV-------SDHIFK-------------------------------------DSI-NASGIPVIKRKP----
------SFLL-HSLPNS-------------------------DN--KKGYIPE--------------------------------------------KML
------------------------------------SVLLKKV-MTQRWLFLMGTSGSGK----TRS--LYELFCSTYGIYFSLNTEYDTSSMSRDVNEN
VNKWQRDAKDFIISTFK-E-----SCFSKL----RKDKEVWNKVMDIVTLS---MFP-----SSRIVKGCYLMAELNLPSG------------------V
SLYEKNFKIVPEKLVKG-HNGQGNLD--LAKECRS-TGRIVGLV-----EVKRDDF--KQGFAQSTVQM-ESSLTCR----KRKANEIDD----------
-----EY----DM-DKVWVL--------------------------------------------------------------------------------
----------------------------------------------------------------------------------------------------
----------------------------------------------------------------------------------------------------
----------------------------------------------------------------------------------------------------
----------------------------------------------------------------------------------------------------
------------------
>PC_024FEV
----------------------------------------------------------------------------------------------------
----------------------------------------------------------------------------------------------------
----------------------------MSITL-LCL-------------IKGNTLAN-AFPV----------DI-DK---DQLVGHLKKVIKAEQPQTF
ANVDAKDLKLWRV----PIS---DD-HD--DQ------------LRNLSLEDSD---ELLAIR--------KISKYFPD---SP----------------
---PE----ECI-HVLVEPPESTATSE-VLK--L--R--------------------------------------------------------------E
EVASLQAL-L-NKS-------------------------VAFDVVV--SPKRT------KG---------FKWT------VNI-EQATLDGLKEHIRK--
---------M-EKPP--------ALENDGAVLNIVNE---------SGKYSPL--------------------------------NDQDL------REML
------------------------------------QLFVSNK--NLKFTVFIETPS--K----AFSDWTFSSVCQLYGLNGE----TE-----------
---------DPTMTVFPNF-----SCGNVK-----PSQESLEGLMAELKSRLD-NTPISL-LSVEATKSL--YVYSYLLAG------------------A
NNFKGKFEIRPQKVISG-PNGHGPLD--FAIDLCQ-TAKTVGVT-----EVKKDDF--VKGVAQCAVQL-ESS---------------------------
----------------------------------------------------------------------------------------------------
----------------------------------------------------------------------------------------------------
----------------------------------------------------------------------------------------------------
----------------------------------------------------------------------------------------------------
----------------------------------------------------------------------------------------------------
------------------
>PC_04A7TR
----------------------------------------------------------------------------------------------------
----------------------------------------------------------------------------------------------------
----------------------------MSITL-LCLV-------------KGNTLAN-AFPV----------DI-DK---DQLVGHLKEAIKVKKSPEF
NNFSADRLKLWK-----------------------------------------------------------------TE---KP----------------
---PK----RNI-HIIVSPPEATTASSR-EQ--EL-L--------------------------------------------------------------D
EVASLKAL-LNK-------------------------STHAFDVVV--SPKQR------KS---------FTWA------VNI-EEATLDSLKEHICK--
---------M-EKQP--------APVNDGAVLKIVN-------D--SGKYTPL--------------------------------NDKEL------REVL
------------------------------------QLFVSNK--NLKFTVF------------------------------------------------
-------------IETPS--------------KPFNEWTF------------------------------------------------------------
-----------PKFVTG-RNRQGNLD--YAIECHS-TNRIVGLV-----EVKKDDF--KQGFAQATVQM-ESSLS-R----KRKAGEIDDEYG-LDK---
----------------VWQI-------VTD---------------------------AEKWYFME-----------------------------------
--------------------------C-------------------------------------------------------------------------
-----------ILDNEG---KLSFKL-SK-P-----VI----V-VYD--DAYMET---KVKKVLSHIVWLLD--------EAQKP--DSNDSQSE-----
EMVIKKHR-SSSNLTGKSD-----K---------------------------------------------------------------------------
----------------------------------------------------------------------------------------------------
------------------
>PC_03UTH5
----------------------------------------------------------------------------------------------------
----------------------------------------------------------------------------------------------------
----------------------------MSITL-LCLV-------------KGNTLAN-AFPV----------DI-DK---DQLVGHLKEAIKVKKSPEF
NNFSADRLKLWK-----------------------------------------------------------------TE---KP----------------
---PK----RNI-HIIVSPPEATTASSR-EQ--EL-L--------------------------------------------------------------D
EVASLKAL-LNK-------------------------STHAFDVVV--SPKQR------KS---------FTWA------VNI-EEATLDSLKEHICK--
---------M-EKQP--------APVNDGAVLKIVN-------D--SGKYTPL--------------------------------NDKEL------REVL
------------------------------------QLFVSDK--NLKFTVF------------------------------------------------
-------------IETPS--------------KPFNEWTF------------------------------------------------------------
-----------PKFITG-RNRQGNLD--YAIECHS-TNRIVGLV-----EVKKDDF--KQGFAQATVQM-ESSLS-R----KRKAGEIDDEYG-LDK---
----------------VWQI-------VTD---------------------------AEKWYFME-----------------------------------
--------------------------C-------------------------------------------------------------------------
-----------ILDNEG---KLSFKL-SK-P-----VI----V-VYD--DAYMET---KVKKVLSHIVWLLD--------EAQKP--DSNDSQSE-----
EMVIKKHR-SSSNLTGKSD-----K---------------------------------------------------------------------------
----------------------------------------------------------------------------------------------------
------------------
>PC_027NRT
----------------------------------------------------------------------------------------------------
----------------------------------------------------------------------------------------------------
----------------------------MSITL-LCLV-------------KGNTLAN-AFPV----------DI-DK---DQLVGHLKDAIKVKKSPEF
NNFSADRLKLWK-----------------------------------------------------------------TE---KP----------------
---PK----RNI-HIIVSPPEATTASSR-EQ--EL-L--------------------------------------------------------------D
EVASLKAL-LNK-------------------------STHAFDVVV--SPKQR------KS---------FTWA------VNI-EEATLDSLKEHICK--
---------M-EKQP--------APVNDGAVLKIVN-------D--SGKYTPL--------------------------------NDKEL------REVL
------------------------------------QLFVSDK--NLKFTVF------------------------------------------------
-------------IETPS--------------KPFNEWTF------------------------------------------------------------
-----------PKFVTG-RNRQGNLD--YAIECHS-TNRIVGLV-----EVKKDDF--KQGFAQATVQM-ESSLS-R----KRKAGEIDDEYG-LDK---
----------------VWQI-------VTD---------------------------AEKWYFME-----------------------------------
--------------------------C-------------------------------------------------------------------------
-----------ILDNEG---KLSFKL-SK-P-----VI----V-VYD--DAYMET---KVKKVLSHIVWLLD--------EAQKP--DSNDSQSE-----
EMVIKKHR-SSSNLTGKSD-----K---------------------------------------------------------------------------
----------------------------------------------------------------------------------------------------
------------------
>PC_0389G5
-----------------------------------------------------------------------------------------------MTIPN
MVRNPHAQ----IQQQLPHPFRNVPFY----------LRAFRSV--------------------------------------------------------
----------------------------------------------------------------------------------------------------
-----------------------------------------------PDELDGVEL---PPLS--------KISTHFSS---QP----------------
---AD----EHI-HIIVQRP--------------V-----------------------------------------------------------------
---E------TKEVHC------------------------------------T------ATYGRK-R---------------------------------
---------------------------------------------------------------------------------------------NLDSRI-
------------------QDGPP-NYGG------------------------------------------------------------------------
--------------------------HITTT---IFIVDVSGHVLEDIATKYKTCIHITS--ANEATRRE--FISSILHGV------------------A
SCYGGEVKPWK-----R-ASGLGYQD--WRYLEIR--LSLLPRL-----KERILSI--NQGVGQNAIQLQASSQRDK---K-------------------
---------------KMYGI-------VST---------------------------GVDWVIIKLVTTGE-----------------------------
--------------------------CND-----------------------------------------------------------------------
-------------NDNG---NVDVLLSSRTP-FTFPINE-------------------------------------------------------------
----------------------------------------------------------------------------------------------------
----------------------------------------------------------------------------------------------------
------------------
>PC_038A9E
----------------------------------------------------------------------------------------------------
----------------------------------------------------------------------------------------------------
--------------------------------------------------------------------------------------ELKSLIQKEKYNDF
AGIDPDQLKLWQV----EIP---DEQYD--ELVN-------------LQLHENN---ELLATK--------KISKYFTK---DP----------------
---AD----EHI-HIIVSLPETANKVA-------------------------------------------------------------------------
-----------KSI-------------------------YEFNIIV--NPKRT------KA---------FNWV------ANI-EQVTLKDLKETIFS--
---------L-YQFP--------ELEKNGATLAFSC-------N--DKKYSPQ--------------------------------INLEF------QNML
------------------------------------QLFVLKR--NFKFTVFIETSL-------SFSSWTFPKVCQLYKLSED-----S-----------
---------DPSLSVFSLF-----NCEFVNL-DDEKSQAIIKHLMTDLNFRFK-AIP--I-G-NEASKSQ--YVCSYLVAI------------------A
NLFENKFKICPEKNVSG-LNGHGPVD--FALIQVQ-TSRIIGIT-----EVKDRDF--QQGVAQNAVQC-ESALSSK----K------------------
--------------KKVF----------------------------------------------------------------------------------
----------------------------------------------------------------------------------------------------
----------------------------------------------------------------------------------------------------
----------------------------------------------------------------------------------------------------
----------------------------------------------------------------------------------------------------
------------------
>PC_039TS4
----------------------------------------------------------------------------------------------------
----------------------------------------------------------------------------------------------------
---------------------------MSTITL-SCLV------------VGENPYEN-VFEV----------VF-GKNLENVTVNRLKKAIKEEKAPEF
DNFATDKLKLWKV----DIS---LEEEN--EKLE-LVN--TKIN--IKKDLGGEEL---PPLS--------KISKHFPS---QP----------------
---AD----EHI-HIIAQRP--------------V-----------------------------------------------------------------
---E------TKEVHC------------------------------------T------ATYGRK--SKKFQWT------ITR-GQITLSALKSWLRI--
---------C-FTFPD-------RTEDEHIVINRECGGNE--------------------------------------KEIICLVDDEDLVSVIWTQGF-
------------------KVDFPIVVDT---------------------------SQ--Q----QFSSWTFPQIKTLFGLTAD-----------------
-----------SYIDLPRF-----DGELADT---ANYEKILEHVLEDIAMKHKTCIHVTS--ANEATRRE--FISSVLHGV------------------A
SCYDGEVKVCPEY---------------------------------------------------------------------------------------
----------------------------------------------------------------------------------------------------
----------------------------------------------------------------------------------------------------
----------------------------------------------------------------------------------------------------
----------------------------------------------------------------------------------------------------
----------------------------------------------------------------------------------------------------
------------------
>PC_02QBVH
----------------------------------------------------------------------------------------------------
----------------------------------------------------------------------------------------------------
---------------------------MSTITL-SCLV------------AGENSYEN-AFQE----------KI-D-----------------------
DNVKAKDLKLWKV----DIS---LDEEN--EKLK-LVN--EKINVNIKDELEGAEL---KPLS--------KINKHFPS---QP----------------
---AD----EHI-HIIVQRP--------------V-----------------------------------------------------------------
---E------TKEVHC------------------------------------T------ATYGRY-KPEKFLWA------VTR-GQITLSALKTRLRT--
---------C-FTFPD-------GTEDEHIVINRESGK-----------------------------------------ERIRLVDDEDLACIIWSQGF-
------------------KVDLPIVVDA---------------------------SQ--Q----PFSSWRFDKMKTLFGLKAD-----------------
-----------DYNELPTF-----AGGVKDT---PE--DIRKQ----------TSQHITP---TRLPHCE--YISRIIYGV------------------A
SIYGGEIKVYSQRKKRT-S---------------------------------------------------------------------------------
----------------------------------------------------------------------------------------------------
----------------------------------------------------------------------------------------------------
--------------IKE---LHRMRSNCRHP-SS-----------AILKNELMIR---QVCRKT------------------------------------
----------------------------------------------------------------------------------------------------
----------------------------------------------------------------------------------------------------
------------------
>PC_04TT2A
----------------------------------------------------------------------------------------------------
----------------------------------------------------------------------------------------------------
----------------------------------------------------------------------------------------------------
----------MEG----RRF---LRRRN--EKLT-AVN--TKINVNIKDELGGVEL---LPLS--------KISKHFTS---QP----------------
---AD----EHI-HIIVQRP--------------V-----------------------------------------------------------------
---E------TKEVHC------------------------------------T------ATYGRK--SEKFLWA------VTR-GQITLSALKTRLRT--
---------C-FTFPD-------GTEDEHIVINRESGK-----------------------------------------ERIRLVDDEYLACIIWSQGF-
------------------KVDLPIVLDT---------------------------SQ--Q----PFSSWRFDKMKSLFGLKAD-----------------
-----------DYNELPTF-----AGGVKET---PE--EIRNLVIGEFLRLHKTSQHITS--ANEATRCE--YISRIIYGV------------------A
SIYGGEIKVYPQYEISG-GHGKGPVD--WAIKI-G--NIIITIT------------------------------------EAKK----------------
-------------EDI------------------------------------------------------------------------------------
----------------------------------------------------------------------------------------------------
--------------NKE---LHRMRSNCRHP-SS-----------AILKNELMIR---QVCRK---T---------------------------------
----------------------------------------------------------------------------------------------------
----------------------------------------------------------------------------------------------------
------------------
>PC_00PQT4
----------------------------------------------------------------------------------------------------
----------------------------------------------------------------------------------------------------
----------------------------------------------------------------------------------------------------
----------MEG----RRF---LRRRN--EKLT-AVN--TKINVNIKDELGGVEL---LPLS--------KISKHFTS---QP----------------
---AD----EHI-HIIVQRP--------------V-----------------------------------------------------------------
---E------TKEVHC------------------------------------T------ATYGRK--SEKFLWA------VTR-GQITLSALKTRLRT--
---------C-FTFPD-------GTEDEHIVINRESGK-----------------------------------------ERIRLVDDEYLACIIWSQGF-
------------------KVDLPIVLDT---------------------------SQ--Q----PFSSWRFDKMKSLFGLKAD-----------------
-----------DYNELPTF-----AGGVKET---PE--EIRNLVIGEFLRLHKTSQHITS--ANEATRCE--YISRIIYGV------------------A
SIYGGEIKVYPQGHQQG-IA-----Q--NAIQL-Q--TSIQRNP------------------------------------KKRTYDTAG-----------
-----------LQEDVMYGI-------VST---------------------------AVDWVIIKLVSSSS-----------------------------
--------------------------DNN-----------------------------------------------------------------------
-------------SEGK---VDVLLS-SLSP-SPLPIN------KAILTHDDLVE---PIKDLFGQIKWVFDSQIESQGLS-------------------
----KRVKTE------------------------------------------------------------------------------------------
----------------------------------------------------------------------------------------------------
------------------
>PC_0070RM
----------------------------------------------------------------------------------------------------
----------------------------------------------------------------------------------------------------
---------------------------MSTITL-SCLV------------------------E-------------------------------ENTQSF
ANVDVKDIKLWKV----DIS---LEEEN--EKLD-LVN--TKINVNIKEELGSVEL---LPLS--------KISKYFHS---QS----------------
---AD----EHI-HIIVQRP--------------V-----------------------------------------------------------------
---E------TKEVHC------------------------------------M------GSRL---------------------------------RT--
---------C-FTFPD-------GTEDKHIVINRERG-SE--------------------------------------KEIICLVDDEDLA---------
-------------------------------------------------------TQ--Q----PFSSWTFPQIKTLFGLTAD-----------------
-----------SYIDLPRF-----DGGLANT---TNYKKILGHVL-DMVMKHKTCIHVTS--ANEATRRE--FISSVLHGV------------------A
SCYDDEVKVCPEYELSG-SHGKGPVRFKWVAKL-P--LFGKV---------KS-----------------------------------------------
----------------------------------------------------------------------------------------------------
----------------------------------------------------------------------------------------------------
----------------------------------------------------------------------------------------------------
----------------------------------------------------------------------------------------------------
----------------------------------------------------------------------------------------------------
------------------
>PC_000MB0
----------------------------------------------------------------------------------------------------
----------------------------------------------------------------------------------------------------
---------------------------MSTITL-SCLV------------VGENPYEN-AFNE-------------------------------ENTQSF
ANVDVKDIKLWKV----DIS---LEEEN--EKLD-LVN--TKINVNIKEELGSVEL---LPLS--------KISKYFHS---QP----------------
---AD----EHI-HIIVQRP--------------V-----------------------------------------------------------------
---E------TKESRL------------------------------------R--------------------------------------------T--
---------C-FTFPD-------GTEDKHIVINRERG-SE--------------------------------------KEIICLVDDEDLA---------
-------------------------------------------------------TQ--Q----PFSSWTFPQIKTLFGLTAD-----------------
-----------SYIDLPRF-----DGGLANT---TNYKKILGHVL-DMVMKHKTCIHVTS--ANEATRRE--FISSVLHGV------------------A
SCYDGEVKVCPEYELSG-SHGKGPVRFKWVAKL-P--LFGKV---------KS-----------------------------------------------
----------------------------------------------------------------------------------------------------
----------------------------------------------------------------------------------------------------
----------------------------------------------------------------------------------------------------
----------------------------------------------------------------------------------------------------
----------------------------------------------------------------------------------------------------
------------------
>PC_05B2CP
----------------------------------------------------------------------------------------------------
----------------------------------------------------------------------------------------------------
---------------------------MSTITL-SCLV------------------------E-------------------------------ENTQSF
ANVDVKDIKLWKV----DIS---LEEEN--EKLD-LVN--TKINVNIKEELGSVEL---LPLS--------KISKYFHS---QP----------------
---AD----EHI-HIIVQRP--------------V-----------------------------------------------------------------
---E------TKEVHC------------------------------------M------GSRL---------------------------------RT--
---------C-FTFPD-------GTEDKHIVINRERG-SE--------------------------------------KEIICLVDDEDLA---------
-------------------------------------------------------TQ--Q----PFSSWTFPQIKTLFGLTAD-----------------
-----------SYIDLPRF-----DGGLANT---TNYKKILGHVL-DMVMKHKTCIHVTS--ANEATRRE--FISSVLHGV------------------A
SCYDGEVKVCPEYELSG-SHGKGPVRFKWVAKL-P--LFGKV---------KS-----------------------------------------------
----------------------------------------------------------------------------------------------------
----------------------------------------------------------------------------------------------------
----------------------------------------------------------------------------------------------------
----------------------------------------------------------------------------------------------------
----------------------------------------------------------------------------------------------------
------------------
>PC_04BOMK
----------------------------------------------------------------------------------------------------
----------------------------------------------------------------------------------------------------
----------------------------------------------------------------------------------------------------
---------------------------------------------------MEE---GFRARY--------KKDNYWSE---KP----------------
---PK----KNI-HVIVEPLVSTTTSAS-NEILEL-K--------------------------------------------------------------E
QRASLQAL-LN-------------------------------------MSETN------EG---------FKWT------VNI-DDAVLEGLKEYIRE--
---------M-DKPP--------ALENDGAVLNFIS-------S--GERYSPQ--------------------------------NDQNL------CKML
------------------------------------RLFVINN--SFKFLRLLKA---------------------------------------------
----------------------------------------------------------------------------------------------------
--------LQRMDLTES-HNGQGNLD--YAIECRS-INRIVGLV-----EVKKDDF--KQGFAQMESSL-NAK---------------------------
----------------------------------------------------------------------------------------------------
----------------------------------------------------------------------------------------------------
----------------------------------------------------------------------------------------------------
----------------------------------------------------------------------------------------------------
----------------------------------------------------------------------------------------------------
------------------
>PC_04FB0A
----------------------------------------------------------------------------------------------------
----------------------------------------------------------------------------------------------------
---------------------------------------------------------------------------------------MPRRYQEEKAPEF
DNFATDKLKLWKV----DIS---FE-EN--KKLE-LVN--TKINANIKEDLGSEEL---SPLS--------KISKHFTF---QP----------------
---AD----ISS-YSVLLRR--------------R-----------------------------------------------------------------
---K------F---------------------------------------------------------------------------TAPQ----------
-------------------------QDEHIVINRECV-IG--------------------------------------KEIVCLVDDEDLASIIWTQGF-
------------------KIDLPIVVDT---------------------------SQ--Q----PFFV--------------------------------
----------------------------------VDKSRRYSDIGARFGMKHKTCIHVTS--ANEATRRE--FISSVLHGV------------------A
SCYDGEVKVCPEYELSG-SHGKGPR--------------------------------------------------NK---KKRTY-NEA-----------
-----------LREDVMYGI-------VST---------------------------GVDWVIIKLVTTGE-----------------------------
--------------------------YND-----------------------------------------------------------------------
-------------SDNG---NVEKTQELVRA-NQVGV---------------------------------------------------------------
----------------------------------------------------------------------------------------------------
----------------------------------------------------------------------------------------------------
------------------
>PC_01H5NM
----------------------------------------------------------------------------------------------------
----------------------------------------------------------------------------------------------------
---------------------------------------------------------------------------------------MPRRYQEEKAPEF
DNFATDKLKLWKV----DIS---FE-EN--KKLE-LVN--TKINANIKEDLGSEEL---SPLS--------KISKHFTF---QP----------------
---AD----ISS-YSVLLRR--------------R-----------------------------------------------------------------
---K------F---------------------------------------------------------------------------TAPQPLKSRLRT--
---------C-FTFPD-------GTEDEHIVINRECV-IG--------------------------------------KEIVCLVDDEDLASIIWTQGF-
------------------KIDLPIVVDT---------------------------SQ--Q----PFFV--------------------------------
----------------------------------VDKSRRYSDIGARFGMKHKTCIHVTS--ANEATRRE--FISSVLHGV------------------A
SCYDGEVKVCPEYELSG-SHGKGPR--------------------------------------------------NK---KKRTY-NEA-----------
-----------LREDVMYGI-------VST---------------------------GVDWVIIKLVTTGE-----------------------------
--------------------------YND-----------------------------------------------------------------------
-------------SDNG---NVEKTQELVRA-NQVGV---------------------------------------------------------------
----------------------------------------------------------------------------------------------------
----------------------------------------------------------------------------------------------------
------------------
>PC_04PFM5
----------------------------------------------------------------------------------------------------
----------------------------------------------------------------------------------------------------
----------------------------------------------------------------------------------------------------
----------------------------------------------------------------------------------------------------
---------------------------------------MELMN----------------------------------KIA-------------------
---ELERL-LRKPI-------------------------YEFDVIV--NPKRT------KA---------FKWV------ANI-DQVTLGDLRESIFA--
---------M-HQLP--------ELEKDDPTFTFEC-------N--GDKYSPQ--------------------------------SDLEL------RNIL
------------------------------------QLFVAKS--SLKFTVFIETSL-------SFSLWTFP----------------------------
----------------------------------------------------K-AIP--I-G-NEASKSQ--YVCAYLVAV------------------T
NLFEYKFKVRPGKNVSG-PNGHGPVD--FALVLVR-ASRIISIT-----EVKDKDF--LQGIAQNSVQC-ESAALSN----Y------------------
--------------KKKSLV-------S------------------------------------------------------------------------
----------------------------------------------------------------------------------------------------
----------------------------------------------------------------------------------------------------
----------------------------------------------------------------------------------------------------
----------------------------------------------------------------------------------------------------
------------------
>PC_00N8F7
----------------------------------------------------------------------------------------------------
----------------------------------------------------------------------------------------------------
----------------------------------------------------------------------------------------------------
----------------------------------------------------------------------------------------------------
-----------M-SLTVAQP---VAESII------TRQEMELMN----------------------------------KIA-------------------
---ELERL-LRKPI-------------------------YEFDVIV--NPKRT------KA---------FKWV------ANI-DQVTLGDLRESIFA--
---------M-HQLP--------ELEKDDPTFTFEC-------N--GDKYSPQ--------------------------------SDLEL------RNIL
------------------------------------QLFVAKS--SLKFTVFIETSL-------SFSLWTFPK---------------------------
------------------------------------PQVIIKHLMADFNFRLK-AIP--I-G-NEASKSQ--YVCAYLVAV------------------T
NLFEYKFKVRPGKNVSG-PNGHGPVD--FALVLVR-ASRIISIT-----EVKDKDF--LQGIAQNSVQC-ESAALSN----Y------------------
--------------KKKSLV-------S------------------------------------------------------------------------
----------------------------------------------------------------------------------------------------
----------------------------------------------------------------------------------------------------
----------------------------------------------------------------------------------------------------
----------------------------------------------------------------------------------------------------
------------------
>PC_00NF2B
----------------------------------------------------------------------------------------------------
----------------------------------------------------------------------------------------------------
-----------------------------------MPL------------L-LIL---------------------------------------------
---------------------------------------------------------TRTNPL--------KISKYFTK---AP----------------
---VD----EYI-HIIVSLPETTKTRQ-------------ELIN----------------------------------KVA-------------------
---ELQKL-LKRSIYGQ----------------------YEFNIIV--NPKRT------KA---------SKWI------ANI-EQVTLKDLKEFIFA--
---------S-YQSP--------EL---------------------------------------------------------------------------
--------------------------------------------------------------------------------DED-----S-----------
---------DPTLSVFPLL-----TCGCVEL-NDEKSQVIIKHLITELNFCFR-TIP--I-G-NEASKSQ--YVCSYLVAI------------------A
NLYEDKFKVYPEKNVSG-LNGHGPVD--FTLIQIQ-NSRIIGIT-----EVKDKDF--------------------------------------------
----------------------------------------------------------------------------------------------------
----------------------------------------------------------------------------------------------------
----------------------------------------------------------------------------------------------------
----------------------------------------------------------------------------------------------------
----------------------------------------------------------------------------------------------------
------------------
>PC_04XZ1N
----------------------------------------------------------------------------------------------------
----------------------------------------------------------------------------------------------------
----------------------------------------------------------------------------------------------------
-------------------------------------------------------M---SALD--------EIYTHFST---NL----------------
---DK----KHI-HIIVQCP--------------D-----------------------------------------------------------------
---E------RKEIHC------------------------------------S------VIHSRK--KSTFQWI------ITRREELTLDLLKGQICA--
---------H-FPLLY-------DTKKEYISIYR-NGHDK-----------------------------------K-VQTSFKISDDNDLMKVAWSSFY-
------------------RTSLELFVET---------------------------PQ--Q----AFSNWSFQLLRDTFKLNAS-----------------
-----------SWDTLAEF-----QGQRCDV---TQYQQSIDYIVYELIRRQVTLPYVLT--ANEATRRE--FISCVLHGV------------------A
YCFNGKIKVVPEYEIAG-PFGRGPVD--WAVLM-G--DKIIVIT-----EAKKDDI--EQAI-----------QRNLRLRS-----SGG-----------
-----------HTSTELYGI-------VTT---------------------------ALEWFIIKVIETD------------------------------
---------------------------CI-----------------------------------------------------------------------
---------------EE---PIDIKISNLTP-INLPLT------DRKLSKDKLLE---PIKDLFSQILWIFNDQF-------------------------
----------------------------------------------------------------------------------------------------
----------------------------------------------------------------------------------------------------
------------------
>PC_06CBGY
----------------------------------------------------------------------------------------------------
----------------------------------------------------------------------------------------------------
------------------------------------------------------MITS-AFAV----------DI-DR---EKLVSHLKEAIKESQKPFF
DSVPTKNIKLWKI----PIS---DDHVN---------------PLSNLSLENSN---KLLAIR--------KISKYFPD---LP----------------
---PE----EHI-HVLVSPLPFRAESRNC-LCKSP---RC------------------------------------------------------------
-----------------------------------------------------------RH---------------------------------------
----------------------------------------------------------------------------------------------------
---------------------------------------------------------------------YLTSPHILYGL-SE----SD-----------
---------DSLLSVFPPF-----TCEHKKL-KDGSSQSILEHLIAELEAHLK-FIP--I-SENEALKSQ--YVCSYLVAG------------------V
NLYEGKFELRPEKNITG-PNGHGPVD--FAIDLLQ-SAKTVGMT-----E--------------------------------------------------
----------------------------------------------------------------------------------------------------
----------------------------------------------------------------------------------------------------
----------------------------------------------------------------------------------------------------
----------------------------------------------------------------------------------------------------
----------------------------------------------------------------------------------------------------
------------------
>PC_01TOO1
----------------------------------------------------------------------------------------------------
----------------------------------------------------------------------------------------------------
--------------------------------M-FPS-------------YPRKDTCK-RFPC--------------P---YQLVGDLKKAIKADNPQTF
ASVDAKDIQLWKV----EIG---SDHLD--DQ------------LKNLKLNGSD---ELSAIN--------EIRDYWIE---KP----------------
---PK----KHI-YILVELPASRAANRN-YL---------------------------------------------------------------------
----------------------------------------------------------------------------------------------------
-------------------------------------------------------------------------------------TNSGL------REML
------------------------------------HVFVSKN--NLKFTVFIETPS--K----LFSDWSFPKVCQLYGL-GE----SD-----------
---------DPSLSVFPPF-----TCEYKEL-KEDSSKAILKHLTAELNVRLK-AIPIS---GNEASKSQ--YVCSYLVSG------------------I
NLYEGKFKLQPEKNITG-PNGHGPAD--FTIDLLQ-AAKTLA----------------------------------------------------------
----------------------------------------------------------------------------------------------------
----------------------------------------------------------------------------------------------------
----------------------------------------------------------------------------------------------------
----------------------------------------------------------------------------------------------------
----------------------------------------------------------------------------------------------------
------------------
>PC_06KHVN
----------------------------------------------------------------------------------------------------
----------------------------------------------------------------------------------------------------
---------------------------MDTISV-TCLI------------E-GEHPFE-D-----------------------VVSDLINAIKVANPWTF
VNVDDKELKLWKV----DIT---FVGPN--EKLKILEN---KECAVIKERLEGM---RLFPFN--------KINEYFFE---VS----------------
---EK----NHL-SIIIERPPVIKSTSSL-EVSP------------------------------------------------------------------
--------------------------------------------------I---------------------VS------LDC-GH-IQSNIKLKVLN--
------NLLL-PQDT---KA-------DNLKLRFS---RENDKN--SEELEFT--------------------------------DDQSF------QEYL
------------------------------------QFCVINS--SFSLKVQVYTLQ--K----AFSEWKLGTVCDLFEL--------------------
---------PSDFQEFSKF-----SCGIDSL-EDSKAVKLLKHLYEDLKLCQK-AIH----GKLEATNSK--FVEPFLVIA------------------T
SIFDGKIKLYPEHNIQG-TYGQGPLD--FCLYLKG---IIVGVV-----KVKKDNF--DQDVAQTAMQLHCSLEEG------------------------
----------------------------------------------------------------------------------------------------
----------------------------------------------------------------------------------------------------
------------------------------------SL----I-DWSGRLVAMED---GVHIILGQIVWLLK--------EAEKL--IEVKLSK------
----KRRQ-TNEEKDE------------------------------------------------------------------------------------
----------------------------------------------------------------------------------------------------
------------------
>PC_06Z6LQ
----------------------------------------------------------------------------------------------------
----------------------------------------------------------------------------------------------------
----------------------------------------------------------------------------------------------------
----------------------------------------------------------------------------------------------------
----------------------------------------------------------------------------------------------------
-------------------------------------------------------------------------------------MVTLEGFKKKLCE--
---------Y-FMFLD-------GTENEHIVIGCVIGGAGLKRKISTGKMHKKLD--QASSSSQSASDMV---EIVTERKVIQFSVDEDLLSIIWTVDP-
------------------SATT------------------------------------------------------------------------------
-----------------FL-----FIGSS-----ATPEEIRNSVIEDFLRMHKASPPITS--ANEATHCE--FISAIIYGV------------------A
SIFDGTVKVYPQYEVSG-SHRKGPID--WVIKM-G--DTIISVT-----EAKREDI--NQGVAQSTVQVHASIGLCN---AI------------------
----------------AKNV-------L------------------------------------------------------------------------
----------------------------------------------------------------------------------------------------
------------------------------------------------MMMLIFG---PIEKLFGQIKWVFDQQKSSLVG--------------------
----------------------------------------------------------------------------------------------------
----------------------------------------------------------------------------------------------------
------------------
>PC_00Y4TX
----------------------------------------------------------------------------------------------------
----------------------------------------------------------------------------------------------------
----------------------------------------------------------------------------------------------------
----------------------------------------------------------------------------------------------------
-------------------P--------------V-----------------------------------------------------------------
---E------TKEVHC------------------------------------T------ATYGRK--SANFQWT------VTR-ETVTLEGFKKKLCE--
---------Y-LTFPD-------GTENEHIVISRVIGGAGLKRKISTGKMRRKSD--SSSQSSTVESDTV---EIVTERKVIQFSADEDLMSIIWTTNP-
------------------KVDLEIVVDT---------------------------SQ--Q----PFSSYTFPKMKAVFGLKAD-----------------
-----------DYNGLSIF-----DGGVK-----DTPKEIRSLVIEELLRLHKTSQHITS--ANEATRCE--FISRIIYGV------------------A
SIFDGEVKVYPQYEISG-SHGKGPVD--CVIKV-G--NTIITVT-----EAKKEDI--NQGIAQNAVQLQTSIQRNP---KKRSYDTAG-----------
-----------LHYVMRSKT-------------------------------------SLNYQ--------------------------------------
----------------------------------------------------------------------------------------------------
----------------------------------------------------------------------------------------------------
----------------------------------------------------------------------------------------------------
----------------------------------------------------------------------------------------------------
------------------
>PC_00CXEJ
----------------------------------------------------------------------------------------------------
----------------------------------------------------------------------------------------------------
--------------------------------------------------MARNTLVN-AFS--------------------VNVSELKNAIKAEKALEF
DDFLADKLRLWKV----PVS---DDY-I--DP------------LSNLSLKNKEE---LLAIR--------KILKYFPD---SP----------------
---PG----KHI-YVLISPLEITATLSQE-QELLEE----------------------------------------------------------------
-VTSLQAL-L-------------------------NKSIHG--------PNGH------GP---------VNFA------ID---------LLQT-----
------------------------------ARTVSITE--------C-KASE-----------------------------------IEE------DDII
RGSHH------------------------------------FK--DENMQVK-VEKV--L----GYITWLLEKAQKPDSAL-D----VD-----------
---------KEKVGGQPY---------KLES---------------------------------------------------------------------
----------------------------------------------------------------------------------------------------
----------------------------------------------------------------------------------------------------
----------------------------------------------------------------------------------------------------
----------------------------------------------------------------------------------------------------
----------------------------------------------------------------------------------------------------
----------------------------------------------------------------------------------------------------
------------------
>PC_04A98A
----------------------------------------------------------------------------------------------------
----------------------------------------------------------------------------------------------------
----------------------------------------------------------------------------------------------------
-------------------------------------------------------M---RFFP--------DVLYSFNN---NV----------------
---KA----KDL-KLWKVDISFEEENEKLKL--VN-----------------------------------------------------------------
---T------KINVNI------------------------------------K------EDLGDT--KLVFSQQ--------------------------
----------------------------------------------------------------------------------------------------
---------------------------------------------------------------------------------L------------------
--------------NNHSP-----RGGAK-----DTSEDIRNLVIGEFLRMHKTSQHITS--ANEATRCE--YISRIIYGV------------------A
SIYGGEIKVYPQYEISG-SHGKGPVD--WAIKI-G--NIIITIT-----EAKKEDI--NQGIAQNAIQLQTSIQHNP---KKRSYDAAG-----------
-----------LHEDVIYGI-------VST---------------------------AVDWIIIKLVSSNS-----------------------------
--------------------------E-------------------------------------------------------------------------
----------------------------------------------------------------------------------------------------
----------------------------------------------------------------------------------------------------
----------------------------------------------------------------------------------------------------
------------------
>PC_06JLT6
----------------------------------------------------------------------------------------------------
----------------------------------------------------------------------------------------------------
----------------------------MSITL-FCL-------------VKENSTAN-AFSV----------KI-SN---DELISELKKAVKAEKAPEF
DHFPVDKLKLWNV----SIP---DD-HD--DL------------LSNLSLNDGD---ELLATR--------EIGDYWTE---KP----------------
---PK----RHI-HVLVEPPVSTSASNEILE---L-R--------------------------------------------------------------E
KLTSLQ----------------------------------------------------------------------------------------------
----------------------------------------------------------------------------------------------------
----------------------------------------------------------------------------------------------------
-------------------------------------------------------ALLNK--SVHATKSI--YSYTYFVSA------------------T
YPFKDQVKVVPEKLIEG-KNGRGNLD--YRIESCT-TGRIIGLV-----EVKKDDF--KQ----------------------------------------
----------------------------------------------------------------------------------------------------
----------------------------------------------------------------------------------------------------
----------------------------------------------------------------------------------------------------
----------------------------------------------------------------------------------------------------
----------------------------------------------------------------------------------------------------
------------------
>PC_010CPM
----------------------------------------------------------------------------------------------------
----------------------------------------------------------------------------------------------------
---------------------------MSIITL-SCLV------------VSENPYEN-AFAV----------EI-DTTK---LVSFFRNVIKEKNTQAF
ANVDAKDIKLWKV----DIS---LDEEN--EKLT-AVN--TKINVNIKDEL-------------------------------------------------
----------------------------------------------------------------------------------------------------
----------------------------------------------------------------------------------------------------
----------------------------------------------------------------------------------------------------
-------------------------------------------------------AQ--Q----PFLSWTFPQIKTLFGLTAD-----------------
-----------SYIDLPKF-----DGKLADS---ANYEKILEHVLEDIAMKHKTCIHVTS--ANEATRRE--FISSVLHGV------------------T
SCYDGEVKVCPEYELSG-SHGKGPVD--WVIKI-G--DTIIVII-----KAKREVL--VRMQFSYKLRLNVIKRNAH---TMRLC-VKM-----------
----------------------------------------------------------------------------------------------------
----------------------------------------------------------------------------------------------------
----------------------------------------------------------------------------------------------------
----------------------------------------------------------------------------------------------------
----------------------------------------------------------------------------------------------------
------------------
>PC_03W00Y
----------------------------------------------------------------------------------------------------
-----------------------------------------------------------------MNICACA----------------------------
-----------------------ELKTLCQLSL-NCLV------------IGENPYKN-AFNV----------KV-NKSE--------------------
-----------------------------------------------AEELGGVEL---LPLS--------KISKYFSS---QP----------------
---AN----KYI-HIIIQYP--------------V-----------------------------------------------------------------
---K------TKEVHC------------------------------------T------ATYRHE--T--------------------------------
-------------------------KDEHIIINCECG-SE--------------------------------------KEIICLVD-EDLMSVIWTQGF-
------------------KVDLPIIVDT-----------------------------------------------------SD-----------------
-----------SYIDLSRF-----DGELANI---TNYEKILEHVLKDIAMKHKTCIHIIS--ANKTTRCE--FISSVLYSV------------------A
SCYDSEVKVCPKYELSG-SYGKEPVD--WVIKI-K--DMIIIIT-----ETKREDI--NQGGWFFAE---------------------------------
----------------------------------------------------------------------------------------------------
----------------------------------------------------------------------------------------------------
----------------------------------------------------------------------------------------------------
----------------------------------------------------------------------------------------------------
----------------------------------------------------------------------------------------------------
------------------
>PC_045RBD
----------------------------------------------------------------------------------------------------
----------------------------------------------------------------------------------------------------
----------------------------------MRQY------------SCENPYEN-AFTI----------KF-IKSE---AVSELRKAIKEEID---
DNVKAKDLKLWKV----DIS---LEEEN--EKLD-LVN--TKINVNIKEELGALK-------A--------RLRTCFTF---PD----------------
---GT----EDK-HIVINR---------------------------------------------------------------------------------
----------------------------------------------------------------------------------------------------
----------------------------------ECG-SE--------------------------------------KEIICLADDEDLA---------
---------------------------------------------------------------------------------TD-----------------
-----------SYIDLPRF-----DGELANT---TNYEKILGHILEDIAMKHKTCIHVTS--ANEATRRE--FISSVLHGV------------------A
SCYDGEVKVCPEYELSG-SHGKGPVD--WVIKI-G--DTIIVVT-----KAKREDI--------------------------------------------
----------------------------------------------------------------------------------------------------
----------------------------------------------------------------------------------------------------
----------------------------------------------------------------------------------------------------
----------------------------------------------------------------------------------------------------
----------------------------------------------------------------------------------------------------
------------------
>PC_01UZP8
----------------------------------------------------------------------------------------------------
--------------------------------------------------------------------MKCAIDKSIKDGA-------------------
DDLVICG----M--QVIGFLGRAYVMDLRFEGI-YCMI------------LIGE---------------------------------FELS---MGSTSW
ASYPNSAISLIQV----LKR---LKE--------------------EGVKEYGA---VMAPLS--------KIGKDQLV---GHLKEAIKAKKQNDFAGI
DADRL----RNI-FMSVSPPGATTTSSRE-QELLE-------------------------------------------VVA-------------------
---SLRAL-IKK---------------------------SNFDVVV--SQN-------------------GLRT------VNI-EDATLEGLKEYIQK--
---------M-EKP--------PALENDSMVLKLISD--GKDIH--LGT-L----------------------------------------------ERS
------------------------------------RSLQSAPYQRRISSLLIGTPS--K----PFTEWN------------------------------
----------------------------------------------------------------------------------------------------
---------------------------------FP-KGRIVGLV-----EVKRDDF--KQGFA---VQM-ESSLTYR----KRKANEIDD----------
-----EY----GM-NKVWGI-------VTD---------------------------AEKWYFME-----------------------------------
--------------------------C-------------------------------------------------------------------------
-----------TLDEER---KPSFKL-SE-P-----VI----V-EYN--DENTNQ---GGKG---SRSYYLV--------VG------------------
----------------------------------------------------------------------------------------------------
----------------------------------------------------------------------------------------------------
------------------
>PC_06VOQH
----------------------------------------------------------------------------------------------------
-------------------------------MCTCA--------------------HCALYT--ESIGCKCIVLDPYAGAR-------------------
RI-----------------LTRIIYFTIRGVKL-IPRG------------GSRNITTN-AFAV----------NI-NK---EKLVSHFKEAIKEKNAQTF
ANVDAKDITLWKV----TIP---GDRDD--QL--------------------------------------------------------------------
-----------R-NLIFQIFVKCSASRIK-EQS-------------------------------------------------------------------
------QV-YCV---------------------------------------------------------------------------HR-------N---
----------------------------------------------------------------------------------------------------
---------------------------------------------------------------------TLKDFLRLDFQLGE----TE-----------
---------DPTMAMFPVF-----SCGSVKP-S----QESFENLMTELKSRLD-NTPINL-LSIEATKSI--YVYSYLLAR------------------A
NNFKGKFEIRPQKNISG-PNGHGPLD--FAVDLRR-TAKTVGVT-----EVKKDDF--VKGVAQCAVQL-ESSLSNR----KRKANEVEE----------
-----DR-----MVGKVFGI-------VTD---------------------------AEKFYFME-----------------------------------
--------------------------C-------------------------------------------------------------------------
-----------SLDTQD---RPSFKQ-SS-N-----YR----N-PWS--LY---------ITMRIWKTWL------------------------------
----------------------------------------------------------------------------------------------------
----------------------------------------------------------------------------------------------------
------------------
